# Supplementary material for: Next-Generation Sequencing Strategies During the 2024–2025 Avian Influenza A(H5N1) Emergency Response in the U.S
Source: Viruses. 2026 Apr 21;18(4):482. doi: 10.3390/v18040482 (PMC13120661; doi:10.3390/v18040482)
Supplement: Supplementary file 1 [file viruses-18-00482-s001.zip]

Archive with 17 entries (16 files):
- SupplementalFigureS1_AH5N1-case-flow-through-to-public-database-release.png
- SupplementalTableS1_all-primers-used.xlsx
- SupplementalTableS2_sequences-released-public-database.xlsx
- SupplementalTableS3_Summary-data-of-AH5N1-sequenced-samples.xlsx
- Nextstrain-Builds-HA-NA-PB2/
- Nextstrain-Builds-HA-NA-PB2/2025-06-17_B313_HA.json
- Nextstrain-Builds-HA-NA-PB2/2025-06-17_B313_HA_tip-frequencies.json
- Nextstrain-Builds-HA-NA-PB2/2025-06-17_B313_NA.json
- Nextstrain-Builds-HA-NA-PB2/2025-06-17_B313_NA_tip-frequencies.json
- Nextstrain-Builds-HA-NA-PB2/2025-06-17_B313_PB2.json
- Nextstrain-Builds-HA-NA-PB2/2025-06-17_B313_PB2_tip-frequencies.json
- Nextstrain-Builds-HA-NA-PB2/2025-06-17_D11_HA.json
- Nextstrain-Builds-HA-NA-PB2/2025-06-17_D11_HA_tip-frequencies.json
- Nextstrain-Builds-HA-NA-PB2/2025-06-17_D11_NA.json
- Nextstrain-Builds-HA-NA-PB2/2025-06-17_D11_NA_tip-frequencies.json
- Nextstrain-Builds-HA-NA-PB2/2025-06-17_D11_PB2.json
- Nextstrain-Builds-HA-NA-PB2/2025-06-17_D11_PB2_tip-frequencies.json
