# Supplementary material for: Next-Generation Sequencing Strategies During the 2024–2025 Avian Influenza A(H5N1) Emergency Response in the U.S
Source: Viruses. 2026 Apr 21;18(4):482. doi: 10.3390/v18040482 (PMC13120661; doi:10.3390/v18040482)
Supplement: Supplementary file 1 [file viruses-18-00482-s001.zip › SupplementalTableS1_all-primers-used.xlsx]

## Sheet: Sheet1
Segment	Direction	Name	Sequence
All	Forward	Inf1-uni12	GGGGGGAGCAAAAGCAGG
All	Reverse	Inf1-uni13	CGGGTTATTAGTAGAAACAAGG
All	Forward	Inf3-uni12	GGGGGGAGCGAAAGCAGG
All	Forward	MBTuni-12	ACGCGTGATCAGCAAAAGCAGG
All	Reverse	MBTuni-13	ACGCGTGATCAGTAGAAACAAGG
HA	Forward	H5_HA_F1	AGC AAA AGC AGG GGT YTA ATC TG
HA	Forward	H5_HA_F23L	GTC AAA ATG GAG AAA ATA GTG CTT CT
HA	Forward	H5_HA_F23M	GTC AAA ATG GAG AAM ATA GTR CTW CT
HA	Forward	H5_HA_F810	CAA AAT TGT CAA GAA rGG RGA CTC
HA	Forward	H5_HA_F810Y	YAA AAT TGT CAA GAA rGG RGA CTC
HA	Reverse	H5_HA_R1000m	TGA TTT CAC RTA TTT GGG RCA TTC
HA	Reverse	H5_HA_R1773	CAA GGG TGT TTT TAA CTA CAA TCT G
HA	Reverse	Univ7-HA-R	GGT GGT CAG TAG AAA CAA GG G TGT TT
HA	Forward	Univ8_HAF	ATA CGA CT A GCA AAA GCA GG GG
M	Forward	InfA_M-F25	GAT GAG TCT TCT AAC MGA GGT CGA AAC
M	Reverse	InfA_M-R927	TCG TCA RCA TCC ACA GCA YTC TG
NA	Forward	H5N1_NA_F1	AGC AAA AGC AGG AGA TTA AAA TGA ATC CAA
NA	Reverse	H5N1_NA_F638	CAG ACA CyA TCA AGA GyT GGA GGA A
NA	Reverse	H5N1_NA_R856	CRG CAT CAG GAT AAC AGG AGC A
NA	Forward	Hu_N2_NA_F2	GCA AAA GCA GGA GTR AAR ATG AAT C
NA	Forward	Hu_N2_NA_F634	CAT TTA CRA TGG GAG GCT TGT AGA TAG
NA	Reverse	Hu_N2_NA_R1110	CTT CCC ATC CAC ACG TCA TTT CCA
NA	Reverse	Hu_N2_NA_R1425	ATA GGC ATG AGA TTG ATR TCC GC
NA	Reverse	Univ7-NA-R	GGT GGT CAG TAG AAA CAA GG A GTT TTT T
NA	Reverse	H5N1_NA_R1444	GTTTTTTGRACAAACTACTTGTCAATGGT
PB2	Forward	SZPB2+_update	CTC GAG CRA AAG CAG GTC AA
PB2	Reverse	PB2R1418_update	AAT ATY CCD ATC ATY CCC A
PB2	Forward	PB2F1110_update	GRR TTC ACY ATG GTT GG
PB2	Reverse	SZPB2-	AGT AGA AAC AAG GTC GTT TTT AAA C
PB2	Forward	H5_PB2_F1	AGC RAA AGC AGG TCA AWT ATA TTC
PB2	Reverse	H5_PB2_R1100	TGC TCT TCT TCC AAC CAT DGT GAA
PB2	Forward	H5_PB2_F905	CAA CRG ARG AAC AAG CCG TGG AC
PB2	Reverse	AV_PB2_R2310	ACA CTA ATT GAT GGC CAT CCG AA
PB2	Forward	H5_PB2_F2028	CGA AGA TCC AGA TGA AGG CAC A
PB2	Reverse	H5_PB2_R2137*	GCT CAT TGA TGC TCA RTG CTG G
