# Supplementary material for: Next-Generation Sequencing Strategies During the 2024–2025 Avian Influenza A(H5N1) Emergency Response in the U.S
Source: Viruses. 2026 Apr 21;18(4):482. doi: 10.3390/v18040482 (PMC13120661; doi:10.3390/v18040482)
Supplement: Supplementary file 1 [file viruses-18-00482-s001.zip › SupplementalTableS2_sequences-released-public-database.xlsx]

## Sheet: Sheet1
Strain Name	NGS Method	GISAID Epi Isolate ID	NCBI GenBank HA Accession ID
A/Texas/37/2024	Illumina DNAprep	EPI_ISL_19027114	PP577943
A/Michigan/91/2024	Illumina DNAprep	EPI_ISL_19177746	PP861023
A/Colorado/109/2024	Illumina DNAprep	EPI_ISL_19263923	PQ032835
A/Colorado/134/2024	Illumina DNAprep	EPI_ISL_19280426	PQ060139
A/Colorado/137/2024	Illumina DNAprep	EPI_ISL_19294963	PQ106516
A/Colorado/138/2024	Illumina DNAprep	EPI_ISL_19294962	PQ106521
A/Colorado/139/2024	Illumina DNAprep	EPI_ISL_19294964	PQ106526
A/Michigan/90/2024	Illumina DNAprep	EPI_ISL_19162802	PP839265
A/Missouri/121/2024	TWIST Respiratory Pathogen Panel Enrichment	EPI_ISL_19413343	PQ327626
A/California/135/2024	Illumina DNAprep	EPI_ISL_19463618	PQ435218
A/California/134/2024	Illumina DNAprep	EPI_ISL_19463619	PQ435215
A/California/146/2024	Illumina DNAprep	EPI_ISL_19473581	PQ467103
A/California/147/2024	Illumina DNAprep	EPI_ISL_19481947	PQ468757
A/California/148/2024	Illumina DNAprep	EPI_ISL_19481948	PQ468753
A/California/149/2024	Illumina DNAprep	EPI_ISL_19481949	PQ468755
A/California/150/2024	Illumina DNAprep	EPI_ISL_19497982	PQ493709
A/California/150/2024 C1	Illumina DNAprep	EPI_ISL_19544645	PQ591824
A/California/151/2024 E2	Illumina DNAprep	EPI_ISL_19531293	PQ615353
A/California/152/2024	Illumina DNAprep	EPI_ISL_19497981	PQ493718
A/California/153/2024	Illumina DNAprep	EPI_ISL_19497980	PQ493719
A/California/155/2024	Illumina DNAprep	EPI_ISL_19512043	PQ524068
A/California/168/2024	Illumina DNAprep	EPI_ISL_19512044	PQ524079
A/Washington/239/2024	Illumina DNAprep	EPI_ISL_19512045	PQ525413
A/Washington/239/2024 C1	Illumina DNAprep	EPI_ISL_19531298	PQ573554
A/Washington/240/2024	Illumina DNAprep	EPI_ISL_19512046	PQ525416
A/Washington/240/2024 E1	Illumina DNAprep	EPI_ISL_19531299	PQ573562
A/Washington/247/2024	Illumina DNAprep	EPI_ISL_19512047	PQ525420
A/Washington/251/2024	Illumina DNAprep	EPI_ISL_19531300	PQ591837
A/Washington/252/2024	Illumina DNAprep	EPI_ISL_19531301	PQ591833
A/Washington/253/2024	Illumina DNAprep	EPI_ISL_19531302	PQ591834
A/Washington/254/2024	Illumina DNAprep	EPI_ISL_19531303	PQ615328
A/Washington/254/2024 E1	Illumina DNAprep	EPI_ISL_19666173	PQ885521
A/California/171/2024	Illumina DNAprep	EPI_ISL_19531294	PQ615335
A/California/172/2024	Illumina DNAprep	EPI_ISL_19531295	PQ615338
A/California/173/2024	Illumina DNAprep	EPI_ISL_19531296	PQ615343
A/California/174/2024	Illumina DNAprep	EPI_ISL_19531297	PQ615336
A/Washington/255/2024	Illumina DNAprep	EPI_ISL_19552697	PQ615366
A/California/180/2024	Illumina DNAprep	EPI_ISL_19590701	PQ686586
A/California/181/2024	Illumina DNAprep	EPI_ISL_19590702	PQ686588
A/California/182/2024	Illumina DNAprep	EPI_ISL_19590703	PQ686577
A/California/183/2024	Illumina DNAprep	EPI_ISL_19590704	PQ687558
A/Oregon/255/2024	Illumina DNAprep	EPI_ISL_19590705	PQ685810
A/California/190/2024	Illumina DNAprep	EPI_ISL_19590706	PQ686583
A/California/191/2024	Illumina DNAprep	EPI_ISL_19590707	PQ686600
A/California/192/2024	TWIST Comprehensive Virus Panel Enrichment	EPI_ISL_19597300	PQ724474
A/California/193/2024	Illumina DNAprep	EPI_ISL_19590708	PQ686604
A/California/194/2024	Illumina DNAprep	EPI_ISL_19616453	PQ773299
A/California/195/2024	Illumina DNAprep	EPI_ISL_19616451	PQ773307
A/California/196/2024	Illumina DNAprep	EPI_ISL_19616452	PQ773292
A/California/213/2024	Illumina DNAprep	EPI_ISL_19628008	PQ790077
A/California/214/2024	Illumina DNAprep	EPI_ISL_19628009	PQ790069
A/Louisiana/12/2024	TWIST Comprehensive Virus Panel Enrichment	EPI_ISL_19634827	PQ809550
A/Louisiana/12/2024	TWIST Comprehensive Virus Panel Enrichment	EPI_ISL_19634828	PQ809558
A/Wisconsin/179/2024	Illumina DNAprep	EPI_ISL_19639064	PQ816211
A/California/216/2024	Illumina DNAprep	EPI_ISL_19660248	PQ863963
A/Iowa/124/2024	Illumina DNAprep	EPI_ISL_19639063	PQ816214
A/Iowa/124/2024 E1	Illumina DNAprep	EPI_ISL_19669941	PQ885590
A/Nevada/10/2025	Illumina DNAprep	EPI_ISL_19726293	PV113341
A/Wyoming/01/2025	Illumina DNAprep	EPI_ISL_19749443	PV177834
