# Supplementary material for: Next-Generation Sequencing Strategies During the 2024–2025 Avian Influenza A(H5N1) Emergency Response in the U.S
Source: Viruses. 2026 Apr 21;18(4):482. doi: 10.3390/v18040482 (PMC13120661; doi:10.3390/v18040482)
Supplement: Supplementary file 1 [file viruses-18-00482-s001.zip › SupplementalTableS3_Summary-data-of-AH5N1-sequenced-samples.xlsx]

## Sheet: Sheet1
Swab Type	Number of Samples	Average number of completed segments	Diagnostic Target	Ct average	Ct median	Ct minimum	Ct maximum
BAL	1	7	cdc_result_h5a_ct	25.31	25.31	25.31	25.31
			cdc_result_h5b_ct	28.52	28.52	28.52	28.52
			cdc_result_infa_ct	23.35	23.35	23.35	23.35
			cdc_result_rp_ct	20.86	20.86	20.86	20.86
CS	58	5.37931	cdc_result_h5a_ct	30.9494	30.94	19.07	37.85
			cdc_result_h5b_ct	30.44	30.835	17.45	39.58
			cdc_result_infa_ct	28.8202	29.285	18.15	36.89
			cdc_result_rp_ct	27.1739	27.05	22.07	33.29
NP	22	2.72727	cdc_result_h5a_ct	34.1858	35.04	27.69	40.12
			cdc_result_h5b_ct	34.885	36.42	29.11	37.94
			cdc_result_infa_ct	33.27	34.23	26.07	36.38
			cdc_result_rp_ct	24.6933	24.16	22.3	31
NP+OP,NP+OS,NS+OS	17	3.05882	cdc_result_h5a_ct	33.2607	34.07	26.7	37.45
			cdc_result_h5b_ct	34.298	34.71	28.6	37.74
			cdc_result_infa_ct	32.118	33.16	25.76	37.51
			cdc_result_rp_ct	24.2313	23.74	22.15	26.94
NS	3	0.666667	cdc_result_h5a_ct	35.8067	35.41	33.17	38.84
			cdc_result_h5b_ct	36.03	35.82	34.46	37.81
			cdc_result_infa_ct	35.4333	35.57	32.86	37.87
			cdc_result_rp_ct	23.24	22.12	21.36	26.24
OP	3	4	cdc_result_h5a_ct	38.1533	36.98	35.63	41.85
			cdc_result_h5b_ct	36.61	36.83	35.85	37.15
			cdc_result_infa_ct	35.13	33.79	33.75	37.85
			cdc_result_rp_ct	25.76	24.97	23.13	29.18
Sputum	1	7	cdc_result_h5a_ct	33.27	33.27	33.27	33.27
			cdc_result_h5b_ct	34.09	34.09	34.09	34.09
			cdc_result_infa_ct	31.69	31.69	31.69	31.69
			cdc_result_rp_ct	26.66	26.66	26.66	26.66
