# Supplementary material for: Next-Generation Sequencing Strategies During the 2024–2025 Avian Influenza A(H5N1) Emergency Response in the U.S
Source: Viruses. 2026 Apr 21;18(4):482. doi: 10.3390/v18040482 (PMC13120661; doi:10.3390/v18040482)
Supplement: Supplementary file 1 [file viruses-18-00482-s001.zip › Nextstrain-Builds-HA-NA-PB2/2025-06-17_B313_HA.json]

{"version": "v2", "meta": {"title": "A/H5 HA Build: Available Public Data with B3.13 like HA Segment", "updated": "2025-07-24", "build_url": "https://github.com/uee9/HumanH5N1Phylogenetics/tree/main", "maintainers": [{"name": "CDC/NCIRD/ID", "url": "https://www.cdc.gov/ncird/flu.html"}], "display_defaults": {"map_triplicate": true}, "genome_annotations": {"nuc": {"end": 1704, "start": 1, "strand": "+", "type": "source", "seqid": "References/H5N1_HA.gb"}, "HA": {"end": 1704, "seqid": "References/H5N1_HA.gb", "start": 49, "strand": "+", "type": "CDS"}, "HA-SigPep": {"end": 48, "seqid": "References/H5N1_HA.gb", "start": 1, "strand": "+", "type": "CDS"}}, "colorings": [{"key": "num_date", "title": "Sampling date", "type": "continuous"}, {"key": "gt", "title": "Genotype", "type": "categorical"}, {"key": "region", "title": "Region", "type": "categorical", "scale": [["Antarctica", "#808080"], ["Europe", "#1bd204"], ["North America", "#0028e6"], ["South America", "#43ffff"], ["Southeastern Asia", "#e22b31"], ["Eastern Asia", "#9e002a"]]}, {"key": "country", "title": "Country", "type": "categorical", "scale": [["United States", "#A6CEE3"], ["Canada", "#65A4CC"], ["Argentina", "#247BB6"], ["French Southern Territories", "#5EA4A1"], ["Bolivia", "#A5D68D"], ["Venezuela", "#80C665"], ["Brazil", "#43A838"], ["Chile", "#789D51"], ["Uruguay", "#D89B86"], ["Antarctica", "#F37372"], ["Peru", "#E83537"], ["Mexico", "#E94531"], ["Colombia", "#F69359"], ["Guatemala", "#FDB156"], ["Honduras", "#FE9221"], ["South Georgia and the South Sandwich Islands", "#F58725"], ["United Kingdom", "#BDA2CE"], ["Ecuador", "#8F6AB1"], ["Panama", "#764D99"], ["Vietnam", "#BEAA99"], ["Costa Rica", "#FBF794"], ["South Korea", "#D6A85E"], ["France", "#B15928"]]}, {"key": "state", "title": "State", "type": "categorical", "scale": [["AL", "#e6194B"], ["AK", "#3cb44b"], ["AZ", "#ffe119"], ["AR", "#4363d8"], ["CA", "#f58231"], ["CO", "#911eb4"], ["CT", "#42d4f4"], ["DE", "#f032e6"], ["FL", "#fabed4"], ["GA", "#469990"], ["ID", "#9A6324"], ["IL", "#fffac8"], ["IN", "#800000"], ["IA", "#aaffc3"], ["KS", "#808000"], ["KY", "#ffd8b1"], ["LA", "#000075"], ["ME", "#a9a9a9"], ["MT", "#ffffff"], ["NE", "#000000"], ["NV", "#5d8aa8"], ["NH", "#f0f8ff"], ["NJ", "#e32636"], ["NM", "#ffbf00"], ["NY", "#cd9575"], ["NC", "#7fffd4"], ["ND", "#4b5320"], ["OH", "#a52a2a"], ["OK", "#007fff"], ["OR", "#89cff0"], ["MD", "#ffe135"], ["MA", "#848482"], ["MI", "#bcd4e6"], ["MN", "#9f8170"], ["MS", "#ffe4c4"], ["MO", "#ffebcd"], ["PA", "#a2a2d0"], ["RI", "#cb4154"], ["SC", "#cc5500"], ["SD", "#fff600"], ["TN", "#007ba7"], ["TX", "#f7e7ce"], ["UT", "#36454f"], ["VT", "#7fff00"], ["VA", "#d2691e"], ["WA", "#0047ab"], ["WI", "#dc143c"], ["WY", "#40e0d0"], ["AB", "#FFD700"], ["BC", "#FF6347"], ["MB", "#ADFF2F"], ["NB", "#40E0D0"], ["NL", "#8A2BE2"], ["NS", "#FF1493"], ["ON", "#32CD32"], ["PE", "#FF4500"], ["QC", "#FFD700"], ["SK", "#FF8C00"], ["NT", "#00CED1"], ["YT", "#FF6347"]]}, {"key": "isl_subtype", "title": "Subtype", "type": "categorical"}, {"key": "ha_genetic_group", "title": "HA Genetic Group", "type": "categorical", "scale": [["2.3.4.4b", "#9BC6FF"]]}, {"key": "genotype", "title": "Genoflu Genotype", "type": "categorical"}, {"key": "segment_lineage", "title": "Genoflu Segment Lineage", "type": "categorical"}, {"key": "host", "title": "Host", "type": "categorical", "scale": [["turkey", "#A6CEE3"], ["cattle", "#9EC9E0"], ["gadwall", "#97C4DE"], ["bird", "#90C0DB"], ["crow", "#89BBD9"], ["vulture", "#82B7D6"], ["goose", "#7BB2D4"], ["chicken", "#74AED1"], ["snow goose", "#6DA9CF"], ["Canada goose", "#66A5CC"], ["mallard", "#5EA0CA"], ["great horned owl", "#579CC7"], ["harbor seal", "#5097C5"], ["great black-backed gull", "#4993C2"], ["owl", "#428EC0"], ["hawk", "#3B8ABD"], ["eagle", "#3485BB"], ["bobcat", "#2D81B8"], ["pelican", "#267CB6"], ["human", "#1F78B4"], ["swan", "#267DB1"], ["bald eagle", "#2E82AF"], ["blue-winged teal", "#3688AD"], ["american pelican", "#3D8DAB"], ["guineafowl", "#4593A8"], ["scaup", "#4D98A6"], ["raccoon", "#559DA4"], ["northern pintail", "#5CA3A2"], ["house mouse", "#64A8A0"], ["Passerine", "#6CAE9D"], ["duck", "#74B39B"], ["double-crested cormorant", "#7BB999"], ["ross's goose", "#83BE97"], ["penguin", "#8BC395"], ["sanderling", "#93C992"], ["peregrine falcon", "#9ACE90"], ["domestic cat", "#A2D48E"], ["wood duck", "#AAD98C"], ["seal", "#B2DF8A"], ["common eider", "#ABDB85"], ["Muscovy duck", "#A4D880"], ["black vulture", "#9DD57B"], ["pheasant", "#97D176"], ["american wigeon", "#90CE71"], ["bufflehead", "#89CB6C"], ["Canada goose", "#83C767"], ["brown pelican", "#7CC462"], ["skunk", "#75C15D"], ["green-winged teal", "#6FBD58"], ["ruddy turnstone", "#68BA53"], ["common magpie", "#61B74E"], ["royal tern", "#5BB349"], ["cooper's hawk", "#54B044"], ["common raven", "#4DAD3F"], ["herring gull", "#47A93A"], ["northern shoveler", "#40A635"], ["red tailed hawk", "#39A330"], ["cat", "#33A02C"], ["black swan", "#3D9F31"], ["feline", "#489F37"], ["heron", "#529F3D"], ["tundra swan", "#5D9E42"], ["swine", "#679E48"], ["american wigeon", "#729E4E"], ["sea lion", "#7C9D54"], ["glaucous-winged gull", "#879D59"], ["gull", "#919D5F"], ["western gull", "#9C9C65"], ["green winged teal", "#A69C6B"], ["merganser", "#B19C70"], ["common goldeneye", "#BB9B76"], ["mammal", "#C69B7C"], ["raw pet food", "#D09B82"], ["snowy owl", "#DB9A87"], ["red fox", "#E59A8D"], ["backyard bird", "#F09A93"], ["grebe", "#FB9A99"], ["royal tern", "#F99392"], ["black skimmer", "#F88C8B"], ["tern", "#F78585"], ["ring-necked duck", "#F57F7E"], ["american crow", "#F47878"], ["sample", "#F37171"], ["redhead", "#F26A6A"], ["North American opossum", "#F06464"], ["northern pintail", "#EF5D5D"], ["lesser snow goose white morph", "#EE5657"], ["Muscovy duck", "#ED4F50"], ["greater white-fronted goose", "#EB494A"], ["wild turkey", "#EA4243"], ["ring-billed gull", "#E93B3C"], ["brown skua", "#E83436"], ["ring necked duck", "#E62E2F"], ["whimbrel", "#E52729"], ["american black duck", "#E42022"], ["glaucous gull", "#E31A1C"], ["mute swan", "#E42220"], ["cinnamon teal", "#E52B24"], ["domestic goose", "#E73429"], ["red shouldered hawk", "#E83C2D"], ["common merganser", "#E94531"], ["great northern loon", "#EB4E36"], ["cattle milk product", "#EC563A"], ["Peruvian booby", "#ED5F3E"], ["sandhill crane", "#EF6843"], ["dog", "#F2794C"], ["trumpeter swan", "#F38250"], ["bar-headed goose", "#F48A54"], ["rock pigeon", "#F69359"], ["blue winged", "#F79C5D"], ["peafowl", "#F8A461"], ["turkey vulture", "#FAAD66"], ["northern shoveler", "#FBB66A"], ["magpie", "#FDBF6F"], ["parakeet", "#FDBB69"], ["hooded merganser", "#FDB863"], ["black-crowned night-heron", "#FDB45D"], ["lesser snow goose blue morph", "#FDB157"], ["lesser scaup", "#FDAE51"], ["lion", "#FDAA4B"], ["goat", "#FDA746"], ["comon grackle", "#FDA440"], ["tiger", "#FDA03A"], ["mountain lion", "#FE9D34"], ["pigeon", "#FE992E"], ["Great-tailed grackle", "#FE9628"], ["white-chinned petrel", "#FE9323"], ["coyote", "#FE8F1D"], ["dunlin", "#FE8C17"], ["white-winged scoter", "#FE8911"], ["marine otter", "#FE850B"], ["blackbird", "#FE8205"], ["common scoter", "#FF7F00"], ["cormorant", "#FC810B"], ["ring billed gull", "#F98416"], ["crane", "#F68721"], ["fisher", "#F3892D"], ["sharp shinned hawk", "#F18C38"], ["serval", "#EE8F43"], ["american white pelican", "#EB914E"], ["American raven", "#E8945A"], ["American golden-plover", "#E59765"], ["common tern", "#E39970"], ["hosp", "#E09C7B"], ["mink", "#DD9F87"], ["barred owl", "#DAA192"], ["arctic tern", "#D7A49D"], ["blue jay", "#D5A7A8"], ["greater white fronted goose", "#D2A9B4"], ["waterfowl", "#CFACBF"], ["South polar skua", "#CCAFCA"], ["razorbill", "#CAB2D6"], ["harris hawk", "#C4ABD2"], ["emu", "#BFA5CF"], ["cougar", "#BA9FCC"], ["alpaca", "#B599C9"], ["ring necked pheasant", "#B093C6"], ["red-necked grebe", "#AB8DC3"], ["mergus", "#A686BF"], ["great blue heron", "#A180BC"], ["black swift", "#9C7AB9"], ["grackle", "#9774B6"], ["king vulture", "#926EB3"], ["house sparrow", "#8D68B0"], ["silver pheasant", "#8861AC"], ["dabbling duck", "#835BA9"], ["stork", "#7E55A6"], ["lesser snow goose", "#794FA3"], ["greater scaup", "#7449A0"], ["brown booby", "#6F439D"], ["california gull", "#6A3D9A"], ["common murre", "#714799"], ["egret", "#795199"], ["pefa", "#815B99"], ["blue winged teal", "#896599"], ["parrot", "#917099"], ["Barrow's goldeneye", "#997A99"], ["fox", "#A08499"], ["rhea", "#A88E99"], ["southern sea lion", "#B09899"], ["american green winged teal", "#B8A399"], ["common raven", "#C0AD99"], ["graylag goose", "#C8B799"], ["kelp gull", "#CFC199"], ["american robin", "#D7CB99"], ["New World quails", "#DFD699"], ["blue-footed booby", "#E7E099"], ["falcon", "#EFEA99"], ["magnificent frigatebird", "#F7F499"], ["American coot", "#FEFE99"], ["long-eared owl", "#FAF693"], ["great black backed gull", "#F6ED8D"], ["pet food", "#F2E487"], ["baikal teal", "#EEDC81"], ["Egyptian goose", "#EAD37B"], ["common teal", "#E6CA75"], ["eurasian collared dove", "#E2C16F"], ["western sandpiper", "#DEB969"], ["Burmeister's porpoise", "#DAB063"], ["great egret", "#D5A75D"], ["willet", "#D19E57"], ["ganada goose", "#CD9651"], ["South Georgia shag", "#C98D4B"], ["gyrfalcon", "#C58445"], ["Eurasian wigeon", "#C17B3F"], ["European peacock", "#BD7339"], ["white faced ibis", "#B96A33"], ["cago", "#B5612D"], ["teal", "#B15928"]]}, {"key": "host_generic", "title": "Host Generic", "type": "categorical"}, {"key": "internal_date", "title": "Internal Date", "type": "categorical"}, {"key": "bi_ambig_count", "title": "Bi-ambigous Base Count", "type": "categorical", "scale": [["Zero", "#808080"], ["One", "#00008B"], ["Two", "#008000"], ["Three", "#90EE90"], ["Four", "#f2ba49"]]}, {"key": "tri_ambig_count", "title": "Tri-ambigous Base Count", "type": "categorical", "scale": [["Zero", "#808080"]]}, {"key": "N_count", "title": "N Base Count", "type": "categorical", "scale": [["Zero", "#808080"], ["Two", "#008000"], ["Greater than Six", "#FF0000"]]}, {"key": "confidence", "title": "confidence", "type": "continuous"}], "filters": ["county", "country", "region", "state", "isl_subtype", "ha_genetic_group", "segment_lineage", "genotype", "passage", "data_source", "isolate_submitter", "base_id", "tn_93_dist_b313", "primary_identifier", "originator", "reason_for_submission", "internal_date", "isolate_hash", "strain_name", "host", "ambig_present", "N_present", "ambig_positions_NT", "host_generic"], "geo_resolutions": [{"key": "region", "demes": {"Southeastern Asia": {"latitude": 3.615259171, "longitude": 114.7237778}, "Europe": {"latitude": 51.08763885, "longitude": 10.37213421}, "Antarctica": {"latitude": -80.56013489, "longitude": 20.80430031}, "North America": {"latitude": 39.52654648, "longitude": -99.14386749}, "Eastern Asia": {"latitude": 36.61687469, "longitude": 103.7974091}, "South America": {"latitude": -10.84047508, "longitude": -53.11693573}}}, {"key": "country", "demes": {"Uruguay": {"latitude": -32.79951859, "longitude": -56.01806641}, "South Georgia and the South Sandwich Islands": {"latitude": -54.36444092, "longitude": -36.68902588}, "Canada": {"latitude": 57.93468094, "longitude": -102.3657684}, "Brazil": {"latitude": -10.84047508, "longitude": -53.11693573}, "France": {"latitude": 46.62011719, "longitude": 2.452757359}, "Venezuela": {"latitude": 7.118526459, "longitude": -66.1869278}, "Vietnam": {"latitude": 16.65169525, "longitude": 106.301178}, "South Korea": {"latitude": 36.46069336, "longitude": 127.8708649}, "Ecuador": {"latitude": -1.445376039, "longitude": -78.38975525}, "United Kingdom": {"latitude": 53.93779755, "longitude": -2.506889582}, "Guatemala": {"latitude": 15.69404125, "longitude": -90.36482239}, "Panama": {"latitude": 8.524353027, "longitude": -80.11157227}, "Costa Rica": {"latitude": 9.976342201, "longitude": -84.19208527}, "Honduras": {"latitude": 14.82371616, "longitude": -86.61582947}, "French Southern Territories": {"latitude": -49.30422211, "longitude": 69.49546051}, "Argentina": {"latitude": -35.17996597, "longitude": -65.15610504}, "Bolivia": {"latitude": -16.70814514, "longitude": -64.68538666}, "Antarctica": {"latitude": -80.56013489, "longitude": 20.80430031}, "Colombia": {"latitude": 3.91394639, "longitude": -73.08071136}, "Chile": {"latitude": -35.74804688, "longitude": -71.31112671}, "United States": {"latitude": 39.52654648, "longitude": -99.14386749}, "Mexico": {"latitude": 23.94102287, "longitude": -102.5051422}, "Peru": {"latitude": -9.152802467, "longitude": -74.38243103}}}, {"key": "state", "demes": {"AK": {"latitude": 64.0685, "longitude": -152.2782}, "MB": {"latitude": 49.8951, "longitude": -97.1384}, "ME": {"latitude": 45.3695, "longitude": -69.2428}, "IA": {"latitude": 42.0751, "longitude": -93.496}, "NV": {"latitude": 44.3467, "longitude": -85.4102}, "NT": {"latitude": 64.8255, "longitude": -121.687}, "MO": {"latitude": 43.9336, "longitude": -120.5583}, "MA": {"latitude": 35.5557, "longitude": -79.3877}, "OR": {"latitude": 34.4071, "longitude": -106.1126}, "CO": {"latitude": 38.9972, "longitude": -105.5478}, "NC": {"latitude": 41.5378, "longitude": -99.7951}, "ID": {"latitude": 44.3509, "longitude": -114.613}, "FL": {"latitude": 28.6305, "longitude": -82.4497}, "IL": {"latitude": 40.0417, "longitude": -89.1965}, "ND": {"latitude": 39.3289, "longitude": -116.6312}, "NY": {"latitude": 47.0527, "longitude": -109.6333}, "PA": {"latitude": 40.8781, "longitude": -77.7996}, "SC": {"latitude": 33.9169, "longitude": -80.8964}, "KS": {"latitude": 38.4937, "longitude": -98.3804}, "KY": {"latitude": 37.5347, "longitude": -85.3021}, "BC": {"latitude": 49.260695, "longitude": -123.118383}, "OK": {"latitude": 40.1907, "longitude": -74.6728}, "NS": {"latitude": 44.682, "longitude": -63.7443}, "WA": {"latitude": 47.3826, "longitude": -120.4472}, "AL": {"latitude": 32.7794, "longitude": -86.8287}, "MS": {"latitude": 35.5889, "longitude": -97.4943}, "CT": {"latitude": 41.6219, "longitude": -72.7273}, "AZ": {"latitude": 34.2744, "longitude": -111.6602}, "RI": {"latitude": 41.6762, "longitude": -71.5562}, "SK": {"latitude": 52.9399, "longitude": -106.4509}, "TX": {"latitude": 31.4757, "longitude": -99.3312}, "NH": {"latitude": 46.2807, "longitude": -94.3053}, "YT": {"latitude": 64.2823, "longitude": -140.15}, "NM": {"latitude": 38.3566, "longitude": -92.458}, "VA": {"latitude": 37.5215, "longitude": -78.8537}, "ON": {"latitude": 51.2538, "longitude": -85.3232}, "DE": {"latitude": 38.9896, "longitude": -75.505}, "MN": {"latitude": 40.2862, "longitude": -82.7937}, "NE": {"latitude": 42.2596, "longitude": -71.8083}, "OH": {"latitude": 43.6805, "longitude": -71.5811}, "IN": {"latitude": 39.8942, "longitude": -86.2816}, "TN": {"latitude": 35.858, "longitude": -86.3505}, "NB": {"latitude": 46.565, "longitude": -66.4619}, "GA": {"latitude": 32.6415, "longitude": -83.4426}, "PE": {"latitude": 46.5107, "longitude": -63.4168}, "SD": {"latitude": 44.4443, "longitude": -100.2263}, "CA": {"latitude": 37.1841, "longitude": -119.4696}, "WI": {"latitude": 44.6243, "longitude": -89.9941}, "QC": {"latitude": 52.9399, "longitude": -71.2091}, "UT": {"latitude": 39.3055, "longitude": -111.6703}, "MT": {"latitude": 39.055, "longitude": -76.7909}, "LA": {"latitude": 31.0689, "longitude": -91.9968}, "AB": {"latitude": 53.7267, "longitude": -116.538}, "MD": {"latitude": 42.9538, "longitude": -75.5268}, "NJ": {"latitude": 32.7364, "longitude": -89.6678}, "NL": {"latitude": 53.1355, "longitude": -57.6604}, "VT": {"latitude": 44.0687, "longitude": -72.6658}, "AR": {"latitude": 34.8938, "longitude": -92.4426}, "MI": {"latitude": 47.4501, "longitude": -100.4659}, "WY": {"latitude": 42.9957, "longitude": -107.5512}}}], "panels": ["tree", "map", "entropy", "frequencies"]}, "tree": {"name": "NODE_0000000", "node_attrs": {"div": 0, "num_date": {"value": 2021.231, "confidence": [2021.1, 2021.333]}, "country": {"value": "Vietnam", "confidence": {"Vietnam": 0.501, "United States": 0.49, "Canada": 0.00605}, "entropy": 0.759}, "host_generic": {"value": "poultry", "confidence": {"poultry": 0.588, "avian": 0.412}, "entropy": 0.68}, "region": {"value": "Southeastern Asia", "confidence": {"Southeastern Asia": 0.5, "North America": 0.5}, "entropy": 0.697}}, "branch_attrs": {"mutations": {}}, "children": [{"name": "A/duck/Vietnam/Raho5-0429-5/2021_e1ad155fe9", "node_attrs": {"div": 0.00113, "num_date": {"value": 2021.36, "confidence": [2021.36, 2021.36], "inferred": false}, "ambig_positions_NT": {"value": "337"}, "passage": {"value": "OR"}, "N_present": {"value": "Absent"}, "tri_ambig_count": {"value": "Zero"}, "strain_name": {"value": "A/duck/Vietnam/Raho5-0429-5/2021"}, "reason_for_submission": {"value": "surveillance"}, "primary_identifier": {"value": "3030956341"}, "genotype": {"value": "Not assigned"}, "data_source": {"value": "DISC"}, "ha_genetic_group": {"value": "2.3.4.4b"}, "segment_lineage": {"value": "ea1"}, "isolate_hash": {"value": "e1ad155fe9ac37e46b715bbe6baff24b"}, "ambig_present": {"value": "Present"}, "isl_subtype": {"value": "H5N1"}, "country": {"value": "Vietnam", "confidence": {"Vietnam": 1.0}, "entropy": -1e-12}, "host_generic": {"value": "poultry", "confidence": {"poultry": 1.0}, "entropy": -1e-12}, "bi_ambig_count": {"value": "One"}, "isolate_submitter": {"value": "US-Atl-CDC"}, "tn_93_dist_b313": {"value": 0.0125}, "N_count": {"value": "Zero"}, "region": {"value": "Southeastern Asia", "confidence": {"Southeastern Asia": 1.0}, "entropy": -1e-12}, "host": {"value": "duck"}}, "branch_attrs": {"mutations": {"nuc": ["T589C", "G892T"], "HA": ["S181P", "V282L"]}, "labels": {"aa": "HA: S181P, V282L"}}}, {"name": "NODE_0006726", "node_attrs": {"div": 1.14e-17, "num_date": {"value": 2021.259, "confidence": [2021.217, 2021.336]}, "confidence": {"value": 93.1}, "country": {"value": "United States", "confidence": {"United States": 0.998, "Canada": 0.00203}, "entropy": 0.0178}, "host_generic": {"value": "avian", "confidence": {"avian": 0.822, "poultry": 0.178}, "entropy": 0.468}, "state": {"value": "MN", "confidence": {"MN": 0.484, "ND": 0.44, "SD": 0.0305, "MO": 0.0144, "": 0.00939, "SK": 0.00896, "ON": 0.00281, "WI": 0.00251, "IA": 0.00148}, "entropy": 1.056}, "region": {"value": "North America", "confidence": {"North America": 0.999, "Southeastern Asia": 0.00101}, "entropy": 0.00801}}, "branch_attrs": {"mutations": {}}, "children": [{"name": "NODE_0009871", "node_attrs": {"div": 2.28e-17, "num_date": {"value": 2021.259, "confidence": [2021.23, 2021.337]}, "confidence": {"value": 85.4}, "country": {"value": "United States", "confidence": {"United States": 0.999}, "entropy": 0.00761}, "host_generic": {"value": "avian", "confidence": {"avian": 0.933, "poultry": 0.0671}, "entropy": 0.246}, "state": {"value": "ND", "confidence": {"ND": 0.475, "MN": 0.438, "SD": 0.0462, "MO": 0.0239, "SK": 0.00634, "ON": 0.00316, "WI": 0.00194, "": 0.00142, "IA": 0.00121}, "entropy": 1.056}, "region": {"value": "North America", "confidence": {"North America": 1.0}, "entropy": 5.27e-05}}, "branch_attrs": {"mutations": {}}, "children": [{"name": "A/red_tailed_hawk/North_Dakota/22-013136-001/2022_fefdc00939", "node_attrs": {"div": 0.000566, "num_date": {"value": 2022.303, "confidence": [2022.303, 2022.303], "inferred": false}, "passage": {"value": "X"}, "N_present": {"value": "Absent"}, "base_id": {"value": "22-013136-001"}, "tri_ambig_count": {"value": "Zero"}, "strain_name": {"value": "A/red tailed hawk/North Dakota/22-013136-001/2022"}, "reason_for_submission": {"value": "surveillance"}, "primary_identifier": {"value": "SAMN35648860"}, "genotype": {"value": "B2.1"}, "internal_date": {"value": "2025-6"}, "data_source": {"value": "sra"}, "ha_genetic_group": {"value": "2.3.4.4b"}, "county": {"value": "dickey county"}, "segment_lineage": {"value": "ea1"}, "isolate_hash": {"value": "fefdc009396fd30b59b1ac0473fcda06"}, "ambig_present": {"value": "Absent"}, "isl_subtype": {"value": "H5N1"}, "country": {"value": "United States", "confidence": {"United States": 1.0}, "entropy": -1e-12}, "originator": {"value": "PRJNA980729"}, "host_generic": {"value": "avian", "confidence": {"avian": 1.0}, "entropy": -1e-12}, "bi_ambig_count": {"value": "Zero"}, "state": {"value": "ND", "confidence": {"ND": 1.0}, "entropy": -1e-12}, "isolate_submitter": {"value": "USDA-NVSL"}, "tn_93_dist_b313": {"value": 0.0119}, "N_count": {"value": "Zero"}, "region": {"value": "North America", "confidence": {"North America": 1.0}, "entropy": -1e-12}, "host": {"value": "red tailed hawk"}}, "branch_attrs": {"mutations": {"nuc": ["T804C"]}}}, {"name": "NODE_0009872", "node_attrs": {"div": 0.000566, "num_date": {"value": 2021.278, "confidence": [2021.254, 2021.342]}, "confidence": {"value": 34.4}, "country": {"value": "United States", "confidence": {"United States": 0.999}, "entropy": 0.00604}, "host_generic": {"value": "avian", "confidence": {"avian": 0.97, "poultry": 0.0302}, "entropy": 0.135}, "state": {"value": "MN", "confidence": {"MN": 0.444, "ND": 0.31, "SD": 0.107, "MO": 0.105, "ON": 0.0112, "MI": 0.00488, "SK": 0.00471, "WI": 0.00321, "IA": 0.00236, "NY": 0.00154}, "entropy": 1.394}, "region": {"value": "North America", "confidence": {"North America": 1.0}, "entropy": 3.56e-07}}, "branch_attrs": {"mutations": {"nuc": ["T399C"]}}, "children": [{"name": "A/american_white_pelican/Missouri/22-006970-001/2022_2445422fc5", "node_attrs": {"div": 0.00113, "num_date": {"value": 2022.16, "confidence": [2022.16, 2022.16], "inferred": false}, "passage": {"value": "X"}, "N_present": {"value": "Absent"}, "base_id": {"value": "22-006970-001"}, "tri_ambig_count": {"value": "Zero"}, "strain_name": {"value": "A/american white pelican/Missouri/22-006970-001/2022"}, "reason_for_submission": {"value": "surveillance"}, "primary_identifier": {"value": "SAMN35647699"}, "genotype": {"value": "A1"}, "internal_date": {"value": "2025-6"}, "data_source": {"value": "sra"}, "ha_genetic_group": {"value": "2.3.4.4b"}, "county": {"value": "clay county"}, "segment_lineage": {"value": "ea1"}, "isolate_hash": {"value": "2445422fc5469b4de632a2db759a74cb"}, "ambig_present": {"value": "Absent"}, "isl_subtype": {"value": "H5N1"}, "country": {"value": "United States", "confidence": {"United States": 1.0}, "entropy": -1e-12}, "originator": {"value": "PRJNA980729"}, "host_generic": {"value": "avian", "confidence": {"avian": 1.0}, "entropy": -1e-12}, "bi_ambig_count": {"value": "Zero"}, "state": {"value": "MO", "confidence": {"MO": 1.0}, "entropy": -1e-12}, "isolate_submitter": {"value": "USDA-NVSL"}, "tn_93_dist_b313": {"value": 0.0125}, "N_count": {"value": "Zero"}, "region": {"value": "North America", "confidence": {"North America": 1.0}, "entropy": -1e-12}, "host": {"value": "american white pelican"}}, "branch_attrs": {"mutations": {"nuc": ["T804C"]}}}, {"name": "NODE_0009873", "node_attrs": {"div": 0.000566, "num_date": {"value": 2021.29, "confidence": [2021.26, 2021.345]}, "confidence": {"value": 85.6}, "country": {"value": "United States", "confidence": {"United States": 0.999, "Canada": 0.00124}, "entropy": 0.00957}, "host_generic": {"value": "avian", "confidence": {"avian": 0.976, "poultry": 0.0243}, "entropy": 0.114}, "state": {"value": "MN", "confidence": {"MN": 0.432, "ND": 0.206, "SD": 0.169, "MO": 0.0873, "ON": 0.0492, "MI": 0.0226, "NY": 0.00639, "WI": 0.00471, "SK": 0.00442, "IA": 0.00334, "FL": 0.0018, "GA": 0.00163, "QC": 0.00147, "SC": 0.00108, "NC": 0.00105, "KS": 0.00104}, "entropy": 1.64}, "region": {"value": "North America", "confidence": {"North America": 1.0}, "entropy": 7.01e-08}}, "branch_attrs": {"mutations": {}}, "children": [{"name": "NODE_0009955", "node_attrs": {"div": 0.00113, "num_date": {"value": 2021.309, "confidence": [2021.28, 2021.35]}, "confidence": {"value": 6}, "country": {"value": "United States", "confidence": {"United States": 0.993, "Canada": 0.007}, "entropy": 0.0417}, "host_generic": {"value": "avian", "confidence": {"avian": 0.942, "poultry": 0.0579}, "entropy": 0.221}, "state": {"value": "ON", "confidence": {"ON": 0.443, "MI": 0.181, "MN": 0.165, "NY": 0.0701, "ND": 0.049, "SD": 0.0328, "MO": 0.0138, "QC": 0.0108, "PA": 0.00856, "WI": 0.00828, "IA": 0.003, "FL": 0.00297, "SK": 0.00178, "ID": 0.00107}, "entropy": 1.734}, "region": {"value": "North America", "confidence": {"North America": 1.0}, "entropy": 1.28e-07}}, "branch_attrs": {"mutations": {"nuc": ["A522C"]}}, "children": [{"name": "A/tundra_swan/Michigan/22-011517-010/2022_bb9632ecae", "node_attrs": {"div": 0.00226, "num_date": {"value": 2022.275, "confidence": [2022.275, 2022.275], "inferred": false}, "ambig_positions_NT": {"value": "260"}, "passage": {"value": "X"}, "N_present": {"value": "Absent"}, "base_id": {"value": "22-011517-010"}, "tri_ambig_count": {"value": "Zero"}, "strain_name": {"value": "A/tundra swan/Michigan/22-011517-010/2022"}, "reason_for_submission": {"value": "surveillance"}, "primary_identifier": {"value": "SAMN35648517"}, "genotype": {"value": "A1"}, "internal_date": {"value": "2025-6"}, "data_source": {"value": "sra"}, "ha_genetic_group": {"value": "2.3.4.4b"}, "segment_lineage": {"value": "ea1"}, "isolate_hash": {"value": "bb9632ecaea1c1ef267c8741c97b2422"}, "ambig_present": {"value": "Present"}, "isl_subtype": {"value": "H5N1"}, "country": {"value": "United States", "confidence": {"United States": 1.0}, "entropy": -1e-12}, "originator": {"value": "PRJNA980729"}, "host_generic": {"value": "avian", "confidence": {"avian": 1.0}, "entropy": -1e-12}, "bi_ambig_count": {"value": "One"}, "state": {"value": "MI", "confidence": {"MI": 1.0}, "entropy": -1e-12}, "isolate_submitter": {"value": "USDA-NVSL"}, "tn_93_dist_b313": {"value": 0.0137}, "N_count": {"value": "Zero"}, "region": {"value": "North America", "confidence": {"North America": 1.0}, "entropy": -1e-12}, "host": {"value": "tundra swan"}}, "branch_attrs": {"mutations": {"nuc": ["A87G", "A645G"]}}}, {"name": "NODE_0009956", "node_attrs": {"div": 0.0017, "num_date": {"value": 2021.329, "confidence": [2021.3, 2021.354]}, "confidence": {"value": 82.9}, "country": {"value": "United States", "confidence": {"United States": 0.968, "Canada": 0.0325}, "entropy": 0.143}, "host_generic": {"value": "avian", "confidence": {"avian": 0.834, "poultry": 0.166}, "entropy": 0.449}, "state": {"value": "ON", "confidence": {"ON": 0.662, "NY": 0.166, "MI": 0.0541, "MN": 0.0437, "PA": 0.0243, "QC": 0.0223, "ND": 0.00964, "SD": 0.00449, "": 0.003, "WI": 0.00262, "MO": 0.00202, "FL": 0.00149}, "entropy": 1.209}, "region": {"value": "North America", "confidence": {"North America": 1.0}, "entropy": 6.44e-07}}, "branch_attrs": {"mutations": {"nuc": ["C1194A"]}}, "children": [{"name": "NODE_0000014", "node_attrs": {"div": 0.0017, "num_date": {"value": 2022.16, "confidence": [2022.078, 2022.262]}, "country": {"value": "Canada", "confidence": {"Canada": 0.992, "United States": 0.00752}, "entropy": 0.0443}, "host_generic": {"value": "avian", "confidence": {"avian": 0.994, "poultry": 0.00614}, "entropy": 0.0374}, "state": {"value": "ON", "confidence": {"ON": 0.889, "QC": 0.0984, "NY": 0.01, "MI": 0.00121}, "entropy": 0.401}, "region": {"value": "North America", "confidence": {"North America": 1.0}, "entropy": 1.08e-07}}, "branch_attrs": {"mutations": {}}, "children": [{"name": "A/Canada_goose/ON/FAV-0244-3/2022_899c3b6ecc", "node_attrs": {"div": 0.00226, "num_date": {"value": 2022.262, "confidence": [2022.262, 2022.262], "inferred": false}, "passage": {"value": "X"}, "N_present": {"value": "Absent"}, "tri_ambig_count": {"value": "Zero"}, "strain_name": {"value": "A/Canada_Goose/ON/FAV-0244-3/2022"}, "reason_for_submission": {"value": "surveillance"}, "primary_identifier": {"value": "EPI_ISL_19145276"}, "genotype": {"value": "A1"}, "internal_date": {"value": "2024-21"}, "data_source": {"value": "GISAID"}, "ha_genetic_group": {"value": "2.3.4.4b"}, "segment_lineage": {"value": "ea1"}, "isolate_hash": {"value": "899c3b6ecc6bf9ed17b8da92a94d5f04"}, "ambig_present": {"value": "Absent"}, "isl_subtype": {"value": "H5N1"}, "country": {"value": "Canada", "confidence": {"Canada": 1.0}, "entropy": -1e-12}, "originator": {"value": "Ontario Veterinary College University of Guelph"}, "host_generic": {"value": "avian", "confidence": {"avian": 1.0}, "entropy": -1e-12}, "bi_ambig_count": {"value": "Zero"}, "state": {"value": "ON", "confidence": {"ON": 1.0}, "entropy": -1e-12}, "isolate_submitter": {"value": "CA-Win-CFIA"}, "tn_93_dist_b313": {"value": 0.0137}, "N_count": {"value": "Zero"}, "region": {"value": "North America", "confidence": {"North America": 1.0}, "entropy": -1e-12}, "host": {"value": "Canada goose"}}, "branch_attrs": {"mutations": {"nuc": ["G1044A"]}}}, {"name": "NODE_0009957", "node_attrs": {"div": 0.00226, "num_date": {"value": 2022.259, "confidence": [2022.22, 2022.293]}, "confidence": {"value": 83.5}, "country": {"value": "Canada", "confidence": {"Canada": 1.0}, "entropy": 7.48e-05}, "host_generic": {"value": "avian", "confidence": {"avian": 1.0}, "entropy": 0.00112}, "state": {"value": "QC", "confidence": {"QC": 0.53, "ON": 0.47}, "entropy": 0.693}, "region": {"value": "North America", "confidence": {"North America": 1.0}, "entropy": 5.95e-11}}, "branch_attrs": {"mutations": {"nuc": ["G4A"], "HA-SigPep": ["E2K"]}, "labels": {"aa": "HA-SigPep: E2K"}}, "children": [{"name": "A/American_crow/QC/FAV-0855-4/2022_c09951206e", "node_attrs": {"div": 0.00226, "num_date": {"value": 2022.36, "confidence": [2022.36, 2022.36], "inferred": false}, "passage": {"value": "X"}, "N_present": {"value": "Absent"}, "tri_ambig_count": {"value": "Zero"}, "strain_name": {"value": "A/American_Crow/QC/FAV-0855-4/2022"}, "reason_for_submission": {"value": "surveillance"}, "primary_identifier": {"value": "EPI_ISL_19152160"}, "genotype": {"value": "A1"}, "internal_date": {"value": "2024-21"}, "data_source": {"value": "GISAID"}, "ha_genetic_group": {"value": "2.3.4.4b"}, "segment_lineage": {"value": "ea1"}, "isolate_hash": {"value": "c09951206e8cf60415282282d0de56ce"}, "ambig_present": {"value": "Absent"}, "isl_subtype": {"value": "H5N1"}, "country": {"value": "Canada", "confidence": {"Canada": 1.0}, "entropy": -1e-12}, "originator": {"value": "Laboratoire de sant animale Ministre de l'Agriculture des Pcheries et de l'A"}, "host_generic": {"value": "avian", "confidence": {"avian": 1.0}, "entropy": -1e-12}, "bi_ambig_count": {"value": "Zero"}, "state": {"value": "QC", "confidence": {"QC": 1.0}, "entropy": -1e-12}, "isolate_submitter": {"value": "CA-Win-CFIA"}, "tn_93_dist_b313": {"value": 0.0137}, "N_count": {"value": "Zero"}, "region": {"value": "North America", "confidence": {"North America": 1.0}, "entropy": -1e-12}, "host": {"value": "crow"}}, "branch_attrs": {"mutations": {}}}, {"name": "A/common_raven/ON/FAV-0320-3/2022_cac7db5c7d", "node_attrs": {"div": 0.0034, "num_date": {"value": 2022.3, "confidence": [2022.3, 2022.3], "inferred": false}, "passage": {"value": "X"}, "N_present": {"value": "Absent"}, "tri_ambig_count": {"value": "Zero"}, "strain_name": {"value": "A/Common_Raven/ON/FAV-0320-3/2022"}, "reason_for_submission": {"value": "surveillance"}, "primary_identifier": {"value": "EPI_ISL_19151715"}, "genotype": {"value": "A1"}, "internal_date": {"value": "2024-21"}, "data_source": {"value": "GISAID"}, "ha_genetic_group": {"value": "2.3.4.4b"}, "segment_lineage": {"value": "ea1"}, "isolate_hash": {"value": "cac7db5c7d92d8fdbcedb60aa64caf84"}, "ambig_present": {"value": "Absent"}, "isl_subtype": {"value": "H5N1"}, "country": {"value": "Canada", "confidence": {"Canada": 1.0}, "entropy": -1e-12}, "originator": {"value": "Ontario Veterinary College University of Guelph"}, "host_generic": {"value": "avian", "confidence": {"avian": 1.0}, "entropy": -1e-12}, "bi_ambig_count": {"value": "Zero"}, "state": {"value": "ON", "confidence": {"ON": 1.0}, "entropy": -1e-12}, "isolate_submitter": {"value": "CA-Win-CFIA"}, "tn_93_dist_b313": {"value": 0.0149}, "N_count": {"value": "Zero"}, "region": {"value": "North America", "confidence": {"North America": 1.0}, "entropy": -1e-12}, "host": {"value": "Common raven"}}, "branch_attrs": {"mutations": {"nuc": ["C735T", "A1151G"], "HA": ["K368R"]}, "labels": {"aa": "HA: K368R"}}}, {"name": "NODE_0000019", "node_attrs": {"div": 0.00226, "num_date": {"value": 2022.3, "confidence": [2022.247, 2022.36]}, "country": {"value": "Canada", "confidence": {"Canada": 1.0}, "entropy": 0.00191}, "host_generic": {"value": "avian", "confidence": {"avian": 0.999}, "entropy": 0.00589}, "state": {"value": "QC", "confidence": {"QC": 0.987, "ON": 0.0131}, "entropy": 0.0716}, "region": {"value": "North America", "confidence": {"North America": 1.0}, "entropy": 3.51e-08}}, "branch_attrs": {"mutations": {}}, "children": [{"name": "A/American_crow/QC/FAV-0855-6/2022_62f15b92f8", "node_attrs": {"div": 0.00226, "num_date": {"value": 2022.36, "confidence": [2022.36, 2022.36], "inferred": false}, "passage": {"value": "X"}, "N_present": {"value": "Absent"}, "tri_ambig_count": {"value": "Zero"}, "strain_name": {"value": "A/American_Crow/QC/FAV-0855-6/2022"}, "reason_for_submission": {"value": "surveillance"}, "primary_identifier": {"value": "EPI_ISL_19152162"}, "genotype": {"value": "A1"}, "internal_date": {"value": "2024-21"}, "data_source": {"value": "GISAID"}, "ha_genetic_group": {"value": "2.3.4.4b"}, "segment_lineage": {"value": "ea1"}, "isolate_hash": {"value": "62f15b92f817c6b929d6a51a72e416d4"}, "ambig_present": {"value": "Absent"}, "isl_subtype": {"value": "H5N1"}, "country": {"value": "Canada", "confidence": {"Canada": 1.0}, "entropy": -1e-12}, "originator": {"value": "Laboratoire de sant animale Ministre de l'Agriculture des Pcheries et de l'A"}, "host_generic": {"value": "avian", "confidence": {"avian": 1.0}, "entropy": -1e-12}, "bi_ambig_count": {"value": "Zero"}, "state": {"value": "QC", "confidence": {"QC": 1.0}, "entropy": -1e-12}, "isolate_submitter": {"value": "CA-Win-CFIA"}, "tn_93_dist_b313": {"value": 0.0137}, "N_count": {"value": "Zero"}, "region": {"value": "North America", "confidence": {"North America": 1.0}, "entropy": -1e-12}, "host": {"value": "crow"}}, "branch_attrs": {"mutations": {}}}, {"name": "NODE_0009960", "node_attrs": {"div": 0.0034, "num_date": {"value": 2022.5, "confidence": [2022.346, 2022.646]}, "confidence": {"value": 93.2}, "country": {"value": "Canada", "confidence": {"Canada": 0.993, "United States": 0.00695}, "entropy": 0.0415}, "host_generic": {"value": "avian", "confidence": {"avian": 0.999}, "entropy": 0.00724}, "state": {"value": "QC", "confidence": {"QC": 0.998, "ON": 0.00183}, "entropy": 0.018}, "region": {"value": "North America", "confidence": {"North America": 1.0}, "entropy": 3.52e-08}}, "branch_attrs": {"mutations": {"nuc": ["G294A", "T552C"]}}, "children": [{"name": "NODE_0000011", "node_attrs": {"div": 0.0034, "num_date": {"value": 2022.69, "confidence": [2022.576, 2022.752]}, "country": {"value": "Canada", "confidence": {"Canada": 1.0}, "entropy": 0.00195}, "host_generic": {"value": "avian", "confidence": {"avian": 0.999}, "entropy": 0.00626}, "state": {"value": "QC", "confidence": {"QC": 1.0}, "entropy": 0.00076}, "region": {"value": "North America", "confidence": {"North America": 1.0}, "entropy": 3.51e-08}}, "branch_attrs": {"mutations": {}}, "children": [{"name": "A/mixed/QC/FAV-1167-4/2022_e056d9cc00", "node_attrs": {"div": 0.00396, "num_date": {"value": 2022.785, "confidence": [2022.785, 2022.785], "inferred": false}, "passage": {"value": "X"}, "N_present": {"value": "Absent"}, "tri_ambig_count": {"value": "Zero"}, "strain_name": {"value": "A/Mixed/QC/FAV-1167-4/2022"}, "reason_for_submission": {"value": "surveillance"}, "primary_identifier": {"value": "EPI_ISL_19154610"}, "genotype": {"value": "A1"}, "internal_date": {"value": "2024-21"}, "data_source": {"value": "GISAID"}, "ha_genetic_group": {"value": "2.3.4.4b"}, "segment_lineage": {"value": "ea1"}, "isolate_hash": {"value": "e056d9cc00a35cab2d63ec6780662ad6"}, "ambig_present": {"value": "Absent"}, "isl_subtype": {"value": "H5N1"}, "country": {"value": "Canada", "confidence": {"Canada": 1.0}, "entropy": -1e-12}, "originator": {"value": "Canadian Food Inspection Agency"}, "host_generic": {"value": "avian", "confidence": {"avian": 1.0}, "entropy": -1e-12}, "bi_ambig_count": {"value": "Zero"}, "state": {"value": "QC", "confidence": {"QC": 1.0}, "entropy": -1e-12}, "isolate_submitter": {"value": "CA-Win-CFIA"}, "tn_93_dist_b313": {"value": 0.0155}, "N_count": {"value": "Zero"}, "region": {"value": "North America", "confidence": {"North America": 1.0}, "entropy": -1e-12}, "host": {"value": "bird"}}, "branch_attrs": {"mutations": {"nuc": ["C122A"], "HA": ["T25N"]}, "labels": {"aa": "HA: T25N"}}}, {"name": "NODE_0000021", "node_attrs": {"div": 0.0034, "num_date": {"value": 2022.725, "confidence": [2022.652, 2022.755]}, "country": {"value": "Canada", "confidence": {"Canada": 1.0}, "entropy": 0.000458}, "host_generic": {"value": "avian", "confidence": {"avian": 0.999}, "entropy": 0.00574}, "state": {"value": "QC", "confidence": {"QC": 1.0}, "entropy": 0.000231}, "region": {"value": "North America", "confidence": {"North America": 1.0}, "entropy": 3.51e-08}}, "branch_attrs": {"mutations": {}}, "children": [{"name": "A/ring-billed_gull/QC/FAV-1149-9/2022_76b29b70f3", "node_attrs": {"div": 0.00396, "num_date": {"value": 2022.755, "confidence": [2022.755, 2022.755], "inferred": false}, "passage": {"value": "X"}, "N_present": {"value": "Absent"}, "tri_ambig_count": {"value": "Zero"}, "strain_name": {"value": "A/Ring-Billed_Gull/QC/FAV-1149-9/2022"}, "reason_for_submission": {"value": "surveillance"}, "primary_identifier": {"value": "EPI_ISL_19154545"}, "genotype": {"value": "A1"}, "internal_date": {"value": "2024-21"}, "data_source": {"value": "GISAID"}, "ha_genetic_group": {"value": "2.3.4.4b"}, "segment_lineage": {"value": "ea1"}, "isolate_hash": {"value": "76b29b70f3af0f26aa0e9f3d6f8492fc"}, "ambig_present": {"value": "Absent"}, "isl_subtype": {"value": "H5N1"}, "country": {"value": "Canada", "confidence": {"Canada": 1.0}, "entropy": -1e-12}, "originator": {"value": "Laboratoire de sant animale Ministre de l'Agriculture des Pcheries et de l'A"}, "host_generic": {"value": "avian", "confidence": {"avian": 1.0}, "entropy": -1e-12}, "bi_ambig_count": {"value": "Zero"}, "state": {"value": "QC", "confidence": {"QC": 1.0}, "entropy": -1e-12}, "isolate_submitter": {"value": "CA-Win-CFIA"}, "tn_93_dist_b313": {"value": 0.0155}, "N_count": {"value": "Zero"}, "region": {"value": "North America", "confidence": {"North America": 1.0}, "entropy": -1e-12}, "host": {"value": "ring-billed gull"}}, "branch_attrs": {"mutations": {"nuc": ["G1050A"]}}}, {"name": "A/mixed/QC/FAV-1167-6/2022_09cb634b67", "node_attrs": {"div": 0.0034, "num_date": {"value": 2022.785, "confidence": [2022.785, 2022.785], "inferred": false}, "passage": {"value": "X"}, "N_present": {"value": "Absent"}, "tri_ambig_count": {"value": "Zero"}, "strain_name": {"value": "A/Mixed/QC/FAV-1167-6/2022"}, "reason_for_submission": {"value": "surveillance"}, "primary_identifier": {"value": "EPI_ISL_19154611"}, "genotype": {"value": "A1"}, "internal_date": {"value": "2024-21"}, "data_source": {"value": "GISAID"}, "ha_genetic_group": {"value": "2.3.4.4b"}, "segment_lineage": {"value": "ea1"}, "isolate_hash": {"value": "09cb634b676c56410ecc69ee12e152a8"}, "ambig_present": {"value": "Absent"}, "isl_subtype": {"value": "H5N1"}, "country": {"value": "Canada", "confidence": {"Canada": 1.0}, "entropy": -1e-12}, "originator": {"value": "Canadian Food Inspection Agency"}, "host_generic": {"value": "avian", "confidence": {"avian": 1.0}, "entropy": -1e-12}, "bi_ambig_count": {"value": "Zero"}, "state": {"value": "QC", "confidence": {"QC": 1.0}, "entropy": -1e-12}, "isolate_submitter": {"value": "CA-Win-CFIA"}, "tn_93_dist_b313": {"value": 0.0149}, "N_count": {"value": "Zero"}, "region": {"value": "North America", "confidence": {"North America": 1.0}, "entropy": -1e-12}, "host": {"value": "bird"}}, "branch_attrs": {"mutations": {}}}]}]}, {"name": "NODE_0009963", "node_attrs": {"div": 0.00396, "num_date": {"value": 2022.611, "confidence": [2022.49, 2022.651]}, "confidence": {"value": 83.5}, "country": {"value": "Canada", "confidence": {"Canada": 0.721, "United States": 0.279}, "entropy": 0.592}, "host_generic": {"value": "avian", "confidence": {"avian": 0.998, "poultry": 0.00162}, "entropy": 0.012}, "state": {"value": "QC", "confidence": {"QC": 0.976, "NY": 0.0202, "ON": 0.00322}, "entropy": 0.127}, "region": {"value": "North America", "confidence": {"North America": 1.0}, "entropy": 3.52e-08}}, "branch_attrs": {"mutations": {"nuc": ["C735T"]}}, "children": [{"name": "NODE_0000015", "node_attrs": {"div": 0.00396, "num_date": {"value": 2022.662, "confidence": [2022.576, 2022.723]}, "country": {"value": "Canada", "confidence": {"Canada": 0.72, "United States": 0.28}, "entropy": 0.593}, "host_generic": {"value": "avian", "confidence": {"avian": 0.999}, "entropy": 0.00623}, "state": {"value": "QC", "confidence": {"QC": 0.983, "NY": 0.0105, "CT": 0.0039, "ON": 0.00203}, "entropy": 0.104}, "region": {"value": "North America", "confidence": {"North America": 1.0}, "entropy": 3.51e-08}}, "branch_attrs": {"mutations": {}}, "children": [{"name": "A/coopers_hawk/Connecticut/22-033697-001/2022_3c62e1d97c", "node_attrs": {"div": 0.00509, "num_date": {"value": 2022.804, "confidence": [2022.804, 2022.804], "inferred": false}, "passage": {"value": "OR"}, "N_present": {"value": "Absent"}, "base_id": {"value": "22-033697-001"}, "tri_ambig_count": {"value": "Zero"}, "strain_name": {"value": "A/coopers hawk/Connecticut/22-033697-001/2022"}, "reason_for_submission": {"value": "surveillance"}, "primary_identifier": {"value": "EPI_ISL_19608101"}, "genotype": {"value": "A1"}, "internal_date": {"value": "2024-51"}, "data_source": {"value": "GISAID"}, "ha_genetic_group": {"value": "2.3.4.4b"}, "segment_lineage": {"value": "ea1"}, "isolate_hash": {"value": "3c62e1d97c80928bdfbc68516e0012e0"}, "ambig_present": {"value": "Absent"}, "isl_subtype": {"value": "H5N1"}, "country": {"value": "United States", "confidence": {"United States": 1.0}, "entropy": -1e-12}, "originator": {"value": "USDA APHIS Veterinary Services Diagnostic Virology Laboratory National Veterinary Services Laboratories"}, "host_generic": {"value": "avian", "confidence": {"avian": 1.0}, "entropy": -1e-12}, "bi_ambig_count": {"value": "Zero"}, "state": {"value": "CT", "confidence": {"CT": 1.0}, "entropy": -1e-12}, "isolate_submitter": {"value": "import"}, "tn_93_dist_b313": {"value": 0.0167}, "N_count": {"value": "Zero"}, "region": {"value": "North America", "confidence": {"North America": 1.0}, "entropy": -1e-12}, "host": {"value": "hawk"}}, "branch_attrs": {"mutations": {"nuc": ["T390C", "C831T"]}}}, {"name": "A/wood_duck/QC/FAV-1673-1/2022_ca045f4a12", "node_attrs": {"div": 0.00453, "num_date": {"value": 2022.738, "confidence": [2022.738, 2022.738], "inferred": false}, "passage": {"value": "X"}, "N_present": {"value": "Absent"}, "tri_ambig_count": {"value": "Zero"}, "strain_name": {"value": "A/Wood_Duck/QC/FAV-1673-1/2022"}, "reason_for_submission": {"value": "surveillance"}, "primary_identifier": {"value": "EPI_ISL_19154482"}, "genotype": {"value": "A1"}, "internal_date": {"value": "2024-21"}, "data_source": {"value": "GISAID"}, "ha_genetic_group": {"value": "2.3.4.4b"}, "segment_lineage": {"value": "ea1"}, "isolate_hash": {"value": "ca045f4a129e7b7f4b8972413be2b361"}, "ambig_present": {"value": "Absent"}, "isl_subtype": {"value": "H5N1"}, "country": {"value": "Canada", "confidence": {"Canada": 1.0}, "entropy": -1e-12}, "originator": {"value": "Ontario Veterinary College University of Guelph"}, "host_generic": {"value": "avian", "confidence": {"avian": 1.0}, "entropy": -1e-12}, "bi_ambig_count": {"value": "Zero"}, "state": {"value": "QC", "confidence": {"QC": 1.0}, "entropy": -1e-12}, "isolate_submitter": {"value": "CA-Win-CFIA"}, "tn_93_dist_b313": {"value": 0.0161}, "N_count": {"value": "Zero"}, "region": {"value": "North America", "confidence": {"North America": 1.0}, "entropy": -1e-12}, "host": {"value": "wood duck"}}, "branch_attrs": {"mutations": {"nuc": ["T1182C"]}}}]}, {"name": "NODE_0000023", "node_attrs": {"div": 0.00396, "num_date": {"value": 2022.615, "confidence": [2022.531, 2022.656]}, "country": {"value": "United States", "confidence": {"United States": 0.952, "Canada": 0.0477}, "entropy": 0.192}, "host_generic": {"value": "avian", "confidence": {"avian": 0.991, "poultry": 0.00917}, "entropy": 0.0522}, "state": {"value": "NY", "confidence": {"NY": 0.679, "QC": 0.278, "ON": 0.0151, "VT": 0.0131, "PA": 0.00971, "MA": 0.00376}, "entropy": 0.82}, "region": {"value": "North America", "confidence": {"North America": 1.0}, "entropy": 3.52e-08}}, "branch_attrs": {"mutations": {}}, "children": [{"name": "NODE_0009964", "node_attrs": {"div": 0.00453, "num_date": {"value": 2022.634, "confidence": [2022.597, 2022.659]}, "confidence": {"value": 85.8}, "country": {"value": "United States", "confidence": {"United States": 0.997, "Canada": 0.00304}, "entropy": 0.0207}, "host_generic": {"value": "avian", "confidence": {"avian": 0.999, "poultry": 0.00147}, "entropy": 0.0111}, "state": {"value": "NY", "confidence": {"NY": 0.992, "QC": 0.00614, "ON": 0.00136}, "entropy": 0.0537}, "region": {"value": "North America", "confidence": {"North America": 1.0}, "entropy": 3.51e-08}}, "branch_attrs": {"mutations": {"nuc": ["C552T"]}}, "children": [{"name": "A/wood_duck/New_York/22-027736-001/2022_634ea7b71c", "node_attrs": {"div": 0.00453, "num_date": {"value": 2022.664, "confidence": [2022.664, 2022.664], "inferred": false}, "passage": {"value": "OR"}, "N_present": {"value": "Absent"}, "base_id": {"value": "22-027736-001"}, "tri_ambig_count": {"value": "Zero"}, "strain_name": {"value": "A/wood duck/New York/22-027736-001/2022"}, "reason_for_submission": {"value": "surveillance"}, "primary_identifier": {"value": "EPI_ISL_19605167"}, "genotype": {"value": "A1"}, "internal_date": {"value": "2024-51"}, "data_source": {"value": "GISAID"}, "ha_genetic_group": {"value": "2.3.4.4b"}, "segment_lineage": {"value": "ea1"}, "isolate_hash": {"value": "634ea7b71c3a2d5ba3f0cda1c84d3918"}, "ambig_present": {"value": "Absent"}, "isl_subtype": {"value": "H5N1"}, "country": {"value": "United States", "confidence": {"United States": 1.0}, "entropy": -1e-12}, "originator": {"value": "USDA APHIS Veterinary Services Diagnostic Virology Laboratory National Veterinary Services Laboratories"}, "host_generic": {"value": "avian", "confidence": {"avian": 1.0}, "entropy": -1e-12}, "bi_ambig_count": {"value": "Zero"}, "state": {"value": "NY", "confidence": {"NY": 1.0}, "entropy": -1e-12}, "isolate_submitter": {"value": "import"}, "tn_93_dist_b313": {"value": 0.0149}, "N_count": {"value": "Zero"}, "region": {"value": "North America", "confidence": {"North America": 1.0}, "entropy": -1e-12}, "host": {"value": "wood duck"}}, "branch_attrs": {"mutations": {}}}, {"name": "NODE_0009965", "node_attrs": {"div": 0.00509, "num_date": {"value": 2022.662, "confidence": [2022.639, 2022.662]}, "confidence": {"value": 0}, "country": {"value": "United States", "confidence": {"United States": 1.0}, "entropy": 0.0025}, "host_generic": {"value": "avian", "confidence": {"avian": 0.999}, "entropy": 0.00615}, "state": {"value": "NY", "confidence": {"NY": 0.993, "CO": 0.00263, "QC": 0.00222, "ON": 0.00108}, "entropy": 0.0516}, "region": {"value": "North America", "confidence": {"North America": 1.0}, "entropy": 3.51e-08}}, "branch_attrs": {"mutations": {"nuc": ["G1053A"]}}, "children": [{"name": "A/owl/New_York/22-030593-001/2022_bf0254953d", "node_attrs": {"div": 0.00509, "num_date": {"value": 2022.662, "confidence": [2022.662, 2022.662], "inferred": false}, "passage": {"value": "OR"}, "N_present": {"value": "Absent"}, "base_id": {"value": "22-030593-001"}, "tri_ambig_count": {"value": "Zero"}, "strain_name": {"value": "A/owl/New York/22-030593-001/2022"}, "reason_for_submission": {"value": "surveillance"}, "primary_identifier": {"value": "EPI_ISL_19604347"}, "genotype": {"value": "A1"}, "internal_date": {"value": "2024-51"}, "data_source": {"value": "GISAID"}, "ha_genetic_group": {"value": "2.3.4.4b"}, "segment_lineage": {"value": "ea1"}, "isolate_hash": {"value": "bf0254953d4b3ab8bf3e389699970134"}, "ambig_present": {"value": "Absent"}, "isl_subtype": {"value": "H5N1"}, "country": {"value": "United States", "confidence": {"United States": 1.0}, "entropy": -1e-12}, "originator": {"value": "USDA APHIS Veterinary Services Diagnostic Virology Laboratory National Veterinary Services Laboratories"}, "host_generic": {"value": "avian", "confidence": {"avian": 1.0}, "entropy": -1e-12}, "bi_ambig_count": {"value": "Zero"}, "state": {"value": "NY", "confidence": {"NY": 1.0}, "entropy": -1e-12}, "isolate_submitter": {"value": "import"}, "tn_93_dist_b313": {"value": 0.0155}, "N_count": {"value": "Zero"}, "region": {"value": "North America", "confidence": {"North America": 1.0}, "entropy": -1e-12}, "host": {"value": "owl"}}, "branch_attrs": {"mutations": {}}}, {"name": "A/blue_winged_teal/Colorado/22-030620-001/2022_441cac7e84", "node_attrs": {"div": 0.00509, "num_date": {"value": 2022.73, "confidence": [2022.73, 2022.73], "inferred": false}, "passage": {"value": "OR"}, "N_present": {"value": "Absent"}, "base_id": {"value": "22-030620-001"}, "tri_ambig_count": {"value": "Zero"}, "strain_name": {"value": "A/blue winged teal/Colorado/22-030620-001/2022"}, "reason_for_submission": {"value": "surveillance"}, "primary_identifier": {"value": "EPI_ISL_19606475"}, "genotype": {"value": "A1"}, "internal_date": {"value": "2024-51"}, "data_source": {"value": "GISAID"}, "ha_genetic_group": {"value": "2.3.4.4b"}, "segment_lineage": {"value": "ea1"}, "isolate_hash": {"value": "441cac7e8430a41c9b50bea8dd9cd59f"}, "ambig_present": {"value": "Absent"}, "isl_subtype": {"value": "H5N1"}, "country": {"value": "United States", "confidence": {"United States": 1.0}, "entropy": -1e-12}, "originator": {"value": "USDA APHIS Veterinary Services Diagnostic Virology Laboratory National Veterinary Services Laboratories"}, "host_generic": {"value": "avian", "confidence": {"avian": 1.0}, "entropy": -1e-12}, "bi_ambig_count": {"value": "Zero"}, "state": {"value": "CO", "confidence": {"CO": 1.0}, "entropy": -1e-12}, "isolate_submitter": {"value": "import"}, "tn_93_dist_b313": {"value": 0.0155}, "N_count": {"value": "Zero"}, "region": {"value": "North America", "confidence": {"North America": 1.0}, "entropy": -1e-12}, "host": {"value": "blue-winged teal"}}, "branch_attrs": {"mutations": {}}}]}]}, {"name": "NODE_0000026", "node_attrs": {"div": 0.00396, "num_date": {"value": 2022.657, "confidence": [2022.599, 2022.686]}, "country": {"value": "United States", "confidence": {"United States": 0.997, "Canada": 0.00324}, "entropy": 0.0218}, "host_generic": {"value": "avian", "confidence": {"avian": 0.911, "poultry": 0.0891}, "entropy": 0.301}, "state": {"value": "NY", "confidence": {"NY": 0.568, "QC": 0.191, "VT": 0.104, "PA": 0.0837, "MA": 0.0234, "ON": 0.019, "NJ": 0.00112}, "entropy": 1.334}, "region": {"value": "North America", "confidence": {"North America": 1.0}, "entropy": 3.52e-08}}, "branch_attrs": {"mutations": {}}, "children": [{"name": "NODE_0009969", "node_attrs": {"div": 0.00453, "num_date": {"value": 2022.777, "confidence": [2022.707, 2022.833]}, "confidence": {"value": 83.6}, "country": {"value": "United States", "confidence": {"United States": 1.0}, "entropy": 0.00259}, "host_generic": {"value": "poultry", "confidence": {"poultry": 0.93, "avian": 0.0703}, "entropy": 0.254}, "state": {"value": "NY", "confidence": {"NY": 0.488, "QC": 0.175, "VT": 0.0998, "PA": 0.0844, "ON": 0.0293, "MA": 0.0267, "NJ": 0.006, "NS": 0.00413, "MI": 0.00351, "OH": 0.00324, "FL": 0.00321, "VA": 0.00303, "MN": 0.00295, "NB": 0.00294, "ME": 0.00294, "NC": 0.00275, "CT": 0.00266, "PE": 0.00228, "GA": 0.00197, "MB": 0.00191, "SC": 0.0019, "MO": 0.00188, "NH": 0.0018, "RI": 0.00177, "WI": 0.00172, "NL": 0.00171, "IA": 0.00165, "MD": 0.00165, "AR": 0.0016, "": 0.00157, "KY": 0.00157, "IN": 0.00152, "MS": 0.00149, "AL": 0.00148, "DE": 0.00145, "NT": 0.00142, "AZ": 0.00141, "OK": 0.00141, "NE": 0.0014, "UT": 0.00137, "CA": 0.00135, "IL": 0.00132, "LA": 0.00131, "YT": 0.00129, "NM": 0.00126, "CO": 0.00125, "ND": 0.00122, "KS": 0.00122, "TN": 0.00117, "NV": 0.00111, "TX": 0.0011, "WY": 0.00103, "ID": 0.00102}, "entropy": 1.894}, "region": {"value": "North America", "confidence": {"North America": 1.0}, "entropy": 3.51e-08}}, "branch_attrs": {"mutations": {"nuc": ["C454T"], "HA": ["P136S"]}, "labels": {"aa": "HA: P136S"}}, "children": [{"name": "A/chicken/Massachussetts/22-035234-001-original/2022_4d0ae70eea", "node_attrs": {"div": 0.00453, "num_date": {"value": 2022.834, "confidence": [2022.834, 2022.834], "inferred": false}, "passage": {"value": "OR"}, "N_present": {"value": "Absent"}, "base_id": {"value": "22-035234-001"}, "tri_ambig_count": {"value": "Zero"}, "strain_name": {"value": "A/chicken/Massachussetts/22-035234-001-original/2022"}, "reason_for_submission": {"value": "surveillance"}, "primary_identifier": {"value": "EPI_ISL_16297080"}, "genotype": {"value": "Minor17"}, "data_source": {"value": "GISAID"}, "ha_genetic_group": {"value": "2.3.4.4b"}, "segment_lineage": {"value": "ea1"}, "isolate_hash": {"value": "4d0ae70eeac7ca3ec2e54975ecc4ab18"}, "ambig_present": {"value": "Absent"}, "isl_subtype": {"value": "H5N1"}, "country": {"value": "United States", "confidence": {"United States": 1.0}, "entropy": -1e-12}, "originator": {"value": "National Veterinary Services Laboratories  USDA"}, "host_generic": {"value": "poultry", "confidence": {"poultry": 1.0}, "entropy": -1e-12}, "bi_ambig_count": {"value": "Zero"}, "state": {"value": "NY", "confidence": {"NY": 0.421, "QC": 0.16, "VT": 0.0954, "PA": 0.0842, "ON": 0.036, "MA": 0.0292, "NJ": 0.01, "NS": 0.0071, "MI": 0.00611, "OH": 0.00567, "FL": 0.00557, "VA": 0.00539, "ME": 0.00518, "NB": 0.0051, "MN": 0.005, "NC": 0.00487, "CT": 0.00476, "PE": 0.00413, "GA": 0.00357, "SC": 0.0035, "MB": 0.00346, "MO": 0.00339, "NH": 0.0033, "RI": 0.00325, "WI": 0.00314, "NL": 0.00312, "MD": 0.00307, "IA": 0.00302, "AR": 0.00294, "KY": 0.00292, "": 0.00291, "IN": 0.00283, "MS": 0.00276, "AL": 0.00276, "DE": 0.00269, "NT": 0.00264, "AZ": 0.00263, "OK": 0.00262, "NE": 0.0026, "UT": 0.00252, "IL": 0.00247, "CA": 0.00246, "LA": 0.00243, "YT": 0.0024, "NM": 0.00234, "KS": 0.00229, "CO": 0.00226, "TN": 0.0022, "ND": 0.00212, "NV": 0.00206, "TX": 0.00203, "ID": 0.00194, "WY": 0.00189, "MT": 0.00173, "SD": 0.00169, "WA": 0.00153, "AK": 0.0015, "SK": 0.00134, "OR": 0.00113, "AB": 0.00101}, "entropy": 2.295}, "tn_93_dist_b313": {"value": 0.0161}, "N_count": {"value": "Zero"}, "region": {"value": "North America", "confidence": {"North America": 1.0}, "entropy": -1e-12}, "host": {"value": "chicken"}}, "branch_attrs": {"mutations": {}}}, {"name": "A/chicken/Massachussetts/22-035225-001-original/2022_ac79450f25", "node_attrs": {"div": 0.00509, "num_date": {"value": 2022.834, "confidence": [2022.834, 2022.834], "inferred": false}, "passage": {"value": "OR"}, "N_present": {"value": "Absent"}, "base_id": {"value": "22-035225-001"}, "tri_ambig_count": {"value": "Zero"}, "strain_name": {"value": "A/chicken/Massachussetts/22-035225-001-original/2022"}, "reason_for_submission": {"value": "surveillance"}, "primary_identifier": {"value": "EPI_ISL_16297079"}, "genotype": {"value": "Minor17"}, "data_source": {"value": "GISAID"}, "ha_genetic_group": {"value": "2.3.4.4b"}, "segment_lineage": {"value": "ea1"}, "isolate_hash": {"value": "ac79450f2579146d4ab5a91aad654267"}, "ambig_present": {"value": "Absent"}, "isl_subtype": {"value": "H5N1"}, "country": {"value": "United States", "confidence": {"United States": 1.0}, "entropy": -1e-12}, "originator": {"value": "National Veterinary Services Laboratories  USDA"}, "host_generic": {"value": "poultry", "confidence": {"poultry": 1.0}, "entropy": -1e-12}, "bi_ambig_count": {"value": "Zero"}, "state": {"value": "NY", "confidence": {"NY": 0.421, "QC": 0.16, "VT": 0.0954, "PA": 0.0842, "ON": 0.036, "MA": 0.0292, "NJ": 0.01, "NS": 0.0071, "MI": 0.00611, "OH": 0.00567, "FL": 0.00557, "VA": 0.00539, "ME": 0.00518, "NB": 0.0051, "MN": 0.005, "NC": 0.00487, "CT": 0.00476, "PE": 0.00413, "GA": 0.00357, "SC": 0.0035, "MB": 0.00346, "MO": 0.00339, "NH": 0.0033, "RI": 0.00325, "WI": 0.00314, "NL": 0.00312, "MD": 0.00307, "IA": 0.00302, "AR": 0.00294, "KY": 0.00292, "": 0.00291, "IN": 0.00283, "MS": 0.00276, "AL": 0.00276, "DE": 0.00269, "NT": 0.00264, "AZ": 0.00263, "OK": 0.00262, "NE": 0.0026, "UT": 0.00252, "IL": 0.00247, "CA": 0.00246, "LA": 0.00243, "YT": 0.0024, "NM": 0.00234, "KS": 0.00229, "CO": 0.00226, "TN": 0.0022, "ND": 0.00212, "NV": 0.00206, "TX": 0.00203, "ID": 0.00194, "WY": 0.00189, "MT": 0.00173, "SD": 0.00169, "WA": 0.00153, "AK": 0.0015, "SK": 0.00134, "OR": 0.00113, "AB": 0.00101}, "entropy": 2.295}, "tn_93_dist_b313": {"value": 0.0167}, "N_count": {"value": "Zero"}, "region": {"value": "North America", "confidence": {"North America": 1.0}, "entropy": -1e-12}, "host": {"value": "chicken"}}, "branch_attrs": {"mutations": {"nuc": ["G1420A"], "HA": ["D458N"]}, "labels": {"aa": "HA: D458N"}}}]}, {"name": "NODE_0000028", "node_attrs": {"div": 0.00396, "num_date": {"value": 2022.689, "confidence": [2022.643, 2022.689]}, "country": {"value": "United States", "confidence": {"United States": 1.0}, "entropy": 0.00288}, "host_generic": {"value": "avian", "confidence": {"avian": 0.991, "poultry": 0.00901}, "entropy": 0.0514}, "state": {"value": "NY", "confidence": {"NY": 0.467, "VT": 0.195, "PA": 0.157, "QC": 0.112, "MA": 0.0423, "ON": 0.0175, "NJ": 0.00104}, "entropy": 1.485}, "region": {"value": "North America", "confidence": {"North America": 1.0}, "entropy": 3.52e-08}}, "branch_attrs": {"mutations": {}}, "children": [{"name": "A/wood_duck/Vermont/22-029063-031/2022_334566630e", "node_attrs": {"div": 0.00396, "num_date": {"value": 2022.689, "confidence": [2022.689, 2022.689], "inferred": false}, "passage": {"value": "OR"}, "N_present": {"value": "Absent"}, "base_id": {"value": "22-029063-031"}, "tri_ambig_count": {"value": "Zero"}, "strain_name": {"value": "A/wood duck/Vermont/22-029063-031/2022"}, "reason_for_submission": {"value": "surveillance"}, "primary_identifier": {"value": "EPI_ISL_19605185"}, "genotype": {"value": "A1"}, "internal_date": {"value": "2024-51"}, "data_source": {"value": "GISAID"}, "ha_genetic_group": {"value": "2.3.4.4b"}, "segment_lineage": {"value": "ea1"}, "isolate_hash": {"value": "334566630e134f2095b8b046f538e1d3"}, "ambig_present": {"value": "Absent"}, "isl_subtype": {"value": "H5N1"}, "country": {"value": "United States", "confidence": {"United States": 1.0}, "entropy": -1e-12}, "originator": {"value": "USDA APHIS Veterinary Services Diagnostic Virology Laboratory National Veterinary Services Laboratories"}, "host_generic": {"value": "avian", "confidence": {"avian": 1.0}, "entropy": -1e-12}, "bi_ambig_count": {"value": "Zero"}, "state": {"value": "VT", "confidence": {"VT": 1.0}, "entropy": -1e-12}, "isolate_submitter": {"value": "import"}, "tn_93_dist_b313": {"value": 0.0155}, "N_count": {"value": "Zero"}, "region": {"value": "North America", "confidence": {"North America": 1.0}, "entropy": -1e-12}, "host": {"value": "wood duck"}}, "branch_attrs": {"mutations": {}}}, {"name": "NODE_0000032", "node_attrs": {"div": 0.00396, "num_date": {"value": 2022.716, "confidence": [2022.676, 2022.716]}, "country": {"value": "United States", "confidence": {"United States": 1.0}, "entropy": 0.00217}, "host_generic": {"value": "avian", "confidence": {"avian": 0.997, "poultry": 0.00275}, "entropy": 0.019}, "state": {"value": "PA", "confidence": {"PA": 0.377, "NY": 0.355, "MA": 0.121, "VT": 0.0675, "QC": 0.0507, "ON": 0.0169, "NJ": 0.00126}, "entropy": 1.492}, "region": {"value": "North America", "confidence": {"North America": 1.0}, "entropy": 7.29e-08}}, "branch_attrs": {"mutations": {}}, "children": [{"name": "A/red_tailed_hawk/Massachusetts/23-015884-020/2023_94856e2361", "node_attrs": {"div": 0.00566, "num_date": {"value": 2023.264, "confidence": [2023.264, 2023.264], "inferred": false}, "passage": {"value": "X"}, "N_present": {"value": "Absent"}, "base_id": {"value": "23-015884-020"}, "tri_ambig_count": {"value": "Zero"}, "strain_name": {"value": "A/red tailed hawk/Massachusetts/23-015884-020/2023"}, "reason_for_submission": {"value": "surveillance"}, "primary_identifier": {"value": "SAMN42286156"}, "genotype": {"value": "Minor17"}, "internal_date": {"value": "2025-6"}, "data_source": {"value": "sra"}, "ha_genetic_group": {"value": "2.3.4.4b"}, "county": {"value": "northbridge"}, "segment_lineage": {"value": "ea1"}, "isolate_hash": {"value": "94856e2361f56d12b17e052d286faaa5"}, "ambig_present": {"value": "Absent"}, "isl_subtype": {"value": "H5N1"}, "country": {"value": "United States", "confidence": {"United States": 1.0}, "entropy": -1e-12}, "originator": {"value": "PRJNA980729"}, "host_generic": {"value": "avian", "confidence": {"avian": 1.0}, "entropy": -1e-12}, "bi_ambig_count": {"value": "Zero"}, "state": {"value": "MA", "confidence": {"MA": 1.0}, "entropy": -1e-12}, "isolate_submitter": {"value": "USDA-NVSL"}, "tn_93_dist_b313": {"value": 0.0173}, "N_count": {"value": "Zero"}, "region": {"value": "North America", "confidence": {"North America": 1.0}, "entropy": -1e-12}, "host": {"value": "red tailed hawk"}}, "branch_attrs": {"mutations": {"nuc": ["G990T", "G1007A", "A1474G"], "HA": ["S320N", "N476D"]}, "labels": {"aa": "HA: S320N, N476D"}}}, {"name": "A/Canada_goose/Pennsylvania/22-030262-003/2022_439dc027ce", "node_attrs": {"div": 0.00396, "num_date": {"value": 2022.716, "confidence": [2022.716, 2022.716], "inferred": false}, "passage": {"value": "OR"}, "N_present": {"value": "Absent"}, "base_id": {"value": "22-030262-003"}, "tri_ambig_count": {"value": "Zero"}, "strain_name": {"value": "A/canada goose/Pennsylvania/22-030262-003/2022"}, "reason_for_submission": {"value": "surveillance"}, "primary_identifier": {"value": "EPI_ISL_19607688"}, "genotype": {"value": "A1"}, "internal_date": {"value": "2024-51"}, "data_source": {"value": "GISAID"}, "ha_genetic_group": {"value": "2.3.4.4b"}, "segment_lineage": {"value": "ea1"}, "isolate_hash": {"value": "439dc027ce793f429be5ea1b43dcf06f"}, "ambig_present": {"value": "Absent"}, "isl_subtype": {"value": "H5N1"}, "country": {"value": "United States", "confidence": {"United States": 1.0}, "entropy": -1e-12}, "originator": {"value": "USDA APHIS Veterinary Services Diagnostic Virology Laboratory National Veterinary Services Laboratories"}, "host_generic": {"value": "avian", "confidence": {"avian": 1.0}, "entropy": -1e-12}, "bi_ambig_count": {"value": "Zero"}, "state": {"value": "PA", "confidence": {"PA": 1.0}, "entropy": -1e-12}, "isolate_submitter": {"value": "import"}, "tn_93_dist_b313": {"value": 0.0155}, "N_count": {"value": "Zero"}, "region": {"value": "North America", "confidence": {"North America": 1.0}, "entropy": -1e-12}, "host": {"value": "Canada goose"}}, "branch_attrs": {"mutations": {}}}]}]}]}]}]}]}]}]}]}, {"name": "NODE_0009973", "node_attrs": {"div": 0.00226, "num_date": {"value": 2021.344, "confidence": [2021.322, 2021.357]}, "confidence": {"value": 84.5}, "country": {"value": "United States", "confidence": {"United States": 0.989, "Canada": 0.0113}, "entropy": 0.0621}, "host_generic": {"value": "poultry", "confidence": {"poultry": 0.55, "avian": 0.45}, "entropy": 0.688}, "state": {"value": "ON", "confidence": {"ON": 0.457, "NY": 0.371, "PA": 0.0921, "MI": 0.0209, "MN": 0.0169, "": 0.0162, "QC": 0.0115, "ND": 0.00407, "WI": 0.00139, "SD": 0.00134, "FL": 0.00119}, "entropy": 1.319}, "region": {"value": "North America", "confidence": {"North America": 1.0}, "entropy": 0.00012}}, "branch_attrs": {"mutations": {"nuc": ["C735T"]}}, "children": [{"name": "NODE_0000034", "node_attrs": {"div": 0.00226, "num_date": {"value": 2022.22, "confidence": [2022.143, 2022.234]}, "country": {"value": "United States", "confidence": {"United States": 0.999}, "entropy": 0.00446}, "host_generic": {"value": "poultry", "confidence": {"poultry": 0.546, "avian": 0.454}, "entropy": 0.689}, "state": {"value": "NY", "confidence": {"NY": 0.996, "ON": 0.00334}, "entropy": 0.0289}, "region": {"value": "North America", "confidence": {"North America": 1.0}, "entropy": 1.66e-07}}, "branch_attrs": {"mutations": {}}, "children": [{"name": "A/chicken/New_York/22-009324-002/2022_723d92d0ed", "node_attrs": {"div": 0.00226, "num_date": {"value": 2022.237, "confidence": [2022.237, 2022.237], "inferred": false}, "passage": {"value": "X"}, "N_present": {"value": "Absent"}, "base_id": {"value": "22-009324-002"}, "tri_ambig_count": {"value": "Zero"}, "strain_name": {"value": "A/chicken/New York/22-009324-002/2022"}, "reason_for_submission": {"value": "surveillance"}, "primary_identifier": {"value": "SAMN35647961"}, "genotype": {"value": "A1"}, "internal_date": {"value": "2025-6"}, "data_source": {"value": "sra"}, "ha_genetic_group": {"value": "2.3.4.4b"}, "county": {"value": "monroe county"}, "segment_lineage": {"value": "ea1"}, "isolate_hash": {"value": "723d92d0edc2a24814a9ec2bc9bf9d73"}, "ambig_present": {"value": "Absent"}, "isl_subtype": {"value": "H5N1"}, "country": {"value": "United States", "confidence": {"United States": 1.0}, "entropy": -1e-12}, "originator": {"value": "PRJNA980729"}, "host_generic": {"value": "poultry", "confidence": {"poultry": 1.0}, "entropy": -1e-12}, "bi_ambig_count": {"value": "Zero"}, "state": {"value": "NY", "confidence": {"NY": 1.0}, "entropy": -1e-12}, "isolate_submitter": {"value": "USDA-NVSL"}, "tn_93_dist_b313": {"value": 0.0137}, "N_count": {"value": "Zero"}, "region": {"value": "North America", "confidence": {"North America": 1.0}, "entropy": -1e-12}, "host": {"value": "chicken"}}, "branch_attrs": {"mutations": {}}}, {"name": "NODE_0000035", "node_attrs": {"div": 0.00226, "num_date": {"value": 2022.237, "confidence": [2022.197, 2022.237]}, "country": {"value": "United States", "confidence": {"United States": 1.0}, "entropy": 0.00124}, "host_generic": {"value": "avian", "confidence": {"avian": 0.956, "poultry": 0.044}, "entropy": 0.181}, "state": {"value": "NY", "confidence": {"NY": 1.0}, "entropy": 0.00125}, "region": {"value": "North America", "confidence": {"North America": 1.0}, "entropy": 3.53e-08}}, "branch_attrs": {"mutations": {}}, "children": [{"name": "A/domestic_duck/New_York/22-009324-004-original/2022_b40cc4e73f", "node_attrs": {"div": 0.00226, "num_date": {"value": 2022.237, "confidence": [2022.237, 2022.237], "inferred": false}, "passage": {"value": "OR"}, "N_present": {"value": "Absent"}, "base_id": {"value": "22-009324-004"}, "tri_ambig_count": {"value": "Zero"}, "strain_name": {"value": "A/domestic duck/New York/22-009324-004-original/2022"}, "reason_for_submission": {"value": "surveillance"}, "primary_identifier": {"value": "EPI_ISL_12690906"}, "genotype": {"value": "A1"}, "data_source": {"value": "GISAID"}, "ha_genetic_group": {"value": "2.3.4.4b"}, "segment_lineage": {"value": "ea1"}, "isolate_hash": {"value": "b40cc4e73f792ab10f4b3d3c679355e0"}, "ambig_present": {"value": "Absent"}, "isl_subtype": {"value": "H5N1"}, "country": {"value": "United States", "confidence": {"United States": 1.0}, "entropy": -1e-12}, "originator": {"value": "National Veterinary Services Laboratories  USDA"}, "host_generic": {"value": "avian", "confidence": {"avian": 1.0}, "entropy": -1e-12}, "bi_ambig_count": {"value": "Zero"}, "state": {"value": "NY", "confidence": {"NY": 1.0}, "entropy": -1e-12}, "tn_93_dist_b313": {"value": 0.0137}, "N_count": {"value": "Zero"}, "region": {"value": "North America", "confidence": {"North America": 1.0}, "entropy": -1e-12}, "host": {"value": "mallard"}}, "branch_attrs": {"mutations": {}}}, {"name": "A/American_buff_goose/New_York/22-009324-006-original/2022_b9aae13c01", "node_attrs": {"div": 0.00226, "num_date": {"value": 2022.237, "confidence": [2022.237, 2022.237], "inferred": false}, "passage": {"value": "OR"}, "N_present": {"value": "Absent"}, "base_id": {"value": "22-009324-006"}, "tri_ambig_count": {"value": "Zero"}, "strain_name": {"value": "A/American Buff goose/New York/22-009324-006-original/2022"}, "reason_for_submission": {"value": "surveillance"}, "primary_identifier": {"value": "EPI_ISL_12690907"}, "genotype": {"value": "A1"}, "data_source": {"value": "GISAID"}, "ha_genetic_group": {"value": "2.3.4.4b"}, "segment_lineage": {"value": "ea1"}, "isolate_hash": {"value": "b9aae13c01dfae42294594d0f73dd505"}, "ambig_present": {"value": "Absent"}, "isl_subtype": {"value": "H5N1"}, "country": {"value": "United States", "confidence": {"United States": 1.0}, "entropy": -1e-12}, "originator": {"value": "National Veterinary Services Laboratories  USDA"}, "host_generic": {"value": "avian", "confidence": {"avian": 1.0}, "entropy": -1e-12}, "bi_ambig_count": {"value": "Zero"}, "state": {"value": "NY", "confidence": {"NY": 1.0}, "entropy": -1e-12}, "tn_93_dist_b313": {"value": 0.0137}, "N_count": {"value": "Zero"}, "region": {"value": "North America", "confidence": {"North America": 1.0}, "entropy": -1e-12}, "host": {"value": "goose"}}, "branch_attrs": {"mutations": {}}}]}]}, {"name": "NODE_0009976", "node_attrs": {"div": 0.00283, "num_date": {"value": 2021.36, "confidence": [2021.344, 2021.36]}, "confidence": {"value": 84.7}, "country": {"value": "United States", "confidence": {"United States": 0.99, "Canada": 0.0086, "Vietnam": 0.00107}, "entropy": 0.0579}, "host_generic": {"value": "poultry", "confidence": {"poultry": 0.905, "avian": 0.0949}, "entropy": 0.314}, "state": {"value": "ON", "confidence": {"ON": 0.298, "PA": 0.26, "NY": 0.252, "": 0.142, "MI": 0.0114, "MN": 0.0091, "QC": 0.0067, "ND": 0.00204, "NJ": 0.00186, "FL": 0.0016, "WI": 0.00139, "VA": 0.00102}, "entropy": 1.613}, "region": {"value": "North America", "confidence": {"North America": 0.997, "Southeastern Asia": 0.00294}, "entropy": 0.0201}}, "branch_attrs": {"mutations": {"nuc": ["T1704C"]}}, "children": [{"name": "A/chicken/Vietnam/Raho5-0429-7/2021_4d59ae15d6", "node_attrs": {"div": 0.00283, "num_date": {"value": 2021.36, "confidence": [2021.36, 2021.36], "inferred": false}, "passage": {"value": "OR"}, "N_present": {"value": "Absent"}, "tri_ambig_count": {"value": "Zero"}, "strain_name": {"value": "A/chicken/Vietnam/Raho5-0429-7/2021"}, "reason_for_submission": {"value": "surveillance"}, "primary_identifier": {"value": "3030956343"}, "genotype": {"value": "Not assigned"}, "data_source": {"value": "DISC"}, "ha_genetic_group": {"value": "2.3.4.4b"}, "segment_lineage": {"value": "ea1"}, "isolate_hash": {"value": "4d59ae15d669630c2df10d281448ae49"}, "ambig_present": {"value": "Absent"}, "isl_subtype": {"value": "H5N1"}, "country": {"value": "Vietnam", "confidence": {"Vietnam": 1.0}, "entropy": -1e-12}, "host_generic": {"value": "poultry", "confidence": {"poultry": 1.0}, "entropy": -1e-12}, "bi_ambig_count": {"value": "Zero"}, "isolate_submitter": {"value": "US-Atl-CDC"}, "tn_93_dist_b313": {"value": 0.0143}, "N_count": {"value": "Zero"}, "region": {"value": "Southeastern Asia", "confidence": {"Southeastern Asia": 1.0}, "entropy": -1e-12}, "host": {"value": "chicken"}}, "branch_attrs": {"mutations": {}}}, {"name": "NODE_0000037", "node_attrs": {"div": 0.00283, "num_date": {"value": 2022.158, "confidence": [2022.043, 2022.254]}, "country": {"value": "United States", "confidence": {"United States": 1.0}, "entropy": 0.00428}, "host_generic": {"value": "poultry", "confidence": {"poultry": 0.995, "avian": 0.00503}, "entropy": 0.0318}, "state": {"value": "PA", "confidence": {"PA": 0.998, "NY": 0.00139}, "entropy": 0.0192}, "region": {"value": "North America", "confidence": {"North America": 1.0}, "entropy": 1.33e-05}}, "branch_attrs": {"mutations": {}}, "children": [{"name": "NODE_0000038", "node_attrs": {"div": 0.00283, "num_date": {"value": 2022.2, "confidence": [2022.133, 2022.257]}, "country": {"value": "United States", "confidence": {"United States": 1.0}, "entropy": 0.0013}, "host_generic": {"value": "poultry", "confidence": {"poultry": 0.999, "avian": 0.00117}, "entropy": 0.00909}, "state": {"value": "PA", "confidence": {"PA": 1.0}, "entropy": 0.000416}, "region": {"value": "North America", "confidence": {"North America": 1.0}, "entropy": 5.3e-08}}, "branch_attrs": {"mutations": {}}, "children": [{"name": "A/chicken/Pennsylvania/22-012092-010/2022_9d0f0b2d45", "node_attrs": {"div": 0.00283, "num_date": {"value": 2022.297, "confidence": [2022.297, 2022.297], "inferred": false}, "passage": {"value": "E1"}, "N_present": {"value": "Absent"}, "base_id": {"value": "22-012092-010"}, "tri_ambig_count": {"value": "Zero"}, "strain_name": {"value": "A/chicken/Pennsylvania/22-012092-010/2022"}, "reason_for_submission": {"value": "surveillance"}, "primary_identifier": {"value": "3030619084"}, "genotype": {"value": "A1"}, "data_source": {"value": "DISC"}, "ha_genetic_group": {"value": "2.3.4.4b"}, "segment_lineage": {"value": "ea1"}, "isolate_hash": {"value": "9d0f0b2d452cab7a2cbe1ec309f6133e"}, "ambig_present": {"value": "Absent"}, "isl_subtype": {"value": "H5N1"}, "country": {"value": "United States", "confidence": {"United States": 1.0}, "entropy": -1e-12}, "host_generic": {"value": "poultry", "confidence": {"poultry": 1.0}, "entropy": -1e-12}, "bi_ambig_count": {"value": "Zero"}, "state": {"value": "PA", "confidence": {"PA": 1.0}, "entropy": -1e-12}, "isolate_submitter": {"value": "US-Atl-CDC"}, "tn_93_dist_b313": {"value": 0.0143}, "N_count": {"value": "Zero"}, "region": {"value": "North America", "confidence": {"North America": 1.0}, "entropy": -1e-12}, "host": {"value": "chicken"}}, "branch_attrs": {"mutations": {}}}, {"name": "NODE_0000039", "node_attrs": {"div": 0.00283, "num_date": {"value": 2022.222, "confidence": [2022.164, 2022.262]}, "country": {"value": "United States", "confidence": {"United States": 1.0}, "entropy": 0.00116}, "host_generic": {"value": "poultry", "confidence": {"poultry": 0.998, "avian": 0.00153}, "entropy": 0.0115}, "state": {"value": "PA", "confidence": {"PA": 1.0}, "entropy": 7.59e-05}, "region": {"value": "North America", "confidence": {"North America": 1.0}, "entropy": 3.52e-08}}, "branch_attrs": {"mutations": {}}, "children": [{"name": "NODE_0000040", "node_attrs": {"div": 0.00283, "num_date": {"value": 2022.259, "confidence": [2022.21, 2022.292]}, "country": {"value": "United States", "confidence": {"United States": 1.0}, "entropy": 0.00108}, "host_generic": {"value": "poultry", "confidence": {"poultry": 0.999}, "entropy": 0.00646}, "state": {"value": "PA", "confidence": {"PA": 1.0}, "entropy": 6.99e-05}, "region": {"value": "North America", "confidence": {"North America": 1.0}, "entropy": 3.51e-08}}, "branch_attrs": {"mutations": {}}, "children": [{"name": "A/chicken/Pennsylvania/22-012092-011/2022_b419c8d122", "node_attrs": {"div": 0.00283, "num_date": {"value": 2022.297, "confidence": [2022.297, 2022.297], "inferred": false}, "passage": {"value": "OR"}, "N_present": {"value": "Absent"}, "base_id": {"value": "22-012092-011"}, "tri_ambig_count": {"value": "Zero"}, "strain_name": {"value": "A/chicken/Pennsylvania/22-012092-011/2022"}, "reason_for_submission": {"value": "surveillance"}, "primary_identifier": {"value": "EPI_ISL_19765921"}, "genotype": {"value": "A1"}, "internal_date": {"value": "2025-11"}, "data_source": {"value": "GISAID"}, "ha_genetic_group": {"value": "2.3.4.4b"}, "segment_lineage": {"value": "ea1"}, "isolate_hash": {"value": "b419c8d1229e637deafa60e2ed1aa923"}, "ambig_present": {"value": "Absent"}, "isl_subtype": {"value": "H5N1"}, "country": {"value": "United States", "confidence": {"United States": 1.0}, "entropy": -1e-12}, "originator": {"value": "USDA APHIS Veterinary Services Diagnostic Virology Laboratory National Veterinary Services Laboratories"}, "host_generic": {"value": "poultry", "confidence": {"poultry": 1.0}, "entropy": -1e-12}, "bi_ambig_count": {"value": "Zero"}, "state": {"value": "PA", "confidence": {"PA": 1.0}, "entropy": -1e-12}, "isolate_submitter": {"value": "import"}, "tn_93_dist_b313": {"value": 0.0143}, "N_count": {"value": "Zero"}, "region": {"value": "North America", "confidence": {"North America": 1.0}, "entropy": -1e-12}, "host": {"value": "chicken"}}, "branch_attrs": {"mutations": {}}}, {"name": "NODE_0000042", "node_attrs": {"div": 0.00283, "num_date": {"value": 2022.278, "confidence": [2022.253, 2022.294]}, "country": {"value": "United States", "confidence": {"United States": 1.0}, "entropy": 0.00107}, "host_generic": {"value": "poultry", "confidence": {"poultry": 0.999}, "entropy": 0.00598}, "state": {"value": "PA", "confidence": {"PA": 1.0}, "entropy": 6.98e-05}, "region": {"value": "North America", "confidence": {"North America": 1.0}, "entropy": 3.51e-08}}, "branch_attrs": {"mutations": {}}, "children": [{"name": "A/chicken/Pennsylvania/22-011920-001/2022_fea51529a0", "node_attrs": {"div": 0.00283, "num_date": {"value": 2022.295, "confidence": [2022.295, 2022.295], "inferred": false}, "passage": {"value": "X"}, "N_present": {"value": "Absent"}, "base_id": {"value": "22-011920-001"}, "tri_ambig_count": {"value": "Zero"}, "strain_name": {"value": "A/chicken/Pennsylvania/22-011920-001/2022"}, "reason_for_submission": {"value": "surveillance"}, "primary_identifier": {"value": "SAMN35648627"}, "genotype": {"value": "A1"}, "internal_date": {"value": "2025-6"}, "data_source": {"value": "sra"}, "ha_genetic_group": {"value": "2.3.4.4b"}, "county": {"value": "lancaster county"}, "segment_lineage": {"value": "ea1"}, "isolate_hash": {"value": "fea51529a05431f08d20ed7c8049ad97"}, "ambig_present": {"value": "Absent"}, "isl_subtype": {"value": "H5N1"}, "country": {"value": "United States", "confidence": {"United States": 1.0}, "entropy": -1e-12}, "originator": {"value": "PRJNA980729"}, "host_generic": {"value": "poultry", "confidence": {"poultry": 1.0}, "entropy": -1e-12}, "bi_ambig_count": {"value": "Zero"}, "state": {"value": "PA", "confidence": {"PA": 1.0}, "entropy": -1e-12}, "isolate_submitter": {"value": "USDA-NVSL"}, "tn_93_dist_b313": {"value": 0.0143}, "N_count": {"value": "Zero"}, "region": {"value": "North America", "confidence": {"North America": 1.0}, "entropy": -1e-12}, "host": {"value": "chicken"}}, "branch_attrs": {"mutations": {}}}, {"name": "NODE_0000045", "node_attrs": {"div": 0.00283, "num_date": {"value": 2022.297, "confidence": [2022.274, 2022.297]}, "country": {"value": "United States", "confidence": {"United States": 1.0}, "entropy": 0.00102}, "host_generic": {"value": "poultry", "confidence": {"poultry": 0.999}, "entropy": 0.00554}, "state": {"value": "PA", "confidence": {"PA": 1.0}, "entropy": 6.9e-05}, "region": {"value": "North America", "confidence": {"North America": 1.0}, "entropy": 3.51e-08}}, "branch_attrs": {"mutations": {}}, "children": [{"name": "A/chicken/Pennsylvania/22-012092-006/2022_3b9a96c816", "node_attrs": {"div": 0.00283, "num_date": {"value": 2022.297, "confidence": [2022.297, 2022.297], "inferred": false}, "passage": {"value": "E1"}, "N_present": {"value": "Absent"}, "base_id": {"value": "22-012092-006"}, "tri_ambig_count": {"value": "Zero"}, "strain_name": {"value": "A/chicken/Pennsylvania/22-012092-006/2022"}, "reason_for_submission": {"value": "surveillance"}, "primary_identifier": {"value": "3030619083"}, "genotype": {"value": "A1"}, "data_source": {"value": "DISC"}, "ha_genetic_group": {"value": "2.3.4.4b"}, "segment_lineage": {"value": "ea1"}, "isolate_hash": {"value": "3b9a96c81679bb6bbfac8501d7980c4f"}, "ambig_present": {"value": "Absent"}, "isl_subtype": {"value": "H5N1"}, "country": {"value": "United States", "confidence": {"United States": 1.0}, "entropy": -1e-12}, "host_generic": {"value": "poultry", "confidence": {"poultry": 1.0}, "entropy": -1e-12}, "bi_ambig_count": {"value": "Zero"}, "state": {"value": "PA", "confidence": {"PA": 1.0}, "entropy": -1e-12}, "isolate_submitter": {"value": "US-Atl-CDC"}, "tn_93_dist_b313": {"value": 0.0143}, "N_count": {"value": "Zero"}, "region": {"value": "North America", "confidence": {"North America": 1.0}, "entropy": -1e-12}, "host": {"value": "chicken"}}, "branch_attrs": {"mutations": {}}}, {"name": "A/chicken/Pennsylvania/22-012092-005/2022_0bd9d48dac", "node_attrs": {"div": 0.00283, "num_date": {"value": 2022.297, "confidence": [2022.297, 2022.297], "inferred": false}, "passage": {"value": "X"}, "N_present": {"value": "Absent"}, "base_id": {"value": "22-012092-005"}, "tri_ambig_count": {"value": "Zero"}, "strain_name": {"value": "A/chicken/Pennsylvania/22-012092-005/2022"}, "reason_for_submission": {"value": "surveillance"}, "primary_identifier": {"value": "SAMN35648673"}, "genotype": {"value": "A1"}, "internal_date": {"value": "2025-6"}, "data_source": {"value": "sra"}, "ha_genetic_group": {"value": "2.3.4.4b"}, "county": {"value": "lancaster county"}, "segment_lineage": {"value": "ea1"}, "isolate_hash": {"value": "0bd9d48dac2396526bb818b314f5b89d"}, "ambig_present": {"value": "Absent"}, "isl_subtype": {"value": "H5N1"}, "country": {"value": "United States", "confidence": {"United States": 1.0}, "entropy": -1e-12}, "originator": {"value": "PRJNA980729"}, "host_generic": {"value": "poultry", "confidence": {"poultry": 1.0}, "entropy": -1e-12}, "bi_ambig_count": {"value": "Zero"}, "state": {"value": "PA", "confidence": {"PA": 1.0}, "entropy": -1e-12}, "isolate_submitter": {"value": "USDA-NVSL"}, "tn_93_dist_b313": {"value": 0.0143}, "N_count": {"value": "Zero"}, "region": {"value": "North America", "confidence": {"North America": 1.0}, "entropy": -1e-12}, "host": {"value": "chicken"}}, "branch_attrs": {"mutations": {}}}]}]}]}, {"name": "NODE_0000048", "node_attrs": {"div": 0.00283, "num_date": {"value": 2022.237, "confidence": [2022.194, 2022.266]}, "country": {"value": "United States", "confidence": {"United States": 1.0}, "entropy": 0.00115}, "host_generic": {"value": "poultry", "confidence": {"poultry": 0.992, "avian": 0.00841}, "entropy": 0.0486}, "state": {"value": "PA", "confidence": {"PA": 1.0}, "entropy": 7.07e-05}, "region": {"value": "North America", "confidence": {"North America": 1.0}, "entropy": 3.52e-08}}, "branch_attrs": {"mutations": {}}, "children": [{"name": "NODE_0000050", "node_attrs": {"div": 0.00283, "num_date": {"value": 2022.279, "confidence": [2022.241, 2022.289]}, "country": {"value": "United States", "confidence": {"United States": 1.0}, "entropy": 0.00102}, "host_generic": {"value": "poultry", "confidence": {"poultry": 0.916, "avian": 0.0842}, "entropy": 0.289}, "state": {"value": "PA", "confidence": {"PA": 1.0}, "entropy": 6.9e-05}, "region": {"value": "North America", "confidence": {"North America": 1.0}, "entropy": 3.51e-08}}, "branch_attrs": {"mutations": {}}, "children": [{"name": "A/chicken/Pennsylvania/22-011767-001/2022_75fbd60138", "node_attrs": {"div": 0.00283, "num_date": {"value": 2022.289, "confidence": [2022.289, 2022.289], "inferred": false}, "passage": {"value": "X"}, "N_present": {"value": "Absent"}, "base_id": {"value": "22-011767-001"}, "tri_ambig_count": {"value": "Zero"}, "strain_name": {"value": "A/chicken/Pennsylvania/22-011767-001/2022"}, "reason_for_submission": {"value": "surveillance"}, "primary_identifier": {"value": "SAMN35648574"}, "genotype": {"value": "A1"}, "internal_date": {"value": "2025-6"}, "data_source": {"value": "sra"}, "ha_genetic_group": {"value": "2.3.4.4b"}, "county": {"value": "lancaster county"}, "segment_lineage": {"value": "ea1"}, "isolate_hash": {"value": "75fbd601386b699ea31cbd5e5e88bbb0"}, "ambig_present": {"value": "Absent"}, "isl_subtype": {"value": "H5N1"}, "country": {"value": "United States", "confidence": {"United States": 1.0}, "entropy": -1e-12}, "originator": {"value": "PRJNA980729"}, "host_generic": {"value": "poultry", "confidence": {"poultry": 1.0}, "entropy": -1e-12}, "bi_ambig_count": {"value": "Zero"}, "state": {"value": "PA", "confidence": {"PA": 1.0}, "entropy": -1e-12}, "isolate_submitter": {"value": "USDA-NVSL"}, "tn_93_dist_b313": {"value": 0.0143}, "N_count": {"value": "Zero"}, "region": {"value": "North America", "confidence": {"North America": 1.0}, "entropy": -1e-12}, "host": {"value": "chicken"}}, "branch_attrs": {"mutations": {}}}, {"name": "A/bald_eagle/Pennsylvania/22-021654-001/2022_49a7292f08", "node_attrs": {"div": 0.00339, "num_date": {"value": 2022.358, "confidence": [2022.358, 2022.358], "inferred": false}, "passage": {"value": "OR"}, "N_present": {"value": "Absent"}, "base_id": {"value": "22-021654-001"}, "tri_ambig_count": {"value": "Zero"}, "strain_name": {"value": "A/bald eagle/Pennsylvania/22-021654-001/2022"}, "reason_for_submission": {"value": "surveillance"}, "primary_identifier": {"value": "EPI_ISL_19607190"}, "genotype": {"value": "A1"}, "internal_date": {"value": "2024-51"}, "data_source": {"value": "GISAID"}, "ha_genetic_group": {"value": "2.3.4.4b"}, "segment_lineage": {"value": "ea1"}, "isolate_hash": {"value": "49a7292f0890ec15185b944ea464c738"}, "ambig_present": {"value": "Absent"}, "isl_subtype": {"value": "H5N1"}, "country": {"value": "United States", "confidence": {"United States": 1.0}, "entropy": -1e-12}, "originator": {"value": "USDA APHIS Veterinary Services Diagnostic Virology Laboratory National Veterinary Services Laboratories"}, "host_generic": {"value": "avian", "confidence": {"avian": 1.0}, "entropy": -1e-12}, "bi_ambig_count": {"value": "Zero"}, "state": {"value": "PA", "confidence": {"PA": 1.0}, "entropy": -1e-12}, "isolate_submitter": {"value": "import"}, "tn_93_dist_b313": {"value": 0.0149}, "N_count": {"value": "Zero"}, "region": {"value": "North America", "confidence": {"North America": 1.0}, "entropy": -1e-12}, "host": {"value": "eagle"}}, "branch_attrs": {"mutations": {"nuc": ["C1404A"]}}}]}, {"name": "NODE_0000052", "node_attrs": {"div": 0.00283, "num_date": {"value": 2022.257, "confidence": [2022.219, 2022.269]}, "country": {"value": "United States", "confidence": {"United States": 1.0}, "entropy": 0.00114}, "host_generic": {"value": "poultry", "confidence": {"poultry": 0.999, "avian": 0.00149}, "entropy": 0.0112}, "state": {"value": "PA", "confidence": {"PA": 1.0}, "entropy": 7.06e-05}, "region": {"value": "North America", "confidence": {"North America": 1.0}, "entropy": 3.52e-08}}, "branch_attrs": {"mutations": {}}, "children": [{"name": "NODE_0000056", "node_attrs": {"div": 0.00283, "num_date": {"value": 2022.295, "confidence": [2022.256, 2022.295]}, "country": {"value": "United States", "confidence": {"United States": 1.0}, "entropy": 0.00102}, "host_generic": {"value": "poultry", "confidence": {"poultry": 0.999}, "entropy": 0.00597}, "state": {"value": "PA", "confidence": {"PA": 1.0}, "entropy": 6.9e-05}, "region": {"value": "North America", "confidence": {"North America": 1.0}, "entropy": 3.51e-08}}, "branch_attrs": {"mutations": {}}, "children": [{"name": "A/chicken/Pennsylvania/22-011921-002/2022_93faa3cab8", "node_attrs": {"div": 0.00283, "num_date": {"value": 2022.295, "confidence": [2022.295, 2022.295], "inferred": false}, "passage": {"value": "X"}, "N_present": {"value": "Absent"}, "base_id": {"value": "22-011921-002"}, "tri_ambig_count": {"value": "Zero"}, "strain_name": {"value": "A/chicken/Pennsylvania/22-011921-002/2022"}, "reason_for_submission": {"value": "surveillance"}, "primary_identifier": {"value": "SAMN35648628"}, "genotype": {"value": "A1"}, "internal_date": {"value": "2025-6"}, "data_source": {"value": "sra"}, "ha_genetic_group": {"value": "2.3.4.4b"}, "county": {"value": "lancaster county"}, "segment_lineage": {"value": "ea1"}, "isolate_hash": {"value": "93faa3cab860cf7260cd31a6b10cf2ef"}, "ambig_present": {"value": "Absent"}, "isl_subtype": {"value": "H5N1"}, "country": {"value": "United States", "confidence": {"United States": 1.0}, "entropy": -1e-12}, "originator": {"value": "PRJNA980729"}, "host_generic": {"value": "poultry", "confidence": {"poultry": 1.0}, "entropy": -1e-12}, "bi_ambig_count": {"value": "Zero"}, "state": {"value": "PA", "confidence": {"PA": 1.0}, "entropy": -1e-12}, "isolate_submitter": {"value": "USDA-NVSL"}, "tn_93_dist_b313": {"value": 0.0143}, "N_count": {"value": "Zero"}, "region": {"value": "North America", "confidence": {"North America": 1.0}, "entropy": -1e-12}, "host": {"value": "chicken"}}, "branch_attrs": {"mutations": {}}}, {"name": "A/chicken/Pennsylvania/22-012742-001/2022_ab2b977189", "node_attrs": {"div": 0.00283, "num_date": {"value": 2022.316, "confidence": [2022.316, 2022.316], "inferred": false}, "passage": {"value": "X"}, "N_present": {"value": "Absent"}, "base_id": {"value": "22-012742-001"}, "tri_ambig_count": {"value": "Zero"}, "strain_name": {"value": "A/chicken/Pennsylvania/22-012742-001/2022"}, "reason_for_submission": {"value": "surveillance"}, "primary_identifier": {"value": "SAMN35648779"}, "genotype": {"value": "A1"}, "internal_date": {"value": "2025-6"}, "data_source": {"value": "sra"}, "ha_genetic_group": {"value": "2.3.4.4b"}, "county": {"value": "lancaster county"}, "segment_lineage": {"value": "ea1"}, "isolate_hash": {"value": "ab2b97718927844882043ddf7470df55"}, "ambig_present": {"value": "Absent"}, "isl_subtype": {"value": "H5N1"}, "country": {"value": "United States", "confidence": {"United States": 1.0}, "entropy": -1e-12}, "originator": {"value": "PRJNA980729"}, "host_generic": {"value": "poultry", "confidence": {"poultry": 1.0}, "entropy": -1e-12}, "bi_ambig_count": {"value": "Zero"}, "state": {"value": "PA", "confidence": {"PA": 1.0}, "entropy": -1e-12}, "isolate_submitter": {"value": "USDA-NVSL"}, "tn_93_dist_b313": {"value": 0.0143}, "N_count": {"value": "Zero"}, "region": {"value": "North America", "confidence": {"North America": 1.0}, "entropy": -1e-12}, "host": {"value": "chicken"}}, "branch_attrs": {"mutations": {}}}]}, {"name": "NODE_0000057", "node_attrs": {"div": 0.00283, "num_date": {"value": 2022.259, "confidence": [2022.231, 2022.274]}, "country": {"value": "United States", "confidence": {"United States": 1.0}, "entropy": 0.00115}, "host_generic": {"value": "poultry", "confidence": {"poultry": 0.999}, "entropy": 0.00742}, "state": {"value": "PA", "confidence": {"PA": 1.0}, "entropy": 7.06e-05}, "region": {"value": "North America", "confidence": {"North America": 1.0}, "entropy": 3.52e-08}}, "branch_attrs": {"mutations": {}}, "children": [{"name": "NODE_0000058", "node_attrs": {"div": 0.00283, "num_date": {"value": 2022.274, "confidence": [2022.255, 2022.284]}, "country": {"value": "United States", "confidence": {"United States": 1.0}, "entropy": 0.00108}, "host_generic": {"value": "poultry", "confidence": {"poultry": 0.999}, "entropy": 0.00606}, "state": {"value": "PA", "confidence": {"PA": 1.0}, "entropy": 6.98e-05}, "region": {"value": "North America", "confidence": {"North America": 1.0}, "entropy": 3.51e-08}}, "branch_attrs": {"mutations": {}}, "children": [{"name": "A/chicken/Pennsylvania/22-011531-006/2022_5840d50ee7", "node_attrs": {"div": 0.00283, "num_date": {"value": 2022.284, "confidence": [2022.284, 2022.284], "inferred": false}, "passage": {"value": "X"}, "N_present": {"value": "Absent"}, "base_id": {"value": "22-011531-006"}, "tri_ambig_count": {"value": "Zero"}, "strain_name": {"value": "A/chicken/Pennsylvania/22-011531-006/2022"}, "reason_for_submission": {"value": "surveillance"}, "primary_identifier": {"value": "SAMN35648528"}, "genotype": {"value": "A1"}, "internal_date": {"value": "2025-6"}, "data_source": {"value": "sra"}, "ha_genetic_group": {"value": "2.3.4.4b"}, "county": {"value": "lancaster county"}, "segment_lineage": {"value": "ea1"}, "isolate_hash": {"value": "5840d50ee7523fec90baababf0307c23"}, "ambig_present": {"value": "Absent"}, "isl_subtype": {"value": "H5N1"}, "country": {"value": "United States", "confidence": {"United States": 1.0}, "entropy": -1e-12}, "originator": {"value": "PRJNA980729"}, "host_generic": {"value": "poultry", "confidence": {"poultry": 1.0}, "entropy": -1e-12}, "bi_ambig_count": {"value": "Zero"}, "state": {"value": "PA", "confidence": {"PA": 1.0}, "entropy": -1e-12}, "isolate_submitter": {"value": "USDA-NVSL"}, "tn_93_dist_b313": {"value": 0.0143}, "N_count": {"value": "Zero"}, "region": {"value": "North America", "confidence": {"North America": 1.0}, "entropy": -1e-12}, "host": {"value": "chicken"}}, "branch_attrs": {"mutations": {}}}, {"name": "NODE_0000060", "node_attrs": {"div": 0.00283, "num_date": {"value": 2022.297, "confidence": [2022.272, 2022.297]}, "country": {"value": "United States", "confidence": {"United States": 1.0}, "entropy": 0.00102}, "host_generic": {"value": "poultry", "confidence": {"poultry": 0.999}, "entropy": 0.00555}, "state": {"value": "PA", "confidence": {"PA": 1.0}, "entropy": 6.9e-05}, "region": {"value": "North America", "confidence": {"North America": 1.0}, "entropy": 3.51e-08}}, "branch_attrs": {"mutations": {}}, "children": [{"name": "A/chicken/Pennsylvania/22-012091-001/2022_63539f380b", "node_attrs": {"div": 0.00283, "num_date": {"value": 2022.297, "confidence": [2022.297, 2022.297], "inferred": false}, "passage": {"value": "X"}, "N_present": {"value": "Absent"}, "base_id": {"value": "22-012091-001"}, "tri_ambig_count": {"value": "Zero"}, "strain_name": {"value": "A/chicken/Pennsylvania/22-012091-001/2022"}, "reason_for_submission": {"value": "surveillance"}, "primary_identifier": {"value": "SAMN35648671"}, "genotype": {"value": "A1"}, "internal_date": {"value": "2025-6"}, "data_source": {"value": "sra"}, "ha_genetic_group": {"value": "2.3.4.4b"}, "county": {"value": "lancaster county"}, "segment_lineage": {"value": "ea1"}, "isolate_hash": {"value": "63539f380b982d7b02f65be45b193eaa"}, "ambig_present": {"value": "Absent"}, "isl_subtype": {"value": "H5N1"}, "country": {"value": "United States", "confidence": {"United States": 1.0}, "entropy": -1e-12}, "originator": {"value": "PRJNA980729"}, "host_generic": {"value": "poultry", "confidence": {"poultry": 1.0}, "entropy": -1e-12}, "bi_ambig_count": {"value": "Zero"}, "state": {"value": "PA", "confidence": {"PA": 1.0}, "entropy": -1e-12}, "isolate_submitter": {"value": "USDA-NVSL"}, "tn_93_dist_b313": {"value": 0.0143}, "N_count": {"value": "Zero"}, "region": {"value": "North America", "confidence": {"North America": 1.0}, "entropy": -1e-12}, "host": {"value": "chicken"}}, "branch_attrs": {"mutations": {}}}, {"name": "A/chicken/Pennsylvania/22-012092-007/2022_46b7b93a96", "node_attrs": {"div": 0.00283, "num_date": {"value": 2022.297, "confidence": [2022.297, 2022.297], "inferred": false}, "passage": {"value": "X"}, "N_present": {"value": "Absent"}, "base_id": {"value": "22-012092-007"}, "tri_ambig_count": {"value": "Zero"}, "strain_name": {"value": "A/chicken/Pennsylvania/22-012092-007/2022"}, "reason_for_submission": {"value": "surveillance"}, "primary_identifier": {"value": "SAMN35648674"}, "genotype": {"value": "A1"}, "internal_date": {"value": "2025-6"}, "data_source": {"value": "sra"}, "ha_genetic_group": {"value": "2.3.4.4b"}, "county": {"value": "lancaster county"}, "segment_lineage": {"value": "ea1"}, "isolate_hash": {"value": "46b7b93a96c77dc8e4a3e01f2cde4102"}, "ambig_present": {"value": "Absent"}, "isl_subtype": {"value": "H5N1"}, "country": {"value": "United States", "confidence": {"United States": 1.0}, "entropy": -1e-12}, "originator": {"value": "PRJNA980729"}, "host_generic": {"value": "poultry", "confidence": {"poultry": 1.0}, "entropy": -1e-12}, "bi_ambig_count": {"value": "Zero"}, "state": {"value": "PA", "confidence": {"PA": 1.0}, "entropy": -1e-12}, "isolate_submitter": {"value": "USDA-NVSL"}, "tn_93_dist_b313": {"value": 0.0143}, "N_count": {"value": "Zero"}, "region": {"value": "North America", "confidence": {"North America": 1.0}, "entropy": -1e-12}, "host": {"value": "chicken"}}, "branch_attrs": {"mutations": {}}}]}]}, {"name": "NODE_0000062", "node_attrs": {"div": 0.00283, "num_date": {"value": 2022.264, "confidence": [2022.243, 2022.279]}, "country": {"value": "United States", "confidence": {"United States": 1.0}, "entropy": 0.00114}, "host_generic": {"value": "poultry", "confidence": {"poultry": 0.999, "avian": 0.00147}, "entropy": 0.0111}, "state": {"value": "PA", "confidence": {"PA": 1.0}, "entropy": 7.06e-05}, "region": {"value": "North America", "confidence": {"North America": 1.0}, "entropy": 3.52e-08}}, "branch_attrs": {"mutations": {}}, "children": [{"name": "NODE_0000063", "node_attrs": {"div": 0.00283, "num_date": {"value": 2022.297, "confidence": [2022.268, 2022.297]}, "country": {"value": "United States", "confidence": {"United States": 1.0}, "entropy": 0.00102}, "host_generic": {"value": "poultry", "confidence": {"poultry": 0.999}, "entropy": 0.00596}, "state": {"value": "PA", "confidence": {"PA": 1.0}, "entropy": 6.9e-05}, "region": {"value": "North America", "confidence": {"North America": 1.0}, "entropy": 3.51e-08}}, "branch_attrs": {"mutations": {}}, "children": [{"name": "A/chicken/Pennsylvania/22-012742-002-original/2022_6582fd1ec4", "node_attrs": {"div": 0.00283, "num_date": {"value": 2022.316, "confidence": [2022.316, 2022.316], "inferred": false}, "passage": {"value": "OR"}, "N_present": {"value": "Absent"}, "base_id": {"value": "22-012742-002"}, "tri_ambig_count": {"value": "Zero"}, "strain_name": {"value": "A/chicken/Pennsylvania/22-012742-002-original/2022"}, "reason_for_submission": {"value": "surveillance"}, "primary_identifier": {"value": "EPI_ISL_16171418"}, "genotype": {"value": "A1"}, "data_source": {"value": "GISAID"}, "ha_genetic_group": {"value": "2.3.4.4b"}, "segment_lineage": {"value": "ea1"}, "isolate_hash": {"value": "6582fd1ec467fdf5d2ef125b8576cec8"}, "ambig_present": {"value": "Absent"}, "isl_subtype": {"value": "H5N1"}, "country": {"value": "United States", "confidence": {"United States": 1.0}, "entropy": -1e-12}, "originator": {"value": "National Veterinary Services Laboratories  USDA"}, "host_generic": {"value": "poultry", "confidence": {"poultry": 1.0}, "entropy": -1e-12}, "bi_ambig_count": {"value": "Zero"}, "state": {"value": "PA", "confidence": {"PA": 1.0}, "entropy": -1e-12}, "tn_93_dist_b313": {"value": 0.0143}, "N_count": {"value": "Zero"}, "region": {"value": "North America", "confidence": {"North America": 1.0}, "entropy": -1e-12}, "host": {"value": "chicken"}}, "branch_attrs": {"mutations": {}}}, {"name": "A/chicken/Pennsylvania/22-012092-006-original/2022_2219c25bc3", "node_attrs": {"div": 0.00283, "num_date": {"value": 2022.297, "confidence": [2022.297, 2022.297], "inferred": false}, "passage": {"value": "OR"}, "N_present": {"value": "Absent"}, "base_id": {"value": "22-012092-006"}, "tri_ambig_count": {"value": "Zero"}, "strain_name": {"value": "A/chicken/Pennsylvania/22-012092-006-original/2022"}, "reason_for_submission": {"value": "surveillance"}, "primary_identifier": {"value": "EPI_ISL_15077373"}, "genotype": {"value": "A1"}, "data_source": {"value": "GISAID"}, "ha_genetic_group": {"value": "2.3.4.4b"}, "segment_lineage": {"value": "ea1"}, "isolate_hash": {"value": "2219c25bc3761ed7fe176d74e37aa3da"}, "ambig_present": {"value": "Absent"}, "isl_subtype": {"value": "H5N1"}, "country": {"value": "United States", "confidence": {"United States": 1.0}, "entropy": -1e-12}, "originator": {"value": "National Veterinary Services Laboratories  USDA"}, "host_generic": {"value": "poultry", "confidence": {"poultry": 1.0}, "entropy": -1e-12}, "bi_ambig_count": {"value": "Zero"}, "state": {"value": "PA", "confidence": {"PA": 1.0}, "entropy": -1e-12}, "tn_93_dist_b313": {"value": 0.0143}, "N_count": {"value": "Zero"}, "region": {"value": "North America", "confidence": {"North America": 1.0}, "entropy": -1e-12}, "host": {"value": "chicken"}}, "branch_attrs": {"mutations": {}}}]}, {"name": "NODE_0000064", "node_attrs": {"div": 0.00283, "num_date": {"value": 2022.276, "confidence": [2022.26, 2022.281]}, "country": {"value": "United States", "confidence": {"United States": 1.0}, "entropy": 0.00114}, "host_generic": {"value": "poultry", "confidence": {"poultry": 0.992, "avian": 0.00827}, "entropy": 0.0479}, "state": {"value": "PA", "confidence": {"PA": 1.0}, "entropy": 7.06e-05}, "region": {"value": "North America", "confidence": {"North America": 1.0}, "entropy": 3.52e-08}}, "branch_attrs": {"mutations": {}}, "children": [{"name": "NODE_0000065", "node_attrs": {"div": 0.00283, "num_date": {"value": 2022.333, "confidence": [2022.283, 2022.333]}, "country": {"value": "United States", "confidence": {"United States": 1.0}, "entropy": 0.00102}, "host_generic": {"value": "poultry", "confidence": {"poultry": 0.916, "avian": 0.0841}, "entropy": 0.289}, "state": {"value": "PA", "confidence": {"PA": 1.0}, "entropy": 6.9e-05}, "region": {"value": "North America", "confidence": {"North America": 1.0}, "entropy": 3.51e-08}}, "branch_attrs": {"mutations": {}}, "children": [{"name": "A/turkey_vulture/Pennsylvania/22-016661-001/2022_b5cfcb62fa", "node_attrs": {"div": 0.00283, "num_date": {"value": 2022.36, "confidence": [2022.36, 2022.36], "inferred": false}, "passage": {"value": "OR"}, "N_present": {"value": "Absent"}, "base_id": {"value": "22-016661-001"}, "tri_ambig_count": {"value": "Zero"}, "strain_name": {"value": "A/turkey vulture/Pennsylvania/22-016661-001/2022"}, "reason_for_submission": {"value": "surveillance"}, "primary_identifier": {"value": "EPI_ISL_19604810"}, "genotype": {"value": "A1"}, "internal_date": {"value": "2024-51"}, "data_source": {"value": "GISAID"}, "ha_genetic_group": {"value": "2.3.4.4b"}, "segment_lineage": {"value": "ea1"}, "isolate_hash": {"value": "b5cfcb62fa40f1066f7ddafd13148e4e"}, "ambig_present": {"value": "Absent"}, "isl_subtype": {"value": "H5N1"}, "country": {"value": "United States", "confidence": {"United States": 1.0}, "entropy": -1e-12}, "originator": {"value": "USDA APHIS Veterinary Services Diagnostic Virology Laboratory National Veterinary Services Laboratories"}, "host_generic": {"value": "poultry", "confidence": {"poultry": 1.0}, "entropy": -1e-12}, "bi_ambig_count": {"value": "Zero"}, "state": {"value": "PA", "confidence": {"PA": 1.0}, "entropy": -1e-12}, "isolate_submitter": {"value": "import"}, "tn_93_dist_b313": {"value": 0.0143}, "N_count": {"value": "Zero"}, "region": {"value": "North America", "confidence": {"North America": 1.0}, "entropy": -1e-12}, "host": {"value": "turkey"}}, "branch_attrs": {"mutations": {}}}, {"name": "A/great_horned_owl/Pennsylvania/22-021652-001/2022_c050bf5c51", "node_attrs": {"div": 0.00283, "num_date": {"value": 2022.333, "confidence": [2022.333, 2022.333], "inferred": false}, "passage": {"value": "OR"}, "N_present": {"value": "Absent"}, "base_id": {"value": "22-021652-001"}, "tri_ambig_count": {"value": "Zero"}, "strain_name": {"value": "A/great horned owl/Pennsylvania/22-021652-001/2022"}, "reason_for_submission": {"value": "surveillance"}, "primary_identifier": {"value": "EPI_ISL_19607229"}, "genotype": {"value": "A1"}, "internal_date": {"value": "2024-51"}, "data_source": {"value": "GISAID"}, "ha_genetic_group": {"value": "2.3.4.4b"}, "segment_lineage": {"value": "ea1"}, "isolate_hash": {"value": "c050bf5c5129a7d34e2d020a2067c21c"}, "ambig_present": {"value": "Absent"}, "isl_subtype": {"value": "H5N1"}, "country": {"value": "United States", "confidence": {"United States": 1.0}, "entropy": -1e-12}, "originator": {"value": "USDA APHIS Veterinary Services Diagnostic Virology Laboratory National Veterinary Services Laboratories"}, "host_generic": {"value": "avian", "confidence": {"avian": 1.0}, "entropy": -1e-12}, "bi_ambig_count": {"value": "Zero"}, "state": {"value": "PA", "confidence": {"PA": 1.0}, "entropy": -1e-12}, "isolate_submitter": {"value": "import"}, "tn_93_dist_b313": {"value": 0.0143}, "N_count": {"value": "Zero"}, "region": {"value": "North America", "confidence": {"North America": 1.0}, "entropy": -1e-12}, "host": {"value": "owl"}}, "branch_attrs": {"mutations": {}}}]}, {"name": "NODE_0000066", "node_attrs": {"div": 0.00283, "num_date": {"value": 2022.281, "confidence": [2022.27, 2022.284]}, "country": {"value": "United States", "confidence": {"United States": 1.0}, "entropy": 0.00102}, "host_generic": {"value": "poultry", "confidence": {"poultry": 0.999, "avian": 0.00124}, "entropy": 0.00957}, "state": {"value": "PA", "confidence": {"PA": 1.0}, "entropy": 6.9e-05}, "region": {"value": "North America", "confidence": {"North America": 1.0}, "entropy": 3.51e-08}}, "branch_attrs": {"mutations": {}}, "children": [{"name": "A/chicken/Pennsylvania/22-012092-003/2022_00be1d802b", "node_attrs": {"div": 0.00283, "num_date": {"value": 2022.297, "confidence": [2022.297, 2022.297], "inferred": false}, "passage": {"value": "X"}, "N_present": {"value": "Absent"}, "base_id": {"value": "22-012092-003"}, "tri_ambig_count": {"value": "Zero"}, "strain_name": {"value": "A/chicken/Pennsylvania/22-012092-003/2022"}, "reason_for_submission": {"value": "surveillance"}, "primary_identifier": {"value": "SAMN35648672"}, "genotype": {"value": "A1"}, "internal_date": {"value": "2025-6"}, "data_source": {"value": "sra"}, "ha_genetic_group": {"value": "2.3.4.4b"}, "county": {"value": "lancaster county"}, "segment_lineage": {"value": "ea1"}, "isolate_hash": {"value": "00be1d802b258da5528951a95be005fd"}, "ambig_present": {"value": "Absent"}, "isl_subtype": {"value": "H5N1"}, "country": {"value": "United States", "confidence": {"United States": 1.0}, "entropy": -1e-12}, "originator": {"value": "PRJNA980729"}, "host_generic": {"value": "poultry", "confidence": {"poultry": 1.0}, "entropy": -1e-12}, "bi_ambig_count": {"value": "Zero"}, "state": {"value": "PA", "confidence": {"PA": 1.0}, "entropy": -1e-12}, "isolate_submitter": {"value": "USDA-NVSL"}, "tn_93_dist_b313": {"value": 0.0143}, "N_count": {"value": "Zero"}, "region": {"value": "North America", "confidence": {"North America": 1.0}, "entropy": -1e-12}, "host": {"value": "chicken"}}, "branch_attrs": {"mutations": {}}}, {"name": "A/chicken/Pennsylvania/22-011531-001/2022_e55b4a2878", "node_attrs": {"div": 0.00283, "num_date": {"value": 2022.284, "confidence": [2022.284, 2022.284], "inferred": false}, "ambig_positions_NT": {"value": "856"}, "passage": {"value": "X"}, "N_present": {"value": "Absent"}, "base_id": {"value": "22-011531-001"}, "tri_ambig_count": {"value": "Zero"}, "strain_name": {"value": "A/chicken/Pennsylvania/22-011531-001/2022"}, "reason_for_submission": {"value": "surveillance"}, "primary_identifier": {"value": "SAMN35648526"}, "genotype": {"value": "A1"}, "internal_date": {"value": "2025-6"}, "data_source": {"value": "sra"}, "ha_genetic_group": {"value": "2.3.4.4b"}, "county": {"value": "lancaster county"}, "segment_lineage": {"value": "ea1"}, "isolate_hash": {"value": "e55b4a2878f4996c2d43b2ba56adacb4"}, "ambig_present": {"value": "Present"}, "isl_subtype": {"value": "H5N1"}, "country": {"value": "United States", "confidence": {"United States": 1.0}, "entropy": -1e-12}, "originator": {"value": "PRJNA980729"}, "host_generic": {"value": "poultry", "confidence": {"poultry": 1.0}, "entropy": -1e-12}, "bi_ambig_count": {"value": "One"}, "state": {"value": "PA", "confidence": {"PA": 1.0}, "entropy": -1e-12}, "isolate_submitter": {"value": "USDA-NVSL"}, "tn_93_dist_b313": {"value": 0.0143}, "N_count": {"value": "Zero"}, "region": {"value": "North America", "confidence": {"North America": 1.0}, "entropy": -1e-12}, "host": {"value": "chicken"}}, "branch_attrs": {"mutations": {}}}]}]}]}]}]}]}]}]}, {"name": "NODE_0000068", "node_attrs": {"div": 0.00283, "num_date": {"value": 2022.221, "confidence": [2022.153, 2022.271]}, "country": {"value": "United States", "confidence": {"United States": 1.0}, "entropy": 0.00137}, "host_generic": {"value": "poultry", "confidence": {"poultry": 0.999, "avian": 0.00116}, "entropy": 0.00907}, "state": {"value": "PA", "confidence": {"PA": 1.0}, "entropy": 0.000421}, "region": {"value": "North America", "confidence": {"North America": 1.0}, "entropy": 5.3e-08}}, "branch_attrs": {"mutations": {}}, "children": [{"name": "NODE_0000069", "node_attrs": {"div": 0.00283, "num_date": {"value": 2022.279, "confidence": [2022.229, 2022.289]}, "country": {"value": "United States", "confidence": {"United States": 1.0}, "entropy": 0.00103}, "host_generic": {"value": "poultry", "confidence": {"poultry": 0.999}, "entropy": 0.00579}, "state": {"value": "PA", "confidence": {"PA": 1.0}, "entropy": 7.42e-05}, "region": {"value": "North America", "confidence": {"North America": 1.0}, "entropy": 3.51e-08}}, "branch_attrs": {"mutations": {}}, "children": [{"name": "A/chicken/Pennsylvania/22-012248-001/2022_13d84bf839", "node_attrs": {"div": 0.00283, "num_date": {"value": 2022.297, "confidence": [2022.297, 2022.297], "inferred": false}, "passage": {"value": "X"}, "N_present": {"value": "Absent"}, "base_id": {"value": "22-012248-001"}, "tri_ambig_count": {"value": "Zero"}, "strain_name": {"value": "A/chicken/Pennsylvania/22-012248-001/2022"}, "reason_for_submission": {"value": "surveillance"}, "primary_identifier": {"value": "SAMN35648687"}, "genotype": {"value": "A1"}, "internal_date": {"value": "2025-6"}, "data_source": {"value": "sra"}, "ha_genetic_group": {"value": "2.3.4.4b"}, "county": {"value": "lancaster county"}, "segment_lineage": {"value": "ea1"}, "isolate_hash": {"value": "13d84bf839b6829f12c0533a3918c870"}, "ambig_present": {"value": "Absent"}, "isl_subtype": {"value": "H5N1"}, "country": {"value": "United States", "confidence": {"United States": 1.0}, "entropy": -1e-12}, "originator": {"value": "PRJNA980729"}, "host_generic": {"value": "poultry", "confidence": {"poultry": 1.0}, "entropy": -1e-12}, "bi_ambig_count": {"value": "Zero"}, "state": {"value": "PA", "confidence": {"PA": 1.0}, "entropy": -1e-12}, "isolate_submitter": {"value": "USDA-NVSL"}, "tn_93_dist_b313": {"value": 0.0143}, "N_count": {"value": "Zero"}, "region": {"value": "North America", "confidence": {"North America": 1.0}, "entropy": -1e-12}, "host": {"value": "chicken"}}, "branch_attrs": {"mutations": {}}}, {"name": "A/chicken/Pennsylvania/22-011531-007/2022_be7767fed9", "node_attrs": {"div": 0.00283, "num_date": {"value": 2022.289, "confidence": [2022.289, 2022.289], "inferred": false}, "passage": {"value": "OR"}, "N_present": {"value": "Absent"}, "base_id": {"value": "22-011531-007"}, "tri_ambig_count": {"value": "Zero"}, "strain_name": {"value": "A/chicken/Pennsylvania/22-011531-007/2022"}, "reason_for_submission": {"value": "surveillance"}, "primary_identifier": {"value": "EPI_ISL_19765919"}, "genotype": {"value": "A1"}, "internal_date": {"value": "2025-11"}, "data_source": {"value": "GISAID"}, "ha_genetic_group": {"value": "2.3.4.4b"}, "segment_lineage": {"value": "ea1"}, "isolate_hash": {"value": "be7767fed91cd5aec88ff5898d017b0b"}, "ambig_present": {"value": "Absent"}, "isl_subtype": {"value": "H5N1"}, "country": {"value": "United States", "confidence": {"United States": 1.0}, "entropy": -1e-12}, "originator": {"value": "USDA APHIS Veterinary Services Diagnostic Virology Laboratory National Veterinary Services Laboratories"}, "host_generic": {"value": "poultry", "confidence": {"poultry": 1.0}, "entropy": -1e-12}, "bi_ambig_count": {"value": "Zero"}, "state": {"value": "PA", "confidence": {"PA": 1.0}, "entropy": -1e-12}, "isolate_submitter": {"value": "import"}, "tn_93_dist_b313": {"value": 0.0143}, "N_count": {"value": "Zero"}, "region": {"value": "North America", "confidence": {"North America": 1.0}, "entropy": -1e-12}, "host": {"value": "chicken"}}, "branch_attrs": {"mutations": {}}}]}, {"name": "NODE_0000071", "node_attrs": {"div": 0.00283, "num_date": {"value": 2022.222, "confidence": [2022.178, 2022.272]}, "country": {"value": "United States", "confidence": {"United States": 1.0}, "entropy": 0.00109}, "host_generic": {"value": "poultry", "confidence": {"poultry": 0.999}, "entropy": 0.00624}, "state": {"value": "PA", "confidence": {"PA": 1.0}, "entropy": 7.51e-05}, "region": {"value": "North America", "confidence": {"North America": 1.0}, "entropy": 3.52e-08}}, "branch_attrs": {"mutations": {}}, "children": [{"name": "NODE_0000072", "node_attrs": {"div": 0.00283, "num_date": {"value": 2022.257, "confidence": [2022.214, 2022.275]}, "country": {"value": "United States", "confidence": {"United States": 1.0}, "entropy": 0.00108}, "host_generic": {"value": "poultry", "confidence": {"poultry": 0.999}, "entropy": 0.006}, "state": {"value": "PA", "confidence": {"PA": 1.0}, "entropy": 6.99e-05}, "region": {"value": "North America", "confidence": {"North America": 1.0}, "entropy": 3.51e-08}}, "branch_attrs": {"mutations": {}}, "children": [{"name": "A/chicken/Pennsylvania/22-012092-010-original/2022_afb33664f2", "node_attrs": {"div": 0.00283, "num_date": {"value": 2022.297, "confidence": [2022.297, 2022.297], "inferred": false}, "passage": {"value": "OR"}, "N_present": {"value": "Absent"}, "base_id": {"value": "22-012092-010"}, "tri_ambig_count": {"value": "Zero"}, "strain_name": {"value": "A/chicken/Pennsylvania/22-012092-010-original/2022"}, "reason_for_submission": {"value": "surveillance"}, "primary_identifier": {"value": "EPI_ISL_15078261"}, "genotype": {"value": "A1"}, "data_source": {"value": "GISAID"}, "ha_genetic_group": {"value": "2.3.4.4b"}, "segment_lineage": {"value": "ea1"}, "isolate_hash": {"value": "afb33664f2f31426831b0d2e75bf3fc6"}, "ambig_present": {"value": "Absent"}, "isl_subtype": {"value": "H5N1"}, "country": {"value": "United States", "confidence": {"United States": 1.0}, "entropy": -1e-12}, "originator": {"value": "National Veterinary Services Laboratories  USDA"}, "host_generic": {"value": "poultry", "confidence": {"poultry": 1.0}, "entropy": -1e-12}, "bi_ambig_count": {"value": "Zero"}, "state": {"value": "PA", "confidence": {"PA": 1.0}, "entropy": -1e-12}, "tn_93_dist_b313": {"value": 0.0143}, "N_count": {"value": "Zero"}, "region": {"value": "North America", "confidence": {"North America": 1.0}, "entropy": -1e-12}, "host": {"value": "chicken"}}, "branch_attrs": {"mutations": {}}}, {"name": "NODE_0000074", "node_attrs": {"div": 0.00283, "num_date": {"value": 2022.26, "confidence": [2022.232, 2022.278]}, "country": {"value": "United States", "confidence": {"United States": 1.0}, "entropy": 0.00108}, "host_generic": {"value": "poultry", "confidence": {"poultry": 0.999}, "entropy": 0.00598}, "state": {"value": "PA", "confidence": {"PA": 1.0}, "entropy": 6.98e-05}, "region": {"value": "North America", "confidence": {"North America": 1.0}, "entropy": 3.51e-08}}, "branch_attrs": {"mutations": {}}, "children": [{"name": "A/chicken/Pennsylvania/22-011531-003/2022_d999840a47", "node_attrs": {"div": 0.00283, "num_date": {"value": 2022.289, "confidence": [2022.289, 2022.289], "inferred": false}, "passage": {"value": "OR"}, "N_present": {"value": "Absent"}, "base_id": {"value": "22-011531-003"}, "tri_ambig_count": {"value": "Zero"}, "strain_name": {"value": "A/chicken/Pennsylvania/22-011531-003/2022"}, "reason_for_submission": {"value": "surveillance"}, "primary_identifier": {"value": "EPI_ISL_19765918"}, "genotype": {"value": "A1"}, "internal_date": {"value": "2025-11"}, "data_source": {"value": "GISAID"}, "ha_genetic_group": {"value": "2.3.4.4b"}, "segment_lineage": {"value": "ea1"}, "isolate_hash": {"value": "d999840a478df415239eb907bf9cd9a8"}, "ambig_present": {"value": "Absent"}, "isl_subtype": {"value": "H5N1"}, "country": {"value": "United States", "confidence": {"United States": 1.0}, "entropy": -1e-12}, "originator": {"value": "USDA APHIS Veterinary Services Diagnostic Virology Laboratory National Veterinary Services Laboratories"}, "host_generic": {"value": "poultry", "confidence": {"poultry": 1.0}, "entropy": -1e-12}, "bi_ambig_count": {"value": "Zero"}, "state": {"value": "PA", "confidence": {"PA": 1.0}, "entropy": -1e-12}, "isolate_submitter": {"value": "import"}, "tn_93_dist_b313": {"value": 0.0143}, "N_count": {"value": "Zero"}, "region": {"value": "North America", "confidence": {"North America": 1.0}, "entropy": -1e-12}, "host": {"value": "chicken"}}, "branch_attrs": {"mutations": {}}}, {"name": "NODE_0000077", "node_attrs": {"div": 0.00283, "num_date": {"value": 2022.276, "confidence": [2022.257, 2022.281]}, "country": {"value": "United States", "confidence": {"United States": 1.0}, "entropy": 0.00107}, "host_generic": {"value": "poultry", "confidence": {"poultry": 0.999}, "entropy": 0.00594}, "state": {"value": "PA", "confidence": {"PA": 1.0}, "entropy": 6.98e-05}, "region": {"value": "North America", "confidence": {"North America": 1.0}, "entropy": 3.51e-08}}, "branch_attrs": {"mutations": {}}, "children": [{"name": "A/chicken/Pennsylvania/22-011531-005/2022_d505ea1d75", "node_attrs": {"div": 0.00283, "num_date": {"value": 2022.284, "confidence": [2022.284, 2022.284], "inferred": false}, "passage": {"value": "X"}, "N_present": {"value": "Absent"}, "base_id": {"value": "22-011531-005"}, "tri_ambig_count": {"value": "Zero"}, "strain_name": {"value": "A/chicken/Pennsylvania/22-011531-005/2022"}, "reason_for_submission": {"value": "surveillance"}, "primary_identifier": {"value": "SAMN35648527"}, "genotype": {"value": "A1"}, "internal_date": {"value": "2025-6"}, "data_source": {"value": "sra"}, "ha_genetic_group": {"value": "2.3.4.4b"}, "county": {"value": "lancaster county"}, "segment_lineage": {"value": "ea1"}, "isolate_hash": {"value": "d505ea1d7504afe6839fa2a4e45afb8e"}, "ambig_present": {"value": "Absent"}, "isl_subtype": {"value": "H5N1"}, "country": {"value": "United States", "confidence": {"United States": 1.0}, "entropy": -1e-12}, "originator": {"value": "PRJNA980729"}, "host_generic": {"value": "poultry", "confidence": {"poultry": 1.0}, "entropy": -1e-12}, "bi_ambig_count": {"value": "Zero"}, "state": {"value": "PA", "confidence": {"PA": 1.0}, "entropy": -1e-12}, "isolate_submitter": {"value": "USDA-NVSL"}, "tn_93_dist_b313": {"value": 0.0143}, "N_count": {"value": "Zero"}, "region": {"value": "North America", "confidence": {"North America": 1.0}, "entropy": -1e-12}, "host": {"value": "chicken"}}, "branch_attrs": {"mutations": {}}}, {"name": "NODE_0000079", "node_attrs": {"div": 0.00283, "num_date": {"value": 2022.281, "confidence": [2022.268, 2022.284]}, "country": {"value": "United States", "confidence": {"United States": 1.0}, "entropy": 0.00102}, "host_generic": {"value": "poultry", "confidence": {"poultry": 0.999}, "entropy": 0.00554}, "state": {"value": "PA", "confidence": {"PA": 1.0}, "entropy": 6.9e-05}, "region": {"value": "North America", "confidence": {"North America": 1.0}, "entropy": 3.51e-08}}, "branch_attrs": {"mutations": {}}, "children": [{"name": "A/chicken/Pennsylvania/22-012248-003-original/2022_dbd5a1d0db", "node_attrs": {"div": 0.00283, "num_date": {"value": 2022.297, "confidence": [2022.297, 2022.297], "inferred": false}, "passage": {"value": "OR"}, "N_present": {"value": "Absent"}, "base_id": {"value": "22-012248-003"}, "tri_ambig_count": {"value": "Zero"}, "strain_name": {"value": "A/chicken/Pennsylvania/22-012248-003-original/2022"}, "reason_for_submission": {"value": "surveillance"}, "primary_identifier": {"value": "EPI_ISL_16171325"}, "genotype": {"value": "A1"}, "data_source": {"value": "GISAID"}, "ha_genetic_group": {"value": "2.3.4.4b"}, "segment_lineage": {"value": "ea1"}, "isolate_hash": {"value": "dbd5a1d0db3cf0746b71cfe8a2e4ddd3"}, "ambig_present": {"value": "Absent"}, "isl_subtype": {"value": "H5N1"}, "country": {"value": "United States", "confidence": {"United States": 1.0}, "entropy": -1e-12}, "originator": {"value": "National Veterinary Services Laboratories  USDA"}, "host_generic": {"value": "poultry", "confidence": {"poultry": 1.0}, "entropy": -1e-12}, "bi_ambig_count": {"value": "Zero"}, "state": {"value": "PA", "confidence": {"PA": 1.0}, "entropy": -1e-12}, "tn_93_dist_b313": {"value": 0.0143}, "N_count": {"value": "Zero"}, "region": {"value": "North America", "confidence": {"North America": 1.0}, "entropy": -1e-12}, "host": {"value": "chicken"}}, "branch_attrs": {"mutations": {}}}, {"name": "A/chicken/Pennsylvania/22-011531-002-original/2022_708449271e", "node_attrs": {"div": 0.00283, "num_date": {"value": 2022.284, "confidence": [2022.284, 2022.284], "inferred": false}, "passage": {"value": "OR"}, "N_present": {"value": "Absent"}, "base_id": {"value": "22-011531-002"}, "tri_ambig_count": {"value": "Zero"}, "strain_name": {"value": "A/chicken/Pennsylvania/22-011531-002-original/2022"}, "reason_for_submission": {"value": "surveillance"}, "primary_identifier": {"value": "EPI_ISL_16102164"}, "genotype": {"value": "A1"}, "data_source": {"value": "GISAID"}, "ha_genetic_group": {"value": "2.3.4.4b"}, "segment_lineage": {"value": "ea1"}, "isolate_hash": {"value": "708449271e60255a7773385576c1cbb0"}, "ambig_present": {"value": "Absent"}, "isl_subtype": {"value": "H5N1"}, "country": {"value": "United States", "confidence": {"United States": 1.0}, "entropy": -1e-12}, "originator": {"value": "National Veterinary Services Laboratories  USDA"}, "host_generic": {"value": "poultry", "confidence": {"poultry": 1.0}, "entropy": -1e-12}, "bi_ambig_count": {"value": "Zero"}, "state": {"value": "PA", "confidence": {"PA": 1.0}, "entropy": -1e-12}, "tn_93_dist_b313": {"value": 0.0143}, "N_count": {"value": "Zero"}, "region": {"value": "North America", "confidence": {"North America": 1.0}, "entropy": -1e-12}, "host": {"value": "chicken"}}, "branch_attrs": {"mutations": {}}}]}]}]}]}, {"name": "NODE_0010002", "node_attrs": {"div": 0.00339, "num_date": {"value": 2022.26, "confidence": [2022.241, 2022.285]}, "confidence": {"value": 85.2}, "country": {"value": "United States", "confidence": {"United States": 1.0}, "entropy": 3.75e-09}, "host_generic": {"value": "poultry", "confidence": {"poultry": 1.0}, "entropy": 2.51e-06}, "state": {"value": "PA", "confidence": {"PA": 1.0}, "entropy": -8.87e-13}, "region": {"value": "North America", "confidence": {"North America": 1.0}, "entropy": -1e-12}}, "branch_attrs": {"mutations": {"nuc": ["G754A"], "HA": ["D236N"]}, "labels": {"aa": "HA: D236N"}}, "children": [{"name": "A/duck/Pennsylvania/22-014339-006/2022_f0cd138911", "node_attrs": {"div": 0.00396, "num_date": {"value": 2022.349, "confidence": [2022.349, 2022.349], "inferred": false}, "passage": {"value": "OR"}, "N_present": {"value": "Absent"}, "base_id": {"value": "22-014339-006"}, "tri_ambig_count": {"value": "Zero"}, "strain_name": {"value": "A/duck/Pennsylvania/22-014339-006/2022"}, "reason_for_submission": {"value": "surveillance"}, "primary_identifier": {"value": "EPI_ISL_19766081"}, "genotype": {"value": "A1"}, "internal_date": {"value": "2025-11"}, "data_source": {"value": "GISAID"}, "ha_genetic_group": {"value": "2.3.4.4b"}, "segment_lineage": {"value": "ea1"}, "isolate_hash": {"value": "f0cd138911107e38ed6acff2d5c631ac"}, "ambig_present": {"value": "Absent"}, "isl_subtype": {"value": "H5N1"}, "country": {"value": "United States", "confidence": {"United States": 1.0}, "entropy": -1e-12}, "originator": {"value": "USDA APHIS Veterinary Services Diagnostic Virology Laboratory National Veterinary Services Laboratories"}, "host_generic": {"value": "poultry", "confidence": {"poultry": 1.0}, "entropy": -1e-12}, "bi_ambig_count": {"value": "Zero"}, "state": {"value": "PA", "confidence": {"PA": 1.0}, "entropy": -1e-12}, "isolate_submitter": {"value": "import"}, "tn_93_dist_b313": {"value": 0.0155}, "N_count": {"value": "Zero"}, "region": {"value": "North America", "confidence": {"North America": 1.0}, "entropy": -1e-12}, "host": {"value": "duck"}}, "branch_attrs": {"mutations": {"nuc": ["A1335G"]}}}, {"name": "A/chicken/Pennsylvania/22-012578-004/2022_129af62d99", "node_attrs": {"div": 0.00396, "num_date": {"value": 2022.314, "confidence": [2022.314, 2022.314], "inferred": false}, "passage": {"value": "X"}, "N_present": {"value": "Absent"}, "base_id": {"value": "22-012578-004"}, "tri_ambig_count": {"value": "Zero"}, "strain_name": {"value": "A/chicken/Pennsylvania/22-012578-004/2022"}, "reason_for_submission": {"value": "surveillance"}, "primary_identifier": {"value": "SAMN35648743"}, "genotype": {"value": "A1"}, "internal_date": {"value": "2025-6"}, "data_source": {"value": "sra"}, "ha_genetic_group": {"value": "2.3.4.4b"}, "county": {"value": "lancaster county"}, "segment_lineage": {"value": "ea1"}, "isolate_hash": {"value": "129af62d992c0924bceaa3bba3e02136"}, "ambig_present": {"value": "Absent"}, "isl_subtype": {"value": "H5N1"}, "country": {"value": "United States", "confidence": {"United States": 1.0}, "entropy": -1e-12}, "originator": {"value": "PRJNA980729"}, "host_generic": {"value": "poultry", "confidence": {"poultry": 1.0}, "entropy": -1e-12}, "bi_ambig_count": {"value": "Zero"}, "state": {"value": "PA", "confidence": {"PA": 1.0}, "entropy": -1e-12}, "isolate_submitter": {"value": "USDA-NVSL"}, "tn_93_dist_b313": {"value": 0.0155}, "N_count": {"value": "Zero"}, "region": {"value": "North America", "confidence": {"North America": 1.0}, "entropy": -1e-12}, "host": {"value": "chicken"}}, "branch_attrs": {"mutations": {"nuc": ["G1564A"], "HA": ["V506M"]}, "labels": {"aa": "HA: V506M"}}}, {"name": "NODE_0000081", "node_attrs": {"div": 0.00339, "num_date": {"value": 2022.349, "confidence": [2022.28, 2022.349]}, "country": {"value": "United States", "confidence": {"United States": 1.0}, "entropy": 0.000959}, "host_generic": {"value": "poultry", "confidence": {"poultry": 0.999}, "entropy": 0.00514}, "state": {"value": "PA", "confidence": {"PA": 1.0}, "entropy": 6.82e-05}, "region": {"value": "North America", "confidence": {"North America": 1.0}, "entropy": 3.51e-08}}, "branch_attrs": {"mutations": {}}, "children": [{"name": "A/chicken/Pennsylvania/22-015201-004/2022_3b15474ab7", "node_attrs": {"div": 0.00339, "num_date": {"value": 2022.366, "confidence": [2022.366, 2022.366], "inferred": false}, "passage": {"value": "OR"}, "N_present": {"value": "Absent"}, "base_id": {"value": "22-015201-004"}, "tri_ambig_count": {"value": "Zero"}, "strain_name": {"value": "A/chicken/Pennsylvania/22-015201-004/2022"}, "reason_for_submission": {"value": "surveillance"}, "primary_identifier": {"value": "EPI_ISL_19765926"}, "genotype": {"value": "A1"}, "internal_date": {"value": "2025-11"}, "data_source": {"value": "GISAID"}, "ha_genetic_group": {"value": "2.3.4.4b"}, "segment_lineage": {"value": "ea1"}, "isolate_hash": {"value": "3b15474ab7fd002c903ac107be63a484"}, "ambig_present": {"value": "Absent"}, "isl_subtype": {"value": "H5N1"}, "country": {"value": "United States", "confidence": {"United States": 1.0}, "entropy": -1e-12}, "originator": {"value": "USDA APHIS Veterinary Services Diagnostic Virology Laboratory National Veterinary Services Laboratories"}, "host_generic": {"value": "poultry", "confidence": {"poultry": 1.0}, "entropy": -1e-12}, "bi_ambig_count": {"value": "Zero"}, "state": {"value": "PA", "confidence": {"PA": 1.0}, "entropy": -1e-12}, "isolate_submitter": {"value": "import"}, "tn_93_dist_b313": {"value": 0.0149}, "N_count": {"value": "Zero"}, "region": {"value": "North America", "confidence": {"North America": 1.0}, "entropy": -1e-12}, "host": {"value": "chicken"}}, "branch_attrs": {"mutations": {}}}, {"name": "A/duck/Pennsylvania/22-014339-003/2022_3e5133bd18", "node_attrs": {"div": 0.00339, "num_date": {"value": 2022.349, "confidence": [2022.349, 2022.349], "inferred": false}, "passage": {"value": "OR"}, "N_present": {"value": "Absent"}, "base_id": {"value": "22-014339-003"}, "tri_ambig_count": {"value": "Zero"}, "strain_name": {"value": "A/duck/Pennsylvania/22-014339-003/2022"}, "reason_for_submission": {"value": "surveillance"}, "primary_identifier": {"value": "EPI_ISL_19766067"}, "genotype": {"value": "A1"}, "internal_date": {"value": "2025-11"}, "data_source": {"value": "GISAID"}, "ha_genetic_group": {"value": "2.3.4.4b"}, "segment_lineage": {"value": "ea1"}, "isolate_hash": {"value": "3e5133bd18cde4cc1770de2975e15882"}, "ambig_present": {"value": "Absent"}, "isl_subtype": {"value": "H5N1"}, "country": {"value": "United States", "confidence": {"United States": 1.0}, "entropy": -1e-12}, "originator": {"value": "USDA APHIS Veterinary Services Diagnostic Virology Laboratory National Veterinary Services Laboratories"}, "host_generic": {"value": "poultry", "confidence": {"poultry": 1.0}, "entropy": -1e-12}, "bi_ambig_count": {"value": "Zero"}, "state": {"value": "PA", "confidence": {"PA": 1.0}, "entropy": -1e-12}, "isolate_submitter": {"value": "import"}, "tn_93_dist_b313": {"value": 0.0149}, "N_count": {"value": "Zero"}, "region": {"value": "North America", "confidence": {"North America": 1.0}, "entropy": -1e-12}, "host": {"value": "duck"}}, "branch_attrs": {"mutations": {}}}]}, {"name": "NODE_0010006", "node_attrs": {"div": 0.00396, "num_date": {"value": 2022.336, "confidence": [2022.284, 2022.407]}, "confidence": {"value": 85.7}, "country": {"value": "United States", "confidence": {"United States": 1.0}, "entropy": 0.00102}, "host_generic": {"value": "poultry", "confidence": {"poultry": 0.999}, "entropy": 0.00554}, "state": {"value": "PA", "confidence": {"PA": 1.0}, "entropy": 6.9e-05}, "region": {"value": "North America", "confidence": {"North America": 1.0}, "entropy": 3.51e-08}}, "branch_attrs": {"mutations": {"nuc": ["T434G"], "HA": ["L129R"]}, "labels": {"aa": "HA: L129R"}}, "children": [{"name": "A/duck/Pennsylvania/22-017013-006-original/2022_595de6f414", "node_attrs": {"div": 0.00396, "num_date": {"value": 2022.412, "confidence": [2022.412, 2022.412], "inferred": false}, "passage": {"value": "OR"}, "N_present": {"value": "Absent"}, "base_id": {"value": "22-017013-006"}, "tri_ambig_count": {"value": "Zero"}, "strain_name": {"value": "A/duck/Pennsylvania/22-017013-006-original/2022"}, "reason_for_submission": {"value": "surveillance"}, "primary_identifier": {"value": "EPI_ISL_19560325"}, "genotype": {"value": "A1"}, "internal_date": {"value": "2025-3"}, "data_source": {"value": "GISAID"}, "ha_genetic_group": {"value": "2.3.4.4b"}, "segment_lineage": {"value": "ea1"}, "isolate_hash": {"value": "595de6f414af8c35e1475475bc11d4fe"}, "ambig_present": {"value": "Absent"}, "isl_subtype": {"value": "H5N1"}, "country": {"value": "United States", "confidence": {"United States": 1.0}, "entropy": -1e-12}, "originator": {"value": "National Veterinary Services Laboratories  USDA"}, "host_generic": {"value": "poultry", "confidence": {"poultry": 1.0}, "entropy": -1e-12}, "bi_ambig_count": {"value": "Zero"}, "state": {"value": "PA", "confidence": {"PA": 1.0}, "entropy": -1e-12}, "tn_93_dist_b313": {"value": 0.0155}, "N_count": {"value": "Zero"}, "region": {"value": "North America", "confidence": {"North America": 1.0}, "entropy": -1e-12}, "host": {"value": "duck"}}, "branch_attrs": {"mutations": {}}}, {"name": "NODE_0000085", "node_attrs": {"div": 0.00396, "num_date": {"value": 2022.358, "confidence": [2022.314, 2022.409]}, "country": {"value": "United States", "confidence": {"United States": 1.0}, "entropy": 0.00107}, "host_generic": {"value": "poultry", "confidence": {"poultry": 0.999}, "entropy": 0.0059}, "state": {"value": "PA", "confidence": {"PA": 1.0}, "entropy": 6.98e-05}, "region": {"value": "North America", "confidence": {"North America": 1.0}, "entropy": 3.51e-08}}, "branch_attrs": {"mutations": {}}, "children": [{"name": "A/duck/Pennsylvania/22-017013-001-original/2022_2cf8c8f7b0", "node_attrs": {"div": 0.00453, "num_date": {"value": 2022.412, "confidence": [2022.412, 2022.412], "inferred": false}, "passage": {"value": "OR"}, "N_present": {"value": "Absent"}, "base_id": {"value": "22-017013-001"}, "tri_ambig_count": {"value": "Zero"}, "strain_name": {"value": "A/duck/Pennsylvania/22-017013-001-original/2022"}, "reason_for_submission": {"value": "surveillance"}, "primary_identifier": {"value": "EPI_ISL_19560322"}, "genotype": {"value": "A1"}, "internal_date": {"value": "2025-3"}, "data_source": {"value": "GISAID"}, "ha_genetic_group": {"value": "2.3.4.4b"}, "segment_lineage": {"value": "ea1"}, "isolate_hash": {"value": "2cf8c8f7b074cc7bcb99db1887c8b1ef"}, "ambig_present": {"value": "Absent"}, "isl_subtype": {"value": "H5N1"}, "country": {"value": "United States", "confidence": {"United States": 1.0}, "entropy": -1e-12}, "originator": {"value": "National Veterinary Services Laboratories  USDA"}, "host_generic": {"value": "poultry", "confidence": {"poultry": 1.0}, "entropy": -1e-12}, "bi_ambig_count": {"value": "Zero"}, "state": {"value": "PA", "confidence": {"PA": 1.0}, "entropy": -1e-12}, "tn_93_dist_b313": {"value": 0.0161}, "N_count": {"value": "Zero"}, "region": {"value": "North America", "confidence": {"North America": 1.0}, "entropy": -1e-12}, "host": {"value": "duck"}}, "branch_attrs": {"mutations": {"nuc": ["A506G"], "HA": ["K153R"]}, "labels": {"aa": "HA: K153R"}}}, {"name": "NODE_0000091", "node_attrs": {"div": 0.00396, "num_date": {"value": 2022.412, "confidence": [2022.356, 2022.412]}, "country": {"value": "United States", "confidence": {"United States": 1.0}, "entropy": 0.00102}, "host_generic": {"value": "poultry", "confidence": {"poultry": 0.999}, "entropy": 0.00554}, "state": {"value": "PA", "confidence": {"PA": 1.0}, "entropy": 6.9e-05}, "region": {"value": "North America", "confidence": {"North America": 1.0}, "entropy": 3.51e-08}}, "branch_attrs": {"mutations": {}}, "children": [{"name": "A/duck/Pennsylvania/22-017013-003-original/2022_3a81cc3de9", "node_attrs": {"div": 0.00396, "num_date": {"value": 2022.412, "confidence": [2022.412, 2022.412], "inferred": false}, "passage": {"value": "OR"}, "N_present": {"value": "Absent"}, "base_id": {"value": "22-017013-003"}, "tri_ambig_count": {"value": "Zero"}, "strain_name": {"value": "A/duck/Pennsylvania/22-017013-003-original/2022"}, "reason_for_submission": {"value": "surveillance"}, "primary_identifier": {"value": "EPI_ISL_19560324"}, "genotype": {"value": "A1"}, "internal_date": {"value": "2025-3"}, "data_source": {"value": "GISAID"}, "ha_genetic_group": {"value": "2.3.4.4b"}, "segment_lineage": {"value": "ea1"}, "isolate_hash": {"value": "3a81cc3de95d3a68a830516fbe56ebd6"}, "ambig_present": {"value": "Absent"}, "isl_subtype": {"value": "H5N1"}, "country": {"value": "United States", "confidence": {"United States": 1.0}, "entropy": -1e-12}, "originator": {"value": "National Veterinary Services Laboratories  USDA"}, "host_generic": {"value": "poultry", "confidence": {"poultry": 1.0}, "entropy": -1e-12}, "bi_ambig_count": {"value": "Zero"}, "state": {"value": "PA", "confidence": {"PA": 1.0}, "entropy": -1e-12}, "tn_93_dist_b313": {"value": 0.0155}, "N_count": {"value": "Zero"}, "region": {"value": "North America", "confidence": {"North America": 1.0}, "entropy": -1e-12}, "host": {"value": "duck"}}, "branch_attrs": {"mutations": {}}}, {"name": "A/duck/Pennsylvania/22-017013-002-original/2022_cac0914281", "node_attrs": {"div": 0.00396, "num_date": {"value": 2022.412, "confidence": [2022.412, 2022.412], "inferred": false}, "passage": {"value": "OR"}, "N_present": {"value": "Absent"}, "base_id": {"value": "22-017013-002"}, "tri_ambig_count": {"value": "Zero"}, "strain_name": {"value": "A/duck/Pennsylvania/22-017013-002-original/2022"}, "reason_for_submission": {"value": "surveillance"}, "primary_identifier": {"value": "EPI_ISL_19560323"}, "genotype": {"value": "A1"}, "internal_date": {"value": "2025-3"}, "data_source": {"value": "GISAID"}, "ha_genetic_group": {"value": "2.3.4.4b"}, "segment_lineage": {"value": "ea1"}, "isolate_hash": {"value": "cac091428178030aa0323374f9d75074"}, "ambig_present": {"value": "Absent"}, "isl_subtype": {"value": "H5N1"}, "country": {"value": "United States", "confidence": {"United States": 1.0}, "entropy": -1e-12}, "originator": {"value": "National Veterinary Services Laboratories  USDA"}, "host_generic": {"value": "poultry", "confidence": {"poultry": 1.0}, "entropy": -1e-12}, "bi_ambig_count": {"value": "Zero"}, "state": {"value": "PA", "confidence": {"PA": 1.0}, "entropy": -1e-12}, "tn_93_dist_b313": {"value": 0.0155}, "N_count": {"value": "Zero"}, "region": {"value": "North America", "confidence": {"North America": 1.0}, "entropy": -1e-12}, "host": {"value": "duck"}}, "branch_attrs": {"mutations": {}}}]}]}]}, {"name": "NODE_0000108", "node_attrs": {"div": 0.00339, "num_date": {"value": 2022.278, "confidence": [2022.237, 2022.32]}, "country": {"value": "United States", "confidence": {"United States": 1.0}, "entropy": 0.00102}, "host_generic": {"value": "poultry", "confidence": {"poultry": 0.856, "avian": 0.144}, "entropy": 0.413}, "state": {"value": "PA", "confidence": {"PA": 1.0}, "entropy": 6.9e-05}, "region": {"value": "North America", "confidence": {"North America": 1.0}, "entropy": 3.51e-08}}, "branch_attrs": {"mutations": {}}, "children": [{"name": "A/pekin_duck/Pennsylvania/22-015337-001-original/2022_b3d455c9da", "node_attrs": {"div": 0.00339, "num_date": {"value": 2022.371, "confidence": [2022.371, 2022.371], "inferred": false}, "passage": {"value": "OR"}, "N_present": {"value": "Absent"}, "base_id": {"value": "22-015337-001"}, "tri_ambig_count": {"value": "Zero"}, "strain_name": {"value": "A/Pekin duck/Pennsylvania/22-015337-001-original/2022"}, "reason_for_submission": {"value": "surveillance"}, "primary_identifier": {"value": "EPI_ISL_16243948"}, "genotype": {"value": "A1"}, "data_source": {"value": "GISAID"}, "ha_genetic_group": {"value": "2.3.4.4b"}, "segment_lineage": {"value": "ea1"}, "isolate_hash": {"value": "b3d455c9daf165be8b9ba04c9d570bf0"}, "ambig_present": {"value": "Absent"}, "isl_subtype": {"value": "H5N1"}, "country": {"value": "United States", "confidence": {"United States": 1.0}, "entropy": -1e-12}, "originator": {"value": "National Veterinary Services Laboratories  USDA"}, "host_generic": {"value": "avian", "confidence": {"avian": 1.0}, "entropy": -1e-12}, "bi_ambig_count": {"value": "Zero"}, "state": {"value": "PA", "confidence": {"PA": 1.0}, "entropy": -1e-12}, "tn_93_dist_b313": {"value": 0.0149}, "N_count": {"value": "Zero"}, "region": {"value": "North America", "confidence": {"North America": 1.0}, "entropy": -1e-12}, "host": {"value": "mallard"}}, "branch_attrs": {"mutations": {}}}, {"name": "NODE_0000115", "node_attrs": {"div": 0.00339, "num_date": {"value": 2022.302, "confidence": [2022.274, 2022.322]}, "country": {"value": "United States", "confidence": {"United States": 1.0}, "entropy": 0.00107}, "host_generic": {"value": "poultry", "confidence": {"poultry": 0.92, "avian": 0.0798}, "entropy": 0.278}, "state": {"value": "PA", "confidence": {"PA": 1.0}, "entropy": 6.98e-05}, "region": {"value": "North America", "confidence": {"North America": 1.0}, "entropy": 3.51e-08}}, "branch_attrs": {"mutations": {}}, "children": [{"name": "A/duck/Pennsylvania/22-013189-004/2022_56338fe446", "node_attrs": {"div": 0.00339, "num_date": {"value": 2022.322, "confidence": [2022.322, 2022.322], "inferred": false}, "passage": {"value": "X"}, "N_present": {"value": "Absent"}, "base_id": {"value": "22-013189-004"}, "tri_ambig_count": {"value": "Zero"}, "strain_name": {"value": "A/duck/Pennsylvania/22-013189-004/2022"}, "reason_for_submission": {"value": "surveillance"}, "primary_identifier": {"value": "SAMN35648887"}, "genotype": {"value": "A1"}, "internal_date": {"value": "2025-6"}, "data_source": {"value": "sra"}, "ha_genetic_group": {"value": "2.3.4.4b"}, "county": {"value": "lancaster county"}, "segment_lineage": {"value": "ea1"}, "isolate_hash": {"value": "56338fe446977903e00a3809033f22b7"}, "ambig_present": {"value": "Absent"}, "isl_subtype": {"value": "H5N1"}, "country": {"value": "United States", "confidence": {"United States": 1.0}, "entropy": -1e-12}, "originator": {"value": "PRJNA980729"}, "host_generic": {"value": "poultry", "confidence": {"poultry": 1.0}, "entropy": -1e-12}, "bi_ambig_count": {"value": "Zero"}, "state": {"value": "PA", "confidence": {"PA": 1.0}, "entropy": -1e-12}, "isolate_submitter": {"value": "USDA-NVSL"}, "tn_93_dist_b313": {"value": 0.0149}, "N_count": {"value": "Zero"}, "region": {"value": "North America", "confidence": {"North America": 1.0}, "entropy": -1e-12}, "host": {"value": "duck"}}, "branch_attrs": {"mutations": {}}}, {"name": "NODE_0000116", "node_attrs": {"div": 0.00339, "num_date": {"value": 2022.319, "confidence": [2022.284, 2022.344]}, "country": {"value": "United States", "confidence": {"United States": 1.0}, "entropy": 0.00108}, "host_generic": {"value": "poultry", "confidence": {"poultry": 0.849, "avian": 0.151}, "entropy": 0.424}, "state": {"value": "PA", "confidence": {"PA": 1.0}, "entropy": 6.98e-05}, "region": {"value": "North America", "confidence": {"North America": 1.0}, "entropy": 3.51e-08}}, "branch_attrs": {"mutations": {}}, "children": [{"name": "A/pekin_duck/Pennsylvania/22-015943-001-original/2022_22e51938c6", "node_attrs": {"div": 0.00339, "num_date": {"value": 2022.382, "confidence": [2022.382, 2022.382], "inferred": false}, "passage": {"value": "OR"}, "N_present": {"value": "Absent"}, "base_id": {"value": "22-015943-001"}, "tri_ambig_count": {"value": "Zero"}, "strain_name": {"value": "A/Pekin duck/Pennsylvania/22-015943-001-original/2022"}, "reason_for_submission": {"value": "surveillance"}, "primary_identifier": {"value": "EPI_ISL_16244028"}, "genotype": {"value": "A1"}, "data_source": {"value": "GISAID"}, "ha_genetic_group": {"value": "2.3.4.4b"}, "segment_lineage": {"value": "ea1"}, "isolate_hash": {"value": "22e51938c6af5a8166b1e9c64a1f56b4"}, "ambig_present": {"value": "Absent"}, "isl_subtype": {"value": "H5N1"}, "country": {"value": "United States", "confidence": {"United States": 1.0}, "entropy": -1e-12}, "originator": {"value": "National Veterinary Services Laboratories  USDA"}, "host_generic": {"value": "avian", "confidence": {"avian": 1.0}, "entropy": -1e-12}, "bi_ambig_count": {"value": "Zero"}, "state": {"value": "PA", "confidence": {"PA": 1.0}, "entropy": -1e-12}, "tn_93_dist_b313": {"value": 0.0149}, "N_count": {"value": "Zero"}, "region": {"value": "North America", "confidence": {"North America": 1.0}, "entropy": -1e-12}, "host": {"value": "mallard"}}, "branch_attrs": {"mutations": {}}}, {"name": "NODE_0000117", "node_attrs": {"div": 0.00339, "num_date": {"value": 2022.335, "confidence": [2022.309, 2022.346]}, "country": {"value": "United States", "confidence": {"United States": 1.0}, "entropy": 0.00107}, "host_generic": {"value": "poultry", "confidence": {"poultry": 0.987, "avian": 0.0131}, "entropy": 0.0697}, "state": {"value": "PA", "confidence": {"PA": 1.0}, "entropy": 6.98e-05}, "region": {"value": "North America", "confidence": {"North America": 1.0}, "entropy": 3.51e-08}}, "branch_attrs": {"mutations": {}}, "children": [{"name": "A/Chicken/Pennsylvania/22_cc90b344b2", "node_attrs": {"div": 0.00339, "num_date": {"value": 2022.366, "confidence": [2022.366, 2022.366], "inferred": false}, "passage": {"value": "OR"}, "N_present": {"value": "Absent"}, "base_id": {"value": "22-015201-002"}, "tri_ambig_count": {"value": "Zero"}, "strain_name": {"value": "A/chicken/Pennsylvania/22-015201-002-original/202"}, "reason_for_submission": {"value": "surveillance"}, "primary_identifier": {"value": "EPI_ISL_16243610"}, "genotype": {"value": "A1"}, "data_source": {"value": "GISAID"}, "ha_genetic_group": {"value": "2.3.4.4b"}, "segment_lineage": {"value": "ea1"}, "isolate_hash": {"value": "cc90b344b2a74329507cab0d1402a0dd"}, "ambig_present": {"value": "Absent"}, "isl_subtype": {"value": "H5N1"}, "country": {"value": "United States", "confidence": {"United States": 1.0}, "entropy": -1e-12}, "originator": {"value": "National Veterinary Services Laboratories  USDA"}, "host_generic": {"value": "poultry", "confidence": {"poultry": 1.0}, "entropy": -1e-12}, "bi_ambig_count": {"value": "Zero"}, "state": {"value": "PA", "confidence": {"PA": 1.0}, "entropy": -1e-12}, "tn_93_dist_b313": {"value": 0.0149}, "N_count": {"value": "Zero"}, "region": {"value": "North America", "confidence": {"North America": 1.0}, "entropy": -1e-12}, "host": {"value": "chicken"}}, "branch_attrs": {"mutations": {}}}, {"name": "NODE_0000125", "node_attrs": {"div": 0.00339, "num_date": {"value": 2022.349, "confidence": [2022.327, 2022.349]}, "country": {"value": "United States", "confidence": {"United States": 1.0}, "entropy": 0.00102}, "host_generic": {"value": "poultry", "confidence": {"poultry": 0.998, "avian": 0.00161}, "entropy": 0.012}, "state": {"value": "PA", "confidence": {"PA": 1.0}, "entropy": 6.9e-05}, "region": {"value": "North America", "confidence": {"North America": 1.0}, "entropy": 3.51e-08}}, "branch_attrs": {"mutations": {}}, "children": [{"name": "A/duck/Pennsylvania/22-014339-007/2022_f860beb754", "node_attrs": {"div": 0.00339, "num_date": {"value": 2022.349, "confidence": [2022.349, 2022.349], "inferred": false}, "passage": {"value": "OR"}, "N_present": {"value": "Absent"}, "base_id": {"value": "22-014339-007"}, "tri_ambig_count": {"value": "Zero"}, "strain_name": {"value": "A/duck/Pennsylvania/22-014339-007/2022"}, "reason_for_submission": {"value": "surveillance"}, "primary_identifier": {"value": "EPI_ISL_19766053"}, "genotype": {"value": "A1"}, "internal_date": {"value": "2025-11"}, "data_source": {"value": "GISAID"}, "ha_genetic_group": {"value": "2.3.4.4b"}, "segment_lineage": {"value": "ea1"}, "isolate_hash": {"value": "f860beb7549e2e19633f6c00571b305b"}, "ambig_present": {"value": "Absent"}, "isl_subtype": {"value": "H5N1"}, "country": {"value": "United States", "confidence": {"United States": 1.0}, "entropy": -1e-12}, "originator": {"value": "USDA APHIS Veterinary Services Diagnostic Virology Laboratory National Veterinary Services Laboratories"}, "host_generic": {"value": "poultry", "confidence": {"poultry": 1.0}, "entropy": -1e-12}, "bi_ambig_count": {"value": "Zero"}, "state": {"value": "PA", "confidence": {"PA": 1.0}, "entropy": -1e-12}, "isolate_submitter": {"value": "import"}, "tn_93_dist_b313": {"value": 0.0149}, "N_count": {"value": "Zero"}, "region": {"value": "North America", "confidence": {"North America": 1.0}, "entropy": -1e-12}, "host": {"value": "duck"}}, "branch_attrs": {"mutations": {}}}, {"name": "A/duck/Pennsylvania/22-014339-008/2022_c41a1564e9", "node_attrs": {"div": 0.00339, "num_date": {"value": 2022.349, "confidence": [2022.349, 2022.349], "inferred": false}, "passage": {"value": "OR"}, "N_present": {"value": "Absent"}, "base_id": {"value": "22-014339-008"}, "tri_ambig_count": {"value": "Zero"}, "strain_name": {"value": "A/duck/Pennsylvania/22-014339-008/2022"}, "reason_for_submission": {"value": "surveillance"}, "primary_identifier": {"value": "EPI_ISL_19766049"}, "genotype": {"value": "A1"}, "internal_date": {"value": "2025-11"}, "data_source": {"value": "GISAID"}, "ha_genetic_group": {"value": "2.3.4.4b"}, "segment_lineage": {"value": "ea1"}, "isolate_hash": {"value": "c41a1564e9bf33034659a97e43018f86"}, "ambig_present": {"value": "Absent"}, "isl_subtype": {"value": "H5N1"}, "country": {"value": "United States", "confidence": {"United States": 1.0}, "entropy": -1e-12}, "originator": {"value": "USDA APHIS Veterinary Services Diagnostic Virology Laboratory National Veterinary Services Laboratories"}, "host_generic": {"value": "poultry", "confidence": {"poultry": 1.0}, "entropy": -1e-12}, "bi_ambig_count": {"value": "Zero"}, "state": {"value": "PA", "confidence": {"PA": 1.0}, "entropy": -1e-12}, "isolate_submitter": {"value": "import"}, "tn_93_dist_b313": {"value": 0.0149}, "N_count": {"value": "Zero"}, "region": {"value": "North America", "confidence": {"North America": 1.0}, "entropy": -1e-12}, "host": {"value": "duck"}}, "branch_attrs": {"mutations": {}}}]}]}]}]}]}, {"name": "NODE_0000160", "node_attrs": {"div": 0.00339, "num_date": {"value": 2022.275, "confidence": [2022.254, 2022.294]}, "country": {"value": "United States", "confidence": {"United States": 1.0}, "entropy": 0.00108}, "host_generic": {"value": "poultry", "confidence": {"poultry": 0.999}, "entropy": 0.00598}, "state": {"value": "PA", "confidence": {"PA": 1.0}, "entropy": 6.98e-05}, "region": {"value": "North America", "confidence": {"North America": 1.0}, "entropy": 3.51e-08}}, "branch_attrs": {"mutations": {}}, "children": [{"name": "NODE_0000082", "node_attrs": {"div": 0.00339, "num_date": {"value": 2022.297, "confidence": [2022.275, 2022.297]}, "country": {"value": "United States", "confidence": {"United States": 1.0}, "entropy": 0.00102}, "host_generic": {"value": "poultry", "confidence": {"poultry": 0.999}, "entropy": 0.00554}, "state": {"value": "PA", "confidence": {"PA": 1.0}, "entropy": 6.9e-05}, "region": {"value": "North America", "confidence": {"North America": 1.0}, "entropy": 3.51e-08}}, "branch_attrs": {"mutations": {}}, "children": [{"name": "A/chicken/Pennsylvania/22-012092-009/2022_d55f7e0c15", "node_attrs": {"div": 0.00339, "num_date": {"value": 2022.297, "confidence": [2022.297, 2022.297], "inferred": false}, "passage": {"value": "OR"}, "N_present": {"value": "Absent"}, "base_id": {"value": "22-012092-009"}, "tri_ambig_count": {"value": "Zero"}, "strain_name": {"value": "A/chicken/Pennsylvania/22-012092-009/2022"}, "reason_for_submission": {"value": "surveillance"}, "primary_identifier": {"value": "EPI_ISL_19765920"}, "genotype": {"value": "A1"}, "internal_date": {"value": "2025-11"}, "data_source": {"value": "GISAID"}, "ha_genetic_group": {"value": "2.3.4.4b"}, "segment_lineage": {"value": "ea1"}, "isolate_hash": {"value": "d55f7e0c1529c367cd859f05af2888fd"}, "ambig_present": {"value": "Absent"}, "isl_subtype": {"value": "H5N1"}, "country": {"value": "United States", "confidence": {"United States": 1.0}, "entropy": -1e-12}, "originator": {"value": "USDA APHIS Veterinary Services Diagnostic Virology Laboratory National Veterinary Services Laboratories"}, "host_generic": {"value": "poultry", "confidence": {"poultry": 1.0}, "entropy": -1e-12}, "bi_ambig_count": {"value": "Zero"}, "state": {"value": "PA", "confidence": {"PA": 1.0}, "entropy": -1e-12}, "isolate_submitter": {"value": "import"}, "tn_93_dist_b313": {"value": 0.0149}, "N_count": {"value": "Zero"}, "region": {"value": "North America", "confidence": {"North America": 1.0}, "entropy": -1e-12}, "host": {"value": "chicken"}}, "branch_attrs": {"mutations": {}}}, {"name": "A/chicken/Pennsylvania/22-012092-012/2022_3b69e2c0f0", "node_attrs": {"div": 0.00339, "num_date": {"value": 2022.297, "confidence": [2022.297, 2022.297], "inferred": false}, "passage": {"value": "OR"}, "N_present": {"value": "Absent"}, "base_id": {"value": "22-012092-012"}, "tri_ambig_count": {"value": "Zero"}, "strain_name": {"value": "A/chicken/Pennsylvania/22-012092-012/2022"}, "reason_for_submission": {"value": "surveillance"}, "primary_identifier": {"value": "EPI_ISL_19765922"}, "genotype": {"value": "A1"}, "internal_date": {"value": "2025-11"}, "data_source": {"value": "GISAID"}, "ha_genetic_group": {"value": "2.3.4.4b"}, "segment_lineage": {"value": "ea1"}, "isolate_hash": {"value": "3b69e2c0f0dc18fbd06c75a34f1daa8e"}, "ambig_present": {"value": "Absent"}, "isl_subtype": {"value": "H5N1"}, "country": {"value": "United States", "confidence": {"United States": 1.0}, "entropy": -1e-12}, "originator": {"value": "USDA APHIS Veterinary Services Diagnostic Virology Laboratory National Veterinary Services Laboratories"}, "host_generic": {"value": "poultry", "confidence": {"poultry": 1.0}, "entropy": -1e-12}, "bi_ambig_count": {"value": "Zero"}, "state": {"value": "PA", "confidence": {"PA": 1.0}, "entropy": -1e-12}, "isolate_submitter": {"value": "import"}, "tn_93_dist_b313": {"value": 0.0149}, "N_count": {"value": "Zero"}, "region": {"value": "North America", "confidence": {"North America": 1.0}, "entropy": -1e-12}, "host": {"value": "chicken"}}, "branch_attrs": {"mutations": {}}}]}, {"name": "NODE_0000092", "node_attrs": {"div": 0.00339, "num_date": {"value": 2022.296, "confidence": [2022.254, 2022.327]}, "country": {"value": "United States", "confidence": {"United States": 1.0}, "entropy": 0.00114}, "host_generic": {"value": "poultry", "confidence": {"poultry": 0.999}, "entropy": 0.0064}, "state": {"value": "PA", "confidence": {"PA": 1.0}, "entropy": 7.06e-05}, "region": {"value": "North America", "confidence": {"North America": 1.0}, "entropy": 3.52e-08}}, "branch_attrs": {"mutations": {}}, "children": [{"name": "NODE_0000093", "node_attrs": {"div": 0.00339, "num_date": {"value": 2022.347, "confidence": [2022.3, 2022.347]}, "country": {"value": "United States", "confidence": {"United States": 1.0}, "entropy": 0.00102}, "host_generic": {"value": "poultry", "confidence": {"poultry": 0.999}, "entropy": 0.00558}, "state": {"value": "PA", "confidence": {"PA": 1.0}, "entropy": 6.9e-05}, "region": {"value": "North America", "confidence": {"North America": 1.0}, "entropy": 3.51e-08}}, "branch_attrs": {"mutations": {}}, "children": [{"name": "A/duck/Pennsylvania/22-014337-007-original/2022_b1e0e6b6f8", "node_attrs": {"div": 0.00339, "num_date": {"value": 2022.347, "confidence": [2022.347, 2022.347], "inferred": false}, "passage": {"value": "OR"}, "N_present": {"value": "Absent"}, "base_id": {"value": "22-014337-007"}, "tri_ambig_count": {"value": "Zero"}, "strain_name": {"value": "A/duck/Pennsylvania/22-014337-007-original/2022"}, "reason_for_submission": {"value": "surveillance"}, "primary_identifier": {"value": "EPI_ISL_16240404"}, "genotype": {"value": "A1"}, "data_source": {"value": "GISAID"}, "ha_genetic_group": {"value": "2.3.4.4b"}, "segment_lineage": {"value": "ea1"}, "isolate_hash": {"value": "b1e0e6b6f87dfe5d9dc01eabb06e164b"}, "ambig_present": {"value": "Absent"}, "isl_subtype": {"value": "H5N1"}, "country": {"value": "United States", "confidence": {"United States": 1.0}, "entropy": -1e-12}, "originator": {"value": "National Veterinary Services Laboratories  USDA"}, "host_generic": {"value": "poultry", "confidence": {"poultry": 1.0}, "entropy": -1e-12}, "bi_ambig_count": {"value": "Zero"}, "state": {"value": "PA", "confidence": {"PA": 1.0}, "entropy": -1e-12}, "tn_93_dist_b313": {"value": 0.0149}, "N_count": {"value": "Zero"}, "region": {"value": "North America", "confidence": {"North America": 1.0}, "entropy": -1e-12}, "host": {"value": "duck"}}, "branch_attrs": {"mutations": {}}}, {"name": "A/chicken/Pennsylvania/22-015201-003/2022_62c1ad4d6e", "node_attrs": {"div": 0.00339, "num_date": {"value": 2022.366, "confidence": [2022.366, 2022.366], "inferred": false}, "passage": {"value": "OR"}, "N_present": {"value": "Absent"}, "base_id": {"value": "22-015201-003"}, "tri_ambig_count": {"value": "Zero"}, "strain_name": {"value": "A/chicken/Pennsylvania/22-015201-003/2022"}, "reason_for_submission": {"value": "surveillance"}, "primary_identifier": {"value": "EPI_ISL_19765925"}, "genotype": {"value": "A1"}, "internal_date": {"value": "2025-11"}, "data_source": {"value": "GISAID"}, "ha_genetic_group": {"value": "2.3.4.4b"}, "segment_lineage": {"value": "ea1"}, "isolate_hash": {"value": "62c1ad4d6e00c3c6f2e6c5949199def6"}, "ambig_present": {"value": "Absent"}, "isl_subtype": {"value": "H5N1"}, "country": {"value": "United States", "confidence": {"United States": 1.0}, "entropy": -1e-12}, "originator": {"value": "USDA APHIS Veterinary Services Diagnostic Virology Laboratory National Veterinary Services Laboratories"}, "host_generic": {"value": "poultry", "confidence": {"poultry": 1.0}, "entropy": -1e-12}, "bi_ambig_count": {"value": "Zero"}, "state": {"value": "PA", "confidence": {"PA": 1.0}, "entropy": -1e-12}, "isolate_submitter": {"value": "import"}, "tn_93_dist_b313": {"value": 0.0149}, "N_count": {"value": "Zero"}, "region": {"value": "North America", "confidence": {"North America": 1.0}, "entropy": -1e-12}, "host": {"value": "chicken"}}, "branch_attrs": {"mutations": {}}}]}, {"name": "NODE_0000094", "node_attrs": {"div": 0.00339, "num_date": {"value": 2022.315, "confidence": [2022.286, 2022.33]}, "country": {"value": "United States", "confidence": {"United States": 1.0}, "entropy": 0.00108}, "host_generic": {"value": "poultry", "confidence": {"poultry": 0.999}, "entropy": 0.00601}, "state": {"value": "PA", "confidence": {"PA": 1.0}, "entropy": 6.98e-05}, "region": {"value": "North America", "confidence": {"North America": 1.0}, "entropy": 3.51e-08}}, "branch_attrs": {"mutations": {}}, "children": [{"name": "A/duck/Pennsylvania/22-014339-004/2022_9b592b43f1", "node_attrs": {"div": 0.00339, "num_date": {"value": 2022.349, "confidence": [2022.349, 2022.349], "inferred": false}, "passage": {"value": "OR"}, "N_present": {"value": "Absent"}, "base_id": {"value": "22-014339-004"}, "tri_ambig_count": {"value": "Zero"}, "strain_name": {"value": "A/duck/Pennsylvania/22-014339-004/2022"}, "reason_for_submission": {"value": "surveillance"}, "primary_identifier": {"value": "EPI_ISL_19766073"}, "genotype": {"value": "A1"}, "internal_date": {"value": "2025-11"}, "data_source": {"value": "GISAID"}, "ha_genetic_group": {"value": "2.3.4.4b"}, "segment_lineage": {"value": "ea1"}, "isolate_hash": {"value": "9b592b43f18733e2d43583d48268e3b4"}, "ambig_present": {"value": "Absent"}, "isl_subtype": {"value": "H5N1"}, "country": {"value": "United States", "confidence": {"United States": 1.0}, "entropy": -1e-12}, "originator": {"value": "USDA APHIS Veterinary Services Diagnostic Virology Laboratory National Veterinary Services Laboratories"}, "host_generic": {"value": "poultry", "confidence": {"poultry": 1.0}, "entropy": -1e-12}, "bi_ambig_count": {"value": "Zero"}, "state": {"value": "PA", "confidence": {"PA": 1.0}, "entropy": -1e-12}, "isolate_submitter": {"value": "import"}, "tn_93_dist_b313": {"value": 0.0149}, "N_count": {"value": "Zero"}, "region": {"value": "North America", "confidence": {"North America": 1.0}, "entropy": -1e-12}, "host": {"value": "duck"}}, "branch_attrs": {"mutations": {}}}, {"name": "NODE_0000095", "node_attrs": {"div": 0.00339, "num_date": {"value": 2022.33, "confidence": [2022.306, 2022.333]}, "country": {"value": "United States", "confidence": {"United States": 1.0}, "entropy": 0.00107}, "host_generic": {"value": "poultry", "confidence": {"poultry": 0.999}, "entropy": 0.00594}, "state": {"value": "PA", "confidence": {"PA": 1.0}, "entropy": 6.98e-05}, "region": {"value": "North America", "confidence": {"North America": 1.0}, "entropy": 3.51e-08}}, "branch_attrs": {"mutations": {}}, "children": [{"name": "A/duck/Pennsylvania/22-013368-002-original/2022_759585b85b", "node_attrs": {"div": 0.00339, "num_date": {"value": 2022.333, "confidence": [2022.333, 2022.333], "inferred": false}, "passage": {"value": "OR"}, "N_present": {"value": "Absent"}, "base_id": {"value": "22-013368-002"}, "tri_ambig_count": {"value": "Zero"}, "strain_name": {"value": "A/duck/Pennsylvania/22-013368-002-original/2022"}, "reason_for_submission": {"value": "surveillance"}, "primary_identifier": {"value": "EPI_ISL_16171495"}, "genotype": {"value": "A1"}, "data_source": {"value": "GISAID"}, "ha_genetic_group": {"value": "2.3.4.4b"}, "segment_lineage": {"value": "ea1"}, "isolate_hash": {"value": "759585b85beba8fe236097cff76d0d60"}, "ambig_present": {"value": "Absent"}, "isl_subtype": {"value": "H5N1"}, "country": {"value": "United States", "confidence": {"United States": 1.0}, "entropy": -1e-12}, "originator": {"value": "National Veterinary Services Laboratories  USDA"}, "host_generic": {"value": "poultry", "confidence": {"poultry": 1.0}, "entropy": -1e-12}, "bi_ambig_count": {"value": "Zero"}, "state": {"value": "PA", "confidence": {"PA": 1.0}, "entropy": -1e-12}, "tn_93_dist_b313": {"value": 0.0149}, "N_count": {"value": "Zero"}, "region": {"value": "North America", "confidence": {"North America": 1.0}, "entropy": -1e-12}, "host": {"value": "duck"}}, "branch_attrs": {"mutations": {}}}, {"name": "NODE_0000107", "node_attrs": {"div": 0.00339, "num_date": {"value": 2022.385, "confidence": [2022.33, 2022.385]}, "country": {"value": "United States", "confidence": {"United States": 1.0}, "entropy": 0.00102}, "host_generic": {"value": "poultry", "confidence": {"poultry": 0.999}, "entropy": 0.00554}, "state": {"value": "PA", "confidence": {"PA": 1.0}, "entropy": 6.9e-05}, "region": {"value": "North America", "confidence": {"North America": 1.0}, "entropy": 3.51e-08}}, "branch_attrs": {"mutations": {}}, "children": [{"name": "A/duck/Pennsylvania/22-016645-001-original/2022_1abe628458", "node_attrs": {"div": 0.00339, "num_date": {"value": 2022.385, "confidence": [2022.385, 2022.385], "inferred": false}, "passage": {"value": "OR"}, "N_present": {"value": "Absent"}, "base_id": {"value": "22-016645-001"}, "tri_ambig_count": {"value": "Zero"}, "strain_name": {"value": "A/duck/Pennsylvania/22-016645-001-original/2022"}, "reason_for_submission": {"value": "surveillance"}, "primary_identifier": {"value": "EPI_ISL_19559135"}, "genotype": {"value": "A1"}, "internal_date": {"value": "2025-3"}, "data_source": {"value": "GISAID"}, "ha_genetic_group": {"value": "2.3.4.4b"}, "segment_lineage": {"value": "ea1"}, "isolate_hash": {"value": "1abe628458a604f30bac832000c4a1d6"}, "ambig_present": {"value": "Absent"}, "isl_subtype": {"value": "H5N1"}, "country": {"value": "United States", "confidence": {"United States": 1.0}, "entropy": -1e-12}, "originator": {"value": "National Veterinary Services Laboratories  USDA"}, "host_generic": {"value": "poultry", "confidence": {"poultry": 1.0}, "entropy": -1e-12}, "bi_ambig_count": {"value": "Zero"}, "state": {"value": "PA", "confidence": {"PA": 1.0}, "entropy": -1e-12}, "tn_93_dist_b313": {"value": 0.0149}, "N_count": {"value": "Zero"}, "region": {"value": "North America", "confidence": {"North America": 1.0}, "entropy": -1e-12}, "host": {"value": "duck"}}, "branch_attrs": {"mutations": {}}}, {"name": "A/duck/Pennsylvania/22-016645-002-original/2022_be2c7fe4b5", "node_attrs": {"div": 0.00339, "num_date": {"value": 2022.385, "confidence": [2022.385, 2022.385], "inferred": false}, "passage": {"value": "OR"}, "N_present": {"value": "Absent"}, "base_id": {"value": "22-016645-002"}, "tri_ambig_count": {"value": "Zero"}, "strain_name": {"value": "A/duck/Pennsylvania/22-016645-002-original/2022"}, "reason_for_submission": {"value": "surveillance"}, "primary_identifier": {"value": "EPI_ISL_19559137"}, "genotype": {"value": "A1"}, "internal_date": {"value": "2025-3"}, "data_source": {"value": "GISAID"}, "ha_genetic_group": {"value": "2.3.4.4b"}, "segment_lineage": {"value": "ea1"}, "isolate_hash": {"value": "be2c7fe4b5a1b9e6b10902e0670091c2"}, "ambig_present": {"value": "Absent"}, "isl_subtype": {"value": "H5N1"}, "country": {"value": "United States", "confidence": {"United States": 1.0}, "entropy": -1e-12}, "originator": {"value": "National Veterinary Services Laboratories  USDA"}, "host_generic": {"value": "poultry", "confidence": {"poultry": 1.0}, "entropy": -1e-12}, "bi_ambig_count": {"value": "Zero"}, "state": {"value": "PA", "confidence": {"PA": 1.0}, "entropy": -1e-12}, "tn_93_dist_b313": {"value": 0.0149}, "N_count": {"value": "Zero"}, "region": {"value": "North America", "confidence": {"North America": 1.0}, "entropy": -1e-12}, "host": {"value": "duck"}}, "branch_attrs": {"mutations": {}}}]}]}]}]}]}, {"name": "NODE_0000129", "node_attrs": {"div": 0.00339, "num_date": {"value": 2022.267, "confidence": [2022.256, 2022.287]}, "country": {"value": "United States", "confidence": {"United States": 1.0}, "entropy": 0.00102}, "host_generic": {"value": "poultry", "confidence": {"poultry": 0.992, "avian": 0.00751}, "entropy": 0.0443}, "state": {"value": "PA", "confidence": {"PA": 1.0}, "entropy": 6.9e-05}, "region": {"value": "North America", "confidence": {"North America": 1.0}, "entropy": 3.51e-08}}, "branch_attrs": {"mutations": {}}, "children": [{"name": "A/chicken/Pennsylvania/22-015036-001-original/2022_36c12987c9", "node_attrs": {"div": 0.00396, "num_date": {"value": 2022.363, "confidence": [2022.363, 2022.363], "inferred": false}, "passage": {"value": "OR"}, "N_present": {"value": "Absent"}, "base_id": {"value": "22-015036-001"}, "tri_ambig_count": {"value": "Zero"}, "strain_name": {"value": "A/chicken/Pennsylvania/22-015036-001-original/2022"}, "reason_for_submission": {"value": "surveillance"}, "primary_identifier": {"value": "EPI_ISL_16243231"}, "genotype": {"value": "A1"}, "data_source": {"value": "GISAID"}, "ha_genetic_group": {"value": "2.3.4.4b"}, "segment_lineage": {"value": "ea1"}, "isolate_hash": {"value": "36c12987c9ab6d7b5c1fbbb606f866a2"}, "ambig_present": {"value": "Absent"}, "isl_subtype": {"value": "H5N1"}, "country": {"value": "United States", "confidence": {"United States": 1.0}, "entropy": -1e-12}, "originator": {"value": "National Veterinary Services Laboratories  USDA"}, "host_generic": {"value": "poultry", "confidence": {"poultry": 1.0}, "entropy": -1e-12}, "bi_ambig_count": {"value": "Zero"}, "state": {"value": "PA", "confidence": {"PA": 1.0}, "entropy": -1e-12}, "tn_93_dist_b313": {"value": 0.0155}, "N_count": {"value": "Zero"}, "region": {"value": "North America", "confidence": {"North America": 1.0}, "entropy": -1e-12}, "host": {"value": "chicken"}}, "branch_attrs": {"mutations": {"nuc": ["A1645G"], "HA": ["M533V"]}, "labels": {"aa": "HA: M533V"}}}, {"name": "NODE_0000131", "node_attrs": {"div": 0.00339, "num_date": {"value": 2022.277, "confidence": [2022.259, 2022.289]}, "country": {"value": "United States", "confidence": {"United States": 1.0}, "entropy": 0.00107}, "host_generic": {"value": "poultry", "confidence": {"poultry": 0.91, "avian": 0.0903}, "entropy": 0.303}, "state": {"value": "PA", "confidence": {"PA": 1.0}, "entropy": 6.98e-05}, "region": {"value": "North America", "confidence": {"North America": 1.0}, "entropy": 3.51e-08}}, "branch_attrs": {"mutations": {}}, "children": [{"name": "A/pekin_duck/Pennsylvania/22-015427-002-original/2022_dc70c159d2", "node_attrs": {"div": 0.00339, "num_date": {"value": 2022.371, "confidence": [2022.371, 2022.371], "inferred": false}, "passage": {"value": "OR"}, "N_present": {"value": "Absent"}, "base_id": {"value": "22-015427-002"}, "tri_ambig_count": {"value": "Zero"}, "strain_name": {"value": "A/Pekin duck/Pennsylvania/22-015427-002-original/2022"}, "reason_for_submission": {"value": "surveillance"}, "primary_identifier": {"value": "EPI_ISL_16244009"}, "genotype": {"value": "A1"}, "data_source": {"value": "GISAID"}, "ha_genetic_group": {"value": "2.3.4.4b"}, "segment_lineage": {"value": "ea1"}, "isolate_hash": {"value": "dc70c159d2d2b3d229b0a8c1267da2dd"}, "ambig_present": {"value": "Absent"}, "isl_subtype": {"value": "H5N1"}, "country": {"value": "United States", "confidence": {"United States": 1.0}, "entropy": -1e-12}, "originator": {"value": "National Veterinary Services Laboratories  USDA"}, "host_generic": {"value": "avian", "confidence": {"avian": 1.0}, "entropy": -1e-12}, "bi_ambig_count": {"value": "Zero"}, "state": {"value": "PA", "confidence": {"PA": 1.0}, "entropy": -1e-12}, "tn_93_dist_b313": {"value": 0.0149}, "N_count": {"value": "Zero"}, "region": {"value": "North America", "confidence": {"North America": 1.0}, "entropy": -1e-12}, "host": {"value": "mallard"}}, "branch_attrs": {"mutations": {}}}, {"name": "NODE_0000132", "node_attrs": {"div": 0.00339, "num_date": {"value": 2022.282, "confidence": [2022.268, 2022.291]}, "country": {"value": "United States", "confidence": {"United States": 1.0}, "entropy": 0.00108}, "host_generic": {"value": "poultry", "confidence": {"poultry": 0.991, "avian": 0.00872}, "entropy": 0.0501}, "state": {"value": "PA", "confidence": {"PA": 1.0}, "entropy": 6.98e-05}, "region": {"value": "North America", "confidence": {"North America": 1.0}, "entropy": 3.51e-08}}, "branch_attrs": {"mutations": {}}, "children": [{"name": "A/duck/Pennsylvania/22-016645-003-original/2022_d5e3e32b9e", "node_attrs": {"div": 0.00339, "num_date": {"value": 2022.385, "confidence": [2022.385, 2022.385], "inferred": false}, "passage": {"value": "OR"}, "N_present": {"value": "Absent"}, "base_id": {"value": "22-016645-003"}, "tri_ambig_count": {"value": "Zero"}, "strain_name": {"value": "A/duck/Pennsylvania/22-016645-003-original/2022"}, "reason_for_submission": {"value": "surveillance"}, "primary_identifier": {"value": "EPI_ISL_19559139"}, "genotype": {"value": "A1"}, "internal_date": {"value": "2025-3"}, "data_source": {"value": "GISAID"}, "ha_genetic_group": {"value": "2.3.4.4b"}, "segment_lineage": {"value": "ea1"}, "isolate_hash": {"value": "d5e3e32b9ef67ca9b79a13d6705bddc8"}, "ambig_present": {"value": "Absent"}, "isl_subtype": {"value": "H5N1"}, "country": {"value": "United States", "confidence": {"United States": 1.0}, "entropy": -1e-12}, "originator": {"value": "National Veterinary Services Laboratories  USDA"}, "host_generic": {"value": "poultry", "confidence": {"poultry": 1.0}, "entropy": -1e-12}, "bi_ambig_count": {"value": "Zero"}, "state": {"value": "PA", "confidence": {"PA": 1.0}, "entropy": -1e-12}, "tn_93_dist_b313": {"value": 0.0149}, "N_count": {"value": "Zero"}, "region": {"value": "North America", "confidence": {"North America": 1.0}, "entropy": -1e-12}, "host": {"value": "duck"}}, "branch_attrs": {"mutations": {}}}, {"name": "NODE_0000135", "node_attrs": {"div": 0.00339, "num_date": {"value": 2022.291, "confidence": [2022.278, 2022.294]}, "country": {"value": "United States", "confidence": {"United States": 1.0}, "entropy": 0.00114}, "host_generic": {"value": "poultry", "confidence": {"poultry": 0.997, "avian": 0.00258}, "entropy": 0.018}, "state": {"value": "PA", "confidence": {"PA": 1.0}, "entropy": 7.06e-05}, "region": {"value": "North America", "confidence": {"North America": 1.0}, "entropy": 3.52e-08}}, "branch_attrs": {"mutations": {}}, "children": [{"name": "NODE_0000141", "node_attrs": {"div": 0.00339, "num_date": {"value": 2022.302, "confidence": [2022.285, 2022.351]}, "country": {"value": "United States", "confidence": {"United States": 1.0}, "entropy": 0.00102}, "host_generic": {"value": "poultry", "confidence": {"poultry": 0.999}, "entropy": 0.00657}, "state": {"value": "PA", "confidence": {"PA": 1.0}, "entropy": 6.9e-05}, "region": {"value": "North America", "confidence": {"North America": 1.0}, "entropy": 3.51e-08}}, "branch_attrs": {"mutations": {}}, "children": [{"name": "A/chicken/Pennsylvania/22-015201-001-original/2022_d6b2ceede7", "node_attrs": {"div": 0.00339, "num_date": {"value": 2022.366, "confidence": [2022.366, 2022.366], "inferred": false}, "passage": {"value": "OR"}, "N_present": {"value": "Absent"}, "base_id": {"value": "22-015201-001"}, "tri_ambig_count": {"value": "Zero"}, "strain_name": {"value": "A/chicken/Pennsylvania/22-015201-001-original/2022"}, "reason_for_submission": {"value": "surveillance"}, "primary_identifier": {"value": "EPI_ISL_16243598"}, "genotype": {"value": "A1"}, "data_source": {"value": "GISAID"}, "ha_genetic_group": {"value": "2.3.4.4b"}, "segment_lineage": {"value": "ea1"}, "isolate_hash": {"value": "d6b2ceede7aaf4b52d3d694a00356c1a"}, "ambig_present": {"value": "Absent"}, "isl_subtype": {"value": "H5N1"}, "country": {"value": "United States", "confidence": {"United States": 1.0}, "entropy": -1e-12}, "originator": {"value": "National Veterinary Services Laboratories  USDA"}, "host_generic": {"value": "poultry", "confidence": {"poultry": 1.0}, "entropy": -1e-12}, "bi_ambig_count": {"value": "Zero"}, "state": {"value": "PA", "confidence": {"PA": 1.0}, "entropy": -1e-12}, "tn_93_dist_b313": {"value": 0.0149}, "N_count": {"value": "Zero"}, "region": {"value": "North America", "confidence": {"North America": 1.0}, "entropy": -1e-12}, "host": {"value": "chicken"}}, "branch_attrs": {"mutations": {}}}, {"name": "A/chicken/Pennsylvania/22-015036-002-original/2022_a4a7e26e43", "node_attrs": {"div": 0.00396, "num_date": {"value": 2022.363, "confidence": [2022.363, 2022.363], "inferred": false}, "passage": {"value": "OR"}, "N_present": {"value": "Absent"}, "base_id": {"value": "22-015036-002"}, "tri_ambig_count": {"value": "Zero"}, "strain_name": {"value": "A/chicken/Pennsylvania/22-015036-002-original/2022"}, "reason_for_submission": {"value": "surveillance"}, "primary_identifier": {"value": "EPI_ISL_16243241"}, "genotype": {"value": "A1"}, "data_source": {"value": "GISAID"}, "ha_genetic_group": {"value": "2.3.4.4b"}, "segment_lineage": {"value": "ea1"}, "isolate_hash": {"value": "a4a7e26e430a25e7336e085a0e6e71d0"}, "ambig_present": {"value": "Absent"}, "isl_subtype": {"value": "H5N1"}, "country": {"value": "United States", "confidence": {"United States": 1.0}, "entropy": -1e-12}, "originator": {"value": "National Veterinary Services Laboratories  USDA"}, "host_generic": {"value": "poultry", "confidence": {"poultry": 1.0}, "entropy": -1e-12}, "bi_ambig_count": {"value": "Zero"}, "state": {"value": "PA", "confidence": {"PA": 1.0}, "entropy": -1e-12}, "tn_93_dist_b313": {"value": 0.0155}, "N_count": {"value": "Zero"}, "region": {"value": "North America", "confidence": {"North America": 1.0}, "entropy": -1e-12}, "host": {"value": "chicken"}}, "branch_attrs": {"mutations": {"nuc": ["G1434A"]}}}]}, {"name": "NODE_0000148", "node_attrs": {"div": 0.00339, "num_date": {"value": 2022.297, "confidence": [2022.286, 2022.297]}, "country": {"value": "United States", "confidence": {"United States": 1.0}, "entropy": 0.00108}, "host_generic": {"value": "poultry", "confidence": {"poultry": 0.992, "avian": 0.0082}, "entropy": 0.0476}, "state": {"value": "PA", "confidence": {"PA": 1.0}, "entropy": 6.98e-05}, "region": {"value": "North America", "confidence": {"North America": 1.0}, "entropy": 3.51e-08}}, "branch_attrs": {"mutations": {}}, "children": [{"name": "A/chicken/Pennsylvania/22-012092-008/2022_62ea91c886", "node_attrs": {"div": 0.00339, "num_date": {"value": 2022.297, "confidence": [2022.297, 2022.297], "inferred": false}, "passage": {"value": "X"}, "N_present": {"value": "Absent"}, "base_id": {"value": "22-012092-008"}, "tri_ambig_count": {"value": "Zero"}, "strain_name": {"value": "A/chicken/Pennsylvania/22-012092-008/2022"}, "reason_for_submission": {"value": "surveillance"}, "primary_identifier": {"value": "SAMN35648675"}, "genotype": {"value": "A1"}, "internal_date": {"value": "2025-6"}, "data_source": {"value": "sra"}, "ha_genetic_group": {"value": "2.3.4.4b"}, "county": {"value": "lancaster county"}, "segment_lineage": {"value": "ea1"}, "isolate_hash": {"value": "62ea91c88632913bea7f1b3ba68e5317"}, "ambig_present": {"value": "Absent"}, "isl_subtype": {"value": "H5N1"}, "country": {"value": "United States", "confidence": {"United States": 1.0}, "entropy": -1e-12}, "originator": {"value": "PRJNA980729"}, "host_generic": {"value": "poultry", "confidence": {"poultry": 1.0}, "entropy": -1e-12}, "bi_ambig_count": {"value": "Zero"}, "state": {"value": "PA", "confidence": {"PA": 1.0}, "entropy": -1e-12}, "isolate_submitter": {"value": "USDA-NVSL"}, "tn_93_dist_b313": {"value": 0.0149}, "N_count": {"value": "Zero"}, "region": {"value": "North America", "confidence": {"North America": 1.0}, "entropy": -1e-12}, "host": {"value": "chicken"}}, "branch_attrs": {"mutations": {}}}, {"name": "NODE_0000150", "node_attrs": {"div": 0.00339, "num_date": {"value": 2022.349, "confidence": [2022.301, 2022.349]}, "country": {"value": "United States", "confidence": {"United States": 1.0}, "entropy": 0.00102}, "host_generic": {"value": "poultry", "confidence": {"poultry": 0.916, "avian": 0.084}, "entropy": 0.289}, "state": {"value": "PA", "confidence": {"PA": 1.0}, "entropy": 6.9e-05}, "region": {"value": "North America", "confidence": {"North America": 1.0}, "entropy": 3.51e-08}}, "branch_attrs": {"mutations": {}}, "children": [{"name": "A/pekin_duck/Pennsylvania/22-015337-003-original/2022_ea45580ba0", "node_attrs": {"div": 0.00339, "num_date": {"value": 2022.371, "confidence": [2022.371, 2022.371], "inferred": false}, "passage": {"value": "OR"}, "N_present": {"value": "Absent"}, "base_id": {"value": "22-015337-003"}, "tri_ambig_count": {"value": "Zero"}, "strain_name": {"value": "A/Pekin duck/Pennsylvania/22-015337-003-original/2022"}, "reason_for_submission": {"value": "surveillance"}, "primary_identifier": {"value": "EPI_ISL_16243958"}, "genotype": {"value": "A1"}, "data_source": {"value": "GISAID"}, "ha_genetic_group": {"value": "2.3.4.4b"}, "segment_lineage": {"value": "ea1"}, "isolate_hash": {"value": "ea45580ba01958a2efc7be11362dd2af"}, "ambig_present": {"value": "Absent"}, "isl_subtype": {"value": "H5N1"}, "country": {"value": "United States", "confidence": {"United States": 1.0}, "entropy": -1e-12}, "originator": {"value": "National Veterinary Services Laboratories  USDA"}, "host_generic": {"value": "avian", "confidence": {"avian": 1.0}, "entropy": -1e-12}, "bi_ambig_count": {"value": "Zero"}, "state": {"value": "PA", "confidence": {"PA": 1.0}, "entropy": -1e-12}, "tn_93_dist_b313": {"value": 0.0149}, "N_count": {"value": "Zero"}, "region": {"value": "North America", "confidence": {"North America": 1.0}, "entropy": -1e-12}, "host": {"value": "mallard"}}, "branch_attrs": {"mutations": {}}}, {"name": "A/duck/Pennsylvania/22-014339-005/2022_cc8dae9033", "node_attrs": {"div": 0.00339, "num_date": {"value": 2022.349, "confidence": [2022.349, 2022.349], "inferred": false}, "passage": {"value": "OR"}, "N_present": {"value": "Absent"}, "base_id": {"value": "22-014339-005"}, "tri_ambig_count": {"value": "Zero"}, "strain_name": {"value": "A/duck/Pennsylvania/22-014339-005/2022"}, "reason_for_submission": {"value": "surveillance"}, "primary_identifier": {"value": "EPI_ISL_19766076"}, "genotype": {"value": "A1"}, "internal_date": {"value": "2025-11"}, "data_source": {"value": "GISAID"}, "ha_genetic_group": {"value": "2.3.4.4b"}, "segment_lineage": {"value": "ea1"}, "isolate_hash": {"value": "cc8dae90338c5a7b252bcee2caad6846"}, "ambig_present": {"value": "Absent"}, "isl_subtype": {"value": "H5N1"}, "country": {"value": "United States", "confidence": {"United States": 1.0}, "entropy": -1e-12}, "originator": {"value": "USDA APHIS Veterinary Services Diagnostic Virology Laboratory National Veterinary Services Laboratories"}, "host_generic": {"value": "poultry", "confidence": {"poultry": 1.0}, "entropy": -1e-12}, "bi_ambig_count": {"value": "Zero"}, "state": {"value": "PA", "confidence": {"PA": 1.0}, "entropy": -1e-12}, "isolate_submitter": {"value": "import"}, "tn_93_dist_b313": {"value": 0.0149}, "N_count": {"value": "Zero"}, "region": {"value": "North America", "confidence": {"North America": 1.0}, "entropy": -1e-12}, "host": {"value": "duck"}}, "branch_attrs": {"mutations": {}}}]}]}]}]}]}]}]}]}]}]}]}]}]}]}, {"name": "NODE_0000151", "node_attrs": {"div": 0.000566, "num_date": {"value": 2021.807, "confidence": [2021.402, 2021.964]}, "country": {"value": "United States", "confidence": {"United States": 1.0}, "entropy": 0.00264}, "host_generic": {"value": "avian", "confidence": {"avian": 0.997, "poultry": 0.00294}, "entropy": 0.0201}, "state": {"value": "SD", "confidence": {"SD": 0.598, "MN": 0.158, "MO": 0.0912, "ND": 0.0729, "GA": 0.0206, "SC": 0.0118, "NC": 0.00646, "ON": 0.00602, "MI": 0.00556, "SK": 0.00515, "AB": 0.00453, "FL": 0.00306, "IA": 0.00293, "WI": 0.00234, "KS": 0.0016, "NY": 0.00131}, "entropy": 1.419}, "region": {"value": "North America", "confidence": {"North America": 1.0}, "entropy": 6.91e-08}}, "branch_attrs": {"mutations": {}}, "children": [{"name": "NODE_0009878", "node_attrs": {"div": 0.00113, "num_date": {"value": 2021.917, "confidence": [2021.784, 2021.994]}, "confidence": {"value": 83}, "country": {"value": "United States", "confidence": {"United States": 1.0}, "entropy": 0.00332}, "host_generic": {"value": "avian", "confidence": {"avian": 0.999}, "entropy": 0.00753}, "state": {"value": "GA", "confidence": {"GA": 0.274, "SD": 0.23, "MO": 0.168, "SC": 0.137, "MN": 0.0765, "ND": 0.0352, "AB": 0.0338, "SK": 0.00618, "FL": 0.00488, "BC": 0.00364, "NC": 0.0036, "WI": 0.00307, "IA": 0.00298, "KS": 0.00274, "CO": 0.00199, "MI": 0.00171, "ON": 0.00167, "MS": 0.00111, "MT": 0.001}, "entropy": 1.984}, "region": {"value": "North America", "confidence": {"North America": 1.0}, "entropy": 3.52e-08}}, "branch_attrs": {"mutations": {"nuc": ["A1347G"]}}, "children": [{"name": "A/gadwall/Georgia/22-003669-001/2022_d95d551365", "node_attrs": {"div": 0.00283, "num_date": {"value": 2022.081, "confidence": [2022.081, 2022.081], "inferred": false}, "passage": {"value": "X"}, "N_present": {"value": "Absent"}, "base_id": {"value": "22-003669-001"}, "tri_ambig_count": {"value": "Zero"}, "strain_name": {"value": "A/gadwall/Georgia/22-003669-001/2022"}, "reason_for_submission": {"value": "surveillance"}, "primary_identifier": {"value": "SAMN35647576"}, "genotype": {"value": "A1"}, "internal_date": {"value": "2025-6"}, "data_source": {"value": "sra"}, "ha_genetic_group": {"value": "2.3.4.4b"}, "county": {"value": "hart county"}, "segment_lineage": {"value": "ea1"}, "isolate_hash": {"value": "d95d551365a35842ba38b9a3d2d5f2b3"}, "ambig_present": {"value": "Absent"}, "isl_subtype": {"value": "H5N1"}, "country": {"value": "United States", "confidence": {"United States": 1.0}, "entropy": -1e-12}, "originator": {"value": "PRJNA980729"}, "host_generic": {"value": "avian", "confidence": {"avian": 1.0}, "entropy": -1e-12}, "bi_ambig_count": {"value": "Zero"}, "state": {"value": "GA", "confidence": {"GA": 1.0}, "entropy": -1e-12}, "isolate_submitter": {"value": "USDA-NVSL"}, "tn_93_dist_b313": {"value": 0.0143}, "N_count": {"value": "Zero"}, "region": {"value": "North America", "confidence": {"North America": 1.0}, "entropy": -1e-12}, "host": {"value": "gadwall"}}, "branch_attrs": {"mutations": {"nuc": ["G13A", "A15G", "G165A"], "HA-SigPep": ["V5M"]}, "labels": {"aa": "HA-SigPep: V5M"}}}, {"name": "NODE_0000008", "node_attrs": {"div": 0.00113, "num_date": {"value": 2021.939, "confidence": [2021.837, 2021.992]}, "country": {"value": "United States", "confidence": {"United States": 0.996, "Canada": 0.00397}, "entropy": 0.0259}, "host_generic": {"value": "avian", "confidence": {"avian": 0.999}, "entropy": 0.00628}, "state": {"value": "SC", "confidence": {"SC": 0.344, "MO": 0.283, "SD": 0.0966, "AB": 0.0936, "GA": 0.0838, "MN": 0.0417, "ND": 0.0198, "SK": 0.00577, "BC": 0.00397, "NC": 0.003, "FL": 0.00298, "KS": 0.00293, "CO": 0.00205, "WI": 0.00191, "IA": 0.00174, "MT": 0.00114}, "entropy": 1.83}, "region": {"value": "North America", "confidence": {"North America": 1.0}, "entropy": 3.51e-08}}, "branch_attrs": {"mutations": {}}, "children": [{"name": "A/American_blue-winged_teal/South_Carolina/AH0195150/2021_52cbb5d64f", "node_attrs": {"div": 0.0034, "num_date": {"value": 2021.996, "confidence": [2021.996, 2021.996], "inferred": false}, "passage": {"value": "OR"}, "N_present": {"value": "Absent"}, "tri_ambig_count": {"value": "Zero"}, "strain_name": {"value": "A/American blue-winged teal/South Carolina/AH0195150/2021"}, "reason_for_submission": {"value": "surveillance"}, "primary_identifier": {"value": "EPI_ISL_9876777"}, "genotype": {"value": "A1"}, "data_source": {"value": "GISAID"}, "ha_genetic_group": {"value": "2.3.4.4b"}, "segment_lineage": {"value": "ea1"}, "isolate_hash": {"value": "52cbb5d64faced13ea37debb90e3c0de"}, "ambig_present": {"value": "Absent"}, "isl_subtype": {"value": "H5N1"}, "country": {"value": "United States", "confidence": {"United States": 1.0}, "entropy": -1e-12}, "originator": {"value": "USDANWRC Wildlife Services"}, "host_generic": {"value": "avian", "confidence": {"avian": 1.0}, "entropy": -1e-12}, "bi_ambig_count": {"value": "Zero"}, "state": {"value": "SC", "confidence": {"SC": 1.0}, "entropy": -1e-12}, "tn_93_dist_b313": {"value": 0.0149}, "N_count": {"value": "Zero"}, "region": {"value": "North America", "confidence": {"North America": 1.0}, "entropy": -1e-12}, "host": {"value": "waterfowl"}}, "branch_attrs": {"mutations": {"nuc": ["T673C", "G1007A", "G1131A", "A1584G"], "HA": ["S320N"]}, "labels": {"aa": "HA: S320N"}}}, {"name": "NODE_0000009", "node_attrs": {"div": 0.00113, "num_date": {"value": 2022.107, "confidence": [2021.926, 2022.183]}, "country": {"value": "United States", "confidence": {"United States": 0.938, "Canada": 0.0621}, "entropy": 0.233}, "host_generic": {"value": "avian", "confidence": {"avian": 0.999}, "entropy": 0.00575}, "state": {"value": "MO", "confidence": {"MO": 0.516, "AB": 0.275, "SC": 0.0883, "SD": 0.0383, "MN": 0.0274, "GA": 0.0141, "ND": 0.0121, "SK": 0.00509, "BC": 0.00431, "CO": 0.00211, "KS": 0.00209, "NC": 0.00161, "FL": 0.00114, "WI": 0.00106, "IA": 0.00104}, "entropy": 1.44}, "region": {"value": "North America", "confidence": {"North America": 1.0}, "entropy": 3.51e-08}}, "branch_attrs": {"mutations": {}}, "children": [{"name": "A/snow_goose/Missouri/22-012338-015/2022_35613855ca", "node_attrs": {"div": 0.00226, "num_date": {"value": 2022.221, "confidence": [2022.221, 2022.221], "inferred": false}, "passage": {"value": "X"}, "N_present": {"value": "Absent"}, "base_id": {"value": "22-012338-015"}, "tri_ambig_count": {"value": "Zero"}, "strain_name": {"value": "A/snow goose/Missouri/22-012338-015/2022"}, "reason_for_submission": {"value": "surveillance"}, "primary_identifier": {"value": "SAMN35648718"}, "genotype": {"value": "B2.1"}, "internal_date": {"value": "2025-6"}, "data_source": {"value": "sra"}, "ha_genetic_group": {"value": "2.3.4.4b"}, "segment_lineage": {"value": "ea1"}, "isolate_hash": {"value": "35613855cae434d7b1f992314689f9af"}, "ambig_present": {"value": "Absent"}, "isl_subtype": {"value": "H5N1"}, "country": {"value": "United States", "confidence": {"United States": 1.0}, "entropy": -1e-12}, "originator": {"value": "PRJNA980729"}, "host_generic": {"value": "avian", "confidence": {"avian": 1.0}, "entropy": -1e-12}, "bi_ambig_count": {"value": "Zero"}, "state": {"value": "MO", "confidence": {"MO": 1.0}, "entropy": -1e-12}, "isolate_submitter": {"value": "USDA-NVSL"}, "tn_93_dist_b313": {"value": 0.0125}, "N_count": {"value": "Zero"}, "region": {"value": "North America", "confidence": {"North America": 1.0}, "entropy": -1e-12}, "host": {"value": "snow goose"}}, "branch_attrs": {"mutations": {"nuc": ["C399T", "G1245A"]}}}, {"name": "A/great_blue_heron/AB/FAV-0505-25/2022_e4565bd29c", "node_attrs": {"div": 0.0034, "num_date": {"value": 2022.319, "confidence": [2022.319, 2022.319], "inferred": false}, "passage": {"value": "X"}, "N_present": {"value": "Absent"}, "tri_ambig_count": {"value": "Zero"}, "strain_name": {"value": "A/Great_Blue_Heron/AB/FAV-0505-25/2022"}, "reason_for_submission": {"value": "surveillance"}, "primary_identifier": {"value": "EPI_ISL_19151831"}, "genotype": {"value": "B4.1"}, "internal_date": {"value": "2024-21"}, "data_source": {"value": "GISAID"}, "ha_genetic_group": {"value": "2.3.4.4b"}, "segment_lineage": {"value": "ea1"}, "isolate_hash": {"value": "e4565bd29c07a3868c35459e7496cae4"}, "ambig_present": {"value": "Absent"}, "isl_subtype": {"value": "H5N1"}, "country": {"value": "Canada", "confidence": {"Canada": 1.0}, "entropy": -1e-12}, "originator": {"value": "Canadian Food Inspection Agency"}, "host_generic": {"value": "avian", "confidence": {"avian": 1.0}, "entropy": -1e-12}, "bi_ambig_count": {"value": "Zero"}, "state": {"value": "AB", "confidence": {"AB": 1.0}, "entropy": -1e-12}, "isolate_submitter": {"value": "CA-Win-CFIA"}, "tn_93_dist_b313": {"value": 0.0149}, "N_count": {"value": "Zero"}, "region": {"value": "North America", "confidence": {"North America": 1.0}, "entropy": -1e-12}, "host": {"value": "heron"}}, "branch_attrs": {"mutations": {"nuc": ["T690C", "A852G", "C1350T", "G1496A"], "HA": ["R483K"]}, "labels": {"aa": "HA: R483K"}}}]}]}]}, {"name": "NODE_0000083", "node_attrs": {"div": 0.000566, "num_date": {"value": 2021.911, "confidence": [2021.783, 2021.97]}, "country": {"value": "United States", "confidence": {"United States": 1.0}, "entropy": 0.00134}, "host_generic": {"value": "avian", "confidence": {"avian": 0.998, "poultry": 0.00194}, "entropy": 0.0141}, "state": {"value": "SD", "confidence": {"SD": 0.951, "MN": 0.0214, "NC": 0.0108, "ND": 0.00793, "MO": 0.00347, "MI": 0.00125}, "entropy": 0.278}, "region": {"value": "North America", "confidence": {"North America": 1.0}, "entropy": 3.52e-08}}, "branch_attrs": {"mutations": {}}, "children": [{"name": "NODE_0000084", "node_attrs": {"div": 0.000566, "num_date": {"value": 2021.914, "confidence": [2021.84, 2021.978]}, "country": {"value": "United States", "confidence": {"United States": 1.0}, "entropy": 0.00221}, "host_generic": {"value": "avian", "confidence": {"avian": 0.999, "poultry": 0.00104}, "entropy": 0.00822}, "state": {"value": "SD", "confidence": {"SD": 0.964, "MN": 0.0156, "NC": 0.00733, "ND": 0.00525, "MI": 0.00186, "AL": 0.00141, "MO": 0.00125}, "entropy": 0.223}, "region": {"value": "North America", "confidence": {"North America": 1.0}, "entropy": 3.52e-08}}, "branch_attrs": {"mutations": {}}, "children": [{"name": "NODE_0009874", "node_attrs": {"div": 0.00113, "num_date": {"value": 2021.991, "confidence": [2021.947, 2022.091]}, "confidence": {"value": 82.5}, "country": {"value": "United States", "confidence": {"United States": 1.0}, "entropy": 0.00115}, "host_generic": {"value": "avian", "confidence": {"avian": 0.999}, "entropy": 0.00641}, "state": {"value": "SD", "confidence": {"SD": 0.448, "AL": 0.271, "MI": 0.0829, "PA": 0.0777, "MN": 0.0239, "WA": 0.0146, "ND": 0.0126, "ID": 0.00764, "ON": 0.00577, "FL": 0.00527, "IA": 0.00499, "KS": 0.00425, "BC": 0.00381, "NC": 0.00345, "NY": 0.00279, "TX": 0.00275, "CO": 0.00246, "MS": 0.00224, "MO": 0.00186, "WI": 0.00185, "SK": 0.00167, "MT": 0.00135, "CA": 0.00125}, "entropy": 1.744}, "region": {"value": "North America", "confidence": {"North America": 1.0}, "entropy": 3.51e-08}}, "branch_attrs": {"mutations": {"nuc": ["T585C"]}}, "children": [{"name": "A/american_wigeon/Alabama/22-004941-003/2022_9419763296", "node_attrs": {"div": 0.00283, "num_date": {"value": 2022.097, "confidence": [2022.097, 2022.097], "inferred": false}, "passage": {"value": "X"}, "N_present": {"value": "Absent"}, "base_id": {"value": "22-004941-003"}, "tri_ambig_count": {"value": "Zero"}, "strain_name": {"value": "A/american wigeon/Alabama/22-004941-003/2022"}, "reason_for_submission": {"value": "surveillance"}, "primary_identifier": {"value": "SAMN35647611"}, "genotype": {"value": "A1"}, "internal_date": {"value": "2025-6"}, "data_source": {"value": "sra"}, "ha_genetic_group": {"value": "2.3.4.4b"}, "county": {"value": "limestone county"}, "segment_lineage": {"value": "ea1"}, "isolate_hash": {"value": "941976329680543e608e73f311bf1e9f"}, "ambig_present": {"value": "Absent"}, "isl_subtype": {"value": "H5N1"}, "country": {"value": "United States", "confidence": {"United States": 1.0}, "entropy": -1e-12}, "originator": {"value": "PRJNA980729"}, "host_generic": {"value": "avian", "confidence": {"avian": 1.0}, "entropy": -1e-12}, "bi_ambig_count": {"value": "Zero"}, "state": {"value": "AL", "confidence": {"AL": 1.0}, "entropy": -1e-12}, "isolate_submitter": {"value": "USDA-NVSL"}, "tn_93_dist_b313": {"value": 0.0143}, "N_count": {"value": "Zero"}, "region": {"value": "North America", "confidence": {"North America": 1.0}, "entropy": -1e-12}, "host": {"value": "american wigeon"}}, "branch_attrs": {"mutations": {"nuc": ["T126C", "C231T", "G817A"], "HA": ["V257I"]}, "labels": {"aa": "HA: V257I"}}}, {"name": "NODE_0000086", "node_attrs": {"div": 0.00113, "num_date": {"value": 2022.105, "confidence": [2022.023, 2022.198]}, "country": {"value": "United States", "confidence": {"United States": 1.0}, "entropy": 0.00112}, "host_generic": {"value": "avian", "confidence": {"avian": 0.999}, "entropy": 0.00651}, "state": {"value": "PA", "confidence": {"PA": 0.319, "MI": 0.27, "SD": 0.16, "AL": 0.0712, "WA": 0.0548, "MN": 0.0247, "ON": 0.0176, "ID": 0.0124, "ND": 0.00901, "BC": 0.0068, "NY": 0.00668, "IA": 0.00589, "FL": 0.00545, "TX": 0.00369, "WI": 0.00323, "KS": 0.00279, "CO": 0.0025, "OH": 0.00158, "NC": 0.00148, "SK": 0.00126, "MS": 0.00119, "CA": 0.00119, "NJ": 0.00113, "MO": 0.00106, "MT": 0.00105}, "entropy": 1.995}, "region": {"value": "North America", "confidence": {"North America": 1.0}, "entropy": 3.52e-08}}, "branch_attrs": {"mutations": {}}, "children": [{"name": "A/bald_eagle/Pennsylvania/22-009884-002/2022_eb961802f1", "node_attrs": {"div": 0.00283, "num_date": {"value": 2022.229, "confidence": [2022.229, 2022.229], "inferred": false}, "passage": {"value": "X"}, "N_present": {"value": "Absent"}, "base_id": {"value": "22-009884-002"}, "tri_ambig_count": {"value": "Zero"}, "strain_name": {"value": "A/bald eagle/Pennsylvania/22-009884-002/2022"}, "reason_for_submission": {"value": "surveillance"}, "primary_identifier": {"value": "SAMN35648086"}, "genotype": {"value": "A1"}, "internal_date": {"value": "2025-6"}, "data_source": {"value": "sra"}, "ha_genetic_group": {"value": "2.3.4.4b"}, "segment_lineage": {"value": "ea1"}, "isolate_hash": {"value": "eb961802f182cc24ab21af763884cbc5"}, "ambig_present": {"value": "Absent"}, "isl_subtype": {"value": "H5N1"}, "country": {"value": "United States", "confidence": {"United States": 1.0}, "entropy": -1e-12}, "originator": {"value": "PRJNA980729"}, "host_generic": {"value": "avian", "confidence": {"avian": 1.0}, "entropy": -1e-12}, "bi_ambig_count": {"value": "Zero"}, "state": {"value": "PA", "confidence": {"PA": 1.0}, "entropy": -1e-12}, "isolate_submitter": {"value": "USDA-NVSL"}, "tn_93_dist_b313": {"value": 0.0143}, "N_count": {"value": "Zero"}, "region": {"value": "North America", "confidence": {"North America": 1.0}, "entropy": -1e-12}, "host": {"value": "bald eagle"}}, "branch_attrs": {"mutations": {"nuc": ["A508G", "T546C", "C1435T"], "HA": ["N154D"]}, "labels": {"aa": "HA: N154D"}}}, {"name": "NODE_0000087", "node_attrs": {"div": 0.00113, "num_date": {"value": 2022.175, "confidence": [2022.103, 2022.276]}, "country": {"value": "United States", "confidence": {"United States": 1.0}, "entropy": 0.00167}, "host_generic": {"value": "avian", "confidence": {"avian": 0.999, "poultry": 0.00122}, "entropy": 0.00944}, "state": {"value": "MI", "confidence": {"MI": 0.559, "WA": 0.148, "PA": 0.105, "SD": 0.0616, "AL": 0.0207, "ID": 0.0193, "MN": 0.0152, "ON": 0.0134, "BC": 0.00926, "ND": 0.00658, "NY": 0.00508, "IA": 0.00408, "TX": 0.0038, "FL": 0.00379, "WI": 0.00277, "CO": 0.00214, "KS": 0.00169, "OH": 0.0014, "CA": 0.001, "AB": 0.001}, "entropy": 1.643}, "region": {"value": "North America", "confidence": {"North America": 1.0}, "entropy": 6.06e-08}}, "branch_attrs": {"mutations": {}}, "children": [{"name": "A/bald_eagle/Washington/22-027600-001/2022_0f17217a34", "node_attrs": {"div": 0.00283, "num_date": {"value": 2022.626, "confidence": [2022.626, 2022.626], "inferred": false}, "passage": {"value": "OR"}, "N_present": {"value": "Absent"}, "base_id": {"value": "22-027600-001"}, "tri_ambig_count": {"value": "Zero"}, "strain_name": {"value": "A/bald eagle/Washington/22-027600-001/2022"}, "reason_for_submission": {"value": "surveillance"}, "primary_identifier": {"value": "EPI_ISL_19607183"}, "genotype": {"value": "B4.1"}, "internal_date": {"value": "2024-51"}, "data_source": {"value": "GISAID"}, "ha_genetic_group": {"value": "2.3.4.4b"}, "segment_lineage": {"value": "ea1"}, "isolate_hash": {"value": "0f17217a34092d77a940686a08b87aad"}, "ambig_present": {"value": "Absent"}, "isl_subtype": {"value": "H5N1"}, "country": {"value": "United States", "confidence": {"United States": 1.0}, "entropy": -1e-12}, "originator": {"value": "USDA APHIS Veterinary Services Diagnostic Virology Laboratory National Veterinary Services Laboratories"}, "host_generic": {"value": "avian", "confidence": {"avian": 1.0}, "entropy": -1e-12}, "bi_ambig_count": {"value": "Zero"}, "state": {"value": "WA", "confidence": {"WA": 1.0}, "entropy": -1e-12}, "isolate_submitter": {"value": "import"}, "tn_93_dist_b313": {"value": 0.0143}, "N_count": {"value": "Zero"}, "region": {"value": "North America", "confidence": {"North America": 1.0}, "entropy": -1e-12}, "host": {"value": "eagle"}}, "branch_attrs": {"mutations": {"nuc": ["G84T", "C1446T", "G1496A"], "HA": ["R483K"]}, "labels": {"aa": "HA: R483K"}}}, {"name": "A/bald_eagle/Michigan/22-012854-002/2022_fb0faceac5", "node_attrs": {"div": 0.00283, "num_date": {"value": 2022.305, "confidence": [2022.305, 2022.305], "inferred": false}, "passage": {"value": "X"}, "N_present": {"value": "Absent"}, "base_id": {"value": "22-012854-002"}, "tri_ambig_count": {"value": "Zero"}, "strain_name": {"value": "A/bald eagle/Michigan/22-012854-002/2022"}, "reason_for_submission": {"value": "surveillance"}, "primary_identifier": {"value": "SAMN35648795"}, "genotype": {"value": "B1.2"}, "internal_date": {"value": "2025-6"}, "data_source": {"value": "sra"}, "ha_genetic_group": {"value": "2.3.4.4b"}, "segment_lineage": {"value": "ea1"}, "isolate_hash": {"value": "fb0faceac5a3df3725fcf1ac1d126ddd"}, "ambig_present": {"value": "Absent"}, "isl_subtype": {"value": "H5N1"}, "country": {"value": "United States", "confidence": {"United States": 1.0}, "entropy": -1e-12}, "originator": {"value": "PRJNA980729"}, "host_generic": {"value": "avian", "confidence": {"avian": 1.0}, "entropy": -1e-12}, "bi_ambig_count": {"value": "Zero"}, "state": {"value": "MI", "confidence": {"MI": 1.0}, "entropy": -1e-12}, "isolate_submitter": {"value": "USDA-NVSL"}, "tn_93_dist_b313": {"value": 0.0143}, "N_count": {"value": "Zero"}, "region": {"value": "North America", "confidence": {"North America": 1.0}, "entropy": -1e-12}, "host": {"value": "bald eagle"}}, "branch_attrs": {"mutations": {"nuc": ["C117T", "G688A", "C1633T"], "HA": ["A214T"]}, "labels": {"aa": "HA: A214T"}}}]}]}]}, {"name": "NODE_0000088", "node_attrs": {"div": 0.000566, "num_date": {"value": 2021.932, "confidence": [2021.887, 2021.981]}, "country": {"value": "United States", "confidence": {"United States": 0.998, "Canada": 0.00194}, "entropy": 0.0141}, "host_generic": {"value": "avian", "confidence": {"avian": 0.998, "poultry": 0.00179}, "entropy": 0.0131}, "state": {"value": "SD", "confidence": {"SD": 0.985, "MN": 0.00774, "NC": 0.00586, "ND": 0.001}, "entropy": 0.0958}, "region": {"value": "North America", "confidence": {"North America": 1.0}, "entropy": 3.52e-08}}, "branch_attrs": {"mutations": {}}, "children": [{"name": "NODE_0000090", "node_attrs": {"div": 0.000566, "num_date": {"value": 2021.941, "confidence": [2021.912, 2022.016]}, "country": {"value": "United States", "confidence": {"United States": 0.994, "Canada": 0.0056}, "entropy": 0.0346}, "host_generic": {"value": "avian", "confidence": {"avian": 0.991, "poultry": 0.00915}, "entropy": 0.0521}, "state": {"value": "SD", "confidence": {"SD": 0.967, "MN": 0.0248, "SK": 0.00446, "ND": 0.00237}, "entropy": 0.172}, "region": {"value": "North America", "confidence": {"North America": 1.0}, "entropy": 3.52e-08}}, "branch_attrs": {"mutations": {}}, "children": [{"name": "NODE_0009882", "node_attrs": {"div": 0.00113, "num_date": {"value": 2022.059, "confidence": [2021.979, 2022.106]}, "confidence": {"value": 73}, "country": {"value": "United States", "confidence": {"United States": 0.933, "Canada": 0.067}, "entropy": 0.246}, "host_generic": {"value": "avian", "confidence": {"avian": 0.999, "poultry": 0.00147}, "entropy": 0.0111}, "state": {"value": "MN", "confidence": {"MN": 0.46, "SD": 0.258, "SK": 0.246, "ND": 0.0237, "MO": 0.0102}, "entropy": 1.207}, "region": {"value": "North America", "confidence": {"North America": 1.0}, "entropy": 3.51e-08}}, "branch_attrs": {"mutations": {"nuc": ["G711A"]}}, "children": [{"name": "A/snow_goose/SK/FAV-0575-1/2022_43f8873856", "node_attrs": {"div": 0.00283, "num_date": {"value": 2022.284, "confidence": [2022.284, 2022.284], "inferred": false}, "passage": {"value": "X"}, "N_present": {"value": "Absent"}, "tri_ambig_count": {"value": "Zero"}, "strain_name": {"value": "A/Snow_Goose/SK/FAV-0575-1/2022"}, "reason_for_submission": {"value": "surveillance"}, "primary_identifier": {"value": "EPI_ISL_19151678"}, "genotype": {"value": "Not assigned"}, "internal_date": {"value": "2024-21"}, "data_source": {"value": "GISAID"}, "ha_genetic_group": {"value": "2.3.4.4b"}, "segment_lineage": {"value": "ea1"}, "isolate_hash": {"value": "43f8873856258dd0461504c68918ef80"}, "ambig_present": {"value": "Absent"}, "isl_subtype": {"value": "H5N1"}, "country": {"value": "Canada", "confidence": {"Canada": 1.0}, "entropy": -1e-12}, "originator": {"value": "Canadian Food Inspection Agency"}, "host_generic": {"value": "avian", "confidence": {"avian": 1.0}, "entropy": -1e-12}, "bi_ambig_count": {"value": "Zero"}, "state": {"value": "SK", "confidence": {"SK": 1.0}, "entropy": -1e-12}, "isolate_submitter": {"value": "CA-Win-CFIA"}, "tn_93_dist_b313": {"value": 0.0143}, "N_count": {"value": "Zero"}, "region": {"value": "North America", "confidence": {"North America": 1.0}, "entropy": -1e-12}, "host": {"value": "snow goose"}}, "branch_attrs": {"mutations": {"nuc": ["T390C", "C1435T", "A1575G"]}}}, {"name": "NODE_0009883", "node_attrs": {"div": 0.0017, "num_date": {"value": 2022.107, "confidence": [2022.053, 2022.136]}, "confidence": {"value": 75.3}, "country": {"value": "United States", "confidence": {"United States": 0.996, "Canada": 0.004}, "entropy": 0.0261}, "host_generic": {"value": "avian", "confidence": {"avian": 0.999}, "entropy": 0.00615}, "state": {"value": "MN", "confidence": {"MN": 0.757, "SD": 0.103, "MO": 0.0655, "SK": 0.0562, "ND": 0.0159}, "entropy": 0.874}, "region": {"value": "North America", "confidence": {"North America": 1.0}, "entropy": 3.51e-08}}, "branch_attrs": {"mutations": {"nuc": ["A711C"]}}, "children": [{"name": "A/hawk/Minnesota/22-013751-004/2022_97cf77b96f", "node_attrs": {"div": 0.0034, "num_date": {"value": 2022.336, "confidence": [2022.336, 2022.336], "inferred": false}, "passage": {"value": "OR"}, "N_present": {"value": "Absent"}, "base_id": {"value": "22-013751-004"}, "tri_ambig_count": {"value": "Zero"}, "strain_name": {"value": "A/hawk/Minnesota/22-013751-004/2022"}, "reason_for_submission": {"value": "surveillance"}, "primary_identifier": {"value": "EPI_ISL_19607572"}, "genotype": {"value": "B2.1"}, "internal_date": {"value": "2024-51"}, "data_source": {"value": "GISAID"}, "ha_genetic_group": {"value": "2.3.4.4b"}, "segment_lineage": {"value": "ea1"}, "isolate_hash": {"value": "97cf77b96f6e5de3b3b79dc33645d33e"}, "ambig_present": {"value": "Absent"}, "isl_subtype": {"value": "H5N1"}, "country": {"value": "United States", "confidence": {"United States": 1.0}, "entropy": -1e-12}, "originator": {"value": "USDA APHIS Veterinary Services Diagnostic Virology Laboratory National Veterinary Services Laboratories"}, "host_generic": {"value": "avian", "confidence": {"avian": 1.0}, "entropy": -1e-12}, "bi_ambig_count": {"value": "Zero"}, "state": {"value": "MN", "confidence": {"MN": 1.0}, "entropy": -1e-12}, "isolate_submitter": {"value": "import"}, "tn_93_dist_b313": {"value": 0.0131}, "N_count": {"value": "Zero"}, "region": {"value": "North America", "confidence": {"North America": 1.0}, "entropy": -1e-12}, "host": {"value": "hawk"}}, "branch_attrs": {"mutations": {"nuc": ["T66C", "A87C", "C399T"]}}}, {"name": "A/snow_goose/Missouri/22-006805-001/2022_4750a4604b", "node_attrs": {"div": 0.00283, "num_date": {"value": 2022.147, "confidence": [2022.147, 2022.147], "inferred": false}, "passage": {"value": "X"}, "N_present": {"value": "Absent"}, "base_id": {"value": "22-006805-001"}, "tri_ambig_count": {"value": "Zero"}, "strain_name": {"value": "A/snow goose/Missouri/22-006805-001/2022"}, "reason_for_submission": {"value": "surveillance"}, "primary_identifier": {"value": "SAMN35647692"}, "genotype": {"value": "A1"}, "internal_date": {"value": "2025-6"}, "data_source": {"value": "sra"}, "ha_genetic_group": {"value": "2.3.4.4b"}, "county": {"value": "buchanan county"}, "segment_lineage": {"value": "ea1"}, "isolate_hash": {"value": "4750a4604bba75a2d8d21b0de2b38266"}, "ambig_present": {"value": "Absent"}, "isl_subtype": {"value": "H5N1"}, "country": {"value": "United States", "confidence": {"United States": 1.0}, "entropy": -1e-12}, "originator": {"value": "PRJNA980729"}, "host_generic": {"value": "avian", "confidence": {"avian": 1.0}, "entropy": -1e-12}, "bi_ambig_count": {"value": "Zero"}, "state": {"value": "MO", "confidence": {"MO": 1.0}, "entropy": -1e-12}, "isolate_submitter": {"value": "USDA-NVSL"}, "tn_93_dist_b313": {"value": 0.0137}, "N_count": {"value": "Zero"}, "region": {"value": "North America", "confidence": {"North America": 1.0}, "entropy": -1e-12}, "host": {"value": "snow goose"}}, "branch_attrs": {"mutations": {"nuc": ["G1137A", "A1260G"]}}}]}]}, {"name": "NODE_0009917", "node_attrs": {"div": 0.00113, "num_date": {"value": 2022.004, "confidence": [2021.961, 2022.043]}, "confidence": {"value": 76.2}, "country": {"value": "United States", "confidence": {"United States": 1.0}, "entropy": 0.00408}, "host_generic": {"value": "avian", "confidence": {"avian": 0.912, "poultry": 0.088}, "entropy": 0.298}, "state": {"value": "SD", "confidence": {"SD": 0.984, "MN": 0.0107, "SK": 0.00174, "MD": 0.00147, "ND": 0.00137}, "entropy": 0.105}, "region": {"value": "North America", "confidence": {"North America": 1.0}, "entropy": 3.52e-08}}, "branch_attrs": {"mutations": {"nuc": ["C954T"]}}, "children": [{"name": "NODE_0009918", "node_attrs": {"div": 0.00226, "num_date": {"value": 2022.062, "confidence": [2022.034, 2022.062]}, "confidence": {"value": 0}, "country": {"value": "United States", "confidence": {"United States": 1.0}, "entropy": 0.00121}, "host_generic": {"value": "avian", "confidence": {"avian": 0.992, "poultry": 0.00763}, "entropy": 0.0448}, "state": {"value": "MD", "confidence": {"MD": 0.499, "SD": 0.432, "MN": 0.0132, "ND": 0.00458, "KS": 0.00328, "IA": 0.00309, "DE": 0.00265, "SK": 0.00256, "MO": 0.00232, "CO": 0.00206, "MS": 0.00194, "MT": 0.00143, "FL": 0.00141, "NC": 0.00136, "NE": 0.00125, "NJ": 0.00114, "CA": 0.00114, "ID": 0.00114, "WY": 0.00111, "IL": 0.00107, "IN": 0.00105}, "entropy": 1.14}, "region": {"value": "North America", "confidence": {"North America": 1.0}, "entropy": 3.51e-08}}, "branch_attrs": {"mutations": {"nuc": ["T42C", "A1529G"], "HA": ["E494G"]}, "labels": {"aa": "HA: E494G"}}, "children": [{"name": "A/lesser_scaup/MD/-LC-EESC-024/2022_d9eb887ca9", "node_attrs": {"div": 0.00226, "num_date": {"value": 2022.062, "confidence": [2022.062, 2022.062], "inferred": false}, "passage": {"value": "X/E1"}, "N_present": {"value": "Absent"}, "tri_ambig_count": {"value": "Zero"}, "strain_name": {"value": "A/Lesser scaup/MD/-LC-EESC-024/2022"}, "reason_for_submission": {"value": "surveillance"}, "primary_identifier": {"value": "EPI_ISL_15614805"}, "genotype": {"value": "A1"}, "data_source": {"value": "GISAID"}, "ha_genetic_group": {"value": "2.3.4.4b"}, "segment_lineage": {"value": "ea1"}, "isolate_hash": {"value": "d9eb887ca97c65838ac78bfeca700708"}, "ambig_present": {"value": "Absent"}, "isl_subtype": {"value": "H5N1"}, "country": {"value": "United States", "confidence": {"United States": 1.0}, "entropy": -1e-12}, "host_generic": {"value": "avian", "confidence": {"avian": 1.0}, "entropy": -1e-12}, "bi_ambig_count": {"value": "Zero"}, "state": {"value": "MD", "confidence": {"MD": 0.463, "SD": 0.354, "MN": 0.0201, "ND": 0.00953, "KS": 0.00799, "IA": 0.00749, "DE": 0.00629, "MO": 0.00594, "MS": 0.00516, "CO": 0.00516, "SK": 0.00486, "MT": 0.00378, "NE": 0.00366, "NC": 0.00365, "NJ": 0.00347, "FL": 0.00345, "CA": 0.00322, "IL": 0.0032, "ID": 0.00319, "IN": 0.00312, "WY": 0.00307, "AR": 0.00297, "NS": 0.00274, "MI": 0.00274, "AL": 0.00249, "LA": 0.00246, "WI": 0.00245, "BC": 0.00232, "TX": 0.00224, "UT": 0.0022, "GA": 0.00212, "SC": 0.00209, "MB": 0.00206, "PA": 0.00205, "TN": 0.00199, "ME": 0.00194, "NM": 0.00192, "MA": 0.00188, "KY": 0.00186, "NH": 0.00186, "CT": 0.00186, "VA": 0.00183, "OH": 0.00183, "PE": 0.00178, "VT": 0.00177, "OK": 0.00176, "NB": 0.00176, "RI": 0.00175, "QC": 0.00174, "": 0.00174, "AZ": 0.00171, "NT": 0.0017, "NL": 0.0017, "NY": 0.00167, "YT": 0.00162, "ON": 0.0016, "AB": 0.00139, "NV": 0.00135, "OR": 0.0013, "WA": 0.00126}, "entropy": 1.734}, "isolate_submitter": {"value": "import"}, "tn_93_dist_b313": {"value": 0.0137}, "N_count": {"value": "Zero"}, "region": {"value": "North America", "confidence": {"North America": 1.0}, "entropy": -1e-12}, "host": {"value": "lesser scaup"}}, "branch_attrs": {"mutations": {}}}, {"name": "A/lesser_scaup/Maryland/22-003098-003/2022_85ed96a04a", "node_attrs": {"div": 0.00226, "num_date": {"value": 2022.062, "confidence": [2022.062, 2022.062], "inferred": false}, "passage": {"value": "X"}, "N_present": {"value": "Absent"}, "base_id": {"value": "22-003098-003"}, "tri_ambig_count": {"value": "Zero"}, "strain_name": {"value": "A/lesser scaup/Maryland/22-003098-003/2022"}, "reason_for_submission": {"value": "surveillance"}, "primary_identifier": {"value": "SAMN35647558"}, "genotype": {"value": "A1"}, "internal_date": {"value": "2025-6"}, "data_source": {"value": "sra"}, "ha_genetic_group": {"value": "2.3.4.4b"}, "county": {"value": "kent county"}, "segment_lineage": {"value": "ea1"}, "isolate_hash": {"value": "85ed96a04abbef2e8183ea8d8607cf55"}, "ambig_present": {"value": "Absent"}, "isl_subtype": {"value": "H5N1"}, "country": {"value": "United States", "confidence": {"United States": 1.0}, "entropy": -1e-12}, "originator": {"value": "PRJNA980729"}, "host_generic": {"value": "avian", "confidence": {"avian": 1.0}, "entropy": -1e-12}, "bi_ambig_count": {"value": "Zero"}, "state": {"value": "MD", "confidence": {"MD": 1.0}, "entropy": -1e-12}, "isolate_submitter": {"value": "USDA-NVSL"}, "tn_93_dist_b313": {"value": 0.0137}, "N_count": {"value": "Zero"}, "region": {"value": "North America", "confidence": {"North America": 1.0}, "entropy": -1e-12}, "host": {"value": "lesser scaup"}}, "branch_attrs": {"mutations": {}}}]}, {"name": "NODE_0009919", "node_attrs": {"div": 0.0034, "num_date": {"value": 2022.248, "confidence": [2022.199, 2022.248]}, "confidence": {"value": 0}, "country": {"value": "United States", "confidence": {"United States": 1.0}, "entropy": 0.00121}, "host_generic": {"value": "poultry", "confidence": {"poultry": 0.93, "avian": 0.0704}, "entropy": 0.255}, "state": {"value": "SD", "confidence": {"SD": 1.0}, "entropy": 0.00284}, "region": {"value": "North America", "confidence": {"North America": 1.0}, "entropy": 3.51e-08}}, "branch_attrs": {"mutations": {"nuc": ["G189A", "T420C", "A1614G", "G1647A"], "HA": ["M533I"]}, "labels": {"aa": "HA: M533I"}}, "children": [{"name": "A/turkey/South_Dakota/22-009979-002-original/2022_46587983b9", "node_attrs": {"div": 0.0034, "num_date": {"value": 2022.248, "confidence": [2022.248, 2022.248], "inferred": false}, "passage": {"value": "OR"}, "N_present": {"value": "Absent"}, "base_id": {"value": "22-009979-002"}, "tri_ambig_count": {"value": "Zero"}, "strain_name": {"value": "A/turkey/South Dakota/22-009979-002-original/2022"}, "reason_for_submission": {"value": "surveillance"}, "primary_identifier": {"value": "EPI_ISL_13052433"}, "genotype": {"value": "A1"}, "data_source": {"value": "GISAID"}, "ha_genetic_group": {"value": "2.3.4.4b"}, "segment_lineage": {"value": "ea1"}, "isolate_hash": {"value": "46587983b94c0726de1f3e34c1aaa45a"}, "ambig_present": {"value": "Absent"}, "isl_subtype": {"value": "H5N1"}, "country": {"value": "United States", "confidence": {"United States": 1.0}, "entropy": -1e-12}, "originator": {"value": "National Veterinary Services Laboratories  USDA"}, "host_generic": {"value": "poultry", "confidence": {"poultry": 1.0}, "entropy": -1e-12}, "bi_ambig_count": {"value": "Zero"}, "state": {"value": "SD", "confidence": {"SD": 1.0}, "entropy": -1e-12}, "tn_93_dist_b313": {"value": 0.0149}, "N_count": {"value": "Zero"}, "region": {"value": "North America", "confidence": {"North America": 1.0}, "entropy": -1e-12}, "host": {"value": "turkey"}}, "branch_attrs": {"mutations": {}}}, {"name": "A/turkey/South_Dakota/22-009979-001/2022_62a8ee7f56", "node_attrs": {"div": 0.0034, "num_date": {"value": 2022.248, "confidence": [2022.248, 2022.248], "inferred": false}, "ambig_positions_NT": {"value": "1110"}, "passage": {"value": "X"}, "N_present": {"value": "Absent"}, "base_id": {"value": "22-009979-001"}, "tri_ambig_count": {"value": "Zero"}, "strain_name": {"value": "A/turkey/South Dakota/22-009979-001/2022"}, "reason_for_submission": {"value": "surveillance"}, "primary_identifier": {"value": "SAMN35648095"}, "genotype": {"value": "A1"}, "internal_date": {"value": "2025-6"}, "data_source": {"value": "sra"}, "ha_genetic_group": {"value": "2.3.4.4b"}, "county": {"value": "spink county"}, "segment_lineage": {"value": "ea1"}, "isolate_hash": {"value": "62a8ee7f56225d554407ce17f95a4539"}, "ambig_present": {"value": "Present"}, "isl_subtype": {"value": "H5N1"}, "country": {"value": "United States", "confidence": {"United States": 1.0}, "entropy": -1e-12}, "originator": {"value": "PRJNA980729"}, "host_generic": {"value": "poultry", "confidence": {"poultry": 1.0}, "entropy": -1e-12}, "bi_ambig_count": {"value": "One"}, "state": {"value": "SD", "confidence": {"SD": 1.0}, "entropy": -1e-12}, "isolate_submitter": {"value": "USDA-NVSL"}, "tn_93_dist_b313": {"value": 0.0149}, "N_count": {"value": "Zero"}, "region": {"value": "North America", "confidence": {"North America": 1.0}, "entropy": -1e-12}, "host": {"value": "turkey"}}, "branch_attrs": {"mutations": {}}}]}]}]}, {"name": "NODE_0000098", "node_attrs": {"div": 0.000566, "num_date": {"value": 2021.935, "confidence": [2021.891, 2021.983]}, "country": {"value": "United States", "confidence": {"United States": 0.992, "Canada": 0.0078}, "entropy": 0.0456}, "host_generic": {"value": "avian", "confidence": {"avian": 0.998, "poultry": 0.00173}, "entropy": 0.0128}, "state": {"value": "SD", "confidence": {"SD": 0.982, "NC": 0.0151, "MN": 0.00116, "NS": 0.00103}, "entropy": 0.0993}, "region": {"value": "North America", "confidence": {"North America": 1.0}, "entropy": 3.52e-08}}, "branch_attrs": {"mutations": {}}, "children": [{"name": "NODE_0000099", "node_attrs": {"div": 0.000566, "num_date": {"value": 2021.939, "confidence": [2021.901, 2021.987]}, "country": {"value": "United States", "confidence": {"United States": 0.967, "Canada": 0.0325}, "entropy": 0.143}, "host_generic": {"value": "avian", "confidence": {"avian": 0.999}, "entropy": 0.00752}, "state": {"value": "SD", "confidence": {"SD": 0.953, "NC": 0.034, "NS": 0.00824, "MN": 0.00179}, "entropy": 0.235}, "region": {"value": "North America", "confidence": {"North America": 1.0}, "entropy": 3.52e-08}}, "branch_attrs": {"mutations": {}}, "children": [{"name": "NODE_0000102", "node_attrs": {"div": 0.000566, "num_date": {"value": 2021.971, "confidence": [2021.938, 2021.99]}, "country": {"value": "United States", "confidence": {"United States": 0.971, "Canada": 0.029}, "entropy": 0.131}, "host_generic": {"value": "avian", "confidence": {"avian": 0.999}, "entropy": 0.00684}, "state": {"value": "SD", "confidence": {"SD": 0.946, "NC": 0.0446, "MN": 0.00242, "AB": 0.00227, "NS": 0.00188}, "entropy": 0.257}, "region": {"value": "North America", "confidence": {"North America": 1.0}, "entropy": 3.52e-08}}, "branch_attrs": {"mutations": {}}, "children": [{"name": "NODE_0010052", "node_attrs": {"div": 0.00113, "num_date": {"value": 2022.2, "confidence": [2022.123, 2022.204]}, "confidence": {"value": 85.7}, "country": {"value": "United States", "confidence": {"United States": 0.915, "Canada": 0.0851}, "entropy": 0.291}, "host_generic": {"value": "avian", "confidence": {"avian": 0.999}, "entropy": 0.00579}, "state": {"value": "SD", "confidence": {"SD": 0.963, "AB": 0.0148, "NC": 0.0125, "MN": 0.00336, "ND": 0.00153}, "entropy": 0.221}, "region": {"value": "North America", "confidence": {"North America": 1.0}, "entropy": 3.51e-08}}, "branch_attrs": {"mutations": {"nuc": ["A1467G"]}}, "children": [{"name": "A/ross_goose/South_Dakota/22-008384-004/2022_6b72ff2136", "node_attrs": {"div": 0.00113, "num_date": {"value": 2022.204, "confidence": [2022.204, 2022.204], "inferred": false}, "passage": {"value": "X"}, "N_present": {"value": "Absent"}, "base_id": {"value": "22-008384-004"}, "tri_ambig_count": {"value": "Zero"}, "strain_name": {"value": "A/ross's goose/South Dakota/22-008384-004/2022"}, "reason_for_submission": {"value": "surveillance"}, "primary_identifier": {"value": "SAMN35647842"}, "genotype": {"value": "A1"}, "internal_date": {"value": "2025-6"}, "data_source": {"value": "sra"}, "ha_genetic_group": {"value": "2.3.4.4b"}, "county": {"value": "beadle county"}, "segment_lineage": {"value": "ea1"}, "isolate_hash": {"value": "6b72ff21364036ea2e041bf62d8a82c7"}, "ambig_present": {"value": "Absent"}, "isl_subtype": {"value": "H5N1"}, "country": {"value": "United States", "confidence": {"United States": 1.0}, "entropy": -1e-12}, "originator": {"value": "PRJNA980729"}, "host_generic": {"value": "avian", "confidence": {"avian": 1.0}, "entropy": -1e-12}, "bi_ambig_count": {"value": "Zero"}, "state": {"value": "SD", "confidence": {"SD": 1.0}, "entropy": -1e-12}, "isolate_submitter": {"value": "USDA-NVSL"}, "tn_93_dist_b313": {"value": 0.0125}, "N_count": {"value": "Zero"}, "region": {"value": "North America", "confidence": {"North America": 1.0}, "entropy": -1e-12}, "host": {"value": "ross's goose"}}, "branch_attrs": {"mutations": {}}}, {"name": "A/great_horned_owl/AB/FAV-0833-19/2022_85f06d0c42", "node_attrs": {"div": 0.00226, "num_date": {"value": 2022.36, "confidence": [2022.36, 2022.36], "inferred": false}, "passage": {"value": "X"}, "N_present": {"value": "Absent"}, "tri_ambig_count": {"value": "Zero"}, "strain_name": {"value": "A/Great_Horned_Owl/AB/FAV-0833-19/2022"}, "reason_for_submission": {"value": "surveillance"}, "primary_identifier": {"value": "EPI_ISL_19152240"}, "genotype": {"value": "B4.1"}, "internal_date": {"value": "2024-21"}, "data_source": {"value": "GISAID"}, "ha_genetic_group": {"value": "2.3.4.4b"}, "segment_lineage": {"value": "ea1"}, "isolate_hash": {"value": "85f06d0c42c21bc45850a52621d27b9a"}, "ambig_present": {"value": "Absent"}, "isl_subtype": {"value": "H5N1"}, "country": {"value": "Canada", "confidence": {"Canada": 1.0}, "entropy": -1e-12}, "originator": {"value": "Canadian Food Inspection Agency"}, "host_generic": {"value": "avian", "confidence": {"avian": 1.0}, "entropy": -1e-12}, "bi_ambig_count": {"value": "Zero"}, "state": {"value": "AB", "confidence": {"AB": 1.0}, "entropy": -1e-12}, "isolate_submitter": {"value": "CA-Win-CFIA"}, "tn_93_dist_b313": {"value": 0.0137}, "N_count": {"value": "Zero"}, "region": {"value": "North America", "confidence": {"North America": 1.0}, "entropy": -1e-12}, "host": {"value": "owl"}}, "branch_attrs": {"mutations": {"nuc": ["G851A", "G1496A"], "HA": ["G268E", "R483K"]}, "labels": {"aa": "HA: G268E, R483K"}}}]}, {"name": "NODE_0000104", "node_attrs": {"div": 0.000566, "num_date": {"value": 2021.974, "confidence": [2021.954, 2021.992]}, "country": {"value": "United States", "confidence": {"United States": 0.994, "Canada": 0.00615}, "entropy": 0.0374}, "host_generic": {"value": "avian", "confidence": {"avian": 0.999}, "entropy": 0.00678}, "state": {"value": "NC", "confidence": {"NC": 0.963, "SD": 0.024, "SC": 0.00546, "ON": 0.00197, "IN": 0.00168, "MN": 0.00161}, "entropy": 0.205}, "region": {"value": "North America", "confidence": {"North America": 1.0}, "entropy": 3.52e-08}}, "branch_attrs": {"mutations": {}}, "children": [{"name": "NODE_0000106", "node_attrs": {"div": 0.000566, "num_date": {"value": 2021.987, "confidence": [2021.969, 2022.008]}, "country": {"value": "United States", "confidence": {"United States": 0.991, "Canada": 0.00865}, "entropy": 0.0497}, "host_generic": {"value": "avian", "confidence": {"avian": 0.999}, "entropy": 0.00672}, "state": {"value": "NC", "confidence": {"NC": 0.967, "SD": 0.0113, "ON": 0.00816, "IN": 0.00623, "SC": 0.00251, "MN": 0.00227}, "entropy": 0.206}, "region": {"value": "North America", "confidence": {"North America": 1.0}, "entropy": 3.52e-08}}, "branch_attrs": {"mutations": {}}, "children": [{"name": "NODE_0010044", "node_attrs": {"div": 0.00113, "num_date": {"value": 2022.021, "confidence": [2021.998, 2022.021]}, "confidence": {"value": 84.4}, "country": {"value": "United States", "confidence": {"United States": 0.999}, "entropy": 0.00503}, "host_generic": {"value": "avian", "confidence": {"avian": 0.999}, "entropy": 0.00578}, "state": {"value": "NC", "confidence": {"NC": 0.983, "SD": 0.00522, "ON": 0.00362, "IN": 0.00302, "SC": 0.00137, "MN": 0.0011}, "entropy": 0.125}, "region": {"value": "North America", "confidence": {"North America": 1.0}, "entropy": 3.51e-08}}, "branch_attrs": {"mutations": {"nuc": ["G573A"]}}, "children": [{"name": "A/american_wigeon/North_Carolina/22-001330-029/2022_26cdfcd2eb", "node_attrs": {"div": 0.00113, "num_date": {"value": 2022.021, "confidence": [2022.021, 2022.021], "inferred": false}, "passage": {"value": "X"}, "N_present": {"value": "Absent"}, "base_id": {"value": "22-001330-029"}, "tri_ambig_count": {"value": "Zero"}, "strain_name": {"value": "A/american wigeon/North Carolina/22-001330-029/2022"}, "reason_for_submission": {"value": "surveillance"}, "primary_identifier": {"value": "SAMN35647537"}, "genotype": {"value": "A1"}, "internal_date": {"value": "2025-6"}, "data_source": {"value": "sra"}, "ha_genetic_group": {"value": "2.3.4.4b"}, "county": {"value": "pamlico county"}, "segment_lineage": {"value": "ea1"}, "isolate_hash": {"value": "26cdfcd2eb48045da38bb3bd6a0f5484"}, "ambig_present": {"value": "Absent"}, "isl_subtype": {"value": "H5N1"}, "country": {"value": "United States", "confidence": {"United States": 1.0}, "entropy": -1e-12}, "originator": {"value": "PRJNA980729"}, "host_generic": {"value": "avian", "confidence": {"avian": 1.0}, "entropy": -1e-12}, "bi_ambig_count": {"value": "Zero"}, "state": {"value": "NC", "confidence": {"NC": 1.0}, "entropy": -1e-12}, "isolate_submitter": {"value": "USDA-NVSL"}, "tn_93_dist_b313": {"value": 0.0125}, "N_count": {"value": "Zero"}, "region": {"value": "North America", "confidence": {"North America": 1.0}, "entropy": -1e-12}, "host": {"value": "american wigeon"}}, "branch_attrs": {"mutations": {}}}, {"name": "A/bald_eagle/Georgia/W22-194B/2022_487ac68591", "node_attrs": {"div": 0.0017, "num_date": {"value": 2022.199, "confidence": [2022.199, 2022.199], "inferred": false}, "passage": {"value": "OR"}, "N_present": {"value": "Absent"}, "tri_ambig_count": {"value": "Zero"}, "strain_name": {"value": "A/bald eagle/Georgia/W22-194B/2022"}, "reason_for_submission": {"value": "surveillance"}, "primary_identifier": {"value": "EPI_ISL_14937002"}, "genotype": {"value": "B1.2"}, "data_source": {"value": "GISAID"}, "ha_genetic_group": {"value": "2.3.4.4b"}, "segment_lineage": {"value": "ea1"}, "isolate_hash": {"value": "487ac6859133a0af90868326caa40527"}, "ambig_present": {"value": "Absent"}, "isl_subtype": {"value": "H5N1"}, "country": {"value": "United States", "confidence": {"United States": 1.0}, "entropy": -1e-12}, "host_generic": {"value": "avian", "confidence": {"avian": 1.0}, "entropy": -1e-12}, "bi_ambig_count": {"value": "Zero"}, "state": {"value": "NC", "confidence": {"NC": 0.887, "SC": 0.00894, "SD": 0.00662, "FL": 0.0052, "ON": 0.0051, "IN": 0.00462, "VA": 0.00384, "NY": 0.00345, "MN": 0.00296, "MO": 0.00272, "NS": 0.00249, "PE": 0.00204, "DE": 0.00199, "TN": 0.00188, "NJ": 0.00186, "IL": 0.00186, "CT": 0.00181, "QC": 0.00175, "PA": 0.0017, "OH": 0.00162, "WI": 0.00162, "VT": 0.00161, "KS": 0.00156, "IA": 0.00154, "MD": 0.00154, "LA": 0.00151, "ME": 0.0015, "MA": 0.00148, "NH": 0.00145, "KY": 0.00143, "NE": 0.0014, "AL": 0.00138, "NB": 0.00137, "GA": 0.00137, "RI": 0.00137, "NT": 0.00133, "NL": 0.00133, "": 0.00132, "AZ": 0.00132, "OK": 0.00132, "MI": 0.00131, "AR": 0.00127, "MS": 0.00127, "ID": 0.00123, "TX": 0.00121, "YT": 0.00121, "NM": 0.00118, "CO": 0.00114, "ND": 0.00113, "CA": 0.00108, "MB": 0.00108, "NV": 0.00104, "UT": 0.00104, "WA": 0.00101}, "entropy": 0.791}, "isolate_submitter": {"value": "import"}, "tn_93_dist_b313": {"value": 0.0131}, "N_count": {"value": "Zero"}, "region": {"value": "North America", "confidence": {"North America": 1.0}, "entropy": -1e-12}, "host": {"value": "bald eagle"}}, "branch_attrs": {"mutations": {"nuc": ["C117T"]}}}]}, {"name": "NODE_0009951", "node_attrs": {"div": 0.00113, "num_date": {"value": 2022.223, "confidence": [2022.135, 2022.27]}, "confidence": {"value": 77.6}, "country": {"value": "United States", "confidence": {"United States": 0.93, "Canada": 0.0698}, "entropy": 0.253}, "host_generic": {"value": "avian", "confidence": {"avian": 0.999}, "entropy": 0.00621}, "state": {"value": "ON", "confidence": {"ON": 0.46, "IN": 0.304, "NC": 0.199, "MN": 0.00951, "FL": 0.00732, "NY": 0.00373, "QC": 0.00275, "SD": 0.00245, "MI": 0.00169}, "entropy": 1.262}, "region": {"value": "North America", "confidence": {"North America": 1.0}, "entropy": 3.51e-08}}, "branch_attrs": {"mutations": {"nuc": ["G774A"]}}, "children": [{"name": "A/great_horned_owl/ON/FAV-0527-1/2022_2e161ce034", "node_attrs": {"div": 0.0017, "num_date": {"value": 2022.336, "confidence": [2022.336, 2022.336], "inferred": false}, "passage": {"value": "X"}, "N_present": {"value": "Absent"}, "tri_ambig_count": {"value": "Zero"}, "strain_name": {"value": "A/Great_Horned_Owl/ON/FAV-0527-1/2022"}, "reason_for_submission": {"value": "surveillance"}, "primary_identifier": {"value": "EPI_ISL_19151916"}, "genotype": {"value": "A1"}, "internal_date": {"value": "2024-21"}, "data_source": {"value": "GISAID"}, "ha_genetic_group": {"value": "2.3.4.4b"}, "segment_lineage": {"value": "ea1"}, "isolate_hash": {"value": "2e161ce0345b7a097f1fad4a562391c2"}, "ambig_present": {"value": "Absent"}, "isl_subtype": {"value": "H5N1"}, "country": {"value": "Canada", "confidence": {"Canada": 1.0}, "entropy": -1e-12}, "originator": {"value": "Ontario Veterinary College University of Guelph"}, "host_generic": {"value": "avian", "confidence": {"avian": 1.0}, "entropy": -1e-12}, "bi_ambig_count": {"value": "Zero"}, "state": {"value": "ON", "confidence": {"ON": 1.0}, "entropy": -1e-12}, "isolate_submitter": {"value": "CA-Win-CFIA"}, "tn_93_dist_b313": {"value": 0.0131}, "N_count": {"value": "Zero"}, "region": {"value": "North America", "confidence": {"North America": 1.0}, "entropy": -1e-12}, "host": {"value": "owl"}}, "branch_attrs": {"mutations": {"nuc": ["G393A"]}}}, {"name": "NODE_0009952", "node_attrs": {"div": 0.0017, "num_date": {"value": 2022.281, "confidence": [2022.241, 2022.281]}, "confidence": {"value": 0}, "country": {"value": "United States", "confidence": {"United States": 0.996, "Canada": 0.00416}, "entropy": 0.027}, "host_generic": {"value": "avian", "confidence": {"avian": 0.999}, "entropy": 0.00574}, "state": {"value": "IN", "confidence": {"IN": 0.997, "ON": 0.00207}, "entropy": 0.0216}, "region": {"value": "North America", "confidence": {"North America": 1.0}, "entropy": 3.51e-08}}, "branch_attrs": {"mutations": {"nuc": ["A345G"]}}, "children": [{"name": "A/bald_eagle/Indiana/22-011948-002/2022_72f9b1f46d", "node_attrs": {"div": 0.0017, "num_date": {"value": 2022.281, "confidence": [2022.281, 2022.281], "inferred": false}, "passage": {"value": "X"}, "N_present": {"value": "Absent"}, "base_id": {"value": "22-011948-002"}, "tri_ambig_count": {"value": "Zero"}, "strain_name": {"value": "A/bald eagle/Indiana/22-011948-002/2022"}, "reason_for_submission": {"value": "surveillance"}, "primary_identifier": {"value": "SAMN35648632"}, "genotype": {"value": "A1"}, "internal_date": {"value": "2025-6"}, "data_source": {"value": "sra"}, "ha_genetic_group": {"value": "2.3.4.4b"}, "county": {"value": "miami county"}, "segment_lineage": {"value": "ea1"}, "isolate_hash": {"value": "72f9b1f46d72aaff2b6df4684c7af777"}, "ambig_present": {"value": "Absent"}, "isl_subtype": {"value": "H5N1"}, "country": {"value": "United States", "confidence": {"United States": 1.0}, "entropy": -1e-12}, "originator": {"value": "PRJNA980729"}, "host_generic": {"value": "avian", "confidence": {"avian": 1.0}, "entropy": -1e-12}, "bi_ambig_count": {"value": "Zero"}, "state": {"value": "IN", "confidence": {"IN": 1.0}, "entropy": -1e-12}, "isolate_submitter": {"value": "USDA-NVSL"}, "tn_93_dist_b313": {"value": 0.0131}, "N_count": {"value": "Zero"}, "region": {"value": "North America", "confidence": {"North America": 1.0}, "entropy": -1e-12}, "host": {"value": "bald eagle"}}, "branch_attrs": {"mutations": {}}}, {"name": "A/bald_eagle/Indiana/22-011948-001/2022_41ac11e3dd", "node_attrs": {"div": 0.0017, "num_date": {"value": 2022.281, "confidence": [2022.281, 2022.281], "inferred": false}, "passage": {"value": "X"}, "N_present": {"value": "Absent"}, "base_id": {"value": "22-011948-001"}, "tri_ambig_count": {"value": "Zero"}, "strain_name": {"value": "A/bald eagle/Indiana/22-011948-001/2022"}, "reason_for_submission": {"value": "surveillance"}, "primary_identifier": {"value": "SAMN35648631"}, "genotype": {"value": "A1"}, "internal_date": {"value": "2025-6"}, "data_source": {"value": "sra"}, "ha_genetic_group": {"value": "2.3.4.4b"}, "county": {"value": "miami county"}, "segment_lineage": {"value": "ea1"}, "isolate_hash": {"value": "41ac11e3ddeb85689bde57671b977545"}, "ambig_present": {"value": "Absent"}, "isl_subtype": {"value": "H5N1"}, "country": {"value": "United States", "confidence": {"United States": 1.0}, "entropy": -1e-12}, "originator": {"value": "PRJNA980729"}, "host_generic": {"value": "avian", "confidence": {"avian": 1.0}, "entropy": -1e-12}, "bi_ambig_count": {"value": "Zero"}, "state": {"value": "IN", "confidence": {"IN": 1.0}, "entropy": -1e-12}, "isolate_submitter": {"value": "USDA-NVSL"}, "tn_93_dist_b313": {"value": 0.0131}, "N_count": {"value": "Zero"}, "region": {"value": "North America", "confidence": {"North America": 1.0}, "entropy": -1e-12}, "host": {"value": "bald eagle"}}, "branch_attrs": {"mutations": {}}}]}]}]}, {"name": "NODE_0000113", "node_attrs": {"div": 0.000566, "num_date": {"value": 2021.984, "confidence": [2021.969, 2021.993]}, "country": {"value": "United States", "confidence": {"United States": 1.0}, "entropy": 0.00417}, "host_generic": {"value": "avian", "confidence": {"avian": 0.999}, "entropy": 0.00587}, "state": {"value": "NC", "confidence": {"NC": 0.976, "SC": 0.0194, "SD": 0.00312}, "entropy": 0.131}, "region": {"value": "North America", "confidence": {"North America": 1.0}, "entropy": 3.85e-08}}, "branch_attrs": {"mutations": {}}, "children": [{"name": "A/american_wigeon/North_Carolina/22-001672-001/2022_79d8702c09", "node_attrs": {"div": 0.000566, "num_date": {"value": 2022.021, "confidence": [2022.021, 2022.021], "inferred": false}, "passage": {"value": "X"}, "N_present": {"value": "Absent"}, "base_id": {"value": "22-001672-001"}, "tri_ambig_count": {"value": "Zero"}, "strain_name": {"value": "A/american wigeon/North Carolina/22-001672-001/2022"}, "reason_for_submission": {"value": "surveillance"}, "primary_identifier": {"value": "SAMN35647541"}, "genotype": {"value": "A1"}, "internal_date": {"value": "2025-6"}, "data_source": {"value": "sra"}, "ha_genetic_group": {"value": "2.3.4.4b"}, "county": {"value": "beaufort county"}, "segment_lineage": {"value": "ea1"}, "isolate_hash": {"value": "79d8702c090a87024d4d40e17a8b03a9"}, "ambig_present": {"value": "Absent"}, "isl_subtype": {"value": "H5N1"}, "country": {"value": "United States", "confidence": {"United States": 1.0}, "entropy": -1e-12}, "originator": {"value": "PRJNA980729"}, "host_generic": {"value": "avian", "confidence": {"avian": 1.0}, "entropy": -1e-12}, "bi_ambig_count": {"value": "Zero"}, "state": {"value": "NC", "confidence": {"NC": 1.0}, "entropy": -1e-12}, "isolate_submitter": {"value": "USDA-NVSL"}, "tn_93_dist_b313": {"value": 0.0119}, "N_count": {"value": "Zero"}, "region": {"value": "North America", "confidence": {"North America": 1.0}, "entropy": -1e-12}, "host": {"value": "american wigeon"}}, "branch_attrs": {"mutations": {}}}, {"name": "NODE_0010048", "node_attrs": {"div": 0.00113, "num_date": {"value": 2021.996, "confidence": [2021.985, 2021.996]}, "confidence": {"value": 83.4}, "country": {"value": "United States", "confidence": {"United States": 1.0}, "entropy": 0.0014}, "host_generic": {"value": "avian", "confidence": {"avian": 1.0}, "entropy": 0.00137}, "state": {"value": "SC", "confidence": {"SC": 0.994, "NC": 0.00563}, "entropy": 0.0373}, "region": {"value": "North America", "confidence": {"North America": 1.0}, "entropy": 3.6e-06}}, "branch_attrs": {"mutations": {"nuc": ["G270T"]}}, "children": [{"name": "A/american_wigeon/South_Carolina/22-000345-001/2021_3e5b65525b", "node_attrs": {"div": 0.00113, "num_date": {"value": 2021.996, "confidence": [2021.996, 2021.996], "inferred": false}, "passage": {"value": "X"}, "N_present": {"value": "Absent"}, "base_id": {"value": "22-000345-001"}, "tri_ambig_count": {"value": "Zero"}, "strain_name": {"value": "A/american wigeon/South Carolina/22-000345-001/2021"}, "reason_for_submission": {"value": "surveillance"}, "primary_identifier": {"value": "SAMN35647515"}, "genotype": {"value": "A1"}, "internal_date": {"value": "2025-6"}, "data_source": {"value": "sra"}, "ha_genetic_group": {"value": "2.3.4.4b"}, "county": {"value": "colleton county"}, "segment_lineage": {"value": "ea1"}, "isolate_hash": {"value": "3e5b65525bc409c2961fbbc702f46707"}, "ambig_present": {"value": "Absent"}, "isl_subtype": {"value": "H5N1"}, "country": {"value": "United States", "confidence": {"United States": 1.0}, "entropy": -1e-12}, "originator": {"value": "PRJNA980729"}, "host_generic": {"value": "avian", "confidence": {"avian": 1.0}, "entropy": -1e-12}, "bi_ambig_count": {"value": "Zero"}, "state": {"value": "SC", "confidence": {"SC": 1.0}, "entropy": -1e-12}, "isolate_submitter": {"value": "USDA-NVSL"}, "tn_93_dist_b313": {"value": 0.0125}, "N_count": {"value": "Zero"}, "region": {"value": "North America", "confidence": {"North America": 1.0}, "entropy": -1e-12}, "host": {"value": "american wigeon"}}, "branch_attrs": {"mutations": {}}}, {"name": "A/American_wigeon/South_Carolina/AH0195145/2021_18799f0224", "node_attrs": {"div": 0.00113, "num_date": {"value": 2021.996, "confidence": [2021.996, 2021.996], "inferred": false}, "passage": {"value": "E1"}, "N_present": {"value": "Absent"}, "tri_ambig_count": {"value": "Zero"}, "strain_name": {"value": "A/American wigeon/South Carolina/AH0195145/2021"}, "reason_for_submission": {"value": "surveillance"}, "primary_identifier": {"value": "EPI_ISL_9869760"}, "genotype": {"value": "A1"}, "data_source": {"value": "GISAID"}, "ha_genetic_group": {"value": "2.3.4.4b"}, "segment_lineage": {"value": "ea1"}, "isolate_hash": {"value": "18799f0224c93af032f04bcd6b01aa80"}, "ambig_present": {"value": "Absent"}, "isl_subtype": {"value": "H5N1"}, "country": {"value": "United States", "confidence": {"United States": 1.0}, "entropy": -1e-12}, "originator": {"value": "USDANWRC Wildlife Services"}, "host_generic": {"value": "avian", "confidence": {"avian": 1.0}, "entropy": -1e-12}, "bi_ambig_count": {"value": "Zero"}, "state": {"value": "SC", "confidence": {"SC": 1.0}, "entropy": -1e-12}, "tn_93_dist_b313": {"value": 0.0125}, "N_count": {"value": "Zero"}, "region": {"value": "North America", "confidence": {"North America": 1.0}, "entropy": -1e-12}, "host": {"value": "American wigeon"}}, "branch_attrs": {"mutations": {}}}, {"name": "NODE_0010050", "node_attrs": {"div": 0.00227, "num_date": {"value": 2022.525, "confidence": [2022.371, 2022.525]}, "confidence": {"value": 0}, "host_generic": {"value": "avian", "confidence": {"avian": 0.996, "poultry": 0.00383}, "entropy": 0.0252}}, "branch_attrs": {"mutations": {"nuc": ["A1015C", "A1019-", "A1020-", "A1021-", "A1022-", "G1023-", "A1024-", "G1025-", "A1026-", "A1027-", "G1028-", "A1029-", "A1030-", "-1033A", "-1034C", "-1035G", "A1036C"], "HA": ["E324X", "K325-", "R326-", "R327-", "K328X", "-329T"]}, "labels": {"aa": "HA: E324X, K325-, R326-, R327-, K328X, -329T"}}, "children": [{"name": "IDCDC-RG84A_1ed433b1ff", "node_attrs": {"div": 0.00227, "num_date": {"value": 2023.284, "confidence": [2023.284, 2023.284], "inferred": false}, "passage": {"value": "V1E2"}, "N_present": {"value": "Absent"}, "tri_ambig_count": {"value": "Zero"}, "strain_name": {"value": "IDCDC-RG84A"}, "reason_for_submission": {"value": "vaccine effectiveness"}, "primary_identifier": {"value": "3030619344"}, "genotype": {"value": "Not assigned"}, "data_source": {"value": "DISC"}, "ha_genetic_group": {"value": "2.3.4.4b"}, "segment_lineage": {"value": "ea1"}, "isolate_hash": {"value": "1ed433b1ff627ec83de504280105a2b4"}, "ambig_present": {"value": "Absent"}, "isl_subtype": {"value": "H5N1"}, "originator": {"value": "Southeast Texas Forensic Center"}, "host_generic": {"value": "avian", "confidence": {"avian": 1.0}, "entropy": -1e-12}, "bi_ambig_count": {"value": "Zero"}, "isolate_submitter": {"value": "US-Atl-CDC"}, "tn_93_dist_b313": {"value": 0.0138}, "N_count": {"value": "Zero"}, "host": {"value": "bird"}}, "branch_attrs": {"mutations": {}}}, {"name": "IDCDC-RG78A_9007b55462", "node_attrs": {"div": 0.00227, "num_date": {"value": 2022.525, "confidence": [2022.525, 2022.525], "inferred": false}, "ambig_positions_NT": {"value": "72"}, "passage": {"value": "V1E2"}, "N_present": {"value": "Absent"}, "tri_ambig_count": {"value": "Zero"}, "strain_name": {"value": "IDCDC-RG78A"}, "reason_for_submission": {"value": "vaccine effectiveness"}, "primary_identifier": {"value": "3030956525"}, "genotype": {"value": "Not assigned"}, "data_source": {"value": "DISC"}, "ha_genetic_group": {"value": "2.3.4.4b"}, "segment_lineage": {"value": "ea1"}, "isolate_hash": {"value": "9007b554625b23fe94bcf117687801cb"}, "ambig_present": {"value": "Present"}, "isl_subtype": {"value": "H5N1"}, "originator": {"value": "Southeast Texas Forensic Center"}, "host_generic": {"value": "avian", "confidence": {"avian": 1.0}, "entropy": -1e-12}, "bi_ambig_count": {"value": "One"}, "isolate_submitter": {"value": "US-Atl-CDC"}, "tn_93_dist_b313": {"value": 0.0138}, "N_count": {"value": "Zero"}, "host": {"value": "bird"}}, "branch_attrs": {"mutations": {}}}]}]}]}]}]}, {"name": "NODE_0010074", "node_attrs": {"div": 0.00113, "num_date": {"value": 2021.982, "confidence": [2021.949, 2022.038]}, "confidence": {"value": 85.4}, "country": {"value": "United States", "confidence": {"United States": 0.869, "Canada": 0.131}, "entropy": 0.387}, "host_generic": {"value": "avian", "confidence": {"avian": 0.999}, "entropy": 0.0074}, "state": {"value": "NS", "confidence": {"NS": 0.949, "NC": 0.0296, "SD": 0.0179, "NH": 0.00129, "MA": 0.00101}, "entropy": 0.257}, "region": {"value": "North America", "confidence": {"North America": 1.0}, "entropy": 3.52e-08}}, "branch_attrs": {"mutations": {"nuc": ["G969A"]}}, "children": [{"name": "NODE_0000121", "node_attrs": {"div": 0.00113, "num_date": {"value": 2022.012, "confidence": [2021.985, 2022.078]}, "country": {"value": "United States", "confidence": {"United States": 0.823, "Canada": 0.177}, "entropy": 0.467}, "host_generic": {"value": "avian", "confidence": {"avian": 0.999}, "entropy": 0.00631}, "state": {"value": "NS", "confidence": {"NS": 0.951, "NC": 0.04, "SD": 0.00693}, "entropy": 0.229}, "region": {"value": "North America", "confidence": {"North America": 1.0}, "entropy": 3.51e-08}}, "branch_attrs": {"mutations": {}}, "children": [{"name": "A/green_winged_teal/North_Carolina/22-003830-004/2022_224989fd15", "node_attrs": {"div": 0.0017, "num_date": {"value": 2022.078, "confidence": [2022.078, 2022.078], "inferred": false}, "passage": {"value": "X"}, "N_present": {"value": "Absent"}, "base_id": {"value": "22-003830-004"}, "tri_ambig_count": {"value": "Zero"}, "strain_name": {"value": "A/green winged teal/North Carolina/22-003830-004/2022"}, "reason_for_submission": {"value": "surveillance"}, "primary_identifier": {"value": "SAMN35647581"}, "genotype": {"value": "Not assigned"}, "internal_date": {"value": "2025-6"}, "data_source": {"value": "sra"}, "ha_genetic_group": {"value": "2.3.4.4b"}, "county": {"value": "pamlico county"}, "segment_lineage": {"value": "ea1"}, "isolate_hash": {"value": "224989fd1544f5c748953ceeac0bab1f"}, "ambig_present": {"value": "Absent"}, "isl_subtype": {"value": "H5N1"}, "country": {"value": "United States", "confidence": {"United States": 1.0}, "entropy": -1e-12}, "originator": {"value": "PRJNA980729"}, "host_generic": {"value": "avian", "confidence": {"avian": 1.0}, "entropy": -1e-12}, "bi_ambig_count": {"value": "Zero"}, "state": {"value": "NC", "confidence": {"NC": 1.0}, "entropy": -1e-12}, "isolate_submitter": {"value": "USDA-NVSL"}, "tn_93_dist_b313": {"value": 0.0119}, "N_count": {"value": "Zero"}, "region": {"value": "North America", "confidence": {"North America": 1.0}, "entropy": -1e-12}, "host": {"value": "green winged teal"}}, "branch_attrs": {"mutations": {"nuc": ["G671A"], "HA": ["R208K"]}, "labels": {"aa": "HA: R208K"}}}, {"name": "NODE_0000122", "node_attrs": {"div": 0.00113, "num_date": {"value": 2022.079, "confidence": [2022.018, 2022.113]}, "country": {"value": "Canada", "confidence": {"Canada": 0.98, "United States": 0.0199}, "entropy": 0.0977}, "host_generic": {"value": "avian", "confidence": {"avian": 0.999}, "entropy": 0.00618}, "state": {"value": "NS", "confidence": {"NS": 1.0}, "entropy": 0.00474}, "region": {"value": "North America", "confidence": {"North America": 1.0}, "entropy": 3.51e-08}}, "branch_attrs": {"mutations": {}}, "children": [{"name": "A/herring_gull/NS/FAV-0111-1/2022_fe873324d3", "node_attrs": {"div": 0.0017, "num_date": {"value": 2022.116, "confidence": [2022.116, 2022.116], "inferred": false}, "passage": {"value": "X"}, "N_present": {"value": "Absent"}, "tri_ambig_count": {"value": "Zero"}, "strain_name": {"value": "A/Herring_Gull/NS/FAV-0111-1/2022"}, "reason_for_submission": {"value": "surveillance"}, "primary_identifier": {"value": "EPI_ISL_19145166"}, "genotype": {"value": "A1"}, "internal_date": {"value": "2024-21"}, "data_source": {"value": "GISAID"}, "ha_genetic_group": {"value": "2.3.4.4b"}, "segment_lineage": {"value": "ea1"}, "isolate_hash": {"value": "fe873324d3203e7947e185159f87ed36"}, "ambig_present": {"value": "Absent"}, "isl_subtype": {"value": "H5N1"}, "country": {"value": "Canada", "confidence": {"Canada": 1.0}, "entropy": -1e-12}, "originator": {"value": "Atlantic Veterinary College University of Prince Edward Island"}, "host_generic": {"value": "avian", "confidence": {"avian": 1.0}, "entropy": -1e-12}, "bi_ambig_count": {"value": "Zero"}, "state": {"value": "NS", "confidence": {"NS": 1.0}, "entropy": -1e-12}, "isolate_submitter": {"value": "CA-Win-CFIA"}, "tn_93_dist_b313": {"value": 0.0119}, "N_count": {"value": "Zero"}, "region": {"value": "North America", "confidence": {"North America": 1.0}, "entropy": -1e-12}, "host": {"value": "herring gull"}}, "branch_attrs": {"mutations": {"nuc": ["T1408C"]}}}, {"name": "NODE_0000123", "node_attrs": {"div": 0.00113, "num_date": {"value": 2022.198, "confidence": [2022.112, 2022.204]}, "country": {"value": "Canada", "confidence": {"Canada": 0.999}, "entropy": 0.00435}, "host_generic": {"value": "avian", "confidence": {"avian": 0.999}, "entropy": 0.00574}, "state": {"value": "NS", "confidence": {"NS": 0.997, "MB": 0.00251}, "entropy": 0.022}, "region": {"value": "North America", "confidence": {"North America": 1.0}, "entropy": 3.51e-08}}, "branch_attrs": {"mutations": {}}, "children": [{"name": "A/bald_eagle/MB/FAV-0469-12/2022_12d052942d", "node_attrs": {"div": 0.00283, "num_date": {"value": 2022.355, "confidence": [2022.355, 2022.355], "inferred": false}, "passage": {"value": "X"}, "N_present": {"value": "Absent"}, "tri_ambig_count": {"value": "Zero"}, "strain_name": {"value": "A/Bald_Eagle/MB/FAV-0469-12/2022"}, "reason_for_submission": {"value": "surveillance"}, "primary_identifier": {"value": "EPI_ISL_19152094"}, "genotype": {"value": "B2.1"}, "internal_date": {"value": "2024-21"}, "data_source": {"value": "GISAID"}, "ha_genetic_group": {"value": "2.3.4.4b"}, "segment_lineage": {"value": "ea1"}, "isolate_hash": {"value": "12d052942deb36f1275529edaccbe2ab"}, "ambig_present": {"value": "Absent"}, "isl_subtype": {"value": "H5N1"}, "country": {"value": "Canada", "confidence": {"Canada": 1.0}, "entropy": -1e-12}, "originator": {"value": "Manitoba Agriculture"}, "host_generic": {"value": "avian", "confidence": {"avian": 1.0}, "entropy": -1e-12}, "bi_ambig_count": {"value": "Zero"}, "state": {"value": "MB", "confidence": {"MB": 1.0}, "entropy": -1e-12}, "isolate_submitter": {"value": "CA-Win-CFIA"}, "tn_93_dist_b313": {"value": 0.0119}, "N_count": {"value": "Zero"}, "region": {"value": "North America", "confidence": {"North America": 1.0}, "entropy": -1e-12}, "host": {"value": "eagle"}}, "branch_attrs": {"mutations": {"nuc": ["C399T", "G726A", "A783G"], "HA": ["M226I"]}, "labels": {"aa": "HA: M226I"}}}, {"name": "A/American_crow/NS/FAV-0322-1/2022_820177f0c5", "node_attrs": {"div": 0.00113, "num_date": {"value": 2022.204, "confidence": [2022.204, 2022.204], "inferred": false}, "passage": {"value": "X"}, "N_present": {"value": "Absent"}, "tri_ambig_count": {"value": "Zero"}, "strain_name": {"value": "A/American_Crow/NS/FAV-0322-1/2022"}, "reason_for_submission": {"value": "surveillance"}, "primary_identifier": {"value": "EPI_ISL_19145195"}, "genotype": {"value": "A1"}, "internal_date": {"value": "2024-21"}, "data_source": {"value": "GISAID"}, "ha_genetic_group": {"value": "2.3.4.4b"}, "segment_lineage": {"value": "ea1"}, "isolate_hash": {"value": "820177f0c56d141f8ff8b7bb4c470b0f"}, "ambig_present": {"value": "Absent"}, "isl_subtype": {"value": "H5N1"}, "country": {"value": "Canada", "confidence": {"Canada": 1.0}, "entropy": -1e-12}, "originator": {"value": "Atlantic Veterinary College University of Prince Edward Island"}, "host_generic": {"value": "avian", "confidence": {"avian": 1.0}, "entropy": -1e-12}, "bi_ambig_count": {"value": "Zero"}, "state": {"value": "NS", "confidence": {"NS": 1.0}, "entropy": -1e-12}, "isolate_submitter": {"value": "CA-Win-CFIA"}, "tn_93_dist_b313": {"value": 0.0113}, "N_count": {"value": "Zero"}, "region": {"value": "North America", "confidence": {"North America": 1.0}, "entropy": -1e-12}, "host": {"value": "crow"}}, "branch_attrs": {"mutations": {}}}]}]}]}, {"name": "NODE_0000157", "node_attrs": {"div": 0.00113, "num_date": {"value": 2021.988, "confidence": [2021.963, 2022.042]}, "country": {"value": "United States", "confidence": {"United States": 0.834, "Canada": 0.166}, "entropy": 0.45}, "host_generic": {"value": "avian", "confidence": {"avian": 0.998, "poultry": 0.0016}, "entropy": 0.0119}, "state": {"value": "NS", "confidence": {"NS": 0.979, "NH": 0.00724, "MA": 0.00496, "NC": 0.0039, "SD": 0.00218, "ME": 0.00175}, "entropy": 0.14}, "region": {"value": "North America", "confidence": {"North America": 1.0}, "entropy": 3.52e-08}}, "branch_attrs": {"mutations": {}}, "children": [{"name": "NODE_0010075", "node_attrs": {"div": 0.00283, "num_date": {"value": 2022.107, "confidence": [2022.069, 2022.155]}, "confidence": {"value": 95.7}, "country": {"value": "United States", "confidence": {"United States": 0.99, "Canada": 0.0104}, "entropy": 0.0578}, "host_generic": {"value": "avian", "confidence": {"avian": 0.991, "poultry": 0.00887}, "entropy": 0.0507}, "state": {"value": "NS", "confidence": {"NS": 0.52, "NH": 0.253, "MA": 0.156, "ME": 0.0642}, "entropy": 1.211}, "region": {"value": "North America", "confidence": {"North America": 1.0}, "entropy": 3.51e-08}}, "branch_attrs": {"mutations": {"nuc": ["T126C", "A499G", "G672A"], "HA": ["I151V"]}, "labels": {"aa": "HA: I151V"}}, "children": [{"name": "A/backyard_bird/New_Hampshire/22-007886-001/2022_3b28c06ece", "node_attrs": {"div": 0.0034, "num_date": {"value": 2022.201, "confidence": [2022.201, 2022.201], "inferred": false}, "passage": {"value": "X"}, "N_present": {"value": "Absent"}, "base_id": {"value": "22-007886-001"}, "tri_ambig_count": {"value": "Zero"}, "strain_name": {"value": "A/backyard bird/New Hampshire/22-007886-001/2022"}, "reason_for_submission": {"value": "surveillance"}, "primary_identifier": {"value": "SAMN35647775"}, "genotype": {"value": "A1"}, "internal_date": {"value": "2025-6"}, "data_source": {"value": "sra"}, "ha_genetic_group": {"value": "2.3.4.4b"}, "county": {"value": "rockingham county"}, "segment_lineage": {"value": "ea1"}, "isolate_hash": {"value": "3b28c06ecec6bd253159a882bab063b0"}, "ambig_present": {"value": "Absent"}, "isl_subtype": {"value": "H5N1"}, "country": {"value": "United States", "confidence": {"United States": 1.0}, "entropy": -1e-12}, "originator": {"value": "PRJNA980729"}, "host_generic": {"value": "avian", "confidence": {"avian": 1.0}, "entropy": -1e-12}, "bi_ambig_count": {"value": "Zero"}, "state": {"value": "NH", "confidence": {"NH": 1.0}, "entropy": -1e-12}, "isolate_submitter": {"value": "USDA-NVSL"}, "tn_93_dist_b313": {"value": 0.0137}, "N_count": {"value": "Zero"}, "region": {"value": "North America", "confidence": {"North America": 1.0}, "entropy": -1e-12}, "host": {"value": "backyard bird"}}, "branch_attrs": {"mutations": {"nuc": ["A1224G"]}}}, {"name": "NODE_0000183", "node_attrs": {"div": 0.00283, "num_date": {"value": 2022.128, "confidence": [2022.101, 2022.157]}, "country": {"value": "United States", "confidence": {"United States": 0.999}, "entropy": 0.00608}, "host_generic": {"value": "avian", "confidence": {"avian": 0.906, "poultry": 0.0939}, "entropy": 0.311}, "state": {"value": "MA", "confidence": {"MA": 0.506, "ME": 0.288, "NS": 0.154, "NH": 0.0466, "NY": 0.00103}, "entropy": 1.177}, "region": {"value": "North America", "confidence": {"North America": 1.0}, "entropy": 3.51e-08}}, "branch_attrs": {"mutations": {}}, "children": [{"name": "A/chicken/Maine/22-008540-001/2022_0d9884d1a2", "node_attrs": {"div": 0.00283, "num_date": {"value": 2022.218, "confidence": [2022.218, 2022.218], "inferred": false}, "passage": {"value": "X"}, "N_present": {"value": "Absent"}, "base_id": {"value": "22-008540-001"}, "tri_ambig_count": {"value": "Zero"}, "strain_name": {"value": "A/chicken/Maine/22-008540-001/2022"}, "reason_for_submission": {"value": "surveillance"}, "primary_identifier": {"value": "SAMN35647858"}, "genotype": {"value": "A1"}, "internal_date": {"value": "2025-6"}, "data_source": {"value": "sra"}, "ha_genetic_group": {"value": "2.3.4.4b"}, "county": {"value": "cumberland county"}, "segment_lineage": {"value": "ea1"}, "isolate_hash": {"value": "0d9884d1a22bad0d5cfad5b96e4c291d"}, "ambig_present": {"value": "Absent"}, "isl_subtype": {"value": "H5N1"}, "country": {"value": "United States", "confidence": {"United States": 1.0}, "entropy": -1e-12}, "originator": {"value": "PRJNA980729"}, "host_generic": {"value": "poultry", "confidence": {"poultry": 1.0}, "entropy": -1e-12}, "bi_ambig_count": {"value": "Zero"}, "state": {"value": "ME", "confidence": {"ME": 1.0}, "entropy": -1e-12}, "isolate_submitter": {"value": "USDA-NVSL"}, "tn_93_dist_b313": {"value": 0.0131}, "N_count": {"value": "Zero"}, "region": {"value": "North America", "confidence": {"North America": 1.0}, "entropy": -1e-12}, "host": {"value": "chicken"}}, "branch_attrs": {"mutations": {}}}, {"name": "NODE_0010077", "node_attrs": {"div": 0.0034, "num_date": {"value": 2022.16, "confidence": [2022.141, 2022.16]}, "confidence": {"value": 0}, "country": {"value": "United States", "confidence": {"United States": 1.0}, "entropy": 0.00135}, "host_generic": {"value": "avian", "confidence": {"avian": 0.992, "poultry": 0.00809}, "entropy": 0.047}, "state": {"value": "MA", "confidence": {"MA": 0.997, "ME": 0.00165}, "entropy": 0.0221}, "region": {"value": "North America", "confidence": {"North America": 1.0}, "entropy": 3.51e-08}}, "branch_attrs": {"mutations": {"nuc": ["T615G"], "HA": ["N189K"]}, "labels": {"aa": "HA: N189K"}}, "children": [{"name": "A/great_horned_owl/Massachusetts/22-006976-009/2022_6a85aac37a", "node_attrs": {"div": 0.0034, "num_date": {"value": 2022.16, "confidence": [2022.16, 2022.16], "inferred": false}, "passage": {"value": "OR"}, "N_present": {"value": "Absent"}, "base_id": {"value": "22-006976-009"}, "tri_ambig_count": {"value": "Zero"}, "strain_name": {"value": "A/great horned owl/Massachusetts/22-006976-009/2022"}, "reason_for_submission": {"value": "surveillance"}, "primary_identifier": {"value": "EPI_ISL_19607414"}, "genotype": {"value": "A1"}, "internal_date": {"value": "2024-51"}, "data_source": {"value": "GISAID"}, "ha_genetic_group": {"value": "2.3.4.4b"}, "segment_lineage": {"value": "ea1"}, "isolate_hash": {"value": "6a85aac37a308415cccf8a651e1f0a19"}, "ambig_present": {"value": "Absent"}, "isl_subtype": {"value": "H5N1"}, "country": {"value": "United States", "confidence": {"United States": 1.0}, "entropy": -1e-12}, "originator": {"value": "USDA APHIS Veterinary Services Diagnostic Virology Laboratory National Veterinary Services Laboratories"}, "host_generic": {"value": "avian", "confidence": {"avian": 1.0}, "entropy": -1e-12}, "bi_ambig_count": {"value": "Zero"}, "state": {"value": "MA", "confidence": {"MA": 1.0}, "entropy": -1e-12}, "isolate_submitter": {"value": "import"}, "tn_93_dist_b313": {"value": 0.0137}, "N_count": {"value": "Zero"}, "region": {"value": "North America", "confidence": {"North America": 1.0}, "entropy": -1e-12}, "host": {"value": "owl"}}, "branch_attrs": {"mutations": {}}}, {"name": "A/great_horned_owl/MA/22MM00199/2022_9c6a0079d2", "node_attrs": {"div": 0.0034, "num_date": {"value": 2022.168, "confidence": [2022.168, 2022.168], "inferred": false}, "passage": {"value": "OR"}, "N_present": {"value": "Absent"}, "tri_ambig_count": {"value": "Zero"}, "strain_name": {"value": "A/great horned owl/MA/22MM00199/2022"}, "reason_for_submission": {"value": "surveillance"}, "primary_identifier": {"value": "EPI_ISL_16641778"}, "genotype": {"value": "A1"}, "data_source": {"value": "GISAID"}, "ha_genetic_group": {"value": "2.3.4.4b"}, "segment_lineage": {"value": "ea1"}, "isolate_hash": {"value": "9c6a0079d22d3abb494bcd49938ef4d8"}, "ambig_present": {"value": "Absent"}, "isl_subtype": {"value": "H5N1"}, "country": {"value": "United States", "confidence": {"United States": 1.0}, "entropy": -1e-12}, "originator": {"value": "Icahn School of Medicine at Mount Sinai"}, "host_generic": {"value": "avian", "confidence": {"avian": 1.0}, "entropy": -1e-12}, "bi_ambig_count": {"value": "Zero"}, "state": {"value": "MA", "confidence": {"MA": 1.0}, "entropy": -1e-12}, "tn_93_dist_b313": {"value": 0.0137}, "N_count": {"value": "Zero"}, "region": {"value": "North America", "confidence": {"North America": 1.0}, "entropy": -1e-12}, "host": {"value": "owl"}}, "branch_attrs": {"mutations": {}}}]}]}]}, {"name": "NODE_0010082", "node_attrs": {"div": 0.0017, "num_date": {"value": 2022.017, "confidence": [2021.987, 2022.058]}, "confidence": {"value": 85.2}, "country": {"value": "Canada", "confidence": {"Canada": 0.765, "United States": 0.235}, "entropy": 0.545}, "host_generic": {"value": "avian", "confidence": {"avian": 0.999}, "entropy": 0.00678}, "state": {"value": "NS", "confidence": {"NS": 1.0}, "entropy": 0.00499}, "region": {"value": "North America", "confidence": {"North America": 1.0}, "entropy": 3.51e-08}}, "branch_attrs": {"mutations": {"nuc": ["G1266A"]}}, "children": [{"name": "NODE_0010083", "node_attrs": {"div": 0.0034, "num_date": {"value": 2022.075, "confidence": [2022.061, 2022.075]}, "confidence": {"value": 0}, "country": {"value": "Canada", "confidence": {"Canada": 1.0}, "entropy": 4.19e-05}, "host_generic": {"value": "avian", "confidence": {"avian": 1.0}, "entropy": 6.99e-05}, "state": {"value": "NS", "confidence": {"NS": 1.0}, "entropy": 2.15e-09}, "region": {"value": "North America", "confidence": {"North America": 1.0}, "entropy": -9.11e-13}}, "branch_attrs": {"mutations": {"nuc": ["A1020G", "G1146A", "A1410G"]}}, "children": [{"name": "A/mixed/NS/FAV-0065-10/2022_25159543bb", "node_attrs": {"div": 0.0034, "num_date": {"value": 2022.075, "confidence": [2022.075, 2022.075], "inferred": false}, "passage": {"value": "X"}, "N_present": {"value": "Absent"}, "tri_ambig_count": {"value": "Zero"}, "strain_name": {"value": "A/Mixed/NS/FAV-0065-10/2022"}, "reason_for_submission": {"value": "surveillance"}, "primary_identifier": {"value": "EPI_ISL_19145149"}, "genotype": {"value": "A1"}, "internal_date": {"value": "2024-21"}, "data_source": {"value": "GISAID"}, "ha_genetic_group": {"value": "2.3.4.4b"}, "segment_lineage": {"value": "ea1"}, "isolate_hash": {"value": "25159543bbc08e97a8a31b68912f8547"}, "ambig_present": {"value": "Absent"}, "isl_subtype": {"value": "H5N1"}, "country": {"value": "Canada", "confidence": {"Canada": 1.0}, "entropy": -1e-12}, "originator": {"value": "Canadian Food Inspection Agency"}, "host_generic": {"value": "avian", "confidence": {"avian": 1.0}, "entropy": -1e-12}, "bi_ambig_count": {"value": "Zero"}, "state": {"value": "NS", "confidence": {"NS": 1.0}, "entropy": -1e-12}, "isolate_submitter": {"value": "CA-Win-CFIA"}, "tn_93_dist_b313": {"value": 0.0137}, "N_count": {"value": "Zero"}, "region": {"value": "North America", "confidence": {"North America": 1.0}, "entropy": -1e-12}, "host": {"value": "bird"}}, "branch_attrs": {"mutations": {}}}, {"name": "A/mixed/NS/FAV-0065-11/2022_39b8aec433", "node_attrs": {"div": 0.0034, "num_date": {"value": 2022.075, "confidence": [2022.075, 2022.075], "inferred": false}, "passage": {"value": "X"}, "N_present": {"value": "Absent"}, "tri_ambig_count": {"value": "Zero"}, "strain_name": {"value": "A/Mixed/NS/FAV-0065-11/2022"}, "reason_for_submission": {"value": "surveillance"}, "primary_identifier": {"value": "EPI_ISL_19145150"}, "genotype": {"value": "A1"}, "internal_date": {"value": "2024-21"}, "data_source": {"value": "GISAID"}, "ha_genetic_group": {"value": "2.3.4.4b"}, "segment_lineage": {"value": "ea1"}, "isolate_hash": {"value": "39b8aec433fcfee50f0d05a9dcf3c467"}, "ambig_present": {"value": "Absent"}, "isl_subtype": {"value": "H5N1"}, "country": {"value": "Canada", "confidence": {"Canada": 1.0}, "entropy": -1e-12}, "originator": {"value": "Canadian Food Inspection Agency"}, "host_generic": {"value": "avian", "confidence": {"avian": 1.0}, "entropy": -1e-12}, "bi_ambig_count": {"value": "Zero"}, "state": {"value": "NS", "confidence": {"NS": 1.0}, "entropy": -1e-12}, "isolate_submitter": {"value": "CA-Win-CFIA"}, "tn_93_dist_b313": {"value": 0.0137}, "N_count": {"value": "Zero"}, "region": {"value": "North America", "confidence": {"North America": 1.0}, "entropy": -1e-12}, "host": {"value": "bird"}}, "branch_attrs": {"mutations": {}}}, {"name": "A/mixed/NS/FAV-0066-3/2021_50a3efe0af", "node_attrs": {"div": 0.0034, "num_date": {"value": 2022.075, "confidence": [2022.075, 2022.075], "inferred": false}, "passage": {"value": "X"}, "N_present": {"value": "Absent"}, "tri_ambig_count": {"value": "Zero"}, "strain_name": {"value": "A/Mixed/NS/FAV-0066-3/2021"}, "reason_for_submission": {"value": "surveillance"}, "primary_identifier": {"value": "EPI_ISL_19145152"}, "genotype": {"value": "A1"}, "internal_date": {"value": "2024-21"}, "data_source": {"value": "GISAID"}, "ha_genetic_group": {"value": "2.3.4.4b"}, "segment_lineage": {"value": "ea1"}, "isolate_hash": {"value": "50a3efe0afb566483f1e89a87937c317"}, "ambig_present": {"value": "Absent"}, "isl_subtype": {"value": "H5N1"}, "country": {"value": "Canada", "confidence": {"Canada": 1.0}, "entropy": -1e-12}, "originator": {"value": "Canadian Food Inspection Agency"}, "host_generic": {"value": "avian", "confidence": {"avian": 1.0}, "entropy": -1e-12}, "bi_ambig_count": {"value": "Zero"}, "state": {"value": "NS", "confidence": {"NS": 1.0}, "entropy": -1e-12}, "isolate_submitter": {"value": "CA-Win-CFIA"}, "tn_93_dist_b313": {"value": 0.0137}, "N_count": {"value": "Zero"}, "region": {"value": "North America", "confidence": {"North America": 1.0}, "entropy": -1e-12}, "host": {"value": "bird"}}, "branch_attrs": {"mutations": {}}}, {"name": "A/mixed/NS/FAV-0066-1/2021_c73f513b59", "node_attrs": {"div": 0.0034, "num_date": {"value": 2022.075, "confidence": [2022.075, 2022.075], "inferred": false}, "passage": {"value": "X"}, "N_present": {"value": "Absent"}, "tri_ambig_count": {"value": "Zero"}, "strain_name": {"value": "A/Mixed/NS/FAV-0066-1/2021"}, "reason_for_submission": {"value": "surveillance"}, "primary_identifier": {"value": "EPI_ISL_19145151"}, "genotype": {"value": "A1"}, "internal_date": {"value": "2024-21"}, "data_source": {"value": "GISAID"}, "ha_genetic_group": {"value": "2.3.4.4b"}, "segment_lineage": {"value": "ea1"}, "isolate_hash": {"value": "c73f513b5961ea1cbb8fe13f482273d1"}, "ambig_present": {"value": "Absent"}, "isl_subtype": {"value": "H5N1"}, "country": {"value": "Canada", "confidence": {"Canada": 1.0}, "entropy": -1e-12}, "originator": {"value": "Canadian Food Inspection Agency"}, "host_generic": {"value": "avian", "confidence": {"avian": 1.0}, "entropy": -1e-12}, "bi_ambig_count": {"value": "Zero"}, "state": {"value": "NS", "confidence": {"NS": 1.0}, "entropy": -1e-12}, "isolate_submitter": {"value": "CA-Win-CFIA"}, "tn_93_dist_b313": {"value": 0.0137}, "N_count": {"value": "Zero"}, "region": {"value": "North America", "confidence": {"North America": 1.0}, "entropy": -1e-12}, "host": {"value": "bird"}}, "branch_attrs": {"mutations": {}}}]}, {"name": "NODE_0000194", "node_attrs": {"div": 0.0017, "num_date": {"value": 2022.059, "confidence": [2022.003, 2022.108]}, "country": {"value": "Canada", "confidence": {"Canada": 0.762, "United States": 0.238}, "entropy": 0.549}, "host_generic": {"value": "avian", "confidence": {"avian": 0.999}, "entropy": 0.00672}, "state": {"value": "NS", "confidence": {"NS": 0.995, "NY": 0.00446}, "entropy": 0.0328}, "region": {"value": "North America", "confidence": {"North America": 1.0}, "entropy": 3.52e-08}}, "branch_attrs": {"mutations": {}}, "children": [{"name": "NODE_0010087", "node_attrs": {"div": 0.00226, "num_date": {"value": 2022.136, "confidence": [2022.097, 2022.136]}, "confidence": {"value": 0}, "country": {"value": "United States", "confidence": {"United States": 0.955, "Canada": 0.0446}, "entropy": 0.182}, "host_generic": {"value": "avian", "confidence": {"avian": 0.999}, "entropy": 0.00578}, "state": {"value": "NY", "confidence": {"NY": 0.995, "NS": 0.00376}, "entropy": 0.0324}, "region": {"value": "North America", "confidence": {"North America": 1.0}, "entropy": 3.51e-08}}, "branch_attrs": {"mutations": {"nuc": ["C639T"]}}, "children": [{"name": "A/backyard_bird/New_York/22-005647-001/2022_ed506ef667", "node_attrs": {"div": 0.00226, "num_date": {"value": 2022.136, "confidence": [2022.136, 2022.136], "inferred": false}, "passage": {"value": "X"}, "N_present": {"value": "Absent"}, "base_id": {"value": "22-005647-001"}, "tri_ambig_count": {"value": "Zero"}, "strain_name": {"value": "A/backyard bird/New York/22-005647-001/2022"}, "reason_for_submission": {"value": "surveillance"}, "primary_identifier": {"value": "SAMN35647636"}, "genotype": {"value": "A1"}, "internal_date": {"value": "2025-6"}, "data_source": {"value": "sra"}, "ha_genetic_group": {"value": "2.3.4.4b"}, "county": {"value": "dutchess county"}, "segment_lineage": {"value": "ea1"}, "isolate_hash": {"value": "ed506ef667f8d563ef60d5134b57ad5d"}, "ambig_present": {"value": "Absent"}, "isl_subtype": {"value": "H5N1"}, "country": {"value": "United States", "confidence": {"United States": 1.0}, "entropy": -1e-12}, "originator": {"value": "PRJNA980729"}, "host_generic": {"value": "avian", "confidence": {"avian": 1.0}, "entropy": -1e-12}, "bi_ambig_count": {"value": "Zero"}, "state": {"value": "NY", "confidence": {"NY": 1.0}, "entropy": -1e-12}, "isolate_submitter": {"value": "USDA-NVSL"}, "tn_93_dist_b313": {"value": 0.0125}, "N_count": {"value": "Zero"}, "region": {"value": "North America", "confidence": {"North America": 1.0}, "entropy": -1e-12}, "host": {"value": "backyard bird"}}, "branch_attrs": {"mutations": {}}}, {"name": "A/backyard_bird/New_York/22-005647-002/2022_73d66ce0bf", "node_attrs": {"div": 0.00226, "num_date": {"value": 2022.136, "confidence": [2022.136, 2022.136], "inferred": false}, "passage": {"value": "X"}, "N_present": {"value": "Absent"}, "base_id": {"value": "22-005647-002"}, "tri_ambig_count": {"value": "Zero"}, "strain_name": {"value": "A/backyard bird/New York/22-005647-002/2022"}, "reason_for_submission": {"value": "surveillance"}, "primary_identifier": {"value": "SAMN35647637"}, "genotype": {"value": "A1"}, "internal_date": {"value": "2025-6"}, "data_source": {"value": "sra"}, "ha_genetic_group": {"value": "2.3.4.4b"}, "county": {"value": "dutchess county"}, "segment_lineage": {"value": "ea1"}, "isolate_hash": {"value": "73d66ce0bf60b02fce993341b4748f63"}, "ambig_present": {"value": "Absent"}, "isl_subtype": {"value": "H5N1"}, "country": {"value": "United States", "confidence": {"United States": 1.0}, "entropy": -1e-12}, "originator": {"value": "PRJNA980729"}, "host_generic": {"value": "avian", "confidence": {"avian": 1.0}, "entropy": -1e-12}, "bi_ambig_count": {"value": "Zero"}, "state": {"value": "NY", "confidence": {"NY": 1.0}, "entropy": -1e-12}, "isolate_submitter": {"value": "USDA-NVSL"}, "tn_93_dist_b313": {"value": 0.0125}, "N_count": {"value": "Zero"}, "region": {"value": "North America", "confidence": {"North America": 1.0}, "entropy": -1e-12}, "host": {"value": "backyard bird"}}, "branch_attrs": {"mutations": {}}}]}, {"name": "NODE_0010088", "node_attrs": {"div": 0.00283, "num_date": {"value": 2022.16, "confidence": [2022.117, 2022.19]}, "confidence": {"value": 93.3}, "country": {"value": "Canada", "confidence": {"Canada": 0.994, "United States": 0.00579}, "entropy": 0.0356}, "host_generic": {"value": "avian", "confidence": {"avian": 0.999}, "entropy": 0.00621}, "state": {"value": "NS", "confidence": {"NS": 1.0}, "entropy": 0.000284}, "region": {"value": "North America", "confidence": {"North America": 1.0}, "entropy": 3.51e-08}}, "branch_attrs": {"mutations": {"nuc": ["G573A", "C611T"], "HA": ["T188I"]}, "labels": {"aa": "HA: T188I"}}, "children": [{"name": "A/mixed/NS/FAV-0127-141B/2022_19367035c2", "node_attrs": {"div": 0.0034, "num_date": {"value": 2022.193, "confidence": [2022.193, 2022.193], "inferred": false}, "passage": {"value": "X"}, "N_present": {"value": "Absent"}, "tri_ambig_count": {"value": "Zero"}, "strain_name": {"value": "A/Mixed/NS/FAV-0127-141B/2022"}, "reason_for_submission": {"value": "surveillance"}, "primary_identifier": {"value": "EPI_ISL_19145190"}, "genotype": {"value": "A1"}, "internal_date": {"value": "2024-21"}, "data_source": {"value": "GISAID"}, "ha_genetic_group": {"value": "2.3.4.4b"}, "segment_lineage": {"value": "ea1"}, "isolate_hash": {"value": "19367035c2b8d079933d2996479b57ef"}, "ambig_present": {"value": "Absent"}, "isl_subtype": {"value": "H5N1"}, "country": {"value": "Canada", "confidence": {"Canada": 1.0}, "entropy": -1e-12}, "originator": {"value": "Canadian Food Inspection Agency"}, "host_generic": {"value": "avian", "confidence": {"avian": 1.0}, "entropy": -1e-12}, "bi_ambig_count": {"value": "Zero"}, "state": {"value": "NS", "confidence": {"NS": 1.0}, "entropy": -1e-12}, "isolate_submitter": {"value": "CA-Win-CFIA"}, "tn_93_dist_b313": {"value": 0.0137}, "N_count": {"value": "Zero"}, "region": {"value": "North America", "confidence": {"North America": 1.0}, "entropy": -1e-12}, "host": {"value": "bird"}}, "branch_attrs": {"mutations": {"nuc": ["A631G"], "HA": ["T195A"]}, "labels": {"aa": "HA: T195A"}}}, {"name": "NODE_0000209", "node_attrs": {"div": 0.00283, "num_date": {"value": 2022.193, "confidence": [2022.16, 2022.193]}, "country": {"value": "Canada", "confidence": {"Canada": 1.0}, "entropy": 0.00167}, "host_generic": {"value": "avian", "confidence": {"avian": 0.999}, "entropy": 0.00574}, "state": {"value": "NS", "confidence": {"NS": 1.0}, "entropy": 1.91e-05}, "region": {"value": "North America", "confidence": {"North America": 1.0}, "entropy": 3.51e-08}}, "branch_attrs": {"mutations": {}}, "children": [{"name": "A/mixed/NS/FAV-0127-154/2022_7d76cf1feb", "node_attrs": {"div": 0.00283, "num_date": {"value": 2022.193, "confidence": [2022.193, 2022.193], "inferred": false}, "passage": {"value": "X"}, "N_present": {"value": "Absent"}, "tri_ambig_count": {"value": "Zero"}, "strain_name": {"value": "A/Mixed/NS/FAV-0127-154/2022"}, "reason_for_submission": {"value": "surveillance"}, "primary_identifier": {"value": "EPI_ISL_19145192"}, "genotype": {"value": "A1"}, "internal_date": {"value": "2024-21"}, "data_source": {"value": "GISAID"}, "ha_genetic_group": {"value": "2.3.4.4b"}, "segment_lineage": {"value": "ea1"}, "isolate_hash": {"value": "7d76cf1feb810c757f201a2784ba8bd8"}, "ambig_present": {"value": "Absent"}, "isl_subtype": {"value": "H5N1"}, "country": {"value": "Canada", "confidence": {"Canada": 1.0}, "entropy": -1e-12}, "originator": {"value": "Canadian Food Inspection Agency"}, "host_generic": {"value": "avian", "confidence": {"avian": 1.0}, "entropy": -1e-12}, "bi_ambig_count": {"value": "Zero"}, "state": {"value": "NS", "confidence": {"NS": 1.0}, "entropy": -1e-12}, "isolate_submitter": {"value": "CA-Win-CFIA"}, "tn_93_dist_b313": {"value": 0.0131}, "N_count": {"value": "Zero"}, "region": {"value": "North America", "confidence": {"North America": 1.0}, "entropy": -1e-12}, "host": {"value": "bird"}}, "branch_attrs": {"mutations": {}}}, {"name": "A/mixed/NS/FAV-0127-153/2022_e178c2faa0", "node_attrs": {"div": 0.00283, "num_date": {"value": 2022.193, "confidence": [2022.193, 2022.193], "inferred": false}, "passage": {"value": "X"}, "N_present": {"value": "Absent"}, "tri_ambig_count": {"value": "Zero"}, "strain_name": {"value": "A/Mixed/NS/FAV-0127-153/2022"}, "reason_for_submission": {"value": "surveillance"}, "primary_identifier": {"value": "EPI_ISL_19145191"}, "genotype": {"value": "A1"}, "internal_date": {"value": "2024-21"}, "data_source": {"value": "GISAID"}, "ha_genetic_group": {"value": "2.3.4.4b"}, "segment_lineage": {"value": "ea1"}, "isolate_hash": {"value": "e178c2faa0520c20ab5c2253af186b61"}, "ambig_present": {"value": "Absent"}, "isl_subtype": {"value": "H5N1"}, "country": {"value": "Canada", "confidence": {"Canada": 1.0}, "entropy": -1e-12}, "originator": {"value": "Canadian Food Inspection Agency"}, "host_generic": {"value": "avian", "confidence": {"avian": 1.0}, "entropy": -1e-12}, "bi_ambig_count": {"value": "Zero"}, "state": {"value": "NS", "confidence": {"NS": 1.0}, "entropy": -1e-12}, "isolate_submitter": {"value": "CA-Win-CFIA"}, "tn_93_dist_b313": {"value": 0.0131}, "N_count": {"value": "Zero"}, "region": {"value": "North America", "confidence": {"North America": 1.0}, "entropy": -1e-12}, "host": {"value": "bird"}}, "branch_attrs": {"mutations": {}}}]}]}]}]}]}]}]}, {"name": "NODE_0000128", "node_attrs": {"div": 0.000566, "num_date": {"value": 2021.974, "confidence": [2021.933, 2022.052]}, "country": {"value": "United States", "confidence": {"United States": 0.99, "Canada": 0.00988}, "entropy": 0.0555}, "host_generic": {"value": "avian", "confidence": {"avian": 0.991, "poultry": 0.00865}, "entropy": 0.0497}, "state": {"value": "SD", "confidence": {"SD": 0.978, "NC": 0.0166, "MO": 0.00154, "MN": 0.00148, "NS": 0.00131}, "entropy": 0.125}, "region": {"value": "North America", "confidence": {"North America": 1.0}, "entropy": 3.52e-08}}, "branch_attrs": {"mutations": {}}, "children": [{"name": "NODE_0010248", "node_attrs": {"div": 0.00113, "num_date": {"value": 2022.08, "confidence": [2022.023, 2022.122]}, "confidence": {"value": 86.9}, "country": {"value": "United States", "confidence": {"United States": 0.929, "Canada": 0.0709}, "entropy": 0.256}, "host_generic": {"value": "avian", "confidence": {"avian": 0.918, "poultry": 0.0822}, "entropy": 0.284}, "state": {"value": "SD", "confidence": {"SD": 0.984, "NC": 0.00654, "NS": 0.00647}, "entropy": 0.103}, "region": {"value": "North America", "confidence": {"North America": 1.0}, "entropy": 3.51e-08}}, "branch_attrs": {"mutations": {"nuc": ["G441T"]}}, "children": [{"name": "NODE_0000130", "node_attrs": {"div": 0.00113, "num_date": {"value": 2022.171, "confidence": [2022.112, 2022.171]}, "country": {"value": "United States", "confidence": {"United States": 0.996, "Canada": 0.00423}, "entropy": 0.0273}, "host_generic": {"value": "poultry", "confidence": {"poultry": 0.929, "avian": 0.0708}, "entropy": 0.256}, "state": {"value": "SD", "confidence": {"SD": 1.0}, "entropy": 0.00116}, "region": {"value": "North America", "confidence": {"North America": 1.0}, "entropy": 3.51e-08}}, "branch_attrs": {"mutations": {}}, "children": [{"name": "A/turkey/South_Dakota/22-006792-002/2022_e42069fd27", "node_attrs": {"div": 0.00113, "num_date": {"value": 2022.171, "confidence": [2022.171, 2022.171], "inferred": false}, "passage": {"value": "X"}, "N_present": {"value": "Absent"}, "base_id": {"value": "22-006792-002"}, "tri_ambig_count": {"value": "Zero"}, "strain_name": {"value": "A/turkey/South Dakota/22-006792-002/2022"}, "reason_for_submission": {"value": "surveillance"}, "primary_identifier": {"value": "SAMN35647687"}, "genotype": {"value": "A1"}, "internal_date": {"value": "2025-6"}, "data_source": {"value": "sra"}, "ha_genetic_group": {"value": "2.3.4.4b"}, "county": {"value": "charles mix county"}, "segment_lineage": {"value": "ea1"}, "isolate_hash": {"value": "e42069fd27cd2505823373de3518d979"}, "ambig_present": {"value": "Absent"}, "isl_subtype": {"value": "H5N1"}, "country": {"value": "United States", "confidence": {"United States": 1.0}, "entropy": -1e-12}, "originator": {"value": "PRJNA980729"}, "host_generic": {"value": "poultry", "confidence": {"poultry": 1.0}, "entropy": -1e-12}, "bi_ambig_count": {"value": "Zero"}, "state": {"value": "SD", "confidence": {"SD": 1.0}, "entropy": -1e-12}, "isolate_submitter": {"value": "USDA-NVSL"}, "tn_93_dist_b313": {"value": 0.0125}, "N_count": {"value": "Zero"}, "region": {"value": "North America", "confidence": {"North America": 1.0}, "entropy": -1e-12}, "host": {"value": "turkey"}}, "branch_attrs": {"mutations": {}}}, {"name": "A/turkey/South_Dakota/22-006792-001/2022_55bd27058f", "node_attrs": {"div": 0.00113, "num_date": {"value": 2022.171, "confidence": [2022.171, 2022.171], "inferred": false}, "passage": {"value": "X"}, "N_present": {"value": "Absent"}, "base_id": {"value": "22-006792-001"}, "tri_ambig_count": {"value": "Zero"}, "strain_name": {"value": "A/turkey/South Dakota/22-006792-001/2022"}, "reason_for_submission": {"value": "surveillance"}, "primary_identifier": {"value": "SAMN35647686"}, "genotype": {"value": "A1"}, "internal_date": {"value": "2025-6"}, "data_source": {"value": "sra"}, "ha_genetic_group": {"value": "2.3.4.4b"}, "county": {"value": "charles mix county"}, "segment_lineage": {"value": "ea1"}, "isolate_hash": {"value": "55bd27058f0edda778267d4627e3a840"}, "ambig_present": {"value": "Absent"}, "isl_subtype": {"value": "H5N1"}, "country": {"value": "United States", "confidence": {"United States": 1.0}, "entropy": -1e-12}, "originator": {"value": "PRJNA980729"}, "host_generic": {"value": "poultry", "confidence": {"poultry": 1.0}, "entropy": -1e-12}, "bi_ambig_count": {"value": "Zero"}, "state": {"value": "SD", "confidence": {"SD": 1.0}, "entropy": -1e-12}, "isolate_submitter": {"value": "USDA-NVSL"}, "tn_93_dist_b313": {"value": 0.0125}, "N_count": {"value": "Zero"}, "region": {"value": "North America", "confidence": {"North America": 1.0}, "entropy": -1e-12}, "host": {"value": "turkey"}}, "branch_attrs": {"mutations": {}}}]}, {"name": "NODE_0010250", "node_attrs": {"div": 0.0017, "num_date": {"value": 2022.122, "confidence": [2022.098, 2022.125]}, "confidence": {"value": 85.3}, "country": {"value": "Canada", "confidence": {"Canada": 0.999}, "entropy": 0.00445}, "host_generic": {"value": "avian", "confidence": {"avian": 0.999}, "entropy": 0.00555}, "state": {"value": "NS", "confidence": {"NS": 0.996, "PE": 0.00313}, "entropy": 0.0282}, "region": {"value": "North America", "confidence": {"North America": 1.0}, "entropy": 5.92e-11}}, "branch_attrs": {"mutations": {"nuc": ["G1284A"]}}, "children": [{"name": "A/great_black-backed_gull/NS/FAV-0330-1/2022_9bb8728fe5", "node_attrs": {"div": 0.00226, "num_date": {"value": 2022.223, "confidence": [2022.223, 2022.223], "inferred": false}, "passage": {"value": "X"}, "N_present": {"value": "Absent"}, "tri_ambig_count": {"value": "Zero"}, "strain_name": {"value": "A/Great_Black-Backed_Gull/NS/FAV-0330-1/2022"}, "reason_for_submission": {"value": "surveillance"}, "primary_identifier": {"value": "EPI_ISL_19145209"}, "genotype": {"value": "A1"}, "internal_date": {"value": "2024-21"}, "data_source": {"value": "GISAID"}, "ha_genetic_group": {"value": "2.3.4.4b"}, "segment_lineage": {"value": "ea1"}, "isolate_hash": {"value": "9bb8728fe589b8c862d095ae4773c029"}, "ambig_present": {"value": "Absent"}, "isl_subtype": {"value": "H5N1"}, "country": {"value": "Canada", "confidence": {"Canada": 1.0}, "entropy": -1e-12}, "originator": {"value": "Atlantic Veterinary College University of Prince Edward Island"}, "host_generic": {"value": "avian", "confidence": {"avian": 1.0}, "entropy": -1e-12}, "bi_ambig_count": {"value": "Zero"}, "state": {"value": "NS", "confidence": {"NS": 1.0}, "entropy": -1e-12}, "isolate_submitter": {"value": "CA-Win-CFIA"}, "tn_93_dist_b313": {"value": 0.0137}, "N_count": {"value": "Zero"}, "region": {"value": "North America", "confidence": {"North America": 1.0}, "entropy": -1e-12}, "host": {"value": "great black-backed gull"}}, "branch_attrs": {"mutations": {"nuc": ["G609A"]}}}, {"name": "A/snowy_owl/PE/FAV-0121-1/2022_f8dacd0f80", "node_attrs": {"div": 0.00226, "num_date": {"value": 2022.147, "confidence": [2022.147, 2022.147], "inferred": false}, "passage": {"value": "X"}, "N_present": {"value": "Absent"}, "tri_ambig_count": {"value": "Zero"}, "strain_name": {"value": "A/Snowy_Owl/PE/FAV-0121-1/2022"}, "reason_for_submission": {"value": "surveillance"}, "primary_identifier": {"value": "EPI_ISL_19145178"}, "genotype": {"value": "A1"}, "internal_date": {"value": "2024-21"}, "data_source": {"value": "GISAID"}, "ha_genetic_group": {"value": "2.3.4.4b"}, "segment_lineage": {"value": "ea1"}, "isolate_hash": {"value": "f8dacd0f80503b90b309900274864b27"}, "ambig_present": {"value": "Absent"}, "isl_subtype": {"value": "H5N1"}, "country": {"value": "Canada", "confidence": {"Canada": 1.0}, "entropy": -1e-12}, "originator": {"value": "Atlantic Veterinary College University of Prince Edward Island"}, "host_generic": {"value": "avian", "confidence": {"avian": 1.0}, "entropy": -1e-12}, "bi_ambig_count": {"value": "Zero"}, "state": {"value": "PE", "confidence": {"PE": 1.0}, "entropy": -1e-12}, "isolate_submitter": {"value": "CA-Win-CFIA"}, "tn_93_dist_b313": {"value": 0.0137}, "N_count": {"value": "Zero"}, "region": {"value": "North America", "confidence": {"North America": 1.0}, "entropy": -1e-12}, "host": {"value": "owl"}}, "branch_attrs": {"mutations": {"nuc": ["T589C"], "HA": ["S181P"]}, "labels": {"aa": "HA: S181P"}}}, {"name": "A/red-breasted_merganser/NS/FAV-0113-1/2022_c13066557c", "node_attrs": {"div": 0.0017, "num_date": {"value": 2022.125, "confidence": [2022.125, 2022.125], "inferred": false}, "passage": {"value": "X"}, "N_present": {"value": "Absent"}, "tri_ambig_count": {"value": "Zero"}, "strain_name": {"value": "A/Red-breasted_Merganser/NS/FAV-0113-1/2022"}, "reason_for_submission": {"value": "surveillance"}, "primary_identifier": {"value": "EPI_ISL_19145169"}, "genotype": {"value": "A1"}, "internal_date": {"value": "2024-21"}, "data_source": {"value": "GISAID"}, "ha_genetic_group": {"value": "2.3.4.4b"}, "segment_lineage": {"value": "ea1"}, "isolate_hash": {"value": "c13066557ce45bbc50035b292470755f"}, "ambig_present": {"value": "Absent"}, "isl_subtype": {"value": "H5N1"}, "country": {"value": "Canada", "confidence": {"Canada": 1.0}, "entropy": -1e-12}, "originator": {"value": "Canadian Food Inspection Agency"}, "host_generic": {"value": "avian", "confidence": {"avian": 1.0}, "entropy": -1e-12}, "bi_ambig_count": {"value": "Zero"}, "state": {"value": "NS", "confidence": {"NS": 1.0}, "entropy": -1e-12}, "isolate_submitter": {"value": "CA-Win-CFIA"}, "tn_93_dist_b313": {"value": 0.0131}, "N_count": {"value": "Zero"}, "region": {"value": "North America", "confidence": {"North America": 1.0}, "entropy": -1e-12}, "host": {"value": "bird"}}, "branch_attrs": {"mutations": {}}}]}]}, {"name": "NODE_0010091", "node_attrs": {"div": 0.00113, "num_date": {"value": 2022.037, "confidence": [2021.989, 2022.068]}, "confidence": {"value": 86.9}, "country": {"value": "United States", "confidence": {"United States": 0.999}, "entropy": 0.00606}, "host_generic": {"value": "avian", "confidence": {"avian": 0.998, "poultry": 0.00153}, "entropy": 0.0115}, "state": {"value": "SD", "confidence": {"SD": 0.6, "NC": 0.213, "MO": 0.133, "IN": 0.0237, "MN": 0.0167, "ND": 0.00501, "KS": 0.00127}, "entropy": 1.161}, "region": {"value": "North America", "confidence": {"North America": 1.0}, "entropy": 3.52e-08}}, "branch_attrs": {"mutations": {"nuc": ["T1113C"]}}, "children": [{"name": "A/american_wigeon/North_Carolina/22-003439-003/2022_835673fac5", "node_attrs": {"div": 0.0017, "num_date": {"value": 2022.07, "confidence": [2022.07, 2022.07], "inferred": false}, "ambig_positions_NT": {"value": "254"}, "passage": {"value": "X"}, "N_present": {"value": "Absent"}, "base_id": {"value": "22-003439-003"}, "tri_ambig_count": {"value": "Zero"}, "strain_name": {"value": "A/american wigeon/North Carolina/22-003439-003/2022"}, "reason_for_submission": {"value": "surveillance"}, "primary_identifier": {"value": "SAMN35647572"}, "genotype": {"value": "A1"}, "internal_date": {"value": "2025-6"}, "data_source": {"value": "sra"}, "ha_genetic_group": {"value": "2.3.4.4b"}, "county": {"value": "pamlico county"}, "segment_lineage": {"value": "ea1"}, "isolate_hash": {"value": "835673fac53fd901c075ad8cbb054e65"}, "ambig_present": {"value": "Present"}, "isl_subtype": {"value": "H5N1"}, "country": {"value": "United States", "confidence": {"United States": 1.0}, "entropy": -1e-12}, "originator": {"value": "PRJNA980729"}, "host_generic": {"value": "avian", "confidence": {"avian": 1.0}, "entropy": -1e-12}, "bi_ambig_count": {"value": "One"}, "state": {"value": "NC", "confidence": {"NC": 1.0}, "entropy": -1e-12}, "isolate_submitter": {"value": "USDA-NVSL"}, "tn_93_dist_b313": {"value": 0.0131}, "N_count": {"value": "Zero"}, "region": {"value": "North America", "confidence": {"North America": 1.0}, "entropy": -1e-12}, "host": {"value": "american wigeon"}}, "branch_attrs": {"mutations": {"nuc": ["G1503A"]}}}, {"name": "NODE_0000134", "node_attrs": {"div": 0.00113, "num_date": {"value": 2022.057, "confidence": [2022.008, 2022.094]}, "country": {"value": "United States", "confidence": {"United States": 1.0}, "entropy": 0.00217}, "host_generic": {"value": "avian", "confidence": {"avian": 0.999, "poultry": 0.00145}, "entropy": 0.0109}, "state": {"value": "MO", "confidence": {"MO": 0.407, "SD": 0.339, "IN": 0.108, "NC": 0.0909, "MN": 0.0295, "ND": 0.00915, "KS": 0.00247, "FL": 0.00127, "IA": 0.00118}, "entropy": 1.46}, "region": {"value": "North America", "confidence": {"North America": 1.0}, "entropy": 5.65e-08}}, "branch_attrs": {"mutations": {}}, "children": [{"name": "A/Eastern_screech_owl/Indiana/22-019846-002/2022_7fc95a6a25", "node_attrs": {"div": 0.00113, "num_date": {"value": 2022.475, "confidence": [2022.475, 2022.475], "inferred": false}, "passage": {"value": "OR"}, "N_present": {"value": "Absent"}, "base_id": {"value": "22-019846-002"}, "tri_ambig_count": {"value": "Zero"}, "strain_name": {"value": "A/eastern screech owl/Indiana/22-019846-002/2022"}, "reason_for_submission": {"value": "surveillance"}, "primary_identifier": {"value": "EPI_ISL_19607877"}, "genotype": {"value": "B2.1"}, "internal_date": {"value": "2024-51"}, "data_source": {"value": "GISAID"}, "ha_genetic_group": {"value": "2.3.4.4b"}, "segment_lineage": {"value": "ea1"}, "isolate_hash": {"value": "7fc95a6a25db78ae1ba77323fd804951"}, "ambig_present": {"value": "Absent"}, "isl_subtype": {"value": "H5N1"}, "country": {"value": "United States", "confidence": {"United States": 1.0}, "entropy": -1e-12}, "originator": {"value": "USDA APHIS Veterinary Services Diagnostic Virology Laboratory National Veterinary Services Laboratories"}, "host_generic": {"value": "avian", "confidence": {"avian": 1.0}, "entropy": -1e-12}, "bi_ambig_count": {"value": "Zero"}, "state": {"value": "IN", "confidence": {"IN": 1.0}, "entropy": -1e-12}, "isolate_submitter": {"value": "import"}, "tn_93_dist_b313": {"value": 0.0125}, "N_count": {"value": "Zero"}, "region": {"value": "North America", "confidence": {"North America": 1.0}, "entropy": -1e-12}, "host": {"value": "owl"}}, "branch_attrs": {"mutations": {}}}, {"name": "NODE_0010093", "node_attrs": {"div": 0.0017, "num_date": {"value": 2022.082, "confidence": [2022.053, 2022.127]}, "confidence": {"value": 81.5}, "country": {"value": "United States", "confidence": {"United States": 1.0}, "entropy": 0.00108}, "host_generic": {"value": "avian", "confidence": {"avian": 0.998, "poultry": 0.00158}, "entropy": 0.0118}, "state": {"value": "MO", "confidence": {"MO": 0.982, "SD": 0.0171}, "entropy": 0.0981}, "region": {"value": "North America", "confidence": {"North America": 1.0}, "entropy": 3.51e-08}}, "branch_attrs": {"mutations": {"nuc": ["A417G"]}}, "children": [{"name": "A/snow_goose/Missouri/22-006328-011/2022_a901b0ae05", "node_attrs": {"div": 0.0017, "num_date": {"value": 2022.144, "confidence": [2022.144, 2022.144], "inferred": false}, "passage": {"value": "X"}, "N_present": {"value": "Absent"}, "base_id": {"value": "22-006328-011"}, "tri_ambig_count": {"value": "Zero"}, "strain_name": {"value": "A/snow goose/Missouri/22-006328-011/2022"}, "reason_for_submission": {"value": "surveillance"}, "primary_identifier": {"value": "SAMN35647660"}, "genotype": {"value": "A1"}, "internal_date": {"value": "2025-6"}, "data_source": {"value": "sra"}, "ha_genetic_group": {"value": "2.3.4.4b"}, "county": {"value": "chariton county"}, "segment_lineage": {"value": "ea1"}, "isolate_hash": {"value": "a901b0ae05ee6e45fc74f67241c538be"}, "ambig_present": {"value": "Absent"}, "isl_subtype": {"value": "H5N1"}, "country": {"value": "United States", "confidence": {"United States": 1.0}, "entropy": -1e-12}, "originator": {"value": "PRJNA980729"}, "host_generic": {"value": "avian", "confidence": {"avian": 1.0}, "entropy": -1e-12}, "bi_ambig_count": {"value": "Zero"}, "state": {"value": "MO", "confidence": {"MO": 1.0}, "entropy": -1e-12}, "isolate_submitter": {"value": "USDA-NVSL"}, "tn_93_dist_b313": {"value": 0.0131}, "N_count": {"value": "Zero"}, "region": {"value": "North America", "confidence": {"North America": 1.0}, "entropy": -1e-12}, "host": {"value": "snow goose"}}, "branch_attrs": {"mutations": {}}}, {"name": "NODE_0010094", "node_attrs": {"div": 0.00283, "num_date": {"value": 2022.119, "confidence": [2022.096, 2022.138]}, "confidence": {"value": 91.9}, "country": {"value": "United States", "confidence": {"United States": 1.0}, "entropy": 7.05e-06}, "host_generic": {"value": "avian", "confidence": {"avian": 0.991, "poultry": 0.00923}, "entropy": 0.0524}, "state": {"value": "MO", "confidence": {"MO": 0.985, "SD": 0.015}, "entropy": 0.0798}, "region": {"value": "North America", "confidence": {"North America": 1.0}, "entropy": -9.11e-13}}, "branch_attrs": {"mutations": {"nuc": ["A610G", "C1113T"], "HA": ["T188A"]}, "labels": {"aa": "HA: T188A"}}, "children": [{"name": "A/snow_goose/South_Dakota/22-009478-020/2022_72213f43a7", "node_attrs": {"div": 0.00339, "num_date": {"value": 2022.21, "confidence": [2022.21, 2022.21], "inferred": false}, "passage": {"value": "X"}, "N_present": {"value": "Absent"}, "base_id": {"value": "22-009478-020"}, "tri_ambig_count": {"value": "Zero"}, "strain_name": {"value": "A/snow goose/South Dakota/22-009478-020/2022"}, "reason_for_submission": {"value": "surveillance"}, "primary_identifier": {"value": "SAMN35648025"}, "genotype": {"value": "A1"}, "internal_date": {"value": "2025-6"}, "data_source": {"value": "sra"}, "ha_genetic_group": {"value": "2.3.4.4b"}, "county": {"value": "aurora county"}, "segment_lineage": {"value": "ea1"}, "isolate_hash": {"value": "72213f43a763c66ff4ff1edb424a9e0a"}, "ambig_present": {"value": "Absent"}, "isl_subtype": {"value": "H5N1"}, "country": {"value": "United States", "confidence": {"United States": 1.0}, "entropy": -1e-12}, "originator": {"value": "PRJNA980729"}, "host_generic": {"value": "avian", "confidence": {"avian": 1.0}, "entropy": -1e-12}, "bi_ambig_count": {"value": "Zero"}, "state": {"value": "SD", "confidence": {"SD": 1.0}, "entropy": -1e-12}, "isolate_submitter": {"value": "USDA-NVSL"}, "tn_93_dist_b313": {"value": 0.0137}, "N_count": {"value": "Zero"}, "region": {"value": "North America", "confidence": {"North America": 1.0}, "entropy": -1e-12}, "host": {"value": "snow goose"}}, "branch_attrs": {"mutations": {"nuc": ["A447T"]}}}, {"name": "A/mallard/Iowa/22-007265-001/2022_94583d5057", "node_attrs": {"div": 0.00339, "num_date": {"value": 2022.179, "confidence": [2022.179, 2022.179], "inferred": false}, "passage": {"value": "X"}, "N_present": {"value": "Absent"}, "base_id": {"value": "22-007265-001"}, "tri_ambig_count": {"value": "Zero"}, "strain_name": {"value": "A/mallard/Iowa/22-007265-001/2022"}, "reason_for_submission": {"value": "surveillance"}, "primary_identifier": {"value": "SAMN35647709"}, "genotype": {"value": "A1"}, "internal_date": {"value": "2025-6"}, "data_source": {"value": "sra"}, "ha_genetic_group": {"value": "2.3.4.4b"}, "county": {"value": "polk county"}, "segment_lineage": {"value": "ea1"}, "isolate_hash": {"value": "94583d50571f47b7d1cd36832e8ff4a6"}, "ambig_present": {"value": "Absent"}, "isl_subtype": {"value": "H5N1"}, "country": {"value": "United States", "confidence": {"United States": 1.0}, "entropy": -1e-12}, "originator": {"value": "PRJNA980729"}, "host_generic": {"value": "avian", "confidence": {"avian": 1.0}, "entropy": -1e-12}, "bi_ambig_count": {"value": "Zero"}, "state": {"value": "IA", "confidence": {"IA": 1.0}, "entropy": -1e-12}, "isolate_submitter": {"value": "USDA-NVSL"}, "tn_93_dist_b313": {"value": 0.0137}, "N_count": {"value": "Zero"}, "region": {"value": "North America", "confidence": {"North America": 1.0}, "entropy": -1e-12}, "host": {"value": "mallard"}}, "branch_attrs": {"mutations": {"nuc": ["T33C"]}}}, {"name": "A/chicken/Missouri/22-006639-001/2022_0c7b62af66", "node_attrs": {"div": 0.00283, "num_date": {"value": 2022.168, "confidence": [2022.168, 2022.168], "inferred": false}, "passage": {"value": "X"}, "N_present": {"value": "Absent"}, "base_id": {"value": "22-006639-001"}, "tri_ambig_count": {"value": "Zero"}, "strain_name": {"value": "A/chicken/Missouri/22-006639-001/2022"}, "reason_for_submission": {"value": "surveillance"}, "primary_identifier": {"value": "SAMN35647684"}, "genotype": {"value": "A1"}, "internal_date": {"value": "2025-6"}, "data_source": {"value": "sra"}, "ha_genetic_group": {"value": "2.3.4.4b"}, "county": {"value": "bates county"}, "segment_lineage": {"value": "ea1"}, "isolate_hash": {"value": "0c7b62af662b56983cf4eb3029a98a5e"}, "ambig_present": {"value": "Absent"}, "isl_subtype": {"value": "H5N1"}, "country": {"value": "United States", "confidence": {"United States": 1.0}, "entropy": -1e-12}, "originator": {"value": "PRJNA980729"}, "host_generic": {"value": "poultry", "confidence": {"poultry": 1.0}, "entropy": -1e-12}, "bi_ambig_count": {"value": "Zero"}, "state": {"value": "MO", "confidence": {"MO": 1.0}, "entropy": -1e-12}, "isolate_submitter": {"value": "USDA-NVSL"}, "tn_93_dist_b313": {"value": 0.0131}, "N_count": {"value": "Zero"}, "region": {"value": "North America", "confidence": {"North America": 1.0}, "entropy": -1e-12}, "host": {"value": "chicken"}}, "branch_attrs": {"mutations": {}}}, {"name": "NODE_0000138", "node_attrs": {"div": 0.00283, "num_date": {"value": 2022.127, "confidence": [2022.108, 2022.14]}, "country": {"value": "United States", "confidence": {"United States": 1.0}, "entropy": 0.00108}, "host_generic": {"value": "avian", "confidence": {"avian": 0.905, "poultry": 0.0948}, "entropy": 0.314}, "state": {"value": "MO", "confidence": {"MO": 0.994, "SD": 0.00636}, "entropy": 0.0395}, "region": {"value": "North America", "confidence": {"North America": 1.0}, "entropy": 3.51e-08}}, "branch_attrs": {"mutations": {}}, "children": [{"name": "A/turkey/Missouri/22-006944-002/2022_ebb37f6b91", "node_attrs": {"div": 0.00339, "num_date": {"value": 2022.179, "confidence": [2022.179, 2022.179], "inferred": false}, "ambig_positions_NT": {"value": "1212"}, "passage": {"value": "X"}, "N_present": {"value": "Absent"}, "base_id": {"value": "22-006944-002"}, "tri_ambig_count": {"value": "Zero"}, "strain_name": {"value": "A/turkey/Missouri/22-006944-002/2022"}, "reason_for_submission": {"value": "surveillance"}, "primary_identifier": {"value": "SAMN35647693"}, "genotype": {"value": "A1"}, "internal_date": {"value": "2025-6"}, "data_source": {"value": "sra"}, "ha_genetic_group": {"value": "2.3.4.4b"}, "county": {"value": "jasper county"}, "segment_lineage": {"value": "ea1"}, "isolate_hash": {"value": "ebb37f6b91442b9d436020eacdeb2f1e"}, "ambig_present": {"value": "Present"}, "isl_subtype": {"value": "H5N1"}, "country": {"value": "United States", "confidence": {"United States": 1.0}, "entropy": -1e-12}, "originator": {"value": "PRJNA980729"}, "host_generic": {"value": "poultry", "confidence": {"poultry": 1.0}, "entropy": -1e-12}, "bi_ambig_count": {"value": "One"}, "state": {"value": "MO", "confidence": {"MO": 1.0}, "entropy": -1e-12}, "isolate_submitter": {"value": "USDA-NVSL"}, "tn_93_dist_b313": {"value": 0.0137}, "N_count": {"value": "Zero"}, "region": {"value": "North America", "confidence": {"North America": 1.0}, "entropy": -1e-12}, "host": {"value": "turkey"}}, "branch_attrs": {"mutations": {"nuc": ["T457C"], "HA": ["Y137H"]}, "labels": {"aa": "HA: Y137H"}}}, {"name": "NODE_0000139", "node_attrs": {"div": 0.00283, "num_date": {"value": 2022.133, "confidence": [2022.118, 2022.142]}, "country": {"value": "United States", "confidence": {"United States": 1.0}, "entropy": 0.00207}, "host_generic": {"value": "avian", "confidence": {"avian": 0.991, "poultry": 0.00899}, "entropy": 0.0513}, "state": {"value": "MO", "confidence": {"MO": 0.988, "SD": 0.0102, "MN": 0.00107}, "entropy": 0.0744}, "region": {"value": "North America", "confidence": {"North America": 1.0}, "entropy": 3.51e-08}}, "branch_attrs": {"mutations": {}}, "children": [{"name": "A/snow_goose/Missouri/22-006328-022/2022_80e64a1ec4", "node_attrs": {"div": 0.00339, "num_date": {"value": 2022.144, "confidence": [2022.144, 2022.144], "inferred": false}, "ambig_positions_NT": {"value": "1055"}, "passage": {"value": "X"}, "N_present": {"value": "Absent"}, "base_id": {"value": "22-006328-022"}, "tri_ambig_count": {"value": "Zero"}, "strain_name": {"value": "A/snow goose/Missouri/22-006328-022/2022"}, "reason_for_submission": {"value": "surveillance"}, "primary_identifier": {"value": "SAMN35647663"}, "genotype": {"value": "A1"}, "internal_date": {"value": "2025-6"}, "data_source": {"value": "sra"}, "ha_genetic_group": {"value": "2.3.4.4b"}, "county": {"value": "chariton county"}, "segment_lineage": {"value": "ea1"}, "isolate_hash": {"value": "80e64a1ec41adbc4d299a01c7df336be"}, "ambig_present": {"value": "Present"}, "isl_subtype": {"value": "H5N1"}, "country": {"value": "United States", "confidence": {"United States": 1.0}, "entropy": -1e-12}, "originator": {"value": "PRJNA980729"}, "host_generic": {"value": "avian", "confidence": {"avian": 1.0}, "entropy": -1e-12}, "bi_ambig_count": {"value": "One"}, "state": {"value": "MO", "confidence": {"MO": 1.0}, "entropy": -1e-12}, "isolate_submitter": {"value": "USDA-NVSL"}, "tn_93_dist_b313": {"value": 0.0137}, "N_count": {"value": "Zero"}, "region": {"value": "North America", "confidence": {"North America": 1.0}, "entropy": -1e-12}, "host": {"value": "snow goose"}}, "branch_attrs": {"mutations": {"nuc": ["A358T"], "HA": ["M104L"]}, "labels": {"aa": "HA: M104L"}}}, {"name": "NODE_0000140", "node_attrs": {"div": 0.00283, "num_date": {"value": 2022.199, "confidence": [2022.145, 2022.199]}, "country": {"value": "United States", "confidence": {"United States": 0.998, "Canada": 0.00195}, "entropy": 0.0141}, "host_generic": {"value": "avian", "confidence": {"avian": 0.998, "poultry": 0.00169}, "entropy": 0.0125}, "state": {"value": "SD", "confidence": {"SD": 0.561, "SK": 0.18, "MO": 0.151, "MN": 0.0735, "ND": 0.0273, "IA": 0.00152}, "entropy": 1.267}, "region": {"value": "North America", "confidence": {"North America": 1.0}, "entropy": 3.76e-08}}, "branch_attrs": {"mutations": {}}, "children": [{"name": "A/canada_goose/South_Dakota/22-008571-003/2022_555f494f14", "node_attrs": {"div": 0.00283, "num_date": {"value": 2022.199, "confidence": [2022.199, 2022.199], "inferred": false}, "passage": {"value": "X"}, "N_present": {"value": "Absent"}, "base_id": {"value": "22-008571-003"}, "tri_ambig_count": {"value": "Zero"}, "strain_name": {"value": "A/canada goose/South Dakota/22-008571-003/2022"}, "reason_for_submission": {"value": "surveillance"}, "primary_identifier": {"value": "SAMN35647862"}, "genotype": {"value": "A1"}, "internal_date": {"value": "2025-6"}, "data_source": {"value": "sra"}, "ha_genetic_group": {"value": "2.3.4.4b"}, "county": {"value": "stanley county"}, "segment_lineage": {"value": "ea1"}, "isolate_hash": {"value": "555f494f1424d471f4ab7aed90f214c6"}, "ambig_present": {"value": "Absent"}, "isl_subtype": {"value": "H5N1"}, "country": {"value": "United States", "confidence": {"United States": 1.0}, "entropy": -1e-12}, "originator": {"value": "PRJNA980729"}, "host_generic": {"value": "avian", "confidence": {"avian": 1.0}, "entropy": -1e-12}, "bi_ambig_count": {"value": "Zero"}, "state": {"value": "SD", "confidence": {"SD": 1.0}, "entropy": -1e-12}, "isolate_submitter": {"value": "USDA-NVSL"}, "tn_93_dist_b313": {"value": 0.0131}, "N_count": {"value": "Zero"}, "region": {"value": "North America", "confidence": {"North America": 1.0}, "entropy": -1e-12}, "host": {"value": "canada goose"}}, "branch_attrs": {"mutations": {}}}, {"name": "NODE_0010100", "node_attrs": {"div": 0.00566, "num_date": {"value": 2022.472, "confidence": [2022.295, 2022.683]}, "confidence": {"value": 98.4}, "country": {"value": "United States", "confidence": {"United States": 0.968, "Canada": 0.0318}, "entropy": 0.141}, "host_generic": {"value": "avian", "confidence": {"avian": 0.998, "poultry": 0.00181}, "entropy": 0.0132}, "state": {"value": "SK", "confidence": {"SK": 0.962, "SD": 0.029, "MN": 0.00622, "ND": 0.00181}, "entropy": 0.193}, "region": {"value": "North America", "confidence": {"North America": 1.0}, "entropy": 6.37e-11}}, "branch_attrs": {"mutations": {"nuc": ["G40A", "A46G", "T693C", "G1146A", "C1671T"], "HA-SigPep": ["V14I", "S16G"]}, "labels": {"aa": "HA-SigPep: V14I, S16G"}}, "children": [{"name": "NODE_0010103", "node_attrs": {"div": 0.00679, "num_date": {"value": 2022.674, "confidence": [2022.591, 2022.752]}, "confidence": {"value": 93.2}, "country": {"value": "United States", "confidence": {"United States": 0.998, "Canada": 0.00221}, "entropy": 0.0157}, "host_generic": {"value": "avian", "confidence": {"avian": 0.999}, "entropy": 0.00745}, "state": {"value": "CA", "confidence": {"CA": 0.997, "SK": 0.00208}, "entropy": 0.027}, "region": {"value": "North America", "confidence": {"North America": 1.0}, "entropy": 3.51e-08}}, "branch_attrs": {"mutations": {"nuc": ["C415T", "C416T"], "HA": ["P123L"]}, "labels": {"aa": "HA: P123L"}}, "children": [{"name": "NODE_0010104", "node_attrs": {"div": 0.00736, "num_date": {"value": 2022.727, "confidence": [2022.674, 2022.758]}, "confidence": {"value": 83.7}, "country": {"value": "United States", "confidence": {"United States": 1.0}, "entropy": 0.0022}, "host_generic": {"value": "avian", "confidence": {"avian": 0.999}, "entropy": 0.00628}, "state": {"value": "CA", "confidence": {"CA": 1.0}, "entropy": 0.000313}, "region": {"value": "North America", "confidence": {"North America": 1.0}, "entropy": 3.51e-08}}, "branch_attrs": {"mutations": {"nuc": ["C611A"], "HA": ["A188E"]}, "labels": {"aa": "HA: A188E"}}, "children": [{"name": "A/black_crowned_night_heron/California/22-032919-004/2022_f0c8ead420", "node_attrs": {"div": 0.00793, "num_date": {"value": 2022.758, "confidence": [2022.758, 2022.758], "inferred": false}, "passage": {"value": "OR"}, "N_present": {"value": "Absent"}, "base_id": {"value": "22-032919-004"}, "tri_ambig_count": {"value": "Zero"}, "strain_name": {"value": "A/black crowned night heron/California/22-032919-004/2022"}, "reason_for_submission": {"value": "surveillance"}, "primary_identifier": {"value": "EPI_ISL_19606471"}, "genotype": {"value": "B2.1"}, "internal_date": {"value": "2024-51"}, "data_source": {"value": "GISAID"}, "ha_genetic_group": {"value": "2.3.4.4b"}, "segment_lineage": {"value": "ea1"}, "isolate_hash": {"value": "f0c8ead4200fe05fa618d8c324fec3d6"}, "ambig_present": {"value": "Absent"}, "isl_subtype": {"value": "H5N1"}, "country": {"value": "United States", "confidence": {"United States": 1.0}, "entropy": -1e-12}, "originator": {"value": "USDA APHIS Veterinary Services Diagnostic Virology Laboratory National Veterinary Services Laboratories"}, "host_generic": {"value": "avian", "confidence": {"avian": 1.0}, "entropy": -1e-12}, "bi_ambig_count": {"value": "Zero"}, "state": {"value": "CA", "confidence": {"CA": 1.0}, "entropy": -1e-12}, "isolate_submitter": {"value": "import"}, "tn_93_dist_b313": {"value": 0.0186}, "N_count": {"value": "Zero"}, "region": {"value": "North America", "confidence": {"North America": 1.0}, "entropy": -1e-12}, "host": {"value": "black-crowned night-heron"}}, "branch_attrs": {"mutations": {"nuc": ["C708T"]}}}, {"name": "NODE_0000144", "node_attrs": {"div": 0.00736, "num_date": {"value": 2022.751, "confidence": [2022.698, 2022.822]}, "country": {"value": "United States", "confidence": {"United States": 1.0}, "entropy": 0.00109}, "host_generic": {"value": "avian", "confidence": {"avian": 0.999}, "entropy": 0.00575}, "state": {"value": "CA", "confidence": {"CA": 1.0}, "entropy": 7.66e-05}, "region": {"value": "North America", "confidence": {"North America": 1.0}, "entropy": 3.51e-08}}, "branch_attrs": {"mutations": {}}, "children": [{"name": "A/goose/California/22-037513-001/2022_f66f8a59ef", "node_attrs": {"div": 0.00849, "num_date": {"value": 2022.851, "confidence": [2022.851, 2022.851], "inferred": false}, "passage": {"value": "OR"}, "N_present": {"value": "Absent"}, "base_id": {"value": "22-037513-001"}, "tri_ambig_count": {"value": "Zero"}, "strain_name": {"value": "A/goose/California/22-037513-001/2022"}, "reason_for_submission": {"value": "surveillance"}, "primary_identifier": {"value": "EPI_ISL_19605287"}, "genotype": {"value": "B2.1"}, "internal_date": {"value": "2024-51"}, "data_source": {"value": "GISAID"}, "ha_genetic_group": {"value": "2.3.4.4b"}, "segment_lineage": {"value": "ea1"}, "isolate_hash": {"value": "f66f8a59efef7fd76af3c7ecc17bc578"}, "ambig_present": {"value": "Absent"}, "isl_subtype": {"value": "H5N1"}, "country": {"value": "United States", "confidence": {"United States": 1.0}, "entropy": -1e-12}, "originator": {"value": "USDA APHIS Veterinary Services Diagnostic Virology Laboratory National Veterinary Services Laboratories"}, "host_generic": {"value": "avian", "confidence": {"avian": 1.0}, "entropy": -1e-12}, "bi_ambig_count": {"value": "Zero"}, "state": {"value": "CA", "confidence": {"CA": 1.0}, "entropy": -1e-12}, "isolate_submitter": {"value": "import"}, "tn_93_dist_b313": {"value": 0.0192}, "N_count": {"value": "Zero"}, "region": {"value": "North America", "confidence": {"North America": 1.0}, "entropy": -1e-12}, "host": {"value": "goose"}}, "branch_attrs": {"mutations": {"nuc": ["G4A", "C984T"], "HA-SigPep": ["E2K"]}, "labels": {"aa": "HA-SigPep: E2K"}}}, {"name": "A/goose/California/22-035881-001/2022_6832c8a7c3", "node_attrs": {"div": 0.00736, "num_date": {"value": 2022.837, "confidence": [2022.837, 2022.837], "inferred": false}, "passage": {"value": "OR"}, "N_present": {"value": "Absent"}, "base_id": {"value": "22-035881-001"}, "tri_ambig_count": {"value": "Zero"}, "strain_name": {"value": "A/goose/California/22-035881-001/2022"}, "reason_for_submission": {"value": "surveillance"}, "primary_identifier": {"value": "EPI_ISL_19605285"}, "genotype": {"value": "B2.1"}, "internal_date": {"value": "2024-51"}, "data_source": {"value": "GISAID"}, "ha_genetic_group": {"value": "2.3.4.4b"}, "segment_lineage": {"value": "ea1"}, "isolate_hash": {"value": "6832c8a7c33a95bb8684238af6e2acd1"}, "ambig_present": {"value": "Absent"}, "isl_subtype": {"value": "H5N1"}, "country": {"value": "United States", "confidence": {"United States": 1.0}, "entropy": -1e-12}, "originator": {"value": "USDA APHIS Veterinary Services Diagnostic Virology Laboratory National Veterinary Services Laboratories"}, "host_generic": {"value": "avian", "confidence": {"avian": 1.0}, "entropy": -1e-12}, "bi_ambig_count": {"value": "Zero"}, "state": {"value": "CA", "confidence": {"CA": 1.0}, "entropy": -1e-12}, "isolate_submitter": {"value": "import"}, "tn_93_dist_b313": {"value": 0.0179}, "N_count": {"value": "Zero"}, "region": {"value": "North America", "confidence": {"North America": 1.0}, "entropy": -1e-12}, "host": {"value": "goose"}}, "branch_attrs": {"mutations": {}}}]}]}, {"name": "NODE_0000230", "node_attrs": {"div": 0.00679, "num_date": {"value": 2022.713, "confidence": [2022.643, 2022.76]}, "country": {"value": "United States", "confidence": {"United States": 1.0}, "entropy": 0.00232}, "host_generic": {"value": "avian", "confidence": {"avian": 0.999}, "entropy": 0.00674}, "state": {"value": "CA", "confidence": {"CA": 1.0}, "entropy": 0.000315}, "region": {"value": "North America", "confidence": {"North America": 1.0}, "entropy": 3.52e-08}}, "branch_attrs": {"mutations": {}}, "children": [{"name": "NODE_0000239", "node_attrs": {"div": 0.00679, "num_date": {"value": 2022.763, "confidence": [2022.712, 2022.763]}, "country": {"value": "United States", "confidence": {"United States": 1.0}, "entropy": 0.00109}, "host_generic": {"value": "avian", "confidence": {"avian": 0.999}, "entropy": 0.00578}, "state": {"value": "CA", "confidence": {"CA": 1.0}, "entropy": 7.67e-05}, "region": {"value": "North America", "confidence": {"North America": 1.0}, "entropy": 3.51e-08}}, "branch_attrs": {"mutations": {}}, "children": [{"name": "A/Canada_goose/California/22-032917-001/2022_e84e32a027", "node_attrs": {"div": 0.00679, "num_date": {"value": 2022.763, "confidence": [2022.763, 2022.763], "inferred": false}, "passage": {"value": "OR"}, "N_present": {"value": "Absent"}, "base_id": {"value": "22-032917-001"}, "tri_ambig_count": {"value": "Zero"}, "strain_name": {"value": "A/canada goose/California/22-032917-001/2022"}, "reason_for_submission": {"value": "surveillance"}, "primary_identifier": {"value": "EPI_ISL_19607764"}, "genotype": {"value": "B2.1"}, "internal_date": {"value": "2024-51"}, "data_source": {"value": "GISAID"}, "ha_genetic_group": {"value": "2.3.4.4b"}, "segment_lineage": {"value": "ea1"}, "isolate_hash": {"value": "e84e32a02754b2f23dc005a146402754"}, "ambig_present": {"value": "Absent"}, "isl_subtype": {"value": "H5N1"}, "country": {"value": "United States", "confidence": {"United States": 1.0}, "entropy": -1e-12}, "originator": {"value": "USDA APHIS Veterinary Services Diagnostic Virology Laboratory National Veterinary Services Laboratories"}, "host_generic": {"value": "avian", "confidence": {"avian": 1.0}, "entropy": -1e-12}, "bi_ambig_count": {"value": "Zero"}, "state": {"value": "CA", "confidence": {"CA": 1.0}, "entropy": -1e-12}, "isolate_submitter": {"value": "import"}, "tn_93_dist_b313": {"value": 0.0173}, "N_count": {"value": "Zero"}, "region": {"value": "North America", "confidence": {"North America": 1.0}, "entropy": -1e-12}, "host": {"value": "Canada goose"}}, "branch_attrs": {"mutations": {}}}, {"name": "A/Canada_goose/California/22-032918-001/2022_c8bcf381d7", "node_attrs": {"div": 0.00679, "num_date": {"value": 2022.763, "confidence": [2022.763, 2022.763], "inferred": false}, "passage": {"value": "OR"}, "N_present": {"value": "Absent"}, "base_id": {"value": "22-032918-001"}, "tri_ambig_count": {"value": "Zero"}, "strain_name": {"value": "A/canada goose/California/22-032918-001/2022"}, "reason_for_submission": {"value": "surveillance"}, "primary_identifier": {"value": "EPI_ISL_19607736"}, "genotype": {"value": "B2.1"}, "internal_date": {"value": "2024-51"}, "data_source": {"value": "GISAID"}, "ha_genetic_group": {"value": "2.3.4.4b"}, "segment_lineage": {"value": "ea1"}, "isolate_hash": {"value": "c8bcf381d798f6b9ad2128b0d1db0536"}, "ambig_present": {"value": "Absent"}, "isl_subtype": {"value": "H5N1"}, "country": {"value": "United States", "confidence": {"United States": 1.0}, "entropy": -1e-12}, "originator": {"value": "USDA APHIS Veterinary Services Diagnostic Virology Laboratory National Veterinary Services Laboratories"}, "host_generic": {"value": "avian", "confidence": {"avian": 1.0}, "entropy": -1e-12}, "bi_ambig_count": {"value": "Zero"}, "state": {"value": "CA", "confidence": {"CA": 1.0}, "entropy": -1e-12}, "isolate_submitter": {"value": "import"}, "tn_93_dist_b313": {"value": 0.0173}, "N_count": {"value": "Zero"}, "region": {"value": "North America", "confidence": {"North America": 1.0}, "entropy": -1e-12}, "host": {"value": "Canada goose"}}, "branch_attrs": {"mutations": {}}}]}, {"name": "NODE_0000242", "node_attrs": {"div": 0.00679, "num_date": {"value": 2022.763, "confidence": [2022.712, 2022.763]}, "country": {"value": "United States", "confidence": {"United States": 1.0}, "entropy": 0.00109}, "host_generic": {"value": "avian", "confidence": {"avian": 0.999}, "entropy": 0.00578}, "state": {"value": "CA", "confidence": {"CA": 1.0}, "entropy": 7.67e-05}, "region": {"value": "North America", "confidence": {"North America": 1.0}, "entropy": 3.51e-08}}, "branch_attrs": {"mutations": {}}, "children": [{"name": "A/Canada_goose/California/22-032917-002/2022_a4f851cb01", "node_attrs": {"div": 0.00679, "num_date": {"value": 2022.763, "confidence": [2022.763, 2022.763], "inferred": false}, "passage": {"value": "OR"}, "N_present": {"value": "Absent"}, "base_id": {"value": "22-032917-002"}, "tri_ambig_count": {"value": "Zero"}, "strain_name": {"value": "A/canada goose/California/22-032917-002/2022"}, "reason_for_submission": {"value": "surveillance"}, "primary_identifier": {"value": "EPI_ISL_19607751"}, "genotype": {"value": "B2.1"}, "internal_date": {"value": "2024-51"}, "data_source": {"value": "GISAID"}, "ha_genetic_group": {"value": "2.3.4.4b"}, "segment_lineage": {"value": "ea1"}, "isolate_hash": {"value": "a4f851cb01e68210a845a804543d76c5"}, "ambig_present": {"value": "Absent"}, "isl_subtype": {"value": "H5N1"}, "country": {"value": "United States", "confidence": {"United States": 1.0}, "entropy": -1e-12}, "originator": {"value": "USDA APHIS Veterinary Services Diagnostic Virology Laboratory National Veterinary Services Laboratories"}, "host_generic": {"value": "avian", "confidence": {"avian": 1.0}, "entropy": -1e-12}, "bi_ambig_count": {"value": "Zero"}, "state": {"value": "CA", "confidence": {"CA": 1.0}, "entropy": -1e-12}, "isolate_submitter": {"value": "import"}, "tn_93_dist_b313": {"value": 0.0173}, "N_count": {"value": "Zero"}, "region": {"value": "North America", "confidence": {"North America": 1.0}, "entropy": -1e-12}, "host": {"value": "Canada goose"}}, "branch_attrs": {"mutations": {}}}, {"name": "A/great_horned_owl/California/22-034332-003-R/2022_3ef4d1ac77", "node_attrs": {"div": 0.00679, "num_date": {"value": 2022.796, "confidence": [2022.796, 2022.796], "inferred": false}, "passage": {"value": "OR"}, "N_present": {"value": "Absent"}, "base_id": {"value": "22-034332-003"}, "tri_ambig_count": {"value": "Zero"}, "strain_name": {"value": "A/great horned owl/California/22-034332-003-R/2022"}, "reason_for_submission": {"value": "surveillance"}, "primary_identifier": {"value": "EPI_ISL_19607339"}, "genotype": {"value": "B2.1"}, "internal_date": {"value": "2024-51"}, "data_source": {"value": "GISAID"}, "ha_genetic_group": {"value": "2.3.4.4b"}, "segment_lineage": {"value": "ea1"}, "isolate_hash": {"value": "3ef4d1ac77aee879bab5caee3d0b619a"}, "ambig_present": {"value": "Absent"}, "isl_subtype": {"value": "H5N1"}, "country": {"value": "United States", "confidence": {"United States": 1.0}, "entropy": -1e-12}, "originator": {"value": "USDA APHIS Veterinary Services Diagnostic Virology Laboratory National Veterinary Services Laboratories"}, "host_generic": {"value": "avian", "confidence": {"avian": 1.0}, "entropy": -1e-12}, "bi_ambig_count": {"value": "Zero"}, "state": {"value": "CA", "confidence": {"CA": 1.0}, "entropy": -1e-12}, "isolate_submitter": {"value": "import"}, "tn_93_dist_b313": {"value": 0.0173}, "N_count": {"value": "Zero"}, "region": {"value": "North America", "confidence": {"North America": 1.0}, "entropy": -1e-12}, "host": {"value": "owl"}}, "branch_attrs": {"mutations": {}}}]}]}]}, {"name": "NODE_0000145", "node_attrs": {"div": 0.00566, "num_date": {"value": 2022.613, "confidence": [2022.414, 2022.681]}, "country": {"value": "Canada", "confidence": {"Canada": 0.732, "United States": 0.268}, "entropy": 0.581}, "host_generic": {"value": "avian", "confidence": {"avian": 0.85, "poultry": 0.15}, "entropy": 0.423}, "state": {"value": "SK", "confidence": {"SK": 0.995, "MN": 0.00394}, "entropy": 0.034}, "region": {"value": "North America", "confidence": {"North America": 1.0}, "entropy": 3.51e-08}}, "branch_attrs": {"mutations": {}}, "children": [{"name": "NODE_0000146", "node_attrs": {"div": 0.00566, "num_date": {"value": 2022.616, "confidence": [2022.466, 2022.691]}, "country": {"value": "Canada", "confidence": {"Canada": 0.732, "United States": 0.268}, "entropy": 0.581}, "host_generic": {"value": "avian", "confidence": {"avian": 0.917, "poultry": 0.083}, "entropy": 0.286}, "state": {"value": "SK", "confidence": {"SK": 0.975, "MN": 0.0244}, "entropy": 0.123}, "region": {"value": "North America", "confidence": {"North America": 1.0}, "entropy": 3.51e-08}}, "branch_attrs": {"mutations": {}}, "children": [{"name": "A/mixed/SK/FAV-1052-1/2022_2fa1e1be63", "node_attrs": {"div": 0.00623, "num_date": {"value": 2022.744, "confidence": [2022.744, 2022.744], "inferred": false}, "passage": {"value": "X"}, "N_present": {"value": "Absent"}, "tri_ambig_count": {"value": "Zero"}, "strain_name": {"value": "A/Mixed/SK/FAV-1052-1/2022"}, "reason_for_submission": {"value": "surveillance"}, "primary_identifier": {"value": "EPI_ISL_19154522"}, "genotype": {"value": "Not assigned"}, "internal_date": {"value": "2024-21"}, "data_source": {"value": "GISAID"}, "ha_genetic_group": {"value": "2.3.4.4b"}, "segment_lineage": {"value": "ea1"}, "isolate_hash": {"value": "2fa1e1be63a4989f50e2c8687af36e51"}, "ambig_present": {"value": "Absent"}, "isl_subtype": {"value": "H5N1"}, "country": {"value": "Canada", "confidence": {"Canada": 1.0}, "entropy": -1e-12}, "originator": {"value": "Canadian Food Inspection Agency"}, "host_generic": {"value": "avian", "confidence": {"avian": 1.0}, "entropy": -1e-12}, "bi_ambig_count": {"value": "Zero"}, "state": {"value": "SK", "confidence": {"SK": 1.0}, "entropy": -1e-12}, "isolate_submitter": {"value": "CA-Win-CFIA"}, "tn_93_dist_b313": {"value": 0.0167}, "N_count": {"value": "Zero"}, "region": {"value": "North America", "confidence": {"North America": 1.0}, "entropy": -1e-12}, "host": {"value": "bird"}}, "branch_attrs": {"mutations": {"nuc": ["T804C"]}}}, {"name": "NODE_0010101", "node_attrs": {"div": 0.00736, "num_date": {"value": 2022.694, "confidence": [2022.653, 2022.695]}, "confidence": {"value": 0}, "country": {"value": "United States", "confidence": {"United States": 0.957, "Canada": 0.0428}, "entropy": 0.177}, "host_generic": {"value": "avian", "confidence": {"avian": 0.85, "poultry": 0.15}, "entropy": 0.423}, "state": {"value": "MN", "confidence": {"MN": 0.955, "SK": 0.0427, "ND": 0.00142}, "entropy": 0.192}, "region": {"value": "North America", "confidence": {"North America": 1.0}, "entropy": 3.51e-08}}, "branch_attrs": {"mutations": {"nuc": ["A432G", "G1090A", "A1656G"], "HA": ["V348I"]}, "labels": {"aa": "HA: V348I"}}, "children": [{"name": "A/blue-winged_teal/Minnesota/AV22-690/2022_3d44249c7f", "node_attrs": {"div": 0.00736, "num_date": {"value": 2022.694, "confidence": [2022.667, 2022.747], "inferred": true, "raw_value": "2022-09-XX"}, "passage": {"value": "X"}, "N_present": {"value": "Absent"}, "tri_ambig_count": {"value": "Zero"}, "strain_name": {"value": "A/blue-winged teal/Minnesota/AV22-690/2022"}, "reason_for_submission": {"value": "surveillance"}, "primary_identifier": {"value": "EPI_ISL_17424630"}, "genotype": {"value": "B2.1"}, "data_source": {"value": "GISAID"}, "ha_genetic_group": {"value": "2.3.4.4b"}, "segment_lineage": {"value": "ea1"}, "isolate_hash": {"value": "3d44249c7f4b6c2e9a75cf63352e5f02"}, "ambig_present": {"value": "Absent"}, "isl_subtype": {"value": "H5N1"}, "country": {"value": "United States", "confidence": {"United States": 1.0}, "entropy": -1e-12}, "host_generic": {"value": "avian", "confidence": {"avian": 1.0}, "entropy": -1e-12}, "bi_ambig_count": {"value": "Zero"}, "state": {"value": "MN", "confidence": {"MN": 1.0}, "entropy": -1e-12}, "isolate_submitter": {"value": "import"}, "tn_93_dist_b313": {"value": 0.0179}, "N_count": {"value": "Zero"}, "region": {"value": "North America", "confidence": {"North America": 1.0}, "entropy": -1e-12}, "host": {"value": "blue-winged teal"}}, "branch_attrs": {"mutations": {}}}, {"name": "A/American_blue_winged_teal/Minnesota/22-029882-004/2022_ba66b4e616", "node_attrs": {"div": 0.00736, "num_date": {"value": 2022.695, "confidence": [2022.695, 2022.695], "inferred": false}, "passage": {"value": "OR"}, "N_present": {"value": "Absent"}, "base_id": {"value": "22-029882-004"}, "tri_ambig_count": {"value": "Zero"}, "strain_name": {"value": "A/american blue winged teal/Minnesota/22-029882-004/2022"}, "reason_for_submission": {"value": "surveillance"}, "primary_identifier": {"value": "EPI_ISL_19606650"}, "genotype": {"value": "B2.1"}, "internal_date": {"value": "2024-51"}, "data_source": {"value": "GISAID"}, "ha_genetic_group": {"value": "2.3.4.4b"}, "segment_lineage": {"value": "ea1"}, "isolate_hash": {"value": "ba66b4e616f6a4d24f7f4e5fc49750ee"}, "ambig_present": {"value": "Absent"}, "isl_subtype": {"value": "H5N1"}, "country": {"value": "United States", "confidence": {"United States": 1.0}, "entropy": -1e-12}, "originator": {"value": "USDA APHIS Veterinary Services Diagnostic Virology Laboratory National Veterinary Services Laboratories"}, "host_generic": {"value": "poultry", "confidence": {"poultry": 1.0}, "entropy": -1e-12}, "bi_ambig_count": {"value": "Zero"}, "state": {"value": "MN", "confidence": {"MN": 1.0}, "entropy": -1e-12}, "isolate_submitter": {"value": "import"}, "tn_93_dist_b313": {"value": 0.0179}, "N_count": {"value": "Zero"}, "region": {"value": "North America", "confidence": {"North America": 1.0}, "entropy": -1e-12}, "host": {"value": "duck"}}, "branch_attrs": {"mutations": {}}}]}]}, {"name": "NODE_0010110", "node_attrs": {"div": 0.00679, "num_date": {"value": 2022.806, "confidence": [2022.759, 2022.807]}, "confidence": {"value": 0}, "country": {"value": "Canada", "confidence": {"Canada": 1.0}, "entropy": 1.57e-06}, "host_generic": {"value": "poultry", "confidence": {"poultry": 0.994, "avian": 0.00561}, "entropy": 0.0347}, "state": {"value": "SK", "confidence": {"SK": 1.0}, "entropy": 9.48e-07}, "region": {"value": "North America", "confidence": {"North America": 1.0}, "entropy": -1e-12}}, "branch_attrs": {"mutations": {"nuc": ["T33C", "C611T"], "HA": ["A188V"]}, "labels": {"aa": "HA: A188V"}}, "children": [{"name": "A/black-billed_magpie/AB/FAV-0083-7/2023_1206d0e635", "node_attrs": {"div": 0.00679, "num_date": {"value": 2023.086, "confidence": [2023.086, 2023.086], "inferred": false}, "passage": {"value": "X"}, "N_present": {"value": "Absent"}, "tri_ambig_count": {"value": "Zero"}, "strain_name": {"value": "A/Black-Billed_Magpie/AB/FAV-0083-7/2023"}, "reason_for_submission": {"value": "surveillance"}, "primary_identifier": {"value": "EPI_ISL_19775560"}, "genotype": {"value": "Not assigned"}, "internal_date": {"value": "2025-19"}, "data_source": {"value": "GISAID"}, "ha_genetic_group": {"value": "2.3.4.4b"}, "segment_lineage": {"value": "ea1"}, "isolate_hash": {"value": "1206d0e635573b4428d80642ef7ac26b"}, "ambig_present": {"value": "Absent"}, "isl_subtype": {"value": "H5N1"}, "country": {"value": "Canada", "confidence": {"Canada": 1.0}, "entropy": -1e-12}, "originator": {"value": "Alberta Agriculture and Forestry Government of Alberta"}, "host_generic": {"value": "avian", "confidence": {"avian": 1.0}, "entropy": -1e-12}, "bi_ambig_count": {"value": "Zero"}, "state": {"value": "AB", "confidence": {"AB": 1.0}, "entropy": -1e-12}, "isolate_submitter": {"value": "CA-Win-CFIA"}, "tn_93_dist_b313": {"value": 0.0173}, "N_count": {"value": "Zero"}, "region": {"value": "North America", "confidence": {"North America": 1.0}, "entropy": -1e-12}, "host": {"value": "common magpie"}}, "branch_attrs": {"mutations": {}}}, {"name": "A/chicken/SK/FAV-1384-1/2022_fe05734590", "node_attrs": {"div": 0.00679, "num_date": {"value": 2022.84, "confidence": [2022.84, 2022.84], "inferred": false}, "passage": {"value": "X"}, "N_present": {"value": "Absent"}, "tri_ambig_count": {"value": "Zero"}, "strain_name": {"value": "A/Chicken/SK/FAV-1384-1/2022"}, "reason_for_submission": {"value": "surveillance"}, "primary_identifier": {"value": "EPI_ISL_19154687"}, "genotype": {"value": "B2.1"}, "internal_date": {"value": "2024-21"}, "data_source": {"value": "GISAID"}, "ha_genetic_group": {"value": "2.3.4.4b"}, "segment_lineage": {"value": "ea1"}, "isolate_hash": {"value": "fe057345905c8697b8a0544d339d799b"}, "ambig_present": {"value": "Absent"}, "isl_subtype": {"value": "H5N1"}, "country": {"value": "Canada", "confidence": {"Canada": 1.0}, "entropy": -1e-12}, "originator": {"value": "Canadian Food Inspection Agency"}, "host_generic": {"value": "poultry", "confidence": {"poultry": 1.0}, "entropy": -1e-12}, "bi_ambig_count": {"value": "Zero"}, "state": {"value": "SK", "confidence": {"SK": 1.0}, "entropy": -1e-12}, "isolate_submitter": {"value": "CA-Win-CFIA"}, "tn_93_dist_b313": {"value": 0.0173}, "N_count": {"value": "Zero"}, "region": {"value": "North America", "confidence": {"North America": 1.0}, "entropy": -1e-12}, "host": {"value": "chicken"}}, "branch_attrs": {"mutations": {}}}, {"name": "A/turkey/SK/FAV-1263-2/2022_e5e4cc09bb", "node_attrs": {"div": 0.00679, "num_date": {"value": 2022.807, "confidence": [2022.807, 2022.807], "inferred": false}, "passage": {"value": "X"}, "N_present": {"value": "Absent"}, "tri_ambig_count": {"value": "Zero"}, "strain_name": {"value": "A/Turkey/SK/FAV-1263-2/2022"}, "reason_for_submission": {"value": "surveillance"}, "primary_identifier": {"value": "EPI_ISL_19154639"}, "genotype": {"value": "B2.1"}, "internal_date": {"value": "2024-21"}, "data_source": {"value": "GISAID"}, "ha_genetic_group": {"value": "2.3.4.4b"}, "segment_lineage": {"value": "ea1"}, "isolate_hash": {"value": "e5e4cc09bbf91c37598fc82b02c7b2e4"}, "ambig_present": {"value": "Absent"}, "isl_subtype": {"value": "H5N1"}, "country": {"value": "Canada", "confidence": {"Canada": 1.0}, "entropy": -1e-12}, "originator": {"value": "Canadian Food Inspection Agency"}, "host_generic": {"value": "poultry", "confidence": {"poultry": 1.0}, "entropy": -1e-12}, "bi_ambig_count": {"value": "Zero"}, "state": {"value": "SK", "confidence": {"SK": 1.0}, "entropy": -1e-12}, "isolate_submitter": {"value": "CA-Win-CFIA"}, "tn_93_dist_b313": {"value": 0.0173}, "N_count": {"value": "Zero"}, "region": {"value": "North America", "confidence": {"North America": 1.0}, "entropy": -1e-12}, "host": {"value": "turkey"}}, "branch_attrs": {"mutations": {}}}, {"name": "A/turkey/SK/FAV-1263-1/2022_1711a0d5f7", "node_attrs": {"div": 0.00679, "num_date": {"value": 2022.807, "confidence": [2022.807, 2022.807], "inferred": false}, "passage": {"value": "X"}, "N_present": {"value": "Absent"}, "tri_ambig_count": {"value": "Zero"}, "strain_name": {"value": "A/Turkey/SK/FAV-1263-1/2022"}, "reason_for_submission": {"value": "surveillance"}, "primary_identifier": {"value": "EPI_ISL_19154638"}, "genotype": {"value": "B2.1"}, "internal_date": {"value": "2024-21"}, "data_source": {"value": "GISAID"}, "ha_genetic_group": {"value": "2.3.4.4b"}, "segment_lineage": {"value": "ea1"}, "isolate_hash": {"value": "1711a0d5f7e45f0dc77e3744c6ee257a"}, "ambig_present": {"value": "Absent"}, "isl_subtype": {"value": "H5N1"}, "country": {"value": "Canada", "confidence": {"Canada": 1.0}, "entropy": -1e-12}, "originator": {"value": "Canadian Food Inspection Agency"}, "host_generic": {"value": "poultry", "confidence": {"poultry": 1.0}, "entropy": -1e-12}, "bi_ambig_count": {"value": "Zero"}, "state": {"value": "SK", "confidence": {"SK": 1.0}, "entropy": -1e-12}, "isolate_submitter": {"value": "CA-Win-CFIA"}, "tn_93_dist_b313": {"value": 0.0173}, "N_count": {"value": "Zero"}, "region": {"value": "North America", "confidence": {"North America": 1.0}, "entropy": -1e-12}, "host": {"value": "turkey"}}, "branch_attrs": {"mutations": {}}}, {"name": "NODE_0000247", "node_attrs": {"div": 0.00679, "num_date": {"value": 2022.84, "confidence": [2022.796, 2022.84]}, "country": {"value": "Canada", "confidence": {"Canada": 1.0}, "entropy": 0.000408}, "host_generic": {"value": "poultry", "confidence": {"poultry": 0.999, "avian": 0.00104}, "entropy": 0.00819}, "state": {"value": "SK", "confidence": {"SK": 1.0}, "entropy": 0.000424}, "region": {"value": "North America", "confidence": {"North America": 1.0}, "entropy": 3.51e-08}}, "branch_attrs": {"mutations": {}}, "children": [{"name": "A/chicken/SK/FAV-1386-1/2022_c59f04862e", "node_attrs": {"div": 0.00679, "num_date": {"value": 2022.84, "confidence": [2022.84, 2022.84], "inferred": false}, "passage": {"value": "X"}, "N_present": {"value": "Absent"}, "tri_ambig_count": {"value": "Zero"}, "strain_name": {"value": "A/Chicken/SK/FAV-1386-1/2022"}, "reason_for_submission": {"value": "surveillance"}, "primary_identifier": {"value": "EPI_ISL_19154691"}, "genotype": {"value": "B2.1"}, "internal_date": {"value": "2024-21"}, "data_source": {"value": "GISAID"}, "ha_genetic_group": {"value": "2.3.4.4b"}, "segment_lineage": {"value": "ea1"}, "isolate_hash": {"value": "c59f04862eed589ec41b77c69724e94a"}, "ambig_present": {"value": "Absent"}, "isl_subtype": {"value": "H5N1"}, "country": {"value": "Canada", "confidence": {"Canada": 1.0}, "entropy": -1e-12}, "originator": {"value": "Canadian Food Inspection Agency"}, "host_generic": {"value": "poultry", "confidence": {"poultry": 1.0}, "entropy": -1e-12}, "bi_ambig_count": {"value": "Zero"}, "state": {"value": "SK", "confidence": {"SK": 1.0}, "entropy": -1e-12}, "isolate_submitter": {"value": "CA-Win-CFIA"}, "tn_93_dist_b313": {"value": 0.0173}, "N_count": {"value": "Zero"}, "region": {"value": "North America", "confidence": {"North America": 1.0}, "entropy": -1e-12}, "host": {"value": "chicken"}}, "branch_attrs": {"mutations": {}}}, {"name": "A/chicken/SK/FAV-1384-2/2022_296acbf4dd", "node_attrs": {"div": 0.00679, "num_date": {"value": 2022.84, "confidence": [2022.84, 2022.84], "inferred": false}, "passage": {"value": "X"}, "N_present": {"value": "Absent"}, "tri_ambig_count": {"value": "Zero"}, "strain_name": {"value": "A/Chicken/SK/FAV-1384-2/2022"}, "reason_for_submission": {"value": "surveillance"}, "primary_identifier": {"value": "EPI_ISL_19154688"}, "genotype": {"value": "B2.1"}, "internal_date": {"value": "2024-21"}, "data_source": {"value": "GISAID"}, "ha_genetic_group": {"value": "2.3.4.4b"}, "segment_lineage": {"value": "ea1"}, "isolate_hash": {"value": "296acbf4ddadfb576b306195cc8e6bcc"}, "ambig_present": {"value": "Absent"}, "isl_subtype": {"value": "H5N1"}, "country": {"value": "Canada", "confidence": {"Canada": 1.0}, "entropy": -1e-12}, "originator": {"value": "Canadian Food Inspection Agency"}, "host_generic": {"value": "poultry", "confidence": {"poultry": 1.0}, "entropy": -1e-12}, "bi_ambig_count": {"value": "Zero"}, "state": {"value": "SK", "confidence": {"SK": 1.0}, "entropy": -1e-12}, "isolate_submitter": {"value": "CA-Win-CFIA"}, "tn_93_dist_b313": {"value": 0.0173}, "N_count": {"value": "Zero"}, "region": {"value": "North America", "confidence": {"North America": 1.0}, "entropy": -1e-12}, "host": {"value": "chicken"}}, "branch_attrs": {"mutations": {}}}]}]}]}, {"name": "NODE_0010116", "node_attrs": {"div": 0.00623, "num_date": {"value": 2022.624, "confidence": [2022.559, 2022.716]}, "confidence": {"value": 86.4}, "country": {"value": "United States", "confidence": {"United States": 0.96, "Canada": 0.0405}, "entropy": 0.169}, "host_generic": {"value": "avian", "confidence": {"avian": 0.999, "poultry": 0.00104}, "entropy": 0.00821}, "state": {"value": "SK", "confidence": {"SK": 0.97, "SD": 0.0224, "MN": 0.00622}, "entropy": 0.155}, "region": {"value": "North America", "confidence": {"North America": 1.0}, "entropy": 5.94e-11}}, "branch_attrs": {"mutations": {"nuc": ["A1152G"]}}, "children": [{"name": "NODE_0000154", "node_attrs": {"div": 0.00623, "num_date": {"value": 2022.766, "confidence": [2022.671, 2022.766]}, "country": {"value": "United States", "confidence": {"United States": 0.904, "Canada": 0.0956}, "entropy": 0.315}, "host_generic": {"value": "avian", "confidence": {"avian": 0.919, "poultry": 0.081}, "entropy": 0.281}, "state": {"value": "SK", "confidence": {"SK": 0.337, "MN": 0.293, "SD": 0.267, "ON": 0.0564, "ND": 0.0263, "MI": 0.00247, "WI": 0.00235, "MB": 0.00219, "IA": 0.00155, "QC": 0.00125}, "entropy": 1.477}, "region": {"value": "North America", "confidence": {"North America": 1.0}, "entropy": 3.51e-08}}, "branch_attrs": {"mutations": {}}, "children": [{"name": "A/chicken/South_Dakota/22-037701-001-original/2022_4e5bf83555", "node_attrs": {"div": 0.00679, "num_date": {"value": 2022.884, "confidence": [2022.884, 2022.884], "inferred": false}, "passage": {"value": "OR"}, "N_present": {"value": "Absent"}, "base_id": {"value": "22-037701-001"}, "tri_ambig_count": {"value": "Zero"}, "strain_name": {"value": "A/chicken/South Dakota/22-037701-001-original/2022"}, "reason_for_submission": {"value": "surveillance"}, "primary_identifier": {"value": "EPI_ISL_16271839"}, "genotype": {"value": "Minor19"}, "data_source": {"value": "GISAID"}, "ha_genetic_group": {"value": "2.3.4.4b"}, "segment_lineage": {"value": "ea1"}, "isolate_hash": {"value": "4e5bf83555e16d338650e67b664237dd"}, "ambig_present": {"value": "Absent"}, "isl_subtype": {"value": "H5N1"}, "country": {"value": "United States", "confidence": {"United States": 1.0}, "entropy": -1e-12}, "originator": {"value": "National Veterinary Services Laboratories  USDA"}, "host_generic": {"value": "poultry", "confidence": {"poultry": 1.0}, "entropy": -1e-12}, "bi_ambig_count": {"value": "Zero"}, "state": {"value": "SD", "confidence": {"SD": 1.0}, "entropy": -1e-12}, "tn_93_dist_b313": {"value": 0.0173}, "N_count": {"value": "Zero"}, "region": {"value": "North America", "confidence": {"North America": 1.0}, "entropy": -1e-12}, "host": {"value": "chicken"}}, "branch_attrs": {"mutations": {"nuc": ["A852G"]}}}, {"name": "A/mallard/ON/FAV-1277-2/2022_1e7821ef1c", "node_attrs": {"div": 0.00623, "num_date": {"value": 2022.766, "confidence": [2022.766, 2022.766], "inferred": false}, "passage": {"value": "X"}, "N_present": {"value": "Absent"}, "tri_ambig_count": {"value": "Zero"}, "strain_name": {"value": "A/Mallard/ON/FAV-1277-2/2022"}, "reason_for_submission": {"value": "surveillance"}, "primary_identifier": {"value": "EPI_ISL_19154575"}, "genotype": {"value": "B2.1"}, "internal_date": {"value": "2024-21"}, "data_source": {"value": "GISAID"}, "ha_genetic_group": {"value": "2.3.4.4b"}, "segment_lineage": {"value": "ea1"}, "isolate_hash": {"value": "1e7821ef1c94679c7ab0c9a238df9a6b"}, "ambig_present": {"value": "Absent"}, "isl_subtype": {"value": "H5N1"}, "country": {"value": "Canada", "confidence": {"Canada": 1.0}, "entropy": -1e-12}, "originator": {"value": "Ontario Veterinary College University of Guelph"}, "host_generic": {"value": "avian", "confidence": {"avian": 1.0}, "entropy": -1e-12}, "bi_ambig_count": {"value": "Zero"}, "state": {"value": "ON", "confidence": {"ON": 1.0}, "entropy": -1e-12}, "isolate_submitter": {"value": "CA-Win-CFIA"}, "tn_93_dist_b313": {"value": 0.0167}, "N_count": {"value": "Zero"}, "region": {"value": "North America", "confidence": {"North America": 1.0}, "entropy": -1e-12}, "host": {"value": "mallard"}}, "branch_attrs": {"mutations": {}}}]}, {"name": "NODE_0000155", "node_attrs": {"div": 0.00623, "num_date": {"value": 2022.663, "confidence": [2022.617, 2022.719]}, "country": {"value": "United States", "confidence": {"United States": 0.901, "Canada": 0.0991}, "entropy": 0.323}, "host_generic": {"value": "avian", "confidence": {"avian": 0.999}, "entropy": 0.00639}, "state": {"value": "SK", "confidence": {"SK": 0.978, "SD": 0.0117, "MN": 0.0048, "ND": 0.00204, "WY": 0.002}, "entropy": 0.139}, "region": {"value": "North America", "confidence": {"North America": 1.0}, "entropy": 3.51e-08}}, "branch_attrs": {"mutations": {}}, "children": [{"name": "A/cackling_goose/SK/FAV-1470-14/2022_07df43fa4c", "node_attrs": {"div": 0.00736, "num_date": {"value": 2022.738, "confidence": [2022.738, 2022.738], "inferred": false}, "passage": {"value": "X"}, "N_present": {"value": "Absent"}, "tri_ambig_count": {"value": "Zero"}, "strain_name": {"value": "A/Cackling_Goose/SK/FAV-1470-14/2022"}, "reason_for_submission": {"value": "surveillance"}, "primary_identifier": {"value": "EPI_ISL_19154473"}, "genotype": {"value": "B2.1"}, "internal_date": {"value": "2024-21"}, "data_source": {"value": "GISAID"}, "ha_genetic_group": {"value": "2.3.4.4b"}, "segment_lineage": {"value": "ea1"}, "isolate_hash": {"value": "07df43fa4c0f87e16cde3bd93aded4e8"}, "ambig_present": {"value": "Absent"}, "isl_subtype": {"value": "H5N1"}, "country": {"value": "Canada", "confidence": {"Canada": 1.0}, "entropy": -1e-12}, "originator": {"value": "Canadian Food Inspection Agency"}, "host_generic": {"value": "avian", "confidence": {"avian": 1.0}, "entropy": -1e-12}, "bi_ambig_count": {"value": "Zero"}, "state": {"value": "SK", "confidence": {"SK": 1.0}, "entropy": -1e-12}, "isolate_submitter": {"value": "CA-Win-CFIA"}, "tn_93_dist_b313": {"value": 0.0167}, "N_count": {"value": "Zero"}, "region": {"value": "North America", "confidence": {"North America": 1.0}, "entropy": -1e-12}, "host": {"value": "goose"}}, "branch_attrs": {"mutations": {"nuc": ["G417A", "G1053A"]}}}, {"name": "NODE_0000156", "node_attrs": {"div": 0.00623, "num_date": {"value": 2022.722, "confidence": [2022.669, 2022.722]}, "country": {"value": "United States", "confidence": {"United States": 0.994, "Canada": 0.00624}, "entropy": 0.0379}, "host_generic": {"value": "avian", "confidence": {"avian": 0.999}, "entropy": 0.00622}, "state": {"value": "SK", "confidence": {"SK": 0.494, "WY": 0.272, "KS": 0.0721, "LA": 0.072, "MN": 0.0256, "ND": 0.0218, "SD": 0.0132, "AB": 0.0102, "CO": 0.00789, "TX": 0.00207}, "entropy": 1.484}, "region": {"value": "North America", "confidence": {"North America": 1.0}, "entropy": 3.51e-08}}, "branch_attrs": {"mutations": {}}, "children": [{"name": "A/peregrine_falcon/Wyoming/22-030047-001/2022_87cd707d0f", "node_attrs": {"div": 0.00623, "num_date": {"value": 2022.722, "confidence": [2022.722, 2022.722], "inferred": false}, "passage": {"value": "OR"}, "N_present": {"value": "Absent"}, "base_id": {"value": "22-030047-001"}, "tri_ambig_count": {"value": "Zero"}, "strain_name": {"value": "A/peregrine falcon/Wyoming/22-030047-001/2022"}, "reason_for_submission": {"value": "surveillance"}, "primary_identifier": {"value": "EPI_ISL_19604199"}, "genotype": {"value": "B2.1"}, "internal_date": {"value": "2024-51"}, "data_source": {"value": "GISAID"}, "ha_genetic_group": {"value": "2.3.4.4b"}, "segment_lineage": {"value": "ea1"}, "isolate_hash": {"value": "87cd707d0f57c1424761ceb658bb6378"}, "ambig_present": {"value": "Absent"}, "isl_subtype": {"value": "H5N1"}, "country": {"value": "United States", "confidence": {"United States": 1.0}, "entropy": -1e-12}, "originator": {"value": "USDA APHIS Veterinary Services Diagnostic Virology Laboratory National Veterinary Services Laboratories"}, "host_generic": {"value": "avian", "confidence": {"avian": 1.0}, "entropy": -1e-12}, "bi_ambig_count": {"value": "Zero"}, "state": {"value": "WY", "confidence": {"WY": 1.0}, "entropy": -1e-12}, "isolate_submitter": {"value": "import"}, "tn_93_dist_b313": {"value": 0.0167}, "N_count": {"value": "Zero"}, "region": {"value": "North America", "confidence": {"North America": 1.0}, "entropy": -1e-12}, "host": {"value": "peregrine falcon"}}, "branch_attrs": {"mutations": {}}}, {"name": "NODE_0010124", "node_attrs": {"div": 0.00679, "num_date": {"value": 2022.827, "confidence": [2022.745, 2022.916]}, "confidence": {"value": 86.1}, "country": {"value": "United States", "confidence": {"United States": 1.0}, "entropy": 0.00418}, "host_generic": {"value": "avian", "confidence": {"avian": 0.999}, "entropy": 0.00617}, "state": {"value": "LA", "confidence": {"LA": 0.421, "KS": 0.379, "SK": 0.106, "WY": 0.0394, "MN": 0.0187, "ND": 0.0112, "SD": 0.00649, "CO": 0.0043, "AB": 0.00383, "MS": 0.00169, "TX": 0.00129}, "entropy": 1.378}, "region": {"value": "North America", "confidence": {"North America": 1.0}, "entropy": 3.51e-08}}, "branch_attrs": {"mutations": {"nuc": ["T777C"]}}, "children": [{"name": "A/red_tailed_hawk/Louisiana/22-040465-003/2022_99aa808dd9", "node_attrs": {"div": 0.00679, "num_date": {"value": 2022.927, "confidence": [2022.927, 2022.927], "inferred": false}, "passage": {"value": "OR"}, "N_present": {"value": "Absent"}, "base_id": {"value": "22-040465-003"}, "tri_ambig_count": {"value": "Zero"}, "strain_name": {"value": "A/red tailed hawk/Louisiana/22-040465-003/2022"}, "reason_for_submission": {"value": "surveillance"}, "primary_identifier": {"value": "EPI_ISL_19605710"}, "genotype": {"value": "Minor19"}, "internal_date": {"value": "2024-51"}, "data_source": {"value": "GISAID"}, "ha_genetic_group": {"value": "2.3.4.4b"}, "segment_lineage": {"value": "ea1"}, "isolate_hash": {"value": "99aa808dd9444290c83839f2b6fdf922"}, "ambig_present": {"value": "Absent"}, "isl_subtype": {"value": "H5N1"}, "country": {"value": "United States", "confidence": {"United States": 1.0}, "entropy": -1e-12}, "originator": {"value": "USDA APHIS Veterinary Services Diagnostic Virology Laboratory National Veterinary Services Laboratories"}, "host_generic": {"value": "avian", "confidence": {"avian": 1.0}, "entropy": -1e-12}, "bi_ambig_count": {"value": "Zero"}, "state": {"value": "LA", "confidence": {"LA": 1.0}, "entropy": -1e-12}, "isolate_submitter": {"value": "import"}, "tn_93_dist_b313": {"value": 0.0173}, "N_count": {"value": "Zero"}, "region": {"value": "North America", "confidence": {"North America": 1.0}, "entropy": -1e-12}, "host": {"value": "hawk"}}, "branch_attrs": {"mutations": {}}}, {"name": "NODE_0010125", "node_attrs": {"div": 0.00792, "num_date": {"value": 2022.949, "confidence": [2022.892, 2022.949]}, "confidence": {"value": 0}, "country": {"value": "United States", "confidence": {"United States": 1.0}, "entropy": 0.00122}, "host_generic": {"value": "avian", "confidence": {"avian": 0.999}, "entropy": 0.00574}, "state": {"value": "KS", "confidence": {"KS": 0.997, "LA": 0.00233}, "entropy": 0.0261}, "region": {"value": "North America", "confidence": {"North America": 1.0}, "entropy": 3.51e-08}}, "branch_attrs": {"mutations": {"nuc": ["C459T", "G1050A"]}}, "children": [{"name": "A/great-tailed_grackle/Kansas/22-041130-004/2022_6ce3a2506c", "node_attrs": {"div": 0.00792, "num_date": {"value": 2022.949, "confidence": [2022.949, 2022.949], "inferred": false}, "passage": {"value": "OR"}, "N_present": {"value": "Absent"}, "base_id": {"value": "22-041130-004"}, "tri_ambig_count": {"value": "Zero"}, "strain_name": {"value": "A/great-tailed grackle/Kansas/22-041130-004/2022"}, "reason_for_submission": {"value": "surveillance"}, "primary_identifier": {"value": "EPI_ISL_19605260"}, "genotype": {"value": "Minor19"}, "internal_date": {"value": "2024-51"}, "data_source": {"value": "GISAID"}, "ha_genetic_group": {"value": "2.3.4.4b"}, "segment_lineage": {"value": "ea1"}, "isolate_hash": {"value": "6ce3a2506c82e201f3f3a4f2121a7e8c"}, "ambig_present": {"value": "Absent"}, "isl_subtype": {"value": "H5N1"}, "country": {"value": "United States", "confidence": {"United States": 1.0}, "entropy": -1e-12}, "originator": {"value": "USDA APHIS Veterinary Services Diagnostic Virology Laboratory National Veterinary Services Laboratories"}, "host_generic": {"value": "avian", "confidence": {"avian": 1.0}, "entropy": -1e-12}, "bi_ambig_count": {"value": "Zero"}, "state": {"value": "KS", "confidence": {"KS": 1.0}, "entropy": -1e-12}, "isolate_submitter": {"value": "import"}, "tn_93_dist_b313": {"value": 0.0185}, "N_count": {"value": "Zero"}, "region": {"value": "North America", "confidence": {"North America": 1.0}, "entropy": -1e-12}, "host": {"value": "Great-tailed grackle"}}, "branch_attrs": {"mutations": {}}}, {"name": "A/great-tailed_grackle/Kansas/W22-1223A/2022_6fefeec7f0", "node_attrs": {"div": 0.00792, "num_date": {"value": 2022.949, "confidence": [2022.949, 2022.949], "inferred": false}, "passage": {"value": "X"}, "N_present": {"value": "Absent"}, "tri_ambig_count": {"value": "Zero"}, "strain_name": {"value": "A/great-tailed grackle/Kansas/W22-1223A/2022"}, "reason_for_submission": {"value": "surveillance"}, "primary_identifier": {"value": "EPI_ISL_17471583"}, "genotype": {"value": "Minor19"}, "data_source": {"value": "GISAID"}, "ha_genetic_group": {"value": "2.3.4.4b"}, "segment_lineage": {"value": "ea1"}, "isolate_hash": {"value": "6fefeec7f03c95d42d393d4d02cfe1f4"}, "ambig_present": {"value": "Absent"}, "isl_subtype": {"value": "H5N1"}, "country": {"value": "United States", "confidence": {"United States": 1.0}, "entropy": -1e-12}, "host_generic": {"value": "avian", "confidence": {"avian": 1.0}, "entropy": -1e-12}, "bi_ambig_count": {"value": "Zero"}, "state": {"value": "KS", "confidence": {"KS": 1.0}, "entropy": -1e-12}, "isolate_submitter": {"value": "import"}, "tn_93_dist_b313": {"value": 0.0185}, "N_count": {"value": "Zero"}, "region": {"value": "North America", "confidence": {"North America": 1.0}, "entropy": -1e-12}, "host": {"value": "Great-tailed grackle"}}, "branch_attrs": {"mutations": {}}}]}]}]}]}, {"name": "NODE_0000219", "node_attrs": {"div": 0.00623, "num_date": {"value": 2022.659, "confidence": [2022.609, 2022.714]}, "country": {"value": "United States", "confidence": {"United States": 0.992, "Canada": 0.00803}, "entropy": 0.0467}, "host_generic": {"value": "avian", "confidence": {"avian": 0.998, "poultry": 0.00157}, "entropy": 0.0117}, "state": {"value": "SK", "confidence": {"SK": 0.959, "TX": 0.0144, "SD": 0.012, "MN": 0.00719, "LA": 0.00248, "ND": 0.00188, "CO": 0.00169}, "entropy": 0.242}, "region": {"value": "North America", "confidence": {"North America": 1.0}, "entropy": 3.51e-08}}, "branch_attrs": {"mutations": {}}, "children": [{"name": "NODE_0010118", "node_attrs": {"div": 0.00736, "num_date": {"value": 2022.725, "confidence": [2022.693, 2022.725]}, "confidence": {"value": 0}, "country": {"value": "United States", "confidence": {"United States": 0.999}, "entropy": 0.00477}, "host_generic": {"value": "avian", "confidence": {"avian": 0.999}, "entropy": 0.00621}, "state": {"value": "TX", "confidence": {"TX": 0.995, "SK": 0.00425}, "entropy": 0.0323}, "region": {"value": "North America", "confidence": {"North America": 1.0}, "entropy": 3.51e-08}}, "branch_attrs": {"mutations": {"nuc": ["C467A", "G1494A"], "HA": ["A140E"]}, "labels": {"aa": "HA: A140E"}}, "children": [{"name": "A/blue_winged_teal/Texas/22-033479-012/2022_1e2034446c", "node_attrs": {"div": 0.00736, "num_date": {"value": 2022.725, "confidence": [2022.725, 2022.725], "inferred": false}, "passage": {"value": "OR"}, "N_present": {"value": "Absent"}, "base_id": {"value": "22-033479-012"}, "tri_ambig_count": {"value": "Zero"}, "strain_name": {"value": "A/blue winged teal/Texas/22-033479-012/2022"}, "reason_for_submission": {"value": "surveillance"}, "primary_identifier": {"value": "EPI_ISL_19606387"}, "genotype": {"value": "B2.1"}, "internal_date": {"value": "2024-51"}, "data_source": {"value": "GISAID"}, "ha_genetic_group": {"value": "2.3.4.4b"}, "segment_lineage": {"value": "ea1"}, "isolate_hash": {"value": "1e2034446c371faf324ef4510cf0a97f"}, "ambig_present": {"value": "Absent"}, "isl_subtype": {"value": "H5N1"}, "country": {"value": "United States", "confidence": {"United States": 1.0}, "entropy": -1e-12}, "originator": {"value": "USDA APHIS Veterinary Services Diagnostic Virology Laboratory National Veterinary Services Laboratories"}, "host_generic": {"value": "avian", "confidence": {"avian": 1.0}, "entropy": -1e-12}, "bi_ambig_count": {"value": "Zero"}, "state": {"value": "TX", "confidence": {"TX": 1.0}, "entropy": -1e-12}, "isolate_submitter": {"value": "import"}, "tn_93_dist_b313": {"value": 0.0179}, "N_count": {"value": "Zero"}, "region": {"value": "North America", "confidence": {"North America": 1.0}, "entropy": -1e-12}, "host": {"value": "blue-winged teal"}}, "branch_attrs": {"mutations": {}}}, {"name": "A/blue-winged_teal/Texas/UGAI22-3226/2022_32d2852a6a", "node_attrs": {"div": 0.00736, "num_date": {"value": 2022.749, "confidence": [2022.749, 2022.815], "inferred": true, "raw_value": "2022-10-XX"}, "passage": {"value": "X"}, "N_present": {"value": "Absent"}, "tri_ambig_count": {"value": "Zero"}, "strain_name": {"value": "A/blue-winged teal/Texas/UGAI22-3226/2022"}, "reason_for_submission": {"value": "surveillance"}, "primary_identifier": {"value": "EPI_ISL_17424645"}, "genotype": {"value": "B2.1"}, "data_source": {"value": "GISAID"}, "ha_genetic_group": {"value": "2.3.4.4b"}, "segment_lineage": {"value": "ea1"}, "isolate_hash": {"value": "32d2852a6a5eaf380effab2804d7d5e6"}, "ambig_present": {"value": "Absent"}, "isl_subtype": {"value": "H5N1"}, "country": {"value": "United States", "confidence": {"United States": 1.0}, "entropy": -1e-12}, "host_generic": {"value": "avian", "confidence": {"avian": 1.0}, "entropy": -1e-12}, "bi_ambig_count": {"value": "Zero"}, "state": {"value": "TX", "confidence": {"TX": 1.0}, "entropy": -1e-12}, "isolate_submitter": {"value": "import"}, "tn_93_dist_b313": {"value": 0.0179}, "N_count": {"value": "Zero"}, "region": {"value": "North America", "confidence": {"North America": 1.0}, "entropy": -1e-12}, "host": {"value": "blue-winged teal"}}, "branch_attrs": {"mutations": {}}}]}, {"name": "NODE_0000222", "node_attrs": {"div": 0.00623, "num_date": {"value": 2022.687, "confidence": [2022.643, 2022.727]}, "country": {"value": "United States", "confidence": {"United States": 0.99, "Canada": 0.0096}, "entropy": 0.0542}, "host_generic": {"value": "avian", "confidence": {"avian": 0.992, "poultry": 0.00843}, "entropy": 0.0487}, "state": {"value": "SK", "confidence": {"SK": 0.956, "LA": 0.0132, "MN": 0.00834, "SD": 0.00726, "CO": 0.00447, "TX": 0.00441, "ND": 0.00395}, "entropy": 0.265}, "region": {"value": "North America", "confidence": {"North America": 1.0}, "entropy": 3.51e-08}}, "branch_attrs": {"mutations": {}}, "children": [{"name": "A/blue_winged_teal/Louisiana/22-033477-017/2022_6171fe6ae8", "node_attrs": {"div": 0.00623, "num_date": {"value": 2022.727, "confidence": [2022.727, 2022.727], "inferred": false}, "passage": {"value": "OR"}, "N_present": {"value": "Absent"}, "base_id": {"value": "22-033477-017"}, "tri_ambig_count": {"value": "Zero"}, "strain_name": {"value": "A/blue winged teal/Louisiana/22-033477-017/2022"}, "reason_for_submission": {"value": "surveillance"}, "primary_identifier": {"value": "EPI_ISL_19606454"}, "genotype": {"value": "B2.1"}, "internal_date": {"value": "2024-51"}, "data_source": {"value": "GISAID"}, "ha_genetic_group": {"value": "2.3.4.4b"}, "segment_lineage": {"value": "ea1"}, "isolate_hash": {"value": "6171fe6ae8c227122a73f7f55367884a"}, "ambig_present": {"value": "Absent"}, "isl_subtype": {"value": "H5N1"}, "country": {"value": "United States", "confidence": {"United States": 1.0}, "entropy": -1e-12}, "originator": {"value": "USDA APHIS Veterinary Services Diagnostic Virology Laboratory National Veterinary Services Laboratories"}, "host_generic": {"value": "avian", "confidence": {"avian": 1.0}, "entropy": -1e-12}, "bi_ambig_count": {"value": "Zero"}, "state": {"value": "LA", "confidence": {"LA": 1.0}, "entropy": -1e-12}, "isolate_submitter": {"value": "import"}, "tn_93_dist_b313": {"value": 0.0167}, "N_count": {"value": "Zero"}, "region": {"value": "North America", "confidence": {"North America": 1.0}, "entropy": -1e-12}, "host": {"value": "blue-winged teal"}}, "branch_attrs": {"mutations": {}}}, {"name": "NODE_0000246", "node_attrs": {"div": 0.00623, "num_date": {"value": 2022.696, "confidence": [2022.661, 2022.753]}, "country": {"value": "United States", "confidence": {"United States": 0.93, "Canada": 0.0697}, "entropy": 0.253}, "host_generic": {"value": "avian", "confidence": {"avian": 0.911, "poultry": 0.0888}, "entropy": 0.3}, "state": {"value": "SK", "confidence": {"SK": 0.964, "CO": 0.00924, "MN": 0.00741, "SD": 0.0056, "ND": 0.0055, "LA": 0.00341, "TX": 0.00162, "WY": 0.0014, "AB": 0.00122}, "entropy": 0.229}, "region": {"value": "North America", "confidence": {"North America": 1.0}, "entropy": 3.52e-08}}, "branch_attrs": {"mutations": {}}, "children": [{"name": "NODE_0010127", "node_attrs": {"div": 0.00792, "num_date": {"value": 2022.807, "confidence": [2022.766, 2022.807]}, "confidence": {"value": 0}, "country": {"value": "Canada", "confidence": {"Canada": 0.978, "United States": 0.022}, "entropy": 0.106}, "host_generic": {"value": "poultry", "confidence": {"poultry": 0.93, "avian": 0.0703}, "entropy": 0.254}, "state": {"value": "SK", "confidence": {"SK": 1.0}, "entropy": 0.00474}, "region": {"value": "North America", "confidence": {"North America": 1.0}, "entropy": 3.51e-08}}, "branch_attrs": {"mutations": {"nuc": ["C564A", "A1146G", "T1392C"]}}, "children": [{"name": "A/chicken/SK/FAV-1257-1/2022_8149d0420d", "node_attrs": {"div": 0.00792, "num_date": {"value": 2022.807, "confidence": [2022.807, 2022.807], "inferred": false}, "passage": {"value": "X"}, "N_present": {"value": "Absent"}, "tri_ambig_count": {"value": "Zero"}, "strain_name": {"value": "A/Chicken/SK/FAV-1257-1/2022"}, "reason_for_submission": {"value": "surveillance"}, "primary_identifier": {"value": "EPI_ISL_19154632"}, "genotype": {"value": "B2.1"}, "internal_date": {"value": "2024-21"}, "data_source": {"value": "GISAID"}, "ha_genetic_group": {"value": "2.3.4.4b"}, "segment_lineage": {"value": "ea1"}, "isolate_hash": {"value": "8149d0420dbd09d837f099a5d5aaf8e5"}, "ambig_present": {"value": "Absent"}, "isl_subtype": {"value": "H5N1"}, "country": {"value": "Canada", "confidence": {"Canada": 1.0}, "entropy": -1e-12}, "originator": {"value": "Canadian Food Inspection Agency"}, "host_generic": {"value": "poultry", "confidence": {"poultry": 1.0}, "entropy": -1e-12}, "bi_ambig_count": {"value": "Zero"}, "state": {"value": "SK", "confidence": {"SK": 1.0}, "entropy": -1e-12}, "isolate_submitter": {"value": "CA-Win-CFIA"}, "tn_93_dist_b313": {"value": 0.0173}, "N_count": {"value": "Zero"}, "region": {"value": "North America", "confidence": {"North America": 1.0}, "entropy": -1e-12}, "host": {"value": "chicken"}}, "branch_attrs": {"mutations": {}}}, {"name": "A/chicken/SK/FAV-1257-2/2022_f43c478151", "node_attrs": {"div": 0.00792, "num_date": {"value": 2022.807, "confidence": [2022.807, 2022.807], "inferred": false}, "passage": {"value": "X"}, "N_present": {"value": "Absent"}, "tri_ambig_count": {"value": "Zero"}, "strain_name": {"value": "A/Chicken/SK/FAV-1257-2/2022"}, "reason_for_submission": {"value": "surveillance"}, "primary_identifier": {"value": "EPI_ISL_19154633"}, "genotype": {"value": "B2.1"}, "internal_date": {"value": "2024-21"}, "data_source": {"value": "GISAID"}, "ha_genetic_group": {"value": "2.3.4.4b"}, "segment_lineage": {"value": "ea1"}, "isolate_hash": {"value": "f43c47815102fd7cffd07ddbe3caa619"}, "ambig_present": {"value": "Absent"}, "isl_subtype": {"value": "H5N1"}, "country": {"value": "Canada", "confidence": {"Canada": 1.0}, "entropy": -1e-12}, "originator": {"value": "Canadian Food Inspection Agency"}, "host_generic": {"value": "poultry", "confidence": {"poultry": 1.0}, "entropy": -1e-12}, "bi_ambig_count": {"value": "Zero"}, "state": {"value": "SK", "confidence": {"SK": 1.0}, "entropy": -1e-12}, "isolate_submitter": {"value": "CA-Win-CFIA"}, "tn_93_dist_b313": {"value": 0.0173}, "N_count": {"value": "Zero"}, "region": {"value": "North America", "confidence": {"North America": 1.0}, "entropy": -1e-12}, "host": {"value": "chicken"}}, "branch_attrs": {"mutations": {}}}]}, {"name": "NODE_0000159", "node_attrs": {"div": 0.00623, "num_date": {"value": 2022.73, "confidence": [2022.656, 2022.809]}, "country": {"value": "United States", "confidence": {"United States": 0.995, "Canada": 0.00468}, "entropy": 0.0298}, "host_generic": {"value": "avian", "confidence": {"avian": 0.991, "poultry": 0.00935}, "entropy": 0.053}, "state": {"value": "CO", "confidence": {"CO": 0.494, "SK": 0.224, "WY": 0.109, "ND": 0.0484, "MN": 0.0396, "SD": 0.0285, "MO": 0.0265, "AB": 0.00998, "IA": 0.00961, "KS": 0.0035}, "entropy": 1.564}, "region": {"value": "North America", "confidence": {"North America": 1.0}, "entropy": 3.52e-08}}, "branch_attrs": {"mutations": {}}, "children": [{"name": "NODE_0010120", "node_attrs": {"div": 0.00679, "num_date": {"value": 2022.881, "confidence": [2022.779, 2022.927]}, "confidence": {"value": 84.1}, "country": {"value": "United States", "confidence": {"United States": 1.0}, "entropy": 0.00326}, "host_generic": {"value": "avian", "confidence": {"avian": 0.999, "poultry": 0.00137}, "entropy": 0.0104}, "state": {"value": "CO", "confidence": {"CO": 0.995, "WY": 0.00272}, "entropy": 0.0377}, "region": {"value": "North America", "confidence": {"North America": 1.0}, "entropy": 3.51e-08}}, "branch_attrs": {"mutations": {"nuc": ["G270A"]}}, "children": [{"name": "A/Canada_goose/Colorado/22-042171-001/2022_1a3e36fe06", "node_attrs": {"div": 0.00679, "num_date": {"value": 2022.971, "confidence": [2022.971, 2022.971], "inferred": false}, "passage": {"value": "OR"}, "N_present": {"value": "Absent"}, "base_id": {"value": "22-042171-001"}, "tri_ambig_count": {"value": "Zero"}, "strain_name": {"value": "A/canada goose/Colorado/22-042171-001/2022"}, "reason_for_submission": {"value": "surveillance"}, "primary_identifier": {"value": "EPI_ISL_19607790"}, "genotype": {"value": "Minor19"}, "internal_date": {"value": "2024-51"}, "data_source": {"value": "GISAID"}, "ha_genetic_group": {"value": "2.3.4.4b"}, "segment_lineage": {"value": "ea1"}, "isolate_hash": {"value": "1a3e36fe0629095ea1d2438b43488339"}, "ambig_present": {"value": "Absent"}, "isl_subtype": {"value": "H5N1"}, "country": {"value": "United States", "confidence": {"United States": 1.0}, "entropy": -1e-12}, "originator": {"value": "USDA APHIS Veterinary Services Diagnostic Virology Laboratory National Veterinary Services Laboratories"}, "host_generic": {"value": "avian", "confidence": {"avian": 1.0}, "entropy": -1e-12}, "bi_ambig_count": {"value": "Zero"}, "state": {"value": "CO", "confidence": {"CO": 1.0}, "entropy": -1e-12}, "isolate_submitter": {"value": "import"}, "tn_93_dist_b313": {"value": 0.0173}, "N_count": {"value": "Zero"}, "region": {"value": "North America", "confidence": {"North America": 1.0}, "entropy": -1e-12}, "host": {"value": "Canada goose"}}, "branch_attrs": {"mutations": {}}}, {"name": "A/cackling_goose/Colorado/22-040757-001/2022_0b514fbfd1", "node_attrs": {"div": 0.00792, "num_date": {"value": 2022.952, "confidence": [2022.952, 2022.952], "inferred": false}, "passage": {"value": "OR"}, "N_present": {"value": "Absent"}, "base_id": {"value": "22-040757-001"}, "tri_ambig_count": {"value": "Zero"}, "strain_name": {"value": "A/cackling goose/Colorado/22-040757-001/2022"}, "reason_for_submission": {"value": "surveillance"}, "primary_identifier": {"value": "EPI_ISL_19606418"}, "genotype": {"value": "Minor19"}, "internal_date": {"value": "2024-51"}, "data_source": {"value": "GISAID"}, "ha_genetic_group": {"value": "2.3.4.4b"}, "segment_lineage": {"value": "ea1"}, "isolate_hash": {"value": "0b514fbfd1974889237291f8508df820"}, "ambig_present": {"value": "Absent"}, "isl_subtype": {"value": "H5N1"}, "country": {"value": "United States", "confidence": {"United States": 1.0}, "entropy": -1e-12}, "originator": {"value": "USDA APHIS Veterinary Services Diagnostic Virology Laboratory National Veterinary Services Laboratories"}, "host_generic": {"value": "avian", "confidence": {"avian": 1.0}, "entropy": -1e-12}, "bi_ambig_count": {"value": "Zero"}, "state": {"value": "CO", "confidence": {"CO": 1.0}, "entropy": -1e-12}, "isolate_submitter": {"value": "import"}, "tn_93_dist_b313": {"value": 0.0185}, "N_count": {"value": "Zero"}, "region": {"value": "North America", "confidence": {"North America": 1.0}, "entropy": -1e-12}, "host": {"value": "goose"}}, "branch_attrs": {"mutations": {"nuc": ["G168A", "C1395T"]}}}]}, {"name": "NODE_0000161", "node_attrs": {"div": 0.00623, "num_date": {"value": 2022.751, "confidence": [2022.673, 2022.813]}, "country": {"value": "United States", "confidence": {"United States": 1.0}, "entropy": 0.00345}, "host_generic": {"value": "avian", "confidence": {"avian": 0.998, "poultry": 0.00215}, "entropy": 0.0154}, "state": {"value": "CO", "confidence": {"CO": 0.344, "WY": 0.208, "MO": 0.121, "SK": 0.102, "ND": 0.0568, "MN": 0.0542, "SD": 0.0462, "IA": 0.0341, "KS": 0.0141, "AB": 0.00974, "MT": 0.00227, "BC": 0.00129}, "entropy": 1.939}, "region": {"value": "North America", "confidence": {"North America": 1.0}, "entropy": 3.51e-08}}, "branch_attrs": {"mutations": {}}, "children": [{"name": "A/Canada_goose/Missouri/22-038557-003/2022_05a5e71330", "node_attrs": {"div": 0.00623, "num_date": {"value": 2022.881, "confidence": [2022.881, 2022.881], "inferred": false}, "passage": {"value": "OR"}, "N_present": {"value": "Absent"}, "base_id": {"value": "22-038557-003"}, "tri_ambig_count": {"value": "Zero"}, "strain_name": {"value": "A/canada goose/Missouri/22-038557-003/2022"}, "reason_for_submission": {"value": "surveillance"}, "primary_identifier": {"value": "EPI_ISL_19607680"}, "genotype": {"value": "Minor19"}, "internal_date": {"value": "2024-51"}, "data_source": {"value": "GISAID"}, "ha_genetic_group": {"value": "2.3.4.4b"}, "segment_lineage": {"value": "ea1"}, "isolate_hash": {"value": "05a5e71330acec54397aab65a2c5dc72"}, "ambig_present": {"value": "Absent"}, "isl_subtype": {"value": "H5N1"}, "country": {"value": "United States", "confidence": {"United States": 1.0}, "entropy": -1e-12}, "originator": {"value": "USDA APHIS Veterinary Services Diagnostic Virology Laboratory National Veterinary Services Laboratories"}, "host_generic": {"value": "avian", "confidence": {"avian": 1.0}, "entropy": -1e-12}, "bi_ambig_count": {"value": "Zero"}, "state": {"value": "MO", "confidence": {"MO": 1.0}, "entropy": -1e-12}, "isolate_submitter": {"value": "import"}, "tn_93_dist_b313": {"value": 0.0167}, "N_count": {"value": "Zero"}, "region": {"value": "North America", "confidence": {"North America": 1.0}, "entropy": -1e-12}, "host": {"value": "Canada goose"}}, "branch_attrs": {"mutations": {}}}, {"name": "NODE_0000163", "node_attrs": {"div": 0.00623, "num_date": {"value": 2022.769, "confidence": [2022.706, 2022.816]}, "country": {"value": "United States", "confidence": {"United States": 1.0}, "entropy": 0.00124}, "host_generic": {"value": "avian", "confidence": {"avian": 0.995, "poultry": 0.00526}, "entropy": 0.0329}, "state": {"value": "WY", "confidence": {"WY": 0.419, "CO": 0.194, "IA": 0.0822, "SD": 0.0577, "ND": 0.0512, "SK": 0.0501, "MN": 0.0422, "MO": 0.0419, "KS": 0.0366, "MT": 0.0092, "AB": 0.00766, "BC": 0.00179, "ID": 0.0011}, "entropy": 1.888}, "region": {"value": "North America", "confidence": {"North America": 1.0}, "entropy": 3.51e-08}}, "branch_attrs": {"mutations": {}}, "children": [{"name": "A/great_horned_owl/Wyoming/23-002116-001/2023_1cbf27890d", "node_attrs": {"div": 0.00623, "num_date": {"value": 2023.023, "confidence": [2023.023, 2023.023], "inferred": false}, "passage": {"value": "OR"}, "N_present": {"value": "Absent"}, "base_id": {"value": "23-002116-001"}, "tri_ambig_count": {"value": "Zero"}, "strain_name": {"value": "A/great horned owl/Wyoming/23-002116-001/2023"}, "reason_for_submission": {"value": "surveillance"}, "primary_identifier": {"value": "EPI_ISL_19607279"}, "genotype": {"value": "Minor19"}, "internal_date": {"value": "2024-51"}, "data_source": {"value": "GISAID"}, "ha_genetic_group": {"value": "2.3.4.4b"}, "segment_lineage": {"value": "ea1"}, "isolate_hash": {"value": "1cbf27890dd82c02541d8d9aeb39bfd4"}, "ambig_present": {"value": "Absent"}, "isl_subtype": {"value": "H5N1"}, "country": {"value": "United States", "confidence": {"United States": 1.0}, "entropy": -1e-12}, "originator": {"value": "USDA APHIS Veterinary Services Diagnostic Virology Laboratory National Veterinary Services Laboratories"}, "host_generic": {"value": "avian", "confidence": {"avian": 1.0}, "entropy": -1e-12}, "bi_ambig_count": {"value": "Zero"}, "state": {"value": "WY", "confidence": {"WY": 1.0}, "entropy": -1e-12}, "isolate_submitter": {"value": "import"}, "tn_93_dist_b313": {"value": 0.0167}, "N_count": {"value": "Zero"}, "region": {"value": "North America", "confidence": {"North America": 1.0}, "entropy": -1e-12}, "host": {"value": "owl"}}, "branch_attrs": {"mutations": {}}}, {"name": "NODE_0000164", "node_attrs": {"div": 0.00623, "num_date": {"value": 2022.778, "confidence": [2022.727, 2022.82]}, "country": {"value": "United States", "confidence": {"United States": 1.0}, "entropy": 0.00115}, "host_generic": {"value": "avian", "confidence": {"avian": 0.951, "poultry": 0.0487}, "entropy": 0.195}, "state": {"value": "IA", "confidence": {"IA": 0.364, "KS": 0.162, "WY": 0.115, "SD": 0.0917, "MT": 0.0798, "CO": 0.0678, "ND": 0.0354, "MN": 0.0307, "MO": 0.0143, "SK": 0.0138, "AB": 0.0056, "ID": 0.00521, "BC": 0.00304, "UT": 0.0023, "TX": 0.00162}, "entropy": 2.02}, "region": {"value": "North America", "confidence": {"North America": 1.0}, "entropy": 3.52e-08}}, "branch_attrs": {"mutations": {}}, "children": [{"name": "NODE_0000166", "node_attrs": {"div": 0.00623, "num_date": {"value": 2022.827, "confidence": [2022.779, 2022.848]}, "country": {"value": "United States", "confidence": {"United States": 1.0}, "entropy": 0.00102}, "host_generic": {"value": "avian", "confidence": {"avian": 0.995, "poultry": 0.0045}, "entropy": 0.0288}, "state": {"value": "KS", "confidence": {"KS": 0.42, "MT": 0.258, "IA": 0.13, "SD": 0.0645, "WY": 0.0384, "CO": 0.0259, "ND": 0.0159, "MN": 0.0137, "MO": 0.00473, "ID": 0.00449, "AB": 0.00443, "UT": 0.0036, "BC": 0.00356, "SK": 0.00322, "TX": 0.00153}, "entropy": 1.708}, "region": {"value": "North America", "confidence": {"North America": 1.0}, "entropy": 3.51e-08}}, "branch_attrs": {"mutations": {}}, "children": [{"name": "A/tundra_swan/Montana/22-036345-003/2022_9586132dc6", "node_attrs": {"div": 0.00623, "num_date": {"value": 2022.848, "confidence": [2022.848, 2022.848], "inferred": false}, "passage": {"value": "OR"}, "N_present": {"value": "Absent"}, "base_id": {"value": "22-036345-003"}, "tri_ambig_count": {"value": "Zero"}, "strain_name": {"value": "A/tundra swan/Montana/22-036345-003/2022"}, "reason_for_submission": {"value": "surveillance"}, "primary_identifier": {"value": "EPI_ISL_19605113"}, "genotype": {"value": "B2.1"}, "internal_date": {"value": "2024-51"}, "data_source": {"value": "GISAID"}, "ha_genetic_group": {"value": "2.3.4.4b"}, "segment_lineage": {"value": "ea1"}, "isolate_hash": {"value": "9586132dc6e6f9c200a2006ef9261654"}, "ambig_present": {"value": "Absent"}, "isl_subtype": {"value": "H5N1"}, "country": {"value": "United States", "confidence": {"United States": 1.0}, "entropy": -1e-12}, "originator": {"value": "USDA APHIS Veterinary Services Diagnostic Virology Laboratory National Veterinary Services Laboratories"}, "host_generic": {"value": "avian", "confidence": {"avian": 1.0}, "entropy": -1e-12}, "bi_ambig_count": {"value": "Zero"}, "state": {"value": "MT", "confidence": {"MT": 1.0}, "entropy": -1e-12}, "isolate_submitter": {"value": "import"}, "tn_93_dist_b313": {"value": 0.0167}, "N_count": {"value": "Zero"}, "region": {"value": "North America", "confidence": {"North America": 1.0}, "entropy": -1e-12}, "host": {"value": "tundra swan"}}, "branch_attrs": {"mutations": {}}}, {"name": "A/red-tailed_hawk/Kansas/W22-1226/2022_057067dd0f", "node_attrs": {"div": 0.00736, "num_date": {"value": 2022.927, "confidence": [2022.927, 2022.927], "inferred": false}, "passage": {"value": "X"}, "N_present": {"value": "Absent"}, "tri_ambig_count": {"value": "Zero"}, "strain_name": {"value": "A/red-tailed hawk/Kansas/W22-1226/2022"}, "reason_for_submission": {"value": "surveillance"}, "primary_identifier": {"value": "EPI_ISL_17471324"}, "genotype": {"value": "Minor19"}, "data_source": {"value": "GISAID"}, "ha_genetic_group": {"value": "2.3.4.4b"}, "segment_lineage": {"value": "ea1"}, "isolate_hash": {"value": "057067dd0fc4df29fb7b8462721a9a0c"}, "ambig_present": {"value": "Absent"}, "isl_subtype": {"value": "H5N1"}, "country": {"value": "United States", "confidence": {"United States": 1.0}, "entropy": -1e-12}, "host_generic": {"value": "avian", "confidence": {"avian": 1.0}, "entropy": -1e-12}, "bi_ambig_count": {"value": "Zero"}, "state": {"value": "KS", "confidence": {"KS": 1.0}, "entropy": -1e-12}, "isolate_submitter": {"value": "import"}, "tn_93_dist_b313": {"value": 0.0179}, "N_count": {"value": "Zero"}, "region": {"value": "North America", "confidence": {"North America": 1.0}, "entropy": -1e-12}, "host": {"value": "hawk"}}, "branch_attrs": {"mutations": {"nuc": ["C231T", "C474T"]}}}]}, {"name": "NODE_0000167", "node_attrs": {"div": 0.00623, "num_date": {"value": 2022.801, "confidence": [2022.762, 2022.824]}, "country": {"value": "United States", "confidence": {"United States": 1.0}, "entropy": 0.00114}, "host_generic": {"value": "poultry", "confidence": {"poultry": 0.513, "avian": 0.487}, "entropy": 0.693}, "state": {"value": "IA", "confidence": {"IA": 0.922, "SD": 0.0651, "KS": 0.00309, "MN": 0.003, "ND": 0.003}, "entropy": 0.336}, "region": {"value": "North America", "confidence": {"North America": 1.0}, "entropy": 3.52e-08}}, "branch_attrs": {"mutations": {}}, "children": [{"name": "NODE_0000170", "node_attrs": {"div": 0.00623, "num_date": {"value": 2022.829, "confidence": [2022.79, 2022.834]}, "country": {"value": "United States", "confidence": {"United States": 1.0}, "entropy": 0.00102}, "host_generic": {"value": "poultry", "confidence": {"poultry": 0.512, "avian": 0.488}, "entropy": 0.693}, "state": {"value": "IA", "confidence": {"IA": 0.915, "SD": 0.0793, "MN": 0.00203, "ND": 0.0017}, "entropy": 0.32}, "region": {"value": "North America", "confidence": {"North America": 1.0}, "entropy": 3.51e-08}}, "branch_attrs": {"mutations": {}}, "children": [{"name": "A/snow_goose/South_Dakota/22-037529-001/2022_e15b1c2475", "node_attrs": {"div": 0.00679, "num_date": {"value": 2022.881, "confidence": [2022.881, 2022.881], "inferred": false}, "passage": {"value": "OR"}, "N_present": {"value": "Absent"}, "base_id": {"value": "22-037529-001"}, "tri_ambig_count": {"value": "Zero"}, "strain_name": {"value": "A/snow goose/South Dakota/22-037529-001/2022"}, "reason_for_submission": {"value": "surveillance"}, "primary_identifier": {"value": "EPI_ISL_19605046"}, "genotype": {"value": "Minor19"}, "internal_date": {"value": "2024-51"}, "data_source": {"value": "GISAID"}, "ha_genetic_group": {"value": "2.3.4.4b"}, "segment_lineage": {"value": "ea1"}, "isolate_hash": {"value": "e15b1c2475a4c090084f30b85a91a357"}, "ambig_present": {"value": "Absent"}, "isl_subtype": {"value": "H5N1"}, "country": {"value": "United States", "confidence": {"United States": 1.0}, "entropy": -1e-12}, "originator": {"value": "USDA APHIS Veterinary Services Diagnostic Virology Laboratory National Veterinary Services Laboratories"}, "host_generic": {"value": "avian", "confidence": {"avian": 1.0}, "entropy": -1e-12}, "bi_ambig_count": {"value": "Zero"}, "state": {"value": "SD", "confidence": {"SD": 1.0}, "entropy": -1e-12}, "isolate_submitter": {"value": "import"}, "tn_93_dist_b313": {"value": 0.0173}, "N_count": {"value": "Zero"}, "region": {"value": "North America", "confidence": {"North America": 1.0}, "entropy": -1e-12}, "host": {"value": "snow goose"}}, "branch_attrs": {"mutations": {"nuc": ["A723G"]}}}, {"name": "A/chicken/Iowa/22-035154-002-original/2022_f4a4938dc0", "node_attrs": {"div": 0.00623, "num_date": {"value": 2022.834, "confidence": [2022.834, 2022.834], "inferred": false}, "passage": {"value": "OR"}, "N_present": {"value": "Absent"}, "base_id": {"value": "22-035154-002"}, "tri_ambig_count": {"value": "Zero"}, "strain_name": {"value": "A/chicken/Iowa/22-035154-002-original/2022"}, "reason_for_submission": {"value": "surveillance"}, "primary_identifier": {"value": "EPI_ISL_16271825"}, "genotype": {"value": "B2.1"}, "data_source": {"value": "GISAID"}, "ha_genetic_group": {"value": "2.3.4.4b"}, "segment_lineage": {"value": "ea1"}, "isolate_hash": {"value": "f4a4938dc0da989671f50020904c1afd"}, "ambig_present": {"value": "Absent"}, "isl_subtype": {"value": "H5N1"}, "country": {"value": "United States", "confidence": {"United States": 1.0}, "entropy": -1e-12}, "originator": {"value": "National Veterinary Services Laboratories  USDA"}, "host_generic": {"value": "poultry", "confidence": {"poultry": 1.0}, "entropy": -1e-12}, "bi_ambig_count": {"value": "Zero"}, "state": {"value": "IA", "confidence": {"IA": 1.0}, "entropy": -1e-12}, "tn_93_dist_b313": {"value": 0.0167}, "N_count": {"value": "Zero"}, "region": {"value": "North America", "confidence": {"North America": 1.0}, "entropy": -1e-12}, "host": {"value": "chicken"}}, "branch_attrs": {"mutations": {}}}]}, {"name": "NODE_0000172", "node_attrs": {"div": 0.00623, "num_date": {"value": 2022.819, "confidence": [2022.786, 2022.826]}, "country": {"value": "United States", "confidence": {"United States": 1.0}, "entropy": 0.00108}, "host_generic": {"value": "poultry", "confidence": {"poultry": 0.959, "avian": 0.0408}, "entropy": 0.17}, "state": {"value": "IA", "confidence": {"IA": 0.999}, "entropy": 0.00734}, "region": {"value": "North America", "confidence": {"North America": 1.0}, "entropy": 3.51e-08}}, "branch_attrs": {"mutations": {}}, "children": [{"name": "A/chicken/Iowa/22-035569-001-original/2022_479dc3a7d0", "node_attrs": {"div": 0.00623, "num_date": {"value": 2022.848, "confidence": [2022.848, 2022.848], "inferred": false}, "passage": {"value": "OR"}, "N_present": {"value": "Absent"}, "base_id": {"value": "22-035569-001"}, "tri_ambig_count": {"value": "Zero"}, "strain_name": {"value": "A/chicken/Iowa/22-035569-001-original/2022"}, "reason_for_submission": {"value": "surveillance"}, "primary_identifier": {"value": "EPI_ISL_16297123"}, "genotype": {"value": "B2.1"}, "data_source": {"value": "GISAID"}, "ha_genetic_group": {"value": "2.3.4.4b"}, "segment_lineage": {"value": "ea1"}, "isolate_hash": {"value": "479dc3a7d029bd56f2364c7de187df31"}, "ambig_present": {"value": "Absent"}, "isl_subtype": {"value": "H5N1"}, "country": {"value": "United States", "confidence": {"United States": 1.0}, "entropy": -1e-12}, "originator": {"value": "National Veterinary Services Laboratories  USDA"}, "host_generic": {"value": "poultry", "confidence": {"poultry": 1.0}, "entropy": -1e-12}, "bi_ambig_count": {"value": "Zero"}, "state": {"value": "IA", "confidence": {"IA": 1.0}, "entropy": -1e-12}, "tn_93_dist_b313": {"value": 0.0167}, "N_count": {"value": "Zero"}, "region": {"value": "North America", "confidence": {"North America": 1.0}, "entropy": -1e-12}, "host": {"value": "chicken"}}, "branch_attrs": {"mutations": {}}}, {"name": "NODE_0000174", "node_attrs": {"div": 0.00623, "num_date": {"value": 2022.829, "confidence": [2022.808, 2022.829]}, "country": {"value": "United States", "confidence": {"United States": 1.0}, "entropy": 0.00102}, "host_generic": {"value": "poultry", "confidence": {"poultry": 0.996, "avian": 0.00373}, "entropy": 0.0246}, "state": {"value": "IA", "confidence": {"IA": 1.0}, "entropy": 0.000238}, "region": {"value": "North America", "confidence": {"North America": 1.0}, "entropy": 3.51e-08}}, "branch_attrs": {"mutations": {}}, "children": [{"name": "A/chicken/Iowa/22-035567-003-original/2022_e59341934d", "node_attrs": {"div": 0.00623, "num_date": {"value": 2022.842, "confidence": [2022.842, 2022.842], "inferred": false}, "passage": {"value": "OR"}, "N_present": {"value": "Absent"}, "base_id": {"value": "22-035567-003"}, "tri_ambig_count": {"value": "Zero"}, "strain_name": {"value": "A/chicken/Iowa/22-035567-003-original/2022"}, "reason_for_submission": {"value": "surveillance"}, "primary_identifier": {"value": "EPI_ISL_16297124"}, "genotype": {"value": "B2.1"}, "data_source": {"value": "GISAID"}, "ha_genetic_group": {"value": "2.3.4.4b"}, "segment_lineage": {"value": "ea1"}, "isolate_hash": {"value": "e59341934de11fd5f66660fa02b2a653"}, "ambig_present": {"value": "Absent"}, "isl_subtype": {"value": "H5N1"}, "country": {"value": "United States", "confidence": {"United States": 1.0}, "entropy": -1e-12}, "originator": {"value": "National Veterinary Services Laboratories  USDA"}, "host_generic": {"value": "poultry", "confidence": {"poultry": 1.0}, "entropy": -1e-12}, "bi_ambig_count": {"value": "Zero"}, "state": {"value": "IA", "confidence": {"IA": 1.0}, "entropy": -1e-12}, "tn_93_dist_b313": {"value": 0.0167}, "N_count": {"value": "Zero"}, "region": {"value": "North America", "confidence": {"North America": 1.0}, "entropy": -1e-12}, "host": {"value": "chicken"}}, "branch_attrs": {"mutations": {}}}, {"name": "A/chicken/Iowa/22-034682-001-original/2022_e57907584e", "node_attrs": {"div": 0.00623, "num_date": {"value": 2022.829, "confidence": [2022.829, 2022.829], "inferred": false}, "passage": {"value": "OR"}, "N_present": {"value": "Absent"}, "base_id": {"value": "22-034682-001"}, "tri_ambig_count": {"value": "Zero"}, "strain_name": {"value": "A/chicken/Iowa/22-034682-001-original/2022"}, "reason_for_submission": {"value": "surveillance"}, "primary_identifier": {"value": "EPI_ISL_16297126"}, "genotype": {"value": "B2.1"}, "data_source": {"value": "GISAID"}, "ha_genetic_group": {"value": "2.3.4.4b"}, "segment_lineage": {"value": "ea1"}, "isolate_hash": {"value": "e57907584e76a31db7bdaad1c6145635"}, "ambig_present": {"value": "Absent"}, "isl_subtype": {"value": "H5N1"}, "country": {"value": "United States", "confidence": {"United States": 1.0}, "entropy": -1e-12}, "originator": {"value": "National Veterinary Services Laboratories  USDA"}, "host_generic": {"value": "poultry", "confidence": {"poultry": 1.0}, "entropy": -1e-12}, "bi_ambig_count": {"value": "Zero"}, "state": {"value": "IA", "confidence": {"IA": 1.0}, "entropy": -1e-12}, "tn_93_dist_b313": {"value": 0.0167}, "N_count": {"value": "Zero"}, "region": {"value": "North America", "confidence": {"North America": 1.0}, "entropy": -1e-12}, "host": {"value": "chicken"}}, "branch_attrs": {"mutations": {}}}]}]}]}]}]}]}]}]}]}]}]}]}]}]}]}]}]}]}]}]}]}]}]}, {"name": "NODE_0000175", "node_attrs": {"div": 0.000566, "num_date": {"value": 2021.911, "confidence": [2021.821, 2021.975]}, "country": {"value": "United States", "confidence": {"United States": 1.0}, "entropy": 0.00118}, "host_generic": {"value": "avian", "confidence": {"avian": 0.991, "poultry": 0.00881}, "entropy": 0.0505}, "state": {"value": "SD", "confidence": {"SD": 0.955, "NC": 0.0255, "MN": 0.0104, "ND": 0.00369, "MO": 0.00147, "DE": 0.00131}, "entropy": 0.247}, "region": {"value": "North America", "confidence": {"North America": 1.0}, "entropy": 3.52e-08}}, "branch_attrs": {"mutations": {}}, "children": [{"name": "NODE_0009927", "node_attrs": {"div": 0.000566, "num_date": {"value": 2021.929, "confidence": [2021.883, 2022.035]}, "confidence": {"value": 75.1}, "country": {"value": "United States", "confidence": {"United States": 1.0}, "entropy": 0.00123}, "host_generic": {"value": "avian", "confidence": {"avian": 0.918, "poultry": 0.0819}, "entropy": 0.283}, "state": {"value": "SD", "confidence": {"SD": 0.971, "NC": 0.0113, "DE": 0.00821, "MN": 0.00484, "ND": 0.0019}, "entropy": 0.181}, "region": {"value": "North America", "confidence": {"North America": 1.0}, "entropy": 3.83e-08}}, "branch_attrs": {"mutations": {}}, "children": [{"name": "NODE_0009928", "node_attrs": {"div": 0.0017, "num_date": {"value": 2022.207, "confidence": [2022.153, 2022.207]}, "confidence": {"value": 0}, "country": {"value": "United States", "confidence": {"United States": 1.0}, "entropy": 0.0011}, "host_generic": {"value": "poultry", "confidence": {"poultry": 0.935, "avian": 0.0653}, "entropy": 0.241}, "state": {"value": "SD", "confidence": {"SD": 1.0}, "entropy": 0.00239}, "region": {"value": "North America", "confidence": {"North America": 1.0}, "entropy": 3.82e-08}}, "branch_attrs": {"mutations": {"nuc": ["G384A", "G1263A"]}}, "children": [{"name": "A/turkey/South_Dakota/22-008239-002-original/2022_51e663ed89", "node_attrs": {"div": 0.0017, "num_date": {"value": 2022.207, "confidence": [2022.207, 2022.207], "inferred": false}, "passage": {"value": "OR"}, "N_present": {"value": "Absent"}, "base_id": {"value": "22-008239-002"}, "tri_ambig_count": {"value": "Zero"}, "strain_name": {"value": "A/turkey/South Dakota/22-008239-002-original/2022"}, "reason_for_submission": {"value": "surveillance"}, "primary_identifier": {"value": "EPI_ISL_11971465"}, "genotype": {"value": "B5.1"}, "data_source": {"value": "GISAID"}, "ha_genetic_group": {"value": "2.3.4.4b"}, "segment_lineage": {"value": "ea1"}, "isolate_hash": {"value": "51e663ed89dd54bd33d7592fd74f8eac"}, "ambig_present": {"value": "Absent"}, "isl_subtype": {"value": "H5N1"}, "country": {"value": "United States", "confidence": {"United States": 1.0}, "entropy": -1e-12}, "originator": {"value": "National Veterinary Services Laboratories  USDA"}, "host_generic": {"value": "poultry", "confidence": {"poultry": 1.0}, "entropy": -1e-12}, "bi_ambig_count": {"value": "Zero"}, "state": {"value": "SD", "confidence": {"SD": 1.0}, "entropy": -1e-12}, "tn_93_dist_b313": {"value": 0.0131}, "N_count": {"value": "Zero"}, "region": {"value": "North America", "confidence": {"North America": 1.0}, "entropy": -1e-12}, "host": {"value": "turkey"}}, "branch_attrs": {"mutations": {}}}, {"name": "A/turkey/South_Dakota/22-008239-001/2022_2d65188d10", "node_attrs": {"div": 0.0017, "num_date": {"value": 2022.207, "confidence": [2022.207, 2022.207], "inferred": false}, "passage": {"value": "X"}, "N_present": {"value": "Absent"}, "base_id": {"value": "22-008239-001"}, "tri_ambig_count": {"value": "Zero"}, "strain_name": {"value": "A/turkey/South Dakota/22-008239-001/2022"}, "reason_for_submission": {"value": "surveillance"}, "primary_identifier": {"value": "SAMN35647821"}, "genotype": {"value": "B5.1"}, "internal_date": {"value": "2025-6"}, "data_source": {"value": "sra"}, "ha_genetic_group": {"value": "2.3.4.4b"}, "county": {"value": "kingsbury county"}, "segment_lineage": {"value": "ea1"}, "isolate_hash": {"value": "2d65188d100b596348264bb0137a2eed"}, "ambig_present": {"value": "Absent"}, "isl_subtype": {"value": "H5N1"}, "country": {"value": "United States", "confidence": {"United States": 1.0}, "entropy": -1e-12}, "originator": {"value": "PRJNA980729"}, "host_generic": {"value": "poultry", "confidence": {"poultry": 1.0}, "entropy": -1e-12}, "bi_ambig_count": {"value": "Zero"}, "state": {"value": "SD", "confidence": {"SD": 1.0}, "entropy": -1e-12}, "isolate_submitter": {"value": "USDA-NVSL"}, "tn_93_dist_b313": {"value": 0.0131}, "N_count": {"value": "Zero"}, "region": {"value": "North America", "confidence": {"North America": 1.0}, "entropy": -1e-12}, "host": {"value": "turkey"}}, "branch_attrs": {"mutations": {}}}]}, {"name": "NODE_0009929", "node_attrs": {"div": 0.0017, "num_date": {"value": 2022.057, "confidence": [2021.979, 2022.082]}, "confidence": {"value": 76.7}, "country": {"value": "United States", "confidence": {"United States": 1.0}, "entropy": 0.00103}, "host_generic": {"value": "avian", "confidence": {"avian": 0.993, "poultry": 0.00714}, "entropy": 0.0424}, "state": {"value": "DE", "confidence": {"DE": 0.998, "SD": 0.00177}, "entropy": 0.0165}, "region": {"value": "North America", "confidence": {"North America": 1.0}, "entropy": 3.51e-08}}, "branch_attrs": {"mutations": {"nuc": ["G1053A", "A1529T"], "HA": ["E494V"]}, "labels": {"aa": "HA: E494V"}}, "children": [{"name": "A/canada_goose/Delaware/22-004745-001/2022_d9c9963864", "node_attrs": {"div": 0.00227, "num_date": {"value": 2022.095, "confidence": [2022.095, 2022.095], "inferred": false}, "ambig_positions_NT": {"value": "1389 / 1528"}, "passage": {"value": "X"}, "N_present": {"value": "Absent"}, "base_id": {"value": "22-004745-001"}, "tri_ambig_count": {"value": "Zero"}, "strain_name": {"value": "A/canada goose/Delaware/22-004745-001/2022"}, "reason_for_submission": {"value": "surveillance"}, "primary_identifier": {"value": "SAMN35647607"}, "genotype": {"value": "A1"}, "internal_date": {"value": "2025-6"}, "data_source": {"value": "sra"}, "ha_genetic_group": {"value": "2.3.4.4b"}, "county": {"value": "kent county"}, "segment_lineage": {"value": "ea1"}, "isolate_hash": {"value": "d9c99638649e15bb664fd8c3931fb9d8"}, "ambig_present": {"value": "Present"}, "isl_subtype": {"value": "H5N1"}, "country": {"value": "United States", "confidence": {"United States": 1.0}, "entropy": -1e-12}, "originator": {"value": "PRJNA980729"}, "host_generic": {"value": "avian", "confidence": {"avian": 1.0}, "entropy": -1e-12}, "bi_ambig_count": {"value": "Two"}, "state": {"value": "DE", "confidence": {"DE": 1.0}, "entropy": -1e-12}, "isolate_submitter": {"value": "USDA-NVSL"}, "tn_93_dist_b313": {"value": 0.0137}, "N_count": {"value": "Zero"}, "region": {"value": "North America", "confidence": {"North America": 1.0}, "entropy": -1e-12}, "host": {"value": "canada goose"}}, "branch_attrs": {"mutations": {"nuc": ["G384A"]}}}, {"name": "A/red_shouldered_hawk/Delaware/22-004621-001/2022_5a97f69db7", "node_attrs": {"div": 0.0034, "num_date": {"value": 2022.111, "confidence": [2022.111, 2022.111], "inferred": false}, "ambig_positions_NT": {"value": "700"}, "passage": {"value": "X"}, "N_present": {"value": "Absent"}, "base_id": {"value": "22-004621-001"}, "tri_ambig_count": {"value": "Zero"}, "strain_name": {"value": "A/red shouldered hawk/Delaware/22-004621-001/2022"}, "reason_for_submission": {"value": "surveillance"}, "primary_identifier": {"value": "SAMN35647602"}, "genotype": {"value": "A1"}, "internal_date": {"value": "2025-6"}, "data_source": {"value": "sra"}, "ha_genetic_group": {"value": "2.3.4.4b"}, "county": {"value": "kent county"}, "segment_lineage": {"value": "ea1"}, "isolate_hash": {"value": "5a97f69db79c5df0e0a5aaa611874fef"}, "ambig_present": {"value": "Present"}, "isl_subtype": {"value": "H5N1"}, "country": {"value": "United States", "confidence": {"United States": 1.0}, "entropy": -1e-12}, "originator": {"value": "PRJNA980729"}, "host_generic": {"value": "avian", "confidence": {"avian": 1.0}, "entropy": -1e-12}, "bi_ambig_count": {"value": "One"}, "state": {"value": "DE", "confidence": {"DE": 1.0}, "entropy": -1e-12}, "isolate_submitter": {"value": "USDA-NVSL"}, "tn_93_dist_b313": {"value": 0.0149}, "N_count": {"value": "Zero"}, "region": {"value": "North America", "confidence": {"North America": 1.0}, "entropy": -1e-12}, "host": {"value": "red shouldered hawk"}}, "branch_attrs": {"mutations": {"nuc": ["A858G", "A972G", "C1010T"], "HA": ["P321L"]}, "labels": {"aa": "HA: P321L"}}}]}]}, {"name": "NODE_0000179", "node_attrs": {"div": 0.000566, "num_date": {"value": 2021.911, "confidence": [2021.847, 2021.978]}, "country": {"value": "United States", "confidence": {"United States": 1.0}, "entropy": 0.00131}, "host_generic": {"value": "avian", "confidence": {"avian": 0.998, "poultry": 0.00173}, "entropy": 0.0127}, "state": {"value": "NC", "confidence": {"NC": 0.987, "SD": 0.00587, "SC": 0.00568}, "entropy": 0.0831}, "region": {"value": "North America", "confidence": {"North America": 1.0}, "entropy": 3.52e-08}}, "branch_attrs": {"mutations": {}}, "children": [{"name": "NODE_0000180", "node_attrs": {"div": 0.000566, "num_date": {"value": 2021.971, "confidence": [2021.918, 2022.008]}, "country": {"value": "United States", "confidence": {"United States": 1.0}, "entropy": 0.00318}, "host_generic": {"value": "avian", "confidence": {"avian": 0.998, "poultry": 0.00168}, "entropy": 0.0124}, "state": {"value": "NC", "confidence": {"NC": 0.994, "SC": 0.00484}, "entropy": 0.0443}, "region": {"value": "North America", "confidence": {"North America": 1.0}, "entropy": 3.51e-08}}, "branch_attrs": {"mutations": {}}, "children": [{"name": "A/american_wigeon/North_Carolina/22-001330-018/2022_e3552053e2", "node_attrs": {"div": 0.000566, "num_date": {"value": 2022.021, "confidence": [2022.021, 2022.021], "inferred": false}, "passage": {"value": "X"}, "N_present": {"value": "Absent"}, "base_id": {"value": "22-001330-018"}, "tri_ambig_count": {"value": "Zero"}, "strain_name": {"value": "A/american wigeon/North Carolina/22-001330-018/2022"}, "reason_for_submission": {"value": "surveillance"}, "primary_identifier": {"value": "SAMN35647529"}, "genotype": {"value": "A1"}, "internal_date": {"value": "2025-6"}, "data_source": {"value": "sra"}, "ha_genetic_group": {"value": "2.3.4.4b"}, "county": {"value": "pamlico county"}, "segment_lineage": {"value": "ea1"}, "isolate_hash": {"value": "e3552053e2f3b1c7f522a2a8b753c869"}, "ambig_present": {"value": "Absent"}, "isl_subtype": {"value": "H5N1"}, "country": {"value": "United States", "confidence": {"United States": 1.0}, "entropy": -1e-12}, "originator": {"value": "PRJNA980729"}, "host_generic": {"value": "avian", "confidence": {"avian": 1.0}, "entropy": -1e-12}, "bi_ambig_count": {"value": "Zero"}, "state": {"value": "NC", "confidence": {"NC": 1.0}, "entropy": -1e-12}, "isolate_submitter": {"value": "USDA-NVSL"}, "tn_93_dist_b313": {"value": 0.0119}, "N_count": {"value": "Zero"}, "region": {"value": "North America", "confidence": {"North America": 1.0}, "entropy": -1e-12}, "host": {"value": "american wigeon"}}, "branch_attrs": {"mutations": {}}}, {"name": "NODE_0000182", "node_attrs": {"div": 0.000566, "num_date": {"value": 2021.987, "confidence": [2021.944, 2022.012]}, "country": {"value": "United States", "confidence": {"United States": 0.996, "Canada": 0.0041}, "entropy": 0.0266}, "host_generic": {"value": "avian", "confidence": {"avian": 0.99, "poultry": 0.00983}, "entropy": 0.0552}, "state": {"value": "NC", "confidence": {"NC": 0.917, "SC": 0.0381, "VA": 0.0184, "NY": 0.0144, "AB": 0.00423, "BC": 0.00242, "ON": 0.00109}, "entropy": 0.421}, "region": {"value": "North America", "confidence": {"North America": 1.0}, "entropy": 3.52e-08}}, "branch_attrs": {"mutations": {}}, "children": [{"name": "NODE_0010151", "node_attrs": {"div": 0.00113, "num_date": {"value": 2022.015, "confidence": [2021.99, 2022.015]}, "confidence": {"value": 84.4}, "country": {"value": "United States", "confidence": {"United States": 0.939, "Canada": 0.0608}, "entropy": 0.229}, "host_generic": {"value": "avian", "confidence": {"avian": 0.997, "poultry": 0.00285}, "entropy": 0.0195}, "state": {"value": "NC", "confidence": {"NC": 0.428, "SC": 0.426, "AB": 0.0741, "BC": 0.0429, "VA": 0.00587, "NY": 0.00412, "FL": 0.00204, "WA": 0.00137, "MT": 0.00102}, "entropy": 1.251}, "region": {"value": "North America", "confidence": {"North America": 1.0}, "entropy": 3.51e-08}}, "branch_attrs": {"mutations": {"nuc": ["G1272A"]}}, "children": [{"name": "A/american_wigeon/South_Carolina/22-001743-014/2022_d5eea3c724", "node_attrs": {"div": 0.00113, "num_date": {"value": 2022.015, "confidence": [2022.015, 2022.015], "inferred": false}, "passage": {"value": "X"}, "N_present": {"value": "Absent"}, "base_id": {"value": "22-001743-014"}, "tri_ambig_count": {"value": "Zero"}, "strain_name": {"value": "A/american wigeon/South Carolina/22-001743-014/2022"}, "reason_for_submission": {"value": "surveillance"}, "primary_identifier": {"value": "SAMN35647552"}, "genotype": {"value": "A1"}, "internal_date": {"value": "2025-6"}, "data_source": {"value": "sra"}, "ha_genetic_group": {"value": "2.3.4.4b"}, "county": {"value": "colleton county"}, "segment_lineage": {"value": "ea1"}, "isolate_hash": {"value": "d5eea3c72411e713a620959284904323"}, "ambig_present": {"value": "Absent"}, "isl_subtype": {"value": "H5N1"}, "country": {"value": "United States", "confidence": {"United States": 1.0}, "entropy": -1e-12}, "originator": {"value": "PRJNA980729"}, "host_generic": {"value": "avian", "confidence": {"avian": 1.0}, "entropy": -1e-12}, "bi_ambig_count": {"value": "Zero"}, "state": {"value": "SC", "confidence": {"SC": 1.0}, "entropy": -1e-12}, "isolate_submitter": {"value": "USDA-NVSL"}, "tn_93_dist_b313": {"value": 0.0125}, "N_count": {"value": "Zero"}, "region": {"value": "North America", "confidence": {"North America": 1.0}, "entropy": -1e-12}, "host": {"value": "american wigeon"}}, "branch_attrs": {"mutations": {}}}, {"name": "NODE_0010152", "node_attrs": {"div": 0.0017, "num_date": {"value": 2022.263, "confidence": [2022.155, 2022.332]}, "confidence": {"value": 79.8}, "country": {"value": "Canada", "confidence": {"Canada": 0.977, "United States": 0.0233}, "entropy": 0.11}, "host_generic": {"value": "avian", "confidence": {"avian": 0.99, "poultry": 0.00962}, "entropy": 0.0543}, "state": {"value": "AB", "confidence": {"AB": 0.559, "BC": 0.417, "NC": 0.00835, "SC": 0.00702, "WA": 0.00169, "CA": 0.00121, "MT": 0.00104}, "entropy": 0.837}, "region": {"value": "North America", "confidence": {"North America": 1.0}, "entropy": 3.52e-08}}, "branch_attrs": {"mutations": {"nuc": ["G1496A"], "HA": ["R483K"]}, "labels": {"aa": "HA: R483K"}}, "children": [{"name": "NODE_0010153", "node_attrs": {"div": 0.00283, "num_date": {"value": 2022.421, "confidence": [2022.342, 2022.421]}, "confidence": {"value": 0}, "country": {"value": "Canada", "confidence": {"Canada": 0.999}, "entropy": 0.00494}, "host_generic": {"value": "avian", "confidence": {"avian": 0.912, "poultry": 0.0882}, "entropy": 0.298}, "state": {"value": "BC", "confidence": {"BC": 0.987, "AB": 0.0129}, "entropy": 0.0716}, "region": {"value": "North America", "confidence": {"North America": 1.0}, "entropy": 3.51e-08}}, "branch_attrs": {"mutations": {"nuc": ["G147A", "A354G"]}}, "children": [{"name": "A/mixed/BC/FAV-0672/2022_2e4eb87593", "node_attrs": {"div": 0.00283, "num_date": {"value": 2022.429, "confidence": [2022.429, 2022.429], "inferred": false}, "passage": {"value": "X"}, "N_present": {"value": "Absent"}, "tri_ambig_count": {"value": "Zero"}, "strain_name": {"value": "A/Mixed/BC/FAV-0672/2022"}, "reason_for_submission": {"value": "surveillance"}, "primary_identifier": {"value": "EPI_ISL_19152740"}, "genotype": {"value": "B4.1"}, "internal_date": {"value": "2024-21"}, "data_source": {"value": "GISAID"}, "ha_genetic_group": {"value": "2.3.4.4b"}, "segment_lineage": {"value": "ea1"}, "isolate_hash": {"value": "2e4eb87593df652cbb2bf5d806fa0eb7"}, "ambig_present": {"value": "Absent"}, "isl_subtype": {"value": "H5N1"}, "country": {"value": "Canada", "confidence": {"Canada": 1.0}, "entropy": -1e-12}, "originator": {"value": "Canadian Food Inspection Agency"}, "host_generic": {"value": "avian", "confidence": {"avian": 1.0}, "entropy": -1e-12}, "bi_ambig_count": {"value": "Zero"}, "state": {"value": "BC", "confidence": {"BC": 1.0}, "entropy": -1e-12}, "isolate_submitter": {"value": "CA-Win-CFIA"}, "tn_93_dist_b313": {"value": 0.0143}, "N_count": {"value": "Zero"}, "region": {"value": "North America", "confidence": {"North America": 1.0}, "entropy": -1e-12}, "host": {"value": "bird"}}, "branch_attrs": {"mutations": {}}}, {"name": "A/layer_chicken/BC/AIVPHL-155/2022_a3079c0de1", "node_attrs": {"div": 0.00283, "num_date": {"value": 2022.421, "confidence": [2022.421, 2022.421], "inferred": false}, "passage": {"value": "OR"}, "N_present": {"value": "Absent"}, "tri_ambig_count": {"value": "Zero"}, "strain_name": {"value": "A/layer_chicken/BC/AIVPHL-155/2022"}, "reason_for_submission": {"value": "surveillance"}, "primary_identifier": {"value": "EPI_ISL_17051345"}, "genotype": {"value": "Not assigned"}, "data_source": {"value": "GISAID"}, "ha_genetic_group": {"value": "2.3.4.4b"}, "segment_lineage": {"value": "ea1"}, "isolate_hash": {"value": "a3079c0de1d0b34b23a818be460ecea9"}, "ambig_present": {"value": "Absent"}, "isl_subtype": {"value": "H5N1"}, "country": {"value": "Canada", "confidence": {"Canada": 1.0}, "entropy": -1e-12}, "originator": {"value": "BC Centre for Disease Control"}, "host_generic": {"value": "poultry", "confidence": {"poultry": 1.0}, "entropy": -1e-12}, "bi_ambig_count": {"value": "Zero"}, "state": {"value": "BC", "confidence": {"BC": 1.0}, "entropy": -1e-12}, "tn_93_dist_b313": {"value": 0.0143}, "N_count": {"value": "Zero"}, "region": {"value": "North America", "confidence": {"North America": 1.0}, "entropy": -1e-12}, "host": {"value": "chicken"}}, "branch_attrs": {"mutations": {}}}]}, {"name": "NODE_0010154", "node_attrs": {"div": 0.00226, "num_date": {"value": 2022.344, "confidence": [2022.291, 2022.344]}, "confidence": {"value": 78.2}, "country": {"value": "Canada", "confidence": {"Canada": 0.999}, "entropy": 0.00494}, "host_generic": {"value": "avian", "confidence": {"avian": 0.999, "poultry": 0.0014}, "entropy": 0.0106}, "state": {"value": "AB", "confidence": {"AB": 0.99, "BC": 0.01}, "entropy": 0.0575}, "region": {"value": "North America", "confidence": {"North America": 1.0}, "entropy": 3.51e-08}}, "branch_attrs": {"mutations": {"nuc": ["G1434A"]}}, "children": [{"name": "A/great_horned_owl/AB/FAV-0505-66/2022_4383787c4f", "node_attrs": {"div": 0.00226, "num_date": {"value": 2022.344, "confidence": [2022.344, 2022.344], "inferred": false}, "ambig_positions_NT": {"value": "1431"}, "passage": {"value": "X"}, "N_present": {"value": "Absent"}, "tri_ambig_count": {"value": "Zero"}, "strain_name": {"value": "A/Great_Horned_Owl/AB/FAV-0505-66/2022"}, "reason_for_submission": {"value": "surveillance"}, "primary_identifier": {"value": "EPI_ISL_19151969"}, "genotype": {"value": "B4.1"}, "internal_date": {"value": "2024-21"}, "data_source": {"value": "GISAID"}, "ha_genetic_group": {"value": "2.3.4.4b"}, "segment_lineage": {"value": "ea1"}, "isolate_hash": {"value": "4383787c4f50cb69666828b0f27fa92a"}, "ambig_present": {"value": "Present"}, "isl_subtype": {"value": "H5N1"}, "country": {"value": "Canada", "confidence": {"Canada": 1.0}, "entropy": -1e-12}, "originator": {"value": "Canadian Food Inspection Agency"}, "host_generic": {"value": "avian", "confidence": {"avian": 1.0}, "entropy": -1e-12}, "bi_ambig_count": {"value": "One"}, "state": {"value": "AB", "confidence": {"AB": 1.0}, "entropy": -1e-12}, "isolate_submitter": {"value": "CA-Win-CFIA"}, "tn_93_dist_b313": {"value": 0.0137}, "N_count": {"value": "Zero"}, "region": {"value": "North America", "confidence": {"North America": 1.0}, "entropy": -1e-12}, "host": {"value": "owl"}}, "branch_attrs": {"mutations": {}}}, {"name": "A/great_horned_owl/AB/FAV-0505-65/2022_220c6dd83e", "node_attrs": {"div": 0.00226, "num_date": {"value": 2022.344, "confidence": [2022.344, 2022.344], "inferred": false}, "ambig_positions_NT": {"value": "1146 / 1586"}, "passage": {"value": "X"}, "N_present": {"value": "Absent"}, "tri_ambig_count": {"value": "Zero"}, "strain_name": {"value": "A/Great_Horned_Owl/AB/FAV-0505-65/2022"}, "reason_for_submission": {"value": "surveillance"}, "primary_identifier": {"value": "EPI_ISL_19151968"}, "genotype": {"value": "B4.1"}, "internal_date": {"value": "2024-21"}, "data_source": {"value": "GISAID"}, "ha_genetic_group": {"value": "2.3.4.4b"}, "segment_lineage": {"value": "ea1"}, "isolate_hash": {"value": "220c6dd83e4f2d2854b33464278ab049"}, "ambig_present": {"value": "Present"}, "isl_subtype": {"value": "H5N1"}, "country": {"value": "Canada", "confidence": {"Canada": 1.0}, "entropy": -1e-12}, "originator": {"value": "Canadian Food Inspection Agency"}, "host_generic": {"value": "avian", "confidence": {"avian": 1.0}, "entropy": -1e-12}, "bi_ambig_count": {"value": "Two"}, "state": {"value": "AB", "confidence": {"AB": 1.0}, "entropy": -1e-12}, "isolate_submitter": {"value": "CA-Win-CFIA"}, "tn_93_dist_b313": {"value": 0.0137}, "N_count": {"value": "Zero"}, "region": {"value": "North America", "confidence": {"North America": 1.0}, "entropy": -1e-12}, "host": {"value": "owl"}}, "branch_attrs": {"mutations": {}}}]}]}]}, {"name": "NODE_0010058", "node_attrs": {"div": 0.00113, "num_date": {"value": 2022.057, "confidence": [2022.005, 2022.094]}, "confidence": {"value": 85.2}, "country": {"value": "United States", "confidence": {"United States": 1.0}, "entropy": 0.00303}, "host_generic": {"value": "avian", "confidence": {"avian": 0.911, "poultry": 0.089}, "entropy": 0.3}, "state": {"value": "NC", "confidence": {"NC": 0.794, "VA": 0.0999, "NY": 0.0883, "SC": 0.00836, "ON": 0.00386}, "entropy": 0.739}, "region": {"value": "North America", "confidence": {"North America": 1.0}, "entropy": 3.51e-08}}, "branch_attrs": {"mutations": {"nuc": ["C467T"], "HA": ["A140V"]}, "labels": {"aa": "HA: A140V"}}, "children": [{"name": "A/chicken/Virginia/22-004415-001/2022_527c06904a", "node_attrs": {"div": 0.00113, "num_date": {"value": 2022.114, "confidence": [2022.114, 2022.114], "inferred": false}, "passage": {"value": "X"}, "N_present": {"value": "Absent"}, "base_id": {"value": "22-004415-001"}, "tri_ambig_count": {"value": "Zero"}, "strain_name": {"value": "A/chicken/Virginia/22-004415-001/2022"}, "reason_for_submission": {"value": "surveillance"}, "primary_identifier": {"value": "SAMN35647597"}, "genotype": {"value": "A1"}, "internal_date": {"value": "2025-6"}, "data_source": {"value": "sra"}, "ha_genetic_group": {"value": "2.3.4.4b"}, "county": {"value": "fauquier county"}, "segment_lineage": {"value": "ea1"}, "isolate_hash": {"value": "527c06904a894c58e6a72c156bf712a6"}, "ambig_present": {"value": "Absent"}, "isl_subtype": {"value": "H5N1"}, "country": {"value": "United States", "confidence": {"United States": 1.0}, "entropy": -1e-12}, "originator": {"value": "PRJNA980729"}, "host_generic": {"value": "poultry", "confidence": {"poultry": 1.0}, "entropy": -1e-12}, "bi_ambig_count": {"value": "Zero"}, "state": {"value": "VA", "confidence": {"VA": 1.0}, "entropy": -1e-12}, "isolate_submitter": {"value": "USDA-NVSL"}, "tn_93_dist_b313": {"value": 0.0125}, "N_count": {"value": "Zero"}, "region": {"value": "North America", "confidence": {"North America": 1.0}, "entropy": -1e-12}, "host": {"value": "chicken"}}, "branch_attrs": {"mutations": {}}}, {"name": "NODE_0010059", "node_attrs": {"div": 0.0017, "num_date": {"value": 2022.097, "confidence": [2022.068, 2022.097]}, "confidence": {"value": 82.4}, "country": {"value": "United States", "confidence": {"United States": 1.0}, "entropy": 0.000313}, "host_generic": {"value": "avian", "confidence": {"avian": 0.999}, "entropy": 0.00687}, "state": {"value": "NC", "confidence": {"NC": 0.727, "NY": 0.267, "VA": 0.00248, "ON": 0.00141}, "entropy": 0.622}, "region": {"value": "North America", "confidence": {"North America": 1.0}, "entropy": 5.94e-11}}, "branch_attrs": {"mutations": {"nuc": ["T1653C"]}}, "children": [{"name": "A/green_winged_teal/North_Carolina/22-004372-001/2022_5d098710ab", "node_attrs": {"div": 0.0017, "num_date": {"value": 2022.097, "confidence": [2022.097, 2022.097], "inferred": false}, "passage": {"value": "X"}, "N_present": {"value": "Absent"}, "base_id": {"value": "22-004372-001"}, "tri_ambig_count": {"value": "Zero"}, "strain_name": {"value": "A/green winged teal/North Carolina/22-004372-001/2022"}, "reason_for_submission": {"value": "surveillance"}, "primary_identifier": {"value": "SAMN35647596"}, "genotype": {"value": "Minor08"}, "internal_date": {"value": "2025-6"}, "data_source": {"value": "sra"}, "ha_genetic_group": {"value": "2.3.4.4b"}, "
[truncated: 21,445,043 more chars]
