# Supplementary material for: Next-Generation Sequencing Strategies During the 2024–2025 Avian Influenza A(H5N1) Emergency Response in the U.S
Source: Viruses. 2026 Apr 21;18(4):482. doi: 10.3390/v18040482 (PMC13120661; doi:10.3390/v18040482)
Supplement: Supplementary file 1 [file viruses-18-00482-s001.zip › Nextstrain-Builds-HA-NA-PB2/2025-06-17_B313_NA.json]

{"version": "v2", "meta": {"title": "A/H5 NA Build: Available Public Data with B3.13 like NA Segment", "updated": "2025-07-24", "build_url": "https://github.com/uee9/HumanH5N1Phylogenetics/tree/main", "maintainers": [{"name": "CDC/NCIRD/ID", "url": "https://www.cdc.gov/ncird/flu.html"}], "display_defaults": {"map_triplicate": true}, "genome_annotations": {"nuc": {"end": 1410, "start": 1, "strand": "+", "type": "source", "seqid": "References/H5N1_NA.gb"}, "NA": {"end": 1410, "seqid": "References/H5N1_NA.gb", "start": 1, "strand": "+", "type": "CDS"}}, "colorings": [{"key": "num_date", "title": "Sampling date", "type": "continuous"}, {"key": "gt", "title": "Genotype", "type": "categorical"}, {"key": "region", "title": "Region", "type": "categorical", "scale": [["Africa", "#ef7b12"], ["Antarctica", "#808080"], ["Europe", "#1bd204"], ["North America", "#0028e6"], ["South America", "#43ffff"], ["Southeastern Asia", "#e22b31"], ["Eastern Asia", "#9e002a"]]}, {"key": "country", "title": "Country", "type": "categorical", "scale": [["United States", "#A6CEE3"], ["Canada", "#6AA8CE"], ["Uruguay", "#2F82B9"], ["Argentina", "#4E98A6"], ["Chile", "#8EC694"], ["French Southern Territories", "#98D277"], ["Antarctica", "#60B64D"], ["Peru", "#439F34"], ["Venezuela", "#9B9C64"], ["Guatemala", "#F29A94"], ["Mexico", "#E62E30"], ["South Georgia and the South Sandwich Islands", "#EA4833"], ["Brazil", "#F59057"], ["Bolivia", "#FDB45D"], ["Honduras", "#FE982C"], ["Ecuador", "#FC8108"], ["Costa Rica", "#E59766"], ["Vietnam", "#CEADC4"], ["United Kingdom", "#A787C0"], ["South Korea", "#7D54A5"], ["Estonia", "#8D6B99"], ["Colombia", "#CFC099"], ["Nigeria", "#F5EB8B"], ["Panama", "#D3A259"], ["France", "#B15928"]]}, {"key": "state", "title": "State", "type": "categorical", "scale": [["AL", "#e6194B"], ["AK", "#3cb44b"], ["AZ", "#ffe119"], ["AR", "#4363d8"], ["CA", "#f58231"], ["CO", "#911eb4"], ["CT", "#42d4f4"], ["DE", "#f032e6"], ["FL", "#fabed4"], ["GA", "#469990"], ["ID", "#9A6324"], ["IL", "#fffac8"], ["IN", "#800000"], ["IA", "#aaffc3"], ["KS", "#808000"], ["KY", "#ffd8b1"], ["LA", "#000075"], ["ME", "#a9a9a9"], ["MT", "#ffffff"], ["NE", "#000000"], ["NV", "#5d8aa8"], ["NH", "#f0f8ff"], ["NJ", "#e32636"], ["NM", "#ffbf00"], ["NY", "#cd9575"], ["NC", "#7fffd4"], ["ND", "#4b5320"], ["OH", "#a52a2a"], ["OK", "#007fff"], ["OR", "#89cff0"], ["MD", "#ffe135"], ["MA", "#848482"], ["MI", "#bcd4e6"], ["MN", "#9f8170"], ["MS", "#ffe4c4"], ["MO", "#ffebcd"], ["PA", "#a2a2d0"], ["RI", "#cb4154"], ["SC", "#cc5500"], ["SD", "#fff600"], ["TN", "#007ba7"], ["TX", "#f7e7ce"], ["UT", "#36454f"], ["VT", "#7fff00"], ["VA", "#d2691e"], ["WA", "#0047ab"], ["WI", "#dc143c"], ["WY", "#40e0d0"], ["AB", "#FFD700"], ["BC", "#FF6347"], ["MB", "#ADFF2F"], ["NB", "#40E0D0"], ["NL", "#8A2BE2"], ["NS", "#FF1493"], ["ON", "#32CD32"], ["PE", "#FF4500"], ["QC", "#FFD700"], ["SK", "#FF8C00"], ["NT", "#00CED1"], ["NU", "#0000FF"], ["YT", "#FF6347"]]}, {"key": "isl_subtype", "title": "Subtype", "type": "categorical"}, {"key": "ha_genetic_group", "title": "HA Genetic Group", "type": "categorical", "scale": [["2.3.4.4b", "#9BC6FF"]]}, {"key": "genotype", "title": "Genoflu Genotype", "type": "categorical"}, {"key": "segment_lineage", "title": "Genoflu Segment Lineage", "type": "categorical"}, {"key": "host", "title": "Host", "type": "categorical", "scale": [["cattle", "#A6CEE3"], ["hawk", "#9FC9E0"], ["duck", "#98C5DE"], ["redhead", "#91C0DB"], ["American wigeon", "#8ABCD9"], ["lesser snow goose white morph", "#83B7D6"], ["chicken", "#7CB3D4"], ["skunk", "#75AFD2"], ["common eider", "#6EAACF"], ["mallard", "#67A6CD"], ["peregrine falcon", "#60A1CA"], ["pelican", "#599DC8"], ["snow goose", "#5298C6"], ["Canada goose", "#4B94C3"], ["turkey", "#4490C1"], ["wood duck", "#3D8BBE"], ["American wigeon", "#3687BC"], ["domestic cat", "#3082B9"], ["great horned owl", "#297EB7"], ["Muscovy duck", "#227AB5"], ["vulture", "#237AB2"], ["human", "#2A80B0"], ["common magpie", "#3285AE"], ["bird", "#398AAC"], ["ross's goose", "#4190AA"], ["goose", "#4895A8"], ["eagle", "#509AA5"], ["South polar skua", "#589FA3"], ["glaucous gull", "#5FA5A1"], ["cat", "#67AA9F"], ["gull", "#6EAF9D"], ["Canada goose", "#76B59B"], ["cattle milk product", "#7DBA98"], ["bald eagle", "#85BF96"], ["brown skua", "#8CC594"], ["double-crested cormorant", "#94CA92"], ["owl", "#9CCF90"], ["blue-winged teal", "#A3D48E"], ["northern gannet", "#ABDA8B"], ["red tailed hawk", "#B1DE89"], ["black vulture", "#AADB84"], ["tundra swan", "#A4D87F"], ["grebe", "#9DD47B"], ["raw pet food", "#97D176"], ["great black-backed gull", "#90CE71"], ["crow", "#8ACB6C"], ["swan", "#83C867"], ["pheasant", "#7DC462"], ["mammal", "#76C15E"], ["ring-billed gull", "#70BE59"], ["heron", "#69BB54"], ["brown pelican", "#63B74F"], ["cormorant", "#5CB44A"], ["Muscovy duck", "#56B145"], ["herring gull", "#4FAE41"], ["gadwall", "#48AA3C"], ["common murre", "#42A737"], ["northern pintail", "#3BA432"], ["green-winged teal", "#35A12D"], ["california gull", "#399F2F"], ["mountain lion", "#439F35"], ["sea lion", "#4E9F3A"], ["red fox", "#589E40"], ["tern", "#629E45"], ["hooded merganser", "#779D51"], ["African ostrich", "#819D56"], ["black skimmer", "#8B9D5C"], ["goat", "#969D61"], ["american green winged teal", "#A09C67"], ["seal", "#AA9C6D"], ["eurasian collared dove", "#B49C72"], ["cougar", "#BF9B78"], ["domestic goose", "#C99B7E"], ["great egret", "#D39B83"], ["lesser scaup", "#DE9A89"], ["Northern goshawk", "#E89A8E"], ["snowy owl", "#F29A94"], ["trumpeter swan", "#FA9897"], ["blue jay", "#F99291"], ["wild turkey", "#F88B8A"], ["common scoter", "#F78584"], ["guineafowl", "#F57E7E"], ["red shouldered hawk", "#F47777"], ["american crow", "#F37171"], ["royal tern", "#F26A6A"], ["sanderling", "#F06464"], ["penguin", "#EF5D5E"], ["backyard bird", "#EE5757"], ["crane", "#ED5051"], ["Common raven", "#EB494A"], ["western gull", "#EA4344"], ["emu", "#E93C3D"], ["New World quails", "#E83637"], ["Peruvian booby", "#E72F31"], ["harbor seal", "#E5282A"], ["american robin", "#E42224"], ["mink", "#E31B1D"], ["dunlin", "#E3201F"], ["northern pintail", "#E52823"], ["common goldeneye", "#E63127"], ["Northern shoveler", "#E7392B"], ["turkey vulture", "#E94230"], ["american white pelican", "#EA4A34"], ["North American opossum", "#EB5338"], ["lesser snow goose", "#ED5B3C"], ["feline", "#EE6441"], ["great northern loon", "#EF6C45"], ["razorbill", "#F17449"], ["lesser snow goose blue morph", "#F27D4E"], ["ring-necked duck", "#F48552"], ["alpaca", "#F58E56"], ["swine", "#F6965A"], ["blackbird", "#F89F5F"], ["dog", "#F9A763"], ["merganser", "#FAB067"], ["waterfowl", "#FCB86B"], ["kelp gull", "#FDBE6D"], ["arctic tern", "#FDBA67"], ["Great-tailed grackle", "#FDB762"], ["raccoon", "#FDB45C"], ["mute swan", "#FDB056"], ["egret", "#FDAD50"], ["graylag goose", "#FDAA4B"], ["stork", "#FDA745"], ["ring necked pheasant", "#FDA33F"], ["magnificent frigatebird", "#FDA03A"], ["common tern", "#FE9D34"], ["royal tern", "#FE992E"], ["western sandpiper", "#FE9628"], ["long-eared owl", "#FE9323"], ["great blue heron", "#FE901D"], ["gyrfalcon", "#FE8C17"], ["white-chinned petrel", "#FE8912"], ["black-crowned night-heron", "#FE860C"], ["whimbrel", "#FE8206"], ["greater white-fronted goose", "#FE7F01"], ["falcon", "#FC8108"], ["glaucous-winged gull", "#FA8313"], ["blue winged", "#F7861E"], ["Northern shoveler", "#F48929"], ["greater scaup", "#F18B34"], ["bufflehead", "#EF8E3F"], ["black swift", "#EC904A"], ["blue winged teal", "#E99355"], ["pigeon", "#E69660"], ["baikal teal", "#E4986B"], ["green winged teal", "#E19B76"], ["ring necked duck", "#DE9D81"], ["pefa", "#DCA08C"], ["tiger", "#D9A397"], ["magpie", "#D6A5A2"], ["Atlantic puffin", "#D3A8AD"], ["red-necked grebe", "#D1ABB8"], ["rock pigeon", "#CEADC3"], ["harris hawk", "#CBB0CE"], ["southern sea lion", "#C8AFD4"], ["american black duck", "#C3A9D1"], ["scaup", "#BEA3CE"], ["great black backed gull", "#B99DCB"], ["hosp", "#B497C8"], ["Burmeister's porpoise", "#AF91C5"], ["bobcat", "#AA8BC2"], ["king vulture", "#A585BF"], ["comon grackle", "#A07FBC"], ["ibis", "#9B79B9"], ["European peacock", "#9673B6"], ["blue-footed booby", "#916DB2"], ["cooper's hawk", "#8C67AF"], ["ring billed gull", "#8861AC"], ["teal", "#835BA9"], ["cinnamon teal", "#7E55A6"], ["oystercatcher", "#794FA3"], ["white-winged scoter", "#7449A0"], ["Egyptian goose", "#6F439D"], ["American raven", "#6A3D9A"], ["grackle", "#704699"], ["peafowl", "#785099"], ["coyote", "#805A99"], ["common merganser", "#876399"], ["sharp shinned hawk", "#8F6D99"], ["cago", "#977799"], ["Barrow's goldeneye", "#9E8199"], ["house mouse", "#A68B99"], ["bar-headed goose", "#AE9599"], ["Eurasian wigeon", "#B59F99"], ["white faced ibis", "#BDA999"], ["american pelican", "#C5B399"], ["barred owl", "#CCBD99"], ["fish crow", "#D4C799"], ["brown booby", "#DCD199"], ["Chilean skua", "#E3DB99"], ["lion", "#EBE599"], ["parrot", "#F3EF99"], ["willet", "#FAF999"], ["South Georgia shag", "#FDFB96"], ["mergus", "#F9F290"], ["pet food", "#F5EA8A"], ["serval", "#F1E184"], ["house sparrow", "#EDD87F"], ["rhea", "#E9D079"], ["fox", "#E5C773"], ["sandhill crane", "#E1BF6D"], ["silver pheasant", "#DDB667"], ["ruddy turnstone", "#D9AE62"], ["greater white fronted goose", "#D5A55C"], ["sample", "#D19D56"], ["fisher", "#CD9450"], ["ganada goose", "#C98C4A"], ["American golden-plover", "#C58345"], ["common teal", "#C17B3F"], ["dabbling duck", "#BD7239"], ["black swan", "#B96A33"], ["Passerine", "#B5612D"], ["American coot", "#B15928"]]}, {"key": "host_generic", "title": "Host Generic", "type": "categorical"}, {"key": "internal_date", "title": "Internal Date", "type": "categorical"}, {"key": "bi_ambig_count", "title": "Bi-ambigous Base Count", "type": "categorical", "scale": [["Zero", "#808080"], ["One", "#00008B"], ["Two", "#008000"], ["Three", "#90EE90"], ["Four", "#f2ba49"]]}, {"key": "tri_ambig_count", "title": "Tri-ambigous Base Count", "type": "categorical", "scale": [["Zero", "#808080"]]}, {"key": "N_count", "title": "N Base Count", "type": "categorical", "scale": [["Zero", "#808080"], ["Four", "#f2ba49"], ["Greater than Six", "#FF0000"]]}, {"key": "confidence", "title": "confidence", "type": "continuous"}], "filters": ["county", "country", "region", "state", "isl_subtype", "ha_genetic_group", "segment_lineage", "genotype", "passage", "data_source", "isolate_submitter", "base_id", "tn_93_dist_b313", "primary_identifier", "originator", "reason_for_submission", "internal_date", "isolate_hash", "strain_name", "host", "ambig_present", "N_present", "ambig_positions_NT", "host_generic"], "geo_resolutions": [{"key": "region", "demes": {"Southeastern Asia": {"latitude": 3.615259171, "longitude": 114.7237778}, "North America": {"latitude": 39.52654648, "longitude": -99.14386749}, "Eastern Asia": {"latitude": 36.61687469, "longitude": 103.7974091}, "Antarctica": {"latitude": -80.56013489, "longitude": 20.80430031}, "Europe": {"latitude": 51.08763885, "longitude": 10.37213421}, "Africa": {"latitude": -0.837881744, "longitude": 15.21965694}, "South America": {"latitude": -10.84047508, "longitude": -53.11693573}}}, {"key": "country", "demes": {"United Kingdom": {"latitude": 53.93779755, "longitude": -2.506889582}, "Nigeria": {"latitude": 9.595108032, "longitude": 8.089606285}, "Chile": {"latitude": -35.74804688, "longitude": -71.31112671}, "Mexico": {"latitude": 23.94102287, "longitude": -102.5051422}, "Vietnam": {"latitude": 16.65169525, "longitude": 106.301178}, "Venezuela": {"latitude": 7.118526459, "longitude": -66.1869278}, "Antarctica": {"latitude": -80.56013489, "longitude": 20.80430031}, "Estonia": {"latitude": 58.6859169, "longitude": 25.83217049}, "France": {"latitude": 46.62011719, "longitude": 2.452757359}, "Ecuador": {"latitude": -1.445376039, "longitude": -78.38975525}, "Guatemala": {"latitude": 15.69404125, "longitude": -90.36482239}, "Panama": {"latitude": 8.524353027, "longitude": -80.11157227}, "Bolivia": {"latitude": -16.70814514, "longitude": -64.68538666}, "United States": {"latitude": 39.52654648, "longitude": -99.14386749}, "Uruguay": {"latitude": -32.79951859, "longitude": -56.01806641}, "French Southern Territories": {"latitude": -49.30422211, "longitude": 69.49546051}, "Brazil": {"latitude": -10.84047508, "longitude": -53.11693573}, "South Georgia and the South Sandwich Islands": {"latitude": -54.36444092, "longitude": -36.68902588}, "Costa Rica": {"latitude": 9.976342201, "longitude": -84.19208527}, "Honduras": {"latitude": 14.82371616, "longitude": -86.61582947}, "Canada": {"latitude": 57.93468094, "longitude": -102.3657684}, "Argentina": {"latitude": -35.17996597, "longitude": -65.15610504}, "Peru": {"latitude": -9.152802467, "longitude": -74.38243103}, "South Korea": {"latitude": 36.46069336, "longitude": 127.8708649}, "Colombia": {"latitude": 3.91394639, "longitude": -73.08071136}}}, {"key": "state", "demes": {"NU": {"latitude": 70.2998, "longitude": -83.1076}, "NT": {"latitude": 64.8255, "longitude": -121.687}, "GA": {"latitude": 32.6415, "longitude": -83.4426}, "ND": {"latitude": 39.3289, "longitude": -116.6312}, "ME": {"latitude": 45.3695, "longitude": -69.2428}, "YT": {"latitude": 64.2823, "longitude": -140.15}, "OR": {"latitude": 34.4071, "longitude": -106.1126}, "AK": {"latitude": 64.0685, "longitude": -152.2782}, "MB": {"latitude": 49.8951, "longitude": -97.1384}, "LA": {"latitude": 31.0689, "longitude": -91.9968}, "SD": {"latitude": 44.4443, "longitude": -100.2263}, "MS": {"latitude": 35.5889, "longitude": -97.4943}, "AZ": {"latitude": 34.2744, "longitude": -111.6602}, "NC": {"latitude": 41.5378, "longitude": -99.7951}, "AL": {"latitude": 32.7794, "longitude": -86.8287}, "NM": {"latitude": 38.3566, "longitude": -92.458}, "CO": {"latitude": 38.9972, "longitude": -105.5478}, "NB": {"latitude": 46.565, "longitude": -66.4619}, "CT": {"latitude": 41.6219, "longitude": -72.7273}, "AR": {"latitude": 34.8938, "longitude": -92.4426}, "MD": {"latitude": 42.9538, "longitude": -75.5268}, "NV": {"latitude": 44.3467, "longitude": -85.4102}, "SK": {"latitude": 52.9399, "longitude": -106.4509}, "NY": {"latitude": 47.0527, "longitude": -109.6333}, "ID": {"latitude": 44.3509, "longitude": -114.613}, "WY": {"latitude": 42.9957, "longitude": -107.5512}, "KS": {"latitude": 38.4937, "longitude": -98.3804}, "SC": {"latitude": 33.9169, "longitude": -80.8964}, "MN": {"latitude": 40.2862, "longitude": -82.7937}, "NL": {"latitude": 53.1355, "longitude": -57.6604}, "KY": {"latitude": 37.5347, "longitude": -85.3021}, "QC": {"latitude": 52.9399, "longitude": -71.2091}, "IL": {"latitude": 40.0417, "longitude": -89.1965}, "PA": {"latitude": 40.8781, "longitude": -77.7996}, "UT": {"latitude": 39.3055, "longitude": -111.6703}, "VA": {"latitude": 37.5215, "longitude": -78.8537}, "TX": {"latitude": 31.4757, "longitude": -99.3312}, "ON": {"latitude": 51.2538, "longitude": -85.3232}, "FL": {"latitude": 28.6305, "longitude": -82.4497}, "NS": {"latitude": 44.682, "longitude": -63.7443}, "WI": {"latitude": 44.6243, "longitude": -89.9941}, "WA": {"latitude": 47.3826, "longitude": -120.4472}, "IA": {"latitude": 42.0751, "longitude": -93.496}, "OK": {"latitude": 40.1907, "longitude": -74.6728}, "RI": {"latitude": 41.6762, "longitude": -71.5562}, "DE": {"latitude": 38.9896, "longitude": -75.505}, "MI": {"latitude": 47.4501, "longitude": -100.4659}, "MT": {"latitude": 39.055, "longitude": -76.7909}, "TN": {"latitude": 35.858, "longitude": -86.3505}, "NH": {"latitude": 46.2807, "longitude": -94.3053}, "VT": {"latitude": 44.0687, "longitude": -72.6658}, "CA": {"latitude": 37.1841, "longitude": -119.4696}, "MA": {"latitude": 35.5557, "longitude": -79.3877}, "OH": {"latitude": 43.6805, "longitude": -71.5811}, "AB": {"latitude": 53.7267, "longitude": -116.538}, "BC": {"latitude": 49.260695, "longitude": -123.118383}, "NE": {"latitude": 42.2596, "longitude": -71.8083}, "MO": {"latitude": 43.9336, "longitude": -120.5583}, "PE": {"latitude": 46.5107, "longitude": -63.4168}, "NJ": {"latitude": 32.7364, "longitude": -89.6678}, "IN": {"latitude": 39.8942, "longitude": -86.2816}}}], "panels": ["tree", "map", "entropy", "frequencies"]}, "tree": {"name": "NODE_0000002", "node_attrs": {"div": 0, "num_date": {"value": 2021.137, "confidence": [2021.035, 2021.224]}, "country": {"value": "Vietnam", "confidence": {"Vietnam": 0.497, "United States": 0.418, "Canada": 0.0805}, "entropy": 0.953}, "host_generic": {"value": "poultry", "confidence": {"poultry": 0.588, "avian": 0.412}, "entropy": 0.679}, "region": {"value": "Southeastern Asia", "confidence": {"Southeastern Asia": 0.501, "North America": 0.499}, "entropy": 0.696}}, "branch_attrs": {"mutations": {}}, "children": [{"name": "A/duck/Vietnam/Raho5-0429-5/2021_e1ad155fe9", "node_attrs": {"div": 1.35e-21, "num_date": {"value": 2021.36, "confidence": [2021.36, 2021.36], "inferred": false}, "host": {"value": "duck"}, "primary_identifier": {"value": "3030956341"}, "tn_93_dist_b313": {"value": 0.0107}, "country": {"value": "Vietnam", "confidence": {"Vietnam": 1.0}, "entropy": -1e-12}, "reason_for_submission": {"value": "surveillance"}, "host_generic": {"value": "poultry", "confidence": {"poultry": 1.0}, "entropy": -1e-12}, "N_present": {"value": "Absent"}, "bi_ambig_count": {"value": "Zero"}, "isolate_submitter": {"value": "US-Atl-CDC"}, "data_source": {"value": "DISC"}, "ha_genetic_group": {"value": "2.3.4.4b"}, "passage": {"value": "OR"}, "isl_subtype": {"value": "H5N1"}, "region": {"value": "Southeastern Asia", "confidence": {"Southeastern Asia": 1.0}, "entropy": -1e-12}, "segment_lineage": {"value": "ea1"}, "strain_name": {"value": "A/duck/Vietnam/Raho5-0429-5/2021"}, "ambig_present": {"value": "Absent"}, "N_count": {"value": "Zero"}, "genotype": {"value": "Not assigned"}, "isolate_hash": {"value": "e1ad155fe9ac37e46b715bbe6baff24b"}, "tri_ambig_count": {"value": "Zero"}}, "branch_attrs": {"mutations": {}}}, {"name": "NODE_0000001", "node_attrs": {"div": 1.35e-21, "num_date": {"value": 2021.148, "confidence": [2021.112, 2021.221]}, "country": {"value": "United States", "confidence": {"United States": 0.829, "Canada": 0.17}, "entropy": 0.462}, "host_generic": {"value": "avian", "confidence": {"avian": 0.823, "poultry": 0.177}, "entropy": 0.467}, "region": {"value": "North America", "confidence": {"North America": 0.998, "Southeastern Asia": 0.002}, "entropy": 0.0144}, "state": {"value": "MN", "confidence": {"MN": 0.504, "": 0.471, "ND": 0.0122, "SK": 0.00271, "AB": 0.00266, "ON": 0.00137, "WI": 0.00121}, "entropy": 0.842}}, "branch_attrs": {"mutations": {}}, "children": [{"name": "NODE_0000004", "node_attrs": {"div": 2.7e-21, "num_date": {"value": 2021.969, "confidence": [2021.835, 2022.147]}, "country": {"value": "United States", "confidence": {"United States": 0.996, "Canada": 0.0043}, "entropy": 0.0277}, "host_generic": {"value": "avian", "confidence": {"avian": 0.991, "poultry": 0.00856}, "entropy": 0.0493}, "region": {"value": "North America", "confidence": {"North America": 1.0}, "entropy": 1.3e-05}, "state": {"value": "MN", "confidence": {"MN": 0.997}, "entropy": 0.0277}}, "branch_attrs": {"mutations": {}}, "children": [{"name": "NODE_0008258", "node_attrs": {"div": 0.0014, "num_date": {"value": 2022.205, "confidence": [2022.102, 2022.25]}, "country": {"value": "United States", "confidence": {"United States": 1.0}, "entropy": 0.00365}, "host_generic": {"value": "avian", "confidence": {"avian": 0.998, "poultry": 0.00155}, "entropy": 0.0116}, "region": {"value": "North America", "confidence": {"North America": 1.0}, "entropy": 5.7e-08}, "confidence": {"value": 92.3}, "state": {"value": "MN", "confidence": {"MN": 1.0}, "entropy": 0.00262}}, "branch_attrs": {"mutations": {"nuc": ["T846C", "G1154A"], "NA": ["S385N"]}, "labels": {"aa": "NA: S385N"}}, "children": [{"name": "A/great_horned_owl/Minnesota/22-011871-011/2022_7cc1fe9f20", "node_attrs": {"div": 0.0014, "num_date": {"value": 2022.286, "confidence": [2022.286, 2022.286], "inferred": false}, "host": {"value": "great horned owl"}, "primary_identifier": {"value": "SAMN35648620"}, "tn_93_dist_b313": {"value": 0.0122}, "county": {"value": "anoka county"}, "country": {"value": "United States", "confidence": {"United States": 1.0}, "entropy": -1e-12}, "reason_for_submission": {"value": "surveillance"}, "host_generic": {"value": "avian", "confidence": {"avian": 1.0}, "entropy": -1e-12}, "internal_date": {"value": "2025-6"}, "base_id": {"value": "22-011871-011"}, "N_present": {"value": "Absent"}, "bi_ambig_count": {"value": "Zero"}, "isolate_submitter": {"value": "USDA-NVSL"}, "data_source": {"value": "sra"}, "ha_genetic_group": {"value": "2.3.4.4b"}, "passage": {"value": "X"}, "isl_subtype": {"value": "H5N1"}, "region": {"value": "North America", "confidence": {"North America": 1.0}, "entropy": -1e-12}, "segment_lineage": {"value": "ea1"}, "strain_name": {"value": "A/great horned owl/Minnesota/22-011871-011/2022"}, "state": {"value": "MN", "confidence": {"MN": 1.0}, "entropy": -1e-12}, "ambig_present": {"value": "Absent"}, "N_count": {"value": "Zero"}, "genotype": {"value": "B2.1"}, "isolate_hash": {"value": "7cc1fe9f20ee2a2c3799711223b44271"}, "originator": {"value": "PRJNA980729"}, "tri_ambig_count": {"value": "Zero"}}, "branch_attrs": {"mutations": {}}}, {"name": "NODE_0008259", "node_attrs": {"div": 0.0021, "num_date": {"value": 2022.286, "confidence": [2022.206, 2022.286]}, "country": {"value": "United States", "confidence": {"United States": 1.0}, "entropy": 0.0015}, "host_generic": {"value": "avian", "confidence": {"avian": 0.999}, "entropy": 0.00685}, "region": {"value": "North America", "confidence": {"North America": 1.0}, "entropy": 3.33e-08}, "confidence": {"value": 91.8}, "state": {"value": "MN", "confidence": {"MN": 1.0}, "entropy": 0.00178}}, "branch_attrs": {"mutations": {"nuc": ["A932G"], "NA": ["E311G"]}, "labels": {"aa": "NA: E311G"}}, "children": [{"name": "A/great_horned_owl/Minnesota/22-011871-008/2022_572ed1509d", "node_attrs": {"div": 0.0021, "num_date": {"value": 2022.286, "confidence": [2022.286, 2022.286], "inferred": false}, "host": {"value": "great horned owl"}, "primary_identifier": {"value": "SAMN35648617"}, "tn_93_dist_b313": {"value": 0.0129}, "county": {"value": "anoka county"}, "country": {"value": "United States", "confidence": {"United States": 1.0}, "entropy": -1e-12}, "reason_for_submission": {"value": "surveillance"}, "host_generic": {"value": "avian", "confidence": {"avian": 1.0}, "entropy": -1e-12}, "internal_date": {"value": "2025-6"}, "base_id": {"value": "22-011871-008"}, "N_present": {"value": "Absent"}, "bi_ambig_count": {"value": "Zero"}, "isolate_submitter": {"value": "USDA-NVSL"}, "data_source": {"value": "sra"}, "ha_genetic_group": {"value": "2.3.4.4b"}, "passage": {"value": "X"}, "isl_subtype": {"value": "H5N1"}, "region": {"value": "North America", "confidence": {"North America": 1.0}, "entropy": -1e-12}, "segment_lineage": {"value": "ea1"}, "strain_name": {"value": "A/great horned owl/Minnesota/22-011871-008/2022"}, "state": {"value": "MN", "confidence": {"MN": 1.0}, "entropy": -1e-12}, "ambig_present": {"value": "Absent"}, "N_count": {"value": "Zero"}, "genotype": {"value": "B2.1"}, "isolate_hash": {"value": "572ed1509d7bc76e477bc5286df4327c"}, "originator": {"value": "PRJNA980729"}, "tri_ambig_count": {"value": "Zero"}}, "branch_attrs": {"mutations": {}}}, {"name": "A/great_horned_owl/Minnesota/22-011871-009/2022_eebd33a209", "node_attrs": {"div": 0.0021, "num_date": {"value": 2022.286, "confidence": [2022.286, 2022.286], "inferred": false}, "host": {"value": "great horned owl"}, "primary_identifier": {"value": "SAMN35648618"}, "tn_93_dist_b313": {"value": 0.0129}, "county": {"value": "anoka county"}, "country": {"value": "United States", "confidence": {"United States": 1.0}, "entropy": -1e-12}, "reason_for_submission": {"value": "surveillance"}, "host_generic": {"value": "avian", "confidence": {"avian": 1.0}, "entropy": -1e-12}, "internal_date": {"value": "2025-6"}, "base_id": {"value": "22-011871-009"}, "N_present": {"value": "Absent"}, "bi_ambig_count": {"value": "Zero"}, "isolate_submitter": {"value": "USDA-NVSL"}, "data_source": {"value": "sra"}, "ha_genetic_group": {"value": "2.3.4.4b"}, "passage": {"value": "X"}, "isl_subtype": {"value": "H5N1"}, "region": {"value": "North America", "confidence": {"North America": 1.0}, "entropy": -1e-12}, "segment_lineage": {"value": "ea1"}, "strain_name": {"value": "A/great horned owl/Minnesota/22-011871-009/2022"}, "state": {"value": "MN", "confidence": {"MN": 1.0}, "entropy": -1e-12}, "ambig_present": {"value": "Absent"}, "N_count": {"value": "Zero"}, "genotype": {"value": "B2.1"}, "isolate_hash": {"value": "eebd33a209fc9dbccaabe245d7ddb4e2"}, "originator": {"value": "PRJNA980729"}, "tri_ambig_count": {"value": "Zero"}}, "branch_attrs": {"mutations": {}}}]}]}, {"name": "NODE_0000008", "node_attrs": {"div": 4.06e-21, "num_date": {"value": 2022.083, "confidence": [2021.958, 2022.199]}, "country": {"value": "United States", "confidence": {"United States": 1.0}, "entropy": 0.00388}, "host_generic": {"value": "avian", "confidence": {"avian": 0.998, "poultry": 0.00172}, "entropy": 0.0126}, "region": {"value": "North America", "confidence": {"North America": 1.0}, "entropy": 5.71e-08}, "state": {"value": "MN", "confidence": {"MN": 1.0}, "entropy": 0.00271}}, "branch_attrs": {"mutations": {}}, "children": [{"name": "NODE_0000010", "node_attrs": {"div": 5.41e-21, "num_date": {"value": 2022.1, "confidence": [2022.012, 2022.22]}, "country": {"value": "United States", "confidence": {"United States": 1.0}, "entropy": 0.00161}, "host_generic": {"value": "avian", "confidence": {"avian": 0.999}, "entropy": 0.00755}, "region": {"value": "North America", "confidence": {"North America": 1.0}, "entropy": 3.33e-08}, "state": {"value": "MN", "confidence": {"MN": 1.0}, "entropy": 0.00184}}, "branch_attrs": {"mutations": {}}, "children": [{"name": "A/red_tailed_hawk/Minnesota/22-014468-001/2022_6057a073cf", "node_attrs": {"div": 0.0014, "num_date": {"value": 2022.352, "confidence": [2022.352, 2022.352], "inferred": false}, "host": {"value": "hawk"}, "primary_identifier": {"value": "EPI_ISL_19605839"}, "tn_93_dist_b313": {"value": 0.0122}, "country": {"value": "United States", "confidence": {"United States": 1.0}, "entropy": -1e-12}, "reason_for_submission": {"value": "surveillance"}, "host_generic": {"value": "avian", "confidence": {"avian": 1.0}, "entropy": -1e-12}, "internal_date": {"value": "2024-51"}, "base_id": {"value": "22-014468-001"}, "N_present": {"value": "Absent"}, "bi_ambig_count": {"value": "Zero"}, "isolate_submitter": {"value": "import"}, "data_source": {"value": "GISAID"}, "ha_genetic_group": {"value": "2.3.4.4b"}, "passage": {"value": "OR"}, "isl_subtype": {"value": "H5N1"}, "region": {"value": "North America", "confidence": {"North America": 1.0}, "entropy": -1e-12}, "segment_lineage": {"value": "ea1"}, "strain_name": {"value": "A/red tailed hawk/Minnesota/22-014468-001/2022"}, "state": {"value": "MN", "confidence": {"MN": 1.0}, "entropy": -1e-12}, "ambig_present": {"value": "Absent"}, "N_count": {"value": "Zero"}, "genotype": {"value": "B2.1"}, "isolate_hash": {"value": "6057a073cf759abf375185e58f51d9a9"}, "originator": {"value": "USDA APHIS Veterinary Services Diagnostic Virology Laboratory National Veterinary Services Laboratories"}, "tri_ambig_count": {"value": "Zero"}}, "branch_attrs": {"mutations": {"nuc": ["C443A", "A615G"], "NA": ["T148N"]}, "labels": {"aa": "NA: T148N"}}}, {"name": "NODE_0000011", "node_attrs": {"div": 6.76e-21, "num_date": {"value": 2022.131, "confidence": [2022.073, 2022.218]}, "country": {"value": "United States", "confidence": {"United States": 1.0}, "entropy": 0.00145}, "host_generic": {"value": "avian", "confidence": {"avian": 0.999}, "entropy": 0.00721}, "region": {"value": "North America", "confidence": {"North America": 1.0}, "entropy": 3.33e-08}, "state": {"value": "MN", "confidence": {"MN": 1.0}, "entropy": 0.00181}}, "branch_attrs": {"mutations": {}}, "children": [{"name": "A/great_horned_owl/Minnesota/22-013395-004/2022_a32fe72998", "node_attrs": {"div": 0.000701, "num_date": {"value": 2022.325, "confidence": [2022.325, 2022.325], "inferred": false}, "host": {"value": "owl"}, "primary_identifier": {"value": "EPI_ISL_19607375"}, "tn_93_dist_b313": {"value": 0.0115}, "country": {"value": "United States", "confidence": {"United States": 1.0}, "entropy": -1e-12}, "reason_for_submission": {"value": "surveillance"}, "host_generic": {"value": "avian", "confidence": {"avian": 1.0}, "entropy": -1e-12}, "internal_date": {"value": "2024-51"}, "base_id": {"value": "22-013395-004"}, "N_present": {"value": "Absent"}, "bi_ambig_count": {"value": "Zero"}, "isolate_submitter": {"value": "import"}, "data_source": {"value": "GISAID"}, "ha_genetic_group": {"value": "2.3.4.4b"}, "passage": {"value": "OR"}, "isl_subtype": {"value": "H5N1"}, "region": {"value": "North America", "confidence": {"North America": 1.0}, "entropy": -1e-12}, "segment_lineage": {"value": "ea1"}, "strain_name": {"value": "A/great horned owl/Minnesota/22-013395-004/2022"}, "state": {"value": "MN", "confidence": {"MN": 1.0}, "entropy": -1e-12}, "ambig_present": {"value": "Absent"}, "N_count": {"value": "Zero"}, "genotype": {"value": "B2.1"}, "isolate_hash": {"value": "a32fe729986cfbcc077c6748a0000edd"}, "originator": {"value": "USDA APHIS Veterinary Services Diagnostic Virology Laboratory National Veterinary Services Laboratories"}, "tri_ambig_count": {"value": "Zero"}}, "branch_attrs": {"mutations": {"nuc": ["A15G"]}}}, {"name": "NODE_0000014", "node_attrs": {"div": 8.11e-21, "num_date": {"value": 2022.162, "confidence": [2022.109, 2022.215]}, "country": {"value": "United States", "confidence": {"United States": 1.0}, "entropy": 0.00145}, "host_generic": {"value": "avian", "confidence": {"avian": 0.999, "poultry": 0.00112}, "entropy": 0.00874}, "region": {"value": "North America", "confidence": {"North America": 1.0}, "entropy": 3.33e-08}, "state": {"value": "MN", "confidence": {"MN": 1.0}, "entropy": 0.00185}}, "branch_attrs": {"mutations": {}}, "children": [{"name": "A/red_tailed_hawk/Minnesota/22-013669-001/2022_5c6ef66dba", "node_attrs": {"div": 9.47e-21, "num_date": {"value": 2022.325, "confidence": [2022.325, 2022.325], "inferred": false}, "host": {"value": "hawk"}, "primary_identifier": {"value": "EPI_ISL_19605835"}, "tn_93_dist_b313": {"value": 0.0107}, "country": {"value": "United States", "confidence": {"United States": 1.0}, "entropy": -1e-12}, "reason_for_submission": {"value": "surveillance"}, "host_generic": {"value": "avian", "confidence": {"avian": 1.0}, "entropy": -1e-12}, "internal_date": {"value": "2024-51"}, "base_id": {"value": "22-013669-001"}, "N_present": {"value": "Absent"}, "bi_ambig_count": {"value": "Zero"}, "isolate_submitter": {"value": "import"}, "data_source": {"value": "GISAID"}, "ha_genetic_group": {"value": "2.3.4.4b"}, "passage": {"value": "OR"}, "isl_subtype": {"value": "H5N1"}, "region": {"value": "North America", "confidence": {"North America": 1.0}, "entropy": -1e-12}, "segment_lineage": {"value": "ea1"}, "strain_name": {"value": "A/red tailed hawk/Minnesota/22-013669-001/2022"}, "state": {"value": "MN", "confidence": {"MN": 1.0}, "entropy": -1e-12}, "ambig_present": {"value": "Absent"}, "N_count": {"value": "Zero"}, "genotype": {"value": "B2.1"}, "isolate_hash": {"value": "5c6ef66dba74c5c43316afc31ba72208"}, "originator": {"value": "USDA APHIS Veterinary Services Diagnostic Virology Laboratory National Veterinary Services Laboratories"}, "tri_ambig_count": {"value": "Zero"}}, "branch_attrs": {"mutations": {}}}, {"name": "NODE_0000016", "node_attrs": {"div": 9.47e-21, "num_date": {"value": 2022.164, "confidence": [2022.131, 2022.224]}, "country": {"value": "United States", "confidence": {"United States": 1.0}, "entropy": 0.00153}, "host_generic": {"value": "avian", "confidence": {"avian": 0.996, "poultry": 0.00364}, "entropy": 0.0241}, "region": {"value": "North America", "confidence": {"North America": 1.0}, "entropy": 3.33e-08}, "state": {"value": "MN", "confidence": {"MN": 1.0}, "entropy": 0.003}}, "branch_attrs": {"mutations": {}}, "children": [{"name": "NODE_0000017", "node_attrs": {"div": 1.08e-20, "num_date": {"value": 2022.206, "confidence": [2022.149, 2022.249]}, "country": {"value": "United States", "confidence": {"United States": 1.0}, "entropy": 0.00144}, "host_generic": {"value": "avian", "confidence": {"avian": 0.99, "poultry": 0.0101}, "entropy": 0.0564}, "region": {"value": "North America", "confidence": {"North America": 1.0}, "entropy": 3.33e-08}, "state": {"value": "MN", "confidence": {"MN": 0.999, "WI": 0.00123}, "entropy": 0.0117}}, "branch_attrs": {"mutations": {}}, "children": [{"name": "A/great_horned_owl/Minnesota/22-011871-002/2022_2af6e1ea84", "node_attrs": {"div": 1.22e-20, "num_date": {"value": 2022.286, "confidence": [2022.286, 2022.286], "inferred": false}, "host": {"value": "great horned owl"}, "primary_identifier": {"value": "SAMN35648614"}, "tn_93_dist_b313": {"value": 0.0107}, "county": {"value": "hennepin county"}, "country": {"value": "United States", "confidence": {"United States": 1.0}, "entropy": -1e-12}, "reason_for_submission": {"value": "surveillance"}, "host_generic": {"value": "avian", "confidence": {"avian": 1.0}, "entropy": -1e-12}, "internal_date": {"value": "2025-6"}, "base_id": {"value": "22-011871-002"}, "N_present": {"value": "Absent"}, "bi_ambig_count": {"value": "Zero"}, "isolate_submitter": {"value": "USDA-NVSL"}, "data_source": {"value": "sra"}, "ha_genetic_group": {"value": "2.3.4.4b"}, "passage": {"value": "X"}, "isl_subtype": {"value": "H5N1"}, "region": {"value": "North America", "confidence": {"North America": 1.0}, "entropy": -1e-12}, "segment_lineage": {"value": "ea1"}, "strain_name": {"value": "A/great horned owl/Minnesota/22-011871-002/2022"}, "state": {"value": "MN", "confidence": {"MN": 1.0}, "entropy": -1e-12}, "ambig_present": {"value": "Absent"}, "N_count": {"value": "Zero"}, "genotype": {"value": "B2.1"}, "isolate_hash": {"value": "2af6e1ea84d06bf2cdbdbb85b5bc3783"}, "originator": {"value": "PRJNA980729"}, "tri_ambig_count": {"value": "Zero"}}, "branch_attrs": {"mutations": {}}}, {"name": "NODE_0000018", "node_attrs": {"div": 1.22e-20, "num_date": {"value": 2022.264, "confidence": [2022.158, 2022.267]}, "country": {"value": "United States", "confidence": {"United States": 1.0}, "entropy": 0.00135}, "host_generic": {"value": "avian", "confidence": {"avian": 0.908, "poultry": 0.0921}, "entropy": 0.307}, "region": {"value": "North America", "confidence": {"North America": 1.0}, "entropy": 3.32e-08}, "state": {"value": "MN", "confidence": {"MN": 0.965, "WI": 0.0342}, "entropy": 0.16}}, "branch_attrs": {"mutations": {}}, "children": [{"name": "A/bald_eagle/Minnesota/22-011346-001/2022_24d1f6901e", "node_attrs": {"div": 1.35e-20, "num_date": {"value": 2022.267, "confidence": [2022.267, 2022.267], "inferred": false}, "host": {"value": "bald eagle"}, "primary_identifier": {"value": "SAMN35648489"}, "tn_93_dist_b313": {"value": 0.0107}, "county": {"value": "anoka county"}, "country": {"value": "United States", "confidence": {"United States": 1.0}, "entropy": -1e-12}, "reason_for_submission": {"value": "surveillance"}, "host_generic": {"value": "avian", "confidence": {"avian": 1.0}, "entropy": -1e-12}, "internal_date": {"value": "2025-6"}, "base_id": {"value": "22-011346-001"}, "N_present": {"value": "Absent"}, "bi_ambig_count": {"value": "Zero"}, "isolate_submitter": {"value": "USDA-NVSL"}, "data_source": {"value": "sra"}, "ha_genetic_group": {"value": "2.3.4.4b"}, "passage": {"value": "X"}, "isl_subtype": {"value": "H5N1"}, "region": {"value": "North America", "confidence": {"North America": 1.0}, "entropy": -1e-12}, "segment_lineage": {"value": "ea1"}, "strain_name": {"value": "A/bald eagle/Minnesota/22-011346-001/2022"}, "state": {"value": "MN", "confidence": {"MN": 1.0}, "entropy": -1e-12}, "ambig_present": {"value": "Absent"}, "N_count": {"value": "Zero"}, "genotype": {"value": "B2.1"}, "isolate_hash": {"value": "24d1f6901e304bff32d89a456cdb899e"}, "originator": {"value": "PRJNA980729"}, "tri_ambig_count": {"value": "Zero"}}, "branch_attrs": {"mutations": {}}}, {"name": "A/chicken/Wisconsin/22-015940-001-original/2022_b7f80131d2", "node_attrs": {"div": 1.35e-20, "num_date": {"value": 2022.379, "confidence": [2022.379, 2022.379], "inferred": false}, "host": {"value": "chicken"}, "primary_identifier": {"value": "EPI_ISL_16244026"}, "tn_93_dist_b313": {"value": 0.0107}, "country": {"value": "United States", "confidence": {"United States": 1.0}, "entropy": -1e-12}, "reason_for_submission": {"value": "surveillance"}, "host_generic": {"value": "poultry", "confidence": {"poultry": 1.0}, "entropy": -1e-12}, "base_id": {"value": "22-015940-001"}, "N_present": {"value": "Absent"}, "bi_ambig_count": {"value": "Zero"}, "data_source": {"value": "GISAID"}, "ha_genetic_group": {"value": "2.3.4.4b"}, "passage": {"value": "OR"}, "isl_subtype": {"value": "H5N1"}, "region": {"value": "North America", "confidence": {"North America": 1.0}, "entropy": -1e-12}, "segment_lineage": {"value": "ea1"}, "strain_name": {"value": "A/chicken/Wisconsin/22-015940-001-original/2022"}, "state": {"value": "WI", "confidence": {"WI": 1.0}, "entropy": -1e-12}, "ambig_present": {"value": "Absent"}, "N_count": {"value": "Zero"}, "genotype": {"value": "B2.1"}, "isolate_hash": {"value": "b7f80131d271cf2228cb66d233c7385b"}, "originator": {"value": "National Veterinary Services Laboratories  USDA"}, "tri_ambig_count": {"value": "Zero"}}, "branch_attrs": {"mutations": {}}}]}]}, {"name": "NODE_0000019", "node_attrs": {"div": 1.08e-20, "num_date": {"value": 2022.201, "confidence": [2022.143, 2022.222]}, "country": {"value": "United States", "confidence": {"United States": 1.0}, "entropy": 0.00153}, "host_generic": {"value": "avian", "confidence": {"avian": 0.988, "poultry": 0.0121}, "entropy": 0.0653}, "region": {"value": "North America", "confidence": {"North America": 1.0}, "entropy": 3.33e-08}, "state": {"value": "MN", "confidence": {"MN": 0.999}, "entropy": 0.00886}}, "branch_attrs": {"mutations": {}}, "children": [{"name": "NODE_0000020", "node_attrs": {"div": 1.22e-20, "num_date": {"value": 2022.213, "confidence": [2022.173, 2022.262]}, "country": {"value": "United States", "confidence": {"United States": 1.0}, "entropy": 0.00144}, "host_generic": {"value": "avian", "confidence": {"avian": 0.945, "poultry": 0.0549}, "entropy": 0.213}, "region": {"value": "North America", "confidence": {"North America": 1.0}, "entropy": 3.33e-08}, "state": {"value": "MN", "confidence": {"MN": 0.977, "WI": 0.0218}, "entropy": 0.113}}, "branch_attrs": {"mutations": {}}, "children": [{"name": "A/great_horned_owl/Minnesota/22-010713-002/2022_41fe81a38d", "node_attrs": {"div": 1.35e-20, "num_date": {"value": 2022.262, "confidence": [2022.262, 2022.262], "inferred": false}, "host": {"value": "great horned owl"}, "primary_identifier": {"value": "SAMN35648353"}, "tn_93_dist_b313": {"value": 0.0107}, "county": {"value": "ramsey county"}, "country": {"value": "United States", "confidence": {"United States": 1.0}, "entropy": -1e-12}, "reason_for_submission": {"value": "surveillance"}, "host_generic": {"value": "avian", "confidence": {"avian": 1.0}, "entropy": -1e-12}, "internal_date": {"value": "2025-6"}, "base_id": {"value": "22-010713-002"}, "N_present": {"value": "Absent"}, "bi_ambig_count": {"value": "Zero"}, "isolate_submitter": {"value": "USDA-NVSL"}, "data_source": {"value": "sra"}, "ha_genetic_group": {"value": "2.3.4.4b"}, "passage": {"value": "X"}, "isl_subtype": {"value": "H5N1"}, "region": {"value": "North America", "confidence": {"North America": 1.0}, "entropy": -1e-12}, "segment_lineage": {"value": "ea1"}, "strain_name": {"value": "A/great horned owl/Minnesota/22-010713-002/2022"}, "state": {"value": "MN", "confidence": {"MN": 1.0}, "entropy": -1e-12}, "ambig_present": {"value": "Absent"}, "N_count": {"value": "Zero"}, "genotype": {"value": "B2.1"}, "isolate_hash": {"value": "41fe81a38d87d5da174299afbc004240"}, "originator": {"value": "PRJNA980729"}, "tri_ambig_count": {"value": "Zero"}}, "branch_attrs": {"mutations": {}}}, {"name": "NODE_0000022", "node_attrs": {"div": 1.35e-20, "num_date": {"value": 2022.256, "confidence": [2022.184, 2022.321]}, "country": {"value": "United States", "confidence": {"United States": 1.0}, "entropy": 0.00143}, "host_generic": {"value": "poultry", "confidence": {"poultry": 0.54, "avian": 0.46}, "entropy": 0.69}, "region": {"value": "North America", "confidence": {"North America": 1.0}, "entropy": 3.33e-08}, "state": {"value": "WI", "confidence": {"WI": 0.638, "MN": 0.362}, "entropy": 0.661}}, "branch_attrs": {"mutations": {}}, "children": [{"name": "A/chicken/Wisconsin/22-015068-003-original/2022_acd9ac0a6a", "node_attrs": {"div": 1.49e-20, "num_date": {"value": 2022.363, "confidence": [2022.363, 2022.363], "inferred": false}, "host": {"value": "chicken"}, "primary_identifier": {"value": "EPI_ISL_16243294"}, "tn_93_dist_b313": {"value": 0.0107}, "country": {"value": "United States", "confidence": {"United States": 1.0}, "entropy": -1e-12}, "reason_for_submission": {"value": "surveillance"}, "host_generic": {"value": "poultry", "confidence": {"poultry": 1.0}, "entropy": -1e-12}, "base_id": {"value": "22-015068-003"}, "N_present": {"value": "Absent"}, "bi_ambig_count": {"value": "Zero"}, "data_source": {"value": "GISAID"}, "ha_genetic_group": {"value": "2.3.4.4b"}, "passage": {"value": "OR"}, "isl_subtype": {"value": "H5N1"}, "region": {"value": "North America", "confidence": {"North America": 1.0}, "entropy": -1e-12}, "segment_lineage": {"value": "ea1"}, "strain_name": {"value": "A/chicken/Wisconsin/22-015068-003-original/2022"}, "state": {"value": "WI", "confidence": {"WI": 1.0}, "entropy": -1e-12}, "ambig_present": {"value": "Absent"}, "N_count": {"value": "Zero"}, "genotype": {"value": "B2.1"}, "isolate_hash": {"value": "acd9ac0a6a0f18d7fad4ab4145d2b88a"}, "originator": {"value": "National Veterinary Services Laboratories  USDA"}, "tri_ambig_count": {"value": "Zero"}}, "branch_attrs": {"mutations": {}}}, {"name": "NODE_0000024", "node_attrs": {"div": 1.49e-20, "num_date": {"value": 2022.325, "confidence": [2022.254, 2022.325]}, "country": {"value": "United States", "confidence": {"United States": 1.0}, "entropy": 0.00135}, "host_generic": {"value": "poultry", "confidence": {"poultry": 0.535, "avian": 0.465}, "entropy": 0.691}, "region": {"value": "North America", "confidence": {"North America": 1.0}, "entropy": 3.32e-08}, "state": {"value": "WI", "confidence": {"WI": 0.637, "MN": 0.362}, "entropy": 0.661}}, "branch_attrs": {"mutations": {}}, "children": [{"name": "A/chicken/Wisconsin/22-015068-005-original/2022_c73c573d27", "node_attrs": {"div": 1.62e-20, "num_date": {"value": 2022.363, "confidence": [2022.363, 2022.363], "inferred": false}, "host": {"value": "chicken"}, "primary_identifier": {"value": "EPI_ISL_16243306"}, "tn_93_dist_b313": {"value": 0.0107}, "country": {"value": "United States", "confidence": {"United States": 1.0}, "entropy": -1e-12}, "reason_for_submission": {"value": "surveillance"}, "host_generic": {"value": "poultry", "confidence": {"poultry": 1.0}, "entropy": -1e-12}, "base_id": {"value": "22-015068-005"}, "N_present": {"value": "Absent"}, "bi_ambig_count": {"value": "Zero"}, "data_source": {"value": "GISAID"}, "ha_genetic_group": {"value": "2.3.4.4b"}, "passage": {"value": "OR"}, "isl_subtype": {"value": "H5N1"}, "region": {"value": "North America", "confidence": {"North America": 1.0}, "entropy": -1e-12}, "segment_lineage": {"value": "ea1"}, "strain_name": {"value": "A/chicken/Wisconsin/22-015068-005-original/2022"}, "state": {"value": "WI", "confidence": {"WI": 1.0}, "entropy": -1e-12}, "ambig_present": {"value": "Absent"}, "N_count": {"value": "Zero"}, "genotype": {"value": "B2.1"}, "isolate_hash": {"value": "c73c573d27dcc138fb139a0531a22b2f"}, "originator": {"value": "National Veterinary Services Laboratories  USDA"}, "tri_ambig_count": {"value": "Zero"}}, "branch_attrs": {"mutations": {}}}, {"name": "A/great_horned_owl/Minnesota/22-013666-001/2022_860d9b324f", "node_attrs": {"div": 1.62e-20, "num_date": {"value": 2022.325, "confidence": [2022.325, 2022.325], "inferred": false}, "host": {"value": "owl"}, "primary_identifier": {"value": "EPI_ISL_19607383"}, "tn_93_dist_b313": {"value": 0.0107}, "country": {"value": "United States", "confidence": {"United States": 1.0}, "entropy": -1e-12}, "reason_for_submission": {"value": "surveillance"}, "host_generic": {"value": "avian", "confidence": {"avian": 1.0}, "entropy": -1e-12}, "internal_date": {"value": "2024-51"}, "base_id": {"value": "22-013666-001"}, "N_present": {"value": "Absent"}, "bi_ambig_count": {"value": "Zero"}, "isolate_submitter": {"value": "import"}, "data_source": {"value": "GISAID"}, "ha_genetic_group": {"value": "2.3.4.4b"}, "passage": {"value": "OR"}, "isl_subtype": {"value": "H5N1"}, "region": {"value": "North America", "confidence": {"North America": 1.0}, "entropy": -1e-12}, "segment_lineage": {"value": "ea1"}, "strain_name": {"value": "A/great horned owl/Minnesota/22-013666-001/2022"}, "state": {"value": "MN", "confidence": {"MN": 1.0}, "entropy": -1e-12}, "ambig_present": {"value": "Absent"}, "N_count": {"value": "Zero"}, "genotype": {"value": "B2.1"}, "isolate_hash": {"value": "860d9b324f51bfde4f8418ba1ad4b2fb"}, "originator": {"value": "USDA APHIS Veterinary Services Diagnostic Virology Laboratory National Veterinary Services Laboratories"}, "tri_ambig_count": {"value": "Zero"}}, "branch_attrs": {"mutations": {}}}]}]}]}, {"name": "NODE_0000025", "node_attrs": {"div": 1.22e-20, "num_date": {"value": 2022.207, "confidence": [2022.158, 2022.244]}, "country": {"value": "United States", "confidence": {"United States": 1.0}, "entropy": 0.00144}, "host_generic": {"value": "avian", "confidence": {"avian": 0.985, "poultry": 0.0152}, "entropy": 0.0786}, "region": {"value": "North America", "confidence": {"North America": 1.0}, "entropy": 3.33e-08}, "state": {"value": "MN", "confidence": {"MN": 1.0}, "entropy": 0.00212}}, "branch_attrs": {"mutations": {}}, "children": [{"name": "A/common_loon/Minnesota/22-013396-001/2022_a024a1fa1a", "node_attrs": {"div": 1.35e-20, "num_date": {"value": 2022.322, "confidence": [2022.322, 2022.322], "inferred": false}, "host": {"value": "great northern loon"}, "primary_identifier": {"value": "EPI_ISL_19608139"}, "tn_93_dist_b313": {"value": 0.0107}, "country": {"value": "United States", "confidence": {"United States": 1.0}, "entropy": -1e-12}, "reason_for_submission": {"value": "surveillance"}, "host_generic": {"value": "avian", "confidence": {"avian": 1.0}, "entropy": -1e-12}, "internal_date": {"value": "2024-51"}, "base_id": {"value": "22-013396-001"}, "N_present": {"value": "Absent"}, "bi_ambig_count": {"value": "Zero"}, "isolate_submitter": {"value": "import"}, "data_source": {"value": "GISAID"}, "ha_genetic_group": {"value": "2.3.4.4b"}, "passage": {"value": "OR"}, "isl_subtype": {"value": "H5N1"}, "region": {"value": "North America", "confidence": {"North America": 1.0}, "entropy": -1e-12}, "segment_lineage": {"value": "ea1"}, "strain_name": {"value": "A/common loon/Minnesota/22-013396-001/2022"}, "state": {"value": "MN", "confidence": {"MN": 1.0}, "entropy": -1e-12}, "ambig_present": {"value": "Absent"}, "N_count": {"value": "Zero"}, "genotype": {"value": "B2.1"}, "isolate_hash": {"value": "a024a1fa1a6375f68fd3e3219b9c8011"}, "originator": {"value": "USDA APHIS Veterinary Services Diagnostic Virology Laboratory National Veterinary Services Laboratories"}, "tri_ambig_count": {"value": "Zero"}}, "branch_attrs": {"mutations": {}}}, {"name": "NODE_0000026", "node_attrs": {"div": 1.35e-20, "num_date": {"value": 2022.246, "confidence": [2022.16, 2022.256]}, "country": {"value": "United States", "confidence": {"United States": 1.0}, "entropy": 0.00143}, "host_generic": {"value": "avian", "confidence": {"avian": 0.897, "poultry": 0.103}, "entropy": 0.332}, "region": {"value": "North America", "confidence": {"North America": 1.0}, "entropy": 3.33e-08}, "state": {"value": "MN", "confidence": {"MN": 1.0}, "entropy": 0.00182}}, "branch_attrs": {"mutations": {}}, "children": [{"name": "A/turkey/Minnesota/22-010122-002/2022_e0c4c604a8", "node_attrs": {"div": 1.49e-20, "num_date": {"value": 2022.256, "confidence": [2022.256, 2022.256], "inferred": false}, "host": {"value": "turkey"}, "primary_identifier": {"value": "SAMN35648148"}, "tn_93_dist_b313": {"value": 0.0107}, "county": {"value": "stearns county"}, "country": {"value": "United States", "confidence": {"United States": 1.0}, "entropy": -1e-12}, "reason_for_submission": {"value": "surveillance"}, "host_generic": {"value": "poultry", "confidence": {"poultry": 1.0}, "entropy": -1e-12}, "internal_date": {"value": "2025-6"}, "base_id": {"value": "22-010122-002"}, "N_present": {"value": "Absent"}, "bi_ambig_count": {"value": "Zero"}, "isolate_submitter": {"value": "USDA-NVSL"}, "data_source": {"value": "sra"}, "ha_genetic_group": {"value": "2.3.4.4b"}, "passage": {"value": "X"}, "isl_subtype": {"value": "H5N1"}, "region": {"value": "North America", "confidence": {"North America": 1.0}, "entropy": -1e-12}, "segment_lineage": {"value": "ea1"}, "strain_name": {"value": "A/turkey/Minnesota/22-010122-002/2022"}, "state": {"value": "MN", "confidence": {"MN": 1.0}, "entropy": -1e-12}, "ambig_present": {"value": "Absent"}, "N_count": {"value": "Zero"}, "genotype": {"value": "B2.1"}, "isolate_hash": {"value": "e0c4c604a886ae951c407b5f8b97d884"}, "originator": {"value": "PRJNA980729"}, "tri_ambig_count": {"value": "Zero"}}, "branch_attrs": {"mutations": {}}}, {"name": "NODE_0000027", "node_attrs": {"div": 1.49e-20, "num_date": {"value": 2022.256, "confidence": [2022.17, 2022.281]}, "country": {"value": "United States", "confidence": {"United States": 1.0}, "entropy": 0.00135}, "host_generic": {"value": "avian", "confidence": {"avian": 0.991, "poultry": 0.00929}, "entropy": 0.0527}, "region": {"value": "North America", "confidence": {"North America": 1.0}, "entropy": 3.32e-08}, "state": {"value": "MN", "confidence": {"MN": 1.0}, "entropy": 0.00175}}, "branch_attrs": {"mutations": {}}, "children": [{"name": "A/red_tailed_hawk/Minnesota/22-012416-001/2022_71a76a76c8", "node_attrs": {"div": 1.62e-20, "num_date": {"value": 2022.281, "confidence": [2022.281, 2022.281], "inferred": false}, "host": {"value": "red tailed hawk"}, "primary_identifier": {"value": "SAMN35648734"}, "tn_93_dist_b313": {"value": 0.0108}, "country": {"value": "United States", "confidence": {"United States": 1.0}, "entropy": -1e-12}, "reason_for_submission": {"value": "surveillance"}, "host_generic": {"value": "avian", "confidence": {"avian": 1.0}, "entropy": -1e-12}, "internal_date": {"value": "2025-6"}, "base_id": {"value": "22-012416-001"}, "N_present": {"value": "Absent"}, "bi_ambig_count": {"value": "Four"}, "isolate_submitter": {"value": "USDA-NVSL"}, "data_source": {"value": "sra"}, "ha_genetic_group": {"value": "2.3.4.4b"}, "passage": {"value": "X"}, "isl_subtype": {"value": "H5N1"}, "region": {"value": "North America", "confidence": {"North America": 1.0}, "entropy": -1e-12}, "segment_lineage": {"value": "ea1"}, "strain_name": {"value": "A/red tailed hawk/Minnesota/22-012416-001/2022"}, "state": {"value": "MN", "confidence": {"MN": 1.0}, "entropy": -1e-12}, "ambig_positions_NT": {"value": "68 / 95 / 161 / 162"}, "ambig_present": {"value": "Present"}, "N_count": {"value": "Zero"}, "genotype": {"value": "B2.1"}, "isolate_hash": {"value": "71a76a76c878d95e6e4650b9de508c09"}, "originator": {"value": "PRJNA980729"}, "tri_ambig_count": {"value": "Zero"}}, "branch_attrs": {"mutations": {}}}, {"name": "A/bald_eagle/Minnesota/22-012668-010/2022_e99af95509", "node_attrs": {"div": 1.62e-20, "num_date": {"value": 2022.305, "confidence": [2022.305, 2022.305], "inferred": false}, "host": {"value": "bald eagle"}, "primary_identifier": {"value": "SAMN35648769"}, "tn_93_dist_b313": {"value": 0.0107}, "county": {"value": "carver county"}, "country": {"value": "United States", "confidence": {"United States": 1.0}, "entropy": -1e-12}, "reason_for_submission": {"value": "surveillance"}, "host_generic": {"value": "avian", "confidence": {"avian": 1.0}, "entropy": -1e-12}, "internal_date": {"value": "2025-6"}, "base_id": {"value": "22-012668-010"}, "N_present": {"value": "Absent"}, "bi_ambig_count": {"value": "Zero"}, "isolate_submitter": {"value": "USDA-NVSL"}, "data_source": {"value": "sra"}, "ha_genetic_group": {"value": "2.3.4.4b"}, "passage": {"value": "X"}, "isl_subtype": {"value": "H5N1"}, "region": {"value": "North America", "confidence": {"North America": 1.0}, "entropy": -1e-12}, "segment_lineage": {"value": "ea1"}, "strain_name": {"value": "A/bald eagle/Minnesota/22-012668-010/2022"}, "state": {"value": "MN", "confidence": {"MN": 1.0}, "entropy": -1e-12}, "ambig_present": {"value": "Absent"}, "N_count": {"value": "Zero"}, "genotype": {"value": "B2.1"}, "isolate_hash": {"value": "e99af955097908f4e1240acab347fe93"}, "originator": {"value": "PRJNA980729"}, "tri_ambig_count": {"value": "Zero"}}, "branch_attrs": {"mutations": {}}}]}]}]}]}]}]}]}]}, {"name": "NODE_0000031", "node_attrs": {"div": 5.41e-21, "num_date": {"value": 2022.095, "confidence": [2022.007, 2022.203]}, "country": {"value": "United States", "confidence": {"United States": 1.0}, "entropy": 0.00162}, "host_generic": {"value": "avian", "confidence": {"avian": 0.999}, "entropy": 0.00763}, "region": {"value": "North America", "confidence": {"North America": 1.0}, "entropy": 3.33e-08}, "state": {"value": "MN", "confidence": {"MN": 1.0}, "entropy": 0.00184}}, "branch_attrs": {"mutations": {}}, "children": [{"name": "A/cooper_hawk/Minnesota/22-012668-014/2022_a02b1e52ee", "node_attrs": {"div": 0.0014, "num_date": {"value": 2022.305, "confidence": [2022.305, 2022.305], "inferred": false}, "host": {"value": "cooper's hawk"}, "primary_identifier": {"value": "SAMN35648772"}, "tn_93_dist_b313": {"value": 0.0122}, "county": {"value": "scott county"}, "country": {"value": "United States", "confidence": {"United States": 1.0}, "entropy": -1e-12}, "reason_for_submission": {"value": "surveillance"}, "host_generic": {"value": "avian", "confidence": {"avian": 1.0}, "entropy": -1e-12}, "internal_date": {"value": "2025-6"}, "base_id": {"value": "22-012668-014"}, "N_present": {"value": "Absent"}, "bi_ambig_count": {"value": "Zero"}, "isolate_submitter": {"value": "USDA-NVSL"}, "data_source": {"value": "sra"}, "ha_genetic_group": {"value": "2.3.4.4b"}, "passage": {"value": "X"}, "isl_subtype": {"value": "H5N1"}, "region": {"value": "North America", "confidence": {"North America": 1.0}, "entropy": -1e-12}, "segment_lineage": {"value": "ea1"}, "strain_name": {"value": "A/cooper's hawk/Minnesota/22-012668-014/2022"}, "state": {"value": "MN", "confidence": {"MN": 1.0}, "entropy": -1e-12}, "ambig_present": {"value": "Absent"}, "N_count": {"value": "Zero"}, "genotype": {"value": "B2.1"}, "isolate_hash": {"value": "a02b1e52eecfe7dadd8e87da7594d387"}, "originator": {"value": "PRJNA980729"}, "tri_ambig_count": {"value": "Zero"}}, "branch_attrs": {"mutations": {"nuc": ["G46A", "C1397T"], "NA": ["V16I", "T466I"]}, "labels": {"aa": "NA: V16I, T466I"}}}, {"name": "NODE_0000032", "node_attrs": {"div": 6.76e-21, "num_date": {"value": 2022.098, "confidence": [2022.032, 2022.206]}, "country": {"value": "United States", "confidence": {"United States": 1.0}, "entropy": 0.00155}, "host_generic": {"value": "avian", "confidence": {"avian": 0.999, "poultry": 0.00102}, "entropy": 0.00802}, "region": {"value": "North America", "confidence": {"North America": 1.0}, "entropy": 3.33e-08}, "state": {"value": "MN", "confidence": {"MN": 1.0}, "entropy": 0.00187}}, "branch_attrs": {"mutations": {}}, "children": [{"name": "NODE_0000034", "node_attrs": {"div": 8.11e-21, "num_date": {"value": 2022.131, "confidence": [2022.07, 2022.218]}, "country": {"value": "United States", "confidence": {"United States": 1.0}, "entropy": 0.00145}, "host_generic": {"value": "avian", "confidence": {"avian": 0.999}, "entropy": 0.0071}, "region": {"value": "North America", "confidence": {"North America": 1.0}, "entropy": 3.33e-08}, "state": {"value": "MN", "confidence": {"MN": 1.0}, "entropy": 0.00181}}, "branch_attrs": {"mutations": {}}, "children": [{"name": "A/bald_eagle/Minnesota/22-013663-007/2022_cb18ae293f", "node_attrs": {"div": 0.000701, "num_date": {"value": 2022.336, "confidence": [2022.336, 2022.336], "inferred": false}, "host": {"value": "eagle"}, "primary_identifier": {"value": "EPI_ISL_19607154"}, "tn_93_dist_b313": {"value": 0.0115}, "country": {"value": "United States", "confidence": {"United States": 1.0}, "entropy": -1e-12}, "reason_for_submission": {"value": "surveillance"}, "host_generic": {"value": "avian", "confidence": {"avian": 1.0}, "entropy": -1e-12}, "internal_date": {"value": "2024-51"}, "base_id": {"value": "22-013663-007"}, "N_present": {"value": "Absent"}, "bi_ambig_count": {"value": "Zero"}, "isolate_submitter": {"value": "import"}, "data_source": {"value": "GISAID"}, "ha_genetic_group": {"value": "2.3.4.4b"}, "passage": {"value": "OR"}, "isl_subtype": {"value": "H5N1"}, "region": {"value": "North America", "confidence": {"North America": 1.0}, "entropy": -1e-12}, "segment_lineage": {"value": "ea1"}, "strain_name": {"value": "A/bald eagle/Minnesota/22-013663-007/2022"}, "state": {"value": "MN", "confidence": {"MN": 1.0}, "entropy": -1e-12}, "ambig_present": {"value": "Absent"}, "N_count": {"value": "Zero"}, "genotype": {"value": "B2.1"}, "isolate_hash": {"value": "cb18ae293fd3c6cae10c4a048043da8c"}, "originator": {"value": "USDA APHIS Veterinary Services Diagnostic Virology Laboratory National Veterinary Services Laboratories"}, "tri_ambig_count": {"value": "Zero"}}, "branch_attrs": {"mutations": {"nuc": ["A205G"], "NA": ["I69V"]}, "labels": {"aa": "NA: I69V"}}}, {"name": "NODE_0000036", "node_attrs": {"div": 9.47e-21, "num_date": {"value": 2022.162, "confidence": [2022.113, 2022.224]}, "country": {"value": "United States", "confidence": {"United States": 1.0}, "entropy": 0.00144}, "host_generic": {"value": "avian", "confidence": {"avian": 0.999}, "entropy": 0.00706}, "region": {"value": "North America", "confidence": {"North America": 1.0}, "entropy": 3.33e-08}, "state": {"value": "MN", "confidence": {"MN": 1.0}, "entropy": 0.00181}}, "branch_attrs": {"mutations": {}}, "children": [{"name": "A/cooper_hawk/Minnesota/22-013128-004/2022_991137884b", "node_attrs": {"div": 0.000701, "num_date": {"value": 2022.319, "confidence": [2022.319, 2022.319], "inferred": false}, "host": {"value": "cooper's hawk"}, "primary_identifier": {"value": "SAMN35648853"}, "tn_93_dist_b313": {"value": 0.0115}, "county": {"value": "dakota county"}, "country": {"value": "United States", "confidence": {"United States": 1.0}, "entropy": -1e-12}, "reason_for_submission": {"value": "surveillance"}, "host_generic": {"value": "avian", "confidence": {"avian": 1.0}, "entropy": -1e-12}, "internal_date": {"value": "2025-6"}, "base_id": {"value": "22-013128-004"}, "N_present": {"value": "Absent"}, "bi_ambig_count": {"value": "Zero"}, "isolate_submitter": {"value": "USDA-NVSL"}, "data_source": {"value": "sra"}, "ha_genetic_group": {"value": "2.3.4.4b"}, "passage": {"value": "X"}, "isl_subtype": {"value": "H5N1"}, "region": {"value": "North America", "confidence": {"North America": 1.0}, "entropy": -1e-12}, "segment_lineage": {"value": "ea1"}, "strain_name": {"value": "A/cooper's hawk/Minnesota/22-013128-004/2022"}, "state": {"value": "MN", "confidence": {"MN": 1.0}, "entropy": -1e-12}, "ambig_present": {"value": "Absent"}, "N_count": {"value": "Zero"}, "genotype": {"value": "B2.1"}, "isolate_hash": {"value": "991137884b9ef3516af782ab748d5915"}, "originator": {"value": "PRJNA980729"}, "tri_ambig_count": {"value": "Zero"}}, "branch_attrs": {"mutations": {"nuc": ["C1317T"]}}}, {"name": "NODE_0000037", "node_attrs": {"div": 1.08e-20, "num_date": {"value": 2022.201, "confidence": [2022.134, 2022.224]}, "country": {"value": "United States", "confidence": {"United States": 1.0}, "entropy": 0.00152}, "host_generic": {"value": "avian", "confidence": {"avian": 0.999}, "entropy": 0.00755}, "region": {"value": "North America", "confidence": {"North America": 1.0}, "entropy": 3.33e-08}, "state": {"value": "MN", "confidence": {"MN": 1.0}, "entropy": 0.00186}}, "branch_attrs": {"mutations": {}}, "children": [{"name": "NODE_0008265", "node_attrs": {"div": 0.0014, "num_date": {"value": 2022.319, "confidence": [2022.248, 2022.319]}, "country": {"value": "United States", "confidence": {"United States": 1.0}, "entropy": 0.00136}, "host_generic": {"value": "avian", "confidence": {"avian": 0.999}, "entropy": 0.00649}, "region": {"value": "North America", "confidence": {"North America": 1.0}, "entropy": 3.32e-08}, "confidence": {"value": 94.5}, "state": {"value": "MN", "confidence": {"MN": 1.0}, "entropy": 0.00175}}, "branch_attrs": {"mutations": {"nuc": ["T791C", "A912G"], "NA": ["V264A"]}, "labels": {"aa": "NA: V264A"}}, "children": [{"name": "A/great_horned_owl/Minnesota/22-013128-005/2022_19352f61a9", "node_attrs": {"div": 0.0014, "num_date": {"value": 2022.319, "confidence": [2022.319, 2022.319], "inferred": false}, "host": {"value": "owl"}, "primary_identifier": {"value": "EPI_ISL_19607371"}, "tn_93_dist_b313": {"value": 0.0122}, "country": {"value": "United States", "confidence": {"United States": 1.0}, "entropy": -1e-12}, "reason_for_submission": {"value": "surveillance"}, "host_generic": {"value": "avian", "confidence": {"avian": 1.0}, "entropy": -1e-12}, "internal_date": {"value": "2024-51"}, "base_id": {"value": "22-013128-005"}, "N_present": {"value": "Absent"}, "bi_ambig_count": {"value": "Zero"}, "isolate_submitter": {"value": "import"}, "data_source": {"value": "GISAID"}, "ha_genetic_group": {"value": "2.3.4.4b"}, "passage": {"value": "OR"}, "isl_subtype": {"value": "H5N1"}, "region": {"value": "North America", "confidence": {"North America": 1.0}, "entropy": -1e-12}, "segment_lineage": {"value": "ea1"}, "strain_name": {"value": "A/great horned owl/Minnesota/22-013128-005/2022"}, "state": {"value": "MN", "confidence": {"MN": 1.0}, "entropy": -1e-12}, "ambig_present": {"value": "Absent"}, "N_count": {"value": "Zero"}, "genotype": {"value": "B2.1"}, "isolate_hash": {"value": "19352f61a96050d8dbb7cd8866bf0da0"}, "originator": {"value": "USDA APHIS Veterinary Services Diagnostic Virology Laboratory National Veterinary Services Laboratories"}, "tri_ambig_count": {"value": "Zero"}}, "branch_attrs": {"mutations": {}}}, {"name": "A/great_horned_owl/Minnesota/22-013128-003/2022_53792f4941", "node_attrs": {"div": 0.0014, "num_date": {"value": 2022.319, "confidence": [2022.319, 2022.319], "inferred": false}, "host": {"value": "great horned owl"}, "primary_identifier": {"value": "SAMN35648852"}, "tn_93_dist_b313": {"value": 0.0122}, "county": {"value": "dakota county"}, "country": {"value": "United States", "confidence": {"United States": 1.0}, "entropy": -1e-12}, "reason_for_submission": {"value": "surveillance"}, "host_generic": {"value": "avian", "confidence": {"avian": 1.0}, "entropy": -1e-12}, "internal_date": {"value": "2025-6"}, "base_id": {"value": "22-013128-003"}, "N_present": {"value": "Absent"}, "bi_ambig_count": {"value": "Zero"}, "isolate_submitter": {"value": "USDA-NVSL"}, "data_source": {"value": "sra"}, "ha_genetic_group": {"value": "2.3.4.4b"}, "passage": {"value": "X"}, "isl_subtype": {"value": "H5N1"}, "region": {"value": "North America", "confidence": {"North America": 1.0}, "entropy": -1e-12}, "segment_lineage": {"value": "ea1"}, "strain_name": {"value": "A/great horned owl/Minnesota/22-013128-003/2022"}, "state": {"value": "MN", "confidence": {"MN": 1.0}, "entropy": -1e-12}, "ambig_present": {"value": "Absent"}, "N_count": {"value": "Zero"}, "genotype": {"value": "B2.1"}, "isolate_hash": {"value": "53792f49419d2e3e61945bac75faaf6c"}, "originator": {"value": "PRJNA980729"}, "tri_ambig_count": {"value": "Zero"}}, "branch_attrs": {"mutations": {}}}]}, {"name": "NODE_0000039", "node_attrs": {"div": 1.22e-20, "num_date": {"value": 2022.208, "confidence": [2022.159, 2022.251]}, "country": {"value": "United States", "confidence": {"United States": 1.0}, "entropy": 0.00144}, "host_generic": {"value": "avian", "confidence": {"avian": 0.999}, "entropy": 0.007}, "region": {"value": "North America", "confidence": {"North America": 1.0}, "entropy": 3.33e-08}, "state": {"value": "MN", "confidence": {"MN": 1.0}, "entropy": 0.00181}}, "branch_attrs": {"mutations": {}}, "children": [{"name": "A/bald_eagle/Minnesota/22-011229-001/2022_272fd52730", "node_attrs": {"div": 1.35e-20, "num_date": {"value": 2022.262, "confidence": [2022.262, 2022.262], "inferred": false}, "host": {"value": "bald eagle"}, "primary_identifier": {"value": "SAMN35648467"}, "tn_93_dist_b313": {"value": 0.0107}, "county": {"value": "carver county"}, "country": {"value": "United States", "confidence": {"United States": 1.0}, "entropy": -1e-12}, "reason_for_submission": {"value": "surveillance"}, "host_generic": {"value": "avian", "confidence": {"avian": 1.0}, "entropy": -1e-12}, "internal_date": {"value": "2025-6"}, "base_id": {"value": "22-011229-001"}, "N_present": {"value": "Absent"}, "bi_ambig_count": {"value": "One"}, "isolate_submitter": {"value": "USDA-NVSL"}, "data_source": {"value": "sra"}, "ha_genetic_group": {"value": "2.3.4.4b"}, "passage": {"value": "X"}, "isl_subtype": {"value": "H5N1"}, "region": {"value": "North America", "confidence": {"North America": 1.0}, "entropy": -1e-12}, "segment_lineage": {"value": "ea1"}, "strain_name": {"value": "A/bald eagle/Minnesota/22-011229-001/2022"}, "state": {"value": "MN", "confidence": {"MN": 1.0}, "entropy": -1e-12}, "ambig_positions_NT": {"value": "1279"}, "ambig_present": {"value": "Present"}, "N_count": {"value": "Zero"}, "genotype": {"value": "B2.1"}, "isolate_hash": {"value": "272fd52730f32d09a2506e440eeff712"}, "originator": {"value": "PRJNA980729"}, "tri_ambig_count": {"value": "Zero"}}, "branch_attrs": {"mutations": {}}}, {"name": "NODE_0000040", "node_attrs": {"div": 1.35e-20, "num_date": {"value": 2022.262, "confidence": [2022.181, 2022.262]}, "country": {"value": "United States", "confidence": {"United States": 1.0}, "entropy": 0.00135}, "host_generic": {"value": "avian", "confidence": {"avian": 0.999}, "entropy": 0.00645}, "region": {"value": "North America", "confidence": {"North America": 1.0}, "entropy": 3.32e-08}, "state": {"value": "MN", "confidence": {"MN": 1.0}, "entropy": 0.00175}}, "branch_attrs": {"mutations": {}}, "children": [{"name": "A/bald_eagle/Minnesota/22-014528-001/2022_dc0594b163", "node_attrs": {"div": 1.49e-20, "num_date": {"value": 2022.341, "confidence": [2022.341, 2022.341], "inferred": false}, "host": {"value": "eagle"}, "primary_identifier": {"value": "EPI_ISL_19607130"}, "tn_93_dist_b313": {"value": 0.0107}, "country": {"value": "United States", "confidence": {"United States": 1.0}, "entropy": -1e-12}, "reason_for_submission": {"value": "surveillance"}, "host_generic": {"value": "avian", "confidence": {"avian": 1.0}, "entropy": -1e-12}, "internal_date": {"value": "2024-51"}, "base_id": {"value": "22-014528-001"}, "N_present": {"value": "Absent"}, "bi_ambig_count": {"value": "Zero"}, "isolate_submitter": {"value": "import"}, "data_source": {"value": "GISAID"}, "ha_genetic_group": {"value": "2.3.4.4b"}, "passage": {"value": "OR"}, "isl_subtype": {"value": "H5N1"}, "region": {"value": "North America", "confidence": {"North America": 1.0}, "entropy": -1e-12}, "segment_lineage": {"value": "ea1"}, "strain_name": {"value": "A/bald eagle/Minnesota/22-014528-001/2022"}, "state": {"value": "MN", "confidence": {"MN": 1.0}, "entropy": -1e-12}, "ambig_present": {"value": "Absent"}, "N_count": {"value": "Zero"}, "genotype": {"value": "B2.1"}, "isolate_hash": {"value": "dc0594b163678360553469f6bb1663f0"}, "originator": {"value": "USDA APHIS Veterinary Services Diagnostic Virology Laboratory National Veterinary Services Laboratories"}, "tri_ambig_count": {"value": "Zero"}}, "branch_attrs": {"mutations": {}}}, {"name": "A/great_horned_owl/Minnesota/22-010713-003/2022_c481efd2cd", "node_attrs": {"div": 1.49e-20, "num_date": {"value": 2022.262, "confidence": [2022.262, 2022.262], "inferred": false}, "host": {"value": "owl"}, "primary_identifier": {"value": "EPI_ISL_19607379"}, "tn_93_dist_b313": {"value": 0.0107}, "country": {"value": "United States", "confidence": {"United States": 1.0}, "entropy": -1e-12}, "reason_for_submission": {"value": "surveillance"}, "host_generic": {"value": "avian", "confidence": {"avian": 1.0}, "entropy": -1e-12}, "internal_date": {"value": "2024-51"}, "base_id": {"value": "22-010713-003"}, "N_present": {"value": "Absent"}, "bi_ambig_count": {"value": "Zero"}, "isolate_submitter": {"value": "import"}, "data_source": {"value": "GISAID"}, "ha_genetic_group": {"value": "2.3.4.4b"}, "passage": {"value": "OR"}, "isl_subtype": {"value": "H5N1"}, "region": {"value": "North America", "confidence": {"North America": 1.0}, "entropy": -1e-12}, "segment_lineage": {"value": "ea1"}, "strain_name": {"value": "A/great horned owl/Minnesota/22-010713-003/2022"}, "state": {"value": "MN", "confidence": {"MN": 1.0}, "entropy": -1e-12}, "ambig_present": {"value": "Absent"}, "N_count": {"value": "Zero"}, "genotype": {"value": "B2.1"}, "isolate_hash": {"value": "c481efd2cd2594fa6e4a3117f30b0090"}, "originator": {"value": "USDA APHIS Veterinary Services Diagnostic Virology Laboratory National Veterinary Services Laboratories"}, "tri_ambig_count": {"value": "Zero"}}, "branch_attrs": {"mutations": {}}}]}]}]}]}]}, {"name": "NODE_0000041", "node_attrs": {"div": 8.11e-21, "num_date": {"value": 2022.109, "confidence": [2022.057, 2022.206]}, "country": {"value": "United States", "confidence": {"United States": 1.0}, "entropy": 0.00155}, "host_generic": {"value": "avian", "confidence": {"avian": 0.999, "poultry": 0.00141}, "entropy": 0.0107}, "region": {"value": "North America", "confidence": {"North America": 1.0}, "entropy": 3.33e-08}, "state": {"value": "MN", "confidence": {"MN": 1.0}, "entropy": 0.00195}}, "branch_attrs": {"mutations": {}}, "children": [{"name": "NODE_0000042", "node_attrs": {"div": 9.47e-21, "num_date": {"value": 2022.13, "confidence": [2022.091, 2022.209]}, "country": {"value": "United States", "confidence": {"United States": 1.0}, "entropy": 0.00153}, "host_generic": {"value": "avian", "confidence": {"avian": 0.996, "poultry": 0.00394}, "entropy": 0.0264}, "region": {"value": "North America", "confidence": {"North America": 1.0}, "entropy": 3.33e-08}, "state": {"value": "MN", "confidence": {"MN": 1.0}, "entropy": 0.00428}}, "branch_attrs": {"mutations": {}}, "children": [{"name": "NODE_0008261", "node_attrs": {"div": 0.0014, "num_date": {"value": 2022.222, "confidence": [2022.182, 2022.229]}, "country": {"value": "United States", "confidence": {"United States": 1.0}, "entropy": 0.00136}, "host_generic": {"value": "avian", "confidence": {"avian": 0.999, "poultry": 0.00105}, "entropy": 0.00824}, "region": {"value": "North America", "confidence": {"North America": 1.0}, "entropy": 3.32e-08}, "confidence": {"value": 95.1}, "state": {"value": "MN", "confidence": {"MN": 0.988, "NY": 0.00805, "ON": 0.00188}, "entropy": 0.0828}}, "branch_attrs": {"mutations": {"nuc": ["G771A", "A1329G"], "NA": ["I443M"]}, "labels": {"aa": "NA: I443M"}}, "children": [{"name": "A/tundra_swan/New_York/22-010034-001/2022_f554d11a49", "node_attrs": {"div": 0.0014, "num_date": {"value": 2022.248, "confidence": [2022.248, 2022.248], "inferred": false}, "host": {"value": "tundra swan"}, "primary_identifier": {"value": "SAMN35648128"}, "tn_93_dist_b313": {"value": 0.0122}, "county": {"value": "wayne county"}, "country": {"value": "United States", "confidence": {"United States": 1.0}, "entropy": -1e-12}, "reason_for_submission": {"value": "surveillance"}, "host_generic": {"value": "avian", "confidence": {"avian": 1.0}, "entropy": -1e-12}, "internal_date": {"value": "2025-6"}, "base_id": {"value": "22-010034-001"}, "N_present": {"value": "Absent"}, "bi_ambig_count": {"value": "Zero"}, "isolate_submitter": {"value": "USDA-NVSL"}, "data_source": {"value": "sra"}, "ha_genetic_group": {"value": "2.3.4.4b"}, "passage": {"value": "X"}, "isl_subtype": {"value": "H5N1"}, "region": {"value": "North America", "confidence": {"North America": 1.0}, "entropy": -1e-12}, "segment_lineage": {"value": "ea1"}, "strain_name": {"value": "A/tundra swan/New York/22-010034-001/2022"}, "state": {"value": "NY", "confidence": {"NY": 1.0}, "entropy": -1e-12}, "ambig_present": {"value": "Absent"}, "N_count": {"value": "Zero"}, "genotype": {"value": "B2.1"}, "isolate_hash": {"value": "f554d11a495c0ace6bb66bf374029ec0"}, "originator": {"value": "PRJNA980729"}, "tri_ambig_count": {"value": "Zero"}}, "branch_attrs": {"mutations": {}}}, {"name": "A/mallard/Minnesota/22-010035-003/2022_e0b366b778", "node_attrs": {"div": 0.0014, "num_date": {"value": 2022.229, "confidence": [2022.229, 2022.229], "inferred": false}, "host": {"value": "mallard"}, "primary_identifier": {"value": "SAMN35648130"}, "tn_93_dist_b313": {"value": 0.0122}, "country": {"value": "United States", "confidence": {"United States": 1.0}, "entropy": -1e-12}, "reason_for_submission": {"value": "surveillance"}, "host_generic": {"value": "avian", "confidence": {"avian": 1.0}, "entropy": -1e-12}, "internal_date": {"value": "2025-6"}, "base_id": {"value": "22-010035-003"}, "N_present": {"value": "Absent"}, "bi_ambig_count": {"value": "Zero"}, "isolate_submitter": {"value": "USDA-NVSL"}, "data_source": {"value": "sra"}, "ha_genetic_group": {"value": "2.3.4.4b"}, "passage": {"value": "X"}, "isl_subtype": {"value": "H5N1"}, "region": {"value": "North America", "confidence": {"North America": 1.0}, "entropy": -1e-12}, "segment_lineage": {"value": "ea1"}, "strain_name": {"value": "A/mallard/Minnesota/22-010035-003/2022"}, "state": {"value": "MN", "confidence": {"MN": 1.0}, "entropy": -1e-12}, "ambig_present": {"value": "Absent"}, "N_count": {"value": "Zero"}, "genotype": {"value": "B2.1"}, "isolate_hash": {"value": "e0b366b778d2c9c03f19d72759157a37"}, "originator": {"value": "PRJNA980729"}, "tri_ambig_count": {"value": "Zero"}}, "branch_attrs": {"mutations": {}}}]}, {"name": "NODE_0000044", "node_attrs": {"div": 1.08e-20, "num_date": {"value": 2022.162, "confidence": [2022.122, 2022.227]}, "country": {"value": "United States", "confidence": {"United States": 1.0}, "entropy": 0.00144}, "host_generic": {"value": "avian", "confidence": {"avian": 0.961, "poultry": 0.0306, "other mammal": 0.00808}, "entropy": 0.184}, "region": {"value": "North America", "confidence": {"North America": 1.0}, "entropy": 3.33e-08}, "state": {"value": "MN", "confidence": {"MN": 1.0}, "entropy": 0.00188}}, "branch_attrs": {"mutations": {}}, "children": [{"name": "A/fox/Minnesota/22-014660-001-original/2022_c12c957fe2", "node_attrs": {"div": 1.22e-20, "num_date": {"value": 2022.355, "confidence": [2022.355, 2022.355], "inferred": false}, "host": {"value": "mammal"}, "primary_identifier": {"value": "EPI_ISL_13052722"}, "tn_93_dist_b313": {"value": 0.0107}, "country": {"value": "United States", "confidence": {"United States": 1.0}, "entropy": -1e-12}, "reason_for_submission": {"value": "surveillance"}, "host_generic": {"value": "other mammal", "confidence": {"other mammal": 1.0}, "entropy": -1e-12}, "base_id": {"value": "22-014660-001"}, "N_present": {"value": "Absent"}, "bi_ambig_count": {"value": "Zero"}, "data_source": {"value": "GISAID"}, "ha_genetic_group": {"value": "2.3.4.4b"}, "passage": {"value": "OR"}, "isl_subtype": {"value": "H5N1"}, "region": {"value": "North America", "confidence": {"North America": 1.0}, "entropy": -1e-12}, "segment_lineage": {"value": "ea1"}, "strain_name": {"value": "A/fox/Minnesota/22-014660-001-original/2022"}, "state": {"value": "MN", "confidence": {"MN": 1.0}, "entropy": -1e-12}, "ambig_present": {"value": "Absent"}, "N_count": {"value": "Zero"}, "genotype": {"value": "B2.1"}, "isolate_hash": {"value": "c12c957fe230aee34ff193a2d09de264"}, "originator": {"value": "National Veterinary Services Laboratories  USDA"}, "tri_ambig_count": {"value": "Zero"}}, "branch_attrs": {"mutations": {}}}, {"name": "NODE_0000045", "node_attrs": {"div": 1.22e-20, "num_date": {"value": 2022.201, "confidence": [2022.144, 2022.224]}, "country": {"value": "United States", "confidence": {"United States": 1.0}, "entropy": 0.00144}, "host_generic": {"value": "avian", "confidence": {"avian": 0.818, "poultry": 0.182}, "entropy": 0.476}, "region": {"value": "North America", "confidence": {"North America": 1.0}, "entropy": 3.33e-08}, "state": {"value": "MN", "confidence": {"MN": 1.0}, "entropy": 0.00181}}, "branch_attrs": {"mutations": {}}, "children": [{"name": "A/turkey/Minnesota/22-009976-001/2022_007e68f34d", "node_attrs": {"div": 1.35e-20, "num_date": {"value": 2022.245, "confidence": [2022.245, 2022.245], "inferred": false}, "host": {"value": "turkey"}, "primary_identifier": {"value": "SAMN35648093"}, "tn_93_dist_b313": {"value": 0.0107}, "county": {"value": "stearns county"}, "country": {"value": "United States", "confidence": {"United States": 1.0}, "entropy": -1e-12}, "reason_for_submission": {"value": "surveillance"}, "host_generic": {"value": "poultry", "confidence": {"poultry": 1.0}, "entropy": -1e-12}, "internal_date": {"value": "2025-6"}, "base_id": {"value": "22-009976-001"}, "N_present": {"value": "Absent"}, "bi_ambig_count": {"value": "Zero"}, "isolate_submitter": {"value": "USDA-NVSL"}, "data_source": {"value": "sra"}, "ha_genetic_group": {"value": "2.3.4.4b"}, "passage": {"value": "X"}, "isl_subtype": {"value": "H5N1"}, "region": {"value": "North America", "confidence": {"North America": 1.0}, "entropy": -1e-12}, "segment_lineage": {"value": "ea1"}, "strain_name": {"value": "A/turkey/Minnesota/22-009976-001/2022"}, "state": {"value": "MN", "confidence": {"MN": 1.0}, "entropy": -1e-12}, "ambig_present": {"value": "Absent"}, "N_count": {"value": "Zero"}, "genotype": {"value": "B2.1"}, "isolate_hash": {"value": "007e68f34dbceb323cf5cabd8c81dcd4"}, "originator": {"value": "PRJNA980729"}, "tri_ambig_count": {"value": "Zero"}}, "branch_attrs": {"mutations": {}}}, {"name": "NODE_0000046", "node_attrs": {"div": 1.35e-20, "num_date": {"value": 2022.207, "confidence": [2022.162, 2022.238]}, "country": {"value": "United States", "confidence": {"United States": 1.0}, "entropy": 0.00143}, "host_generic": {"value": "avian", "confidence": {"avian": 0.9, "poultry": 0.1}, "entropy": 0.326}, "region": {"value": "North America", "confidence": {"North America": 1.0}, "entropy": 3.33e-08}, "state": {"value": "MN", "confidence": {"MN": 1.0}, "entropy": 0.0018}}, "branch_attrs": {"mutations": {}}, "children": [{"name": "A/great_horned_owl/Minnesota/22-012668-001/2022_28d520492b", "node_attrs": {"div": 0.000701, "num_date": {"value": 2022.305, "confidence": [2022.305, 2022.305], "inferred": false}, "host": {"value": "great horned owl"}, "primary_identifier": {"value": "SAMN35648762"}, "tn_93_dist_b313": {"value": 0.0115}, "county": {"value": "hennepin county"}, "country": {"value": "United States", "confidence": {"United States": 1.0}, "entropy": -1e-12}, "reason_for_submission": {"value": "surveillance"}, "host_generic": {"value": "avian", "confidence": {"avian": 1.0}, "entropy": -1e-12}, "internal_date": {"value": "2025-6"}, "base_id": {"value": "22-012668-001"}, "N_present": {"value": "Absent"}, "bi_ambig_count": {"value": "Zero"}, "isolate_submitter": {"value": "USDA-NVSL"}, "data_source": {"value": "sra"}, "ha_genetic_group": {"value": "2.3.4.4b"}, "passage": {"value": "X"}, "isl_subtype": {"value": "H5N1"}, "region": {"value": "North America", "confidence": {"North America": 1.0}, "entropy": -1e-12}, "segment_lineage": {"value": "ea1"}, "strain_name": {"value": "A/great horned owl/Minnesota/22-012668-001/2022"}, "state": {"value": "MN", "confidence": {"MN": 1.0}, "entropy": -1e-12}, "ambig_present": {"value": "Absent"}, "N_count": {"value": "Zero"}, "genotype": {"value": "B2.1"}, "isolate_hash": {"value": "28d520492b5b5354d88fac447e2783a4"}, "originator": {"value": "PRJNA980729"}, "tri_ambig_count": {"value": "Zero"}}, "branch_attrs": {"mutations": {"nuc": ["A1050G"]}}}, {"name": "NODE_0000048", "node_attrs": {"div": 1.49e-20, "num_date": {"value": 2022.245, "confidence": [2022.187, 2022.245]}, "country": {"value": "United States", "confidence": {"United States": 1.0}, "entropy": 0.00135}, "host_generic": {"value": "avian", "confidence": {"avian": 0.832, "poultry": 0.168}, "entropy": 0.452}, "region": {"value": "North America", "confidence": {"North America": 1.0}, "entropy": 3.32e-08}, "state": {"value": "MN", "confidence": {"MN": 1.0}, "entropy": 0.00175}}, "branch_attrs": {"mutations": {}}, "children": [{"name": "A/turkey/Minnesota/22-009976-003-original/2022_d845ef3264", "node_attrs": {"div": 1.62e-20, "num_date": {"value": 2022.245, "confidence": [2022.245, 2022.245], "inferred": false}, "host": {"value": "turkey"}, "primary_identifier": {"value": "EPI_ISL_13052429"}, "tn_93_dist_b313": {"value": 0.0107}, "country": {"value": "United States", "confidence": {"United States": 1.0}, "entropy": -1e-12}, "reason_for_submission": {"value": "surveillance"}, "host_generic": {"value": "poultry", "confidence": {"poultry": 1.0}, "entropy": -1e-12}, "base_id": {"value": "22-009976-003"}, "N_present": {"value": "Absent"}, "bi_ambig_count": {"value": "Zero"}, "data_source": {"value": "GISAID"}, "ha_genetic_group": {"value": "2.3.4.4b"}, "passage": {"value": "OR"}, "isl_subtype": {"value": "H5N1"}, "region": {"value": "North America", "confidence": {"North America": 1.0}, "entropy": -1e-12}, "segment_lineage": {"value": "ea1"}, "strain_name": {"value": "A/turkey/Minnesota/22-009976-003-original/2022"}, "state": {"value": "MN", "confidence": {"MN": 1.0}, "entropy": -1e-12}, "ambig_present": {"value": "Absent"}, "N_count": {"value": "Zero"}, "genotype": {"value": "B2.1"}, "isolate_hash": {"value": "d845ef32648edb1672c55bc2b8ee2030"}, "originator": {"value": "National Veterinary Services Laboratories  USDA"}, "tri_ambig_count": {"value": "Zero"}}, "branch_attrs": {"mutations": {}}}, {"name": "A/bald_eagle/Minnesota/22-011586-002/2022_70af4c196d", "node_attrs": {"div": 1.62e-20, "num_date": {"value": 2022.275, "confidence": [2022.275, 2022.275], "inferred": false}, "host": {"value": "bald eagle"}, "primary_identifier": {"value": "SAMN35648564"}, "tn_93_dist_b313": {"value": 0.0107}, "county": {"value": "hennepin county"}, "country": {"value": "United States", "confidence": {"United States": 1.0}, "entropy": -1e-12}, "reason_for_submission": {"value": "surveillance"}, "host_generic": {"value": "avian", "confidence": {"avian": 1.0}, "entropy": -1e-12}, "internal_date": {"value": "2025-6"}, "base_id": {"value": "22-011586-002"}, "N_present": {"value": "Absent"}, "bi_ambig_count": {"value": "Zero"}, "isolate_submitter": {"value": "USDA-NVSL"}, "data_source": {"value": "sra"}, "ha_genetic_group": {"value": "2.3.4.4b"}, "passage": {"value": "X"}, "isl_subtype": {"value": "H5N1"}, "region": {"value": "North America", "confidence": {"North America": 1.0}, "entropy": -1e-12}, "segment_lineage": {"value": "ea1"}, "strain_name": {"value": "A/bald eagle/Minnesota/22-011586-002/2022"}, "state": {"value": "MN", "confidence": {"MN": 1.0}, "entropy": -1e-12}, "ambig_present": {"value": "Absent"}, "N_count": {"value": "Zero"}, "genotype": {"value": "B2.1"}, "isolate_hash": {"value": "70af4c196d3eeab59f39a46d845df35d"}, "originator": {"value": "PRJNA980729"}, "tri_ambig_count": {"value": "Zero"}}, "branch_attrs": {"mutations": {}}}]}]}]}]}]}, {"name": "NODE_0000049", "node_attrs": {"div": 9.47e-21, "num_date": {"value": 2022.131, "confidence": [2022.075, 2022.208]}, "country": {"value": "United States", "confidence": {"United States": 1.0}, "entropy": 0.00155}, "host_generic": {"value": "avian", "confidence": {"avian": 0.998, "poultry": 0.00204}, "entropy": 0.0147}, "region": {"value": "North America", "confidence": {"North America": 1.0}, "entropy": 3.33e-08}, "state": {"value": "MN", "confidence": {"MN": 1.0}, "entropy": 0.00188}}, "branch_attrs": {"mutations": {}}, "children": [{"name": "NODE_0000050", "node_attrs": {"div": 1.08e-20, "num_date": {"value": 2022.159, "confidence": [2022.114, 2022.224]}, "country": {"value": "United States", "confidence": {"United States": 1.0}, "entropy": 0.00153}, "host_generic": {"value": "avian", "confidence": {"avian": 0.991, "poultry": 0.00942}, "entropy": 0.0533}, "region": {"value": "North America", "confidence": {"North America": 1.0}, "entropy": 3.33e-08}, "state": {"value": "MN", "confidence": {"MN": 1.0}, "entropy": 0.00187}}, "branch_attrs": {"mutations": {}}, "children": [{"name": "NODE_0008273", "node_attrs": {"div": 0.000701, "num_date": {"value": 2022.305, "confidence": [2022.207, 2022.305]}, "country": {"value": "United States", "confidence": {"United States": 1.0}, "entropy": 0.00136}, "host_generic": {"value": "avian", "confidence": {"avian": 0.998, "poultry": 0.0015}, "entropy": 0.0113}, "region": {"value": "North America", "confidence": {"North America": 1.0}, "entropy": 3.32e-08}, "confidence": {"value": 91.7}, "state": {"value": "MN", "confidence": {"MN": 1.0}, "entropy": 0.00175}}, "branch_attrs": {"mutations": {"nuc": ["C1276T"]}}, "children": [{"name": "A/great_horned_owl/Minnesota/22-012668-012/2022_1563197e2c", "node_attrs": {"div": 0.000701, "num_date": {"value": 2022.314, "confidence": [2022.314, 2022.314], "inferred": false}, "host": {"value": "owl"}, "primary_identifier": {"value": "EPI_ISL_19607369"}, "tn_93_dist_b313": {"value": 0.0115}, "country": {"value": "United States", "confidence": {"United States": 1.0}, "entropy": -1e-12}, "reason_for_submission": {"value": "surveillance"}, "host_generic": {"value": "avian", "confidence": {"avian": 1.0}, "entropy": -1e-12}, "internal_date": {"value": "2024-51"}, "base_id": {"value": "22-012668-012"}, "N_present": {"value": "Absent"}, "bi_ambig_count": {"value": "Zero"}, "isolate_submitter": {"value": "import"}, "data_source": {"value": "GISAID"}, "ha_genetic_group": {"value": "2.3.4.4b"}, "passage": {"value": "OR"}, "isl_subtype": {"value": "H5N1"}, "region": {"value": "North America", "confidence": {"North America": 1.0}, "entropy": -1e-12}, "segment_lineage": {"value": "ea1"}, "strain_name": {"value": "A/great horned owl/Minnesota/22-012668-012/2022"}, "state": {"value": "MN", "confidence": {"MN": 1.0}, "entropy": -1e-12}, "ambig_present": {"value": "Absent"}, "N_count": {"value": "Zero"}, "genotype": {"value": "B2.1"}, "isolate_hash": {"value": "1563197e2cdf9843efb69a70c715bd47"}, "originator": {"value": "USDA APHIS Veterinary Services Diagnostic Virology Laboratory National Veterinary Services Laboratories"}, "tri_ambig_count": {"value": "Zero"}}, "branch_attrs": {"mutations": {}}}, {"name": "A/great_horned_owl/Minnesota/22-012668-003/2022_1331c15849", "node_attrs": {"div": 0.000701, "num_date": {"value": 2022.305, "confidence": [2022.305, 2022.305], "inferred": false}, "host": {"value": "great horned owl"}, "primary_identifier": {"value": "SAMN35648764"}, "tn_93_dist_b313": {"value": 0.0115}, "county": {"value": "hennepin county"}, "country": {"value": "United States", "confidence": {"United States": 1.0}, "entropy": -1e-12}, "reason_for_submission": {"value": "surveillance"}, "host_generic": {"value": "avian", "confidence": {"avian": 1.0}, "entropy": -1e-12}, "internal_date": {"value": "2025-6"}, "base_id": {"value": "22-012668-003"}, "N_present": {"value": "Absent"}, "bi_ambig_count": {"value": "Zero"}, "isolate_submitter": {"value": "USDA-NVSL"}, "data_source": {"value": "sra"}, "ha_genetic_group": {"value": "2.3.4.4b"}, "passage": {"value": "X"}, "isl_subtype": {"value": "H5N1"}, "region": {"value": "North America", "confidence": {"North America": 1.0}, "entropy": -1e-12}, "segment_lineage": {"value": "ea1"}, "strain_name": {"value": "A/great horned owl/Minnesota/22-012668-003/2022"}, "state": {"value": "MN", "confidence": {"MN": 1.0}, "entropy": -1e-12}, "ambig_present": {"value": "Absent"}, "N_count": {"value": "Zero"}, "genotype": {"value": "B2.1"}, "isolate_hash": {"value": "1331c1584901180c8a778420aacd564e"}, "originator": {"value": "PRJNA980729"}, "tri_ambig_count": {"value": "Zero"}}, "branch_attrs": {"mutations": {}}}]}, {"name": "NODE_0000052", "node_attrs": {"div": 1.22e-20, "num_date": {"value": 2022.204, "confidence": [2022.134, 2022.246]}, "country": {"value": "United States", "confidence": {"United States": 1.0}, "entropy": 0.00144}, "host_generic": {"value": "avian", "confidence": {"avian": 0.914, "poultry": 0.0855}, "entropy": 0.292}, "region": {"value": "North America", "confidence": {"North America": 1.0}, "entropy": 3.33e-08}, "state": {"value": "MN", "confidence": {"MN": 1.0}, "entropy": 0.00181}}, "branch_attrs": {"mutations": {}}, "children": [{"name": "A/cooper_hawk/Minnesota/22-012931-001/2022_e224f9a70c", "node_attrs": {"div": 0.000702, "num_date": {"value": 2022.316, "confidence": [2022.316, 2022.316], "inferred": false}, "host": {"value": "cooper's hawk"}, "primary_identifier": {"value": "SAMN35648804"}, "tn_93_dist_b313": {"value": 0.0115}, "county": {"value": "ramsey county"}, "country": {"value": "United States", "confidence": {"United States": 1.0}, "entropy": -1e-12}, "reason_for_submission": {"value": "surveillance"}, "host_generic": {"value": "avian", "confidence": {"avian": 1.0}, "entropy": -1e-12}, "internal_date": {"value": "2025-6"}, "base_id": {"value": "22-012931-001"}, "N_present": {"value": "Absent"}, "bi_ambig_count": {"value": "One"}, "isolate_submitter": {"value": "USDA-NVSL"}, "data_source": {"value": "sra"}, "ha_genetic_group": {"value": "2.3.4.4b"}, "passage": {"value": "X"}, "isl_subtype": {"value": "H5N1"}, "region": {"value": "North America", "confidence": {"North America": 1.0}, "entropy": -1e-12}, "segment_lineage": {"value": "ea1"}, "strain_name": {"value": "A/cooper's hawk/Minnesota/22-012931-001/2022"}, "state": {"value": "MN", "confidence": {"MN": 1.0}, "entropy": -1e-12}, "ambig_positions_NT": {"value": "1297"}, "ambig_present": {"value": "Present"}, "N_count": {"value": "Zero"}, "genotype": {"value": "B2.1"}, "isolate_hash": {"value": "e224f9a70cf6df7ca7d5531c12bd132d"}, "originator": {"value": "PRJNA980729"}, "tri_ambig_count": {"value": "Zero"}}, "branch_attrs": {"mutations": {"nuc": ["G333A"]}}}, {"name": "NODE_0008267", "node_attrs": {"div": 0.0014, "num_date": {"value": 2022.333, "confidence": [2022.268, 2022.333]}, "country": {"value": "United States", "confidence": {"United States": 1.0}, "entropy": 0.00135}, "host_generic": {"value": "poultry", "confidence": {"poultry": 0.927, "avian": 0.0727}, "entropy": 0.26}, "region": {"value": "North America", "confidence": {"North America": 1.0}, "entropy": 3.32e-08}, "confidence": {"value": 94.4}, "state": {"value": "MN", "confidence": {"MN": 1.0}, "entropy": 0.00175}}, "branch_attrs": {"mutations": {"nuc": ["G313T", "T1358G"], "NA": ["G105C", "V453G"]}, "labels": {"aa": "NA: G105C, V453G"}}, "children": [{"name": "A/duck/Minnesota/22-013605-001-original/2022_e3d9bcafa6", "node_attrs": {"div": 0.0014, "num_date": {"value": 2022.333, "confidence": [2022.333, 2022.333], "inferred": false}, "host": {"value": "duck"}, "primary_identifier": {"value": "EPI_ISL_16171514"}, "tn_93_dist_b313": {"value": 0.0122}, "country": {"value": "United States", "confidence": {"United States": 1.0}, "entropy": -1e-12}, "reason_for_submission": {"value": "surveillance"}, "host_generic": {"value": "poultry", "confidence": {"poultry": 1.0}, "entropy": -1e-12}, "base_id": {"value": "22-013605-001"}, "N_present": {"value": "Absent"}, "bi_ambig_count": {"value": "Zero"}, "data_source": {"value": "GISAID"}, "ha_genetic_group": {"value": "2.3.4.4b"}, "passage": {"value": "OR"}, "isl_subtype": {"value": "H5N1"}, "region": {"value": "North America", "confidence": {"North America": 1.0}, "entropy": -1e-12}, "segment_lineage": {"value": "ea1"}, "strain_name": {"value": "A/duck/Minnesota/22-013605-001-original/2022"}, "state": {"value": "MN", "confidence": {"MN": 1.0}, "entropy": -1e-12}, "ambig_present": {"value": "Absent"}, "N_count": {"value": "Zero"}, "genotype": {"value": "B2.1"}, "isolate_hash": {"value": "e3d9bcafa6a02d5fc9d82c9db57f9f7d"}, "originator": {"value": "National Veterinary Services Laboratories  USDA"}, "tri_ambig_count": {"value": "Zero"}}, "branch_attrs": {"mutations": {}}}, {"name": "A/duck/Minnesota/22-013605-003-original/2022_ff0590230d", "node_attrs": {"div": 0.0014, "num_date": {"value": 2022.333, "confidence": [2022.333, 2022.333], "inferred": false}, "host": {"value": "duck"}, "primary_identifier": {"value": "EPI_ISL_16171516"}, "tn_93_dist_b313": {"value": 0.0122}, "country": {"value": "United States", "confidence": {"United States": 1.0}, "entropy": -1e-12}, "reason_for_submission": {"value": "surveillance"}, "host_generic": {"value": "poultry", "confidence": {"poultry": 1.0}, "entropy": -1e-12}, "base_id": {"value": "22-013605-003"}, "N_present": {"value": "Absent"}, "bi_ambig_count": {"value": "Zero"}, "data_source": {"value": "GISAID"}, "ha_genetic_group": {"value": "2.3.4.4b"}, "passage": {"value": "OR"}, "isl_subtype": {"value": "H5N1"}, "region": {"value": "North America", "confidence": {"North America": 1.0}, "entropy": -1e-12}, "segment_lineage": {"value": "ea1"}, "strain_name": {"value": "A/duck/Minnesota/22-013605-003-original/2022"}, "state": {"value": "MN", "confidence": {"MN": 1.0}, "entropy": -1e-12}, "ambig_present": {"value": "Absent"}, "N_count": {"value": "Zero"}, "genotype": {"value": "B2.1"}, "isolate_hash": {"value": "ff0590230dac221ef0241fc5414199ad"}, "originator": {"value": "National Veterinary Services Laboratories  USDA"}, "tri_ambig_count": {"value": "Zero"}}, "branch_attrs": {"mutations": {}}}]}]}]}, {"name": "NODE_0000054", "node_attrs": {"div": 1.08e-20, "num_date": {"value": 2022.162, "confidence": [2022.112, 2022.208]}, "country": {"value": "United States", "confidence": {"United States": 1.0}, "entropy": 0.00154}, "host_generic": {"value": "avian", "confidence": {"avian": 0.998, "poultry": 0.00197}, "entropy": 0.0143}, "region": {"value": "North America", "confidence": {"North America": 1.0}, "entropy": 3.33e-08}, "state": {"value": "MN", "confidence": {"MN": 1.0}, "entropy": 0.00187}}, "branch_attrs": {"mutations": {}}, "children": [{"name": "NODE_0000055", "node_attrs": {"div": 1.22e-20, "num_date": {"value": 2022.305, "confidence": [2022.157, 2022.305]}, "country": {"value": "United States", "confidence": {"United States": 1.0}, "entropy": 0.00136}, "host_generic": {"value": "avian", "confidence": {"avian": 0.999}, "entropy": 0.0071}, "region": {"value": "North America", "confidence": {"North America": 1.0}, "entropy": 3.32e-08}, "state": {"value": "MN", "confidence": {"MN": 1.0}, "entropy": 0.00175}}, "branch_attrs": {"mutations": {}}, "children": [{"name": "A/red_shouldered_hawk/Minnesota/22-012931-010/2022_c0f9f1bdb0", "node_attrs": {"div": 1.35e-20, "num_date": {"value": 2022.316, "confidence": [2022.316, 2022.316], "inferred": false}, "host": {"value": "red shouldered hawk"}, "primary_identifier": {"value": "SAMN35648810"}, "tn_93_dist_b313": {"value": 0.0107}, "county": {"value": "ramsey county"}, "country": {"value": "United States", "confidence": {"United States": 1.0}, "entropy": -1e-12}, "reason_for_submission": {"value": "surveillance"}, "host_generic": {"value": "avian", "confidence": {"avian": 1.0}, "entropy": -1e-12}, "internal_date": {"value": "2025-6"}, "base_id": {"value": "22-012931-010"}, "N_present": {"value": "Absent"}, "bi_ambig_count": {"value": "Zero"}, "isolate_submitter": {"value": "USDA-NVSL"}, "data_source": {"value": "sra"}, "ha_genetic_group": {"value": "2.3.4.4b"}, "passage": {"value": "X"}, "isl_subtype": {"value": "H5N1"}, "region": {"value": "North America", "confidence": {"North America": 1.0}, "entropy": -1e-12}, "segment_lineage": {"value": "ea1"}, "strain_name": {"value": "A/red shouldered hawk/Minnesota/22-012931-010/2022"}, "state": {"value": "MN", "confidence": {"MN": 1.0}, "entropy": -1e-12}, "ambig_present": {"value": "Absent"}, "N_count": {"value": "Zero"}, "genotype": {"value": "B2.1"}, "isolate_hash": {"value": "c0f9f1bdb01e06b7523487e87f38d049"}, "originator": {"value": "PRJNA980729"}, "tri_ambig_count": {"value": "Zero"}}, "branch_attrs": {"mutations": {}}}, {"name": "A/wood_duck/Minnesota/22-012670-002/2022_746bf10543", "node_attrs": {"div": 1.35e-20, "num_date": {"value": 2022.305, "confidence": [2022.305, 2022.305], "inferred": false}, "host": {"value": "wood duck"}, "primary_identifier": {"value": "SAMN35648776"}, "tn_93_dist_b313": {"value": 0.0107}, "county": {"value": "ramsey county"}, "country": {"value": "United States", "confidence": {"United States": 1.0}, "entropy": -1e-12}, "reason_for_submission": {"value": "surveillance"}, "host_generic": {"value": "avian", "confidence": {"avian": 1.0}, "entropy": -1e-12}, "internal_date": {"value": "2025-6"}, "base_id": {"value": "22-012670-002"}, "N_present": {"value": "Absent"}, "bi_ambig_count": {"value": "Zero"}, "isolate_submitter": {"value": "USDA-NVSL"}, "data_source": {"value": "sra"}, "ha_genetic_group": {"value": "2.3.4.4b"}, "passage": {"value": "X"}, "isl_subtype": {"value": "H5N1"}, "region": {"value": "North America", "confidence": {"North America": 1.0}, "entropy": -1e-12}, "segment_lineage": {"value": "ea1"}, "strain_name": {"value": "A/wood duck/Minnesota/22-012670-002/2022"}, "state": {"value": "MN", "confidence": {"MN": 1.0}, "entropy": -1e-12}, "ambig_present": {"value": "Absent"}, "N_count": {"value": "Zero"}, "genotype": {"value": "B2.1"}, "isolate_hash": {"value": "746bf10543d8e709887875d247e9d057"}, "originator": {"value": "PRJNA980729"}, "tri_ambig_count": {"value": "Zero"}}, "branch_attrs": {"mutations": {}}}]}, {"name": "NODE_0000056", "node_attrs": {"div": 1.22e-20, "num_date": {"value": 2022.169, "confidence": [2022.134, 2022.218]}, "country": {"value": "United States", "confidence": {"United States": 1.0}, "entropy": 0.00153}, "host_generic": {"value": "avian", "confidence": {"avian": 0.99, "poultry": 0.00957}, "entropy": 0.0548}, "region": {"value": "North America", "confidence": {"North America": 1.0}, "entropy": 3.33e-08}, "state": {"value": "MN", "confidence": {"MN": 1.0}, "entropy": 0.00187}}, "branch_attrs": {"mutations": {}}, "children": [{"name": "NODE_0000058", "node_attrs": {"div": 1.35e-20, "num_date": {"value": 2022.202, "confidence": [2022.154, 2022.267]}, "country": {"value": "United States", "confidence": {"United States": 1.0}, "entropy": 0.00136}, "host_generic": {"value": "avian", "confidence": {"avian": 0.998, "poultry": 0.00151}, "entropy": 0.0114}, "region": {"value": "North America", "confidence": {"North America": 1.0}, "entropy": 3.32e-08}, "state": {"value": "MN", "confidence": {"MN": 1.0}, "entropy": 0.00175}}, "branch_attrs": {"mutations": {}}, "children": [{"name": "A/merganser/Minnesota/22-012000-002/2022_0a3ecb4108", "node_attrs": {"div": 0.000701, "num_date": {"value": 2022.295, "confidence": [2022.295, 2022.295], "inferred": false}, "host": {"value": "merganser"}, "primary_identifier": {"value": "SAMN35648635"}, "tn_93_dist_b313": {"value": 0.0115}, "country": {"value": "United States", "confidence": {"United States": 1.0}, "entropy": -1e-12}, "reason_for_submission": {"value": "surveillance"}, "host_generic": {"value": "avian", "confidence": {"avian": 1.0}, "entropy": -1e-12}, "internal_date": {"value": "2025-6"}, "base_id": {"value": "22-012000-002"}, "N_present": {"value": "Absent"}, "bi_ambig_count": {"value": "Zero"}, "isolate_submitter": {"value": "USDA-NVSL"}, "data_source": {"value": "sra"}, "ha_genetic_group": {"value": "2.3.4.4b"}, "passage": {"value": "X"}, "isl_subtype": {"value": "H5N1"}, "region": {"value": "North America", "confidence": {"North America": 1.0}, "entropy": -1e-12}, "segment_lineage": {"value": "ea1"}, "strain_name": {"value": "A/merganser/Minnesota/22-012000-002/2022"}, "state": {"value": "MN", "confidence": {"MN": 1.0}, "entropy": -1e-12}, "ambig_present": {"value": "Absent"}, "N_count": {"value": "Zero"}, "genotype": {"value": "B2.1"}, "isolate_hash": {"value": "0a3ecb4108223037b5f798e4aa873991"}, "originator": {"value": "PRJNA980729"}, "tri_ambig_count": {"value": "Zero"}}, "branch_attrs": {"mutations": {"nuc": ["G507A"]}}}, {"name": "A/great_horned_owl/Minnesota/22-014037-001/2022_a5b4562a3e", "node_attrs": {"div": 1.49e-20, "num_date": {"value": 2022.338, "confidence": [2022.338, 2022.338], "inferred": false}, "host": {"value": "owl"}, "primary_identifier": {"value": "EPI_ISL_19607387"}, "tn_93_dist_b313": {"value": 0.0107}, "country": {"value": "United States", "confidence": {"United States": 1.0}, "entropy": -1e-12}, "reason_for_submission": {"value": "surveillance"}, "host_generic": {"value": "avian", "confidence": {"avian": 1.0}, "entropy": -1e-12}, "internal_date": {"value": "2024-51"}, "base_id": {"value": "22-014037-001"}, "N_present": {"value": "Absent"}, "bi_ambig_count": {"value": "Zero"}, "isolate_submitter": {"value": "import"}, "data_source": {"value": "GISAID"}, "ha_genetic_group": {"value": "2.3.4.4b"}, "passage": {"value": "OR"}, "isl_subtype": {"value": "H5N1"}, "region": {"value": "North America", "confidence": {"North America": 1.0}, "entropy": -1e-12}, "segment_lineage": {"value": "ea1"}, "strain_name": {"value": "A/great horned owl/Minnesota/22-014037-001/2022"}, "state": {"value": "MN", "confidence": {"MN": 1.0}, "entropy": -1e-12}, "ambig_present": {"value": "Absent"}, "N_count": {"value": "Zero"}, "genotype": {"value": "B2.1"}, "isolate_hash": {"value": "a5b4562a3e9b5bfa38d9702737f47e3d"}, "originator": {"value": "USDA APHIS Veterinary Services Diagnostic Virology Laboratory National Veterinary Services Laboratories"}, "tri_ambig_count": {"value": "Zero"}}, "branch_attrs": {"mutations": {}}}]}, {"name": "NODE_0000059", "node_attrs": {"div": 1.35e-20, "num_date": {"value": 2022.202, "confidence": [2022.147, 2022.22]}, "country": {"value": "United States", "confidence": {"United States": 1.0}, "entropy": 0.00145}, "host_generic": {"value": "avian", "confidence": {"avian": 0.903, "poultry": 0.0873, "other mammal": 0.00959}, "entropy": 0.35}, "region": {"value": "North America", "confidence": {"North America": 1.0}, "entropy": 3.33e-08}, "state": {"value": "MN", "confidence": {"MN": 1.0}, "entropy": 0.00181}}, "branch_attrs": {"mutations": {}}, "children": [{"name": "A/fox/Minnesota/22-014660-002-original/2022_38780dfad2", "node_attrs": {"div": 1.49e-20, "num_date": {"value": 2022.355, "confidence": [2022.355, 2022.355], "inferred": false}, "host": {"value": "mammal"}, "primary_identifier": {"value": "EPI_ISL_13052723"}, "tn_93_dist_b313": {"value": 0.0107}, "country": {"value": "United States", "confidence": {"United States": 1.0}, "entropy": -1e-12}, "reason_for_submission": {"value": "surveillance"}, "host_generic": {"value": "other mammal", "confidence": {"other mammal": 1.0}, "entropy": -1e-12}, "base_id": {"value": "22-014660-002"}, "N_present": {"value": "Absent"}, "bi_ambig_count": {"value": "Zero"}, "data_source": {"value": "GISAID"}, "ha_genetic_group": {"value": "2.3.4.4b"}, "passage": {"value": "OR"}, "isl_subtype": {"value": "H5N1"}, "region": {"value": "North America", "confidence": {"North America": 1.0}, "entropy": -1e-12}, "segment_lineage": {"value": "ea1"}, "strain_name": {"value": "A/fox/Minnesota/22-014660-002-original/2022"}, "state": {"value": "MN", "confidence": {"MN": 1.0}, "entropy": -1e-12}, "ambig_present": {"value": "Absent"}, "N_count": {"value": "Zero"}, "genotype": {"value": "B2.1"}, "isolate_hash": {"value": "38780dfad2837747c6b7615466c7f8d5"}, "originator": {"value": "National Veterinary Services Laboratories  USDA"}, "tri_ambig_count": {"value": "Zero"}}, "branch_attrs": {"mutations": {}}}, {"name": "NODE_0000061", "node_attrs": {"div": 1.49e-20, "num_date": {"value": 2022.208, "confidence": [2022.158, 2022.234]}, "country": {"value": "United States", "confidence": {"United States": 1.0}, "entropy": 0.00152}, "host_generic": {"value": "poultry", "confidence": {"poultry": 0.538, "avian": 0.462}, "entropy": 0.691}, "region": {"value": "North America", "confidence": {"North America": 1.0}, "entropy": 3.33e-08}, "state": {"value": "MN", "confidence": {"MN": 1.0}, "entropy": 0.00186}}, "branch_attrs": {"mutations": {}}, "children": [{"name": "NODE_0000063", "node_attrs": {"div": 1.62e-20, "num_date": {"value": 2022.256, "confidence": [2022.18, 2022.256]}, "country": {"value": "United States", "confidence": {"United States": 1.0}, "entropy": 0.00136}, "host_generic": {"value": "poultry", "confidence": {"poultry": 0.534, "avian": 0.466}, "entropy": 0.691}, "region": {"value": "North America", "confidence": {"North America": 1.0}, "entropy": 3.32e-08}, "state": {"value": "MN", "confidence": {"MN": 1.0}, "entropy": 0.00175}}, "branch_attrs": {"mutations": {}}, "children": [{"name": "A/turkey/Minnesota/22-010122-001/2022_380d1b81bb", "node_attrs": {"div": 1.76e-20, "num_date": {"value": 2022.256, "confidence": [2022.256, 2022.256], "inferred": false}, "host": {"value": "turkey"}, "primary_identifier": {"value": "SAMN35648147"}, "tn_93_dist_b313": {"value": 0.0107}, "county": {"value": "stearns county"}, "country": {"value": "United States", "confidence": {"United States": 1.0}, "entropy": -1e-12}, "reason_for_submission": {"value": "surveillance"}, "host_generic": {"value": "poultry", "confidence": {"poultry": 1.0}, "entropy": -1e-12}, "internal_date": {"value": "2025-6"}, "base_id": {"value": "22-010122-001"}, "N_present": {"value": "Absent"}, "bi_ambig_count": {"value": "Zero"}, "isolate_submitter": {"value": "USDA-NVSL"}, "data_source": {"value": "sra"}, "ha_genetic_group": {"value": "2.3.4.4b"}, "passage": {"value": "X"}, "isl_subtype": {"value": "H5N1"}, "region": {"value": "North America", "confidence": {"North America": 1.0}, "entropy": -1e-12}, "segment_lineage": {"value": "ea1"}, "strain_name": {"value": "A/turkey/Minnesota/22-010122-001/2022"}, "state": {"value": "MN", "confidence": {"MN": 1.0}, "entropy": -1e-12}, "ambig_present": {"value": "Absent"}, "N_count": {"value": "Zero"}, "genotype": {"value": "B2.1"}, "isolate_hash": {"value": "380d1b81bb0bc3416107bdba6c018fb2"}, "originator": {"value": "PRJNA980729"}, "tri_ambig_count": {"value": "Zero"}}, "branch_attrs": {"mutations": {}}}, {"name": "A/wood_duck/Minnesota/22-012759-003/2022_e3ad25d332", "node_attrs": {"div": 1.76e-20, "num_date": {"value": 2022.314, "confidence": [2022.314, 2022.314], "inferred": false}, "host": {"value": "wood duck"}, "primary_identifier": {"value": "SAMN35648782"}, "tn_93_dist_b313": {"value": 0.0107}, "county": {"value": "hennepin county"}, "country": {"value": "United States", "confidence": {"United States": 1.0}, "entropy": -1e-12}, "reason_for_submission": {"value": "surveillance"}, "host_generic": {"value": "avian", "confidence": {"avian": 1.0}, "entropy": -1e-12}, "internal_date": {"value": "2025-6"}, "base_id": {"value": "22-012759-003"}, "N_present": {"value": "Absent"}, "bi_ambig_count": {"value": "Zero"}, "isolate_submitter": {"value": "USDA-NVSL"}, "data_source": {"value": "sra"}, "ha_genetic_group": {"value": "2.3.4.4b"}, "passage": {"value": "X"}, "isl_subtype": {"value": "H5N1"}, "region": {"value": "North America", "confidence": {"North America": 1.0}, "entropy": -1e-12}, "segment_lineage": {"value": "ea1"}, "strain_name": {"value": "A/wood duck/Minnesota/22-012759-003/2022"}, "state": {"value": "MN", "confidence": {"MN": 1.0}, "entropy": -1e-12}, "ambig_present": {"value": "Absent"}, "N_count": {"value": "Zero"}, "genotype": {"value": "B2.1"}, "isolate_hash": {"value": "e3ad25d3329c1eb710df52456050f1b6"}, "originator": {"value": "PRJNA980729"}, "tri_ambig_count": {"value": "Zero"}}, "branch_attrs": {"mutations": {}}}]}, {"name": "NODE_0008276", "node_attrs": {"div": 0.000701, "num_date": {"value": 2022.262, "confidence": [2022.218, 2022.262]}, "country": {"value": "United States", "confidence": {"United States": 1.0}, "entropy": 0.00136}, "host_generic": {"value": "poultry", "confidence": {"poultry": 0.963, "avian": 0.0371}, "entropy": 0.158}, "region": {"value": "North America", "confidence": {"North America": 1.0}, "entropy": 3.32e-08}, "confidence": {"value": 93.4}, "state": {"value": "MN", "confidence": {"MN": 1.0}, "entropy": 0.00175}}, "branch_attrs": {"mutations": {"nuc": ["G100A"], "NA": ["V34I"]}, "labels": {"aa": "NA: V34I"}}, "children": [{"name": "A/turkey/Minnesota/22-010652-001/2022_58f5b3747e", "node_attrs": {"div": 0.000701, "num_date": {"value": 2022.262, "confidence": [2022.262, 2022.262], "inferred": false}, "host": {"value": "turkey"}, "primary_identifier": {"value": "SAMN35648311"}, "tn_93_dist_b313": {"value": 0.0115}, "county": {"value": "otter tail county"}, "country": {"value": "United States", "confidence": {"United States": 1.0}, "entropy": -1e-12}, "reason_for_submission": {"value": "surveillance"}, "host_generic": {"value": "poultry", "confidence": {"poultry": 1.0}, "entropy": -1e-12}, "internal_date": {"value": "2025-6"}, "base_id": {"value": "22-010652-001"}, "N_present": {"value": "Absent"}, "bi_ambig_count": {"value": "Zero"}, "isolate_submitter": {"value": "USDA-NVSL"}, "data_source": {"value": "sra"}, "ha_genetic_group": {"value": "2.3.4.4b"}, "passage": {"value": "X"}, "isl_subtype": {"value": "H5N1"}, "region": {"value": "North America", "confidence": {"North America": 1.0}, "entropy": -1e-12}, "segment_lineage": {"value": "ea1"}, "strain_name": {"value": "A/turkey/Minnesota/22-010652-001/2022"}, "state": {"value": "MN", "confidence": {"MN": 1.0}, "entropy": -1e-12}, "ambig_present": {"value": "Absent"}, "N_count": {"value": "Zero"}, "genotype": {"value": "B2.1"}, "isolate_hash": {"value": "58f5b3747e87cd18a5969e0f97f3096c"}, "originator": {"value": "PRJNA980729"}, "tri_ambig_count": {"value": "Zero"}}, "branch_attrs": {"mutations": {}}}, {"name": "A/turkey/Minnesota/22-010652-002-original/2022_1927839220", "node_attrs": {"div": 0.000701, "num_date": {"value": 2022.262, "confidence": [2022.262, 2022.262], "inferred": false}, "host": {"value": "turkey"}, "primary_identifier": {"value": "EPI_ISL_15004058"}, "tn_93_dist_b313": {"value": 0.0115}, "country": {"value": "United States", "confidence": {"United States": 1.0}, "entropy": -1e-12}, "reason_for_submission": {"value": "surveillance"}, "host_generic": {"value": "poultry", "confidence": {"poultry": 1.0}, "entropy": -1e-12}, "base_id": {"value": "22-010652-002"}, "N_present": {"value": "Absent"}, "bi_ambig_count": {"value": "Zero"}, "data_source": {"value": "GISAID"}, "ha_genetic_group": {"value": "2.3.4.4b"}, "passage": {"value": "OR"}, "isl_subtype": {"value": "H5N1"}, "region": {"value": "North America", "confidence": {"North America": 1.0}, "entropy": -1e-12}, "segment_lineage": {"value": "ea1"}, "strain_name": {"value": "A/turkey/Minnesota/22-010652-002-original/2022"}, "state": {"value": "MN", "confidence": {"MN": 1.0}, "entropy": -1e-12}, "ambig_present": {"value": "Absent"}, "N_count": {"value": "Zero"}, "genotype": {"value": "B2.1"}, "isolate_hash": {"value": "1927839220f27eaa9f18f47cab3e7cd5"}, "originator": {"value": "National Veterinary Services Laboratories  USDA"}, "tri_ambig_count": {"value": "Zero"}}, "branch_attrs": {"mutations": {}}}]}]}]}]}]}]}]}]}]}]}]}, {"name": "NODE_0008249", "node_attrs": {"div": 0.000701, "num_date": {"value": 2021.189, "confidence": [2021.137, 2021.224]}, "country": {"value": "United States", "confidence": {"United States": 0.703, "Canada": 0.297}, "entropy": 0.608}, "host_generic": {"value": "avian", "confidence": {"avian": 0.936, "poultry": 0.0639}, "entropy": 0.238}, "region": {"value": "North America", "confidence": {"North America": 1.0}, "entropy": 0.000113}, "confidence": {"value": 82.7}, "state": {"value": "MN", "confidence": {"MN": 0.508, "": 0.467, "ND": 0.0166, "AB": 0.00291, "SK": 0.00243, "ON": 0.00103}, "entropy": 0.828}}, "branch_attrs": {"mutations": {"nuc": ["C1191T"]}}, "children": [{"name": "NODE_0000066", "node_attrs": {"div": 0.000701, "num_date": {"value": 2022.1, "confidence": [2021.996, 2022.216]}, "country": {"value": "United States", "confidence": {"United States": 0.771, "Canada": 0.229}, "entropy": 0.538}, "host_generic": {"value": "avian", "confidence": {"avian": 0.995, "poultry": 0.00479}, "entropy": 0.0304}, "region": {"value": "North America", "confidence": {"North America": 1.0}, "entropy": 1.75e-07}, "state": {"value": "MN", "confidence": {"MN": 0.648, "ND": 0.174, "AB": 0.103, "SK": 0.0468, "SD": 0.0174, "": 0.00434}, "entropy": 1.102}}, "branch_attrs": {"mutations": {}}, "children": [{"name": "NODE_0000067", "node_attrs": {"div": 0.000701, "num_date": {"value": 2022.164, "confidence": [2022.101, 2022.246]}, "country": {"value": "United States", "confidence": {"United States": 0.727, "Canada": 0.273}, "entropy": 0.586}, "host_generic": {"value": "avian", "confidence": {"avian": 0.999, "poultry": 0.00121}, "entropy": 0.00937}, "region": {"value": "North America", "confidence": {"North America": 1.0}, "entropy": 3.35e-08}, "state": {"value": "MN", "confidence": {"MN": 0.648, "AB": 0.185, "ND": 0.0974, "SD": 0.0405, "SK": 0.0245, "CO": 0.00115}, "entropy": 1.072}}, "branch_attrs": {"mutations": {}}, "children": [{"name": "A/great_horned_owl/AB/FAV-0833-41/2022_78bc5ad56d", "node_attrs": {"div": 0.0014, "num_date": {"value": 2022.41, "confidence": [2022.41, 2022.41], "inferred": false}, "host": {"value": "owl"}, "primary_identifier": {"value": "EPI_ISL_19152577"}, "tn_93_dist_b313": {"value": 0.0107}, "country": {"value": "Canada", "confidence": {"Canada": 1.0}, "entropy": -1e-12}, "reason_for_submission": {"value": "surveillance"}, "host_generic": {"value": "avian", "confidence": {"avian": 1.0}, "entropy": -1e-12}, "internal_date": {"value": "2024-21"}, "N_present": {"value": "Absent"}, "bi_ambig_count": {"value": "Zero"}, "isolate_submitter": {"value": "CA-Win-CFIA"}, "data_source": {"value": "GISAID"}, "ha_genetic_group": {"value": "2.3.4.4b"}, "passage": {"value": "X"}, "isl_subtype": {"value": "H5N1"}, "region": {"value": "North America", "confidence": {"North America": 1.0}, "entropy": -1e-12}, "segment_lineage": {"value": "ea1"}, "strain_name": {"value": "A/Great_Horned_Owl/AB/FAV-0833-41/2022"}, "state": {"value": "AB", "confidence": {"AB": 1.0}, "entropy": -1e-12}, "ambig_present": {"value": "Absent"}, "N_count": {"value": "Zero"}, "genotype": {"value": "B2.1"}, "isolate_hash": {"value": "78bc5ad56d8ea6ff86e2bc5316387c3b"}, "originator": {"value": "Canadian Food Inspection Agency"}, "tri_ambig_count": {"value": "Zero"}}, "branch_attrs": {"mutations": {"nuc": ["G121A"], "NA": ["G41R"]}, "labels": {"aa": "NA: G41R"}}}, {"name": "NODE_0000069", "node_attrs": {"div": 0.000701, "num_date": {"value": 2022.265, "confidence": [2022.151, 2022.267]}, "country": {"value": "United States", "confidence": {"United States": 0.983, "Canada": 0.0168}, "entropy": 0.0853}, "host_generic": {"value": "avian", "confidence": {"avian": 0.999}, "entropy": 0.00665}, "region": {"value": "North America", "confidence": {"North America": 1.0}, "entropy": 3.32e-08}, "state": {"value": "MN", "confidence": {"MN": 0.751, "SD": 0.127, "AB": 0.0564, "ND": 0.051, "SK": 0.0105, "CO": 0.00198}, "entropy": 0.87}}, "branch_attrs": {"mutations": {}}, "children": [{"name": "A/bald_eagle/Minnesota/22-010927-001/2022_e6bf311e5a", "node_attrs": {"div": 0.000701, "num_date": {"value": 2022.267, "confidence": [2022.267, 2022.267], "inferred": false}, "host": {"value": "bald eagle"}, "primary_identifier": {"value": "SAMN35648377"}, "tn_93_dist_b313": {"value": 0.01}, "county": {"value": "anoka county"}, "country": {"value": "United States", "confidence": {"United States": 1.0}, "entropy": -1e-12}, "reason_for_submission": {"value": "surveillance"}, "host_generic": {"value": "avian", "confidence": {"avian": 1.0}, "entropy": -1e-12}, "internal_date": {"value": "2025-6"}, "base_id": {"value": "22-010927-001"}, "N_present": {"value": "Absent"}, "bi_ambig_count": {"value": "Zero"}, "isolate_submitter": {"value": "USDA-NVSL"}, "data_source": {"value": "sra"}, "ha_genetic_group": {"value": "2.3.4.4b"}, "passage": {"value": "X"}, "isl_subtype": {"value": "H5N1"}, "region": {"value": "North America", "confidence": {"North America": 1.0}, "entropy": -1e-12}, "segment_lineage": {"value": "ea1"}, "strain_name": {"value": "A/bald eagle/Minnesota/22-010927-001/2022"}, "state": {"value": "MN", "confidence": {"MN": 1.0}, "entropy": -1e-12}, "ambig_present": {"value": "Absent"}, "N_count": {"value": "Zero"}, "genotype": {"value": "B2.1"}, "isolate_hash": {"value": "e6bf311e5a924bb28bc6049d5acbe53c"}, "originator": {"value": "PRJNA980729"}, "tri_ambig_count": {"value": "Zero"}}, "branch_attrs": {"mutations": {}}}, {"name": "A/pheasant/South_Dakota/22-011098-001/2022_1258bf2bd9", "node_attrs": {"div": 0.000701, "num_date": {"value": 2022.278, "confidence": [2022.278, 2022.278], "inferred": false}, "host": {"value": "pheasant"}, "primary_identifier": {"value": "SAMN35648435"}, "tn_93_dist_b313": {"value": 0.01}, "county": {"value": "deuel county"}, "country": {"value": "United States", "confidence": {"United States": 1.0}, "entropy": -1e-12}, "reason_for_submission": {"value": "surveillance"}, "host_generic": {"value": "avian", "confidence": {"avian": 1.0}, "entropy": -1e-12}, "internal_date": {"value": "2025-6"}, "base_id": {"value": "22-011098-001"}, "N_present": {"value": "Absent"}, "bi_ambig_count": {"value": "Zero"}, "isolate_submitter": {"value": "USDA-NVSL"}, "data_source": {"value": "sra"}, "ha_genetic_group": {"value": "2.3.4.4b"}, "passage": {"value": "X"}, "isl_subtype": {"value": "H5N1"}, "region": {"value": "North America", "confidence": {"North America": 1.0}, "entropy": -1e-12}, "segment_lineage": {"value": "ea1"}, "strain_name": {"value": "A/pheasant/South Dakota/22-011098-001/2022"}, "state": {"value": "SD", "confidence": {"SD": 1.0}, "entropy": -1e-12}, "ambig_present": {"value": "Absent"}, "N_count": {"value": "Zero"}, "genotype": {"value": "B2.1"}, "isolate_hash": {"value": "1258bf2bd963fd9fb64c77b89dc81e1e"}, "originator": {"value": "PRJNA980729"}, "tri_ambig_count": {"value": "Zero"}}, "branch_attrs": {"mutations": {}}}]}]}, {"name": "NODE_0000071", "node_attrs": {"div": 0.000701, "num_date": {"value": 2022.129, "confidence": [2022.08, 2022.22]}, "country": {"value": "United States", "confidence": {"United States": 0.838, "Canada": 0.162}, "entropy": 0.442}, "host_generic": {"value": "avian", "confidence": {"avian": 0.999, "poultry": 0.00132}, "entropy": 0.0101}, "region": {"value": "North America", "confidence": {"North America": 1.0}, "entropy": 3.35e-08}, "state": {"value": "MN", "confidence": {"MN": 0.57, "ND": 0.322, "SK": 0.0841, "AB": 0.0193, "SD": 0.00312}, "entropy": 1.004}}, "branch_attrs": {"mutations": {}}, "children": [{"name": "NODE_0000072", "node_attrs": {"div": 0.000701, "num_date": {"value": 2022.165, "confidence": [2022.117, 2022.232]}, "country": {"value": "United States", "confidence": {"United States": 0.792, "Canada": 0.208}, "entropy": 0.512}, "host_generic": {"value": "avian", "confidence": {"avian": 0.999}, "entropy": 0.00671}, "region": {"value": "North America", "confidence": {"North America": 1.0}, "entropy": 3.32e-08}, "state": {"value": "MN", "confidence": {"MN": 0.654, "SK": 0.202, "ND": 0.136, "AB": 0.00519}, "entropy": 0.921}}, "branch_attrs": {"mutations": {}}, "children": [{"name": "A/red_shouldered_hawk/Minnesota/22-014037-002/2022_468cdd7df1", "node_attrs": {"div": 0.0014, "num_date": {"value": 2022.338, "confidence": [2022.338, 2022.338], "inferred": false}, "host": {"value": "hawk"}, "primary_identifier": {"value": "EPI_ISL_19604245"}, "tn_93_dist_b313": {"value": 0.01}, "country": {"value": "United States", "confidence": {"United States": 1.0}, "entropy": -1e-12}, "reason_for_submission": {"value": "surveillance"}, "host_generic": {"value": "avian", "confidence": {"avian": 1.0}, "entropy": -1e-12}, "internal_date": {"value": "2024-51"}, "base_id": {"value": "22-014037-002"}, "N_present": {"value": "Absent"}, "bi_ambig_count": {"value": "Zero"}, "isolate_submitter": {"value": "import"}, "data_source": {"value": "GISAID"}, "ha_genetic_group": {"value": "2.3.4.4b"}, "passage": {"value": "OR"}, "isl_subtype": {"value": "H5N1"}, "region": {"value": "North America", "confidence": {"North America": 1.0}, "entropy": -1e-12}, "segment_lineage": {"value": "ea1"}, "strain_name": {"value": "A/red shouldered hawk/Minnesota/22-014037-002/2022"}, "state": {"value": "MN", "confidence": {"MN": 1.0}, "entropy": -1e-12}, "ambig_present": {"value": "Absent"}, "N_count": {"value": "Zero"}, "genotype": {"value": "B2.1"}, "isolate_hash": {"value": "468cdd7df15f56ea793a88e0ba83d22d"}, "originator": {"value": "USDA APHIS Veterinary Services Diagnostic Virology Laboratory National Veterinary Services Laboratories"}, "tri_ambig_count": {"value": "Zero"}}, "branch_attrs": {"mutations": {"nuc": ["T136G"], "NA": ["S46A"]}, "labels": {"aa": "NA: S46A"}}}, {"name": "A/rosss_goose/SK/FAV-0268-38/2022_53b33b411c", "node_attrs": {"div": 0.0021, "num_date": {"value": 2022.256, "confidence": [2022.256, 2022.256], "inferred": false}, "host": {"value": "goose"}, "primary_identifier": {"value": "EPI_ISL_19145256"}, "tn_93_dist_b313": {"value": 0.0115}, "country": {"value": "Canada", "confidence": {"Canada": 1.0}, "entropy": -1e-12}, "reason_for_submission": {"value": "surveillance"}, "host_generic": {"value": "avian", "confidence": {"avian": 1.0}, "entropy": -1e-12}, "internal_date": {"value": "2024-21"}, "N_present": {"value": "Absent"}, "bi_ambig_count": {"value": "Zero"}, "isolate_submitter": {"value": "CA-Win-CFIA"}, "data_source": {"value": "GISAID"}, "ha_genetic_group": {"value": "2.3.4.4b"}, "passage": {"value": "X"}, "isl_subtype": {"value": "H5N1"}, "region": {"value": "North America", "confidence": {"North America": 1.0}, "entropy": -1e-12}, "segment_lineage": {"value": "ea1"}, "strain_name": {"value": "A/Rosss_Goose/SK/FAV-0268-38/2022"}, "state": {"value": "SK", "confidence": {"SK": 1.0}, "entropy": -1e-12}, "ambig_present": {"value": "Absent"}, "N_count": {"value": "Zero"}, "genotype": {"value": "B2.1"}, "isolate_hash": {"value": "53b33b411ccbe0d8e0f321a04d5ee1da"}, "originator": {"value": "Canadian Food Inspection Agency"}, "tri_ambig_count": {"value": "Zero"}}, "branch_attrs": {"mutations": {"nuc": ["C26T", "C159T"], "NA": ["T9I"]}, "labels": {"aa": "NA: T9I"}}}]}, {"name": "NODE_0000073", "node_attrs": {"div": 0.000701, "num_date": {"value": 2022.203, "confidence": [2022.121, 2022.223]}, "country": {"value": "United States", "confidence": {"United States": 0.99, "Canada": 0.01}, "entropy": 0.056}, "host_generic": {"value": "avian", "confidence": {"avian": 0.999}, "entropy": 0.00671}, "region": {"value": "North America", "confidence": {"North America": 1.0}, "entropy": 3.32e-08}, "state": {"value": "ND", "confidence": {"ND": 0.984, "MN": 0.013, "SK": 0.00206}, "entropy": 0.0893}}, "branch_attrs": {"mutations": {}}, "children": [{"name": "A/snow_goose/North_Dakota/22-009481-016/2022_67427b9d41", "node_attrs": {"div": 0.000701, "num_date": {"value": 2022.223, "confidence": [2022.223, 2022.223], "inferred": false}, "host": {"value": "snow goose"}, "primary_identifier": {"value": "SAMN35648039"}, "tn_93_dist_b313": {"value": 0.01}, "county": {"value": "foster county"}, "country": {"value": "United States", "confidence": {"United States": 1.0}, "entropy": -1e-12}, "reason_for_submission": {"value": "surveillance"}, "host_generic": {"value": "avian", "confidence": {"avian": 1.0}, "entropy": -1e-12}, "internal_date": {"value": "2025-6"}, "base_id": {"value": "22-009481-016"}, "N_present": {"value": "Absent"}, "bi_ambig_count": {"value": "Zero"}, "isolate_submitter": {"value": "USDA-NVSL"}, "data_source": {"value": "sra"}, "ha_genetic_group": {"value": "2.3.4.4b"}, "passage": {"value": "X"}, "isl_subtype": {"value": "H5N1"}, "region": {"value": "North America", "confidence": {"North America": 1.0}, "entropy": -1e-12}, "segment_lineage": {"value": "ea1"}, "strain_name": {"value": "A/snow goose/North Dakota/22-009481-016/2022"}, "state": {"value": "ND", "confidence": {"ND": 1.0}, "entropy": -1e-12}, "ambig_present": {"value": "Absent"}, "N_count": {"value": "Zero"}, "genotype": {"value": "B2.1"}, "isolate_hash": {"value": "67427b9d41918e63aa3d7dab6a3909ca"}, "originator": {"value": "PRJNA980729"}, "tri_ambig_count": {"value": "Zero"}}, "branch_attrs": {"mutations": {}}}, {"name": "A/turkey_vulture/North_Dakota/22-013134-001/2022_78be3d54d2", "node_attrs": {"div": 0.0021, "num_date": {"value": 2022.303, "confidence": [2022.303, 2022.303], "inferred": false}, "host": {"value": "turkey vulture"}, "primary_identifier": {"value": "SAMN35648858"}, "tn_93_dist_b313": {"value": 0.0115}, "county": {"value": "dickey county"}, "country": {"value": "United States", "confidence": {"United States": 1.0}, "entropy": -1e-12}, "reason_for_submission": {"value": "surveillance"}, "host_generic": {"value": "avian", "confidence": {"avian": 1.0}, "entropy": -1e-12}, "internal_date": {"value": "2025-6"}, "base_id": {"value": "22-013134-001"}, "N_present": {"value": "Absent"}, "bi_ambig_count": {"value": "Zero"}, "isolate_submitter": {"value": "USDA-NVSL"}, "data_source": {"value": "sra"}, "ha_genetic_group": {"value": "2.3.4.4b"}, "passage": {"value": "X"}, "isl_subtype": {"value": "H5N1"}, "region": {"value": "North America", "confidence": {"North America": 1.0}, "entropy": -1e-12}, "segment_lineage": {"value": "ea1"}, "strain_name": {"value": "A/turkey vulture/North Dakota/22-013134-001/2022"}, "state": {"value": "ND", "confidence": {"ND": 1.0}, "entropy": -1e-12}, "ambig_present": {"value": "Absent"}, "N_count": {"value": "Zero"}, "genotype": {"value": "B2.1"}, "isolate_hash": {"value": "78be3d54d2ade42e9ee12a935f18cb43"}, "originator": {"value": "PRJNA980729"}, "tri_ambig_count": {"value": "Zero"}}, "branch_attrs": {"mutations": {"nuc": ["T279C", "C1100T"], "NA": ["S367F"]}, "labels": {"aa": "NA: S367F"}}}]}]}]}, {"name": "NODE_0006170", "node_attrs": {"div": 0.0014, "num_date": {"value": 2021.197, "confidence": [2021.162, 2021.241]}, "country": {"value": "Canada", "confidence": {"Canada": 0.508, "United States": 0.492}, "entropy": 0.693}, "host_generic": {"value": "avian", "confidence": {"avian": 0.969, "poultry": 0.0309}, "entropy": 0.138}, "region": {"value": "North America", "confidence": {"North America": 1.0}, "entropy": 1.03e-05}, "confidence": {"value": 84.2}, "state": {"value": "MN", "confidence": {"MN": 0.496, "": 0.481, "ND": 0.0148, "ON": 0.00227, "MB": 0.00199, "AB": 0.00185, "SK": 0.0014}, "entropy": 0.816}}, "branch_attrs": {"mutations": {"nuc": ["T136C"], "NA": ["S46P"]}, "labels": {"aa": "NA: S46P"}}, "children": [{"name": "NODE_0009739", "node_attrs": {"div": 0.0021, "num_date": {"value": 2021.219, "confidence": [2021.176, 2021.261]}, "country": {"value": "Canada", "confidence": {"Canada": 0.618, "United States": 0.381}, "entropy": 0.67}, "host_generic": {"value": "avian", "confidence": {"avian": 0.968, "poultry": 0.0325}, "entropy": 0.143}, "region": {"value": "North America", "confidence": {"North America": 0.999}, "entropy": 0.00937}, "confidence": {"value": 82.9}}, "branch_attrs": {"mutations": {"nuc": ["C720T"]}}, "children": [{"name": "NODE_0009745", "node_attrs": {"div": 0.00425, "num_date": {"value": 2021.252, "confidence": [2021.215, 2021.313]}, "country": {"value": "Estonia", "confidence": {"Estonia": 0.373, "Nigeria": 0.359, "Canada": 0.165, "United States": 0.0986}, "entropy": 1.303}, "host_generic": {"value": "avian", "confidence": {"avian": 0.983, "poultry": 0.0174}, "entropy": 0.0879}, "region": {"value": "Africa", "confidence": {"Africa": 0.465, "Europe": 0.37, "North America": 0.165}, "entropy": 1.027}, "confidence": {"value": 90.8}}, "branch_attrs": {"mutations": {"nuc": ["C165-", "T166-", "A167-", "T168-", "G169-", "A170-", "G171-", "A172-", "A173-", "C174-", "A175-", "A176-", "C177-", "A178-", "C179-", "C180-", "T181-", "G182-", "G183-", "G184-", "T185-", "A186-", "A187-", "A188-", "T189-", "C190-", "A191-", "G192-", "A193-", "C194-", "T243C", "T462C", "A1184C"], "NA": ["T55X", "Y56-", "E57-", "N58-", "N59-", "T60-", "W61-", "V62-", "N63-", "Q64-", "T65X", "E395A", "*470X"]}, "labels": {"aa": "NA: T55X, Y56-, E57-, N58-, N59-, T60-, W61-, V62-, N63-, Q64-, T65X, E395A, *470X"}}, "children": [{"name": "A/white-tailed_eagle/Estonia/TA2111864-2_21VIR7512-6/2021_af6189e95c", "node_attrs": {"div": 0.00723, "num_date": {"value": 2021.371, "confidence": [2021.371, 2021.371], "inferred": false}, "host": {"value": "eagle"}, "primary_identifier": {"value": "EPI_ISL_7778755"}, "tn_93_dist_b313": {"value": 0.0152}, "country": {"value": "Estonia", "confidence": {"Estonia": 1.0}, "entropy": -1e-12}, "reason_for_submission": {"value": "surveillance"}, "host_generic": {"value": "avian", "confidence": {"avian": 1.0}, "entropy": -1e-12}, "N_present": {"value": "Absent"}, "bi_ambig_count": {"value": "Zero"}, "isolate_submitter": {"value": "IT-Leg-IZSVE"}, "data_source": {"value": "GISAID"}, "ha_genetic_group": {"value": "2.3.4.4b"}, "passage": {"value": "X"}, "isl_subtype": {"value": "H5N1"}, "region": {"value": "Europe", "confidence": {"Europe": 1.0}, "entropy": -1e-12}, "segment_lineage": {"value": "ea1"}, "strain_name": {"value": "A/white-tailed_eagle/Estonia/TA2111864-2_21VIR7512-6/2021"}, "ambig_present": {"value": "Absent"}, "N_count": {"value": "Zero"}, "genotype": {"value": "Not assigned"}, "isolate_hash": {"value": "af6189e95c824ce3e6d79b509c6bef51"}, "originator": {"value": "Estonian Veterinary and Food Laboratory"}, "tri_ambig_count": {"value": "Zero"}}, "branch_attrs": {"mutations": {"nuc": ["G195-", "T196-", "A197-", "T198-", "G199-", "T200-", "C201-", "A202-", "A203-", "C204-", "A205-", "T206-", "C207-", "A208-", "G209-", "C210-", "A211-", "A212-", "T213-", "A214-", "C215-", "C216-", "A217-", "A218-", "T219-", "T220-", "T221-", "T222-", "C223-", "T224-", "T225-", "G226-", "C227-", "T228-", "G229-", "A230-", "G231-", "C232-", "A233-", "G234-", "G235-", "C236-", "T237-", "G238-", "T239-", "T240-", "A241-", "C242-", "G412A", "T1023C", "T1128C", "G1241A"], "NA": ["X65-", "Y66-", "V67-", "N68-", "I69-", "S70-", "N71-", "T72-", "N73-", "F74-", "L75-", "A76-", "E77-", "Q78-", "A79-", "V80-", "T81X", "A138T", "G414E"]}, "labels": {"aa": "NA: X65-, Y66-, V67-, N68-, I69-, S70-, N71-, T72-, N73-, F74-, L75-, A76-, E77-, Q78-, A79-, V80-, T81X, A138T, G414E"}}}, {"name": "NODE_0009746", "node_attrs": {"div": 0.0132, "num_date": {"value": 2021.531, "confidence": [2021.468, 2021.657]}, "country": {"value": "Nigeria", "confidence": {"Nigeria": 0.999}, "entropy": 0.00993}, "host_generic": {"value": "avian", "confidence": {"avian": 0.937, "poultry": 0.0627}, "entropy": 0.234}, "region": {"value": "Africa", "confidence": {"Africa": 1.0}, "entropy": 0.00219}, "confidence": {"value": 99.5}}, "branch_attrs": {"mutations": {"nuc": ["C23T", "A129-", "T130-", "A131-", "C132-", "C133-", "A134-", "G135-", "C136-", "C137-", "T138-", "G139-", "A140-", "A141-", "C142-", "C143-", "A144-", "T145-", "G146-", "C147-", "A148-", "A149-", "T150-", "C151-", "A152-", "A153-", "A154-", "G155-", "C156-", "A157-", "T158-", "C159-", "A160-", "T161-", "T162-", "A163-", "C164-", "G195A", "T282C", "C399T", "T789A", "T861G", "G969A", "T1053C", "G1106A", "T1179C", "G1214C", "A1278G"], "NA": ["T8I", "Q43X", "Y44-", "Q45-", "P46-", "E47-", "P48-", "C49-", "N50-", "Q51-", "S52-", "I53-", "I54-", "X55-", "D287E", "S369N", "S405T"]}, "labels": {"aa": "NA: T8I, Q43X, Y44-, Q45-, P46-, E47-, P48-, C49-, N50-, Q51-, S52-, I53-, I54-, X55-, D287E, S369N, S405T"}}, "children": [{"name": "A/avian/Nigeria/599_22VIR3286-1/2021_330b996350", "node_attrs": {"div": 0.0191, "num_date": {"value": 2021.76, "confidence": [2021.76, 2021.76], "inferred": false}, "host": {"value": "bird"}, "primary_identifier": {"value": "EPI_ISL_17414586"}, "tn_93_dist_b313": {"value": 0.0282}, "country": {"value": "Nigeria", "confidence": {"Nigeria": 1.0}, "entropy": -1e-12}, "reason_for_submission": {"value": "surveillance"}, "host_generic": {"value": "avian", "confidence": {"avian": 1.0}, "entropy": -1e-12}, "N_present": {"value": "Absent"}, "bi_ambig_count": {"value": "Zero"}, "isolate_submitter": {"value": "IT-Leg-IZSVE"}, "data_source": {"value": "GISAID"}, "ha_genetic_group": {"value": "2.3.4.4b"}, "passage": {"value": "X"}, "isl_subtype": {"value": "H5N1"}, "region": {"value": "Africa", "confidence": {"Africa": 1.0}, "entropy": -1e-12}, "segment_lineage": {"value": "ea1"}, "strain_name": {"value": "A/avian/Nigeria/599_22VIR3286-1/2021"}, "ambig_present": {"value": "Absent"}, "N_count": {"value": "Zero"}, "genotype": {"value": "Not assigned"}, "isolate_hash": {"value": "330b9963504c4a23ff66eba5e77c2eb1"}, "originator": {"value": "National Veterinary Research Institute"}, "tri_ambig_count": {"value": "Zero"}}, "branch_attrs": {"mutations": {"nuc": ["T38C", "C405T", "A786G", "T819C", "C901A", "T915G", "A939C", "T1263C"], "NA": ["I13T", "Q313H"]}, "labels": {"aa": "NA: I13T, Q313H"}}}, {"name": "A/chicken/Nigeria/037_22VIR3286-49/2022_6af35d1c5c", "node_attrs": {"div": 0.0198, "num_date": {"value": 2022.034, "confidence": [2022.034, 2022.034], "inferred": false}, "host": {"value": "chicken"}, "primary_identifier": {"value": "EPI_ISL_17414621"}, "tn_93_dist_b313": {"value": 0.029}, "country": {"value": "Nigeria", "confidence": {"Nigeria": 1.0}, "entropy": -1e-12}, "reason_for_submission": {"value": "surveillance"}, "host_generic": {"value": "poultry", "confidence": {"poultry": 1.0}, "entropy": -1e-12}, "N_present": {"value": "Absent"}, "bi_ambig_count": {"value": "Zero"}, "isolate_submitter": {"value": "IT-Leg-IZSVE"}, "data_source": {"value": "GISAID"}, "ha_genetic_group": {"value": "2.3.4.4b"}, "passage": {"value": "X"}, "isl_subtype": {"value": "H5N1"}, "region": {"value": "Africa", "confidence": {"Africa": 1.0}, "entropy": -1e-12}, "segment_lineage": {"value": "ea1"}, "strain_name": {"value": "A/chicken/Nigeria/037_22VIR3286-49/2022"}, "ambig_present": {"value": "Absent"}, "N_count": {"value": "Zero"}, "genotype": {"value": "Not assigned"}, "isolate_hash": {"value": "6af35d1c5cf7f66e3d5762010f05e395"}, "originator": {"value": "National Veterinary Research Institute"}, "tri_ambig_count": {"value": "Zero"}}, "branch_attrs": {"mutations": {"nuc": ["A241T", "T248C", "C300T", "T414C", "G700A", "T788C", "C1332T", "C1372T", "G1407A"], "NA": ["T81S", "V83A", "V234I", "V263A", "P458S"]}, "labels": {"aa": "NA: T81S, V83A, V234I, V263A, P458S"}}}]}]}, {"name": "NODE_0000101", "node_attrs": {"div": 0.0021, "num_date": {"value": 2022.1, "confidence": [2021.945, 2022.175]}, "country": {"value": "Canada", "confidence": {"Canada": 0.947, "United States": 0.0528}, "entropy": 0.207}, "host_generic": {"value": "avian", "confidence": {"avian": 0.755, "poultry": 0.245}, "entropy": 0.557}, "region": {"value": "North America", "confidence": {"North America": 1.0}, "entropy": 2.58e-06}, "state": {"value": "MN", "confidence": {"MN": 0.635, "ON": 0.266, "AB": 0.0554, "": 0.0134, "ND": 0.0103, "SK": 0.00399, "MB": 0.0025, "WI": 0.00194, "NY": 0.0016, "QC": 0.00149, "IA": 0.00107}, "entropy": 1.042}}, "branch_attrs": {"mutations": {}}, "children": [{"name": "NODE_0009747", "node_attrs": {"div": 0.0028, "num_date": {"value": 2022.159, "confidence": [2022.089, 2022.234]}, "country": {"value": "Canada", "confidence": {"Canada": 0.998, "United States": 0.00169}, "entropy": 0.0125}, "host_generic": {"value": "poultry", "confidence": {"poultry": 0.93, "avian": 0.0698}, "entropy": 0.253}, "region": {"value": "North America", "confidence": {"North America": 1.0}, "entropy": 3.49e-08}, "confidence": {"value": 0}, "state": {"value": "ON", "confidence": {"ON": 0.985, "MN": 0.0139}, "entropy": 0.0837}}, "branch_attrs": {"mutations": {"nuc": ["A186G"]}}, "children": [{"name": "NODE_0009749", "node_attrs": {"div": 0.00351, "num_date": {"value": 2022.264, "confidence": [2022.194, 2022.264]}, "country": {"value": "Canada", "confidence": {"Canada": 1.0}, "entropy": 0.0011}, "host_generic": {"value": "poultry", "confidence": {"poultry": 0.994, "avian": 0.00618}, "entropy": 0.0376}, "region": {"value": "North America", "confidence": {"North America": 1.0}, "entropy": 3.32e-08}, "confidence": {"value": 92.5}, "state": {"value": "ON", "confidence": {"ON": 1.0}, "entropy": 0.00329}}, "branch_attrs": {"mutations": {"nuc": ["A877C"]}}, "children": [{"name": "A/turkey/ON/FAV-0219-5/2022_8191d040b5", "node_attrs": {"div": 0.00351, "num_date": {"value": 2022.264, "confidence": [2022.264, 2022.264], "inferred": false}, "host": {"value": "turkey"}, "primary_identifier": {"value": "EPI_ISL_19151534"}, "tn_93_dist_b313": {"value": 0.0115}, "country": {"value": "Canada", "confidence": {"Canada": 1.0}, "entropy": -1e-12}, "reason_for_submission": {"value": "surveillance"}, "host_generic": {"value": "poultry", "confidence": {"poultry": 1.0}, "entropy": -1e-12}, "internal_date": {"value": "2024-21"}, "N_present": {"value": "Absent"}, "bi_ambig_count": {"value": "Zero"}, "isolate_submitter": {"value": "CA-Win-CFIA"}, "data_source": {"value": "GISAID"}, "ha_genetic_group": {"value": "2.3.4.4b"}, "passage": {"value": "X"}, "isl_subtype": {"value": "H5N1"}, "region": {"value": "North America", "confidence": {"North America": 1.0}, "entropy": -1e-12}, "segment_lineage": {"value": "ea1"}, "strain_name": {"value": "A/Turkey/ON/FAV-0219-5/2022"}, "state": {"value": "ON", "confidence": {"ON": 1.0}, "entropy": -1e-12}, "ambig_present": {"value": "Absent"}, "N_count": {"value": "Zero"}, "genotype": {"value": "B1.1"}, "isolate_hash": {"value": "8191d040b5094007887314d778274407"}, "originator": {"value": "Canadian Food Inspection Agency"}, "tri_ambig_count": {"value": "Zero"}}, "branch_attrs": {"mutations": {}}}, {"name": "A/turkey/ON/FAV-0219-8/2022_d676ecc69d", "node_attrs": {"div": 0.00351, "num_date": {"value": 2022.264, "confidence": [2022.264, 2022.264], "inferred": false}, "host": {"value": "turkey"}, "primary_identifier": {"value": "EPI_ISL_19151535"}, "tn_93_dist_b313": {"value": 0.0115}, "country": {"value": "Canada", "confidence": {"Canada": 1.0}, "entropy": -1e-12}, "reason_for_submission": {"value": "surveillance"}, "host_generic": {"value": "poultry", "confidence": {"poultry": 1.0}, "entropy": -1e-12}, "internal_date": {"value": "2024-21"}, "N_present": {"value": "Absent"}, "bi_ambig_count": {"value": "Zero"}, "isolate_submitter": {"value": "CA-Win-CFIA"}, "data_source": {"value": "GISAID"}, "ha_genetic_group": {"value": "2.3.4.4b"}, "passage": {"value": "X"}, "isl_subtype": {"value": "H5N1"}, "region": {"value": "North America", "confidence": {"North America": 1.0}, "entropy": -1e-12}, "segment_lineage": {"value": "ea1"}, "strain_name": {"value": "A/Turkey/ON/FAV-0219-8/2022"}, "state": {"value": "ON", "confidence": {"ON": 1.0}, "entropy": -1e-12}, "ambig_present": {"value": "Absent"}, "N_count": {"value": "Zero"}, "genotype": {"value": "B1.1"}, "isolate_hash": {"value": "d676ecc69d04352a3d1b41078c4316af"}, "originator": {"value": "Canadian Food Inspection Agency"}, "tri_ambig_count": {"value": "Zero"}}, "branch_attrs": {"mutations": {}}}]}, {"name": "NODE_0000064", "node_attrs": {"div": 0.0028, "num_date": {"value": 2022.264, "confidence": [2022.153, 2022.264]}, "country": {"value": "Canada", "confidence": {"Canada": 1.0}, "entropy": 0.0011}, "host_generic": {"value": "poultry", "confidence": {"poultry": 0.994, "avian": 0.00618}, "entropy": 0.0376}, "region": {"value": "North America", "confidence": {"North America": 1.0}, "entropy": 3.32e-08}, "state": {"value": "ON", "confidence": {"ON": 1.0}, "entropy": 0.00329}}, "branch_attrs": {"mutations": {}}, "children": [{"name": "A/turkey/ON/FAV-0214-5/2022_550a2b53c2", "node_attrs": {"div": 0.0028, "num_date": {"value": 2022.264, "confidence": [2022.264, 2022.264], "inferred": false}, "host": {"value": "turkey"}, "primary_identifier": {"value": "EPI_ISL_19151532"}, "tn_93_dist_b313": {"value": 0.0107}, "country": {"value": "Canada", "confidence": {"Canada": 1.0}, "entropy": -1e-12}, "reason_for_submission": {"value": "surveillance"}, "host_generic": {"value": "poultry", "confidence": {"poultry": 1.0}, "entropy": -1e-12}, "internal_date": {"value": "2024-21"}, "N_present": {"value": "Absent"}, "bi_ambig_count": {"value": "Zero"}, "isolate_submitter": {"value": "CA-Win-CFIA"}, "data_source": {"value": "GISAID"}, "ha_genetic_group": {"value": "2.3.4.4b"}, "passage": {"value": "X"}, "isl_subtype": {"value": "H5N1"}, "region": {"value": "North America", "confidence": {"North America": 1.0}, "entropy": -1e-12}, "segment_lineage": {"value": "ea1"}, "strain_name": {"value": "A/Turkey/ON/FAV-0214-5/2022"}, "state": {"value": "ON", "confidence": {"ON": 1.0}, "entropy": -1e-12}, "ambig_present": {"value": "Absent"}, "N_count": {"value": "Zero"}, "genotype": {"value": "B1.1"}, "isolate_hash": {"value": "550a2b53c2fb41f4367af7efa55adc4d"}, "originator": {"value": "Canadian Food Inspection Agency"}, "tri_ambig_count": {"value": "Zero"}}, "branch_attrs": {"mutations": {}}}, {"name": "A/turkey/ON/FAV-0214-12/2022_ba65f0d87b", "node_attrs": {"div": 0.0028, "num_date": {"value": 2022.264, "confidence": [2022.264, 2022.264], "inferred": false}, "host": {"value": "turkey"}, "primary_identifier": {"value": "EPI_ISL_19151533"}, "tn_93_dist_b313": {"value": 0.0107}, "country": {"value": "Canada", "confidence": {"Canada": 1.0}, "entropy": -1e-12}, "reason_for_submission": {"value": "surveillance"}, "host_generic": {"value": "poultry", "confidence": {"poultry": 1.0}, "entropy": -1e-12}, "internal_date": {"value": "2024-21"}, "N_present": {"value": "Absent"}, "bi_ambig_count": {"value": "Zero"}, "isolate_submitter": {"value": "CA-Win-CFIA"}, "data_source": {"value": "GISAID"}, "ha_genetic_group": {"value": "2.3.4.4b"}, "passage": {"value": "X"}, "isl_subtype": {"value": "H5N1"}, "region": {"value": "North America", "confidence": {"North America": 1.0}, "entropy": -1e-12}, "segment_lineage": {"value": "ea1"}, "strain_name": {"value": "A/Turkey/ON/FAV-0214-12/2022"}, "state": {"value": "ON", "confidence": {"ON": 1.0}, "entropy": -1e-12}, "ambig_present": {"value": "Absent"}, "N_count": {"value": "Zero"}, "genotype": {"value": "B1.1"}, "isolate_hash": {"value": "ba65f0d87b4057cf285e6ef2bf367a8b"}, "originator": {"value": "Canadian Food Inspection Agency"}, "tri_ambig_count": {"value": "Zero"}}, "branch_attrs": {"mutations": {}}}]}]}, {"name": "NODE_0000104", "node_attrs": {"div": 0.0021, "num_date": {"value": 2022.144, "confidence": [2022.075, 2022.221]}, "country": {"value": "Canada", "confidence": {"Canada": 0.924, "United States": 0.0761}, "entropy": 0.269}, "host_generic": {"value": "avian", "confidence": {"avian": 0.975, "poultry": 0.0248}, "entropy": 0.116}, "region": {"value": "North America", "confidence": {"North America": 1.0}, "entropy": 3.49e-08}, "state": {"value": "MN", "confidence": {"MN": 0.836, "AB": 0.108, "ON": 0.0375, "ND": 0.00801, "SK": 0.00361, "": 0.00121, "WI": 0.00111, "MB": 0.00107}, "entropy": 0.628}}, "branch_attrs": {"mutations": {}}, "children": [{"name": "NODE_0000107", "node_attrs": {"div": 0.0021, "num_date": {"value": 2022.319, "confidence": [2022.171, 2022.319]}, "country": {"value": "Canada", "confidence": {"Canada": 0.998, "United States": 0.00228}, "entropy": 0.0161}, "host_generic": {"value": "avian", "confidence": {"avian": 0.997, "poultry": 0.00278}, "entropy": 0.0191}, "region": {"value": "North America", "confidence": {"North America": 1.0}, "entropy": 3.32e-08}, "state": {"value": "AB", "confidence": {"AB": 0.994, "MN": 0.00528}, "entropy": 0.0406}}, "branch_attrs": {"mutations": {}}, "children": [{"name": "A/Canada_goose/AB/FAV-0505-36/2022_c950d911cc", "node_attrs": {"div": 0.0021, "num_date": {"value": 2022.319, "confidence": [2022.319, 2022.319], "inferred": false}, "host": {"value": "Canada goose"}, "primary_identifier": {"value": "EPI_ISL_16189979"}, "tn_93_dist_b313": {"value": 0.01}, "country": {"value": "Canada", "confidence": {"Canada": 1.0}, "entropy": -1e-12}, "reason_for_submission": {"value": "surveillance"}, "host_generic": {"value": "avian", "confidence": {"avian": 1.0}, "entropy": -1e-12}, "N_present": {"value": "Absent"}, "bi_ambig_count": {"value": "Zero"}, "isolate_submitter": {"value": "CA-Win-CFIA"}, "data_source": {"value": "GISAID"}, "ha_genetic_group": {"value": "2.3.4.4b"}, "passage": {"value": "C1"}, "isl_subtype": {"value": "H5N1"}, "region": {"value": "North America", "confidence": {"North America": 1.0}, "entropy": -1e-12}, "segment_lineage": {"value": "ea1"}, "strain_name": {"value": "A/Canada Goose/AB/FAV-0505-36/2022"}, "state": {"value": "AB", "confidence": {"AB": 1.0}, "entropy": -1e-12}, "ambig_present": {"value": "Absent"}, "N_count": {"value": "Zero"}, "genotype": {"value": "A1"}, "isolate_hash": {"value": "c950d911cc8503514812a4e1bd083dfa"}, "originator": {"value": "Alberta Agriculture and Forestry Government of Alberta"}, "tri_ambig_count": {"value": "Zero"}}, "branch_attrs": {"mutations": {}}}, {"name": "A/great_horned_owl/AB/FAV-0505-38/2022_f0351b4e61", "node_attrs": {"div": 0.0021, "num_date": {"value": 2022.319, "confidence": [2022.319, 2022.319], "inferred": false}, "host": {"value": "owl"}, "primary_identifier": {"value": "EPI_ISL_19151834"}, "tn_93_dist_b313": {"value": 0.01}, "country": {"value": "Canada", "confidence": {"Canada": 1.0}, "entropy": -1e-12}, "reason_for_submission": {"value": "surveillance"}, "host_generic": {"value": "avian", "confidence": {"avian": 1.0}, "entropy": -1e-12}, "internal_date": {"value": "2024-21"}, "N_present": {"value": "Absent"}, "bi_ambig_count": {"value": "Zero"}, "isolate_submitter": {"value": "CA-Win-CFIA"}, "data_source": {"value": "GISAID"}, "ha_genetic_group": {"value": "2.3.4.4b"}, "passage": {"value": "X"}, "isl_subtype": {"value": "H5N1"}, "region": {"value": "North America", "confidence": {"North America": 1.0}, "entropy": -1e-12}, "segment_lineage": {"value": "ea1"}, "strain_name": {"value": "A/Great_Horned_Owl/AB/FAV-0505-38/2022"}, "state": {"value": "AB", "confidence": {"AB": 1.0}, "entropy": -1e-12}, "ambig_present": {"value": "Absent"}, "N_count": {"value": "Zero"}, "genotype": {"value": "A1"}, "isolate_hash": {"value": "f0351b4e61d4f09162088e3649cba262"}, "originator": {"value": "Canadian Food Inspection Agency"}, "tri_ambig_count": {"value": "Zero"}}, "branch_attrs": {"mutations": {}}}]}, {"name": "NODE_0009740", "node_attrs": {"div": 0.0028, "num_date": {"value": 2022.206, "confidence": [2022.155, 2022.296]}, "country": {"value": "United States", "confidence": {"United States": 0.94, "Canada": 0.06}, "entropy": 0.227}, "host_generic": {"value": "avian", "confidence": {"avian": 0.997, "poultry": 0.00301}, "entropy": 0.0205}, "region": {"value": "North America", "confidence": {"North America": 1.0}, "entropy": 3.33e-08}, "confidence": {"value": 85.1}, "state": {"value": "MN", "confidence": {"MN": 0.996, "AB": 0.00207, "ON": 0.00104}, "entropy": 0.0337}}, "branch_attrs": {"mutations": {"nuc": ["T488C"], "NA": ["V163A"]}, "labels": {"aa": "NA: V163A"}}, "children": [{"name": "A/Canada_goose/Minnesota/22-013425-003/2022_d562e65390", "node_attrs": {"div": 0.00351, "num_date": {"value": 2022.316, "confidence": [2022.316, 2022.316], "inferred": false}, "host": {"value": "Canada goose"}, "primary_identifier": {"value": "EPI_ISL_19607665"}, "tn_93_dist_b313": {"value": 0.0115}, "country": {"value": "United States", "confidence": {"United States": 1.0}, "entropy": -1e-12}, "reason_for_submission": {"value": "surveillance"}, "host_generic": {"value": "avian", "confidence": {"avian": 1.0}, "entropy": -1e-12}, "internal_date": {"value": "2024-51"}, "base_id": {"value": "22-013425-003"}, "N_present": {"value": "Absent"}, "bi_ambig_count": {"value": "Zero"}, "isolate_submitter": {"value": "import"}, "data_source": {"value": "GISAID"}, "ha_genetic_group": {"value": "2.3.4.4b"}, "passage": {"value": "OR"}, "isl_subtype": {"value": "H5N1"}, "region": {"value": "North America", "confidence": {"North America": 1.0}, "entropy": -1e-12}, "segment_lineage": {"value": "ea1"}, "strain_name": {"value": "A/canada goose/Minnesota/22-013425-003/2022"}, "state": {"value": "MN", "confidence": {"MN": 1.0}, "entropy": -1e-12}, "ambig_present": {"value": "Absent"}, "N_count": {"value": "Zero"}, "genotype": {"value": "B2.1"}, "isolate_hash": {"value": "d562e653903cdc5cc6a16f6a74076ab0"}, "originator": {"value": "USDA APHIS Veterinary Services Diagnostic Virology Laboratory National Veterinary Services Laboratories"}, "tri_ambig_count": {"value": "Zero"}}, "branch_attrs": {"mutations": {"nuc": ["T225C"]}}}, {"name": "NODE_0000109", "node_attrs": {"div": 0.0028, "num_date": {"value": 2022.316, "confidence": [2022.217, 2022.316]}, "country": {"value": "United States", "confidence": {"United States": 0.996, "Canada": 0.0038}, "entropy": 0.0249}, "host_generic": {"value": "avian", "confidence": {"avian": 0.999}, "entropy": 0.0077}, "region": {"value": "North America", "confidence": {"North America": 1.0}, "entropy": 3.32e-08}, "state": {"value": "MN", "confidence": {"MN": 1.0}, "entropy": 0.00291}}, "branch_attrs": {"mutations": {}}, "children": [{"name": "A/Canada_goose/Minnesota/22-013425-001/2022_0e534a16fa", "node_attrs": {"div": 0.0028, "num_date": {"value": 2022.316, "confidence": [2022.316, 2022.316], "inferred": false}, "host": {"value": "Canada goose"}, "primary_identifier": {"value": "EPI_ISL_19607663"}, "tn_93_dist_b313": {"value": 0.0107}, "country": {"value": "United States", "confidence": {"United States": 1.0}, "entropy": -1e-12}, "reason_for_submission": {"value": "surveillance"}, "host_generic": {"value": "avian", "confidence": {"avian": 1.0}, "entropy": -1e-12}, "internal_date": {"value": "2024-51"}, "base_id": {"value": "22-013425-001"}, "N_present": {"value": "Absent"}, "bi_ambig_count": {"value": "Zero"}, "isolate_submitter": {"value": "import"}, "data_source": {"value": "GISAID"}, "ha_genetic_group": {"value": "2.3.4.4b"}, "passage": {"value": "OR"}, "isl_subtype": {"value": "H5N1"}, "region": {"value": "North America", "confidence": {"North America": 1.0}, "entropy": -1e-12}, "segment_lineage": {"value": "ea1"}, "strain_name": {"value": "A/canada goose/Minnesota/22-013425-001/2022"}, "state": {"value": "MN", "confidence": {"MN": 1.0}, "entropy": -1e-12}, "ambig_present": {"value": "Absent"}, "N_count": {"value": "Zero"}, "genotype": {"value": "B2.1"}, "isolate_hash": {"value": "0e534a16fa7c6641a5198a6136e965c8"}, "originator": {"value": "USDA APHIS Veterinary Services Diagnostic Virology Laboratory National Veterinary Services Laboratories"}, "tri_ambig_count": {"value": "Zero"}}, "branch_attrs": {"mutations": {}}}, {"name": "A/Canada_goose/Minnesota/22-013425-002/2022_6704d41d90", "node_attrs": {"div": 0.0028, "num_date": {"value": 2022.316, "confidence": [2022.316, 2022.316], "inferred": false}, "host": {"value": "Canada goose"}, "primary_identifier": {"value": "EPI_ISL_19607664"}, "tn_93_dist_b313": {"value": 0.0107}, "country": {"value": "United States", "confidence": {"United States": 1.0}, "entropy": -1e-12}, "reason_for_submission": {"value": "surveillance"}, "host_generic": {"value": "avian", "confidence": {"avian": 1.0}, "entropy": -1e-12}, "internal_date": {"value": "2024-51"}, "base_id": {"value": "22-013425-002"}, "N_present": {"value": "Absent"}, "bi_ambig_count": {"value": "Zero"}, "isolate_submitter": {"value": "import"}, "data_source": {"value": "GISAID"}, "ha_genetic_group": {"value": "2.3.4.4b"}, "passage": {"value": "OR"}, "isl_subtype": {"value": "H5N1"}, "region": {"value": "North America", "confidence": {"North America": 1.0}, "entropy": -1e-12}, "segment_lineage": {"value": "ea1"}, "strain_name": {"value": "A/canada goose/Minnesota/22-013425-002/2022"}, "state": {"value": "MN", "confidence": {"MN": 1.0}, "entropy": -1e-12}, "ambig_present": {"value": "Absent"}, "N_count": {"value": "Zero"}, "genotype": {"value": "B2.1"}, "isolate_hash": {"value": "6704d41d9075546498de1a6d048da096"}, "originator": {"value": "USDA APHIS Veterinary Services Diagnostic Virology Laboratory National Veterinary Services Laboratories"}, "tri_ambig_count": {"value": "Zero"}}, "branch_attrs": {"mutations": {}}}]}]}]}]}]}, {"name": "NODE_0000074", "node_attrs": {"div": 0.0014, "num_date": {"value": 2021.228, "confidence": [2021.181, 2021.282]}, "country": {"value": "Canada", "confidence": {"Canada": 0.517, "United States": 0.483}, "entropy": 0.693}, "host_generic": {"value": "avian", "confidence": {"avian": 0.966, "poultry": 0.0337}, "entropy": 0.148}, "region": {"value": "North America", "confidence": {"North America": 1.0}, "entropy": 3.64e-06}, "state": {"value": "MN", "confidence": {"MN": 0.48, "": 0.478, "ND": 0.0218, "MB": 0.0109, "ON": 0.00224, "SK": 0.002, "AB": 0.00135, "NL": 0.00101}, "entropy": 0.898}}, "branch_attrs": {"mutations": {}}, "children": [{"name": "NODE_0006954", "node_attrs": {"div": 0.0014, "num_date": {"value": 2021.593, "confidence": [2021.209, 2021.754]}, "country": {"value": "Canada", "confidence": {"Canada": 0.966, "United States": 0.0337}, "entropy": 0.147}, "host_generic": {"value": "avian", "confidence": {"avian": 0.984, "poultry": 0.0164}, "entropy": 0.0836}, "region": {"value": "North America", "confidence": {"North America": 1.0}, "entropy": 1.44e-07}, "confidence": {"value": 86.3}, "state": {"value": "NL", "confidence": {"NL": 0.328, "MB": 0.296, "MN": 0.194, "": 0.127, "ND": 0.0122, "ON": 0.00836, "SK": 0.00635, "WI": 0.00271, "AB": 0.00175, "QC": 0.00155, "IA": 0.0015, "FL": 0.00123, "MI": 0.00121, "NY": 0.00106}, "entropy": 1.634}}, "branch_attrs": {"mutations": {}}, "children": [{"name": "A/American_white_pelican/MB/FAV-0798-6/2022_8d79bc513e", "node_attrs": {"div": 0.0021, "num_date": {"value": 2022.434, "confidence": [2022.434, 2022.434], "inferred": false}, "host": {"value": "pelican"}, "primary_identifier": {"value": "EPI_ISL_19152749"}, "tn_93_dist_b313": {"value": 0.01}, "country": {"value": "Canada", "confidence": {"Canada": 1.0}, "entropy": -1e-12}, "reason_for_submission": {"value": "surveillance"}, "host_generic": {"value": "avian", "confidence": {"avian": 1.0}, "entropy": -1e-12}, "internal_date": {"value": "2024-21"}, "N_present": {"value": "Absent"}, "bi_ambig_count": {"value": "Zero"}, "isolate_submitter": {"value": "CA-Win-CFIA"}, "data_source": {"value": "GISAID"}, "ha_genetic_group": {"value": "2.3.4.4b"}, "passage": {"value": "X"}, "isl_subtype": {"value": "H5N1"}, "region": {"value": "North America", "confidence": {"North America": 1.0}, "entropy": -1e-12}, "segment_lineage": {"value": "ea1"}, "strain_name": {"value": "A/American_White_Pelican/MB/FAV-0798-6/2022"}, "state": {"value": "MB", "confidence": {"MB": 1.0}, "entropy": -1e-12}, "ambig_present": {"value": "Absent"}, "N_count": {"value": "Zero"}, "genotype": {"value": "B3.2"}, "isolate_hash": {"value": "8d79bc513e5e4f0a0480c81899b223fa"}, "originator": {"value": "Manitoba Agriculture"}, "tri_ambig_count": {"value": "Zero"}}, "branch_attrs": {"mutations": {"nuc": ["T463C"], "NA": ["Y155H"]}, "labels": {"aa": "NA: Y155H"}}}, {"name": "NODE_0006955", "node_attrs": {"div": 0.00351, "num_date": {"value": 2021.823, "confidence": [2021.693, 2021.943]}, "country": {"value": "Canada", "confidence": {"Canada": 0.999, "United States": 0.0011}, "entropy": 0.00861}, "host_generic": {"value": "avian", "confidence": {"avian": 0.982, "poultry": 0.0176}, "entropy": 0.0885}, "region": {"value": "North America", "confidence": {"North America": 1.0}, "entropy": 3.35e-08}, "confidence": {"value": 89.1}, "state": {"value": "NL", "confidence": {"NL": 0.999}, "entropy": 0.0126}}, "branch_attrs": {"mutations": {"nuc": ["T348C", "A636C", "C720T"]}}, "children": [{"name": "NODE_0000115", "node_attrs": {"div": 0.00421, "num_date": {"value": 2021.979, "confidence": [2021.918, 2021.979]}, "country": {"value": "Canada", "confidence": {"Canada": 1.0}, "entropy": 0.000939}, "host_generic": {"value": "avian", "confidence": {"avian": 0.902, "poultry": 0.0984}, "entropy": 0.322}, "region": {"value": "North America", "confidence": {"North America": 1.0}, "entropy": 3.32e-08}, "state": {"value": "NL", "confidence": {"NL": 1.0}, "entropy": 4.58e-05}}, "branch_attrs": {"mutations": {"nuc": ["T463C"], "NA": ["Y155H"]}, "labels": {"aa": "NA: Y155H"}}, "children": [{"name": "A/mixed/NL/FAV-0004-16/2022_eb777ce486", "node_attrs": {"div": 0.00421, "num_date": {"value": 2021.999, "confidence": [2021.999, 2021.999], "inferred": false}, "host": {"value": "bird"}, "primary_identifier": {"value": "EPI_ISL_19145144"}, "tn_93_dist_b313": {"value": 0.0122}, "country": {"value": "Canada", "confidence": {"Canada": 1.0}, "entropy": -1e-12}, "reason_for_submission": {"value": "surveillance"}, "host_generic": {"value": "avian", "confidence": {"avian": 1.0}, "entropy": -1e-12}, "internal_date": {"value": "2024-21"}, "N_present": {"value": "Absent"}, "bi_ambig_count": {"value": "Zero"}, "isolate_submitter": {"value": "CA-Win-CFIA"}, "data_source": {"value": "GISAID"}, "ha_genetic_group": {"value": "2.3.4.4b"}, "passage": {"value": "X"}, "isl_subtype": {"value": "H5N1"}, "region": {"value": "North America", "confidence": {"North America": 1.0}, "entropy": -1e-12}, "segment_lineage": {"value": "ea1"}, "strain_name": {"value": "A/Mixed/NL/FAV-0004-16/2022"}, "state": {"value": "NL", "confidence": {"NL": 1.0}, "entropy": -1e-12}, "ambig_present": {"value": "Absent"}, "N_count": {"value": "Zero"}, "genotype": {"value": "Not assigned"}, "isolate_hash": {"value": "eb777ce486ce6bd939f1f103ecfcb053"}, "originator": {"value": "Canadian Food Inspection Agency"}, "tri_ambig_count": {"value": "Zero"}}, "branch_attrs": {"mutations": {}}}, {"name": "A/American_black_duck/NL/OTH-0004-16/2021_c0df2a4196", "node_attrs": {"div": 0.00421, "num_date": {"value": 2021.979, "confidence": [2021.979, 2021.979], "inferred": false}, "host": {"value": "duck"}, "primary_identifier": {"value": "EPI_ISL_19145137"}, "tn_93_dist_b313": {"value": 0.0122}, "country": {"value": "Canada", "confidence": {"Canada": 1.0}, "entropy": -1e-12}, "reason_for_submission": {"value": "surveillance"}, "host_generic": {"value": "poultry", "confidence": {"poultry": 1.0}, "entropy": -1e-12}, "internal_date": {"value": "2024-21"}, "N_present": {"value": "Absent"}, "bi_ambig_count": {"value": "Zero"}, "isolate_submitter": {"value": "CA-Win-CFIA"}, "data_source": {"value": "GISAID"}, "ha_genetic_group": {"value": "2.3.4.4b"}, "passage": {"value": "X"}, "isl_subtype": {"value": "H5N1"}, "region": {"value": "North America", "confidence": {"North America": 1.0}, "entropy": -1e-12}, "segment_lineage": {"value": "ea1"}, "strain_name": {"value": "A/American_Black_Duck/NL/OTH-0004-16/2021"}, "state": {"value": "NL", "confidence": {"NL": 1.0}, "entropy": -1e-12}, "ambig_present": {"value": "Absent"}, "N_count": {"value": "Zero"}, "genotype": {"value": "Not assigned"}, "isolate_hash": {"value": "c0df2a41965fe283b52ce0e5457894aa"}, "originator": {"value": "Canadian Food Inspection Agency"}, "tri_ambig_count": {"value": "Zero"}}, "branch_attrs": {"mutations": {}}}]}, {"name": "NODE_0006957", "node_attrs": {"div": 0.00351, "num_date": {"value": 2021.845, "confidence": [2021.765, 2021.943]}, "country": {"value": "Canada", "confidence": {"Canada": 1.0}, "entropy": 0.000939}, "host_generic": {"value": "avian", "confidence": {"avian": 0.998, "poultry": 0.00218}, "entropy": 0.0155}, "region": {"value": "North America", "confidence": {"North America": 1.0}, "entropy": 3.32e-08}, "confidence": {"value": 79}, "state": {"value": "NL", "confidence": {"NL": 1.0}, "entropy": 4.58e-05}}, "branch_attrs": {"mutations": {}}, "children": [{"name": "NODE_0006958", "node_attrs": {"div": 0.00561, "num_date": {"value": 2021.999, "confidence": [2021.971, 2021.999]}, "country": {"value": "Canada", "confidence": {"Canada": 1.0}, "entropy": 3.16e-08}, "host_generic": {"value": "avian", "confidence": {"avian": 1.0}, "entropy": 1.05e-05}, "region": {"value": "North America", "confidence": {"North America": 1.0}, "entropy": -1e-12}, "confidence": {"value": 96.1}, "state": {"value": "NL", "confidence": {"NL": 1.0}, "entropy": -9.38e-13}}, "branch_attrs": {"mutations": {"nuc": ["A357G", "T948C", "C1194T"]}}, "children": [{"name": "A/mixed/NL/FAV-0004-12/2022_eec4c6e45a", "node_attrs": {"div": 0.00561, "num_date": {"value": 2021.999, "confidence": [2021.999, 2021.999], "inferred": false}, "host": {"value": "bird"}, "primary_identifier": {"value": "EPI_ISL_19145142"}, "tn_93_dist_b313": {"value": 0.0136}, "country": {"value": "Canada", "confidence": {"Canada": 1.0}, "entropy": -1e-12}, "reason_for_submission": {"value": "surveillance"}, "host_generic": {"value": "avian", "confidence": {"avian": 1.0}, "entropy": -1e-12}, "internal_date": {"value": "2024-21"}, "N_present": {"value": "Absent"}, "bi_ambig_count": {"value": "Zero"}, "isolate_submitter": {"value": "CA-Win-CFIA"}, "data_source": {"value": "GISAID"}, "ha_genetic_group": {"value": "2.3.4.4b"}, "passage": {"value": "X"}, "isl_subtype": {"value": "H5N1"}, "region": {"value": "North America", "confidence": {"North America": 1.0}, "entropy": -1e-12}, "segment_lineage": {"value": "ea1"}, "strain_name": {"value": "A/Mixed/NL/FAV-0004-12/2022"}, "state": {"value": "NL", "confidence": {"NL": 1.0}, "entropy": -1e-12}, "ambig_present": {"value": "Absent"}, "N_count": {"value": "Zero"}, "genotype": {"value": "Not assigned"}, "isolate_hash": {"value": "eec4c6e45af9d3da798143f208b86627"}, "originator": {"value": "Canadian Food Inspection Agency"}, "tri_ambig_count": {"value": "Zero"}}, "branch_attrs": {"mutations": {}}}, {"name": "A/mixed/NL/FAV-0004-3/2022_0d5922ca68", "node_attrs": {"div": 0.00561, "num_date": {"value": 2021.999, "confidence": [2021.999, 2021.999], "inferred": false}, "host": {"value": "bird"}, "primary_identifier": {"value": "EPI_ISL_19145138"}, "tn_93_dist_b313": {"value": 0.0136}, "country": {"value": "Canada", "confidence": {"Canada": 1.0}, "entropy": -1e-12}, "reason_for_submission": {"value": "surveillance"}, "host_generic": {"value": "avian", "confidence": {"avian": 1.0}, "entropy": -1e-12}, "internal_date": {"value": "2024-21"}, "N_present": {"value": "Absent"}, "bi_ambig_count": {"value": "Zero"}, "isolate_submitter": {"value": "CA-Win-CFIA"}, "data_source": {"value": "GISAID"}, "ha_genetic_group": {"value": "2.3.4.4b"}, "passage": {"value": "X"}, "isl_subtype": {"value": "H5N1"}, "region": {"value": "North America", "confidence": {"North America": 1.0}, "entropy": -1e-12}, "segment_lineage": {"value": "ea1"}, "strain_name": {"value": "A/Mixed/NL/FAV-0004-3/2022"}, "state": {"value": "NL", "confidence": {"NL": 1.0}, "entropy": -1e-12}, "ambig_present": {"value": "Absent"}, "N_count": {"value": "Zero"}, "genotype": {"value": "Not assigned"}, "isolate_hash": {"value": "0d5922ca683039f15c47888d40f623ca"}, "originator": {"value": "Canadian Food Inspection Agency"}, "tri_ambig_count": {"value": "Zero"}}, "branch_attrs": {"mutations": {}}}, {"name": "A/mixed/NL/FAV-0004-7/2022_e5557e55b1", "node_attrs": {"div": 0.00561, "num_date": {"value": 2021.999, "confidence": [2021.999, 2021.999], "inferred": false}, "host": {"value": "bird"}, "primary_identifier": {"value": "EPI_ISL_19145141"}, "tn_93_dist_b313": {"value": 0.0136}, "country": {"value": "Canada", "confidence": {"Canada": 1.0}, "entropy": -1e-12}, "reason_for_submission": {"value": "surveillance"}, "host_generic": {"value": "avian", "confidence": {"avian": 1.0}, "entropy": -1e-12}, "internal_date": {"value": "2024-21"}, "N_present": {"value": "Absent"}, "bi_ambig_count": {"value": "Zero"}, "isolate_submitter": {"value": "CA-Win-CFIA"}, "data_source": {"value": "GISAID"}, "ha_genetic_group": {"value": "2.3.4.4b"}, "passage": {"value": "X"}, "isl_subtype": {"value": "H5N1"}, "region": {"value": "North America", "confidence": {"North America": 1.0}, "entropy": -1e-12}, "segment_lineage": {"value": "ea1"}, "strain_name": {"value": "A/Mixed/NL/FAV-0004-7/2022"}, "state": {"value": "NL", "confidence": {"NL": 1.0}, "entropy": -1e-12}, "ambig_present": {"value": "Absent"}, "N_count": {"value": "Zero"}, "genotype": {"value": "Not assigned"}, "isolate_hash": {"value": "e5557e55b191df259c88f46e5ea3cbea"}, "originator": {"value": "Canadian Food Inspection Agency"}, "tri_ambig_count": {"value": "Zero"}}, "branch_attrs": {"mutations": {}}}, {"name": "A/mixed/NL/FAV-0004-5/2022_4752efeb9f", "node_attrs": {"div": 0.00561, "num_date": {"value": 2021.999, "confidence": [2021.999, 2021.999], "inferred": false}, "host": {"value": "bird"}, "primary_identifier": {"value": "EPI_ISL_19145140"}, "tn_93_dist_b313": {"value": 0.0136}, "country": {"value": "Canada", "confidence": {"Canada": 1.0}, "entropy": -1e-12}, "reason_for_submission": {"value": "surveillance"}, "host_generic": {"value": "avian", "confidence": {"avian": 1.0}, "entropy": -1e-12}, "internal_date": {"value": "2024-21"}, "N_present": {"value": "Absent"}, "bi_ambig_count": {"value": "Zero"}, "isolate_submitter": {"value": "CA-Win-CFIA"}, "data_source": {"value": "GISAID"}, "ha_genetic_group": {"value": "2.3.4.4b"}, "passage": {"value": "X"}, "isl_subtype": {"value": "H5N1"}, "region": {"value": "North America", "confidence": {"North America": 1.0}, "entropy": -1e-12}, "segment_lineage": {"value": "ea1"}, "strain_name": {"value": "A/Mixed/NL/FAV-0004-5/2022"}, "state": {"value": "NL", "confidence": {"NL": 1.0}, "entropy": -1e-12}, "ambig_present": {"value": "Absent"}, "N_count": {"value": "Zero"}, "genotype": {"value": "Not assigned"}, "isolate_hash": {"value": "4752efeb9fcc737b132e29dfa083f7e0"}, "originator": {"value": "Canadian Food Inspection Agency"}, "tri_ambig_count": {"value": "Zero"}}, "branch_attrs": {"mutations": {}}}, {"name": "A/mixed/NL/FAV-0004-4/2022_ea2dac6246", "node_attrs": {"div": 0.00561, "num_date": {"value": 2021.999, "confidence": [2021.999, 2021.999], "inferred": false}, "host": {"value": "bird"}, "primary_identifier": {"value": "EPI_ISL_19145139"}, "tn_93_dist_b313": {"value": 0.0136}, "country": {"value": "Canada", "confidence": {"Canada": 1.0}, "entropy": -1e-12}, "reason_for_submission": {"value": "surveillance"}, "host_generic": {"value": "avian", "confidence": {"avian": 1.0}, "entropy": -1e-12}, "internal_date": {"value": "2024-21"}, "N_present": {"value": "Absent"}, "bi_ambig_count": {"value": "Zero"}, "isolate_submitter": {"value": "CA-Win-CFIA"}, "data_source": {"value": "GISAID"}, "ha_genetic_group": {"value": "2.3.4.4b"}, "passage": {"value": "X"}, "isl_subtype": {"value": "H5N1"}, "region": {"value": "North America", "confidence": {"North America": 1.0}, "entropy": -1e-12}, "segment_lineage": {"value": "ea1"}, "strain_name": {"value": "A/Mixed/NL/FAV-0004-4/2022"}, "state": {"value": "NL", "confidence": {"NL": 1.0}, "entropy": -1e-12}, "ambig_present": {"value": "Absent"}, "N_count": {"value": "Zero"}, "genotype": {"value": "Not assigned"}, "isolate_hash": {"value": "ea2dac62460dde016e9d3a69b04eaf66"}, "originator": {"value": "Canadian Food Inspection Agency"}, "tri_ambig_count": {"value": "Zero"}}, "branch_attrs": {"mutations": {}}}]}, {"name": "NODE_0006962", "node_attrs": {"div": 0.00421, "num_date": {"value": 2021.913, "confidence": [2021.897, 2021.936]}, "country": {"value": "Canada", "confidence": {"Canada": 1.0}, "entropy": 1.16e-09}, "host_generic": {"value": "avian", "confidence": {"avian": 1.0}, "entropy": 6.55e-05}, "region": {"value": "North America", "confidence": {"North America": 1.0}, "entropy": -1e-12}, "confidence": {"value": 77.2}, "state": {"value": "NL", "confidence": {"NL": 1.0}, "entropy": 2.01e-12}}, "branch_attrs": {"mutations": {"nuc": ["A1242G"]}}, "children": [{"name": "A/mixed/NL/FAV-0004-14/2022_47583a7bff", "node_attrs": {"div": 0.00421, "num_date": {"value": 2021.999, "confidence": [2021.999, 2021.999], "inferred": false}, "host": {"value": "bird"}, "primary_identifier": {"value": "EPI_ISL_19145143"}, "tn_93_dist_b313": {"value": 0.0122}, "country": {"value": "Canada", "confidence": {"Canada": 1.0}, "entropy": -1e-12}, "reason_for_submission": {"value": "surveillance"}, "host_generic": {"value": "avian", "confidence": {"avian": 1.0}, "entropy": -1e-12}, "internal_date": {"value": "2024-21"}, "N_present": {"value": "Absent"}, "bi_ambig_count": {"value": "Zero"}, "isolate_submitter": {"value": "CA-Win-CFIA"}, "data_source": {"value": "GISAID"}, "ha_genetic_group": {"value": "2.3.4.4b"}, "passage": {"value": "X"}, "isl_subtype": {"value": "H5N1"}, "region": {"value": "North America", "confidence": {"North America": 1.0}, "entropy": -1e-12}, "segment_lineage": {"value": "ea1"}, "strain_name": {"value": "A/Mixed/NL/FAV-0004-14/2022"}, "state": {"value": "NL", "confidence": {"NL": 1.0}, "entropy": -1e-12}, "ambig_present": {"value": "Absent"}, "N_count": {"value": "Zero"}, "genotype": {"value": "Not assigned"}, "isolate_hash": {"value": "47583a7bffc8c336f5ec2f29d1fcb4ab"}, "originator": {"value": "Canadian Food Inspection Agency"}, "tri_ambig_count": {"value": "Zero"}}, "branch_attrs": {"mutations": {}}}, {"name": "A/domestic_goose/NL/FAV-0035-17/2021_96aa270f0f", "node_attrs": {"div": 0.00491, "num_date": {"value": 2021.96, "confidence": [2021.96, 2021.96], "inferred": false}, "host": {"value": "domestic goose"}, "primary_identifier": {"value": "EPI_ISL_12968593"}, "tn_93_dist_b313": {"value": 0.0129}, "country": {"value": "Canada", "confidence": {"Canada": 1.0}, "entropy": -1e-12}, "reason_for_submission": {"value": "surveillance"}, "host_generic": {"value": "avian", "confidence": {"avian": 1.0}, "entropy": -1e-12}, "N_present": {"value": "Absent"}, "bi_ambig_count": {"value": "Zero"}, "isolate_submitter": {"value": "CA-Win-CFIA"}, "data_source": {"value": "GISAID"}, "ha_genetic_group": {"value": "2.3.4.4b"}, "passage": {"value": "CE1"}, "isl_subtype": {"value": "H5N1"}, "region": {"value": "North America", "confidence": {"North America": 1.0}, "entropy": -1e-12}, "segment_lineage": {"value": "ea1"}, "strain_name": {"value": "A/domestic goose/NL/FAV-0035-17/2021"}, "state": {"value": "MB", "confidence": {"MB": 1.0}, "entropy": -1e-12}, "ambig_present": {"value": "Absent"}, "N_count": {"value": "Zero"}, "genotype": {"value": "Not assigned"}, "isolate_hash": {"value": "96aa270f0f667c1a77a6da9c00a1b0a2"}, "originator": {"value": "Canadian Food Inspection Agency"}, "tri_ambig_count": {"value": "Zero"}}, "branch_attrs": {"mutations": {"nuc": ["C312T"]}}}, {"name": "A/mixed/NL/FAV-0035-14/2021_dfe5279073", "node_attrs": {"div": 0.00491, "num_date": {"value": 2021.958, "confidence": [2021.958, 2021.958], "inferred": false}, "host": {"value": "bird"}, "primary_identifier": {"value": "EPI_ISL_19145133"}, "tn_93_dist_b313": {"value": 0.0129}, "country": {"value": "Canada", "confidence": {"Canada": 1.0}, "entropy": -1e-12}, "reason_for_submission": {"value": "surveillance"}, "host_generic": {"value": "avian", "confidence": {"avian": 1.0}, "entropy": -1e-12}, "internal_date": {"value": "2024-21"}, "N_present": {"value": "Absent"}, "bi_ambig_count": {"value": "Zero"}, "isolate_submitter": {"value": "CA-Win-CFIA"}, "data_source": {"value": "GISAID"}, "ha_genetic_group": {"value": "2.3.4.4b"}, "passage": {"value": "X"}, "isl_subtype": {"value": "H5N1"}, "region": {"value": "North America", "confidence": {"North America": 1.0}, "entropy": -1e-12}, "segment_lineage": {"value": "ea1"}, "strain_name": {"value": "A/Mixed/NL/FAV-0035-14/2021"}, "state": {"value": "NL", "confidence": {"NL": 1.0}, "entropy": -1e-12}, "ambig_present": {"value": "Absent"}, "N_count": {"value": "Zero"}, "genotype": {"value": "Not assigned"}, "isolate_hash": {"value": "dfe527907325c2e4655a8ab14c4178e7"}, "originator": {"value": "Canadian Food Inspection Agency"}, "tri_ambig_count": {"value": "Zero"}}, "branch_attrs": {"mutations": {"nuc": ["C245T"], "NA": ["S82L"]}, "labels": {"aa": "NA: S82L"}}}, {"name": "NODE_0006963", "node_attrs": {"div": 0.00491, "num_date": {"value": 2021.958, "confidence": [2021.931, 2021.958]}, "country": {"value": "Canada", "confidence": {"Canada": 1.0}, "entropy": 0.000633}, "host_generic": {"value": "avian", "confidence": {"avian": 0.999}, "entropy": 0.00593}, "region": {"value": "North America", "confidence": {"North America": 1.0}, "entropy": 3.32e-08}, "confidence": {"value": 91.2}, "state": {"value": "NL", "confidence": {"NL": 1.0}, "entropy": 3.46e-06}}, "branch_attrs": {"mutations": {"nuc": ["G1167A"]}}, "children": [{"name": "A/mixed/NL/FAV-0035-5/2021_8c09c5ef9a", "node_attrs": {"div": 0.00491, "num_date": {"value": 2021.958, "confidence": [2021.958, 2021.958], "inferred": false}, "host": {"value": "bird"}, "primary_identifier": {"value": "EPI_ISL_19145131"}, "tn_93_dist_b313": {"value": 0.0129}, "country": {"value": "Canada", "confidence": {"Canada": 1.0}, "entropy": -1e-12}, "reason_for_submission": {"value": "surveillance"}, "host_generic": {"value": "avian", "confidence": {"avian": 1.0}, "entropy": -1e-12}, "internal_date": {"value": "2024-21"}, "N_present": {"value": "Absent"}, "bi_ambig_count": {"value": "Zero"}, "isolate_submitter": {"value": "CA-Win-CFIA"}, "data_source": {"value": "GISAID"}, "ha_genetic_group": {"value": "2.3.4.4b"}, "passage": {"value": "X"}, "isl_subtype": {"value": "H5N1"}, "region": {"value": "North America", "confidence": {"North America": 1.0}, "entropy": -1e-12}, "segment_lineage": {"value": "ea1"}, "strain_name": {"value": "A/Mixed/NL/FAV-0035-5/2021"}, "state": {"value": "NL", "confidence": {"NL": 1.0}, "entropy": -1e-12}, "ambig_present": {"value": "Absent"}, "N_count": {"value": "Zero"}, "genotype": {"value": "Not assigned"}, "isolate_hash": {"value": "8c09c5ef9a4ab8f3b6c0ed47917432e3"}, "originator": {"value": "Canadian Food Inspection Agency"}, "tri_ambig_count": {"value": "Zero"}}, "branch_attrs": {"mutations": {}}}, {"name": "A/mixed/NL/FAV-0035-3/2021_1448338195", "node_attrs": {"div": 0.00491, "num_date": {"value": 2021.958, "confidence": [2021.958, 2021.958], "inferred": false}, "host": {"value": "bird"}, "primary_identifier": {"value": "EPI_ISL_19145129"}, "tn_93_dist_b313": {"value": 0.0129}, "country": {"value": "Canada", "confidence": {"Canada": 1.0}, "entropy": -1e-12}, "reason_for_submission": {"value": "surveillance"}, "host_generic": {"value": "avian", "confidence": {"avian": 1.0}, "entropy": -1e-12}, "internal_date": {"value": "2024-21"}, "N_present": {"value": "Absent"}, "bi_ambig_count": {"value": "Zero"}, "isolate_submitter": {"value": "CA-Win-CFIA"}, "data_source": {"value": "GISAID"}, "ha_genetic_group": {"value": "2.3.4.4b"}, "passage": {"value": "X"}, "isl_subtype": {"value": "H5N1"}, "region": {"value": "North America", "confidence": {"North America": 1.0}, "entropy": -1e-12}, "segment_lineage": {"value": "ea1"}, "strain_name": {"value": "A/Mixed/NL/FAV-0035-3/2021"}, "state": {"value": "NL", "confidence": {"NL": 1.0}, "entropy": -1e-12}, "ambig_present": {"value": "Absent"}, "N_count": {"value": "Zero"}, "genotype": {"value": "Not assigned"}, "isolate_hash": {"value": "1448338195eafbc2abee532086664cff"}, "originator": {"value": "Canadian Food Inspection Agency"}, "tri_ambig_count": {"value": "Zero"}}, "branch_attrs": {"mutations": {}}}]}, {"name": "NODE_0000075", "node_attrs": {"div": 0.00421, "num_date": {"value": 2021.925, "confidence": [2021.897, 2021.943]}, "country": {"value": "Canada", "confidence": {"Canada": 1.0}, "entropy": 0.000633}, "host_generic": {"value": "avian", "confidence": {"avian": 0.999}, "entropy": 0.00593}, "region": {"value": "North America", "confidence": {"North America": 1.0}, "entropy": 3.32e-08}, "state": {"value": "NL", "confidence": {"NL": 1.0}, "entropy": 3.46e-06}}, "branch_attrs": {"mutations": {}}, "children": [{"name": "A/mixed/NL/FAV-0035-2/2021_68a6d579f6", "node_attrs": {"div": 0.00491, "num_date": {"value": 2021.958, "confidence": [2021.958, 2021.958], "inferred": false}, "host": {"value": "bird"}, "primary_identifier": {"value": "EPI_ISL_19145128"}, "tn_93_dist_b313": {"value": 0.0129}, "country": {"value": "Canada", "confidence": {"Canada": 1.0}, "entropy": -1e-12}, "reason_for_submission": {"value": "surveillance"}, "host_generic": {"value": "avian", "confidence": {"avian": 1.0}, "entropy": -1e-12}, "internal_date": {"value": "2024-21"}, "N_present": {"value": "Absent"}, "bi_ambig_count": {"value": "Zero"}, "isolate_submitter": {"value": "CA-Win-CFIA"}, "data_source": {"value": "GISAID"}, "ha_genetic_group": {"value": "2.3.4.4b"}, "passage": {"value": "X"}, "isl_subtype": {"value": "H5N1"}, "region": {"value": "North America", "confidence": {"North America": 1.0}, "entropy": -1e-12}, "segment_lineage": {"value": "ea1"}, "strain_name": {"value": "A/Mixed/NL/FAV-0035-2/2021"}, "state": {"value": "NL", "confidence": {"NL": 1.0}, "entropy": -1e-12}, "ambig_present": {"value": "Absent"}, "N_count": {"value": "Zero"}, "genotype": {"value": "Not assigned"}, "isolate_hash": {"value": "68a6d579f60e2331dd15277229f1e052"}, "originator": {"value": "Canadian Food Inspection Agency"}, "tri_ambig_count": {"value": "Zero"}}, "branch_attrs": {"mutations": {"nuc": ["G287A"], "NA": ["G96E"]}, "labels": {"aa": "NA: G96E"}}}, {"name": "NODE_0006967", "node_attrs": {"div": 0.00491, "num_date": {"value": 2021.958, "confidence": [2021.942, 2021.958]}, "country": {"value": "Canada", "confidence": {"Canada": 1.0}, "entropy": 3.11e-08}, "host_generic": {"value": "avian", "confidence": {"avian": 1.0}, "entropy": 9.09e-06}, "region": {"value": "North America", "confidence": {"North America": 1.0}, "entropy": -1e-12}, "confidence": {"value": 91.2}, "state": {"value": "NL", "confidence": {"NL": 1.0}, "entropy": -9.4e-13}}, "branch_attrs": {"mutations": {"nuc": ["C1353A"], "NA": ["D451E"]}, "labels": {"aa": "NA: D451E"}}, "children": [{"name": "A/emu/NL/FAV-0035-12/2021_02a334fe07", "node_attrs": {"div": 0.00491, "num_date": {"value": 2021.96, "confidence": [2021.96, 2021.96], "inferred": false}, "host": {"value": "African ostrich"}, "primary_identifier": {"value": "EPI_ISL_12968817"}, "tn_93_dist_b313": {"value": 0.0129}, "country": {"value": "Canada", "confidence": {"Canada": 1.0}, "entropy": -1e-12}, "reason_for_submission": {"value": "surveillance"}, "host_generic": {"value": "avian", "confidence": {"avian": 1.0}, "entropy": -1e-12}, "N_present": {"value": "Absent"}, "bi_ambig_count": {"value": "Zero"}, "isolate_submitter": {"value": "CA-Win-CFIA"}, "data_source": {"value": "GISAID"}, "ha_genetic_group": {"value": "2.3.4.4b"}, "passage": {"value": "X"}, "isl_subtype": {"value": "H5N1"}, "region": {"value": "North America", "confidence": {"North America": 1.0}, "entropy": -1e-12}, "segment_lineage": {"value": "ea1"}, "strain_name": {"value": "A/emu/NL/FAV-0035-12/2021"}, "state": {"value": "NL", "confidence": {"NL": 1.0}, "entropy": -1e-12}, "ambig_present": {"value": "Absent"}, "N_count": {"value": "Zero"}, "genotype": {"value": "Not assigned"}, "isolate_hash": {"value": "02a334fe076be9c01bdf8a21cdd7ccd0"}, "originator": {"value": "Canadian Food Inspection Agency"}, "tri_ambig_count": {"value": "Zero"}}, "branch_attrs": {"mutations": {}}}, {"name": "A/mixed/NL/FAV-0035-15/2021_a016e730c7", "node_attrs": {"div": 0.00491, "num_date": {"value": 2021.958, "confidence": [2021.958, 2021.958], "inferred": false}, "host": {"value": "bird"}, "primary_identifier": {"value": "EPI_ISL_19145134"}, "tn_93_dist_b313": {"value": 0.0129}, "country": {"value": "Canada", "confidence": {"Canada": 1.0}, "entropy": -1e-12}, "reason_for_submission": {"value": "surveillance"}, "host_generic": {"value": "avian", "confidence": {"avian": 1.0}, "entropy": -1e-12}, "internal_date": {"value": "2024-21"}, "N_present": {"value": "Absent"}, "bi_ambig_count": {"value": "Zero"}, "isolate_submitter": {"value": "CA-Win-CFIA"}, "data_source": {"value": "GISAID"}, "ha_genetic_group": {"value": "2.3.4.4b"}, "passage": {"value": "X"}, "isl_subtype": {"value": "H5N1"}, "region": {"value": "North America", "confidence": {"North America": 1.0}, "entropy": -1e-12}, "segment_lineage": {"value": "ea1"}, "strain_name": {"value": "A/Mixed/NL/FAV-0035-15/2021"}, "state": {"value": "NL", "confidence": {"NL": 1.0}, "entropy": -1e-12}, "ambig_present": {"value": "Absent"}, "N_count": {"value": "Zero"}, "genotype": {"value": "Not assigned"}, "isolate_hash": {"value": "a016e730c73b8f29f390be7087490e71"}, "originator": {"value": "Canadian Food Inspection Agency"}, "tri_ambig_count": {"value": "Zero"}}, "branch_attrs": {"mutations": {}}}, {"name": "A/mixed/NL/FAV-0035-16/2021_8c25e08d80", "node_attrs": {"div": 0.00491, "num_date": {"value": 2021.958, "confidence": [2021.958, 2021.958], "inferred": false}, "host": {"value": "bird"}, "primary_identifier": {"value": "EPI_ISL_19145135"}, "tn_93_dist_b313": {"value": 0.0129}, "country": {"value": "Canada", "confidence": {"Canada": 1.0}, "entropy": -1e-12}, "reason_for_submission": {"value": "surveillance"}, "host_generic": {"value": "avian", "confidence": {"avian": 1.0}, "entropy": -1e-12}, "internal_date": {"value": "2024-21"}, "N_present": {"value": "Absent"}, "bi_ambig_count": {"value": "Zero"}, "isolate_submitter": {"value": "CA-Win-CFIA"}, "data_source": {"value": "GISAID"}, "ha_genetic_group": {"value": "2.3.4.4b"}, "passage": {"value": "X"}, "isl_subtype": {"value": "H5N1"}, "region": {"value": "North America", "confidence": {"North America": 1.0}, "entropy": -1e-12}, "segment_lineage": {"value": "ea1"}, "strain_name": {"value": "A/Mixed/NL/FAV-0035-16/2021"}, "state": {"value": "NL", "confidence": {"NL": 1.0}, "entropy": -1e-12}, "ambig_present": {"value": "Absent"}, "N_count": {"value": "Zero"}, "genotype": {"value": "Not assigned"}, "isolate_hash": {"value": "8c25e08d8077250951367a37b4838b96"}, "originator": {"value": "Canadian Food Inspection Agency"}, "tri_ambig_count": {"value": "Zero"}}, "branch_attrs": {"mutations": {}}}, {"name": "A/mixed/NL/FAV-0035-13/2021_94c89e4eb9", "node_attrs": {"div": 0.00491, "num_date": {"value": 2021.958, "confidence": [2021.958, 2021.958], "inferred": false}, "host": {"value": "bird"}, "primary_identifier": {"value": "EPI_ISL_19145132"}, "tn_93_dist_b313": {"value": 0.0129}, "country": {"value": "Canada", "confidence": {"Canada": 1.0}, "entropy": -1e-12}, "reason_for_submission": {"value": "surveillance"}, "host_generic": {"value": "avian", "confidence": {"avian": 1.0}, "entropy": -1e-12}, "internal_date": {"value": "2024-21"}, "N_present": {"value": "Absent"}, "bi_ambig_count": {"value": "Zero"}, "isolate_submitter": {"value": "CA-Win-CFIA"}, "data_source": {"value": "GISAID"}, "ha_genetic_group": {"value": "2.3.4.4b"}, "passage": {"value": "X"}, "isl_subtype": {"value": "H5N1"}, "region": {"value": "North America", "confidence": {"North America": 1.0}, "entropy": -1e-12}, "segment_lineage": {"value": "ea1"}, "strain_name": {"value": "A/Mixed/NL/FAV-0035-13/2021"}, "state": {"value": "NL", "confidence": {"NL": 1.0}, "entropy": -1e-12}, "ambig_present": {"value": "Absent"}, "N_count": {"value": "Zero"}, "genotype": {"value": "Not assigned"}, "isolate_hash": {"value": "94c89e4eb92574c5a137bce02d4af348"}, "originator": {"value": "Canadian Food Inspection Agency"}, "tri_ambig_count": {"value": "Zero"}}, "branch_attrs": {"mutations": {}}}, {"name": "A/mixed/NL/FAV-0035-4/2021_e84f69550b", "node_attrs": {"div": 0.00491, "num_date": {"value": 2021.958, "confidence": [2021.958, 2021.958], "inferred": false}, "host": {"value": "bird"}, "primary_identifier": {"value": "EPI_ISL_19145130"}, "tn_93_dist_b313": {"value": 0.0129}, "country": {"value": "Canada", "confidence": {"Canada": 1.0}, "entropy": -1e-12}, "reason_for_submission": {"value": "surveillance"}, "host_generic": {"value": "avian", "confidence": {"avian": 1.0}, "entropy": -1e-12}, "internal_date": {"value": "2024-21"}, "N_present": {"value": "Absent"}, "bi_ambig_count": {"value": "Zero"}, "isolate_submitter": {"value": "CA-Win-CFIA"}, "data_source": {"value": "GISAID"}, "ha_genetic_group": {"value": "2.3.4.4b"}, "passage": {"value": "X"}, "isl_subtype": {"value": "H5N1"}, "region": {"value": "North America", "confidence": {"North America": 1.0}, "entropy": -1e-12}, "segment_lineage": {"value": "ea1"}, "strain_name": {"value": "A/Mixed/NL/FAV-0035-4/2021"}, "state": {"value": "NL", "confidence": {"NL": 1.0}, "entropy": -1e-12}, "ambig_present": {"value": "Absent"}, "N_count": {"value": "Zero"}, "genotype": {"value": "Not assigned"}, "isolate_hash": {"value": "e84f69550b9558eef3715a21dcfaa85c"}, "originator": {"value": "Canadian Food Inspection Agency"}, "tri_ambig_count": {"value": "Zero"}}, "branch_attrs": {"mutations": {}}}]}]}, {"name": "NODE_0000081", "node_attrs": {"div": 0.00421, "num_date": {"value": 2021.923, "confidence": [2021.887, 2021.957]}, "country": {"value": "Canada", "confidence": {"Canada": 1.0}, "entropy": 0.000669}, "host_generic": {"value": "poultry", "confidence": {"poultry": 0.516, "avian": 0.484}, "entropy": 0.693}, "region": {"value": "North America", "confidence": {"North America": 1.0}, "entropy": 3.33e-08}, "state": {"value": "NL", "confidence": {"NL": 1.0}, "entropy": 5.74e-05}}, "branch_attrs": {"mutations": {}}, "children": [{"name": "NODE_0000120", "node_attrs": {"div": 0.00421, "num_date": {"value": 2021.958, "confidence": [2021.932, 2021.96]}, "country": {"value": "Canada", "confidence": {"Canada": 1.0}, "entropy": 0.000651}, "host_generic": {"value": "poultry", "confidence": {"poultry": 0.961, "avian": 0.0388}, "entropy": 0.164}, "region": {"value": "North America", "confidence": {"North America": 1.0}, "entropy": 3.32e-08}, "state": {"value": "NL", "confidence": {"NL": 1.0}, "entropy": 3.6e-06}}, "branch_attrs": {"mutations": {}}, "children": [{"name": "A/fancy_chicken/NL/FAV-0035/2021_c61537c4b9", "node_attrs": {"div": 0.00421, "num_date": {"value": 2021.96, "confidence": [2021.96, 2021.96], "inferred": false}, "host": {"value": "chicken"}, "primary_identifier": {"value": "EPI_ISL_12968592"}, "tn_93_dist_b313": {"value": 0.0122}, "country": {"value": "Canada", "confidence": {"Canada": 1.0}, "entropy": -1e-12}, "reason_for_submission": {"value": "surveillance"}, "host_generic": {"value": "poultry", "confidence": {"poultry": 1.0}, "entropy": -1e-12}, "N_present": {"value": "Absent"}, "bi_ambig_count": {"value": "Zero"}, "isolate_submitter": {"value": "CA-Win-CFIA"}, "data_source": {"value": "GISAID"}, "ha_genetic_group": {"value": "2.3.4.4b"}, "passage": {"value": "X"}, "isl_subtype": {"value": "H5N1"}, "region": {"value": "North America", "confidence": {"North America": 1.0}, "entropy": -1e-12}, "segment_lineage": {"value": "ea1"}, "strain_name": {"value": "A/Fancy chicken/NL/FAV-0035/2021"}, "state": {"value": "NL", "confidence": {"NL": 1.0}, "entropy": -1e-12}, "ambig_present": {"value": "Absent"}, "N_count": {"value": "Zero"}, "genotype": {"value": "Not assigned"}, "isolate_hash": {"value": "c61537c4b95de644b6010693b78e5baf"}, "originator": {"value": "Canadian Food Inspection Agency"}, "tri_ambig_count": {"value": "Zero"}}, "branch_attrs": {"mutations": {}}}, {"name": "A/chicken/NL/FAV-0033/2021_2f21d1abde", "node_attrs": {"div": 0.00421, "num_date": {"value": 2021.971, "confidence": [2021.971, 2021.971], "inferred": false}, "host": {"value": "chicken"}, "primary_identifier": {"value": "EPI_ISL_12968823"}, "tn_93_dist_b313": {"value": 0.0122}, "country": {"value": "Canada", "confidence": {"Canada": 1.0}, "entropy": -1e-12}, "reason_for_submission": {"value": "surveillance"}, "host_generic": {"value": "poultry", "confidence": {"poultry": 1.0}, "entropy": -1e-12}, "N_present": {"value": "Absent"}, "bi_ambig_count": {"value": "Zero"}, "isolate_submitter": {"value": "CA-Win-CFIA"}, "data_source": {"value": "GISAID"}, "ha_genetic_group": {"value": "2.3.4.4b"}, "passage": {"value": "X"}, "isl_subtype": {"value": "H5N1"}, "region": {"value": "North America", "confidence": {"North America": 1.0}, "entropy": -1e-12}, "segment_lineage": {"value": "ea1"}, "strain_name": {"value": "A/chicken/NL/FAV-0033/2021"}, "state": {"value": "NL", "confidence": {"NL": 1.0}, "entropy": -1e-12}, "ambig_present": {"value": "Absent"}, "N_count": {"value": "Zero"}, "genotype": {"value": "Not assigned"}, "isolate_hash": {"value": "2f21d1abdea8da16425ccb6bce09c575"}, "originator": {"value": "Canadian Food Inspection Agency"}, "tri_ambig_count": {"value": "Zero"}}, "branch_attrs": {"mutations": {}}}]}, {"name": "NODE_0000086", "node_attrs": {"div": 0.00421, "num_date": {"value": 2021.979, "confidence": [2021.938, 2021.979]}, "country": {"value": "Canada", "confidence": {"Canada": 1.0}, "entropy": 0.000671}, "host_generic": {"value": "poultry", "confidence": {"poultry": 0.524, "avian": 0.476}, "entropy": 0.692}, "region": {"value": "North America", "confidence": {"North America": 1.0}, "entropy": 3.33e-08}, "state": {"value": "NL", "confidence": {"NL": 0.998, "BC": 0.00181}, "entropy": 0.0152}}, "branch_attrs": {"mutations": {}}, "children": [{"name": "A/American_black_duck/NL/OTH-0004-14/2021_10a5ec4548", "node_attrs": {"div": 0.00421, "num_date": {"value": 2021.979, "confidence": [2021.979, 2021.979], "inferred": false}, "host": {"value": "duck"}, "primary_identifier": {"value": "EPI_ISL_19145136"}, "tn_93_dist_b313": {"value": 0.0122}, "country": {"value": "Canada", "confidence": {"Canada": 1.0}, "entropy": -1e-12}, "reason_for_submission": {"value": "surveillance"}, "host_generic": {"value": "poultry", "confidence": {"poultry": 1.0}, "entropy": -1e-12}, "internal_date": {"value": "2024-21"}, "N_present": {"value": "Absent"}, "bi_ambig_count": {"value": "Zero"}, "isolate_submitter": {"value": "CA-Win-CFIA"}, "data_source": {"value": "GISAID"}, "ha_genetic_group": {"value": "2.3.4.4b"}, "passage": {"value": "X"}, "isl_subtype": {"value": "H5N1"}, "region": {"value": "North America", "confidence": {"North America": 1.0}, "entropy": -1e-12}, "segment_lineage": {"value": "ea1"}, "strain_name": {"value": "A/American_Black_Duck/NL/OTH-0004-14/2021"}, "state": {"value": "NL", "confidence": {"NL": 1.0}, "entropy": -1e-12}, "ambig_present": {"value": "Absent"}, "N_count": {"value": "Zero"}, "genotype": {"value": "Not assigned"}, "isolate_hash": {"value": "10a5ec4548d5add6d1e0e745ec67edc7"}, "originator": {"value": "Canadian Food Inspection Agency"}, "tri_ambig_count": {"value": "Zero"}}, "branch_attrs": {"mutations": {}}}, {"name": "NODE_0000123", "node_attrs": {"div": 0.00421, "num_date": {"value": 2022.204, "confidence": [2022.032, 2022.332]}, "country": {"value": "Canada", "confidence": {"Canada": 1.0}, "entropy": 0.000707}, "host_generic": {"value": "avian", "confidence": {"avian": 0.943, "poultry": 0.0566}, "entropy": 0.218}, "region": {"value": "North America", "confidence": {"North America": 1.0}, "entropy": 3.34e-08}, "state": {"value": "BC", "confidence": {"BC": 0.998}, "entropy": 0.0148}}, "branch_attrs": {"mutations": {}}, "children": [{"name": "NODE_0000124", "node_attrs": {"div": 0.00421, "num_date": {"value": 2022.336, "confidence": [2022.202, 2022.336]}, "country": {"value": "Canada", "confidence": {"Canada": 1.0}, "entropy": 0.00124}, "host_generic": {"value": "avian", "confidence": {"avian": 0.99, "poultry": 0.0103}, "entropy": 0.0575}, "region": {"value": "North America", "confidence": {"North America": 1.0}, "entropy": 6.37e-08}, "state": {"value": "BC", "confidence": {"BC": 1.0}, "entropy": 0.000651}}, "branch_attrs": {"mutations": {}}, "children": [{"name": "A/avian/BC/AIVPHL-47/2022_9aef361510", "node_attrs": {"div": 0.00421, "num_date": {"value": 2022.336, "confidence": [2022.336, 2022.336], "inferred": false}, "host": {"value": "bird"}, "primary_identifier": {"value": "EPI_ISL_17051053"}, "tn_93_dist_b313": {"value": 0.0122}, "country": {"value": "Canada", "confidence": {"Canada": 1.0}, "entropy": -1e-12}, "reason_for_submission": {"value": "surveillance"}, "host_generic": {"value": "avian", "confidence": {"avian": 1.0}, "entropy": -1e-12}, "N_present": {"value": "Absent"}, "bi_ambig_count": {"value": "Zero"}, "data_source": {"value": "GISAID"}, "ha_genetic_group": {"value": "2.3.4.4b"}, "passage": {"value": "OR"}, "isl_subtype": {"value": "H5N1"}, "region": {"value": "North America", "confidence": {"North America": 1.0}, "entropy": -1e-12}, "segment_lineage": {"value": "ea1"}, "strain_name": {"value": "A/avian/BC/AIVPHL-47/2022"}, "state": {"value": "BC", "confidence": {"BC": 1.0}, "entropy": -1e-12}, "ambig_present": {"value": "Absent"}, "N_count": {"value": "Zero"}, "genotype": {"value": "Not assigned"}, "isolate_hash": {"value": "9aef3615103d10f1fade39fafc7ba085"}, "originator": {"value": "BC Centre for Disease Control"}, "tri_ambig_count": {"value": "Zero"}}, "branch_attrs": {"mutations": {}}}, {"name": "NODE_0000126", "node_attrs": {"div": 0.00421, "num_date": {"value": 2022.87, "confidence": [2022.566, 2022.87]}, "country": {"value": "Canada", "confidence": {"Canada": 1.0}, "entropy": 0.00121}, "host_generic": {"value": "avian", "confidence": {"avian": 0.998, "poultry": 0.00186}, "entropy": 0.0135}, "region": {"value": "North America", "confidence": {"North America": 1.0}, "entropy": 6.37e-08}, "state": {"value": "BC", "confidence": {"BC": 1.0}, "entropy": 0.000374}}, "branch_attrs": {"mutations": {}}, "children": [{"name": "A/great_horned_owl/BC/AIVPHL-277/2022_f0db1fc5e7", "node_attrs": {"div": 0.00421, "num_date": {"value": 2022.87, "confidence": [2022.87, 2022.87], "inferred": false}, "host": {"value": "owl"}, "primary_identifier": {"value": "EPI_ISL_17051421"}, "tn_93_dist_b313": {"value": 0.0122}, "country": {"value": "Canada", "confidence": {"Canada": 1.0}, "entropy": -1e-12}, "reason_for_submission": {"value": "surveillance"}, "host_generic": {"value": "avian", "confidence": {"avian": 1.0}, "entropy": -1e-12}, "N_present": {"value": "Absent"}, "bi_ambig_count": {"value": "Zero"}, "data_source": {"value": "GISAID"}, "ha_genetic_group": {"value": "2.3.4.4b"}, "passage": {"value": "OR"}, "isl_subtype": {"value": "H5N1"}, "region": {"value": "North America", "confidence": {"North America": 1.0}, "entropy": -1e-12}, "segment_lineage": {"value": "ea1"}, "strain_name": {"value": "A/great_horned_owl/BC/AIVPHL-277/2022"}, "state": {"value": "BC", "confidence": {"BC": 1.0}, "entropy": -1e-12}, "ambig_present": {"value": "Absent"}, "N_count": {"value": "Zero"}, "genotype": {"value": "Not assigned"}, "isolate_hash": {"value": "f0db1fc5e79d0b35c053a1bbd704d48f"}, "originator": {"value": "BC Centre for Disease Control"}, "tri_ambig_count": {"value": "Zero"}}, "branch_attrs": {"mutations": {}}}, {"name": "A/great_horned_owl/BC/AIVPHL-361/2023_01ec7f8fad", "node_attrs": {"div": 0.00421, "num_date": {"value": 2023.023, "confidence": [2023.023, 2023.023], "inferred": false}, "host": {"value": "owl"}, "primary_identifier": {"value": "EPI_ISL_17051477"}, "tn_93_dist_b313": {"value": 0.0122}, "country": {"value": "Canada", "confidence": {"Canada": 1.0}, "entropy": -1e-12}, "reason_for_submission": {"value": "surveillance"}, "host_generic": {"value": "avian", "confidence": {"avian": 1.0}, "entropy": -1e-12}, "N_present": {"value": "Absent"}, "bi_ambig_count": {"value": "Zero"}, "data_source": {"value": "GISAID"}, "ha_genetic_group": {"value": "2.3.4.4b"}, "passage": {"value": "OR"}, "isl_subtype": {"value": "H5N1"}, "region": {"value": "North America", "confidence": {"North America": 1.0}, "entropy": -1e-12}, "segment_lineage": {"value": "ea1"}, "strain_name": {"value": "A/great_horned_owl/BC/AIVPHL-361/2023"}, "state": {"value": "BC", "confidence": {"BC": 1.0}, "entropy": -1e-12}, "ambig_present": {"value": "Absent"}, "N_count": {"value": "Zero"}, "genotype": {"value": "Not assigned"}, "isolate_hash": {"value": "01ec7f8fad72f0e36c499bbe0bacf54f"}, "originator": {"value": "BC Centre for Disease Control"}, "tri_ambig_count": {"value": "Zero"}}, "branch_attrs": {"mutations": {}}}]}]}, {"name": "NODE_0000127", "node_attrs": {"div": 0.00421, "num_date": {"value": 2022.361, "confidence": [2022.215, 2022.374]}, "country": {"value": "Canada", "confidence": {"Canada": 1.0}, "entropy": 0.000671}, "host_generic": {"value": "avian", "confidence": {"avian": 0.994, "poultry": 0.0064}, "entropy": 0.0393}, "region": {"value": "North America", "confidence": {"North America": 1.0}, "entropy": 3.33e-08}, "state": {"value": "BC", "confidence": {"BC": 1.0}, "entropy": 0.000349}}, "branch_attrs": {"mutations": {}}, "children": [{"name": "A/Canada_goose/BC/AIVPHL-213/2022_b113b33895", "node_attrs": {"div": 0.00421, "num_date": {"value": 2022.547, "confidence": [2022.547, 2022.547], "inferred": false}, "host": {"value": "Canada goose"}, "primary_identifier": {"value": "EPI_ISL_17051381"}, "tn_93_dist_b313": {"value": 0.0122}, "country": {"value": "Canada", "confidence": {"Canada": 1.0}, "entropy": -1e-12}, "reason_for_submission": {"value": "surveillance"}, "host_generic": {"value": "avian", "confidence": {"avian": 1.0}, "entropy": -1e-12}, "N_present": {"value": "Absent"}, "bi_ambig_count": {"value": "Zero"}, "data_source": {"value": "GISAID"}, "ha_genetic_group": {"value": "2.3.4.4b"}, "passage": {"value": "OR"}, "isl_subtype": {"value": "H5N1"}, "region": {"value": "North America", "confidence": {"North America": 1.0}, "entropy": -1e-12}, "segment_lineage": {"value": "ea1"}, "strain_name": {"value": "A/canada_goose/BC/AIVPHL-213/2022"}, "state": {"value": "BC", "confidence": {"BC": 1.0}, "entropy": -1e-12}, "ambig_present": {"value": "Absent"}, "N_count": {"value": "Zero"}, "genotype": {"value": "Not assigned"}, "isolate_hash": {"value": "b113b338950daf60ab9c15cfac03a6d1"}, "originator": {"value": "BC Centre for Disease Control"}, "tri_ambig_count": {"value": "Zero"}}, "branch_attrs": {"mutations": {}}}, {"name": "NODE_0000128", "node_attrs": {"div": 0.00421, "num_date": {"value": 2022.377, "confidence": [2022.335, 2022.377]}, "country": {"value": "Canada", "confidence": {"Canada": 1.0}, "entropy": 0.00067}, "host_generic": {"value": "avian", "confidence": {"avian": 0.99, "other mammal": 0.00729, "poultry": 0.00253}, "entropy": 0.0608}, "region": {"value": "North America", "confidence": {"North America": 1.0}, "entropy": 3.33e-08}, "state": {"value": "BC", "confidence": {"BC": 1.0}, "entropy": 0.000204}}, "branch_attrs": {"mutations": {}}, "children": [{"name": "A/striped_skunk/BC/AIVPHL-118/2022_b9f90de99f", "node_attrs": {"div": 0.00421, "num_date": {"value": 2022.377, "confidence": [2022.377, 2022.377], "inferred": false}, "host": {"value": "skunk"}, "primary_identifier": {"value": "EPI_ISL_17073215"}, "tn_93_dist_b313": {"value": 0.0122}, "country": {"value": "Canada", "confidence": {"Canada": 1.0}, "entropy": -1e-12}, "reason_for_submission": {"value": "surveillance"}, "host_generic": {"value": "other mammal", "confidence": {"other mammal": 1.0}, "entropy": -1e-12}, "N_present": {"value": "Absent"}, "bi_ambig_count": {"value": "Zero"}, "data_source": {"value": "GISAID"}, "ha_genetic_group": {"value": "2.3.4.4b"}, "passage": {"value": "OR"}, "isl_subtype": {"value": "H5N1"}, "region": {"value": "North America", "confidence": {"North America": 1.0}, "entropy": -1e-12}, "segment_lineage": {"value": "ea1"}, "strain_name": {"value": "A/striped_skunk/BC/AIVPHL-118/2022"}, "state": {"value": "BC", "confidence": {"BC": 1.0}, "entropy": -1e-12}, "ambig_present": {"value": "Absent"}, "N_count": {"value": "Zero"}, "genotype": {"value": "Not assigned"}, "isolate_hash": {"value": "b9f90de99f9cd17a2da4759bb9e02c72"}, "originator": {"value": "BC Centre for Disease Control"}, "tri_ambig_count": {"value": "Zero"}}, "branch_attrs": {"mutations": {}}}, {"name": "NODE_0000129", "node_attrs": {"div": 0.00421, "num_date": {"value": 2022.497, "confidence": [2022.373, 2022.582]}, "country": {"value": "Canada", "confidence": {"Canada": 1.0}, "entropy": 0.000688}, "host_generic": {"value": "avian", "confidence": {"avian": 0.999, "poultry": 0.00111}, "entropy": 0.00927}, "region": {"value": "North America", "confidence": {"North America": 1.0}, "entropy": 3.33e-08}, "state": {"value": "BC", "confidence": {"BC": 1.0}, "entropy": 0.000205}}, "branch_attrs": {"mutations": {}}, "children": [{"name": "NODE_0000130", "node_attrs": {"div": 0.00421, "num_date": {"value": 2022.585, "confidence": [2022.503, 2022.585]}, "country": {"value": "Canada", "confidence": {"Canada": 1.0}, "entropy": 0.000652}, "host_generic": {"value": "avian", "confidence": {"avian": 0.999}, "entropy": 0.0066}, "region": {"value": "North America", "confidence": {"North America": 1.0}, "entropy": 3.32e-08}, "state": {"value": "BC", "confidence": {"BC": 1.0}, "entropy": 0.000199}}, "branch_attrs": {"mutations": {}}, "children": [{"name": "A/American_crow/BC/AIVPHL-264/2022_5e1a8c7cbc", "node_attrs": {"div": 0.00421, "num_date": {"value": 2022.812, "confidence": [2022.812, 2022.812], "inferred": false}, "host": {"value": "crow"}, "primary_identifier": {"value": "EPI_ISL_17051416"}, "tn_93_dist_b313": {"value": 0.0122}, "country": {"value": "Canada", "confidence": {"Canada": 1.0}, "entropy": -1e-12}, "reason_for_submission": {"value": "surveillance"}, "host_generic": {"value": "avian", "confidence": {"avian": 1.0}, "entropy": -1e-12}, "N_present": {"value": "Absent"}, "bi_ambig_count": {"value": "Zero"}, "data_source": {"value": "GISAID"}, "ha_genetic_group": {"value": "2.3.4.4b"}, "passage": {"value": "OR"}, "isl_subtype": {"value": "H5N1"}, "region": {"value": "North America", "confidence": {"North America": 1.0}, "entropy": -1e-12}, "segment_lineage": {"value": "ea1"}, "strain_name": {"value": "A/american_crow/BC/AIVPHL-264/2022"}, "state": {"value": "BC", "confidence": {"BC": 1.0}, "entropy": -1e-12}, "ambig_present": {"value": "Absent"}, "N_count": {"value": "Zero"}, "genotype": {"value": "Not assigned"}, "isolate_hash": {"value": "5e1a8c7cbc8d29c1b51baf797c186685"}, "originator": {"value": "BC Centre for Disease Control"}, "tri_ambig_count": {"value": "Zero"}}, "branch_attrs": {"mutations": {}}}, {"name": "A/bald_eagle/BC/AIVPHL-216/2022_2a56763c6f", "node_attrs": {"div": 0.00421, "num_date": {"value": 2022.585, "confidence": [2022.585, 2022.585], "inferred": false}, "host": {"value": "eagle"}, "primary_identifier": {"value": "EPI_ISL_17051386"}, "tn_93_dist_b313": {"value": 0.0122}, "country": {"value": "Canada", "confidence": {"Canada": 1.0}, "entropy": -1e-12}, "reason_for_submission": {"value": "surveillance"}, "host_generic": {"value": "avian", "confidence": {"avian": 1.0}, "entropy": -1e-12}, "N_present": {"value": "Absent"}, "bi_ambig_count": {"value": "Zero"}, "data_source": {"value": "GISAID"}, "ha_genetic_group": {"value": "2.3.4.4b"}, "passage": {"value": "OR"}, "isl_subtype": {"value": "H5N1"}, "region": {"value": "North America", "confidence": {"North America": 1.0}, "entropy": -1e-12}, "segment_lineage": {"value": "ea1"}, "strain_name": {"value": "A/bald_eagle/BC/AIVPHL-216/2022"}, "state": {"value": "BC", "confidence": {"BC": 1.0}, "entropy": -1e-12}, "ambig_present": {"value": "Absent"}, "N_count": {"value": "Zero"}, "genotype": {"value": "Not assigned"}, "isolate_hash": {"value": "2a56763c6f346f6e059ab85a2d1358bd"}, "originator": {"value": "BC Centre for Disease Control"}, "tri_ambig_count": {"value": "Zero"}}, "branch_attrs": {"mutations": {}}}]}, {"name": "NODE_0000132", "node_attrs": {"div": 0.00421, "num_date": {"value": 2022.572, "confidence": [2022.492, 2022.646]}, "country": {"value": "Canada", "confidence": {"Canada": 1.0}, "entropy": 0.000669}, "host_generic": {"value": "avian", "confidence": {"avian": 0.999}, "entropy": 0.00711}, "region": {"value": "North America", "confidence": {"North America": 1.0}, "entropy": 3.33e-08}, "state": {"value": "BC", "confidence": {"BC": 1.0}, "entropy": 0.000202}}, "branch_attrs": {"mutations": {}}, "children": [{"name": "A/bald_eagle/BC/AIVPHL-248/2022_a0816cc3fa", "node_attrs": {"div": 0.00421, "num_date": {"value": 2022.736, "confidence": [2022.736, 2022.736], "inferred": false}, "host": {"value": "eagle"}, "primary_identifier": {"value": "EPI_ISL_17051412"}, "tn_93_dist_b313": {"value": 0.0122}, "country": {"value": "Canada", "confidence": {"Canada": 1.0}, "entropy": -1e-12}, "reason_for_submission": {"value": "surveillance"}, "host_generic": {"value": "avian", "confidence": {"avian": 1.0}, "entropy": -1e-12}, "N_present": {"value": "Absent"}, "bi_ambig_count": {"value": "Zero"}, "data_source": {"value": "GISAID"}, "ha_genetic_group": {"value": "2.3.4.4b"}, "passage": {"value": "OR"}, "isl_subtype": {"value": "H5N1"}, "region": {"value": "North America", "confidence": {"North America": 1.0}, "entropy": -1e-12}, "segment_lineage": {"value": "ea1"}, "strain_name": {"value": "A/bald_eagle/BC/AIVPHL-248/2022"}, "state": {"value": "BC", "confidence": {"BC": 1.0}, "entropy": -1e-12}, "ambig_present": {"value": "Absent"}, "N_count": {"value": "Zero"}, "genotype": {"value": "Not assigned"}, "isolate_hash": {"value": "a0816cc3fad6e9914d9b43d58ca337ba"}, "originator": {"value": "BC Centre for Disease Control"}, "tri_ambig_count": {"value": "Zero"}}, "branch_attrs": {"mutations": {}}}, {"name": "NODE_0000134", "node_attrs": {"div": 0.00421, "num_date": {"value": 2022.643, "confidence": [2022.565, 2022.648]}, "country": {"value": "Canada", "confidence": {"Canada": 1.0}, "entropy": 0.000651}, "host_generic": {"value": "avian", "confidence": {"avian": 0.999}, "entropy": 0.00646}, "region": {"value": "North America", "confidence": {"North America": 1.0}, "entropy": 3.32e-08}, "state": {"value": "BC", "confidence": {"BC": 1.0}, "entropy": 0.000199}}, "branch_attrs": {"mutations": {}}, "children": [{"name": "A/bald_eagle/BC/AIVPHL-263/2022_b912f462c7", "node_attrs": {"div": 0.00421, "num_date": {"value": 2022.804, "confidence": [2022.804, 2022.804], "inferred": false}, "host": {"value": "eagle"}, "primary_identifier": {"value": "EPI_ISL_17051415"}, "tn_93_dist_b313": {"value": 0.0122}, "country": {"value": "Canada", "confidence": {"Canada": 1.0}, "entropy": -1e-12}, "reason_for_submission": {"value": "surveillance"}, "host_generic": {"value": "avian", "confidence": {"avian": 1.0}, "entropy": -1e-12}, "N_present": {"value": "Absent"}, "bi_ambig_count": {"value": "Zero"}, "data_source": {"value": "GISAID"}, "ha_genetic_group": {"value": "2.3.4.4b"}, "passage": {"value": "OR"}, "isl_subtype": {"value": "H5N1"}, "region": {"value": "North America", "confidence": {"North America": 1.0}, "entropy": -1e-12}, "segment_lineage": {"value": "ea1"}, "strain_name": {"value": "A/bald_eagle/BC/AIVPHL-263/2022"}, "state": {"value": "BC", "confidence": {"BC": 1.0}, "entropy": -1e-12}, "ambig_present": {"value": "Absent"}, "N_count": {"value": "Zero"}, "genotype": {"value": "Not assigned"}, "isolate_hash": {"value": "b912f462c73076904f3a989e3f631b76"}, "originator": {"value": "BC Centre for Disease Control"}, "tri_ambig_count": {"value": "Zero"}}, "branch_attrs": {"mutations": {}}}, {"name": "A/bald_eagle/BC/AIVPHL-232/2022_c5706d160d", "node_attrs": {"div": 0.00421, "num_date": {"value": 2022.648, "confidence": [2022.648, 2022.648], "inferred": false}, "host": {"value": "eagle"}, "primary_identifier": {"value": "EPI_ISL_17051400"}, "tn_93_dist_b313": {"value": 0.0122}, "country": {"value": "Canada", "confidence": {"Canada": 1.0}, "entropy": -1e-12}, "reason_for_submission": {"value": "surveillance"}, "host_generic": {"value": "avian", "confidence": {"avian": 1.0}, "entropy": -1e-12}, "N_present": {"value": "Absent"}, "bi_ambig_count": {"value": "Zero"}, "data_source": {"value": "GISAID"}, "ha_genetic_group": {"value": "2.3.4.4b"}, "passage": {"value": "OR"}, "isl_subtype": {"value": "H5N1"}, "region": {"value": "North America", "confidence": {"North America": 1.0}, "entropy": -1e-12}, "segment_lineage": {"value": "ea1"}, "strain_name": {"value": "A/bald_eagle/BC/AIVPHL-232/2022"}, "state": {"value": "BC", "confidence": {"BC": 1.0}, "entropy": -1e-12}, "ambig_present": {"value": "Absent"}, "N_count": {"value": "Zero"}, "genotype": {"value": "Not assigned"}, "isolate_hash": {"value": "c5706d160d39ca2ae16fd4e164058fd4"}, "originator": {"value": "BC Centre for Disease Control"}, "tri_ambig_count": {"value": "Zero"}}, "branch_attrs": {"mutations": {}}}]}]}]}]}]}]}]}]}]}]}]}]}, {"name": "NODE_0000092", "node_attrs": {"div": 0.0014, "num_date": {"value": 2021.237, "confidence": [2021.198, 2021.325]}, "country": {"value": "United States", "confidence": {"United States": 0.887, "Canada": 0.113}, "entropy": 0.353}, "host_generic": {"value": "avian", "confidence": {"avian": 0.898, "poultry": 0.102}, "entropy": 0.331}, "region": {"value": "North America", "confidence": {"North America": 1.0}, "entropy": 0.000926}}, "branch_attrs": {"mutations": {}}, "children": [{"name": "NODE_0010253", "node_attrs": {"div": 0.0021, "num_date": {"value": 2021.36, "confidence": [2021.288, 2021.36]}, "country": {"value": "United States", "confidence": {"United States": 0.92, "Canada": 0.0782, "Vietnam": 0.00141}, "entropy": 0.285}, "host_generic": {"value": "poultry", "confidence": {"poultry": 0.594, "avian": 0.406}, "entropy": 0.675}, "region": {"value": "North America", "confidence": {"North America": 0.948, "Southeastern Asia": 0.052}, "entropy": 0.204}, "confidence": {"value": 85.4}}, "branch_attrs": {"mutations": {"nuc": ["G313A"], "NA": ["G105S"]}, "labels": {"aa": "NA: G105S"}}, "children": [{"name": "A/chicken/Vietnam/Raho5-0429-7/2021_4d59ae15d6", "node_attrs": {"div": 0.0021, "num_date": {"value": 2021.36, "confidence": [2021.36, 2021.36], "inferred": false}, "host": {"value": "chicken"}, "primary_identifier": {"value": "3030956343"}, "tn_93_dist_b313": {"value": 0.01}, "country": {"value": "Vietnam", "confidence": {"Vietnam": 1.0}, "entropy": -1e-12}, "reason_for_submission": {"value": "surveillance"}, "host_generic": {"value": "poultry", "confidence": {"poultry": 1.0}, "entropy": -1e-12}, "N_present": {"value": "Absent"}, "bi_ambig_count": {"value": "Zero"}, "isolate_submitter": {"value": "US-Atl-CDC"}, "data_source": {"value": "DISC"}, "ha_genetic_group": {"value": "2.3.4.4b"}, "passage": {"value": "OR"}, "isl_subtype": {"value": "H5N1"}, "region": {"value": "Southeastern Asia", "confidence": {"Southeastern Asia": 1.0}, "entropy": -1e-12}, "segment_lineage": {"value": "ea1"}, "strain_name": {"value": "A/chicken/Vietnam/Raho5-0429-7/2021"}, "ambig_present": {"value": "Absent"}, "N_count": {"value": "Zero"}, "genotype": {"value": "Not assigned"}, "isolate_hash": {"value": "4d59ae15d669630c2df10d281448ae49"}, "tri_ambig_count": {"value": "Zero"}}, "branch_attrs": {"mutations": {}}}, {"name": "NODE_0000094", "node_attrs": {"div": 0.0021, "num_date": {"value": 2021.36, "confidence": [2021.276, 2021.436]}, "country": {"value": "United States", "confidence": {"United States": 0.931, "Canada": 0.0682, "Vietnam": 0.00104}, "entropy": 0.257}, "host_generic": {"value": "poultry", "confidence": {"poultry": 0.593, "avian": 0.407}, "entropy": 0.676}, "region": {"value": "North America", "confidence": {"North America": 0.949, "Southeastern Asia": 0.0508}, "entropy": 0.201}}, "branch_attrs": {"mutations": {}}, "children": [{"name": "NODE_0010254", "node_attrs": {"div": 0.0028, "num_date": {"value": 2022.099, "confidence": [2021.991, 2022.194]}, "country": {"value": "United States", "confidence": {"United States": 0.803, "Canada": 0.197}, "entropy": 0.496}, "host_generic": {"value": "avian", "confidence": {"avian": 0.977, "poultry": 0.0225}, "entropy": 0.108}, "region": {"value": "North America", "confidence": {"North America": 1.0}, "entropy": 0.000284}, "confidence": {"value": 83.2}, "state": {"value": "NY", "confidence": {"NY": 0.505, "QC": 0.446, "ON": 0.0241, "": 0.0147, "MN": 0.00323, "PA": 0.00159}, "entropy": 0.933}}, "branch_attrs": {"mutations": {"nuc": ["G123A"]}}, "children": [{"name": "NODE_0010259", "node_attrs": {"div": 0.00351, "num_date": {"value": 2022.205, "confidence": [2022.166, 2022.237]}, "country": {"value": "United States", "confidence": {"United States": 0.998, "Canada": 0.00205}, "entropy": 0.0148}, "host_generic": {"value": "avian", "confidence": {"avian": 1.0}, "entropy": 0.00243}, "region": {"value": "North America", "confidence": {"North America": 1.0}, "entropy": -9.98e-13}, "confidence": {"value": 85.4}, "state": {"value": "NY", "confidence": {"NY": 1.0}, "entropy": 0.000287}}, "branch_attrs": {"mutations": {"nuc": ["G1097A"], "NA": ["S366N"]}, "labels": {"aa": "NA: S366N"}}, "children": [{"name": "A/Canada_goose/ON/FAV-0244-3/2022_899c3b6ecc", "node_attrs": {"div": 0.00421, "num_date": {"value": 2022.262, "confidence": [2022.262, 2022.262], "inferred": false}, "host": {"value": "Canada goose"}, "primary_identifier": {"value": "EPI_ISL_19145276"}, "tn_93_dist_b313": {"value": 0.0122}, "country": {"value": "Canada", "confidence": {"Canada": 1.0}, "entropy": -1e-12}, "reason_for_submission": {"value": "surveillance"}, "host_generic": {"value": "avian", "confidence": {"avian": 1.0}, "entropy": -1e-12}, "internal_date": {"value": "2024-21"}, "N_present": {"value": "Absent"}, "bi_ambig_count": {"value": "Zero"}, "isolate_submitter": {"value": "CA-Win-CFIA"}, "data_source": {"value": "GISAID"}, "ha_genetic_group": {"value": "2.3.4.4b"}, "passage": {"value": "X"}, "isl_subtype": {"value": "H5N1"}, "region": {"value": "North America", "confidence": {"North America": 1.0}, "entropy": -1e-12}, "segment_lineage": {"value": "ea1"}, "strain_name": {"value": "A/Canada_Goose/ON/FAV-0244-3/2022"}, "state": {"value": "ON", "confidence": {"ON": 1.0}, "entropy": -1e-12}, "ambig_present": {"value": "Absent"}, "N_count": {"value": "Zero"}, "genotype": {"value": "A1"}, "isolate_hash": {"value": "899c3b6ecc6bf9ed17b8da92a94d5f04"}, "originator": {"value": "Ontario Veterinary College University of Guelph"}, "tri_ambig_count": {"value": "Zero"}}, "branch_attrs": {"mutations": {"nuc": ["C1163T"], "NA": ["S388L"]}, "labels": {"aa": "NA: S388L"}}}, {"name": "A/chicken/New_York/22-009324-002/2022_723d92d0ed", "node_attrs": {"div": 0.00351, "num_date": {"value": 2022.237, "confidence": [2022.237, 2022.237], "inferred": false}, "host": {"value": "chicken"}, "primary_identifier": {"value": "SAMN35647961"}, "tn_93_dist_b313": {"value": 0.0115}, "county": {"value": "monroe county"}, "country": {"value": "United States", "confidence": {"United States": 1.0}, "entropy": -1e-12}, "reason_for_submission": {"value": "surveillance"}, "host_generic": {"value": "poultry", "confidence": {"poultry": 1.0}, "entropy": -1e-12}, "internal_date": {"value": "2025-6"}, "base_id": {"value": "22-009324-002"}, "N_present": {"value": "Absent"}, "bi_ambig_count": {"value": "One"}, "isolate_submitter": {"value": "USDA-NVSL"}, "data_source": {"value": "sra"}, "ha_genetic_group": {"value": "2.3.4.4b"}, "passage": {"value": "X"}, "isl_subtype": {"value": "H5N1"}, "region": {"value": "North America", "confidence": {"North America": 1.0}, "entropy": -1e-12}, "segment_lineage": {"value": "ea1"}, "strain_name": {"value": "A/chicken/New York/22-009324-002/2022"}, "state": {"value": "NY", "confidence": {"NY": 1.0}, "entropy": -1e-12}, "ambig_positions_NT": {"value": "26"}, "ambig_present": {"value": "Present"}, "N_count": {"value": "Zero"}, "genotype": {"value": "A1"}, "isolate_hash": {"value": "723d92d0edc2a24814a9ec2bc9bf9d73"}, "originator": {"value": "PRJNA980729"}, "tri_ambig_count": {"value": "Zero"}}, "branch_attrs": {"mutations": {}}}, {"name": "A/backyard_bird/New_York/22-009324-009/2022_0ec67db6cd", "node_attrs": {"div": 0.00351, "num_date": {"value": 2022.237, "confidence": [2022.237, 2022.237], "inferred": false}, "host": {"value": "backyard bird"}, "primary_identifier": {"value": "SAMN35647962"}, "tn_93_dist_b313": {"value": 0.0115}, "county": {"value": "monroe county"}, "country": {"value": "United States", "confidence": {"United States": 1.0}, "entropy": -1e-12}, "reason_for_submission": {"value": "surveillance"}, "host_generic": {"value": "avian", "confidence": {"avian": 1.0}, "entropy": -1e-12}, "internal_date": {"value": "2025-6"}, "base_id": {"value": "22-009324-009"}, "N_present": {"value": "Absent"}, "bi_ambig_count": {"value": "Zero"}, "isolate_submitter": {"value": "USDA-NVSL"}, "data_source": {"value": "sra"}, "ha_genetic_group": {"value": "2.3.4.4b"}, "passage": {"value": "X"}, "isl_subtype": {"value": "H5N1"}, "region": {"value": "North America", "confidence": {"North America": 1.0}, "entropy": -1e-12}, "segment_lineage": {"value": "ea1"}, "strain_name": {"value": "A/backyard bird/New York/22-009324-009/2022"}, "state": {"value": "NY", "confidence": {"NY": 1.0}, "entropy": -1e-12}, "ambig_present": {"value": "Absent"}, "N_count": {"value": "Zero"}, "genotype": {"value": "A1"}, "isolate_hash": {"value": "0ec67db6cd7f2a437963fbcba45055e3"}, "originator": {"value": "PRJNA980729"}, "tri_ambig_count": {"value": "Zero"}}, "branch_attrs": {"mutations": {}}}, {"name": "A/domestic_duck/New_York/22-009324-004-original/2022_b40cc4e73f", "node_attrs": {"div": 0.00351, "num_date": {"value": 2022.237, "confidence": [2022.237, 2022.237], "inferred": false}, "host": {"value": "mallard"}, "primary_identifier": {"value": "EPI_ISL_12690906"}, "tn_93_dist_b313": {"value": 0.0115}, "country": {"value": "United States", "confidence": {"United States": 1.0}, "entropy": -1e-12}, "reason_for_submission": {"value": "surveillance"}, "host_generic": {"value": "avian", "confidence": {"avian": 1.0}, "entropy": -1e-12}, "base_id": {"value": "22-009324-004"}, "N_present": {"value": "Absent"}, "bi_ambig_count": {"value": "Zero"}, "data_source": {"value": "GISAID"}, "ha_genetic_group": {"value": "2.3.4.4b"}, "passage": {"value": "OR"}, "isl_subtype": {"value": "H5N1"}, "region": {"value": "North America", "confidence": {"North America": 1.0}, "entropy": -1e-12}, "segment_lineage": {"value": "ea1"}, "strain_name": {"value": "A/domestic duck/New York/22-009324-004-original/2022"}, "state": {"value": "NY", "confidence": {"NY": 1.0}, "entropy": -1e-12}, "ambig_present": {"value": "Absent"}, "N_count": {"value": "Zero"}, "genotype": {"value": "A1"}, "isolate_hash": {"value": "b40cc4e73f792ab10f4b3d3c679355e0"}, "originator": {"value": "National Veterinary Services Laboratories  USDA"}, "tri_ambig_count": {"value": "Zero"}}, "branch_attrs": {"mutations": {}}}, {"name": "A/American_buff_goose/New_York/22-009324-006-original/2022_b9aae13c01", "node_attrs": {"div": 0.00351, "num_date": {"value": 2022.237, "confidence": [2022.237, 2022.237], "inferred": false}, "host": {"value": "goose"}, "primary_identifier": {"value": "EPI_ISL_12690907"}, "tn_93_dist_b313": {"value": 0.0115}, "country": {"value": "United States", "confidence": {"United States": 1.0}, "entropy": -1e-12}, "reason_for_submission": {"value": "surveillance"}, "host_generic": {"value": "avian", "confidence": {"avian": 1.0}, "entropy": -1e-12}, "base_id": {"value": "22-009324-006"}, "N_present": {"value": "Absent"}, "bi_ambig_count": {"value": "Zero"}, "data_source": {"value": "GISAID"}, "ha_genetic_group": {"value": "2.3.4.4b"}, "passage": {"value": "OR"}, "isl_subtype": {"value": "H5N1"}, "region": {"value": "North America", "confidence": {"North America": 1.0}, "entropy": -1e-12}, "segment_lineage": {"value": "ea1"}, "strain_name": {"value": "A/American Buff goose/New York/22-009324-006-original/2022"}, "state": {"value": "NY", "confidence": {"NY": 1.0}, "entropy": -1e-12}, "ambig_present": {"value": "Absent"}, "N_count": {"value": "Zero"}, "genotype": {"value": "A1"}, "isolate_hash": {"value": "b9aae13c01dfae42294594d0f73dd505"}, "originator": {"value": "National Veterinary Services Laboratories  USDA"}, "tri_ambig_count": {"value": "Zero"}}, "branch_attrs": {"mutations": {}}}]}, {"name": "NODE_0000138", "node_attrs": {"div": 0.0028, "num_date": {"value": 2022.162, "confidence": [2022.092, 2022.231]}, "country": {"value": "Canada", "confidence": {"Canada": 0.974, "United States": 0.0256}, "entropy": 0.119}, "host_generic": {"value": "avian", "confidence": {"avian": 0.997, "poultry": 0.00289}, "entropy": 0.0198}, "region": {"value": "North America", "confidence": {"North America": 1.0}, "entropy": 6.16e-07}, "state": {"value": "QC", "confidence": {"QC": 0.948, "ON": 0.0272, "NY": 0.024}, "entropy": 0.241}}, "branch_attrs": {"mutations": {}}, "children": [{"name": "NODE_0010256", "node_attrs": {"div": 0.00421, "num_date": {"value": 2022.36, "confidence": [2022.328, 2022.36]}, "country": {"value": "Canada", "confidence": {"Canada": 1.0}, "entropy": 0.000278}, "host_generic": {"value": "avian", "confidence": {"avian": 1.0}, "entropy": 0.000921}, "region": {"value": "North America", "confidence": {"North America": 1.0}, "entropy": 5.11e-11}, "confidence": {"value": 94.1}, "state": {"value": "QC", "confidence": {"QC": 1.0}, "entropy": 0.000173}}, "branch_attrs": {"mutations": {"nuc": ["T42C", "G1157T"], "NA": ["S386I"]}, "labels": {"aa": "NA: S386I"}}, "children": [{"name": "A/American_crow/QC/FAV-0855-5/2022_3ec5b0481d", "node_attrs": {"div": 0.00421, "num_date": {"value": 2022.36, "confidence": [2022.36, 2022.36], "inferred": false}, "host": {"value": "crow"}, "primary_identifier": {"value": "EPI_ISL_19152161"}, "tn_93_dist_b313": {"value": 0.0122}, "country": {"value": "Canada", "confidence": {"Canada": 1.0}, "entropy": -1e-12}, "reason_for_submission": {"value": "surveillance"}, "host_generic": {"value": "avian", "confidence": {"avian": 1.0}, "entropy": -1e-12}, "internal_date": {"value": "2024-21"}, "N_present": {"value": "Absent"}, "bi_ambig_count": {"value": "Zero"}, "isolate_submitter": {"value": "CA-Win-CFIA"}, "data_source": {"value": "GISAID"}, "ha_genetic_group": {"value": "2.3.4.4b"}, "passage": {"value": "X"}, "isl_subtype": {"value": "H5N1"}, "region": {"value": "North America", "confidence": {"North America": 1.0}, "entropy": -1e-12}, "segment_lineage": {"value": "ea1"}, "strain_name": {"value": "A/American_Crow/QC/FAV-0855-5/2022"}, "state": {"value": "QC", "confidence": {"QC": 1.0}, "entropy": -1e-12}, "ambig_present": {"value": "Absent"}, "N_count": {"value": "Zero"}, "genotype": {"value": "A1"}, "isolate_hash": {"value": "3ec5b0481dabf3282ad5282c3901de9c"}, "originator": {"value": "Laboratoire de sant animale Ministre de l'Agriculture des Pcheries et de l'A"}, "tri_ambig_count": {"value": "Zero"}}, "branch_attrs": {"mutations": {}}}, {"name": "A/American_crow/QC/FAV-0855-4/2022_c09951206e", "node_attrs": {"div": 0.00421, "num_date": {"value": 2022.36, "confidence": [2022.36, 2022.36], "inferred": false}, "host": {"value": "crow"}, "primary_identifier": {"value": "EPI_ISL_19152160"}, "tn_93_dist_b313": {"value": 0.0122}, "country": {"value": "Canada", "confidence": {"Canada": 1.0}, "entropy": -1e-12}, "reason_for_submission": {"value": "surveillance"}, "host_generic": {"value": "avian", "confidence": {"avian": 1.0}, "entropy": -1e-12}, "internal_date": {"value": "2024-21"}, "N_present": {"value": "Absent"}, "bi_ambig_count": {"value": "Zero"}, "isolate_submitter": {"value": "CA-Win-CFIA"}, "data_source": {"value": "GISAID"}, "ha_genetic_group": {"value": "2.3.4.4b"}, "passage": {"value": "X"}, "isl_subtype": {"value": "H5N1"}, "region": {"value": "North America", "confidence": {"North America": 1.0}, "entropy": -1e-12}, "segment_lineage": {"value": "ea1"}, "strain_name": {"value": "A/American_Crow/QC/FAV-0855-4/2022"}, "state": {"value": "QC", "confidence": {"QC": 1.0}, "entropy": -1e-12}, "ambig_present": {"value": "Absent"}, "N_count": {"value": "Zero"}, "genotype": {"value": "A1"}, "isolate_hash": {"value": "c09951206e8cf60415282282d0de56ce"}, "originator": {"value": "Laboratoire de sant animale Ministre de l'Agriculture des Pcheries et de l'A"}, "tri_ambig_count": {"value": "Zero"}}, "branch_attrs": {"mutations": {}}}, {"name": "A/American_crow/QC/FAV-0855-6/2022_62f15b92f8", "node_attrs": {"div": 0.00421, "num_date": {"value": 2022.36, "confidence": [2022.36, 2022.36], "inferred": false}, "host": {"value": "crow"}, "primary_identifier": {"value": "EPI_ISL_19152162"}, "tn_93_dist_b313": {"value": 0.0122}, "country": {"value": "Canada", "confidence": {"Canada": 1.0}, "entropy": -1e-12}, "reason_for_submission": {"value": "surveillance"}, "host_generic": {"value": "avian", "confidence": {"avian": 1.0}, "entropy": -1e-12}, "internal_date": {"value": "2024-21"}, "N_present": {"value": "Absent"}, "bi_ambig_count": {"value": "Zero"}, "isolate_submitter": {"value": "CA-Win-CFIA"}, "data_source": {"value": "GISAID"}, "ha_genetic_group": {"value": "2.3.4.4b"}, "passage": {"value": "X"}, "isl_subtype": {"value": "H5N1"}, "region": {"value": "North America", "confidence": {"North America": 1.0}, "entropy": -1e-12}, "segment_lineage": {"value": "ea1"}, "strain_name": {"value": "A/American_Crow/QC/FAV-0855-6/2022"}, "state": {"value": "QC", "confidence": {"QC": 1.0}, "entropy": -1e-12}, "ambig_present": {"value": "Absent"}, "N_count": {"value": "Zero"}, "genotype": {"value": "A1"}, "isolate_hash": {"value": "62f15b92f817c6b929d6a51a72e416d4"}, "originator": {"value": "Laboratoire de sant animale Ministre de l'Agriculture des Pcheries et de l'A"}, "tri_ambig_count": {"value": "Zero"}}, "branch_attrs": {"mutations": {}}}]}, {"name": "NODE_0000141", "node_attrs": {"div": 0.0028, "num_date": {"value": 2022.203, "confidence": [2022.121, 2022.265]}, "country": {"value": "Canada", "confidence": {"Canada": 0.998, "United States": 0.00236}, "entropy": 0.0166}, "host_generic": {"value": "avian", "confidence": {"avian": 0.999, "poultry": 0.00122}, "entropy": 0.00941}, "region": {"value": "North America", "confidence": {"North America": 1.0}, "entropy": 4.33e-08}, "state": {"value": "QC", "confidence": {"QC": 0.934, "ON": 0.0579, "NY": 0.00813}, "entropy": 0.27}}, "branch_attrs": {"mutations": {}}, "children": [{"name": "A/common_raven/ON/FAV-0320-3/2022_cac7db5c7d", "node_attrs": {"div": 0.00351, "num_date": {"value": 2022.3, "confidence": [2022.3, 2022.3], "inferred": false}, "host": {"value": "Common raven"}, "primary_identifier": {"value": "EPI_ISL_19151715"}, "tn_93_dist_b313": {"value": 0.0115}, "country": {"value": "Canada", "confidence": {"Canada": 1.0}, "entropy": -1e-12}, "reason_for_submission": {"value": "surveillance"}, "host_generic": {"value": "avian", "confidence": {"avian": 1.0}, "entropy": -1e-12}, "internal_date": {"value": "2024-21"}, "N_present": {"value": "Absent"}, "bi_ambig_count": {"value": "Zero"}, "isolate_submitter": {"value": "CA-Win-CFIA"}, "data_source": {"value": "GISAID"}, "ha_genetic_group": {"value": "2.3.4.4b"}, "passage": {"value": "X"}, "isl_subtype": {"value": "H5N1"}, "region": {"value": "North America", "confidence": {"North America": 1.0}, "entropy": -1e-12}, "segment_lineage": {"value": "ea1"}, "strain_name": {"value": "A/Common_Raven/ON/FAV-0320-3/2022"}, "state": {"value": "ON", "confidence": {"ON": 1.0}, "entropy": -1e-12}, "ambig_present": {"value": "Absent"}, "N_count": {"value": "Zero"}, "genotype": {"value": "A1"}, "isolate_hash": {"value": "cac7db5c7d92d8fdbcedb60aa64caf84"}, "originator": {"value": "Ontario Veterinary College University of Guelph"}, "tri_ambig_count": {"value": "Zero"}}, "branch_attrs": {"mutations": {"nuc": ["A794G"], "NA": ["K265R"]}, "labels": {"aa": "NA: K265R"}}}, {"name": "NODE_0010263", "node_attrs": {"div": 0.00491, "num_date": {"value": 2022.549, "confidence": [2022.479, 2022.613]}, "country": {"value": "Canada", "confidence": {"Canada": 0.994, "United States": 0.00589}, "entropy": 0.0361}, "host_generic": {"value": "avian", "confidence": {"avian": 1.0}, "entropy": 2.7e-05}, "region": {"value": "North America", "confidence": {"North America": 1.0}, "entropy": -1e-12}, "confidence": {"value": 94.5}, "state": {"value": "QC", "confidence": {"QC": 1.0}, "entropy": 0.0029}}, "branch_attrs": {"mutations": {"nuc": ["C136T", "G1035A", "G1167T"], "NA": ["P46S"]}, "labels": {"aa": "NA: P46S"}}, "children": [{"name": "NODE_0010264", "node_attrs": {"div": 0.00632, "num_date": {"value": 2022.662, "confidence": [2022.596, 2022.662]}, "country": {"value": "United States", "confidence": {"United States": 0.939, "Canada": 0.0609}, "entropy": 0.229}, "host_generic": {"value": "avian", "confidence": {"avian": 0.999}, "entropy": 0.00593}, "region": {"value": "North America", "confidence": {"North America": 1.0}, "entropy": 3.32e-08}, "confidence": {"value": 95.8}, "state": {"value": "NY", "confidence": {"NY": 0.577, "QC": 0.334, "CO": 0.0608, "MN": 0.0131, "ON": 0.0083}, "entropy": 1.012}}, "branch_attrs": {"mutations": {"nuc": ["C708A", "T936C"]}}, "children": [{"name": "A/owl/New_York/22-030593-001/2022_bf0254953d", "node_attrs": {"div": 0.00632, "num_date": {"value": 2022.662, "confidence": [2022.662, 2022.662], "inferred": false}, "host": {"value": "owl"}, "primary_identifier": {"value": "EPI_ISL_19604347"}, "tn_93_dist_b313": {"value": 0.0144}, "country": {"value": "United States", "confidence": {"United States": 1.0}, "entropy": -1e-12}, "reason_for_submission": {"value": "surveillance"}, "host_generic": {"value": "avian", "confidence": {"avian": 1.0}, "entropy": -1e-12}, "internal_date": {"value": "2024-51"}, "base_id": {"value": "22-030593-001"}, "N_present": {"value": "Absent"}, "bi_ambig_count": {"value": "Zero"}, "isolate_submitter": {"value": "import"}, "data_source": {"value": "GISAID"}, "ha_genetic_group": {"value": "2.3.4.4b"}, "passage": {"value": "OR"}, "isl_subtype": {"value": "H5N1"}, "region": {"value": "North America", "confidence": {"North America": 1.0}, "entropy": -1e-12}, "segment_lineage": {"value": "ea1"}, "strain_name": {"value": "A/owl/New York/22-030593-001/2022"}, "state": {"value": "NY", "confidence": {"NY": 1.0}, "entropy": -1e-12}, "ambig_present": {"value": "Absent"}, "N_count": {"value": "Zero"}, "genotype": {"value": "A1"}, "isolate_hash": {"value": "bf0254953d4b3ab8bf3e389699970134"}, "originator": {"value": "USDA APHIS Veterinary Services Diagnostic Virology Laboratory National Veterinary Services Laboratories"}, "tri_ambig_count": {"value": "Zero"}}, "branch_attrs": {"mutations": {}}}, {"name": "A/blue_winged_teal/Colorado/22-030620-001/2022_441cac7e84", "node_attrs": {"div": 0.00632, "num_date": {"value": 2022.73, "confidence": [2022.73, 2022.73], "inferred": false}, "host": {"value": "blue-winged teal"}, "primary_identifier": {"value": "EPI_ISL_19606475"}, "tn_93_dist_b313": {"value": 0.0144}, "country": {"value": "United States", "confidence": {"United States": 1.0}, "entropy": -1e-12}, "reason_for_submission": {"value": "surveillance"}, "host_generic": {"value": "avian", "confidence": {"avian": 1.0}, "entropy": -1e-12}, "internal_date": {"value": "2024-51"}, "base_id": {"value": "22-030620-001"}, "N_present": {"value": "Absent"}, "bi_ambig_count": {"value": "Zero"}, "isolate_submitter": {"value": "import"}, "data_source": {"value": "GISAID"}, "ha_genetic_group": {"value": "2.3.4.4b"}, "passage": {"value": "OR"}, "isl_subtype": {"value": "H5N1"}, "region": {"value": "North America", "confidence": {"North America": 1.0}, "entropy": -1e-12}, "segment_lineage": {"value": "ea1"}, "strain_name": {"value": "A/blue winged teal/Colorado/22-030620-001/2022"}, "state": {"value": "CO", "confidence": {"CO": 1.0}, "entropy": -1e-12}, "ambig_present": {"value": "Absent"}, "N_count": {"value": "Zero"}, "genotype": {"value": "A1"}, "isolate_hash": {"value": "441cac7e8430a41c9b50bea8dd9cd59f"}, "originator": {"value": "USDA APHIS Veterinary Services Diagnostic Virology Laboratory National Veterinary Services Laboratories"}, "tri_ambig_count": {"value": "Zero"}}, "branch_attrs": {"mutations": {}}}]}, {"name": "NODE_0000145", "node_attrs": {"div": 0.00491, "num_date": {"value": 2022.605, "confidence": [2022.543, 2022.664]}, "country": {"value": "Canada", "confidence": {"Canada": 0.965, "United States": 0.0346}, "entropy": 0.15}, "host_generic": {"value": "avian", "confidence": {"avian": 0.999}, "entropy": 0.00593}, "region": {"value": "North America", "confidence": {"North America": 1.0}, "entropy": 3.32e-08}, "state": {"value": "QC", "confidence": {"QC": 0.986, "NY": 0.0132}, "entropy": 0.0752}}, "branch_attrs": {"mutations": {}}, "children": [{"name": "A/wood_duck/QC/FAV-1673-1/2022_ca045f4a12", "node_attrs": {"div": 0.00561, "num_date": {"value": 2022.738, "confidence": [2022.738, 2022.738], "inferred": false}, "host": {"value": "wood duck"}, "primary_identifier": {"value": "EPI_ISL_19154482"}, "tn_93_dist_b313": {"value": 0.0136}, "country": {"value": "Canada", "confidence": {"Canada": 1.0}, "entropy": -1e-12}, "reason_for_submission": {"value": "surveillance"}, "host_generic": {"value": "avian", "confidence": {"avian": 1.0}, "entropy": -1e-12}, "internal_date": {"value": "2024-21"}, "N_present": {"value": "Absent"}, "bi_ambig_count": {"value": "Zero"}, "isolate_submitter": {"value": "CA-Win-CFIA"}, "data_source": {"value": "GISAID"}, "ha_genetic_group": {"value": "2.3.4.4b"}, "passage": {"value": "X"}, "isl_subtype": {"value": "H5N1"}, "region": {"value": "North America", "confidence": {"North America": 1.0}, "entropy": -1e-12}, "segment_lineage": {"value": "ea1"}, "strain_name": {"value": "A/Wood_Duck/QC/FAV-1673-1/2022"}, "state": {"value": "QC", "confidence": {"QC": 1.0}, "entropy": -1e-12}, "ambig_present": {"value": "Absent"}, "N_count": {"value": "Zero"}, "genotype": {"value": "A1"}, "isolate_hash": {"value": "ca045f4a129e7b7f4b8972413be2b361"}, "originator": {"value": "Ontario Veterinary College University of Guelph"}, "tri_ambig_count": {"value": "Zero"}}, "branch_attrs": {"mutations": {"nuc": ["A230C"], "NA": ["E77A"]}, "labels": {"aa": "NA: E77A"}}}, {"name": "A/wood_duck/New_York/22-027736-001/2022_634ea7b71c", "node_attrs": {"div": 0.00491, "num_date": {"value": 2022.664, "confidence": [2022.664, 2022.664], "inferred": false}, "host": {"value": "wood duck"}, "primary_identifier": {"value": "EPI_ISL_19605167"}, "tn_93_dist_b313": {"value": 0.0129}, "country": {"value": "United States", "confidence": {"United States": 1.0}, "entropy": -1e-12}, "reason_for_submission": {"value": "surveillance"}, "host_generic": {"value": "avian", "confidence": {"avian": 1.0}, "entropy": -1e-12}, "internal_date": {"value": "2024-51"}, "base_id": {"value": "22-027736-001"}, "N_present": {"value": "Absent"}, "bi_ambig_count": {"value": "Zero"}, "isolate_submitter": {"value": "import"}, "data_source": {"value": "GISAID"}, "ha_genetic_group": {"value": "2.3.4.4b"}, "passage": {"value": "OR"}, "isl_subtype": {"value": "H5N1"}, "region": {"value": "North America", "confidence": {"North America": 1.0}, "entropy": -1e-12}, "segment_lineage": {"value": "ea1"}, "strain_name": {"value": "A/wood duck/New York/22-027736-001/2022"}, "state": {"value": "NY", "confidence": {"NY": 1.0}, "entropy": -1e-12}, "ambig_present": {"value": "Absent"}, "N_count": {"value": "Zero"}, "genotype": {"value": "A1"}, "isolate_hash": {"value": "634ea7b71c3a2d5ba3f0cda1c84d3918"}, "originator": {"value": "USDA APHIS Veterinary Services Diagnostic Virology Laboratory National Veterinary Services Laboratories"}, "tri_ambig_count": {"value": "Zero"}}, "branch_attrs": {"mutations": {}}}]}, {"name": "NODE_0000098", "node_attrs": {"div": 0.00491, "num_date": {"value": 2022.613, "confidence": [2022.536, 2022.755]}, "country": {"value": "Canada", "confidence": {"Canada": 0.965, "United States": 0.0346}, "entropy": 0.15}, "host_generic": {"value": "avian", "confidence": {"avian": 0.999}, "entropy": 0.00593}, "region": {"value": "North America", "confidence": {"North America": 1.0}, "entropy": 3.32e-08}, "state": {"value": "QC", "confidence": {"QC": 0.997, "CT": 0.00171}, "entropy": 0.022}}, "branch_attrs": {"mutations": {}}, "children": [{"name": "A/coopers_hawk/Connecticut/22-033697-001/2022_3c62e1d97c", "node_attrs": {"div": 0.00561, "num_date": {"value": 2022.804, "confidence": [2022.804, 2022.804], "inferred": false}, "host": {"value": "hawk"}, "primary_identifier": {"value": "EPI_ISL_19608101"}, "tn_93_dist_b313": {"value": 0.0136}, "country": {"value": "United States", "confidence": {"United States": 1.0}, "entropy": -1e-12}, "reason_for_submission": {"value": "surveillance"}, "host_generic": {"value": "avian", "confidence": {"avian": 1.0}, "entropy": -1e-12}, "internal_date": {"value": "2024-51"}, "base_id": {"value": "22-033697-001"}, "N_present": {"value": "Absent"}, "bi_ambig_count": {"value": "Zero"}, "isolate_submitter": {"value": "import"}, "data_source": {"value": "GISAID"}, "ha_genetic_group": {"value": "2.3.4.4b"}, "passage": {"value": "OR"}, "isl_subtype": {"value": "H5N1"}, "region": {"value": "North America", "confidence": {"North America": 1.0}, "entropy": -1e-12}, "segment_lineage": {"value": "ea1"}, "strain_name": {"value": "A/coopers hawk/Connecticut/22-033697-001/2022"}, "state": {"value": "CT", "confidence": {"CT": 1.0}, "entropy": -1e-12}, "ambig_present": {"value": "Absent"}, "N_count": {"value": "Zero"}, "genotype": {"value": "A1"}, "isolate_hash": {"value": "3c62e1d97c80928bdfbc68516e0012e0"}, "originator": {"value": "USDA APHIS Veterinary Services Diagnostic Virology Laboratory National Veterinary Services Laboratories"}, "tri_ambig_count": {"value": "Zero"}}, "branch_attrs": {"mutations": {"nuc": ["G482A"], "NA": ["C161Y"]}, "labels": {"aa": "NA: C161Y"}}}, {"name": "A/mixed/QC/FAV-1167-4/2022_e056d9cc00", "node_attrs": {"div": 0.00491, "num_date": {"value": 2022.785, "confidence": [2022.785, 2022.785], "inferred": false}, "host": {"value": "bird"}, "primary_identifier": {"value": "EPI_ISL_19154610"}, "tn_93_dist_b313": {"value": 0.0129}, "country": {"value": "Canada", "confidence": {"Canada": 1.0}, "entropy": -1e-12}, "reason_for_submission": {"value": "surveillance"}, "host_generic": {"value": "avian", "confidence": {"avian": 1.0}, "entropy": -1e-12}, "internal_date": {"value": "2024-21"}, "N_present": {"value": "Absent"}, "bi_ambig_count": {"value": "Zero"}, "isolate_submitter": {"value": "CA-Win-CFIA"}, "data_source": {"value": "GISAID"}, "ha_genetic_group": {"value": "2.3.4.4b"}, "passage": {"value": "X"}, "isl_subtype": {"value": "H5N1"}, "region": {"value": "North America", "confidence": {"North America": 1.0}, "entropy": -1e-12}, "segment_lineage": {"value": "ea1"}, "strain_name": {"value": "A/Mixed/QC/FAV-1167-4/2022"}, "state": {"value": "QC", "confidence": {"QC": 1.0}, "entropy": -1e-12}, "ambig_present": {"value": "Absent"}, "N_count": {"value": "Zero"}, "genotype": {"value": "A1"}, "isolate_hash": {"value": "e056d9cc00a35cab2d63ec6780662ad6"}, "originator": {"value": "Canadian Food Inspection Agency"}, "tri_ambig_count": {"value": "Zero"}}, "branch_attrs": {"mutations": {}}}]}, {"name": "NODE_0000146", "node_attrs": {"div": 0.00491, "num_date": {"value": 2022.579, "confidence": [2022.522, 2022.663]}, "country": {"value": "Canada", "confidence": {"Canada": 1.0}, "entropy": 0.00216}, "host_generic": {"value": "avian", "confidence": {"avian": 0.999}, "entropy": 0.00593}, "region": {"value": "North America", "confidence": {"North America": 1.0}, "entropy": 3.32e-08}, "state": {"value": "QC", "confidence": {"QC": 0.995, "NS": 0.00443}, "entropy": 0.0326}}, "branch_attrs": {"mutations": {}}, "children": [{"name": "A/Canada_goose/NS/FAV-1137-1/2022_1e21c945fc", "node_attrs": {"div": 0.00561, "num_date": {"value": 2022.703, "confidence": [2022.703, 2022.703], "inferred": false}, "host": {"value": "Canada goose"}, "primary_identifier": {"value": "EPI_ISL_19775443"}, "tn_93_dist_b313": {"value": 0.0136}, "country": {"value": "Canada", "confidence": {"Canada": 1.0}, "entropy": -1e-12}, "reason_for_submission": {"value": "surveillance"}, "host_generic": {"value": "avian", "confidence": {"avian": 1.0}, "entropy": -1e-12}, "internal_date": {"value": "2025-19"}, "N_present": {"value": "Absent"}, "bi_ambig_count": {"value": "Zero"}, "isolate_submitter": {"value": "CA-Win-CFIA"}, "data_source": {"value": "GISAID"}, "ha_genetic_group": {"value": "2.3.4.4b"}, "passage": {"value": "X"}, "isl_subtype": {"value": "H5N1"}, "region": {"value": "North America", "confidence": {"North America": 1.0}, "entropy": -1e-12}, "segment_lineage": {"value": "ea1"}, "strain_name": {"value": "A/Canada_Goose/NS/FAV-1137-1/2022"}, "state": {"value": "NS", "confidence": {"NS": 1.0}, "entropy": -1e-12}, "ambig_present": {"value": "Absent"}, "N_count": {"value": "Zero"}, "genotype": {"value": "Not assigned"}, "isolate_hash": {"value": "1e21c945fc6d5a9dd0d905609f623fbf"}, "originator": {"value": "Atlantic Veterinary College University of Prince Edward Island"}, "tri_ambig_count": {"value": "Zero"}}, "branch_attrs": {"mutations": {"nuc": ["T705G"], "NA": ["N235K"]}, "labels": {"aa": "NA: N235K"}}}, {"name": "A/Canada_goose/QC/FAV-1370-1/2022_938513f943", "node_attrs": {"div": 0.00561, "num_date": {"value": 2022.782, "confidence": [2022.782, 2022.782], "inferred": false}, "host": {"value": "Canada goose"}, "primary_identifier": {"value": "EPI_ISL_19775479"}, "tn_93_dist_b313": {"value": 0.0136}, "country": {"value": "Canada", "confidence": {"Canada": 1.0}, "entropy": -1e-12}, "reason_for_submission": {"value": "surveillance"}, "host_generic": {"value": "avian", "confidence": {"avian": 1.0}, "entropy": -1e-12}, "internal_date": {"value": "2025-19"}, "N_present": {"value": "Absent"}, "bi_ambig_count": {"value": "Zero"}, "isolate_submitter": {"value": "CA-Win-CFIA"}, "data_source": {"value": "GISAID"}, "ha_genetic_group": {"value": "2.3.4.4b"}, "passage": {"value": "X"}, "isl_subtype": {"value": "H5N1"}, "region": {"value": "North America", "confidence": {"North America": 1.0}, "entropy": -1e-12}, "segment_lineage": {"value": "ea1"}, "strain_name": {"value": "A/Canada_Goose/QC/FAV-1370-1/2022"}, "state": {"value": "QC", "confidence": {"QC": 1.0}, "entropy": -1e-12}, "ambig_present": {"value": "Absent"}, "N_count": {"value": "Zero"}, "genotype": {"value": "Not assigned"}, "isolate_hash": {"value": "938513f9438e75aea4a3dce30d1a6441"}, "originator": {"value": "Laboratoire de sant animale Ministre de l'Agriculture des Pcheries et de l'A"}, "tri_ambig_count": {"value": "Zero"}}, "branch_attrs": {"mutations": {"nuc": ["A67G"], "NA": ["M23V"]}, "labels": {"aa": "NA: M23V"}}}]}, {"name": "NODE_0000147", "node_attrs": {"div": 0.00491, "num_date": {"value": 2022.582, "confidence": [2022.526, 2022.655]}, "country": {"value": "Canada", "confidence": {"Canada": 0.997, "United States": 0.00283}, "entropy": 0.0194}, "host_generic": {"value": "avian", "confidence": {"avian": 0.999}, "entropy": 0.0064}, "region": {"value": "North America", "confidence": {"North America": 1.0}, "entropy": 3.32e-08}, "state": {"value": "QC", "confidence": {"QC": 1.0}, "entropy": 0.000531}}, "branch_attrs": {"mutations": {}}, "children": [{"name": "A/ring-billed_gull/QC/FAV-1149-9/2022_76b29b70f3", "node_attrs": {"div": 0.00561, "num_date": {"value": 2022.755, "confidence": [2022.755, 2022.755], "inferred": false}, "host": {"value": "ring-billed gull"}, "primary_identifier": {"value": "EPI_ISL_19154545"}, "tn_93_dist_b313": {"value": 0.0136}, "country": {"value": "Canada", "confidence": {"Canada": 1.0}, "entropy": -1e-12}, "reason_for_submission": {"value": "surveillance"}, "host_generic": {"value": "avian", "confidence": {"avian": 1.0}, "entropy": -1e-12}, "internal_date": {"value": "2024-21"}, "N_present": {"value": "Absent"}, "bi_ambig_count": {"value": "Zero"}, "isolate_submitter": {"value": "CA-Win-CFIA"}, "data_source": {"value": "GISAID"}, "ha_genetic_group": {"value": "2.3.4.4b"}, "passage": {"value": "X"}, "isl_subtype": {"value": "H5N1"}, "region": {"value": "North America", "confidence": {"North America": 1.0}, "entropy": -1e-12}, "segment_lineage": {"value": "ea1"}, "strain_name": {"value": "A/Ring-Billed_Gull/QC/FAV-1149-9/2022"}, "state": {"value": "QC", "confidence": {"QC": 1.0}, "entropy": -1e-12}, "ambig_present": {"value": "Absent"}, "N_count": {"value": "Zero"}, "genotype": {"value": "A1"}, "isolate_hash": {"value": "76b29b70f3af0f26aa0e9f3d6f8492fc"}, "originator": {"value": "Laboratoire de sant animale Ministre de l'Agriculture des Pcheries et de l'A"}, "tri_ambig_count": {"value": "Zero"}}, "branch_attrs": {"mutations": {"nuc": ["C277T"], "NA": ["P93S"]}, "labels": {"aa": "NA: P93S"}}}, {"name": "NODE_0000148", "node_attrs": {"div": 0.00491, "num_date": {"value": 2022.689, "confidence": [2022.568, 2022.689]}, "country": {"value": "Canada", "confidence": {"Canada": 0.968, "United States": 0.0318}, "entropy": 0.141}, "host_generic": {"value": "avian", "confidence": {"avian": 0.999}, "entropy": 0.0064}, "region": {"value": "North America", "confidence": {"North America": 1.0}, "entropy": 3.32e-08}, "state": {"value": "QC", "confidence": {"QC": 0.995, "VT": 0.00459}, "entropy": 0.0324}}, "branch_attrs": {"mutations": {}}, "children": [{"name": "A/mixed/QC/FAV-1167-6/2022_09cb634b67", "node_attrs": {"div": 0.00491, "num_date": {"value": 2022.785, "confidence": [2022.785, 2022.785], "inferred": false}, "host": {"value": "bird"}, "primary_identifier": {"value": "EPI_ISL_19154611"}, "tn_93_dist_b313": {"value": 0.0129}, "country": {"value": "Canada", "confidence": {"Canada": 1.0}, "entropy": -1e-12}, "reason_for_submission": {"value": "surveillance"}, "host_generic": {"value": "avian", "confidence": {"avian": 1.0}, "entropy": -1e-12}, "internal_date": {"value": "2024-21"}, "N_present": {"value": "Absent"}, "bi_ambig_count": {"value": "Zero"}, "isolate_submitter": {"value": "CA-Win-CFIA"}, "data_source": {"value": "GISAID"}, "ha_genetic_group": {"value": "2.3.4.4b"}, "passage": {"value": "X"}, "isl_subtype": {"value": "H5N1"}, "region": {"value": "North America", "confidence": {"North America": 1.0}, "entropy": -1e-12}, "segment_lineage": {"value": "ea1"}, "strain_name": {"value": "A/Mixed/QC/FAV-1167-6/2022"}, "state": {"value": "QC", "confidence": {"QC": 1.0}, "entropy": -1e-12}, "ambig_present": {"value": "Absent"}, "N_count": {"value": "Zero"}, "genotype": {"value": "A1"}, "isolate_hash": {"value": "09cb634b676c56410ecc69ee12e152a8"}, "originator": {"value": "Canadian Food Inspection Agency"}, "tri_ambig_count": {"value": "Zero"}}, "branch_attrs": {"mutations": {}}}, {"name": "A/wood_duck/Vermont/22-029063-031/2022_334566630e", "node_attrs": {"div": 0.00491, "num_date": {"value": 2022.689, "confidence": [2022.689, 2022.689], "inferred": false}, "host": {"value": "wood duck"}, "primary_identifier": {"value": "EPI_ISL_19605185"}, "tn_93_dist_b313": {"value": 0.0129}, "country": {"value": "United States", "confidence": {"United States": 1.0}, "entropy": -1e-12}, "reason_for_submission": {"value": "surveillance"}, "host_generic": {"value": "avian", "confidence": {"avian": 1.0}, "entropy": -1e-12}, "internal_date": {"value": "2024-51"}, "base_id": {"value": "22-029063-031"}, "N_present": {"value": "Absent"}, "bi_ambig_count": {"value": "Zero"}, "isolate_submitter": {"value": "import"}, "data_source": {"value": "GISAID"}, "ha_genetic_group": {"value": "2.3.4.4b"}, "passage": {"value": "OR"}, "isl_subtype": {"value": "H5N1"}, "region": {"value": "North America", "confidence": {"North America": 1.0}, "entropy": -1e-12}, "segment_lineage": {"value": "ea1"}, "strain_name": {"value": "A/wood duck/Vermont/22-029063-031/2022"}, "state": {"value": "VT", "confidence": {"VT": 1.0}, "entropy": -1e-12}, "ambig_present": {"value": "Absent"}, "N_count": {"value": "Zero"}, "genotype": {"value": "A1"}, "isolate_hash": {"value": "334566630e134f2095b8b046f538e1d3"}, "originator": {"value": "USDA APHIS Veterinary Services Diagnostic Virology Laboratory National Veterinary Services Laboratories"}, "tri_ambig_count": {"value": "Zero"}}, "branch_attrs": {"mutations": {}}}]}]}, {"name": "NODE_0010274", "node_attrs": {"div": 0.00561, "num_date": {"value": 2022.613, "confidence": [2022.499, 2022.713]}, "country": {"value": "United States", "confidence": {"United States": 0.929, "Canada": 0.0713}, "entropy": 0.257}, "host_generic": {"value": "avian", "confidence": {"avian": 0.868, "poultry": 0.132}, "entropy": 0.391}, "region": {"value": "North America", "confidence": {"North America": 1.0}, "entropy": 3.33e-08}, "confidence": {"value": 85.3}, "state": {"value": "QC", "confidence": {"QC": 0.691, "MA": 0.147, "PA": 0.087, "ON": 0.0312, "NY": 0.0299, "MN": 0.00194, "NJ": 0.00104}, "entropy": 1.069}}, "branch_attrs": {"mutations": {"nuc": ["C63T"]}}, "children": [{"name": "NODE_0000111", "node_attrs": {"div": 0.00561, "num_date": {"value": 2022.716, "confidence": [2022.615, 2022.716]}, "country": {"value": "United States", "confidence": {"United States": 0.996, "Canada": 0.00449}, "entropy": 0.0287}, "host_generic": {"value": "avian", "confidence": {"avian": 0.806, "poultry": 0.194}, "entropy": 0.493}, "region": {"value": "North America", "confidence": {"North America": 1.0}, "entropy": 3.32e-08}, "state": {"value": "PA", "confidence": {"PA": 0.508, "QC": 0.302, "MA": 0.0708, "ON": 0.0437, "NY": 0.0407, "NJ": 0.00331, "MN": 0.00317, "NB": 0.00142, "VT": 0.00141, "NS": 0.00134, "PE": 0.00132, "ME": 0.00116, "MI": 0.00103}, "entropy": 1.408}}, "branch_attrs": {"mutations": {}}, "children": [{"name": "A/Canada_goose/Pennsylvania/22-030262-003/2022_439dc027ce", "node_attrs": {"div": 0.00561, "num_date": {"value": 2022.716, "confidence": [2022.716, 2022.716], "inferred": false}, "host": {"value": "Canada goose"}, "primary_identifier": {"value": "EPI_ISL_19607688"}, "tn_93_dist_b313": {"value": 0.0136}, "country": {"value": "United States", "confidence": {"United States": 1.0}, "entropy": -1e-12}, "reason_for_submission": {"value": "surveillance"}, "host_generic": {"value": "avian", "confidence": {"avian": 1.0}, "entropy": -1e-12}, "internal_date": {"value": "2024-51"}, "base_id": {"value": "22-030262-003"}, "N_present": {"value": "Absent"}, "bi_ambig_count": {"value": "Zero"}, "isolate_submitter": {"value": "import"}, "data_source": {"value": "GISAID"}, "ha_genetic_group": {"value": "2.3.4.4b"}, "passage": {"value": "OR"}, "isl_subtype": {"value": "H5N1"}, "region": {"value": "North America", "confidence": {"North America": 1.0}, "entropy": -1e-12}, "segment_lineage": {"value": "ea1"}, "strain_name": {"value": "A/canada goose/Pennsylvania/22-030262-003/2022"}, "state": {"value": "PA", "confidence": {"PA": 1.0}, "entropy": -1e-12}, "ambig_present": {"value": "Absent"}, "N_count": {"value": "Zero"}, "genotype": {"value": "A1"}, "isolate_hash": {"value": "439dc027ce793f429be5ea1b43dcf06f"}, "originator": {"value": "USDA APHIS Veterinary Services Diagnostic Virology Laboratory National Veterinary Services Laboratories"}, "tri_ambig_count": {"value": "Zero"}}, "branch_attrs": {"mutations": {}}}, {"name": "A/chicken/Massachussetts/22-035225-001-original/2022_ac79450f25", "node_attrs": {"div": 0.00561, "num_date": {"value": 2022.834, "confidence": [2022.834, 2022.834], "inferred": false}, "host": {"value": "chicken"}, "primary_identifier": {"value": "EPI_ISL_16297079"}, "tn_93_dist_b313": {"value": 0.0136}, "country": {"value": "United States", "confidence": {"United States": 1.0}, "entropy": -1e-12}, "reason_for_submission": {"value": "surveillance"}, "host_generic": {"value": "poultry", "confidence": {"poultry": 1.0}, "entropy": -1e-12}, "base_id": {"value": "22-035225-001"}, "N_present": {"value": "Absent"}, "bi_ambig_count": {"value": "Zero"}, "data_source": {"value": "GISAID"}, "ha_genetic_group": {"value": "2.3.4.4b"}, "passage": {"value": "OR"}, "isl_subtype": {"value": "H5N1"}, "region": {"value": "North America", "confidence": {"North America": 1.0}, "entropy": -1e-12}, "segment_lineage": {"value": "ea1"}, "strain_name": {"value": "A/chicken/Massachussetts/22-035225-001-original/2022"}, "state": {"value": "PA", "confidence": {"PA": 0.461, "QC": 0.263, "MA": 0.0685, "NY": 0.0459, "ON": 0.0455, "NJ": 0.00825, "MN": 0.00559, "VT": 0.00419, "NB": 0.00399, "NS": 0.00392, "PE": 0.00388, "ME": 0.00328, "MI": 0.00284, "NL": 0.0027, "OH": 0.00269, "CT": 0.00264, "NH": 0.00241, "NC": 0.00238, "VA": 0.0022, "MB": 0.0022, "WI": 0.00212, "FL": 0.00205, "GA": 0.00198, "NT": 0.00196, "ND": 0.00196, "MO": 0.00193, "RI": 0.00193, "": 0.00187, "NU": 0.00182, "IA": 0.0018, "SD": 0.00178, "DE": 0.00176, "TN": 0.00175, "AL": 0.00171, "MD": 0.00167, "SK": 0.00164, "NM": 0.00162, "KY": 0.00162, "SC": 0.00159, "IL": 0.00158, "AZ": 0.00158, "AR": 0.00156, "YT": 0.00149, "OK": 0.00148, "MS": 0.00148, "NE": 0.00144, "LA": 0.00144, "IN": 0.00144, "KS": 0.00136, "UT": 0.00131, "WY": 0.0013, "CO": 0.0013, "NV": 0.00122, "CA": 0.00111}, "entropy": 1.874}, "ambig_present": {"value": "Absent"}, "N_count": {"value": "Zero"}, "genotype": {"value": "Minor17"}, "isolate_hash": {"value": "ac79450f2579146d4ab5a91aad654267"}, "originator": {"value": "National Veterinary Services Laboratories  USDA"}, "tri_ambig_count": {"value": "Zero"}}, "branch_attrs": {"mutations": {}}}]}, {"name": "NODE_0000150", "node_attrs": {"div": 0.00561, "num_date": {"value": 2022.789, "confidence": [2022.605, 2022.825]}, "country": {"value": "United States", "confidence": {"United States": 0.993, "Canada": 0.00743}, "entropy": 0.0438}, "host_generic": {"value": "avian", "confidence": {"avian": 0.754, "poultry": 0.246}, "entropy": 0.558}, "region": {"value": "North America", "confidence": {"North America": 1.0}, "entropy": 5.7e-08}, "state": {"value": "MA", "confidence": {"MA": 0.457, "QC": 0.418, "PA": 0.052, "NY": 0.0235, "ON": 0.023, "MN": 0.00249, "NB": 0.00139, "NJ": 0.00131, "NS": 0.00113, "VT": 0.0011, "PE": 0.00109, "NH": 0.00109, "ME": 0.001}, "entropy": 1.251}}, "branch_attrs": {"mutations": {}}, "children": [{"name": "A/red_tailed_hawk/Massachusetts/23-015884-020/2023_94856e2361", "node_attrs": {"div": 0.00913, "num_date": {"value": 2023.264, "confidence": [2023.264, 2023.264], "inferred": false}, "host": {"value": "red tailed hawk"}, "primary_identifier": {"value": "SAMN42286156"}, "tn_93_dist_b313": {"value": 0.0173}, "county": {"value": "northbridge"}, "country": {"value": "United States", "confidence": {"United States": 1.0}, "entropy": -1e-12}, "reason_for_submission": {"value": "surveillance"}, "host_generic": {"value": "avian", "confidence": {"avian": 1.0}, "entropy": -1e-12}, "internal_date": {"value": "2025-6"}, "base_id": {"value": "23-015884-020"}, "N_present": {"value": "Absent"}, "bi_ambig_count": {"value": "Zero"}, "isolate_submitter": {"value": "USDA-NVSL"}, "data_source": {"value": "sra"}, "ha_genetic_group": {"value": "2.3.4.4b"}, "passage": {"value": "X"}, "isl_subtype": {"value": "H5N1"}, "region": {"value": "North America", "confidence": {"North America": 1.0}, "entropy": -1e-12}, "segment_lineage": {"value": "ea1"}, "strain_name": {"value": "A/red tailed hawk/Massachusetts/23-015884-020/2023"}, "state": {"value": "MA", "confidence": {"MA": 1.0}, "entropy": -1e-12}, "ambig_present": {"value": "Absent"}, "N_count": {"value": "Zero"}, "genotype": {"value": "Minor17"}, "isolate_hash": {"value": "94856e2361f56d12b17e052d286faaa5"}, "originator": {"value": "PRJNA980729"}, "tri_ambig_count": {"value": "Zero"}}, "branch_attrs": {"mutations": {"nuc": ["T51C", "T78C", "G1026A", "C1077T", "G1246A"], "NA": ["D416N"]}, "labels": {"aa": "NA: D416N"}}}, {"name": "A/chicken/Massachussetts/22-035234-001-original/2022_4d0ae70eea", "node_attrs": {"div": 0.00561, "num_date": {"value": 2022.834, "confidence": [2022.834, 2022.834], "inferred": false}, "host": {"value": "chicken"}, "primary_identifier": {"value": "EPI_ISL_16297080"}, "tn_93_dist_b313": {"value": 0.0136}, "country": {"value": "United States", "confidence": {"United States": 1.0}, "entropy": -1e-12}, "reason_for_submission": {"value": "surveillance"}, "host_generic": {"value": "poultry", "confidence": {"poultry": 1.0}, "entropy": -1e-12}, "base_id": {"value": "22-035234-001"}, "N_present": {"value": "Absent"}, "bi_ambig_count": {"value": "Zero"}, "data_source": {"value": "GISAID"}, "ha_genetic_group": {"value": "2.3.4.4b"}, "passage": {"value": "OR"}, "isl_subtype": {"value": "H5N1"}, "region": {"value": "North America", "confidence": {"North America": 1.0}, "entropy": -1e-12}, "segment_lineage": {"value": "ea1"}, "strain_name": {"value": "A/chicken/Massachussetts/22-035234-001-original/2022"}, "state": {"value": "MA", "confidence": {"MA": 0.425, "QC": 0.363, "PA": 0.0495, "NY": 0.0287, "ON": 0.0273, "MN": 0.00503, "NB": 0.00467, "VT": 0.0044, "NS": 0.00425, "PE": 0.0042, "NH": 0.00373, "CT": 0.00341, "ME": 0.00329, "NJ": 0.00319, "NL": 0.00279, "RI": 0.00241, "OH": 0.00221, "MI": 0.00209, "NC": 0.002, "GA": 0.00196, "FL": 0.00191, "VA": 0.00181, "NU": 0.00177, "MB": 0.00177, "MO": 0.00175, "TN": 0.0017, "DE": 0.00169, "WI": 0.00168, "NT": 0.00166, "AL": 0.00164, "NM": 0.00156, "KY": 0.00154, "IL": 0.00153, "AZ": 0.00152, "": 0.0015, "SC": 0.0015, "AR": 0.0015, "MD": 0.00149, "YT": 0.00143, "OK": 0.00142, "SD": 0.00141, "MS": 0.00141, "LA": 0.00139, "ND": 0.00138, "NE": 0.00138, "IA": 0.00136, "IN": 0.00135, "KS": 0.00131, "UT": 0.00121, "NV": 0.00117, "SK": 0.00113, "CA": 0.00108, "CO": 0.00105, "WY": 0.00101}, "entropy": 1.733}, "ambig_present": {"value": "Absent"}, "N_count": {"value": "Zero"}, "genotype": {"value": "Minor17"}, "isolate_hash": {"value": "4d0ae70eeac7ca3ec2e54975ecc4ab18"}, "originator": {"value": "National Veterinary Services Laboratories  USDA"}, "tri_ambig_count": {"value": "Zero"}}, "branch_attrs": {"mutations": {}}}]}]}]}]}]}]}, {"name": "NODE_0000151", "node_attrs": {"div": 0.0021, "num_date": {"value": 2021.44, "confidence": [2021.373, 2021.44]}, "country": {"value": "United States", "confidence": {"United States": 0.962, "Canada": 0.0361, "Vietnam": 0.00195}, "entropy": 0.169}, "host_generic": {"value": "poultry", "confidence": {"poultry": 0.757, "avian": 0.242, "environment": 0.00123}, "entropy": 0.564}, "region": {"value": "North America", "confidence": {"North America": 0.946, "Southeastern Asia": 0.0538}, "entropy": 0.209}}, "branch_attrs": {"mutations": {}}, "children": [{"name": "A/environment/Vietnam/Raho5-05-21-595-3/2021_70475df8c3", "node_attrs": {"div": 0.0021, "num_date": {"value": 2021.44, "confidence": [2021.44, 2021.44], "inferred": false}, "host": {"value": "sample"}, "primary_identifier": {"value": "3030956368"}, "tn_93_dist_b313": {"value": 0.01}, "country": {"value": "Vietnam", "confidence": {"Vietnam": 1.0}, "entropy": -1e-12}, "reason_for_submission": {"value": "surveillance"}, "host_generic": {"value": "environment", "confidence": {"environment": 1.0}, "entropy": -1e-12}, "N_present": {"value": "Absent"}, "bi_ambig_count": {"value": "Zero"}, "isolate_submitter": {"value": "US-Atl-CDC"}, "data_source": {"value": "DISC"}, "ha_genetic_group": {"value": "UNRECOGNIZABLE"}, "passage": {"value": "OR"}, "isl_subtype": {"value": "N1"}, "region": {"value": "Southeastern Asia", "confidence": {"Southeastern Asia": 1.0}, "entropy": -1e-12}, "segment_lineage": {"value": "ea1"}, "strain_name": {"value": "A/Environment/Vietnam/Raho5-05-21-595-3/2021"}, "ambig_present": {"value": "Absent"}, "N_count": {"value": "Zero"}, "genotype": {"value": "Not assigned"}, "isolate_hash": {"value": "70475df8c328c23f06e573edeacc48c6"}, "tri_ambig_count": {"value": "Zero"}}, "branch_attrs": {"mutations": {}}}, {"name": "NODE_0000152", "node_attrs": {"div": 0.0021, "num_date": {"value": 2022.095, "confidence": [2021.937, 2022.209]}, "country": {"value": "United States", "confidence": {"United States": 0.999, "Canada": 0.0014}, "entropy": 0.0106}, "host_generic": {"value": "poultry", "confidence": {"poultry": 0.988, "avian": 0.0116}, "entropy": 0.0634}, "region": {"value": "North America", "confidence": {"North America": 1.0}, "entropy": 0.000334}, "state": {"value": "PA", "confidence": {"PA": 0.999}, "entropy": 0.0121}}, "branch_attrs": {"mutations": {}}, "children": [{"name": "NODE_0000153", "node_attrs": {"div": 0.0021, "num_date": {"value": 2022.167, "confidence": [2022.086, 2022.246]}, "country": {"value": "United States", "confidence": {"United States": 1.0}, "entropy": 0.00225}, "host_generic": {"value": "poultry", "confidence": {"poultry": 0.998, "avian": 0.00186}, "entropy": 0.0136}, "region": {"value": "North America", "confidence": {"North America": 1.0}, "entropy": 7.25e-07}, "state": {"value": "PA", "confidence": {"PA": 1.0}, "entropy": 0.000182}}, "branch_attrs": {"mutations": {}}, "children": [{"name": "NODE_0000154", "node_attrs": {"div": 0.0021, "num_date": {"value": 2022.258, "confidence": [2022.141, 2022.284]}, "country": {"value": "United States", "confidence": {"United States": 1.0}, "entropy": 0.00141}, "host_generic": {"value": "poultry", "confidence": {"poultry": 0.999}, "entropy": 0.0067}, "region": {"value": "North America", "confidence": {"North America": 1.0}, "entropy": 3.43e-08}, "state": {"value": "PA", "confidence": {"PA": 1.0}, "entropy": 8.14e-05}}, "branch_attrs": {"mutations": {}}, "children": [{"name": "A/duck/Pennsylvania/22-016645-001-original/2022_1abe628458", "node_attrs": {"div": 0.0021, "num_date": {"value": 2022.385, "confidence": [2022.385, 2022.385], "inferred": false}, "host": {"value": "duck"}, "primary_identifier": {"value": "EPI_ISL_19559135"}, "tn_93_dist_b313": {"value": 0.01}, "country": {"value": "United States", "confidence": {"United States": 1.0}, "entropy": -1e-12}, "reason_for_submission": {"value": "surveillance"}, "host_generic": {"value": "poultry", "confidence": {"poultry": 1.0}, "entropy": -1e-12}, "internal_date": {"value": "2025-3"}, "base_id": {"value": "22-016645-001"}, "N_present": {"value": "Absent"}, "bi_ambig_count": {"value": "Zero"}, "data_source": {"value": "GISAID"}, "ha_genetic_group": {"value": "2.3.4.4b"}, "passage": {"value": "OR"}, "isl_subtype": {"value": "H5N1"}, "region": {"value": "North America", "confidence": {"North America": 1.0}, "entropy": -1e-12}, "segment_lineage": {"value": "ea1"}, "strain_name": {"value": "A/duck/Pennsylvania/22-016645-001-original/2022"}, "state": {"value": "PA", "confidence": {"PA": 1.0}, "entropy": -1e-12}, "ambig_present": {"value": "Absent"}, "N_count": {"value": "Zero"}, "genotype": {"value": "A1"}, "isolate_hash": {"value": "1abe628458a604f30bac832000c4a1d6"}, "originator": {"value": "National Veterinary Services Laboratories  USDA"}, "tri_ambig_count": {"value": "Zero"}}, "branch_attrs": {"mutations": {}}}, {"name": "A/chicken/Pennsylvania/22-011531-002-original/2022_708449271e", "node_attrs": {"div": 0.0021, "num_date": {"value": 2022.284, "confidence": [2022.284, 2022.284], "inferred": false}, "host": {"value": "chicken"}, "primary_identifier": {"value": "EPI_ISL_16102164"}, "tn_93_dist_b313": {"value": 0.01}, "country": {"value": "United States", "confidence": {"United States": 1.0}, "entropy": -1e-12}, "reason_for_submission": {"value": "surveillance"}, "host_generic": {"value": "poultry", "confidence": {"poultry": 1.0}, "entropy": -1e-12}, "base_id": {"value": "22-011531-002"}, "N_present": {"value": "Absent"}, "bi_ambig_count": {"value": "Zero"}, "data_source": {"value": "GISAID"}, "ha_genetic_group": {"value": "2.3.4.4b"}, "passage": {"value": "OR"}, "isl_subtype": {"value": "H5N1"}, "region": {"value": "North America", "confidence": {"North America": 1.0}, "entropy": -1e-12}, "segment_lineage": {"value": "ea1"}, "strain_name": {"value": "A/chicken/Pennsylvania/22-011531-002-original/2022"}, "state": {"value": "PA", "confidence": {"PA": 1.0}, "entropy": -1e-12}, "ambig_present": {"value": "Absent"}, "N_count": {"value": "Zero"}, "genotype": {"value": "A1"}, "isolate_hash": {"value": "708449271e60255a7773385576c1cbb0"}, "originator": {"value": "National Veterinary Services Laboratories  USDA"}, "tri_ambig_count": {"value": "Zero"}}, "branch_attrs": {"mutations": {}}}]}, {"name": "NODE_0010283", "node_attrs": {"div": 0.0028, "num_date": {"value": 2022.366, "confidence": [2022.268, 2022.366]}, "country": {"value": "United States", "confidence": {"United States": 1.0}, "entropy": 0.00141}, "host_generic": {"value": "poultry", "confidence": {"poultry": 0.999}, "entropy": 0.0067}, "region": {"value": "North America", "confidence": {"North America": 1.0}, "entropy": 3.43e-08}, "confidence": {"value": 92.3}, "state": {"value": "PA", "confidence": {"PA": 1.0}, "entropy": 8.14e-05}}, "branch_attrs": {"mutations": {"nuc": ["C216T"]}}, "children": [{"name": "A/chicken/Pennsylvania/22-015201-001-original/2022_d6b2ceede7", "node_attrs": {"div": 0.0028, "num_date": {"value": 2022.366, "confidence": [2022.366, 2022.366], "inferred": false}, "host": {"value": "chicken"}, "primary_identifier": {"value": "EPI_ISL_16243598"}, "tn_93_dist_b313": {"value": 0.0107}, "country": {"value": "United States", "confidence": {"United States": 1.0}, "entropy": -1e-12}, "reason_for_submission": {"value": "surveillance"}, "host_generic": {"value": "poultry", "confidence": {"poultry": 1.0}, "entropy": -1e-12}, "base_id": {"value": "22-015201-001"}, "N_present": {"value": "Absent"}, "bi_ambig_count": {"value": "Zero"}, "data_source": {"value": "GISAID"}, "ha_genetic_group": {"value": "2.3.4.4b"}, "passage": {"value": "OR"}, "isl_subtype": {"value": "H5N1"}, "region": {"value": "North America", "confidence": {"North America": 1.0}, "entropy": -1e-12}, "segment_lineage": {"value": "ea1"}, "strain_name": {"value": "A/chicken/Pennsylvania/22-015201-001-original/2022"}, "state": {"value": "PA", "confidence": {"PA": 1.0}, "entropy": -1e-12}, "ambig_present": {"value": "Absent"}, "N_count": {"value": "Zero"}, "genotype": {"value": "A1"}, "isolate_hash": {"value": "d6b2ceede7aaf4b52d3d694a00356c1a"}, "originator": {"value": "National Veterinary Services Laboratories  USDA"}, "tri_ambig_count": {"value": "Zero"}}, "branch_attrs": {"mutations": {}}}, {"name": "A/chicken/Pennsylvania/22-015201-004/2022_3b15474ab7", "node_attrs": {"div": 0.0028, "num_date": {"value": 2022.366, "confidence": [2022.366, 2022.366], "inferred": false}, "host": {"value": "chicken"}, "primary_identifier": {"value": "EPI_ISL_19765926"}, "tn_93_dist_b313": {"value": 0.0107}, "country": {"value": "United States", "confidence": {"United States": 1.0}, "entropy": -1e-12}, "reason_for_submission": {"value": "surveillance"}, "host_generic": {"value": "poultry", "confidence": {"poultry": 1.0}, "entropy": -1e-12}, "internal_date": {"value": "2025-11"}, "base_id": {"value": "22-015201-004"}, "N_present": {"value": "Absent"}, "bi_ambig_count": {"value": "Zero"}, "isolate_submitter": {"value": "import"}, "data_source": {"value": "GISAID"}, "ha_genetic_group": {"value": "2.3.4.4b"}, "passage": {"value": "OR"}, "isl_subtype": {"value": "H5N1"}, "region": {"value": "North America", "confidence": {"North America": 1.0}, "entropy": -1e-12}, "segment_lineage": {"value": "ea1"}, "strain_name": {"value": "A/chicken/Pennsylvania/22-015201-004/2022"}, "state": {"value": "PA", "confidence": {"PA": 1.0}, "entropy": -1e-12}, "ambig_present": {"value": "Absent"}, "N_count": {"value": "Zero"}, "genotype": {"value": "A1"}, "isolate_hash": {"value": "3b15474ab7fd002c903ac107be63a484"}, "originator": {"value": "USDA APHIS Veterinary Services Diagnostic Virology Laboratory National Veterinary Services Laboratories"}, "tri_ambig_count": {"value": "Zero"}}, "branch_attrs": {"mutations": {}}}]}]}, {"name": "NODE_0000156", "node_attrs": {"div": 0.0021, "num_date": {"value": 2022.097, "confidence": [2021.999, 2022.213]}, "country": {"value": "United States", "confidence": {"United States": 1.0}, "entropy": 0.00228}, "host_generic": {"value": "poultry", "confidence": {"poultry": 0.998, "avian": 0.00192}, "entropy": 0.0139}, "region": {"value": "North America", "confidence": {"North America": 1.0}, "entropy": 7.25e-07}, "state": {"value": "PA", "confidence": {"PA": 1.0}, "entropy": 0.000182}}, "branch_attrs": {"mutations": {}}, "children": [{"name": "NODE_0000158", "node_attrs": {"div": 0.0021, "num_date": {"value": 2022.13, "confidence": [2022.072, 2022.233]}, "country": {"value": "United States", "confidence": {"United States": 1.0}, "entropy": 0.00159}, "host_generic": {"value": "poultry", "confidence": {"poultry": 0.999}, "entropy": 0.00786}, "region": {"value": "North America", "confidence": {"North America": 1.0}, "entropy": 3.44e-08}, "state": {"value": "PA", "confidence": {"PA": 1.0}, "entropy": 8.34e-05}}, "branch_attrs": {"mutations": {}}, "children": [{"name": "NODE_0000161", "node_attrs": {"div": 0.0021, "num_date": {"value": 2022.204, "confidence": [2022.157, 2022.284]}, "country": {"value": "United States", "confidence": {"United States": 1.0}, "entropy": 0.00136}, "host_generic": {"value": "poultry", "confidence": {"poultry": 0.999}, "entropy": 0.00621}, "region": {"value": "North America", "confidence": {"North America": 1.0}, "entropy": 3.32e-08}, "state": {"value": "PA", "confidence": {"PA": 1.0}, "entropy": 8.04e-05}}, "branch_attrs": {"mutations": {}}, "children": [{"name": "A/chicken/Pennsylvania/22-011920-001/2022_fea51529a0", "node_attrs": {"div": 0.0021, "num_date": {"value": 2022.295, "confidence": [2022.295, 2022.295], "inferred": false}, "host": {"value": "chicken"}, "primary_identifier": {"value": "SAMN35648627"}, "tn_93_dist_b313": {"value": 0.01}, "county": {"value": "lancaster county"}, "country": {"value": "United States", "confidence": {"United States": 1.0}, "entropy": -1e-12}, "reason_for_submission": {"value": "surveillance"}, "host_generic": {"value": "poultry", "confidence": {"poultry": 1.0}, "entropy": -1e-12}, "internal_date": {"value": "2025-6"}, "base_id": {"value": "22-011920-001"}, "N_present": {"value": "Absent"}, "bi_ambig_count": {"value": "One"}, "isolate_submitter": {"value": "USDA-NVSL"}, "data_source": {"value": "sra"}, "ha_genetic_group": {"value": "2.3.4.4b"}, "passage": {"value": "X"}, "isl_subtype": {"value": "H5N1"}, "region": {"value": "North America", "confidence": {"North America": 1.0}, "entropy": -1e-12}, "segment_lineage": {"value": "ea1"}, "strain_name": {"value": "A/chicken/Pennsylvania/22-011920-001/2022"}, "state": {"value": "PA", "confidence": {"PA": 1.0}, "entropy": -1e-12}, "ambig_positions_NT": {"value": "665"}, "ambig_present": {"value": "Present"}, "N_count": {"value": "Zero"}, "genotype": {"value": "A1"}, "isolate_hash": {"value": "fea51529a05431f08d20ed7c8049ad97"}, "originator": {"value": "PRJNA980729"}, "tri_ambig_count": {"value": "Zero"}}, "branch_attrs": {"mutations": {}}}, {"name": "A/chicken/Pennsylvania/22-011531-006/2022_5840d50ee7", "node_attrs": {"div": 0.0021, "num_date": {"value": 2022.284, "confidence": [2022.284, 2022.284], "inferred": false}, "host": {"value": "chicken"}, "primary_identifier": {"value": "SAMN35648528"}, "tn_93_dist_b313": {"value": 0.01}, "county": {"value": "lancaster county"}, "country": {"value": "United States", "confidence": {"United States": 1.0}, "entropy": -1e-12}, "reason_for_submission": {"value": "surveillance"}, "host_generic": {"value": "poultry", "confidence": {"poultry": 1.0}, "entropy": -1e-12}, "internal_date": {"value": "2025-6"}, "base_id": {"value": "22-011531-006"}, "N_present": {"value": "Absent"}, "bi_ambig_count": {"value": "Zero"}, "isolate_submitter": {"value": "USDA-NVSL"}, "data_source": {"value": "sra"}, "ha_genetic_group": {"value": "2.3.4.4b"}, "passage": {"value": "X"}, "isl_subtype": {"value": "H5N1"}, "region": {"value": "North America", "confidence": {"North America": 1.0}, "entropy": -1e-12}, "segment_lineage": {"value": "ea1"}, "strain_name": {"value": "A/chicken/Pennsylvania/22-011531-006/2022"}, "state": {"value": "PA", "confidence": {"PA": 1.0}, "entropy": -1e-12}, "ambig_present": {"value": "Absent"}, "N_count": {"value": "Zero"}, "genotype": {"value": "A1"}, "isolate_hash": {"value": "5840d50ee7523fec90baababf0307c23"}, "originator": {"value": "PRJNA980729"}, "tri_ambig_count": {"value": "Zero"}}, "branch_attrs": {"mutations": {}}}]}, {"name": "NODE_0000164", "node_attrs": {"div": 0.0021, "num_date": {"value": 2022.204, "confidence": [2022.119, 2022.229]}, "country": {"value": "United States", "confidence": {"United States": 1.0}, "entropy": 0.00155}, "host_generic": {"value": "poultry", "confidence": {"poultry": 0.999}, "entropy": 0.00733}, "region": {"value": "North America", "confidence": {"North America": 1.0}, "entropy": 3.33e-08}, "state": {"value": "PA", "confidence": {"PA": 1.0}, "entropy": 8.24e-05}}, "branch_attrs": {"mutations": {}}, "children": [{"name": "NODE_0000165", "node_attrs": {"div": 0.0021, "num_date": {"value": 2022.208, "confidence": [2022.153, 2022.265]}, "country": {"value": "United States", "confidence": {"United States": 1.0}, "entropy": 0.00152}, "host_generic": {"value": "poultry", "confidence": {"poultry": 0.999}, "entropy": 0.00711}, "region": {"value": "North America", "confidence": {"North America": 1.0}, "entropy": 3.33e-08}, "state": {"value": "PA", "confidence": {"PA": 1.0}, "entropy": 8.23e-05}}, "branch_attrs": {"mutations": {}}, "children": [{"name": "NODE_0000171", "node_attrs": {"div": 0.0021, "num_date": {"value": 2022.333, "confidence": [2022.221, 2022.333]}, "country": {"value": "United States", "confidence": {"United States": 1.0}, "entropy": 0.00136}, "host_generic": {"value": "poultry", "confidence": {"poultry": 0.999}, "entropy": 0.00614}, "region": {"value": "North America", "confidence": {"North America": 1.0}, "entropy": 3.32e-08}, "state": {"value": "PA", "confidence": {"PA": 1.0}, "entropy": 8.04e-05}}, "branch_attrs": {"mutations": {}}, "children": [{"name": "A/duck/Pennsylvania/22-013368-002-original/2022_759585b85b", "node_attrs": {"div": 0.0021, "num_date": {"value": 2022.333, "confidence": [2022.333, 2022.333], "inferred": false}, "host": {"value": "duck"}, "primary_identifier": {"value": "EPI_ISL_16171495"}, "tn_93_dist_b313": {"value": 0.01}, "country": {"value": "United States", "confidence": {"United States": 1.0}, "entropy": -1e-12}, "reason_for_submission": {"value": "surveillance"}, "host_generic": {"value": "poultry", "confidence": {"poultry": 1.0}, "entropy": -1e-12}, "base_id": {"value": "22-013368-002"}, "N_present": {"value": "Absent"}, "bi_ambig_count": {"value": "Zero"}, "data_source": {"value": "GISAID"}, "ha_genetic_group": {"value": "2.3.4.4b"}, "passage": {"value": "OR"}, "isl_subtype": {"value": "H5N1"}, "region": {"value": "North America", "confidence": {"North America": 1.0}, "entropy": -1e-12}, "segment_lineage": {"value": "ea1"}, "strain_name": {"value": "A/duck/Pennsylvania/22-013368-002-original/2022"}, "state": {"value": "PA", "confidence": {"PA": 1.0}, "entropy": -1e-12}, "ambig_present": {"value": "Absent"}, "N_count": {"value": "Zero"}, "genotype": {"value": "A1"}, "isolate_hash": {"value": "759585b85beba8fe236097cff76d0d60"}, "originator": {"value": "National Veterinary Services Laboratories  USDA"}, "tri_ambig_count": {"value": "Zero"}}, "branch_attrs": {"mutations": {}}}, {"name": "A/duck/Pennsylvania/22-014339-004/2022_9b592b43f1", "node_attrs": {"div": 0.0021, "num_date": {"value": 2022.349, "confidence": [2022.349, 2022.349], "inferred": false}, "host": {"value": "duck"}, "primary_identifier": {"value": "EPI_ISL_19766073"}, "tn_93_dist_b313": {"value": 0.01}, "country": {"value": "United States", "confidence": {"United States": 1.0}, "entropy": -1e-12}, "reason_for_submission": {"value": "surveillance"}, "host_generic": {"value": "poultry", "confidence": {"poultry": 1.0}, "entropy": -1e-12}, "internal_date": {"value": "2025-11"}, "base_id": {"value": "22-014339-004"}, "N_present": {"value": "Absent"}, "bi_ambig_count": {"value": "Zero"}, "isolate_submitter": {"value": "import"}, "data_source": {"value": "GISAID"}, "ha_genetic_group": {"value": "2.3.4.4b"}, "passage": {"value": "OR"}, "isl_subtype": {"value": "H5N1"}, "region": {"value": "North America", "confidence": {"North America": 1.0}, "entropy": -1e-12}, "segment_lineage": {"value": "ea1"}, "strain_name": {"value": "A/duck/Pennsylvania/22-014339-004/2022"}, "state": {"value": "PA", "confidence": {"PA": 1.0}, "entropy": -1e-12}, "ambig_present": {"value": "Absent"}, "N_count": {"value": "Zero"}, "genotype": {"value": "A1"}, "isolate_hash": {"value": "9b592b43f18733e2d43583d48268e3b4"}, "originator": {"value": "USDA APHIS Veterinary Services Diagnostic Virology Laboratory National Veterinary Services Laboratories"}, "tri_ambig_count": {"value": "Zero"}}, "branch_attrs": {"mutations": {}}}]}, {"name": "NODE_0000172", "node_attrs": {"div": 0.0021, "num_date": {"value": 2022.284, "confidence": [2022.176, 2022.284]}, "country": {"value": "United States", "confidence": {"United States": 1.0}, "entropy": 0.00136}, "host_generic": {"value": "poultry", "confidence": {"poultry": 0.999}, "entropy": 0.00614}, "region": {"value": "North America", "confidence": {"North America": 1.0}, "entropy": 3.32e-08}, "state": {"value": "PA", "confidence": {"PA": 1.0}, "entropy": 8.04e-05}}, "branch_attrs": {"mutations": {}}, "children": [{"name": "A/duck/Pennsylvania/22-016645-002-original/2022_be2c7fe4b5", "node_attrs": {"div": 0.0021, "num_date": {"value": 2022.385, "confidence": [2022.385, 2022.385], "inferred": false}, "host": {"value": "duck"}, "primary_identifier": {"value": "EPI_ISL_19559137"}, "tn_93_dist_b313": {"value": 0.01}, "country": {"value": "United States", "confidence": {"United States": 1.0}, "entropy": -1e-12}, "reason_for_submission": {"value": "surveillance"}, "host_generic": {"value": "poultry", "confidence": {"poultry": 1.0}, "entropy": -1e-12}, "internal_date": {"value": "2025-3"}, "base_id": {"value": "22-016645-002"}, "N_present": {"value": "Absent"}, "bi_ambig_count": {"value": "Zero"}, "data_source": {"value": "GISAID"}, "ha_genetic_group": {"value": "2.3.4.4b"}, "passage": {"value": "OR"}, "isl_subtype": {"value": "H5N1"}, "region": {"value": "North America", "confidence": {"North America": 1.0}, "entropy": -1e-12}, "segment_lineage": {"value": "ea1"}, "strain_name": {"value": "A/duck/Pennsylvania/22-016645-002-original/2022"}, "state": {"value": "PA", "confidence": {"PA": 1.0}, "entropy": -1e-12}, "ambig_present": {"value": "Absent"}, "N_count": {"value": "Zero"}, "genotype": {"value": "A1"}, "isolate_hash": {"value": "be2c7fe4b5a1b9e6b10902e0670091c2"}, "originator": {"value": "National Veterinary Services Laboratories  USDA"}, "tri_ambig_count": {"value": "Zero"}}, "branch_attrs": {"mutations": {}}}, {"name": "A/chicken/Pennsylvania/22-011531-005/2022_d505ea1d75", "node_attrs": {"div": 0.0021, "num_date": {"value": 2022.284, "confidence": [2022.284, 2022.284], "inferred": false}, "host": {"value": "chicken"}, "primary_identifier": {"value": "SAMN35648527"}, "tn_93_dist_b313": {"value": 0.01}, "county": {"value": "lancaster county"}, "country": {"value": "United States", "confidence": {"United States": 1.0}, "entropy": -1e-12}, "reason_for_submission": {"value": "surveillance"}, "host_generic": {"value": "poultry", "confidence": {"poultry": 1.0}, "entropy": -1e-12}, "internal_date": {"value": "2025-6"}, "base_id": {"value": "22-011531-005"}, "N_present": {"value": "Absent"}, "bi_ambig_count": {"value": "Zero"}, "isolate_submitter": {"value": "USDA-NVSL"}, "data_source": {"value": "sra"}, "ha_genetic_group": {"value": "2.3.4.4b"}, "passage": {"value": "X"}, "isl_subtype": {"value": "H5N1"}, "region": {"value": "North America", "confidence": {"North America": 1.0}, "entropy": -1e-12}, "segment_lineage": {"value": "ea1"}, "strain_name": {"value": "A/chicken/Pennsylvania/22-011531-005/2022"}, "state": {"value": "PA", "confidence": {"PA": 1.0}, "entropy": -1e-12}, "ambig_present": {"value": "Absent"}, "N_count": {"value": "Zero"}, "genotype": {"value": "A1"}, "isolate_hash": {"value": "d505ea1d7504afe6839fa2a4e45afb8e"}, "originator": {"value": "PRJNA980729"}, "tri_ambig_count": {"value": "Zero"}}, "branch_attrs": {"mutations": {}}}]}]}, {"name": "NODE_0010279", "node_attrs": {"div": 0.0028, "num_date": {"value": 2022.376, "confidence": [2022.294, 2022.407]}, "country": {"value": "United States", "confidence": {"United States": 1.0}, "entropy": 0.00152}, "host_generic": {"value": "poultry", "confidence": {"poultry": 0.999}, "entropy": 0.00711}, "region": {"value": "North America", "confidence": {"North America": 1.0}, "entropy": 3.33e-08}, "confidence": {"value": 86.3}, "state": {"value": "PA", "confidence": {"PA": 1.0}, "entropy": 8.23e-05}}, "branch_attrs": {"mutations": {"nuc": ["T866C"], "NA": ["M289T"]}, "labels": {"aa": "NA: M289T"}}, "children": [{"name": "NODE_0000118", "node_attrs": {"div": 0.0028, "num_date": {"value": 2022.394, "confidence": [2022.36, 2022.41]}, "country": {"value": "United States", "confidence": {"United States": 1.0}, "entropy": 0.00136}, "host_generic": {"value": "poultry", "confidence": {"poultry": 0.999}, "entropy": 0.00614}, "region": {"value": "North America", "confidence": {"North America": 1.0}, "entropy": 3.32e-08}, "state": {"value": "PA", "confidence": {"PA": 1.0}, "entropy": 8.04e-05}}, "branch_attrs": {"mutations": {}}, "children": [{"name": "A/duck/Pennsylvania/22-017013-006-original/2022_595de6f414", "node_attrs": {"div": 0.00351, "num_date": {"value": 2022.412, "confidence": [2022.412, 2022.412], "inferred": false}, "host": {"value": "duck"}, "primary_identifier": {"value": "EPI_ISL_19560325"}, "tn_93_dist_b313": {"value": 0.0115}, "country": {"value": "United States", "confidence": {"United States": 1.0}, "entropy": -1e-12}, "reason_for_submission": {"value": "surveillance"}, "host_generic": {"value": "poultry", "confidence": {"poultry": 1.0}, "entropy": -1e-12}, "internal_date": {"value": "2025-3"}, "base_id": {"value": "22-017013-006"}, "N_present": {"value": "Absent"}, "bi_ambig_count": {"value": "Zero"}, "data_source": {"value": "GISAID"}, "ha_genetic_group": {"value": "2.3.4.4b"}, "passage": {"value": "OR"}, "isl_subtype": {"value": "H5N1"}, "region": {"value": "North America", "confidence": {"North America": 1.0}, "entropy": -1e-12}, "segment_lineage": {"value": "ea1"}, "strain_name": {"value": "A/duck/Pennsylvania/22-017013-006-original/2022"}, "state": {"value": "PA", "confidence": {"PA": 1.0}, "entropy": -1e-12}, "ambig_present": {"value": "Absent"}, "N_count": {"value": "Zero"}, "genotype": {"value": "A1"}, "isolate_hash": {"value": "595de6f414af8c35e1475475bc11d4fe"}, "originator": {"value": "National Veterinary Services Laboratories  USDA"}, "tri_ambig_count": {"value": "Zero"}}, "branch_attrs": {"mutations": {"nuc": ["A615G"]}}}, {"name": "A/duck/Pennsylvania/22-017013-002-original/2022_cac0914281", "node_attrs": {"div": 0.0028, "num_date": {"value": 2022.412, "confidence": [2022.412, 2022.412], "inferred": false}, "host": {"value": "duck"}, "primary_identifier": {"value": "EPI_ISL_19560323"}, "tn_93_dist_b313": {"value": 0.0107}, "country": {"value": "United States", "confidence": {"United States": 1.0}, "entropy": -1e-12}, "reason_for_submission": {"value": "surveillance"}, "host_generic": {"value": "poultry", "confidence": {"poultry": 1.0}, "entropy": -1e-12}, "internal_date": {"value": "2025-3"}, "base_id": {"value": "22-017013-002"}, "N_present": {"value": "Absent"}, "bi_ambig_count": {"value": "Zero"}, "data_source": {"value": "GISAID"}, "ha_genetic_group": {"value": "2.3.4.4b"}, "passage": {"value": "OR"}, "isl_subtype": {"value": "H5N1"}, "region": {"value": "North America", "confidence": {"North America": 1.0}, "entropy": -1e-12}, "segment_lineage": {"value": "ea1"}, "strain_name": {"value": "A/duck/Pennsylvania/22-017013-002-original/2022"}, "state": {"value": "PA", "confidence": {"PA": 1.0}, "entropy": -1e-12}, "ambig_present": {"value": "Absent"}, "N_count": {"value": "Zero"}, "genotype": {"value": "A1"}, "isolate_hash": {"value": "cac091428178030aa0323374f9d75074"}, "originator": {"value": "National Veterinary Services Laboratories  USDA"}, "tri_ambig_count": {"value": "Zero"}}, "branch_attrs": {"mutations": {}}}]}, {"name": "NODE_0000174", "node_attrs": {"div": 0.0028, "num_date": {"value": 2022.412, "confidence": [2022.373, 2022.412]}, "country": {"value": "United States", "confidence": {"United States": 1.0}, "entropy": 0.00136}, "host_generic": {"value": "poultry", "confidence": {"poultry": 0.999}, "entropy": 0.00614}, "region": {"value": "North America", "confidence": {"North America": 1.0}, "entropy": 3.32e-08}, "state": {"value": "PA", "confidence": {"PA": 1.0}, "entropy": 8.04e-05}}, "branch_attrs": {"mutations": {}}, "children": [{"name": "A/duck/Pennsylvania/22-017013-001-original/2022_2cf8c8f7b0", "node_attrs": {"div": 0.0028, "num_date": {"value": 2022.412, "confidence": [2022.412, 2022.412], "inferred": false}, "host": {"value": "duck"}, "primary_identifier": {"value": "EPI_ISL_19560322"}, "tn_93_dist_b313": {"value": 0.0107}, "country": {"value": "United States", "confidence": {"United States": 1.0}, "entropy": -1e-12}, "reason_for_submission": {"value": "surveillance"}, "host_generic": {"value": "poultry", "confidence": {"poultry": 1.0}, "entropy": -1e-12}, "internal_date": {"value": "2025-3"}, "base_id": {"value": "22-017013-001"}, "N_present": {"value": "Absent"}, "bi_ambig_count": {"value": "Zero"}, "data_source": {"value": "GISAID"}, "ha_genetic_group": {"value": "2.3.4.4b"}, "passage": {"value": "OR"}, "isl_subtype": {"value": "H5N1"}, "region": {"value": "North America", "confidence": {"North America": 1.0}, "entropy": -1e-12}, "segment_lineage": {"value": "ea1"}, "strain_name": {"value": "A/duck/Pennsylvania/22-017013-001-original/2022"}, "state": {"value": "PA", "confidence": {"PA": 1.0}, "entropy": -1e-12}, "ambig_present": {"value": "Absent"}, "N_count": {"value": "Zero"}, "genotype": {"value": "A1"}, "isolate_hash": {"value": "2cf8c8f7b074cc7bcb99db1887c8b1ef"}, "originator": {"value": "National Veterinary Services Laboratories  USDA"}, "tri_ambig_count": {"value": "Zero"}}, "branch_attrs": {"mutations": {}}}, {"name": "A/duck/Pennsylvania/22-017013-003-original/2022_3a81cc3de9", "node_attrs": {"div": 0.0028, "num_date": {"value": 2022.412, "confidence": [2022.412, 2022.412], "inferred": false}, "host": {"value": "duck"}, "primary_identifier": {"value": "EPI_ISL_19560324"}, "tn_93_dist_b313": {"value": 0.0107}, "country": {"value": "United States", "confidence": {"United States": 1.0}, "entropy": -1e-12}, "reason_for_submission": {"value": "surveillance"}, "host_generic": {"value": "poultry", "confidence": {"poultry": 1.0}, "entropy": -1e-12}, "internal_date": {"value": "2025-3"}, "base_id": {"value": "22-017013-003"}, "N_present": {"value": "Absent"}, "bi_ambig_count": {"value": "Zero"}, "data_source": {"value": "GISAID"}, "ha_genetic_group": {"value": "2.3.4.4b"}, "passage": {"value": "OR"}, "isl_subtype": {"value": "H5N1"}, "region": {"value": "North America", "confidence": {"North America": 1.0}, "entropy": -1e-12}, "segment_lineage": {"value": "ea1"}, "strain_name": {"value": "A/duck/Pennsylvania/22-017013-003-original/2022"}, "state": {"value": "PA", "confidence": {"PA": 1.0}, "entropy": -1e-12}, "ambig_present": {"value": "Absent"}, "N_count": {"value": "Zero"}, "genotype": {"value": "A1"}, "isolate_hash": {"value": "3a81cc3de95d3a68a830516fbe56ebd6"}, "originator": {"value": "National Veterinary Services Laboratories  USDA"}, "tri_ambig_count": {"value": "Zero"}}, "branch_attrs": {"mutations": {}}}]}]}]}]}, {"name": "NODE_0000175", "node_attrs": {"div": 0.0021, "num_date": {"value": 2022.106, "confidence": [2022.029, 2022.215]}, "country": {"value": "United States", "confidence": {"United States": 1.0}, "entropy": 0.00159}, "host_generic": {"value": "poultry", "confidence": {"poultry": 0.999, "avian": 0.001}, "entropy": 0.00795}, "region": {"value": "North America", "confidence": {"North America": 1.0}, "entropy": 3.44e-08}, "state": {"value": "PA", "confidence": {"PA": 1.0}, "entropy": 8.34e-05}}, "branch_attrs": {"mutations": {}}, "children": [{"name": "NODE_0000178", "node_attrs": {"div": 0.0021, "num_date": {"value": 2022.146, "confidence": [2022.075, 2022.286]}, "country": {"value": "United States", "confidence": {"United States": 1.0}, "entropy": 0.00154}, "host_generic": {"value": "poultry", "confidence": {"poultry": 0.999}, "entropy": 0.0077}, "region": {"value": "North America", "confidence": {"North America": 1.0}, "entropy": 3.33e-08}, "state": {"value": "PA", "confidence": {"PA": 1.0}, "entropy": 8.23e-05}}, "branch_attrs": {"mutations": {}}, "children": [{"name": "NODE_0000179", "node_attrs": {"div": 0.0021, "num_date": {"value": 2022.207, "confidence": [2022.147, 2022.294]}, "country": {"value": "United States", "confidence": {"United States": 1.0}, "entropy": 0.00144}, "host_generic": {"value": "poultry", "confidence": {"poultry": 0.999}, "entropy": 0.00665}, "region": {"value": "North America", "confidence": {"North America": 1.0}, "entropy": 3.33e-08}, "state": {"value": "PA", "confidence": {"PA": 1.0}, "entropy": 8.13e-05}}, "branch_attrs": {"mutations": {}}, "children": [{"name": "A/chicken/Pennsylvania/22-012092-007/2022_46b7b93a96", "node_attrs": {"div": 0.0021, "num_date": {"value": 2022.297, "confidence": [2022.297, 2022.297], "inferred": false}, "host": {"value": "chicken"}, "primary_identifier": {"value": "SAMN35648674"}, "tn_93_dist_b313": {"value": 0.01}, "county": {"value": "lancaster county"}, "country": {"value": "United States", "confidence": {"United States": 1.0}, "entropy": -1e-12}, "reason_for_submission": {"value": "surveillance"}, "host_generic": {"value": "poultry", "confidence": {"poultry": 1.0}, "entropy": -1e-12}, "internal_date": {"value": "2025-6"}, "base_id": {"value": "22-012092-007"}, "N_present": {"value": "Absent"}, "bi_ambig_count": {"value": "Zero"}, "isolate_submitter": {"value": "USDA-NVSL"}, "data_source": {"value": "sra"}, "ha_genetic_group": {"value": "2.3.4.4b"}, "passage": {"value": "X"}, "isl_subtype": {"value": "H5N1"}, "region": {"value": "North America", "confidence": {"North America": 1.0}, "entropy": -1e-12}, "segment_lineage": {"value": "ea1"}, "strain_name": {"value": "A/chicken/Pennsylvania/22-012092-007/2022"}, "state": {"value": "PA", "confidence": {"PA": 1.0}, "entropy": -1e-12}, "ambig_present": {"value": "Absent"}, "N_count": {"value": "Zero"}, "genotype": {"value": "A1"}, "isolate_hash": {"value": "46b7b93a96c77dc8e4a3e01f2cde4102"}, "originator": {"value": "PRJNA980729"}, "tri_ambig_count": {"value": "Zero"}}, "branch_attrs": {"mutations": {}}}, {"name": "NODE_0000180", "node_attrs": {"div": 0.0021, "num_date": {"value": 2022.297, "confidence": [2022.177, 2022.297]}, "country": {"value": "United States", "confidence": {"United States": 1.0}, "entropy": 0.00135}, "host_generic": {"value": "poultry", "confidence": {"poultry": 0.999}, "entropy": 0.00611}, "region": {"value": "North America", "confidence": {"North America": 1.0}, "entropy": 3.32e-08}, "state": {"value": "PA", "confidence": {"PA": 1.0}, "entropy": 8.04e-05}}, "branch_attrs": {"mutations": {}}, "children": [{"name": "A/chicken/Pennsylvania/22-012092-010-original/2022_afb33664f2", "node_attrs": {"div": 0.0021, "num_date": {"value": 2022.297, "confidence": [2022.297, 2022.297], "inferred": false}, "host": {"value": "chicken"}, "primary_identifier": {"value": "EPI_ISL_15078261"}, "tn_93_dist_b313": {"value": 0.01}, "country": {"value": "United States", "confidence": {"United States": 1.0}, "entropy": -1e-12}, "reason_for_submission": {"value": "surveillance"}, "host_generic": {"value": "poultry", "confidence": {"poultry": 1.0}, "entropy": -1e-12}, "base_id": {"value": "22-012092-010"}, "N_present": {"value": "Absent"}, "bi_ambig_count": {"value": "Zero"}, "data_source": {"value": "GISAID"}, "ha_genetic_group": {"value": "2.3.4.4b"}, "passage": {"value": "OR"}, "isl_subtype": {"value": "H5N1"}, "region": {"value": "North America", "confidence": {"North America": 1.0}, "entropy": -1e-12}, "segment_lineage": {"value": "ea1"}, "strain_name": {"value": "A/chicken/Pennsylvania/22-012092-010-original/2022"}, "state": {"value": "PA", "confidence": {"PA": 1.0}, "entropy": -1e-12}, "ambig_present": {"value": "Absent"}, "N_count": {"value": "Zero"}, "genotype": {"value": "A1"}, "isolate_hash": {"value": "afb33664f2f31426831b0d2e75bf3fc6"}, "originator": {"value": "National Veterinary Services Laboratories  USDA"}, "tri_ambig_count": {"value": "Zero"}}, "branch_attrs": {"mutations": {}}}, {"name": "A/chicken/Pennsylvania/22-012092-011/2022_b419c8d122", "node_attrs": {"div": 0.0021, "num_date": {"value": 2022.297, "confidence": [2022.297, 2022.297], "inferred": false}, "host": {"value": "chicken"}, "primary_identifier": {"value": "EPI_ISL_19765921"}, "tn_93_dist_b313": {"value": 0.01}, "country": {"value": "United States", "confidence": {"United States": 1.0}, "entropy": -1e-12}, "reason_for_submission": {"value": "surveillance"}, "host_generic": {"value": "poultry", "confidence": {"poultry": 1.0}, "entropy": -1e-12}, "internal_date": {"value": "2025-11"}, "base_id": {"value": "22-012092-011"}, "N_present": {"value": "Absent"}, "bi_ambig_count": {"value": "Zero"}, "isolate_submitter": {"value": "import"}, "data_source": {"value": "GISAID"}, "ha_genetic_group": {"value": "2.3.4.4b"}, "passage": {"value": "OR"}, "isl_subtype": {"value": "H5N1"}, "region": {"value": "North America", "confidence": {"North America": 1.0}, "entropy": -1e-12}, "segment_lineage": {"value": "ea1"}, "strain_name": {"value": "A/chicken/Pennsylvania/22-012092-011/2022"}, "state": {"value": "PA", "confidence": {"PA": 1.0}, "entropy": -1e-12}, "ambig_present": {"value": "Absent"}, "N_count": {"value": "Zero"}, "genotype": {"value": "A1"}, "isolate_hash": {"value": "b419c8d1229e637deafa60e2ed1aa923"}, "originator": {"value": "USDA APHIS Veterinary Services Diagnostic Virology Laboratory National Veterinary Services Laboratories"}, "tri_ambig_count": {"value": "Zero"}}, "branch_attrs": {"mutations": {}}}]}]}, {"name": "NODE_0000181", "node_attrs": {"div": 0.0021, "num_date": {"value": 2022.201, "confidence": [2022.133, 2022.289]}, "country": {"value": "United States", "confidence": {"United States": 1.0}, "entropy": 0.00145}, "host_generic": {"value": "poultry", "confidence": {"poultry": 0.998, "avian": 0.00151}, "entropy": 0.0113}, "region": {"value": "North America", "confidence": {"North America": 1.0}, "entropy": 3.33e-08}, "state": {"value": "PA", "confidence": {"PA": 1.0}, "entropy": 8.14e-05}}, "branch_attrs": {"mutations": {}}, "children": [{"name": "A/chicken/Pennsylvania/22-012092-006/2022_3b9a96c816", "node_attrs": {"div": 0.0021, "num_date": {"value": 2022.297, "confidence": [2022.297, 2022.297], "inferred": false}, "host": {"value": "chicken"}, "primary_identifier": {"value": "3030619083"}, "tn_93_dist_b313": {"value": 0.01}, "country": {"value": "United States", "confidence": {"United States": 1.0}, "entropy": -1e-12}, "reason_for_submission": {"value": "surveillance"}, "host_generic": {"value": "poultry", "confidence": {"poultry": 1.0}, "entropy": -1e-12}, "base_id": {"value": "22-012092-006"}, "N_present": {"value": "Absent"}, "bi_ambig_count": {"value": "Zero"}, "isolate_submitter": {"value": "US-Atl-CDC"}, "data_source": {"value": "DISC"}, "ha_genetic_group": {"value": "2.3.4.4b"}, "passage": {"value": "E1"}, "isl_subtype": {"value": "H5N1"}, "region": {"value": "North America", "confidence": {"North America": 1.0}, "entropy": -1e-12}, "segment_lineage": {"value": "ea1"}, "strain_name": {"value": "A/chicken/Pennsylvania/22-012092-006/2022"}, "state": {"value": "PA", "confidence": {"PA": 1.0}, "entropy": -1e-12}, "ambig_present": {"value": "Absent"}, "N_count": {"value": "Zero"}, "genotype": {"value": "A1"}, "isolate_hash": {"value": "3b9a96c81679bb6bbfac8501d7980c4f"}, "tri_ambig_count": {"value": "Zero"}}, "branch_attrs": {"mutations": {}}}, {"name": "NODE_0000182", "node_attrs": {"div": 0.0021, "num_date": {"value": 2022.215, "confidence": [2022.164, 2022.294]}, "country": {"value": "United States", "confidence": {"United States": 1.0}, "entropy": 0.00152}, "host_generic": {"value": "poultry", "confidence": {"poultry": 0.991, "avian": 0.0088}, "entropy": 0.0504}, "region": {"value": "North America", "confidence": {"North America": 1.0}, "entropy": 3.33e-08}, "state": {"value": "PA", "confidence": {"PA": 1.0}, "entropy": 8.23e-05}}, "branch_attrs": {"mutations": {}}, "children": [{"name": "NODE_0000183", "node_attrs": {"div": 0.0021, "num_date": {"value": 2022.297, "confidence": [2022.183, 2022.297]}, "country": {"value": "United States", "confidence": {"United States": 1.0}, "entropy": 0.00136}, "host_generic": {"value": "poultry", "confidence": {"poultry": 0.999, "avian": 0.00137}, "entropy": 0.0104}, "region": {"value": "North America", "confidence": {"North America": 1.0}, "entropy": 3.32e-08}, "state": {"value": "PA", "confidence": {"PA": 1.0}, "entropy": 8.04e-05}}, "branch_attrs": {"mutations": {}}, "children": [{"name": "A/chicken/Pennsylvania/22-012091-001/2022_63539f380b", "node_attrs": {"div": 0.0021, "num_date": {"value": 2022.297, "confidence": [2022.297, 2022.297], "inferred": false}, "host": {"value": "chicken"}, "primary_identifier": {"value": "SAMN35648671"}, "tn_93_dist_b313": {"value": 0.01}, "county": {"value": "lancaster county"}, "country": {"value": "United States", "confidence": {"United States": 1.0}, "entropy": -1e-12}, "reason_for_submission": {"value": "surveillance"}, "host_generic": {"value": "poultry", "confidence": {"poultry": 1.0}, "entropy": -1e-12}, "internal_date": {"value": "2025-6"}, "base_id": {"value": "22-012091-001"}, "N_present": {"value": "Absent"}, "bi_ambig_count": {"value": "Zero"}, "isolate_submitter": {"value": "USDA-NVSL"}, "data_source": {"value": "sra"}, "ha_genetic_group": {"value": "2.3.4.4b"}, "passage": {"value": "X"}, "isl_subtype": {"value": "H5N1"}, "region": {"value": "North America", "confidence": {"North America": 1.0}, "entropy": -1e-12}, "segment_lineage": {"value": "ea1"}, "strain_name": {"value": "A/chicken/Pennsylvania/22-012091-001/2022"}, "state": {"value": "PA", "confidence": {"PA": 1.0}, "entropy": -1e-12}, "ambig_present": {"value": "Absent"}, "N_count": {"value": "Zero"}, "genotype": {"value": "A1"}, "isolate_hash": {"value": "63539f380b982d7b02f65be45b193eaa"}, "originator": {"value": "PRJNA980729"}, "tri_ambig_count": {"value": "Zero"}}, "branch_attrs": {"mutations": {}}}, {"name": "A/chicken/Pennsylvania/22-012092-005/2022_0bd9d48dac", "node_attrs": {"div": 0.0021, "num_date": {"value": 2022.297, "confidence": [2022.297, 2022.297], "inferred": false}, "host": {"value": "chicken"}, "primary_identifier": {"value": "SAMN35648673"}, "tn_93_dist_b313": {"value": 0.01}, "county": {"value": "lancaster county"}, "country": {"value": "United States", "confidence": {"United States": 1.0}, "entropy": -1e-12}, "reason_for_submission": {"value": "surveillance"}, "host_generic": {"value": "poultry", "confidence": {"poultry": 1.0}, "entropy": -1e-12}, "internal_date": {"value": "2025-6"}, "base_id": {"value": "22-012092-005"}, "N_present": {"value": "Absent"}, "bi_ambig_count": {"value": "Zero"}, "isolate_submitter": {"value": "USDA-NVSL"}, "data_source": {"value": "sra"}, "ha_genetic_group": {"value": "2.3.4.4b"}, "passage": {"value": "X"}, "isl_subtype": {"value": "H5N1"}, "region": {"value": "North America", "confidence": {"North America": 1.0}, "entropy": -1e-12}, "segment_lineage": {"value": "ea1"}, "strain_name": {"value": "A/chicken/Pennsylvania/22-012092-005/2022"}, "state": {"value": "PA", "confidence": {"PA": 1.0}, "entropy": -1e-12}, "ambig_present": {"value": "Absent"}, "N_count": {"value": "Zero"}, "genotype": {"value": "A1"}, "isolate_hash": {"value": "0bd9d48dac2396526bb818b314f5b89d"}, "originator": {"value": "PRJNA980729"}, "tri_ambig_count": {"value": "Zero"}}, "branch_attrs": {"mutations": {}}}]}, {"name": "NODE_0000185", "node_attrs": {"div": 0.0021, "num_date": {"value": 2022.297, "confidence": [2022.181, 2022.297]}, "country": {"value": "United States", "confidence": {"United States": 1.0}, "entropy": 0.00136}, "host_generic": {"value": "poultry", "confidence": {"poultry": 0.913, "avian": 0.0867}, "entropy": 0.295}, "region": {"value": "North America", "confidence": {"North America": 1.0}, "entropy": 3.32e-08}, "state": {"value": "PA", "confidence": {"PA": 1.0}, "entropy": 8.04e-05}}, "branch_attrs": {"mutations": {}}, "children": [{"name": "A/great_horned_owl/Pennsylvania/22-021652-001/2022_c050bf5c51", "node_attrs": {"div": 0.0021, "num_date": {"value": 2022.333, "confidence": [2022.333, 2022.333], "inferred": false}, "host": {"value": "owl"}, "primary_identifier": {"value": "EPI_ISL_19607229"}, "tn_93_dist_b313": {"value": 0.01}, "country": {"value": "United States", "confidence": {"United States": 1.0}, "entropy": -1e-12}, "reason_for_submission": {"value": "surveillance"}, "host_generic": {"value": "avian", "confidence": {"avian": 1.0}, "entropy": -1e-12}, "internal_date": {"value": "2024-51"}, "base_id": {"value": "22-021652-001"}, "N_present": {"value": "Absent"}, "bi_ambig_count": {"value": "Zero"}, "isolate_submitter": {"value": "import"}, "data_source": {"value": "GISAID"}, "ha_genetic_group": {"value": "2.3.4.4b"}, "passage": {"value": "OR"}, "isl_subtype": {"value": "H5N1"}, "region": {"value": "North America", "confidence": {"North America": 1.0}, "entropy": -1e-12}, "segment_lineage": {"value": "ea1"}, "strain_name": {"value": "A/great horned owl/Pennsylvania/22-021652-001/2022"}, "state": {"value": "PA", "confidence": {"PA": 1.0}, "entropy": -1e-12}, "ambig_present": {"value": "Absent"}, "N_count": {"value": "Zero"}, "genotype": {"value": "A1"}, "isolate_hash": {"value": "c050bf5c5129a7d34e2d020a2067c21c"}, "originator": {"value": "USDA APHIS Veterinary Services Diagnostic Virology Laboratory National Veterinary Services Laboratories"}, "tri_ambig_count": {"value": "Zero"}}, "branch_attrs": {"mutations": {}}}, {"name": "A/chicken/Pennsylvania/22-012092-010/2022_9d0f0b2d45", "node_attrs": {"div": 0.0021, "num_date": {"value": 2022.297, "confidence": [2022.297, 2022.297], "inferred": false}, "host": {"value": "chicken"}, "primary_identifier": {"value": "3030619084"}, "tn_93_dist_b313": {"value": 0.01}, "country": {"value": "United States", "confidence": {"United States": 1.0}, "entropy": -1e-12}, "reason_for_submission": {"value": "surveillance"}, "host_generic": {"value": "poultry", "confidence": {"poultry": 1.0}, "entropy": -1e-12}, "base_id": {"value": "22-012092-010"}, "N_present": {"value": "Absent"}, "bi_ambig_count": {"value": "Zero"}, "isolate_submitter": {"value": "US-Atl-CDC"}, "data_source": {"value": "DISC"}, "ha_genetic_group": {"value": "2.3.4.4b"}, "passage": {"value": "E1"}, "isl_subtype": {"value": "H5N1"}, "region": {"value": "North America", "confidence": {"North America": 1.0}, "entropy": -1e-12}, "segment_lineage": {"value": "ea1"}, "strain_name": {"value": "A/chicken/Pennsylvania/22-012092-010/2022"}, "state": {"value": "PA", "confidence": {"PA": 1.0}, "entropy": -1e-12}, "ambig_present": {"value": "Absent"}, "N_count": {"value": "Zero"}, "genotype": {"value": "A1"}, "isolate_hash": {"value": "9d0f0b2d452cab7a2cbe1ec309f6133e"}, "tri_ambig_count": {"value": "Zero"}}, "branch_attrs": {"mutations": {}}}]}]}]}]}, {"name": "NODE_0000186", "node_attrs": {"div": 0.0021, "num_date": {"value": 2022.129, "confidence": [2022.07, 2022.212]}, "country": {"value": "United States", "confidence": {"United States": 1.0}, "entropy": 0.00146}, "host_generic": {"value": "poultry", "confidence": {"poultry": 0.999}, "entropy": 0.00677}, "region": {"value": "North America", "confidence": {"North America": 1.0}, "entropy": 3.33e-08}, "state": {"value": "PA", "confidence": {"PA": 1.0}, "entropy": 8.14e-05}}, "branch_attrs": {"mutations": {}}, "children": [{"name": "A/duck/Pennsylvania/22-014337-007-original/2022_b1e0e6b6f8", "node_attrs": {"div": 0.0028, "num_date": {"value": 2022.347, "confidence": [2022.347, 2022.347], "inferred": false}, "host": {"value": "duck"}, "primary_identifier": {"value": "EPI_ISL_16240404"}, "tn_93_dist_b313": {"value": 0.0107}, "country": {"value": "United States", "confidence": {"United States": 1.0}, "entropy": -1e-12}, "reason_for_submission": {"value": "surveillance"}, "host_generic": {"value": "poultry", "confidence": {"poultry": 1.0}, "entropy": -1e-12}, "base_id": {"value": "22-014337-007"}, "N_present": {"value": "Absent"}, "bi_ambig_count": {"value": "Zero"}, "data_source": {"value": "GISAID"}, "ha_genetic_group": {"value": "2.3.4.4b"}, "passage": {"value": "OR"}, "isl_subtype": {"value": "H5N1"}, "region": {"value": "North America", "confidence": {"North America": 1.0}, "entropy": -1e-12}, "segment_lineage": {"value": "ea1"}, "strain_name": {"value": "A/duck/Pennsylvania/22-014337-007-original/2022"}, "state": {"value": "PA", "confidence": {"PA": 1.0}, "entropy": -1e-12}, "ambig_present": {"value": "Absent"}, "N_count": {"value": "Zero"}, "genotype": {"value": "A1"}, "isolate_hash": {"value": "b1e0e6b6f87dfe5d9dc01eabb06e164b"}, "originator": {"value": "National Veterinary Services Laboratories  USDA"}, "tri_ambig_count": {"value": "Zero"}}, "branch_attrs": {"mutations": {"nuc": ["C143T"], "NA": ["P48L"]}, "labels": {"aa": "NA: P48L"}}}, {"name": "NODE_0000187", "node_attrs": {"div": 0.0021, "num_date": {"value": 2022.145, "confidence": [2022.096, 2022.212]}, "country": {"value": "United States", "confidence": {"United States": 1.0}, "entropy": 0.00154}, "host_generic": {"value": "poultry", "confidence": {"poultry": 0.999}, "entropy": 0.00721}, "region": {"value": "North America", "confidence": {"North America": 1.0}, "entropy": 3.33e-08}, "state": {"value": "PA", "confidence": {"PA": 1.0}, "entropy": 8.23e-05}}, "branch_attrs": {"mutations": {}}, "children": [{"name": "NODE_0000188", "node_attrs": {"div": 0.0021, "num_date": {"value": 2022.203, "confidence": [2022.127, 2022.236]}, "country": {"value": "United States", "confidence": {"United States": 1.0}, "entropy": 0.00144}, "host_generic": {"value": "poultry", "confidence": {"poultry": 0.999}, "entropy": 0.00665}, "region": {"value": "North America", "confidence": {"North America": 1.0}, "entropy": 3.33e-08}, "state": {"value": "PA", "confidence": {"PA": 1.0}, "entropy": 8.14e-05}}, "branch_attrs": {"mutations": {}}, "children": [{"name": "A/turkey_vulture/Pennsylvania/22-016661-001/2022_b5cfcb62fa", "node_attrs": {"div": 0.0021, "num_date": {"value": 2022.36, "confidence": [2022.36, 2022.36], "inferred": false}, "host": {"value": "turkey"}, "primary_identifier": {"value": "EPI_ISL_19604810"}, "tn_93_dist_b313": {"value": 0.01}, "country": {"value": "United States", "confidence": {"United States": 1.0}, "entropy": -1e-12}, "reason_for_submission": {"value": "surveillance"}, "host_generic": {"value": "poultry", "confidence": {"poultry": 1.0}, "entropy": -1e-12}, "internal_date": {"value": "2024-51"}, "base_id": {"value": "22-016661-001"}, "N_present": {"value": "Absent"}, "bi_ambig_count": {"value": "Zero"}, "isolate_submitter": {"value": "import"}, "data_source": {"value": "GISAID"}, "ha_genetic_group": {"value": "2.3.4.4b"}, "passage": {"value": "OR"}, "isl_subtype": {"value": "H5N1"}, "region": {"value": "North America", "confidence": {"North America": 1.0}, "entropy": -1e-12}, "segment_lineage": {"value": "ea1"}, "strain_name": {"value": "A/turkey vulture/Pennsylvania/22-016661-001/2022"}, "state": {"value": "PA", "confidence": {"PA": 1.0}, "entropy": -1e-12}, "ambig_present": {"value": "Absent"}, "N_count": {"value": "Zero"}, "genotype": {"value": "A1"}, "isolate_hash": {"value": "b5cfcb62fa40f1066f7ddafd13148e4e"}, "originator": {"value": "USDA APHIS Veterinary Services Diagnostic Virology Laboratory National Veterinary Services Laboratories"}, "tri_ambig_count": {"value": "Zero"}}, "branch_attrs": {"mutations": {}}}, {"name": "NODE_0000189", "node_attrs": {"div": 0.0021, "num_date": {"value": 2022.207, "confidence": [2022.163, 2022.274]}, "country": {"value": "United States", "confidence": {"United States": 1.0}, "entropy": 0.00143}, "host_generic": {"value": "poultry", "confidence": {"poultry": 0.999}, "entropy": 0.00656}, "region": {"value": "North America", "confidence": {"North America": 1.0}, "entropy": 3.33e-08}, "state": {"value": "PA", "confidence": {"PA": 1.0}, "entropy": 8.13e-05}}, "branch_attrs": {"mutations": {}}, "children": [{"name": "A/chicken/Pennsylvania/22-012092-006-original/2022_2219c25bc3", "node_attrs": {"div": 0.0021, "num_date": {"value": 2022.297, "confidence": [2022.297, 2022.297], "inferred": false}, "host": {"value": "chicken"}, "primary_identifier": {"value": "EPI_ISL_15077373"}, "tn_93_dist_b313": {"value": 0.01}, "country": {"value": "United States", "confidence": {"United States": 1.0}, "entropy": -1e-12}, "reason_for_submission": {"value": "surveillance"}, "host_generic": {"value": "poultry", "confidence": {"poultry": 1.0}, "entropy": -1e-12}, "base_id": {"value": "22-012092-006"}, "N_present": {"value": "Absent"}, "bi_ambig_count": {"value": "Zero"}, "data_source": {"value": "GISAID"}, "ha_genetic_group": {"value": "2.3.4.4b"}, "passage": {"value": "OR"}, "isl_subtype": {"value": "H5N1"}, "region": {"value": "North America", "confidence": {"North America": 1.0}, "entropy": -1e-12}, "segment_lineage": {"value": "ea1"}, "strain_name": {"value": "A/chicken/Pennsylvania/22-012092-006-original/2022"}, "state": {"value": "PA", "confidence": {"PA": 1.0}, "entropy": -1e-12}, "ambig_present": {"value": "Absent"}, "N_count": {"value": "Zero"}, "genotype": {"value": "A1"}, "isolate_hash": {"value": "2219c25bc3761ed7fe176d74e37aa3da"}, "originator": {"value": "National Veterinary Services Laboratories  USDA"}, "tri_ambig_count": {"value": "Zero"}}, "branch_attrs": {"mutations": {}}}, {"name": "NODE_0000190", "node_attrs": {"div": 0.0021, "num_date": {"value": 2022.278, "confidence": [2022.183, 2022.289]}, "country": {"value": "United States", "confidence": {"United States": 1.0}, "entropy": 0.00135}, "host_generic": {"value": "poultry", "confidence": {"poultry": 0.999}, "entropy": 0.0061}, "region": {"value": "North America", "confidence": {"North America": 1.0}, "entropy": 3.32e-08}, "state": {"value": "PA", "confidence": {"PA": 1.0}, "entropy": 8.04e-05}}, "branch_attrs": {"mutations": {}}, "children": [{"name": "A/chicken/Pennsylvania/22-012742-002-original/2022_6582fd1ec4", "node_attrs": {"div": 0.0021, "num_date": {"value": 2022.316, "confidence": [2022.316, 2022.316], "inferred": false}, "host": {"value": "chicken"}, "primary_identifier": {"value": "EPI_ISL_16171418"}, "tn_93_dist_b313": {"value": 0.01}, "country": {"value": "United States", "confidence": {"United States": 1.0}, "entropy": -1e-12}, "reason_for_submission": {"value": "surveillance"}, "host_generic": {"value": "poultry", "confidence": {"poultry": 1.0}, "entropy": -1e-12}, "base_id": {"value": "22-012742-002"}, "N_present": {"value": "Absent"}, "bi_ambig_count": {"value": "Zero"}, "data_source": {"value": "GISAID"}, "ha_genetic_group": {"value": "2.3.4.4b"}, "passage": {"value": "OR"}, "isl_subtype": {"value": "H5N1"}, "region": {"value": "North America", "confidence": {"North America": 1.0}, "entropy": -1e-12}, "segment_lineage": {"value": "ea1"}, "strain_name": {"value": "A/chicken/Pennsylvania/22-012742-002-original/2022"}, "state": {"value": "PA", "confidence": {"PA": 1.0}, "entropy": -1e-12}, "ambig_present": {"value": "Absent"}, "N_count": {"value": "Zero"}, "genotype": {"value": "A1"}, "isolate_hash": {"value": "6582fd1ec467fdf5d2ef125b8576cec8"}, "originator": {"value": "National Veterinary Services Laboratories  USDA"}, "tri_ambig_count": {"value": "Zero"}}, "branch_attrs": {"mutations": {}}}, {"name": "A/chicken/Pennsylvania/22-011531-003/2022_d999840a47", "node_attrs": {"div": 0.0021, "num_date": {"value": 2022.289, "confidence": [2022.289, 2022.289], "inferred": false}, "host": {"value": "chicken"}, "primary_identifier": {"value": "EPI_ISL_19765918"}, "tn_93_dist_b313": {"value": 0.01}, "country": {"value": "United States", "confidence": {"United States": 1.0}, "entropy": -1e-12}, "reason_for_submission": {"value": "surveillance"}, "host_generic": {"value": "poultry", "confidence": {"poultry": 1.0}, "entropy": -1e-12}, "internal_date": {"value": "2025-11"}, "base_id": {"value": "22-011531-003"}, "N_present": {"value": "Absent"}, "bi_ambig_count": {"value": "Zero"}, "isolate_submitter": {"value": "import"}, "data_source": {"value": "GISAID"}, "ha_genetic_group": {"value": "2.3.4.4b"}, "passage": {"value": "OR"}, "isl_subtype": {"value": "H5N1"}, "region": {"value": "North America", "confidence": {"North America": 1.0}, "entropy": -1e-12}, "segment_lineage": {"value": "ea1"}, "strain_name": {"value": "A/chicken/Pennsylvania/22-011531-003/2022"}, "state": {"value": "PA", "confidence": {"PA": 1.0}, "entropy": -1e-12}, "ambig_present": {"value": "Absent"}, "N_count": {"value": "Zero"}, "genotype": {"value": "A1"}, "isolate_hash": {"value": "d999840a478df415239eb907bf9cd9a8"}, "originator": {"value": "USDA APHIS Veterinary Services Diagnostic Virology Laboratory National Veterinary Services Laboratories"}, "tri_ambig_count": {"value": "Zero"}}, "branch_attrs": {"mutations": {}}}]}]}]}, {"name": "NODE_0000191", "node_attrs": {"div": 0.0021, "num_date": {"value": 2022.16, "confidence": [2022.117, 2022.212]}, "country": {"value": "United States", "confidence": {"United States": 1.0}, "entropy": 0.00155}, "host_generic": {"value": "poultry", "confidence": {"poultry": 0.999}, "entropy": 0.00735}, "region": {"value": "North America", "confidence": {"North America": 1.0}, "entropy": 3.33e-08}, "state": {"value": "PA", "confidence": {"PA": 1.0}, "entropy": 8.23e-05}}, "branch_attrs": {"mutations": {}}, "children": [{"name": "NODE_0000192", "node_attrs": {"div": 0.0021, "num_date": {"value": 2022.202, "confidence": [2022.142, 2022.286]}, "country": {"value": "United States", "confidence": {"United States": 1.0}, "entropy": 0.00153}, "host_generic": {"value": "poultry", "confidence": {"poultry": 0.999}, "entropy": 0.0076}, "region": {"value": "North America", "confidence": {"North America": 1.0}, "entropy": 3.33e-08}, "state": {"value": "PA", "confidence": {"PA": 1.0}, "entropy": 8.23e-05}}, "branch_attrs": {"mutations": {}}, "children": [{"name": "NODE_0000193", "node_attrs": {"div": 0.0021, "num_date": {"value": 2022.263, "confidence": [2022.17, 2022.289]}, "country": {"value": "United States", "confidence": {"United States": 1.0}, "entropy": 0.00144}, "host_generic": {"value": "poultry", "confidence": {"poultry": 0.999}, "entropy": 0.00664}, "region": {"value": "North America", "confidence": {"North America": 1.0}, "entropy": 3.33e-08}, "state": {"value": "PA", "confidence": {"PA": 1.0}, "entropy": 8.13e-05}}, "branch_attrs": {"mutations": {}}, "children": [{"name": "A/chicken/Pennsylvania/22-011767-001/2022_75fbd60138", "node_attrs": {"div": 0.0021, "num_date": {"value": 2022.289, "confidence": [2022.289, 2022.289], "inferred": false}, "host": {"value": "chicken"}, "primary_identifier": {"value": "SAMN35648574"}, "tn_93_dist_b313": {"value": 0.01}, "county": {"value": "lancaster county"}, "country": {"value": "United States", "confidence": {"United States": 1.0}, "entropy": -1e-12}, "reason_for_submission": {"value": "surveillance"}, "host_generic": {"value": "poultry", "confidence": {"poultry": 1.0}, "entropy": -1e-12}, "internal_date": {"value": "2025-6"}, "base_id": {"value": "22-011767-001"}, "N_present": {"value": "Absent"}, "bi_ambig_count": {"value": "Zero"}, "isolate_submitter": {"value": "USDA-NVSL"}, "data_source": {"value": "sra"}, "ha_genetic_group": {"value": "2.3.4.4b"}, "passage": {"value": "X"}, "isl_subtype": {"value": "H5N1"}, "region": {"value": "North America", "confidence": {"North America": 1.0}, "entropy": -1e-12}, "segment_lineage": {"value": "ea1"}, "strain_name": {"value": "A/chicken/Pennsylvania/22-011767-001/2022"}, "state": {"value": "PA", "confidence": {"PA": 1.0}, "entropy": -1e-12}, "ambig_present": {"value": "Absent"}, "N_count": {"value": "Zero"}, "genotype": {"value": "A1"}, "isolate_hash": {"value": "75fbd601386b699ea31cbd5e5e88bbb0"}, "originator": {"value": "PRJNA980729"}, "tri_ambig_count": {"value": "Zero"}}, "branch_attrs": {"mutations": {}}}, {"name": "NODE_0000194", "node_attrs": {"div": 0.0021, "num_date": {"value": 2022.337, "confidence": [2022.248, 2022.349]}, "country": {"value": "United States", "confidence": {"United States": 1.0}, "entropy": 0.00135}, "host_generic": {"value": "poultry", "confidence": {"poultry": 0.999}, "entropy": 0.00611}, "region": {"value": "North America", "confidence": {"North America": 1.0}, "entropy": 3.32e-08}, "state": {"value": "PA", "confidence": {"PA": 1.0}, "entropy": 8.04e-05}}, "branch_attrs": {"mutations": {}}, "children": [{"name": "A/chicken/Pennsylvania/22-015036-001-original/2022_36c12987c9", "node_attrs": {"div": 0.0021, "num_date": {"value": 2022.363, "confidence": [2022.363, 2022.363], "inferred": false}, "host": {"value": "chicken"}, "primary_identifier": {"value": "EPI_ISL_16243231"}, "tn_93_dist_b313": {"value": 0.01}, "country": {"value": "United States", "confidence": {"United States": 1.0}, "entropy": -1e-12}, "reason_for_submission": {"value": "surveillance"}, "host_generic": {"value": "poultry", "confidence": {"poultry": 1.0}, "entropy": -1e-12}, "base_id": {"value": "22-015036-001"}, "N_present": {"value": "Absent"}, "bi_ambig_count": {"value": "Zero"}, "data_source": {"value": "GISAID"}, "ha_genetic_group": {"value": "2.3.4.4b"}, "passage": {"value": "OR"}, "isl_subtype": {"value": "H5N1"}, "region": {"value": "North America", "confidence": {"North America": 1.0}, "entropy": -1e-12}, "segment_lineage": {"value": "ea1"}, "strain_name": {"value": "A/chicken/Pennsylvania/22-015036-001-original/2022"}, "state": {"value": "PA", "confidence": {"PA": 1.0}, "entropy": -1e-12}, "ambig_present": {"value": "Absent"}, "N_count": {"value": "Zero"}, "genotype": {"value": "A1"}, "isolate_hash": {"value": "36c12987c9ab6d7b5c1fbbb606f866a2"}, "originator": {"value": "National Veterinary Services Laboratories  USDA"}, "tri_ambig_count": {"value": "Zero"}}, "branch_attrs": {"mutations": {}}}, {"name": "A/duck/Pennsylvania/22-014339-008/2022_c41a1564e9", "node_attrs": {"div": 0.0021, "num_date": {"value": 2022.349, "confidence": [2022.349, 2022.349], "inferred": false}, "host": {"value": "duck"}, "primary_identifier": {"value": "EPI_ISL_19766049"}, "tn_93_dist_b313": {"value": 0.01}, "country": {"value": "United States", "confidence": {"United States": 1.0}, "entropy": -1e-12}, "reason_for_submission": {"value": "surveillance"}, "host_generic": {"value": "poultry", "confidence": {"poultry": 1.0}, "entropy": -1e-12}, "internal_date": {"value": "2025-11"}, "base_id": {"value": "22-014339-008"}, "N_present": {"value": "Absent"}, "bi_ambig_count": {"value": "Zero"}, "isolate_submitter": {"value": "import"}, "data_source": {"value": "GISAID"}, "ha_genetic_group": {"value": "2.3.4.4b"}, "passage": {"value": "OR"}, "isl_subtype": {"value": "H5N1"}, "region": {"value": "North America", "confidence": {"North America": 1.0}, "entropy": -1e-12}, "segment_lineage": {"value": "ea1"}, "strain_name": {"value": "A/duck/Pennsylvania/22-014339-008/2022"}, "state": {"value": "PA", "confidence": {"PA": 1.0}, "entropy": -1e-12}, "ambig_present": {"value": "Absent"}, "N_count": {"value": "Zero"}, "genotype": {"value": "A1"}, "isolate_hash": {"value": "c41a1564e9bf33034659a97e43018f86"}, "originator": {"value": "USDA APHIS Veterinary Services Diagnostic Virology Laboratory National Veterinary Services Laboratories"}, "tri_ambig_count": {"value": "Zero"}}, "branch_attrs": {"mutations": {}}}]}]}, {"name": "NODE_0000195", "node_attrs": {"div": 0.0021, "num_date": {"value": 2022.221, "confidence": [2022.109, 2022.348]}, "country": {"value": "United States", "confidence": {"United States": 1.0}, "entropy": 0.00144}, "host_generic": {"value": "poultry", "confidence": {"poultry": 0.999, "avian": 0.00145}, "entropy": 0.0109}, "region": {"value": "North America", "confidence": {"North America": 1.0}, "entropy": 3.33e-08}, "state": {"value": "PA", "confidence": {"PA": 1.0}, "entropy": 8.14e-05}}, "branch_attrs": {"mutations": {}}, "children": [{"name": "A/duck/Pennsylvania/22-014339-006/2022_f0cd138911", "node_attrs": {"div": 0.0021, "num_date": {"value": 2022.349, "confidence": [2022.349, 2022.349], "inferred": false}, "host": {"value": "duck"}, "primary_identifier": {"value": "EPI_ISL_19766081"}, "tn_93_dist_b313": {"value": 0.01}, "country": {"value": "United States", "confidence": {"United States": 1.0}, "entropy": -1e-12}, "reason_for_submission": {"value": "surveillance"}, "host_generic": {"value": "poultry", "confidence": {"poultry": 1.0}, "entropy": -1e-12}, "internal_date": {"value": "2025-11"}, "base_id": {"value": "22-014339-006"}, "N_present": {"value": "Absent"}, "bi_ambig_count": {"value": "Zero"}, "isolate_submitter": {"value": "import"}, "data_source": {"value": "GISAID"}, "ha_genetic_group": {"value": "2.3.4.4b"}, "passage": {"value": "OR"}, "isl_subtype": {"value": "H5N1"}, "region": {"value": "North America", "confidence": {"North America": 1.0}, "entropy": -1e-12}, "segment_lineage": {"value": "ea1"}, "strain_name": {"value": "A/duck/Pennsylvania/22-014339-006/2022"}, "state": {"value": "PA", "confidence": {"PA": 1.0}, "entropy": -1e-12}, "ambig_present": {"value": "Absent"}, "N_count": {"value": "Zero"}, "genotype": {"value": "A1"}, "isolate_hash": {"value": "f0cd138911107e38ed6acff2d5c631ac"}, "originator": {"value": "USDA APHIS Veterinary Services Diagnostic Virology Laboratory National Veterinary Services Laboratories"}, "tri_ambig_count": {"value": "Zero"}}, "branch_attrs": {"mutations": {}}}, {"name": "NODE_0000196", "node_attrs": {"div": 0.0021, "num_date": {"value": 2022.336, "confidence": [2022.244, 2022.349]}, "country": {"value": "United States", "confidence": {"United States": 1.0}, "entropy": 0.00143}, "host_generic": {"value": "poultry", "confidence": {"poultry": 0.992, "avian": 0.00811}, "entropy": 0.0471}, "region": {"value": "North America", "confidence": {"North America": 1.0}, "entropy": 3.33e-08}, "state": {"value": "PA", "confidence": {"PA": 1.0}, "entropy": 8.13e-05}}, "branch_attrs": {"mutations": {}}, "children": [{"name": "A/duck/Pennsylvania/22-014339-003/2022_3e5133bd18", "node_attrs": {"div": 0.0021, "num_date": {"value": 2022.349, "confidence": [2022.349, 2022.349], "inferred": false}, "host": {"value": "duck"}, "primary_identifier": {"value": "EPI_ISL_19766067"}, "tn_93_dist_b313": {"value": 0.01}, "country": {"value": "United States", "confidence": {"United States": 1.0}, "entropy": -1e-12}, "reason_for_submission": {"value": "surveillance"}, "host_generic": {"value": "poultry", "confidence": {"poultry": 1.0}, "entropy": -1e-12}, "internal_date": {"value": "2025-11"}, "base_id": {"value": "22-014339-003"}, "N_present": {"value": "Absent"}, "bi_ambig_count": {"value": "Zero"}, "isolate_submitter": {"value": "import"}, "data_source": {"value": "GISAID"}, "ha_genetic_group": {"value": "2.3.4.4b"}, "passage": {"value": "OR"}, "isl_subtype": {"value": "H5N1"}, "region": {"value": "North America", "confidence": {"North America": 1.0}, "entropy": -1e-12}, "segment_lineage": {"value": "ea1"}, "strain_name": {"value": "A/duck/Pennsylvania/22-014339-003/2022"}, "state": {"value": "PA", "confidence": {"PA": 1.0}, "entropy": -1e-12}, "ambig_present": {"value": "Absent"}, "N_count": {"value": "Zero"}, "genotype": {"value": "A1"}, "isolate_hash": {"value": "3e5133bd18cde4cc1770de2975e15882"}, "originator": {"value": "USDA APHIS Veterinary Services Diagnostic Virology Laboratory National Veterinary Services Laboratories"}, "tri_ambig_count": {"value": "Zero"}}, "branch_attrs": {"mutations": {}}}, {"name": "NODE_0000198", "node_attrs": {"div": 0.0021, "num_date": {"value": 2022.363, "confidence": [2022.32, 2022.363]}, "country": {"value": "United States", "confidence": {"United States": 1.0}, "entropy": 0.00135}, "host_generic": {"value": "poultry", "confidence": {"poultry": 0.914, "avian": 0.0862}, "entropy": 0.294}, "region": {"value": "North America", "confidence": {"North America": 1.0}, "entropy": 3.32e-08}, "state": {"value": "PA", "confidence": {"PA": 1.0}, "entropy": 8.04e-05}}, "branch_attrs": {"mutations": {}}, "children": [{"name": "A/pekin_duck/Pennsylvania/22-015337-003-original/2022_ea45580ba0", "node_attrs": {"div": 0.0021, "num_date": {"value": 2022.371, "confidence": [2022.371, 2022.371], "inferred": false}, "host": {"value": "mallard"}, "primary_identifier": {"value": "EPI_ISL_16243958"}, "tn_93_dist_b313": {"value": 0.01}, "country": {"value": "United States", "confidence": {"United States": 1.0}, "entropy": -1e-12}, "reason_for_submission": {"value": "surveillance"}, "host_generic": {"value": "avian", "confidence": {"avian": 1.0}, "entropy": -1e-12}, "base_id": {"value": "22-015337-003"}, "N_present": {"value": "Absent"}, "bi_ambig_count": {"value": "Zero"}, "data_source": {"value": "GISAID"}, "ha_genetic_group": {"value": "2.3.4.4b"}, "passage": {"value": "OR"}, "isl_subtype": {"value": "H5N1"}, "region": {"value": "North America", "confidence": {"North America": 1.0}, "entropy": -1e-12}, "segment_lineage": {"value": "ea1"}, "strain_name": {"value": "A/Pekin duck/Pennsylvania/22-015337-003-original/2022"}, "state": {"value": "PA", "confidence": {"PA": 1.0}, "entropy": -1e-12}, "ambig_present": {"value": "Absent"}, "N_count": {"value": "Zero"}, "genotype": {"value": "A1"}, "isolate_hash": {"value": "ea45580ba01958a2efc7be11362dd2af"}, "originator": {"value": "National Veterinary Services Laboratories  USDA"}, "tri_ambig_count": {"value": "Zero"}}, "branch_attrs": {"mutations": {}}}, {"name": "A/chicken/Pennsylvania/22-015036-002-original/2022_a4a7e26e43", "node_attrs": {"div": 0.0021, "num_date": {"value": 2022.363, "confidence": [2022.363, 2022.363], "inferred": false}, "host": {"value": "chicken"}, "primary_identifier": {"value": "EPI_ISL_16243241"}, "tn_93_dist_b313": {"value": 0.01}, "country": {"value": "United States", "confidence": {"United States": 1.0}, "entropy": -1e-12}, "reason_for_submission": {"value": "surveillance"}, "host_generic": {"value": "poultry", "confidence": {"poultry": 1.0}, "entropy": -1e-12}, "base_id": {"value": "22-015036-002"}, "N_present": {"value": "Absent"}, "bi_ambig_count": {"value": "Zero"}, "data_source": {"value": "GISAID"}, "ha_genetic_group": {"value": "2.3.4.4b"}, "passage": {"value": "OR"}, "isl_subtype": {"value": "H5N1"}, "region": {"value": "North America", "confidence": {"North America": 1.0}, "entropy": -1e-12}, "segment_lineage": {"value": "ea1"}, "strain_name": {"value": "A/chicken/Pennsylvania/22-015036-002-original/2022"}, "state": {"value": "PA", "confidence": {"PA": 1.0}, "entropy": -1e-12}, "ambig_present": {"value": "Absent"}, "N_count": {"value": "Zero"}, "genotype": {"value": "A1"}, "isolate_hash": {"value": "a4a7e26e430a25e7336e085a0e6e71d0"}, "originator": {"value": "National Veterinary Services Laboratories  USDA"}, "tri_ambig_count": {"value": "Zero"}}, "branch_attrs": {"mutations": {}}}]}]}]}]}, {"name": "NODE_0000201", "node_attrs": {"div": 0.0021, "num_date": {"value": 2022.164, "confidence": [2022.132, 2022.22]}, "country": {"value": "United States", "confidence": {"United States": 1.0}, "entropy": 0.00154}, "host_generic": {"value": "poultry", "confidence": {"poultry": 0.999}, "entropy": 0.0075}, "region": {"value": "North America", "confidence": {"North America": 1.0}, "entropy": 3.33e-08}, "state": {"value": "PA", "confidence": {"PA": 1.0}, "entropy": 8.23e-05}}, "branch_attrs": {"mutations": {}}, "children": [{"name": "NODE_0000204", "node_attrs": {"div": 0.0021, "num_date": {"value": 2022.207, "confidence": [2022.182, 2022.297]}, "country": {"value": "United States", "confidence": {"United States": 1.0}, "entropy": 0.00136}, "host_generic": {"value": "poultry", "confidence": {"poultry": 0.999}, "entropy": 0.00618}, "region": {"value": "North America", "confidence": {"North America": 1.0}, "entropy": 3.32e-08}, "state": {"value": "PA", "confidence": {"PA": 1.0}, "entropy": 8.04e-05}}, "branch_attrs": {"mutations": {}}, "children": [{"name": "A/duck/Pennsylvania/22-014339-007/2022_f860beb754", "node_attrs": {"div": 0.0021, "num_date": {"value": 2022.349, "confidence": [2022.349, 2022.349], "inferred": false}, "host": {"value": "duck"}, "primary_identifier": {"value": "EPI_ISL_19766053"}, "tn_93_dist_b313": {"value": 0.01}, "country": {"value": "United States", "confidence": {"United States": 1.0}, "entropy": -1e-12}, "reason_for_submission": {"value": "surveillance"}, "host_generic": {"value": "poultry", "confidence": {"poultry": 1.0}, "entropy": -1e-12}, "internal_date": {"value": "2025-11"}, "base_id": {"value": "22-014339-007"}, "N_present": {"value": "Absent"}, "bi_ambig_count": {"value": "Zero"}, "isolate_submitter": {"value": "import"}, "data_source": {"value": "GISAID"}, "ha_genetic_group": {"value": "2.3.4.4b"}, "passage": {"value": "OR"}, "isl_subtype": {"value": "H5N1"}, "region": {"value": "North America", "confidence": {"North America": 1.0}, "entropy": -1e-12}, "segment_lineage": {"value": "ea1"}, "strain_name": {"value": "A/duck/Pennsylvania/22-014339-007/2022"}, "state": {"value": "PA", "confidence": {"PA": 1.0}, "entropy": -1e-12}, "ambig_present": {"value": "Absent"}, "N_count": {"value": "Zero"}, "genotype": {"value": "A1"}, "isolate_hash": {"value": "f860beb7549e2e19633f6c00571b305b"}, "originator": {"value": "USDA APHIS Veterinary Services Diagnostic Virology Laboratory National Veterinary Services Laboratories"}, "tri_ambig_count": {"value": "Zero"}}, "branch_attrs": {"mutations": {}}}, {"name": "A/chicken/Pennsylvania/22-012092-012/2022_3b69e2c0f0", "node_attrs": {"div": 0.0021, "num_date": {"value": 2022.297, "confidence": [2022.297, 2022.297], "inferred": false}, "host": {"value": "chicken"}, "primary_identifier": {"value": "EPI_ISL_19765922"}, "tn_93_dist_b313": {"value": 0.01}, "country": {"value": "United States", "confidence": {"United States": 1.0}, "entropy": -1e-12}, "reason_for_submission": {"value": "surveillance"}, "host_generic": {"value": "poultry", "confidence": {"poultry": 1.0}, "entropy": -1e-12}, "internal_date": {"value": "2025-11"}, "base_id": {"value": "22-012092-012"}, "N_present": {"value": "Absent"}, "bi_ambig_count": {"value": "Zero"}, "isolate_submitter": {"value": "import"}, "data_source": {"value": "GISAID"}, "ha_genetic_group": {"value": "2.3.4.4b"}, "passage": {"value": "OR"}, "isl_subtype": {"value": "H5N1"}, "region": {"value": "North America", "confidence": {"North America": 1.0}, "entropy": -1e-12}, "segment_lineage": {"value": "ea1"}, "strain_name": {"value": "A/chicken/Pennsylvania/22-012092-012/2022"}, "state": {"value": "PA", "confidence": {"PA": 1.0}, "entropy": -1e-12}, "ambig_present": {"value": "Absent"}, "N_count": {"value": "Zero"}, "genotype": {"value": "A1"}, "isolate_hash": {"value": "3b69e2c0f0dc18fbd06c75a34f1daa8e"}, "originator": {"value": "USDA APHIS Veterinary Services Diagnostic Virology Laboratory National Veterinary Services Laboratories"}, "tri_ambig_count": {"value": "Zero"}}, "branch_attrs": {"mutations": {}}}]}, {"name": "NODE_0000205", "node_attrs": {"div": 0.0021, "num_date": {"value": 2022.174, "confidence": [2022.147, 2022.223]}, "country": {"value": "United States", "confidence": {"United States": 1.0}, "entropy": 0.00154}, "host_generic": {"value": "poultry", "confidence": {"poultry": 0.999, "avian": 0.00136}, "entropy": 0.0103}, "region": {"value": "North America", "confidence": {"North America": 1.0}, "entropy": 3.33e-08}, "state": {"value": "PA", "confidence": {"PA": 1.0}, "entropy": 8.23e-05}}, "branch_attrs": {"mutations": {}}, "children": [{"name": "NODE_0000206", "node_attrs": {"div": 0.0021, "num_date": {"value": 2022.209, "confidence": [2022.17, 2022.293]}, "country": {"value": "United States", "confidence": {"United States": 1.0}, "entropy": 0.00144}, "host_generic": {"value": "poultry", "confidence": {"poultry": 0.999}, "entropy": 0.00688}, "region": {"value": "North America", "confidence": {"North America": 1.0}, "entropy": 3.33e-08}, "state": {"value": "PA", "confidence": {"PA": 1.0}, "entropy": 8.13e-05}}, "branch_attrs": {"mutations": {}}, "children": [{"name": "A/chicken/Pennsylvania/22-012578-004/2022_129af62d99", "node_attrs": {"div": 0.0021, "num_date": {"value": 2022.314, "confidence": [2022.314, 2022.314], "inferred": false}, "host": {"value": "chicken"}, "primary_identifier": {"value": "SAMN35648743"}, "tn_93_dist_b313": {"value": 0.01}, "county": {"value": "lancaster county"}, "country": {"value": "United States", "confidence": {"United States": 1.0}, "entropy": -1e-12}, "reason_for_submission": {"value": "surveillance"}, "host_generic": {"value": "poultry", "confidence": {"poultry": 1.0}, "entropy": -1e-12}, "internal_date": {"value": "2025-6"}, "base_id": {"value": "22-012578-004"}, "N_present": {"value": "Absent"}, "bi_ambig_count": {"value": "Zero"}, "isolate_submitter": {"value": "USDA-NVSL"}, "data_source": {"value": "sra"}, "ha_genetic_group": {"value": "2.3.4.4b"}, "passage": {"value": "X"}, "isl_subtype": {"value": "H5N1"}, "region": {"value": "North America", "confidence": {"North America": 1.0}, "entropy": -1e-12}, "segment_lineage": {"value": "ea1"}, "strain_name": {"value": "A/chicken/Pennsylvania/22-012578-004/2022"}, "state": {"value": "PA", "confidence": {"PA": 1.0}, "entropy": -1e-12}, "ambig_present": {"value": "Absent"}, "N_count": {"value": "Zero"}, "genotype": {"value": "A1"}, "isolate_hash": {"value": "129af62d992c0924bceaa3bba3e02136"}, "originator": {"value": "PRJNA980729"}, "tri_ambig_count": {"value": "Zero"}}, "branch_attrs": {"mutations": {}}}, {"name": "NODE_0000207", "node_attrs": {"div": 0.0021, "num_date": {"value": 2022.282, "confidence": [2022.183, 2022.295]}, "country": {"value": "United States", "confidence": {"United States": 1.0}, "entropy": 0.00135}, "host_generic": {"value": "poultry", "confidence": {"poultry": 0.999}, "entropy": 0.00613}, "region": {"value": "North America", "confidence": {"North America": 1.0}, "entropy": 3.32e-08}, "state": {"value": "PA", "confidence": {"PA": 1.0}, "entropy": 8.04e-05}}, "branch_attrs": {"mutations": {}}, "children": [{"name": "A/Chicken/Pennsylvania/22_cc90b344b2", "node_attrs": {"div": 0.0021, "num_date": {"value": 2022.366, "confidence": [2022.366, 2022.366], "inferred": false}, "host": {"value": "chicken"}, "primary_identifier": {"value": "EPI_ISL_16243610"}, "tn_93_dist_b313": {"value": 0.01}, "country": {"value": "United States", "confidence": {"United States": 1.0}, "entropy": -1e-12}, "reason_for_submission": {"value": "surveillance"}, "host_generic": {"value": "poultry", "confidence": {"poultry": 1.0}, "entropy": -1e-12}, "base_id": {"value": "22-015201-002"}, "N_present": {"value": "Absent"}, "bi_ambig_count": {"value": "Zero"}, "data_source": {"value": "GISAID"}, "ha_genetic_group": {"value": "2.3.4.4b"}, "passage": {"value": "OR"}, "isl_subtype": {"value": "H5N1"}, "region": {"value": "North America", "confidence": {"North America": 1.0}, "entropy": -1e-12}, "segment_lineage": {"value": "ea1"}, "strain_name": {"value": "A/chicken/Pennsylvania/22-015201-002-original/202"}, "state": {"value": "PA", "confidence": {"PA": 1.0}, "entropy": -1e-12}, "ambig_present": {"value": "Absent"}, "N_count": {"value": "Zero"}, "genotype": {"value": "A1"}, "isolate_hash": {"value": "cc90b344b2a74329507cab0d1402a0dd"}, "originator": {"value": "National Veterinary Services Laboratories  USDA"}, "tri_ambig_count": {"value": "Zero"}}, "branch_attrs": {"mutations": {}}}, {"name": "A/chicken/Pennsylvania/22-011921-002/2022_93faa3cab8", "node_attrs": {"div": 0.0021, "num_date": {"value": 2022.295, "confidence": [2022.295, 2022.295], "inferred": false}, "host": {"value": "chicken"}, "primary_identifier": {"value": "SAMN35648628"}, "tn_93_dist_b313": {"value": 0.01}, "county": {"value": "lancaster county"}, "country": {"value": "United States", "confidence": {"United States": 1.0}, "entropy": -1e-12}, "reason_for_submission": {"value": "surveillance"}, "host_generic": {"value": "poultry", "confidence": {"poultry": 1.0}, "entropy": -1e-12}, "internal_date": {"value": "2025-6"}, "base_id": {"value": "22-011921-002"}, "N_present": {"value": "Absent"}, "bi_ambig_count": {"value": "Zero"}, "isolate_submitter": {"value": "USDA-NVSL"}, "data_source": {"value": "sra"}, "ha_genetic_group": {"value": "2.3.4.4b"}, "passage": {"value": "X"}, "isl_subtype": {"value": "H5N1"}, "region": {"value": "North America", "confidence": {"North America": 1.0}, "entropy": -1e-12}, "segment_lineage": {"value": "ea1"}, "strain_name": {"value": "A/chicken/Pennsylvania/22-011921-002/2022"}, "state": {"value": "PA", "confidence": {"PA": 1.0}, "entropy": -1e-12}, "ambig_present": {"value": "Absent"}, "N_count": {"value": "Zero"}, "genotype": {"value": "A1"}, "isolate_hash": {"value": "93faa3cab860cf7260cd31a6b10cf2ef"}, "originator": {"value": "PRJNA980729"}, "tri_ambig_count": {"value": "Zero"}}, "branch_attrs": {"mutations": {}}}]}]}, {"name": "NODE_0000208", "node_attrs": {"div": 0.0021, "num_date": {"value": 2022.2, "confidence": [2022.155, 2022.223]}, "country": {"value": "United States", "confidence": {"United States": 1.0}, "entropy": 0.00155}, "host_generic": {"value": "poultry", "confidence": {"poultry": 0.994, "avian": 0.0058}, "entropy": 0.0357}, "region": {"value": "North America", "confidence": {"North America": 1.0}, "entropy": 3.33e-08}, "state": {"value": "PA", "confidence": {"PA": 1.0}, "entropy": 8.23e-05}}, "branch_attrs": {"mutations": {}}, "children": [{"name": "NODE_0000209", "node_attrs": {"div": 0.0021, "num_date": {"value": 2022.205, "confidence": [2022.173, 2022.294]}, "country": {"value": "United States", "confidence": {"United States": 1.0}, "entropy": 0.00153}, "host_generic": {"value": "poultry", "confidence": {"poultry": 0.998, "avian": 0.00239}, "entropy": 0.0168}, "region": {"value": "North America", "confidence": {"North America": 1.0}, "entropy": 3.33e-08}, "state": {"value": "PA", "confidence": {"PA": 1.0}, "entropy": 8.23e-05}}, "branch_attrs": {"mutations": {}}, "children": [{"name": "NODE_0000210", "node_attrs": {"div": 0.0021, "num_date": {"value": 2022.297, "confidence": [2022.182, 2022.297]}, "country": {"value": "United States", "confidence": {"United States": 1.0}, "entropy": 0.00136}, "host_generic": {"value": "poultry", "confidence": {"poultry": 0.999}, "entropy": 0.00699}, "region": {"value": "North America", "confidence": {"North America": 1.0}, "entropy": 3.32e-08}, "state": {"value": "PA", "confidence": {"PA": 1.0}, "entropy": 8.04e-05}}, "branch_attrs": {"mutations": {}}, "children": [{"name": "A/chicken/Pennsylvania/22-012092-009/2022_d55f7e0c15", "node_attrs": {"div": 0.0021, "num_date": {"value": 2022.297, "confidence": [2022.297, 2022.297], "inferred": false}, "host": {"value": "chicken"}, "primary_identifier": {"value": "EPI_ISL_19765920"}, "tn_93_dist_b313": {"value": 0.01}, "country": {"value": "United States", "confidence": {"United States": 1.0}, "entropy": -1e-12}, "reason_for_submission": {"value": "surveillance"}, "host_generic": {"value": "poultry", "confidence": {"poultry": 1.0}, "entropy": -1e-12}, "internal_date": {"value": "2025-11"}, "base_id": {"value": "22-012092-009"}, "N_present": {"value": "Absent"}, "bi_ambig_count": {"value": "Zero"}, "isolate_submitter": {"value": "import"}, "data_source": {"value": "GISAID"}, "ha_genetic_group": {"value": "2.3.4.4b"}, "passage": {"value": "OR"}, "isl_subtype": {"value": "H5N1"}, "region": {"value": "North America", "confidence": {"North America": 1.0}, "entropy": -1e-12}, "segment_lineage": {"value": "ea1"}, "strain_name": {"value": "A/chicken/Pennsylvania/22-012092-009/2022"}, "state": {"value": "PA", "confidence": {"PA": 1.0}, "entropy": -1e-12}, "ambig_present": {"value": "Absent"}, "N_count": {"value": "Zero"}, "genotype": {"value": "A1"}, "isolate_hash": {"value": "d55f7e0c1529c367cd859f05af2888fd"}, "originator": {"value": "USDA APHIS Veterinary Services Diagnostic Virology Laboratory National Veterinary Services Laboratories"}, "tri_ambig_count": {"value": "Zero"}}, "branch_attrs": {"mutations": {}}}, {"name": "A/duck/Pennsylvania/22-016645-003-original/2022_d5e3e32b9e", "node_attrs": {"div": 0.0021, "num_date": {"value": 2022.385, "confidence": [2022.385, 2022.385], "inferred": false}, "host": {"value": "duck"}, "primary_identifier": {"value": "EPI_ISL_19559139"}, "tn_93_dist_b313": {"value": 0.01}, "country": {"value": "United States", "confidence": {"United States": 1.0}, "entropy": -1e-12}, "reason_for_submission": {"value": "surveillance"}, "host_generic": {"value": "poultry", "confidence": {"poultry": 1.0}, "entropy": -1e-12}, "internal_date": {"value": "2025-3"}, "base_id": {"value": "22-016645-003"}, "N_present": {"value": "Absent"}, "bi_ambig_count": {"value": "Zero"}, "data_source": {"value": "GISAID"}, "ha_genetic_group": {"value": "2.3.4.4b"}, "passage": {"value": "OR"}, "isl_subtype": {"value": "H5N1"}, "region": {"value": "North America", "confidence": {"North America": 1.0}, "entropy": -1e-12}, "segment_lineage": {"value": "ea1"}, "strain_name": {"value": "A/duck/Pennsylvania/22-016645-003-original/2022"}, "state": {"value": "PA", "confidence": {"PA": 1.0}, "entropy": -1e-12}, "ambig_present": {"value": "Absent"}, "N_count": {"value": "Zero"}, "genotype": {"value": "A1"}, "isolate_hash": {"value": "d5e3e32b9ef67ca9b79a13d6705bddc8"}, "originator": {"value": "National Veterinary Services Laboratories  USDA"}, "tri_ambig_count": {"value": "Zero"}}, "branch_attrs": {"mutations": {}}}]}, {"name": "NODE_0000211", "node_attrs": {"div": 0.0021, "num_date": {"value": 2022.218, "confidence": [2022.12, 2022.313]}, "country": {"value": "United States", "confidence": {"United States": 1.0}, "entropy": 0.00152}, "host_generic": {"value": "poultry", "confidence": {"poultry": 0.991, "avian": 0.00924}, "entropy": 0.0525}, "region": {"value": "North America", "confidence": {"North America": 1.0}, "entropy": 3.33e-08}, "state": {"value": "PA", "confidence": {"PA": 1.0}, "entropy": 8.23e-05}}, "branch_attrs": {"mutations": {}}, "children": [{"name": "NODE_0000212", "node_attrs": {"div": 0.0021, "num_date": {"value": 2022.322, "confidence": [2022.242, 2022.322]}, "country": {"value": "United States", "confidence": {"United States": 1.0}, "entropy": 0.00136}, "host_generic": {"value": "poultry", "confidence": {"poultry": 0.913, "avian": 0.0871}, "entropy": 0.296}, "region": {"value": "North America", "confidence": {"North America": 1.0}, "entropy": 3.32e-08}, "state": {"value": "PA", "confidence": {"PA": 1.0}, "entropy": 8.04e-05}}, "branch_attrs": {"mutations": {}}, "children": [{"name": "A/pekin_duck/Pennsylvania/22-015943-001-original/2022_22e51938c6", "node_attrs": {"div": 0.0021, "num_date": {"value": 2022.382, "confidence": [2022.382, 2022.382], "inferred": false}, "host": {"value": "mallard"}, "primary_identifier": {"value": "EPI_ISL_16244028"}, "tn_93_dist_b313": {"value": 0.01}, "country": {"value": "United States", "confidence": {"United States": 1.0}, "entropy": -1e-12}, "reason_for_submission": {"value": "surveillance"}, "host_generic": {"value": "avian", "confidence": {"avian": 1.0}, "entropy": -1e-12}, "base_id": {"value": "22-015943-001"}, "N_present": {"value": "Absent"}, "bi_ambig_count": {"value": "Zero"}, "data_source": {"value": "GISAID"}, "ha_genetic_group": {"value": "2.3.4.4b"}, "passage": {"value": "OR"}, "isl_subtype": {"value": "H5N1"}, "region": {"value": "North America", "confidence": {"North America": 1.0}, "entropy": -1e-12}, "segment_lineage": {"value": "ea1"}, "strain_name": {"value": "A/Pekin duck/Pennsylvania/22-015943-001-original/2022"}, "state": {"value": "PA", "confidence": {"PA": 1.0}, "entropy": -1e-12}, "ambig_present": {"value": "Absent"}, "N_count": {"value": "Zero"}, "genotype": {"value": "A1"}, "isolate_hash": {"value": "22e51938c6af5a8166b1e9c64a1f56b4"}, "originator": {"value": "National Veterinary Services Laboratories  USDA"}, "tri_ambig_count": {"value": "Zero"}}, "branch_attrs": {"mutations": {}}}, {"name": "A/duck/Pennsylvania/22-013189-004/2022_56338fe446", "node_attrs": {"div": 0.0021, "num_date": {"value": 2022.322, "confidence": [2022.322, 2022.322], "inferred": false}, "host": {"value": "duck"}, "primary_identifier": {"value": "SAMN35648887"}, "tn_93_dist_b313": {"value": 0.01}, "county": {"value": "lancaster county"}, "country": {"value": "United States", "confidence": {"United States": 1.0}, "entropy": -1e-12}, "reason_for_submission": {"value": "surveillance"}, "host_generic": {"value": "poultry", "confidence": {"poultry": 1.0}, "entropy": -1e-12}, "internal_date": {"value": "2025-6"}, "base_id": {"value": "22-013189-004"}, "N_present": {"value": "Absent"}, "bi_ambig_count": {"value": "Zero"}, "isolate_submitter": {"value": "USDA-NVSL"}, "data_source": {"value": "sra"}, "ha_genetic_group": {"value": "2.3.4.4b"}, "passage": {"value": "X"}, "isl_subtype": {"value": "H5N1"}, "region": {"value": "North America", "confidence": {"North America": 1.0}, "entropy": -1e-12}, "segment_lineage": {"value": "ea1"}, "strain_name": {"value": "A/duck/Pennsylvania/22-013189-004/2022"}, "state": {"value": "PA", "confidence": {"PA": 1.0}, "entropy": -1e-12}, "ambig_present": {"value": "Absent"}, "N_count": {"value": "Zero"}, "genotype": {"value": "A1"}, "isolate_hash": {"value": "56338fe446977903e00a3809033f22b7"}, "originator": {"value": "PRJNA980729"}, "tri_ambig_count": {"value": "Zero"}}, "branch_attrs": {"mutations": {}}}]}, {"name": "NODE_0000213", "node_attrs": {"div": 0.0021, "num_date": {"value": 2022.316, "confidence": [2022.239, 2022.316]}, "country": {"value": "United States", "confidence": {"United States": 1.0}, "entropy": 0.00136}, "host_generic": {"value": "poultry", "confidence": {"poultry": 0.999, "avian": 0.00141}, "entropy": 0.0106}, "region": {"value": "North America", "confidence": {"North America": 1.0}, "entropy": 3.32e-08}, "state": {"value": "PA", "confidence": {"PA": 1.0}, "entropy": 8.04e-05}}, "branch_attrs": {"mutations": {}}, "children": [{"name": "A/chicken/Pennsylvania/22-015201-003/2022_62c1ad4d6e", "node_attrs": {"div": 0.0021, "num_date": {"value": 2022.366, "confidence": [2022.366, 2022.366], "inferred": false}, "host": {"value": "chicken"}, "primary_identifier": {"value": "EPI_ISL_19765925"}, "tn_93_dist_b313": {"value": 0.01}, "country": {"value": "United States", "confidence": {"United States": 1.0}, "entropy": -1e-12}, "reason_for_submission": {"value": "surveillance"}, "host_generic": {"value": "poultry", "confidence": {"poultry": 1.0}, "entropy": -1e-12}, "internal_date": {"value": "2025-11"}, "base_id": {"value": "22-015201-003"}, "N_present": {"value": "Absent"}, "bi_ambig_count": {"value": "Zero"}, "isolate_submitter": {"value": "import"}, "data_source": {"value": "GISAID"}, "ha_genetic_group": {"value": "2.3.4.4b"}, "passage": {"value": "OR"}, "isl_subtype": {"value": "H5N1"}, "region": {"value": "North America", "confidence": {"North America": 1.0}, "entropy": -1e-12}, "segment_lineage": {"value": "ea1"}, "strain_name": {"value": "A/chicken/Pennsylvania/22-015201-003/2022"}, "state": {"value": "PA", "confidence": {"PA": 1.0}, "entropy": -1e-12}, "ambig_present": {"value": "Absent"}, "N_count": {"value": "Zero"}, "genotype": {"value": "A1"}, "isolate_hash": {"value": "62c1ad4d6e00c3c6f2e6c5949199def6"}, "originator": {"value": "USDA APHIS Veterinary Services Diagnostic Virology Laboratory National Veterinary Services Laboratories"}, "tri_ambig_count": {"value": "Zero"}}, "branch_attrs": {"mutations": {}}}, {"name": "A/chicken/Pennsylvania/22-012742-001/2022_ab2b977189", "node_attrs": {"div": 0.0021, "num_date": {"value": 2022.316, "confidence": [2022.316, 2022.316], "inferred": false}, "host": {"value": "chicken"}, "primary_identifier": {"value": "SAMN35648779"}, "tn_93_dist_b313": {"value": 0.01}, "county": {"value": "lancaster county"}, "country": {"value": "United States", "confidence": {"United States": 1.0}, "entropy": -1e-12}, "reason_for_submission": {"value": "surveillance"}, "host_generic": {"value": "poultry", "confidence": {"poultry": 1.0}, "entropy": -1e-12}, "internal_date": {"value": "2025-6"}, "base_id": {"value": "22-012742-001"}, "N_present": {"value": "Absent"}, "bi_ambig_count": {"value": "Zero"}, "isolate_submitter": {"value": "USDA-NVSL"}, "data_source": {"value": "sra"}, "ha_genetic_group": {"value": "2.3.4.4b"}, "passage": {"value": "X"}, "isl_subtype": {"value": "H5N1"}, "region": {"value": "North America", "confidence": {"North America": 1.0}, "entropy": -1e-12}, "segment_lineage": {"value": "ea1"}, "strain_name": {"value": "A/chicken/Pennsylvania/22-012742-001/2022"}, "state": {"value": "PA", "confidence": {"PA": 1.0}, "entropy": -1e-12}, "ambig_present": {"value": "Absent"}, "N_count": {"value": "Zero"}, "genotype": {"value": "A1"}, "isolate_hash": {"value": "ab2b97718927844882043ddf7470df55"}, "originator": {"value": "PRJNA980729"}, "tri_ambig_count": {"value": "Zero"}}, "branch_attrs": {"mutations": {}}}]}]}]}, {"name": "NODE_0000214", "node_attrs": {"div": 0.0021, "num_date": {"value": 2022.205, "confidence": [2022.174, 2022.248]}, "country": {"value": "United States", "confidence": {"United States": 1.0}, "entropy": 0.00153}, "host_generic": {"value": "poultry", "confidence": {"poultry": 0.951, "avian": 0.0489}, "entropy": 0.195}, "region": {"value": "North America", "confidence": {"North America": 1.0}, "entropy": 3.33e-08}, "state": {"value": "PA", "confidence": {"PA": 1.0}, "entropy": 8.23e-05}}, "branch_attrs": {"mutations": {}}, "children": [{"name": "NODE_0000215", "node_attrs": {"div": 0.0021, "num_date": {"value": 2022.244, "confidence": [2022.158, 2022.32]}, "country": {"value": "United States", "confidence": {"United States": 1.0}, "entropy": 0.00144}, "host_generic": {"value": "avian", "confidence": {"avian": 0.511, "poultry": 0.489}, "entropy": 0.693}, "region": {"value": "North America", "confidence": {"North America": 1.0}, "entropy": 3.33e-08}, "state": {"value": "PA", "confidence": {"PA": 1.0}, "entropy": 8.13e-05}}, "branch_attrs": {"mutations": {}}, "children": [{"name": "A/pekin_duck/Pennsylvania/22-015337-001-original/2022_b3d455c9da", "node_attrs": {"div": 0.0021, "num_date": {"value": 2022.371, "confidence": [2022.371, 2022.371], "inferred": false}, "host": {"value": "mallard"}, "primary_identifier": {"value": "EPI_ISL_16243948"}, "tn_93_dist_b313": {"value": 0.01}, "country": {"value": "United States", "confidence": {"United States": 1.0}, "entropy": -1e-12}, "reason_for_submission": {"value": "surveillance"}, "host_generic": {"value": "avian", "confidence": {"avian": 1.0}, "entropy": -1e-12}, "base_id": {"value": "22-015337-001"}, "N_present": {"value": "Absent"}, "bi_ambig_count": {"value": "Zero"}, "data_source": {"value": "GISAID"}, "ha_genetic_group": {"value": "2.3.4.4b"}, "passage": {"value": "OR"}, "isl_subtype": {"value": "H5N1"}, "region": {"value": "North America", "confidence": {"North America": 1.0}, "entropy": -1e-12}, "segment_lineage": {"value": "ea1"}, "strain_name": {"value": "A/Pekin duck/Pennsylvania/22-015337-001-original/2022"}, "state": {"value": "PA", "confidence": {"PA": 1.0}, "entropy": -1e-12}, "ambig_present": {"value": "Absent"}, "N_count": {"value": "Zero"}, "genotype": {"value": "A1"}, "isolate_hash": {"value": "b3d455c9daf165be8b9ba04c9d570bf0"}, "originator": {"value": "National Veterinary Services Laboratories  USDA"}, "tri_ambig_count": {"value": "Zero"}}, "branch_attrs": {"mutations": {}}}, {"name": "NODE_0000216", "node_attrs": {"div": 0.0021, "num_date": {"value": 2022.32, "confidence": [2022.247, 2022.322]}, "country": {"value": "United States", "confidence": {"United States": 1.0}, "entropy": 0.00135}, "host_generic": {"value": "avian", "confidence": {"avian": 0.507, "poultry": 0.493}, "entropy": 0.693}, "region": {"value": "North America", "confidence": {"North America": 1.0}, "entropy": 3.32e-08}, "state": {"value": "PA", "confidence": {"PA": 1.0}, "entropy": 8.04e-05}}, "branch_attrs": {"mutations": {}}, "children": [{"name": "A/pekin_duck/Pennsylvania/22-015427-002-original/2022_dc70c159d2", "node_attrs": {"div": 0.0021, "num_date": {"value": 2022.371, "confidence": [2022.371, 2022.371], "inferred": false}, "host": {"value": "mallard"}, "primary_identifier": {"value": "EPI_ISL_16244009"}, "tn_93_dist_b313": {"value": 0.01}, "country": {"value": "United States", "confidence": {"United States": 1.0}, "entropy": -1e-12}, "reason_for_submission": {"value": "surveillance"}, "host_generic": {"value": "avian", "confidence": {"avian": 1.0}, "entropy": -1e-12}, "base_id": {"value": "22-015427-002"}, "N_present": {"value": "Absent"}, "bi_ambig_count": {"value": "Zero"}, "data_source": {"value": "GISAID"}, "ha_genetic_group": {"value": "2.3.4.4b"}, "passage": {"value": "OR"}, "isl_subtype": {"value": "H5N1"}, "region": {"value": "North America", "confidence": {"North America": 1.0}, "entropy": -1e-12}, "segment_lineage": {"value": "ea1"}, "strain_name": {"value": "A/Pekin duck/Pennsylvania/22-015427-002-original/2022"}, "state": {"value": "PA", "confidence": {"PA": 1.0}, "entropy": -1e-12}, "ambig_present": {"value": "Absent"}, "N_count": {"value": "Zero"}, "genotype": {"value": "A1"}, "isolate_hash": {"value": "dc70c159d2d2b3d229b0a8c1267da2dd"}, "originator": {"value": "National Veterinary Services Laboratories  USDA"}, "tri_ambig_count": {"value": "Zero"}}, "branch_attrs": {"mutations": {}}}, {"name": "A/duck/Pennsylvania/22-013189-003/2022_5d7e5ce3e6", "node_attrs": {"div": 0.0021, "num_date": {"value": 2022.322, "confidence": [2022.322, 2022.322], "inferred": false}, "host": {"value": "duck"}, "primary_identifier": {"value": "SAMN35648886"}, "tn_93_dist_b313": {"value": 0.01}, "county": {"value": "lancaster county"}, "country": {"value": "United States", "confidence": {"United States": 1.0}, "entropy": -1e-12}, "reason_for_submission": {"value": "surveillance"}, "host_generic": {"value": "poultry", "confidence": {"poultry": 1.0}, "entropy": -1e-12}, "internal_date": {"value": "2025-6"}, "base_id": {"value": "22-013189-003"}, "N_present": {"value": "Absent"}, "bi_ambig_count": {"value": "Zero"}, "isolate_submitter": {"value": "USDA-NVSL"}, "data_source": {"value": "sra"}, "ha_genetic_group": {"value": "2.3.4.4b"}, "passage": {"value": "X"}, "isl_subtype": {"value": "H5N1"}, "region": {"value": "North America", "confidence": {"North America": 1.0}, "entropy": -1e-12}, "segment_lineage": {"value": "ea1"}, "strain_name": {"value": "A/duck/Pennsylvania/22-013189-003/2022"}, "state": {"value": "PA", "confidence": {"PA": 1.0}, "entropy": -1e-12}, "ambig_present": {"value": "Absent"}, "N_count": {"value": "Zero"}, "genotype": {"value": "A1"}, "isolate_hash": {"value": "5d7e5ce3e62e1bbb5c132cef57a58452"}, "originator": {"value": "PRJNA980729"}, "tri_ambig_count": {"value": "Zero"}}, "branch_attrs": {"mutations": {}}}]}]}, {"name": "NODE_0000217", "node_attrs": {"div": 0.0021, "num_date": {"value": 2022.243, "confidence": [2022.185, 2022.289]}, "country": {"value": "United States", "confidence": {"United States": 1.0}, "entropy": 0.00144}, "host_generic": {"value": "poultry", "confidence": {"poultry": 0.995, "avian": 0.00489}, "entropy": 0.0309}, "region": {"value": "North America", "confidence": {"North America": 1.0}, "entropy": 3.33e-08}, "state": {"value": "PA", "confidence": {"PA": 1.0}, "entropy": 8.13e-05}}, "branch_attrs": {"mutations": {}}, "children": [{"name": "A/chicken/Pennsylvania/22-011531-007/2022_be7767fed9", "node_attrs": {"div": 0.0021, "num_date": {"value": 2022.289, "confidence": [2022.289, 2022.289], "inferred": false}, "host": {"value": "chicken"}, "primary_identifier": {"value": "EPI_ISL_19765919"}, "tn_93_dist_b313": {"value": 0.01}, "country": {"value": "United States", "confidence": {"United States": 1.0}, "entropy": -1e-12}, "reason_for_submission": {"value": "surveillance"}, "host_generic": {"value": "poultry", "confidence": {"poultry": 1.0}, "entropy": -1e-12}, "internal_date": {"value": "2025-11"}, "base_id": {"value": "22-011531-007"}, "N_present": {"value": "Absent"}, "bi_ambig_count": {"value": "Zero"}, "isolate_submitter": {"value": "import"}, "data_source": {"value": "GISAID"}, "ha_genetic_group": {"value": "2.3.4.4b"}, "passage": {"value": "OR"}, "isl_subtype": {"value": "H5N1"}, "region": {"value": "North America", "confidence": {"North America": 1.0}, "entropy": -1e-12}, "segment_lineage": {"value": "ea1"}, "strain_name": {"value": "A/chicken/Pennsylvania/22-011531-007/2022"}, "state": {"value": "PA", "confidence": {"PA": 1.0}, "entropy": -1e-12}, "ambig_present": {"value": "Absent"}, "N_count": {"value": "Zero"}, "genotype": {"value": "A1"}, "isolate_hash": {"value": "be7767fed91cd5aec88ff5898d017b0b"}, "originator": {"value": "USDA APHIS Veterinary Services Diagnostic Virology Laboratory National Veterinary Services Laboratories"}, "tri_ambig_count": {"value": "Zero"}}, "branch_attrs": {"mutations": {}}}, {"name": "NODE_0000218", "node_attrs": {"div": 0.0021, "num_date": {"value": 2022.297, "confidence": [2022.197, 2022.297]}, "country": {"value": "United States", "confidence": {"United States": 1.0}, "entropy": 0.00135}, "host_generic": {"value": "poultry", "confidence": {"poultry": 0.999, "avian": 0.00106}, "entropy": 0.00835}, "region": {"value": "North America", "confidence": {"North America": 1.0}, "entropy": 3.32e-08}, "state": {"value": "PA", "confidence": {"PA": 1.0}, "entropy": 8.04e-05}}, "branch_attrs": {"mutations": {}}, "children": [{"name": "A/chicken/Pennsylvania/22-012092-008/2022_62ea91c886", "node_attrs": {"div": 0.0021, "num_date": {"value": 2022.297, "confidence": [2022.297, 2022.297], "inferred": false}, "host": {"value": "chicken"}, "primary_identifier": {"value": "SAMN35648675"}, "tn_93_dist_b313": {"value": 0.01}, "county": {"value": "lancaster county"}, "country": {"value": "United States", "confidence": {"United States": 1.0}, "entropy": -1e-12}, "reason_for_submission": {"value": "surveillance"}, "host_generic": {"value": "poultry", "confidence": {"poultry": 1.0}, "entropy": -1e-12}, "internal_date": {"value": "2025-6"}, "base_id": {"value": "22-012092-008"}, "N_present": {"value": "Absent"}, "bi_ambig_count": {"value": "Zero"}, "isolate_submitter": {"value": "USDA-NVSL"}, "data_source": {"value": "sra"}, "ha_genetic_group": {"value": "2.3.4.4b"}, "passage": {"value": "X"}, "isl_subtype": {"value": "H5N1"}, "region": {"value": "North America", "confidence": {"North America": 1.0}, "entropy": -1e-12}, "segment_lineage": {"value": "ea1"}, "strain_name": {"value": "A/chicken/Pennsylvania/22-012092-008/2022"}, "state": {"value": "PA", "confidence": {"PA": 1.0}, "entropy": -1e-12}, "ambig_present": {"value": "Absent"}, "N_count": {"value": "Zero"}, "genotype": {"value": "A1"}, "isolate_hash": {"value": "62ea91c88632913bea7f1b3ba68e5317"}, "originator": {"value": "PRJNA980729"}, "tri_ambig_count": {"value": "Zero"}}, "branch_attrs": {"mutations": {}}}, {"name": "A/chicken/Pennsylvania/22-012092-003/2022_00be1d802b", "node_attrs": {"div": 0.0021, "num_date": {"value": 2022.297, "confidence": [2022.297, 2022.297], "inferred": false}, "host": {"value": "chicken"}, "primary_identifier": {"value": "SAMN35648672"}, "tn_93_dist_b313": {"value": 0.01}, "county": {"value": "lancaster county"}, "country": {"value": "United States", "confidence": {"United States": 1.0}, "entropy": -1e-12}, "reason_for_submission": {"value": "surveillance"}, "host_generic": {"value": "poultry", "confidence": {"poultry": 1.0}, "entropy": -1e-12}, "internal_date": {"value": "2025-6"}, "base_id": {"value": "22-012092-003"}, "N_present": {"value": "Absent"}, "bi_ambig_count": {"value": "Zero"}, "isolate_submitter": {"value": "USDA-NVSL"}, "data_source": {"value": "sra"}, "ha_genetic_group": {"value": "2.3.4.4b"}, "passage": {"value": "X"}, "isl_subtype": {"value": "H5N1"}, "region": {"value": "North America", "confidence": {"North America": 1.0}, "entropy": -1e-12}, "segment_lineage": {"value": "ea1"}, "strain_name": {"value": "A/chicken/Pennsylvania/22-012092-003/2022"}, "state": {"value": "PA", "confidence": {"PA": 1.0}, "entropy": -1e-12}, "ambig_present": {"value": "Absent"}, "N_count": {"value": "Zero"}, "genotype": {"value": "A1"}, "isolate_hash": {"value": "00be1d802b258da5528951a95be005fd"}, "originator": {"value": "PRJNA980729"}, "tri_ambig_count": {"value": "Zero"}}, "branch_attrs": {"mutations": {}}}]}]}]}]}]}]}]}]}]}]}]}]}]}]}]}, {"name": "NODE_0000351", "node_attrs": {"div": 0.0014, "num_date": {"value": 2021.591, "confidence": [2021.279, 2021.866]}, "country": {"value": "United States", "confidence": {"United States": 0.988, "Canada": 0.0121}, "entropy": 0.0655}, "host_generic": {"value": "avian", "confidence": {"avian": 0.979, "poultry": 0.0211}, "entropy": 0.102}, "region": {"value": "North America", "confidence": {"North America": 1.0}, "entropy": 2.86e-06}, "state": {"value": "MN", "confidence": {"MN": 0.757, "ND": 0.212, "": 0.00846, "WI": 0.00644, "SD": 0.00354, "SK": 0.00347, "ON": 0.00211, "MI": 0.00143, "AB": 0.00128}, "entropy": 0.719}}, "branch_attrs": {"mutations": {}}, "children": [{"name": "NODE_0008352", "node_attrs": {"div": 0.0021, "num_date": {"value": 2022.096, "confidence": [2021.916, 2022.111]}, "country": {"value": "United States", "confidence": {"United States": 1.0}, "entropy": 0.000578}, "host_generic": {"value": "avian", "confidence": {"avian": 0.98, "poultry": 0.0204}, "entropy": 0.0998}, "region": {"value": "North America", "confidence": {"North America": 1.0}, "entropy": 9.7e-11}, "confidence": {"value": 85}, "state": {"value": "MN", "confidence": {"MN": 0.896, "ND": 0.0615, "WI": 0.0258, "SD": 0.00953, "MI": 0.00357, "CO": 0.00216}, "entropy": 0.454}}, "branch_attrs": {"mutations": {"nuc": ["T1179C"]}}, "children": [{"name": "NODE_0008357", "node_attrs": {"div": 0.0028, "num_date": {"value": 2022.119, "confidence": [2022.047, 2022.186]}, "country": {"value": "United States", "confidence": {"United States": 1.0}, "entropy": 0.00131}, "host_generic": {"value": "avian", "confidence": {"avian": 0.998, "poultry": 0.00242}, "entropy": 0.017}, "region": {"value": "North America", "confidence": {"North America": 1.0}, "entropy": 3.33e-08}, "confidence": {"value": 82.9}, "state": {"value": "MN", "confidence": {"MN": 0.927, "MI": 0.0346, "ND": 0.0284, "WI": 0.00661, "SD": 0.00173}, "entropy": 0.348}}, "branch_attrs": {"mutations": {"nuc": ["A1300G"], "NA": ["N434D"]}, "labels": {"aa": "NA: N434D"}}, "children": [{"name": "A/bald_eagle/Michigan/22-017243-004/2022_d11542c038", "node_attrs": {"div": 0.0028, "num_date": {"value": 2022.39, "confidence": [2022.39, 2022.39], "inferred": false}, "host": {"value": "eagle"}, "primary_identifier": {"value": "EPI_ISL_19606606"}, "tn_93_dist_b313": {"value": 0.0107}, "country": {"value": "United States", "confidence": {"United States": 1.0}, "entropy": -1e-12}, "reason_for_submission": {"value": "surveillance"}, "host_generic": {"value": "avian", "confidence": {"avian": 1.0}, "entropy": -1e-12}, "internal_date": {"value": "2024-51"}, "base_id": {"value": "22-017243-004"}, "N_present": {"value": "Absent"}, "bi_ambig_count": {"value": "Zero"}, "isolate_submitter": {"value": "import"}, "data_source": {"value": "GISAID"}, "ha_genetic_group": {"value": "2.3.4.4b"}, "passage": {"value": "OR"}, "isl_subtype": {"value": "H5N1"}, "region": {"value": "North America", "confidence": {"North America": 1.0}, "entropy": -1e-12}, "segment_lineage": {"value": "ea1"}, "strain_name": {"value": "A/bald eagle/Michigan/22-017243-004/2022"}, "state": {"value": "MI", "confidence": {"MI": 1.0}, "entropy": -1e-12}, "ambig_present": {"value": "Absent"}, "N_count": {"value": "Zero"}, "genotype": {"value": "B1.1"}, "isolate_hash": {"value": "d11542c038cbed5a3ff2380de2e61f28"}, "originator": {"value": "USDA APHIS Veterinary Services Diagnostic Virology Laboratory National Veterinary Services Laboratories"}, "tri_ambig_count": {"value": "Zero"}}, "branch_attrs": {"mutations": {}}}, {"name": "A/snow_goose/Minnesota/22-010305-002/2022_8cacb1d8a3", "node_attrs": {"div": 0.00561, "num_date": {"value": 2022.237, "confidence": [2022.237, 2022.237], "inferred": false}, "host": {"value": "snow goose"}, "primary_identifier": {"value": "EPI_ISL_19605936"}, "tn_93_dist_b313": {"value": 0.0122}, "country": {"value": "United States", "confidence": {"United States": 1.0}, "entropy": -1e-12}, "reason_for_submission": {"value": "surveillance"}, "host_generic": {"value": "avian", "confidence": {"avian": 1.0}, "entropy": -1e-12}, "internal_date": {"value": "2024-51"}, "base_id": {"value": "22-010305-002"}, "N_present": {"value": "Absent"}, "bi_ambig_count": {"value": "Zero"}, "isolate_submitter": {"value": "import"}, "data_source": {"value": "GISAID"}, "ha_genetic_group": {"value": "2.3.4.4b"}, "passage": {"value": "OR"}, "isl_subtype": {"value": "H5N1"}, "region": {"value": "North America", "confidence": {"North America": 1.0}, "entropy": -1e-12}, "segment_lineage": {"value": "ea1"}, "strain_name": {"value": "A/snow goose/Minnesota/22-010305-002/2022"}, "state": {"value": "MN", "confidence": {"MN": 1.0}, "entropy": -1e-12}, "ambig_present": {"value": "Absent"}, "N_count": {"value": "Zero"}, "genotype": {"value": "B2.2"}, "isolate_hash": {"value": "8cacb1d8a38344a30119439e5c851aa3"}, "originator": {"value": "USDA APHIS Veterinary Services Diagnostic Virology Laboratory National Veterinary Services Laboratories"}, "tri_ambig_count": {"value": "Zero"}}, "branch_attrs": {"mutations": {"nuc": ["A157G", "T819G", "C1179T", "A1200G"], "NA": ["I53V", "N273K"]}, "labels": {"aa": "NA: I53V, N273K"}}}]}, {"name": "NODE_0008353", "node_attrs": {"div": 0.0028, "num_date": {"value": 2022.098, "confidence": [2021.974, 2022.157]}, "country": {"value": "United States", "confidence": {"United States": 1.0}, "entropy": 0.0013}, "host_generic": {"value": "poultry", "confidence": {"poultry": 0.748, "avian": 0.25, "human": 0.00192}, "entropy": 0.58}, "region": {"value": "North America", "confidence": {"North America": 1.0}, "entropy": 3.32e-08}, "confidence": {"value": 83.2}, "state": {"value": "CO", "confidence": {"CO": 0.371, "SD": 0.348, "MN": 0.259, "ND": 0.0142, "IA": 0.00229, "WI": 0.00144, "AB": 0.00131}, "entropy": 1.2}}, "branch_attrs": {"mutations": {"nuc": ["G855T"]}}, "children": [{"name": "A/turkey/South_Dakota/22-009688-001/2022_3b7c89b8fb", "node_attrs": {"div": 0.00351, "num_date": {"value": 2022.242, "confidence": [2022.242, 2022.242], "inferred": false}, "host": {"value": "turkey"}, "primary_identifier": {"value": "SAMN35648063"}, "tn_93_dist_b313": {"value": 0.0115}, "county": {"value": "mcpherson county"}, "country": {"value": "United States", "confidence": {"United States": 1.0}, "entropy": -1e-12}, "reason_for_submission": {"value": "surveillance"}, "host_generic": {"value": "poultry", "confidence": {"poultry": 1.0}, "entropy": -1e-12}, "internal_date": {"value": "2025-6"}, "base_id": {"value": "22-009688-001"}, "N_present": {"value": "Absent"}, "bi_ambig_count": {"value": "Zero"}, "isolate_submitter": {"value": "USDA-NVSL"}, "data_source": {"value": "sra"}, "ha_genetic_group": {"value": "2.3.4.4b"}, "passage": {"value": "X"}, "isl_subtype": {"value": "H5N1"}, "region": {"value": "North America", "confidence": {"North America": 1.0}, "entropy": -1e-12}, "segment_lineage": {"value": "ea1"}, "strain_name": {"value": "A/turkey/South Dakota/22-009688-001/2022"}, "state": {"value": "SD", "confidence": {"SD": 1.0}, "entropy": -1e-12}, "ambig_present": {"value": "Absent"}, "N_count": {"value": "Zero"}, "genotype": {"value": "B2.1"}, "isolate_hash": {"value": "3b7c89b8fb6a1ab8986e150f1542bf18"}, "originator": {"value": "PRJNA980729"}, "tri_ambig_count": {"value": "Zero"}}, "branch_attrs": {"mutations": {"nuc": ["G1106A"], "NA": ["S369N"]}, "labels": {"aa": "NA: S369N"}}}, {"name": "A/Colorado/18/2022_7b8f65970f", "node_attrs": {"div": 0.0135, "num_date": {"value": 2022.3, "confidence": [2022.3, 2022.3], "inferred": false}, "host": {"value": "human"}, "primary_identifier": {"value": "EPI_ISL_12799972"}, "tn_93_dist_b313": {"value": 0.021}, "country": {"value": "United States", "confidence": {"United States": 1.0}, "entropy": -1e-12}, "reason_for_submission": {"value": "diagnostic"}, "host_generic": {"value": "human", "confidence": {"human": 1.0}, "entropy": -1e-12}, "N_present": {"value": "Present"}, "bi_ambig_count": {"value": "Four"}, "isolate_submitter": {"value": "US-Atl-CDC"}, "data_source": {"value": "DISC"}, "ha_genetic_group": {"value": "2.3.4.4b"}, "passage": {"value": "OR"}, "isl_subtype": {"value": "H5N1"}, "region": {"value": "North America", "confidence": {"North America": 1.0}, "entropy": -1e-12}, "segment_lineage": {"value": "ea1"}, "strain_name": {"value": "A/Colorado/18/2022"}, "state": {"value": "CO", "confidence": {"CO": 1.0}, "entropy": -1e-12}, "ambig_positions_NT": {"value": "639 / 642 / 654 / 855"}, "ambig_present": {"value": "Present"}, "N_count": {"value": "Greater than Six"}, "genotype": {"value": "Not assigned"}, "isolate_hash": {"value": "7b8f65970fd25189c2b6fd0785b117ce"}, "originator": {"value": "Colorado Department of Public Health and Environment Laboratory Services Division"}, "tri_ambig_count": {"value": "Zero"}}, "branch_attrs": {"mutations": {"nuc": ["A255G", "T858C", "T861A", "T863G", "T864C", "T866-", "G867-", "T868-", "G869-", "T870-", "G871-", "T872-", "G873-", "T874-", "G875-", "C876-", "G878T", "G879A", "G880C", "A881G", "C882T", "T885C"], "NA": ["D287E", "I288S", "M289X", "C290-", "V291-", "C292-", "R293I", "D294R", "*470X"]}, "labels": {"aa": "NA: D287E, I288S, M289X, C290-, V291-, C292-, R293I, D294R, *470X"}}}]}, {"name": "NODE_0000083", "node_attrs": {"div": 0.0021, "num_date": {"value": 2022.162, "confidence": [2022.08, 2022.246]}, "country": {"value": "United States", "confidence": {"United States": 1.0}, "entropy": 0.00138}, "host_generic": {"value": "avian", "confidence": {"avian": 0.997, "poultry": 0.00262}, "entropy": 0.0182}, "region": {"value": "North America", "confidence": {"North America": 1.0}, "entropy": 3.32e-08}, "state": {"value": "WI", "confidence": {"WI": 0.981, "MN": 0.0179}, "entropy": 0.0973}}, "branch_attrs": {"mutations": {}}, "children": [{"name": "A/bald_eagle/Wisconsin/22-014379-001/2022_27e7e58fb2", "node_attrs": {"div": 0.0028, "num_date": {"value": 2022.319, "confidence": [2022.319, 2022.319], "inferred": false}, "host": {"value": "eagle"}, "primary_identifier": {"value": "EPI_ISL_19607163"}, "tn_93_dist_b313": {"value": 0.0107}, "country": {"value": "United States", "confidence": {"United States": 1.0}, "entropy": -1e-12}, "reason_for_submission": {"value": "surveillance"}, "host_generic": {"value": "avian", "confidence": {"avian": 1.0}, "entropy": -1e-12}, "internal_date": {"value": "2024-51"}, "base_id": {"value": "22-014379-001"}, "N_present": {"value": "Absent"}, "bi_ambig_count": {"value": "Zero"}, "isolate_submitter": {"value": "import"}, "data_source": {"value": "GISAID"}, "ha_genetic_group": {"value": "2.3.4.4b"}, "passage": {"value": "OR"}, "isl_subtype": {"value": "H5N1"}, "region": {"value": "North America", "confidence": {"North America": 1.0}, "entropy": -1e-12}, "segment_lineage": {"value": "ea1"}, "strain_name": {"value": "A/bald eagle/Wisconsin/22-014379-001/2022"}, "state": {"value": "WI", "confidence": {"WI": 1.0}, "entropy": -1e-12}, "ambig_present": {"value": "Absent"}, "N_count": {"value": "Zero"}, "genotype": {"value": "B1.1"}, "isolate_hash": {"value": "27e7e58fb22c9577abb03e1001813ae3"}, "originator": {"value": "USDA APHIS Veterinary Services Diagnostic Virology Laboratory National Veterinary Services Laboratories"}, "tri_ambig_count": {"value": "Zero"}}, "branch_attrs": {"mutations": {"nuc": ["T1335C"]}}}, {"name": "NODE_0000084", "node_attrs": {"div": 0.0021, "num_date": {"value": 2022.262, "confidence": [2022.136, 2022.275]}, "country": {"value": "United States", "confidence": {"United States": 1.0}, "entropy": 0.00135}, "host_generic": {"value": "avian", "confidence": {"avian": 0.999}, "entropy": 0.00747}, "region": {"value": "North America", "confidence": {"North America": 1.0}, "entropy": 3.32e-08}, "state": {"value": "WI", "confidence": {"WI": 1.0}, "entropy": 0.00339}}, "branch_attrs": {"mutations": {}}, "children": [{"name": "A/herring_gull/Wisconsin/22-013424-002/2022_8f541ffbc8", "node_attrs": {"div": 0.0021, "num_date": {"value": 2022.319, "confidence": [2022.319, 2022.319], "inferred": false}, "host": {"value": "gull"}, "primary_identifier": {"value": "EPI_ISL_19607610"}, "tn_93_dist_b313": {"value": 0.01}, "country": {"value": "United States", "confidence": {"United States": 1.0}, "entropy": -1e-12}, "reason_for_submission": {"value": "surveillance"}, "host_generic": {"value": "avian", "confidence": {"avian": 1.0}, "entropy": -1e-12}, "internal_date": {"value": "2024-51"}, "base_id": {"value": "22-013424-002"}, "N_present": {"value": "Absent"}, "bi_ambig_count": {"value": "Zero"}, "isolate_submitter": {"value": "import"}, "data_source": {"value": "GISAID"}, "ha_genetic_group": {"value": "2.3.4.4b"}, "passage": {"value": "OR"}, "isl_subtype": {"value": "H5N1"}, "region": {"value": "North America", "confidence": {"North America": 1.0}, "entropy": -1e-12}, "segment_lineage": {"value": "ea1"}, "strain_name": {"value": "A/herring gull/Wisconsin/22-013424-002/2022"}, "state": {"value": "WI", "confidence": {"WI": 1.0}, "entropy": -1e-12}, "ambig_present": {"value": "Absent"}, "N_count": {"value": "Zero"}, "genotype": {"value": "B1.1"}, "isolate_hash": {"value": "8f541ffbc8fda9e3c2367b20799d35d2"}, "originator": {"value": "USDA APHIS Veterinary Services Diagnostic Virology Laboratory National Veterinary Services Laboratories"}, "tri_ambig_count": {"value": "Zero"}}, "branch_attrs": {"mutations": {}}}, {"name": "A/hooded_merganser/Wisconsin/22-012388-001/2022_d1c74a8465", "node_attrs": {"div": 0.0021, "num_date": {"value": 2022.275, "confidence": [2022.275, 2022.275], "inferred": false}, "host": {"value": "hooded merganser"}, "primary_identifier": {"value": "EPI_ISL_19607624"}, "tn_93_dist_b313": {"value": 0.01}, "country": {"value": "United States", "confidence": {"United States": 1.0}, "entropy": -1e-12}, "reason_for_submission": {"value": "surveillance"}, "host_generic": {"value": "avian", "confidence": {"avian": 1.0}, "entropy": -1e-12}, "internal_date": {"value": "2024-51"}, "base_id": {"value": "22-012388-001"}, "N_present": {"value": "Absent"}, "bi_ambig_count": {"value": "Zero"}, "isolate_submitter": {"value": "import"}, "data_source": {"value": "GISAID"}, "ha_genetic_group": {"value": "2.3.4.4b"}, "passage": {"value": "OR"}, "isl_subtype": {"value": "H5N1"}, "region": {"value": "North America", "confidence": {"North America": 1.0}, "entropy": -1e-12}, "segment_lineage": {"value": "ea1"}, "strain_name": {"value": "A/hooded merganser/Wisconsin/22-012388-001/2022"}, "state": {"value": "WI", "confidence": {"WI": 1.0}, "entropy": -1e-12}, "ambig_present": {"value": "Absent"}, "N_count": {"value": "Zero"}, "genotype": {"value": "B1.1"}, "isolate_hash": {"value": "d1c74a8465c7f9304ad3a39d1b7ef0e2"}, "originator": {"value": "USDA APHIS Veterinary Services Diagnostic Virology Laboratory National Veterinary Services Laboratories"}, "tri_ambig_count": {"value": "Zero"}}, "branch_attrs": {"mutations": {}}}]}]}]}, {"name": "NODE_0000173", "node_attrs": {"div": 0.0014, "num_date": {"value": 2021.676, "confidence": [2021.486, 2021.875]}, "country": {"value": "United States", "confidence": {"United States": 0.997, "Canada": 0.00315}, "entropy": 0.0213}, "host_generic": {"value": "avian", "confidence": {"avian": 0.996, "poultry": 0.00364}, "entropy": 0.0241}, "region": {"value": "North America", "confidence": {"North America": 1.0}, "entropy": 3.81e-08}, "state": {"value": "MN", "confidence": {"MN": 0.565, "ND": 0.428, "ON": 0.00289, "SK": 0.00102}, "entropy": 0.731}}, "branch_attrs": {"mutations": {}}, "children": [{"name": "NODE_0002370", "node_attrs": {"div": 0.0014, "num_date": {"value": 2021.736, "confidence": [2021.582, 2021.882]}, "country": {"value": "United States", "confidence": {"United States": 0.993, "Canada": 0.00689}, "entropy": 0.0412}, "host_generic": {"value": "avian", "confidence": {"avian": 0.997, "poultry": 0.00278}, "entropy": 0.0192}, "region": {"value": "North America", "confidence": {"North America": 1.0}, "entropy": 4.35e-08}, "state": {"value": "MN", "confidence": {"MN": 0.607, "ND": 0.374, "ON": 0.0136, "IA": 0.00295}, "entropy": 0.769}}, "branch_attrs": {"mutations": {}}, "children": [{"name": "NODE_0006511", "node_attrs": {"div": 0.0021, "num_date": {"value": 2022.093, "confidence": [2021.921, 2022.114]}, "country": {"value": "United States", "confidence": {"United States": 0.91, "Canada": 0.09}, "entropy": 0.302}, "host_generic": {"value": "avian", "confidence": {"avian": 0.989, "poultry": 0.0112}, "entropy": 0.0616}, "region": {"value": "North America", "confidence": {"North America": 1.0}, "entropy": 4.34e-08}, "confidence": {"value": 87.3}, "state": {"value": "MN", "confidence": {"MN": 0.384, "ON": 0.335, "ND": 0.17, "IA": 0.0936, "VT": 0.00381, "SK": 0.00247, "QC": 0.0018, "WI": 0.0017, "NY": 0.00153, "MB": 0.001}, "entropy": 1.377}}, "branch_attrs": {"mutations": {"nuc": ["G672A"]}}, "children": [{"name": "A/bald_eagle/ON/FAV-0301-4/2022_71db63cf26", "node_attrs": {"div": 0.0021, "num_date": {"value": 2022.286, "confidence": [2022.286, 2022.286], "inferred": false}, "host": {"value": "eagle"}, "primary_identifier": {"value": "EPI_ISL_19151684"}, "tn_93_dist_b313": {"value": 0.01}, "country": {"value": "Canada", "confidence": {"Canada": 1.0}, "entropy": -1e-12}, "reason_for_submission": {"value": "surveillance"}, "host_generic": {"value": "avian", "confidence": {"avian": 1.0}, "entropy": -1e-12}, "internal_date": {"value": "2024-21"}, "N_present": {"value": "Absent"}, "bi_ambig_count": {"value": "Zero"}, "isolate_submitter": {"value": "CA-Win-CFIA"}, "data_source": {"value": "GISAID"}, "ha_genetic_group": {"value": "2.3.4.4b"}, "passage": {"value": "X"}, "isl_subtype": {"value": "H5N1"}, "region": {"value": "North America", "confidence": {"North America": 1.0}, "entropy": -1e-12}, "segment_lineage": {"value": "ea1"}, "strain_name": {"value": "A/Bald_Eagle/ON/FAV-0301-4/2022"}, "state": {"value": "ON", "confidence": {"ON": 1.0}, "entropy": -1e-12}, "ambig_present": {"value": "Absent"}, "N_count": {"value": "Zero"}, "genotype": {"value": "B1.2"}, "isolate_hash": {"value": "71db63cf267be7eecccd539063913778"}, "originator": {"value": "Ontario Veterinary College University of Guelph"}, "tri_ambig_count": {"value": "Zero"}}, "branch_attrs": {"mutations": {}}}, {"name": "NODE_0002372", "node_attrs": {"div": 0.0021, "num_date": {"value": 2022.099, "confidence": [2021.971, 2022.134]}, "country": {"value": "United States", "confidence": {"United States": 0.994, "Canada": 0.00599}, "entropy": 0.0366}, "host_generic": {"value": "avian", "confidence": {"avian": 0.913, "poultry": 0.0865}, "entropy": 0.294}, "region": {"value": "North America", "confidence": {"North America": 1.0}, "entropy": 3.33e-08}, "state": {"value": "IA", "confidence": {"IA": 0.508, "MN": 0.165, "ON": 0.146, "VT": 0.0845, "ND": 0.0664, "CO": 0.00441, "QC": 0.00411, "SK": 0.00286, "NY": 0.00256, "WI": 0.00248, "SD": 0.00199, "FL": 0.00122, "MB": 0.00109}, "entropy": 1.511}}, "branch_attrs": {"mutations": {}}, "children": [{"name": "A/turkey_vulture/Vermont/22-011552-001/2022_d49ad1beef", "node_attrs": {"div": 0.00421, "num_date": {"value": 2022.278, "confidence": [2022.278, 2022.278], "inferred": false}, "host": {"value": "turkey vulture"}, "primary_identifier": {"value": "SAMN35648530"}, "tn_93_dist_b313": {"value": 0.0122}, "county": {"value": "washington county"}, "country": {"value": "United States", "confidence": {"United States": 1.0}, "entropy": -1e-12}, "reason_for_submission": {"value": "surveillance"}, "host_generic": {"value": "avian", "confidence": {"avian": 1.0}, "entropy": -1e-12}, "internal_date": {"value": "2025-6"}, "base_id": {"value": "22-011552-001"}, "N_present": {"value": "Absent"}, "bi_ambig_count": {"value": "Zero"}, "isolate_submitter": {"value": "USDA-NVSL"}, "data_source": {"value": "sra"}, "ha_genetic_group": {"value": "2.3.4.4b"}, "passage": {"value": "X"}, "isl_subtype": {"value": "H5N1"}, "region": {"value": "North America", "confidence": {"North America": 1.0}, "entropy": -1e-12}, "segment_lineage": {"value": "ea1"}, "strain_name": {"value": "A/turkey vulture/Vermont/22-011552-001/2022"}, "state": {"value": "VT", "confidence": {"VT": 1.0}, "entropy": -1e-12}, "ambig_present": {"value": "Absent"}, "N_count": {"value": "Zero"}, "genotype": {"value": "B1.2"}, "isolate_hash": {"value": "d49ad1beefeb1db9ed13ddb30153e429"}, "originator": {"value": "PRJNA980729"}, "tri_ambig_count": {"value": "Zero"}}, "branch_attrs": {"mutations": {"nuc": ["C177T", "G775A", "C828T"], "NA": ["E259K"]}, "labels": {"aa": "NA: E259K"}}}, {"name": "NODE_0006513", "node_attrs": {"div": 0.00351, "num_date": {"value": 2022.145, "confidence": [2022.095, 2022.176]}, "country": {"value": "United States", "confidence": {"United States": 0.999}, "entropy": 0.00449}, "host_generic": {"value": "poultry", "confidence": {"poultry": 0.922, "avian": 0.0782}, "entropy": 0.274}, "region": {"value": "North America", "confidence": {"North America": 1.0}, "entropy": 3.33e-08}, "confidence": {"value": 91.9}, "state": {"value": "IA", "confidence": {"IA": 0.996, "MN": 0.00247}, "entropy": 0.0311}}, "branch_attrs": {"mutations": {"nuc": ["G209A", "G474A"], "NA": ["S70N"]}, "labels": {"aa": "NA: S70N"}}, "children": [{"name": "A/chicken/Iowa/22-007376-002-original/2022_a45a8d2d9a", "node_attrs": {"div": 0.00351, "num_date": {"value": 2022.188, "confidence": [2022.188, 2022.188], "inferred": false}, "host": {"value": "chicken"}, "primary_identifier": {"value": "EPI_ISL_11897682"}, "tn_93_dist_b313": {"value": 0.0115}, "country": {"value": "United States", "confidence": {"United States": 1.0}, "entropy": -1e-12}, "reason_for_submission": {"value": "surveillance"}, "host_generic": {"value": "poultry", "confidence": {"poultry": 1.0}, "entropy": -1e-12}, "base_id": {"value": "22-007376-002"}, "N_present": {"value": "Absent"}, "bi_ambig_count": {"value": "Zero"}, "data_source": {"value": "GISAID"}, "ha_genetic_group": {"value": "2.3.4.4b"}, "passage": {"value": "OR"}, "isl_subtype": {"value": "H5N1"}, "region": {"value": "North America", "confidence": {"North America": 1.0}, "entropy": -1e-12}, "segment_lineage": {"value": "ea1"}, "strain_name": {"value": "A/chicken/Iowa/22-007376-002-original/2022"}, "state": {"value": "IA", "confidence": {"IA": 1.0}, "entropy": -1e-12}, "ambig_present": {"value": "Absent"}, "N_count": {"value": "Zero"}, "genotype": {"value": "A1"}, "isolate_hash": {"value": "a45a8d2d9a7808fc582d3cb26feb1082"}, "originator": {"value": "National Veterinary Services Laboratories  USDA"}, "tri_ambig_count": {"value": "Zero"}}, "branch_attrs": {"mutations": {}}}, {"name": "NODE_0002374", "node_attrs": {"div": 0.00351, "num_date": {"value": 2022.162, "confidence": [2022.121, 2022.18]}, "country": {"value": "United States", "confidence": {"United States": 1.0}, "entropy": 0.00156}, "host_generic": {"value": "poultry", "confidence": {"poultry": 0.993, "avian": 0.00684}, "entropy": 0.0409}, "region": {"value": "North America", "confidence": {"North America": 1.0}, "entropy": 3.32e-08}, "state": {"value": "IA", "confidence": {"IA": 1.0}, "entropy": 0.000672}}, "branch_attrs": {"mutations": {}}, "children": [{"name": "A/chicken/Iowa/22-007376-007/2022_26e48393e9", "node_attrs": {"div": 0.00351, "num_date": {"value": 2022.188, "confidence": [2022.188, 2022.188], "inferred": false}, "host": {"value": "chicken"}, "primary_identifier": {"value": "SAMN35647723"}, "tn_93_dist_b313": {"value": 0.0115}, "county": {"value": "taylor county"}, "country": {"value": "United States", "confidence": {"United States": 1.0}, "entropy": -1e-12}, "reason_for_submission": {"value": "surveillance"}, "host_generic": {"value": "poultry", "confidence": {"poultry": 1.0}, "entropy": -1e-12}, "internal_date": {"value": "2025-6"}, "base_id": {"value": "22-007376-007"}, "N_present": {"value": "Absent"}, "bi_ambig_count": {"value": "Zero"}, "isolate_submitter": {"value": "USDA-NVSL"}, "data_source": {"value": "sra"}, "ha_genetic_group": {"value": "2.3.4.4b"}, "passage": {"value": "X"}, "isl_subtype": {"value": "H5N1"}, "region": {"value": "North America", "confidence": {"North America": 1.0}, "entropy": -1e-12}, "segment_lineage": {"value": "ea1"}, "strain_name": {"value": "A/chicken/Iowa/22-007376-007/2022"}, "state": {"value": "IA", "confidence": {"IA": 1.0}, "entropy": -1e-12}, "ambig_present": {"value": "Absent"}, "N_count": {"value": "Zero"}, "genotype": {"value": "A1"}, "isolate_hash": {"value": "26e48393e9241df62f9689d7d9faa3bf"}, "originator": {"value": "PRJNA980729"}, "tri_ambig_count": {"value": "Zero"}}, "branch_attrs": {"mutations": {}}}, {"name": "NODE_0006515", "node_attrs": {"div": 0.00421, "num_date": {"value": 2022.188, "confidence": [2022.163, 2022.188]}, "country": {"value": "United States", "confidence": {"United States": 1.0}, "entropy": 9.77e-06}, "host_generic": {"value": "poultry", "confidence": {"poultry": 1.0}, "entropy": 0.000119}, "region": {"value": "North America", "confidence": {"North America": 1.0}, "entropy": -9.35e-13}, "confidence": {"value": 91.5}, "state": {"value": "IA", "confidence": {"IA": 1.0}, "entropy": 7.77e-08}}, "branch_attrs": {"mutations": {"nuc": ["T237C"]}}, "children": [{"name": "A/chicken/Iowa/22-007376-012/2022_e21f7a54c1", "node_attrs": {"div": 0.00421, "num_date": {"value": 2022.188, "confidence": [2022.188, 2022.188], "inferred": false}, "host": {"value": "chicken"}, "primary_identifier": {"value": "SAMN35647724"}, "tn_93_dist_b313": {"value": 0.0122}, "county": {"value": "taylor county"}, "country": {"value": "United States", "confidence": {"United States": 1.0}, "entropy": -1e-12}, "reason_for_submission": {"value": "surveillance"}, "host_generic": {"value": "poultry", "confidence": {"poultry": 1.0}, "entropy": -1e-12}, "internal_date": {"value": "2025-6"}, "base_id": {"value": "22-007376-012"}, "N_present": {"value": "Absent"}, "bi_ambig_count": {"value": "One"}, "isolate_submitter": {"value": "USDA-NVSL"}, "data_source": {"value": "sra"}, "ha_genetic_group": {"value": "2.3.4.4b"}, "passage": {"value": "X"}, "isl_subtype": {"value": "H5N1"}, "region": {"value": "North America", "confidence": {"North America": 1.0}, "entropy": -1e-12}, "segment_lineage": {"value": "ea1"}, "strain_name": {"value": "A/chicken/Iowa/22-007376-012/2022"}, "state": {"value": "IA", "confidence": {"IA": 1.0}, "entropy": -1e-12}, "ambig_positions_NT": {"value": "969"}, "ambig_present": {"value": "Present"}, "N_count": {"value": "Zero"}, "genotype": {"value": "A1"}, "isolate_hash": {"value": "e21f7a54c12761561fc3e1ed8b1181fb"}, "originator": {"value": "PRJNA980729"}, "tri_ambig_count": {"value": "Zero"}}, "branch_attrs": {"mutations": {}}}, {"name": "A/chicken/Iowa/22-007376-001/2022_65220164d8", "node_attrs": {"div": 0.00421, "num_date": {"value": 2022.188, "confidence": [2022.188, 2022.188], "inferred": false}, "host": {"value": "chicken"}, "primary_identifier": {"value": "SAMN35647720"}, "tn_93_dist_b313": {"value": 0.0115}, "county": {"value": "taylor county"}, "country": {"value": "United States", "confidence": {"United States": 1.0}, "entropy": -1e-12}, "reason_for_submission": {"value": "surveillance"}, "host_generic": {"value": "poultry", "confidence": {"poultry": 1.0}, "entropy": -1e-12}, "internal_date": {"value": "2025-6"}, "base_id": {"value": "22-007376-001"}, "N_present": {"value": "Absent"}, "bi_ambig_count": {"value": "One"}, "isolate_submitter": {"value": "USDA-NVSL"}, "data_source": {"value": "sra"}, "ha_genetic_group": {"value": "2.3.4.4b"}, "passage": {"value": "X"}, "isl_subtype": {"value": "H5N1"}, "region": {"value": "North America", "confidence": {"North America": 1.0}, "entropy": -1e-12}, "segment_lineage": {"value": "ea1"}, "strain_name": {"value": "A/chicken/Iowa/22-007376-001/2022"}, "state": {"value": "IA", "confidence": {"IA": 1.0}, "entropy": -1e-12}, "ambig_positions_NT": {"value": "237"}, "ambig_present": {"value": "Present"}, "N_count": {"value": "Zero"}, "genotype": {"value": "A1"}, "isolate_hash": {"value": "65220164d8d8e70444391945570e9b36"}, "originator": {"value": "PRJNA980729"}, "tri_ambig_count": {"value": "Zero"}}, "branch_attrs": {"mutations": {}}}, {"name": "A/chicken/Iowa/22-007376-005/2022_3f15cf1cf5", "node_attrs": {"div": 0.00421, "num_date": {"value": 2022.188, "confidence": [2022.188, 2022.188], "inferred": false}, "host": {"value": "chicken"}, "primary_identifier": {"value": "SAMN35647722"}, "tn_93_dist_b313": {"value": 0.0122}, "county": {"value": "taylor county"}, "country": {"value": "United States", "confidence": {"United States": 1.0}, "entropy": -1e-12}, "reason_for_submission": {"value": "surveillance"}, "host_generic": {"value": "poultry", "confidence": {"poultry": 1.0}, "entropy": -1e-12}, "internal_date": {"value": "2025-6"}, "base_id": {"value": "22-007376-005"}, "N_present": {"value": "Absent"}, "bi_ambig_count": {"value": "Zero"}, "isolate_submitter": {"value": "USDA-NVSL"}, "data_source": {"value": "sra"}, "ha_genetic_group": {"value": "2.3.4.4b"}, "passage": {"value": "X"}, "isl_subtype": {"value": "H5N1"}, "region": {"value": "North America", "confidence": {"North America": 1.0}, "entropy": -1e-12}, "segment_lineage": {"value": "ea1"}, "strain_name": {"value": "A/chicken/Iowa/22-007376-005/2022"}, "state": {"value": "IA", "confidence": {"IA": 1.0}, "entropy": -1e-12}, "ambig_present": {"value": "Absent"}, "N_count": {"value": "Zero"}, "genotype": {"value": "A1"}, "isolate_hash": {"value": "3f15cf1cf53cfe9ddb82c47618320af4"}, "originator": {"value": "PRJNA980729"}, "tri_ambig_count": {"value": "Zero"}}, "branch_attrs": {"mutations": {}}}, {"name": "A/chicken/Iowa/22-007376-003/2022_1ef61e677e", "node_attrs": {"div": 0.00421, "num_date": {"value": 2022.188, "confidence": [2022.188, 2022.188], "inferred": false}, "host": {"value": "chicken"}, "primary_identifier": {"value": "SAMN35647721"}, "tn_93_dist_b313": {"value": 0.0122}, "county": {"value": "taylor county"}, "country": {"value": "United States", "confidence": {"United States": 1.0}, "entropy": -1e-12}, "reason_for_submission": {"value": "surveillance"}, "host_generic": {"value": "poultry", "confidence": {"poultry": 1.0}, "entropy": -1e-12}, "internal_date": {"value": "2025-6"}, "base_id": {"value": "22-007376-003"}, "N_present": {"value": "Absent"}, "bi_ambig_count": {"value": "Zero"}, "isolate_submitter": {"value": "USDA-NVSL"}, "data_source": {"value": "sra"}, "ha_genetic_group": {"value": "2.3.4.4b"}, "passage": {"value": "X"}, "isl_subtype": {"value": "H5N1"}, "region": {"value": "North America", "confidence": {"North America": 1.0}, "entropy": -1e-12}, "segment_lineage": {"value": "ea1"}, "strain_name": {"value": "A/chicken/Iowa/22-007376-003/2022"}, "state": {"value": "IA", "confidence": {"IA": 1.0}, "entropy": -1e-12}, "ambig_present": {"value": "Absent"}, "N_count": {"value": "Zero"}, "genotype": {"value": "A1"}, "isolate_hash": {"value": "1ef61e677e7c8cd0bd59e299b9e6a528"}, "originator": {"value": "PRJNA980729"}, "tri_ambig_count": {"value": "Zero"}}, "branch_attrs": {"mutations": {}}}]}]}]}]}]}, {"name": "NODE_0002376", "node_attrs": {"div": 0.0014, "num_date": {"value": 2021.747, "confidence": [2021.642, 2021.886]}, "country": {"value": "United States", "confidence": {"United States": 0.999}, "entropy": 0.00681}, "host_generic": {"value": "avian", "confidence": {"avian": 0.997, "poultry": 0.00252}, "entropy": 0.0176}, "region": {"value": "North America", "confidence": {"North America": 1.0}, "entropy": 3.33e-08}, "state": {"value": "MN", "confidence": {"MN": 0.634, "ND": 0.358, "ON": 0.00236, "AB": 0.00226, "SK": 0.00118}, "entropy": 0.71}}, "branch_attrs": {"mutations": {}}, "children": [{"name": "NODE_0002377", "node_attrs": {"div": 0.0014, "num_date": {"value": 2021.821, "confidence": [2021.699, 2021.889]}, "country": {"value": "United States", "confidence": {"United States": 0.999, "Canada": 0.00115}, "entropy": 0.00896}, "host_generic": {"value": "avian", "confidence": {"avian": 0.989, "poultry": 0.0114}, "entropy": 0.0625}, "region": {"value": "North America", "confidence": {"North America": 1.0}, "entropy": 3.33e-08}, "state": {"value": "MN", "confidence": {"MN": 0.471, "ND": 0.455, "AB": 0.0456, "FL": 0.015, "SK": 0.00754, "IL": 0.00193}, "entropy": 0.998}}, "branch_attrs": {"mutations": {}}, "children": [{"name": "NODE_0006173", "node_attrs": {"div": 0.0021, "num_date": {"value": 2021.924, "confidence": [2021.852, 2022.107]}, "country": {"value": "United States", "confidence": {"United States": 1.0}, "entropy": 0.00276}, "host_generic": {"value": "avian", "confidence": {"avian": 0.909, "poultry": 0.0906}, "entropy": 0.304}, "region": {"value": "North America", "confidence": {"North America": 1.0}, "entropy": 4.85e-08}, "confidence": {"value": 74.8}, "state": {"value": "ND", "confidence": {"ND": 0.61, "MN": 0.276, "FL": 0.0915, "AB": 0.0111, "SK": 0.00673}, "entropy": 0.991}}, "branch_attrs": {"mutations": {"nuc": ["T248C"], "NA": ["V83A"]}, "labels": {"aa": "NA: V83A"}}, "children": [{"name": "A/black_vulture/Florida/22-010685-001/2022_b8871d3ad0", "node_attrs": {"div": 0.00491, "num_date": {"value": 2022.259, "confidence": [2022.259, 2022.259], "inferred": false}, "host": {"value": "black vulture"}, "primary_identifier": {"value": "SAMN35648351"}, "tn_93_dist_b313": {"value": 0.0129}, "county": {"value": "brevard county"}, "country": {"value": "United States", "confidence": {"United States": 1.0}, "entropy": -1e-12}, "reason_for_submission": {"value": "surveillance"}, "host_generic": {"value": "avian", "confidence": {"avian": 1.0}, "entropy": -1e-12}, "internal_date": {"value": "2025-6"}, "base_id": {"value": "22-010685-001"}, "N_present": {"value": "Absent"}, "bi_ambig_count": {"value": "Zero"}, "isolate_submitter": {"value": "USDA-NVSL"}, "data_source": {"value": "sra"}, "ha_genetic_group": {"value": "2.3.4.4b"}, "passage": {"value": "X"}, "isl_subtype": {"value": "H5N1"}, "region": {"value": "North America", "confidence": {"North America": 1.0}, "entropy": -1e-12}, "segment_lineage": {"value": "ea1"}, "strain_name": {"value": "A/black vulture/Florida/22-010685-001/2022"}, "state": {"value": "FL", "confidence": {"FL": 1.0}, "entropy": -1e-12}, "ambig_present": {"value": "Absent"}, "N_count": {"value": "Zero"}, "genotype": {"value": "B1.1"}, "isolate_hash": {"value": "b8871d3ad0846a3ba4541217a66ccb66"}, "originator": {"value": "PRJNA980729"}, "tri_ambig_count": {"value": "Zero"}}, "branch_attrs": {"mutations": {"nuc": ["T101C", "G320T", "T435C", "T446C"], "NA": ["V34A", "R107I", "V149A"]}, "labels": {"aa": "NA: V34A, R107I, V149A"}}}, {"name": "NODE_0006174", "node_attrs": {"div": 0.00491, "num_date": {"value": 2022.248, "confidence": [2022.166, 2022.248]}, "country": {"value": "United States", "confidence": {"United States": 1.0}, "entropy": 0.00163}, "host_generic": {"value": "poultry", "confidence": {"poultry": 0.939, "avian": 0.0612}, "entropy": 0.23}, "region": {"value": "North America", "confidence": {"North America": 1.0}, "entropy": 3.95e-08}, "confidence": {"value": 97.9}, "state": {"value": "ND", "confidence": {"ND": 0.994, "MN": 0.00541}, "entropy": 0.0433}}, "branch_attrs": {"mutations": {"nuc": ["C156A", "C387T", "G629A", "G1044A"], "NA": ["S52R", "G210D"]}, "labels": {"aa": "NA: S52R, G210D"}}, "children": [{"name": "A/turkey/North_Dakota/22-009978-002-original/2022_6704e7122f", "node_attrs": {"div": 0.00491, "num_date": {"value": 2022.248, "confidence": [2022.248, 2022.248], "inferred": false}, "host": {"value": "turkey"}, "primary_identifier": {"value": "EPI_ISL_13052431"}, "tn_93_dist_b313": {"value": 0.0129}, "country": {"value": "United States", "confidence": {"United States": 1.0}, "entropy": -1e-12}, "reason_for_submission": {"value": "surveillance"}, "host_generic": {"value": "poultry", "confidence": {"poultry": 1.0}, "entropy": -1e-12}, "base_id": {"value": "22-009978-002"}, "N_present": {"value": "Absent"}, "bi_ambig_count": {"value": "Zero"}, "data_source": {"value": "GISAID"}, "ha_genetic_group": {"value": "2.3.4.4b"}, "passage": {"value": "OR"}, "isl_subtype": {"value": "H5N1"}, "region": {"value": "North America", "confidence": {"North America": 1.0}, "entropy": -1e-12}, "segment_lineage": {"value": "ea1"}, "strain_name": {"value": "A/turkey/North Dakota/22-009978-002-original/2022"}, "state": {"value": "ND", "confidence": {"ND": 1.0}, "entropy": -1e-12}, "ambig_present": {"value": "Absent"}, "N_count": {"value": "Zero"}, "genotype": {"value": "B3.1"}, "isolate_hash": {"value": "6704e7122f1b0e43425e1ade746f2a71"}, "originator": {"value": "National Veterinary Services Laboratories  USDA"}, "tri_ambig_count": {"value": "Zero"}}, "branch_attrs": {"mutations": {}}}, {"name": "A/turkey/North_Dakota/22-009978-001/2022_911a46618e", "node_attrs": {"div": 0.00491, "num_date": {"value": 2022.248, "confidence": [2022.248, 2022.248], "inferred": false}, "host": {"value": "turkey"}, "primary_identifier": {"value": "SAMN35648094"}, "tn_93_dist_b313": {"value": 0.0129}, "county": {"value": "lamoure county"}, "country": {"value": "United States", "confidence": {"United States": 1.0}, "entropy": -1e-12}, "reason_for_submission": {"value": "surveillance"}, "host_generic": {"value": "poultry", "confidence": {"poultry": 1.0}, "entropy": -1e-12}, "internal_date": {"value": "2025-6"}, "base_id": {"value": "22-009978-001"}, "N_present": {"value": "Absent"}, "bi_ambig_count": {"value": "Zero"}, "isolate_submitter": {"value": "USDA-NVSL"}, "data_source": {"value": "sra"}, "ha_genetic_group": {"value": "2.3.4.4b"}, "passage": {"value": "X"}, "isl_subtype": {"value": "H5N1"}, "region": {"value": "North America", "confidence": {"North America": 1.0}, "entropy": -1e-12}, "segment_lineage": {"value": "ea1"}, "strain_name": {"value": "A/turkey/North Dakota/22-009978-001/2022"}, "state": {"value": "ND", "confidence": {"ND": 1.0}, "entropy": -1e-12}, "ambig_present": {"value": "Absent"}, "N_count": {"value": "Zero"}, "genotype": {"value": "B3.1"}, "isolate_hash": {"value": "911a46618eaba2858226e749573e2b59"}, "originator": {"value": "PRJNA980729"}, "tri_ambig_count": {"value": "Zero"}}, "branch_attrs": {"mutations": {}}}]}]}, {"name": "NODE_0007035", "node_attrs": {"div": 0.0021, "num_date": {"value": 2021.825, "confidence": [2021.751, 2021.893]}, "country": {"value": "United States", "confidence": {"United States": 0.989, "Canada": 0.0114}, "entropy": 0.0625}, "host_generic": {"value": "avian", "confidence": {"avian": 0.996, "poultry": 0.00437}, "entropy": 0.0281}, "region": {"value": "North America", "confidence": {"North America": 1.0}, "entropy": 4.38e-08}, "confidence": {"value": 84.7}, "state": {"value": "AB", "confidence": {"AB": 0.488, "MN": 0.233, "ND": 0.164, "IL": 0.0809, "SK": 0.0155, "FL": 0.00398, "SD": 0.00202, "WI": 0.00164, "CO": 0.00152, "WY": 0.00117, "IA": 0.001}, "entropy": 1.381}}, "branch_attrs": {"mutations": {"nuc": ["A1203T"]}}, "children": [{"name": "A/guineafowl/Illinois/22-007382-001/2022_8704082d3e", "node_attrs": {"div": 0.0021, "num_date": {"value": 2022.185, "confidence": [2022.185, 2022.185], "inferred": false}, "host": {"value": "guineafowl"}, "primary_identifier": {"value": "SAMN35647725"}, "tn_93_dist_b313": {"value": 0.01}, "county": {"value": "mclean county"}, "country": {"value": "United States", "confidence": {"United States": 1.0}, "entropy": -1e-12}, "reason_for_submission": {"value": "surveillance"}, "host_generic": {"value": "avian", "confidence": {"avian": 1.0}, "entropy": -1e-12}, "internal_date": {"value": "2025-6"}, "base_id": {"value": "22-007382-001"}, "N_present": {"value": "Absent"}, "bi_ambig_count": {"value": "Zero"}, "isolate_submitter": {"value": "USDA-NVSL"}, "data_source": {"value": "sra"}, "ha_genetic_group": {"value": "2.3.4.4b"}, "passage": {"value": "X"}, "isl_subtype": {"value": "H5N1"}, "region": {"value": "North America", "confidence": {"North America": 1.0}, "entropy": -1e-12}, "segment_lineage": {"value": "ea1"}, "strain_name": {"value": "A/guineafowl/Illinois/22-007382-001/2022"}, "state": {"value": "IL", "confidence": {"IL": 1.0}, "entropy":
[truncated: 22,760,294 more chars]
