# Supplementary material for: Next-Generation Sequencing Strategies During the 2024–2025 Avian Influenza A(H5N1) Emergency Response in the U.S
Source: Viruses. 2026 Apr 21;18(4):482. doi: 10.3390/v18040482 (PMC13120661; doi:10.3390/v18040482)
Supplement: Supplementary file 1 [file viruses-18-00482-s001.zip › Nextstrain-Builds-HA-NA-PB2/2025-06-17_B313_PB2.json]

{"version": "v2", "meta": {"title": "A/H5 PB2 Build: Available Public Data with B3.13 like PB2 Segment", "updated": "2025-07-24", "build_url": "https://github.com/uee9/HumanH5N1Phylogenetics/tree/main", "maintainers": [{"name": "CDC/NCIRD/ID", "url": "https://www.cdc.gov/ncird/flu.html"}], "display_defaults": {"map_triplicate": true}, "genome_annotations": {"nuc": {"end": 2280, "start": 1, "strand": "+", "type": "source", "seqid": "References/H5N1_PB2.gb"}, "PB2": {"end": 2280, "seqid": "References/H5N1_PB2.gb", "start": 1, "strand": "+", "type": "CDS"}}, "colorings": [{"key": "num_date", "title": "Sampling date", "type": "continuous"}, {"key": "gt", "title": "Genotype", "type": "categorical"}, {"key": "region", "title": "Region", "type": "categorical", "scale": [["North America", "#0028e6"]]}, {"key": "country", "title": "Country", "type": "categorical", "scale": [["United States", "#A6CEE3"], ["Canada", "#B15928"]]}, {"key": "state", "title": "State", "type": "categorical", "scale": [["AL", "#e6194B"], ["AK", "#3cb44b"], ["AZ", "#ffe119"], ["AR", "#4363d8"], ["CA", "#f58231"], ["CO", "#911eb4"], ["DE", "#f032e6"], ["FL", "#fabed4"], ["ID", "#9A6324"], ["IL", "#fffac8"], ["IN", "#800000"], ["IA", "#aaffc3"], ["KS", "#808000"], ["LA", "#000075"], ["ME", "#a9a9a9"], ["MT", "#ffffff"], ["NE", "#000000"], ["NV", "#5d8aa8"], ["NH", "#f0f8ff"], ["NM", "#ffbf00"], ["NY", "#cd9575"], ["NC", "#7fffd4"], ["ND", "#4b5320"], ["OH", "#a52a2a"], ["OK", "#007fff"], ["OR", "#89cff0"], ["MA", "#848482"], ["MI", "#bcd4e6"], ["MN", "#9f8170"], ["MS", "#ffe4c4"], ["MO", "#ffebcd"], ["PA", "#a2a2d0"], ["SC", "#cc5500"], ["SD", "#fff600"], ["TN", "#007ba7"], ["TX", "#f7e7ce"], ["UT", "#36454f"], ["VT", "#7fff00"], ["VA", "#d2691e"], ["WA", "#0047ab"], ["WI", "#dc143c"], ["WY", "#40e0d0"], ["AB", "#FFD700"], ["BC", "#FF6347"], ["MB", "#ADFF2F"], ["PE", "#FF4500"], ["QC", "#FFD700"], ["SK", "#FF8C00"], ["YT", "#FF6347"]]}, {"key": "isl_subtype", "title": "Subtype", "type": "categorical"}, {"key": "ha_genetic_group", "title": "HA Genetic Group", "type": "categorical", "scale": [["2.3.4.4b", "#9BC6FF"]]}, {"key": "genotype", "title": "Genoflu Genotype", "type": "categorical"}, {"key": "segment_lineage", "title": "Genoflu Segment Lineage", "type": "categorical"}, {"key": "host", "title": "Host", "type": "categorical", "scale": [["cattle", "#A6CEE3"], ["goose", "#96C3DD"], ["raw pet food", "#86B9D8"], ["gadwall", "#76AFD2"], ["mallard", "#66A5CD"], ["Canada goose", "#579BC7"], ["peregrine falcon", "#4791C2"], ["chicken", "#3787BC"], ["mountain lion", "#277DB7"], ["domestic cat", "#267DB1"], ["turkey", "#3889AC"], ["bird", "#4995A7"], ["western gull", "#5AA1A3"], ["heron", "#6BAD9E"], ["duck", "#7CB999"], ["blue-winged teal", "#8EC594"], ["hawk", "#9FD18F"], ["human", "#B0DD8A"], ["gull", "#A4D880"], ["tundra swan", "#95D075"], ["cat", "#86C969"], ["owl", "#77C25F"], ["red knot", "#69BA53"], ["crow", "#5AB349"], ["northern pintail", "#4BAC3E"], ["cinnamon teal", "#3CA432"], ["tiger", "#3B9F30"], ["eagle", "#529F3D"], ["skunk", "#6A9E4A"], ["american robin", "#819D56"], ["green-winged teal", "#999C63"], ["rock pigeon", "#B09C70"], ["pelican", "#C79B7D"], ["raccoon", "#DF9A89"], ["ruddy turnstone", "#F69A96"], ["magpie", "#F88D8D"], ["surf scoter", "#F57E7E"], ["emu", "#F36F6F"], ["Canada goose", "#F06061"], ["mute swan", "#ED5152"], ["semipalmated sandpiper", "#EA4243"], ["feline", "#E73335"], ["snow goose", "#E52426"], ["cattle milk product", "#E31F1E"], ["Northern shoveler", "#E63228"], ["house mouse", "#E94532"], ["house sparrow", "#EC593B"], ["vulture", "#F06C45"], ["swan", "#F37F4F"], ["mammal", "#F69358"], ["swine", "#F9A662"], ["red fox", "#FCB96C"], ["comon grackle", "#FDB965"], ["wood duck", "#FDB258"], ["great horned owl", "#FDAA4B"], ["lion", "#FDA33E"], ["serval", "#FE9B31"], ["black-crowned night-heron", "#FE9424"], ["scaup", "#FE8C17"], ["pigeon", "#FE850A"], ["blackbird", "#FD8004"], ["American wigeon", "#F7861D"], ["crane", "#F18C36"], ["american crow", "#EB914F"], ["egret", "#E59768"], ["common magpie", "#DE9D81"], ["bufflehead", "#D8A39A"], ["pheasant", "#D2A9B3"], ["ruddy duck", "#CCAFCC"], ["bald eagle", "#C2A9D1"], ["pet food", "#B79BCA"], ["glaucous-winged gull", "#AC8DC3"], ["ring-necked duck", "#A180BC"], ["american pelican", "#9572B5"], ["white faced ibis", "#8A64AE"], ["guineafowl", "#7F57A7"], ["double-crested cormorant", "#7449A0"], ["white winged dove", "#6B3F99"], ["redhead", "#7D5599"], ["northern pintail", "#8E6C99"], ["alpaca", "#9F8399"], ["Eurasian wigeon", "#B19999"], ["common goldeneye", "#C2B099"], ["eurasian collared dove", "#D4C799"], ["fox", "#F7F499"], ["green winged teal", "#FAF491"], ["grackle", "#F0E084"], ["hosp", "#E7CD77"], ["Muscovy duck", "#DEBA6A"], ["greater white-fronted goose", "#D5A65C"], ["pefa", "#CC934F"], ["tern", "#C37F42"], ["willet", "#BA6C35"], ["domestic goose", "#B15928"]]}, {"key": "host_generic", "title": "Host Generic", "type": "categorical"}, {"key": "internal_date", "title": "Internal Date", "type": "categorical"}, {"key": "bi_ambig_count", "title": "Bi-ambigous Base Count", "type": "categorical", "scale": [["Zero", "#808080"], ["One", "#00008B"], ["Two", "#008000"], ["Three", "#90EE90"], ["Four", "#f2ba49"]]}, {"key": "tri_ambig_count", "title": "Tri-ambigous Base Count", "type": "categorical", "scale": [["Zero", "#808080"]]}, {"key": "N_count", "title": "N Base Count", "type": "categorical", "scale": [["Zero", "#808080"], ["Greater than Six", "#FF0000"]]}, {"key": "confidence", "title": "confidence", "type": "continuous"}], "filters": ["county", "country", "region", "state", "isl_subtype", "ha_genetic_group", "segment_lineage", "genotype", "passage", "data_source", "isolate_submitter", "base_id", "tn_93_dist_b313", "primary_identifier", "originator", "reason_for_submission", "internal_date", "isolate_hash", "strain_name", "host", "ambig_present", "N_present", "ambig_positions_NT", "host_generic"], "geo_resolutions": [{"key": "region", "demes": {"North America": {"latitude": 39.52654648, "longitude": -99.14386749}}}, {"key": "country", "demes": {"United States": {"latitude": 39.52654648, "longitude": -99.14386749}, "Canada": {"latitude": 57.93468094, "longitude": -102.3657684}}}, {"key": "state", "demes": {"FL": {"latitude": 28.6305, "longitude": -82.4497}, "NM": {"latitude": 38.3566, "longitude": -92.458}, "SD": {"latitude": 44.4443, "longitude": -100.2263}, "NV": {"latitude": 44.3467, "longitude": -85.4102}, "AK": {"latitude": 64.0685, "longitude": -152.2782}, "MT": {"latitude": 39.055, "longitude": -76.7909}, "PA": {"latitude": 40.8781, "longitude": -77.7996}, "DE": {"latitude": 38.9896, "longitude": -75.505}, "KS": {"latitude": 38.4937, "longitude": -98.3804}, "AL": {"latitude": 32.7794, "longitude": -86.8287}, "OR": {"latitude": 34.4071, "longitude": -106.1126}, "UT": {"latitude": 39.3055, "longitude": -111.6703}, "SK": {"latitude": 52.9399, "longitude": -106.4509}, "AR": {"latitude": 34.8938, "longitude": -92.4426}, "OH": {"latitude": 43.6805, "longitude": -71.5811}, "WY": {"latitude": 42.9957, "longitude": -107.5512}, "AZ": {"latitude": 34.2744, "longitude": -111.6602}, "MO": {"latitude": 43.9336, "longitude": -120.5583}, "QC": {"latitude": 52.9399, "longitude": -71.2091}, "MN": {"latitude": 40.2862, "longitude": -82.7937}, "NH": {"latitude": 46.2807, "longitude": -94.3053}, "MI": {"latitude": 47.4501, "longitude": -100.4659}, "CO": {"latitude": 38.9972, "longitude": -105.5478}, "NE": {"latitude": 42.2596, "longitude": -71.8083}, "PE": {"latitude": 46.5107, "longitude": -63.4168}, "AB": {"latitude": 53.7267, "longitude": -116.538}, "MS": {"latitude": 35.5889, "longitude": -97.4943}, "SC": {"latitude": 33.9169, "longitude": -80.8964}, "ME": {"latitude": 45.3695, "longitude": -69.2428}, "NC": {"latitude": 41.5378, "longitude": -99.7951}, "TN": {"latitude": 35.858, "longitude": -86.3505}, "MB": {"latitude": 49.8951, "longitude": -97.1384}, "IA": {"latitude": 42.0751, "longitude": -93.496}, "ID": {"latitude": 44.3509, "longitude": -114.613}, "BC": {"latitude": 49.260695, "longitude": -123.118383}, "TX": {"latitude": 31.4757, "longitude": -99.3312}, "VA": {"latitude": 37.5215, "longitude": -78.8537}, "LA": {"latitude": 31.0689, "longitude": -91.9968}, "WI": {"latitude": 44.6243, "longitude": -89.9941}, "IN": {"latitude": 39.8942, "longitude": -86.2816}, "CA": {"latitude": 37.1841, "longitude": -119.4696}, "OK": {"latitude": 40.1907, "longitude": -74.6728}, "ND": {"latitude": 39.3289, "longitude": -116.6312}, "WA": {"latitude": 47.3826, "longitude": -120.4472}, "VT": {"latitude": 44.0687, "longitude": -72.6658}, "MA": {"latitude": 35.5557, "longitude": -79.3877}, "NY": {"latitude": 47.0527, "longitude": -109.6333}, "YT": {"latitude": 64.2823, "longitude": -140.15}, "IL": {"latitude": 40.0417, "longitude": -89.1965}}}], "panels": ["tree", "map", "entropy", "frequencies"]}, "tree": {"name": "NODE_0000003", "node_attrs": {"div": 0, "num_date": {"value": 2011.727, "confidence": [2011.378, 2011.839]}, "region": {"value": "North America"}, "state": {"value": "WI", "confidence": {"WI": 1.0}, "entropy": 0.0032}, "host_generic": {"value": "avian", "confidence": {"avian": 0.999, "poultry": 0.00131}, "entropy": 0.0106}, "country": {"value": "United States", "confidence": {"United States": 0.999, "Canada": 0.00122}, "entropy": 0.00941}}, "branch_attrs": {"mutations": {}}, "children": [{"name": "A/mallard/Wisconsin/11OS4309/2011_a764d90521", "node_attrs": {"div": 1.35e-21, "num_date": {"value": 2011.845, "confidence": [2011.845, 2011.845], "inferred": false}, "isolate_hash": {"value": "a764d905210262dc4d8d614d44fa04ec"}, "reason_for_submission": {"value": "surveillance"}, "N_present": {"value": "Absent"}, "tn_93_dist_b313": {"value": 0.0233}, "bi_ambig_count": {"value": "Zero"}, "isl_subtype": {"value": "H4N6"}, "passage": {"value": "E1"}, "genotype": {"value": "Not assigned"}, "ha_genetic_group": {"value": "UNRECOGNIZABLE"}, "region": {"value": "North America"}, "primary_identifier": {"value": "EPI_ISL_158493"}, "state": {"value": "WI", "confidence": {"WI": 1.0}, "entropy": -1e-12}, "tri_ambig_count": {"value": "Zero"}, "data_source": {"value": "GISAID"}, "strain_name": {"value": "A/mallard/Wisconsin/11OS4309/2011"}, "host_generic": {"value": "avian", "confidence": {"avian": 1.0}, "entropy": -1e-12}, "host": {"value": "mallard"}, "country": {"value": "United States", "confidence": {"United States": 1.0}, "entropy": -1e-12}, "N_count": {"value": "Zero"}, "isolate_submitter": {"value": "import"}, "ambig_present": {"value": "Absent"}, "segment_lineage": {"value": "Not assigned"}}, "branch_attrs": {"mutations": {}}}, {"name": "NODE_0000001", "node_attrs": {"div": 1.35e-21, "num_date": {"value": 2011.839, "confidence": [2011.554, 2011.845]}, "region": {"value": "North America"}, "state": {"value": "WI", "confidence": {"WI": 1.0}, "entropy": 0.00419}, "host_generic": {"value": "avian", "confidence": {"avian": 1.0}, "entropy": 0.00274}, "country": {"value": "United States", "confidence": {"United States": 0.999}, "entropy": 0.00701}}, "branch_attrs": {"mutations": {}}, "children": [{"name": "A/mallard/Wisconsin/11OS4310/2011_281eb7425c", "node_attrs": {"div": 2.7e-21, "num_date": {"value": 2011.845, "confidence": [2011.845, 2011.845], "inferred": false}, "isolate_hash": {"value": "281eb7425cae5c6ae8d7b28d6d8f0736"}, "reason_for_submission": {"value": "surveillance"}, "N_present": {"value": "Absent"}, "tn_93_dist_b313": {"value": 0.0233}, "bi_ambig_count": {"value": "Zero"}, "isl_subtype": {"value": "H4N6"}, "passage": {"value": "E1"}, "genotype": {"value": "Not assigned"}, "ha_genetic_group": {"value": "UNRECOGNIZABLE"}, "region": {"value": "North America"}, "primary_identifier": {"value": "EPI_ISL_158501"}, "state": {"value": "WI", "confidence": {"WI": 1.0}, "entropy": -1e-12}, "tri_ambig_count": {"value": "Zero"}, "data_source": {"value": "GISAID"}, "strain_name": {"value": "A/mallard/Wisconsin/11OS4310/2011"}, "host_generic": {"value": "avian", "confidence": {"avian": 1.0}, "entropy": -1e-12}, "host": {"value": "mallard"}, "country": {"value": "United States", "confidence": {"United States": 1.0}, "entropy": -1e-12}, "N_count": {"value": "Zero"}, "isolate_submitter": {"value": "import"}, "ambig_present": {"value": "Absent"}, "segment_lineage": {"value": "Not assigned"}}, "branch_attrs": {"mutations": {}}}, {"name": "NODE_0000185", "node_attrs": {"div": 0.00572, "num_date": {"value": 2013.499, "confidence": [2013.097, 2014.295]}, "region": {"value": "North America"}, "state": {"value": "WI", "confidence": {"WI": 0.6, "UT": 0.171, "AZ": 0.0881, "AB": 0.0254, "MN": 0.00645, "ID": 0.00596, "MT": 0.00434, "ME": 0.00348, "WA": 0.00332, "OR": 0.0031, "SK": 0.00307, "MI": 0.00305, "QC": 0.00292, "IN": 0.00264, "WY": 0.00257, "KS": 0.00247, "LA": 0.00246, "DE": 0.00245, "MS": 0.00245, "ND": 0.00244, "SD": 0.0024, "AK": 0.00239, "OH": 0.00235, "MB": 0.00234, "CA": 0.00234, "CO": 0.00232, "FL": 0.00228, "IA": 0.00225, "NH": 0.00225, "TN": 0.00224, "OK": 0.00224, "PA": 0.00223, "VA": 0.00223, "NE": 0.00223, "MA": 0.00222, "NY": 0.00222, "PE": 0.0022, "AR": 0.00219, "VT": 0.00219, "AL": 0.00219, "YT": 0.00218, "NC": 0.00218, "IL": 0.00216, "MO": 0.00216, "SC": 0.00211, "NV": 0.00193, "NM": 0.0018, "TX": 0.00173}, "entropy": 1.6}, "confidence": {"value": 72.5}, "host_generic": {"value": "avian", "confidence": {"avian": 0.999}, "entropy": 0.00526}, "country": {"value": "United States", "confidence": {"United States": 0.995, "Canada": 0.00518}, "entropy": 0.0324}}, "branch_attrs": {"mutations": {"nuc": ["G108A", "A240G", "T345C", "C829T", "A1167G", "C1275T", "C1287T", "A1356G", "C1404T", "A1728G", "G1818A", "C1959T", "A1981G"], "PB2": ["T661A"]}, "labels": {"aa": "PB2: T661A"}}, "children": [{"name": "NODE_0000186", "node_attrs": {"div": 0.00835, "num_date": {"value": 2015.419, "confidence": [2015.088, 2015.588]}, "region": {"value": "North America"}, "state": {"value": "WI", "confidence": {"WI": 0.482, "UT": 0.141, "AZ": 0.0762, "AB": 0.017, "MN": 0.012, "ID": 0.00926, "ME": 0.00843, "MI": 0.00762, "MT": 0.00753, "QC": 0.00752, "IN": 0.00687, "SK": 0.00679, "DE": 0.0066, "OH": 0.00656, "LA": 0.00649, "NH": 0.00643, "VA": 0.0064, "IA": 0.00635, "VT": 0.00631, "PE": 0.0063, "AR": 0.00629, "AL": 0.00627, "MA": 0.00626, "SD": 0.00626, "PA": 0.00626, "MB": 0.00626, "MO": 0.00625, "NE": 0.00624, "TN": 0.00624, "MS": 0.0062, "KS": 0.0062, "NC": 0.00619, "FL": 0.00618, "OK": 0.00607, "YT": 0.00605, "WA": 0.00597, "NY": 0.00597, "CO": 0.00594, "SC": 0.00587, "IL": 0.00585, "OR": 0.00558, "WY": 0.00552, "AK": 0.00547, "CA": 0.0054, "ND": 0.00537, "NV": 0.00536, "NM": 0.00517, "TX": 0.00441, "BC": 0.00165}, "entropy": 2.326}, "confidence": {"value": 98.7}, "host_generic": {"value": "avian", "confidence": {"avian": 1.0}, "entropy": 0.00168}, "country": {"value": "United States", "confidence": {"United States": 1.0}, "entropy": 0.00419}}, "branch_attrs": {"mutations": {"nuc": ["T456C", "T987C", "A1005G", "A1326G", "C1394A", "A1551G"], "PB2": ["P465H"]}, "labels": {"aa": "PB2: P465H"}}, "children": [{"name": "A/mallard/Minnesota/UGAI15-6176/2015_4e23a36674", "node_attrs": {"div": 0.00879, "num_date": {"value": 2015.714, "confidence": [2015.714, 2015.714], "inferred": false}, "isolate_hash": {"value": "4e23a366746009cfb0a1e0fc45593dd0"}, "reason_for_submission": {"value": "surveillance"}, "N_present": {"value": "Absent"}, "tn_93_dist_b313": {"value": 0.0215}, "bi_ambig_count": {"value": "Zero"}, "isl_subtype": {"value": "H3N8"}, "passage": {"value": "X"}, "genotype": {"value": "Not assigned"}, "ha_genetic_group": {"value": "UNRECOGNIZABLE"}, "region": {"value": "North America"}, "primary_identifier": {"value": "EPI_ISL_258537"}, "state": {"value": "WI", "confidence": {"WI": 0.457, "UT": 0.135, "AZ": 0.0737, "AB": 0.0156, "MN": 0.0131, "ID": 0.00988, "ME": 0.00942, "MI": 0.00854, "QC": 0.00846, "MT": 0.00814, "IN": 0.00774, "SK": 0.00754, "DE": 0.00746, "OH": 0.00744, "LA": 0.00732, "NH": 0.00731, "VA": 0.00727, "IA": 0.00721, "VT": 0.00717, "PE": 0.00716, "AR": 0.00714, "AL": 0.00713, "MA": 0.0071, "MO": 0.0071, "PA": 0.0071, "NE": 0.00708, "MB": 0.00707, "SD": 0.00707, "TN": 0.00707, "NC": 0.00702, "FL": 0.007, "MS": 0.00698, "KS": 0.00696, "OK": 0.00687, "YT": 0.00686, "NY": 0.00675, "CO": 0.00669, "SC": 0.00666, "IL": 0.00662, "WA": 0.00649, "WY": 0.00611, "AK": 0.0061, "NV": 0.00607, "OR": 0.00606, "CA": 0.00603, "ND": 0.00596, "NM": 0.00587, "TX": 0.00497, "BC": 0.00179}, "entropy": 2.456}, "tri_ambig_count": {"value": "Zero"}, "data_source": {"value": "GISAID"}, "strain_name": {"value": "A/mallard/Minnesota/UGAI15-6176/2015"}, "host_generic": {"value": "avian", "confidence": {"avian": 1.0}, "entropy": -1e-12}, "host": {"value": "mallard"}, "country": {"value": "United States", "confidence": {"United States": 1.0}, "entropy": -1e-12}, "N_count": {"value": "Zero"}, "isolate_submitter": {"value": "import"}, "ambig_present": {"value": "Absent"}, "segment_lineage": {"value": "Not assigned"}}, "branch_attrs": {"mutations": {"nuc": ["G879A"]}}}, {"name": "A/mallard/Minnesota/UGAI15-7193/2015_38488c24bb", "node_attrs": {"div": 0.00923, "num_date": {"value": 2015.727, "confidence": [2015.727, 2015.727], "inferred": false}, "isolate_hash": {"value": "38488c24bbd21cae0a930373a93ab82a"}, "reason_for_submission": {"value": "surveillance"}, "N_present": {"value": "Absent"}, "tn_93_dist_b313": {"value": 0.0219}, "bi_ambig_count": {"value": "One"}, "isl_subtype": {"value": "H3N8"}, "passage": {"value": "X"}, "genotype": {"value": "Not assigned"}, "ha_genetic_group": {"value": "UNRECOGNIZABLE"}, "region": {"value": "North America"}, "primary_identifier": {"value": "EPI_ISL_258549"}, "state": {"value": "WI", "confidence": {"WI": 0.457, "UT": 0.135, "AZ": 0.0737, "AB": 0.0156, "MN": 0.0131, "ID": 0.00988, "ME": 0.00942, "MI": 0.00854, "QC": 0.00846, "MT": 0.00814, "IN": 0.00774, "SK": 0.00754, "DE": 0.00746, "OH": 0.00744, "LA": 0.00732, "NH": 0.00731, "VA": 0.00727, "IA": 0.00721, "VT": 0.00717, "PE": 0.00716, "AR": 0.00714, "AL": 0.00713, "MA": 0.0071, "MO": 0.0071, "PA": 0.0071, "NE": 0.00708, "MB": 0.00707, "SD": 0.00707, "TN": 0.00707, "NC": 0.00702, "FL": 0.007, "MS": 0.00698, "KS": 0.00696, "OK": 0.00687, "YT": 0.00686, "NY": 0.00675, "CO": 0.00669, "SC": 0.00666, "IL": 0.00662, "WA": 0.00649, "WY": 0.00611, "AK": 0.0061, "NV": 0.00607, "OR": 0.00606, "CA": 0.00603, "ND": 0.00596, "NM": 0.00587, "TX": 0.00497, "BC": 0.00179}, "entropy": 2.456}, "tri_ambig_count": {"value": "Zero"}, "data_source": {"value": "GISAID"}, "strain_name": {"value": "A/mallard/Minnesota/UGAI15-7193/2015"}, "host_generic": {"value": "avian", "confidence": {"avian": 1.0}, "entropy": -1e-12}, "host": {"value": "mallard"}, "country": {"value": "United States", "confidence": {"United States": 1.0}, "entropy": -1e-12}, "N_count": {"value": "Zero"}, "ambig_positions_NT": {"value": "2034"}, "isolate_submitter": {"value": "import"}, "ambig_present": {"value": "Present"}, "segment_lineage": {"value": "Not assigned"}}, "branch_attrs": {"mutations": {"nuc": ["G1221A", "T2171C"], "PB2": ["V724A"]}, "labels": {"aa": "PB2: V724A"}}}]}, {"name": "NODE_0000184", "node_attrs": {"div": 0.00616, "num_date": {"value": 2013.753, "confidence": [2013.368, 2014.421]}, "region": {"value": "North America"}, "state": {"value": "WI", "confidence": {"WI": 0.5, "UT": 0.223, "AZ": 0.114, "AB": 0.0352, "MN": 0.00715, "ID": 0.00689, "MT": 0.00505, "WA": 0.00385, "ME": 0.00377, "OR": 0.0036, "SK": 0.00346, "MI": 0.00328, "QC": 0.00315, "WY": 0.00291, "IN": 0.00288, "ND": 0.00275, "KS": 0.00272, "MS": 0.0027, "LA": 0.00268, "AK": 0.00268, "DE": 0.00267, "SD": 0.00264, "CA": 0.00262, "MB": 0.00256, "CO": 0.00255, "OH": 0.00254, "FL": 0.00248, "IA": 0.00243, "OK": 0.00243, "TN": 0.00243, "NY": 0.00242, "NH": 0.00242, "PA": 0.00241, "NE": 0.0024, "MA": 0.0024, "VA": 0.0024, "PE": 0.00237, "YT": 0.00237, "AR": 0.00236, "VT": 0.00236, "AL": 0.00235, "NC": 0.00235, "IL": 0.00234, "MO": 0.00232, "SC": 0.00228, "NV": 0.00209, "NM": 0.00193, "TX": 0.00191, "BC": 0.00111}, "entropy": 1.787}, "confidence": {"value": 75.4}, "host_generic": {"value": "avian", "confidence": {"avian": 1.0}, "entropy": 0.000878}, "country": {"value": "United States", "confidence": {"United States": 0.993, "Canada": 0.00703}, "entropy": 0.0419}}, "branch_attrs": {"mutations": {"nuc": ["C1905T"]}}, "children": [{"name": "NODE_0000005", "node_attrs": {"div": 0.00616, "num_date": {"value": 2013.833, "confidence": [2013.469, 2014.441]}, "region": {"value": "North America"}, "state": {"value": "WI", "confidence": {"WI": 0.475, "UT": 0.212, "AZ": 0.11, "AB": 0.0315, "MN": 0.00859, "ID": 0.00781, "MT": 0.00598, "ME": 0.00503, "WA": 0.0046, "SK": 0.00446, "MI": 0.00445, "QC": 0.00434, "OR": 0.0043, "IN": 0.00397, "DE": 0.00375, "LA": 0.00373, "WY": 0.00371, "KS": 0.0037, "MS": 0.00368, "SD": 0.00364, "OH": 0.00363, "MB": 0.00357, "ND": 0.00354, "AK": 0.0035, "CO": 0.00349, "NH": 0.00349, "IA": 0.00349, "FL": 0.00349, "VA": 0.00347, "TN": 0.00346, "PA": 0.00345, "MA": 0.00344, "NE": 0.00344, "CA": 0.00344, "OK": 0.00342, "PE": 0.00342, "VT": 0.00342, "AR": 0.00341, "AL": 0.0034, "NY": 0.00339, "NC": 0.00338, "MO": 0.00337, "YT": 0.00337, "IL": 0.0033, "SC": 0.00326, "NV": 0.00297, "NM": 0.0028, "TX": 0.00261, "BC": 0.00131}, "entropy": 1.983}, "host_generic": {"value": "avian", "confidence": {"avian": 1.0}, "entropy": 0.00207}, "country": {"value": "United States", "confidence": {"United States": 0.997, "Canada": 0.00309}, "entropy": 0.0209}}, "branch_attrs": {"mutations": {}}, "children": [{"name": "NODE_0000189", "node_attrs": {"div": 0.0106, "num_date": {"value": 2015.697, "confidence": [2015.488, 2015.697]}, "region": {"value": "North America"}, "state": {"value": "WI", "confidence": {"WI": 0.385, "UT": 0.175, "AZ": 0.0942, "AB": 0.021, "MN": 0.0132, "ID": 0.0107, "ME": 0.0094, "MT": 0.00894, "QC": 0.00849, "MI": 0.00848, "SK": 0.00789, "IN": 0.00782, "DE": 0.00756, "OH": 0.00749, "LA": 0.00744, "NH": 0.00734, "VA": 0.0073, "IA": 0.00726, "SD": 0.00721, "VT": 0.00719, "PE": 0.00719, "MB": 0.00717, "AR": 0.00717, "AL": 0.00715, "MA": 0.00715, "PA": 0.00715, "KS": 0.00714, "MS": 0.00713, "NE": 0.00713, "TN": 0.00713, "MO": 0.00712, "WA": 0.00708, "FL": 0.00708, "NC": 0.00706, "OK": 0.00695, "YT": 0.00692, "CO": 0.00684, "NY": 0.00684, "SC": 0.00672, "IL": 0.0067, "OR": 0.00662, "WY": 0.00643, "AK": 0.00635, "CA": 0.00629, "ND": 0.00625, "NV": 0.00612, "NM": 0.00589, "TX": 0.00508, "BC": 0.00196}, "entropy": 2.573}, "confidence": {"value": 100}, "host_generic": {"value": "avian", "confidence": {"avian": 1.0}, "entropy": 0.00161}, "country": {"value": "United States", "confidence": {"United States": 1.0}, "entropy": 0.0038}}, "branch_attrs": {"mutations": {"nuc": ["C228A", "A369G", "A378G", "G1008A", "T1470C", "C1522A", "A1548G", "G1575A", "G1713A", "C2004T"]}}, "children": [{"name": "A/blue-winged_teal/Missouri/15OS4822/2015_83289dfe51", "node_attrs": {"div": 0.0106, "num_date": {"value": 2015.697, "confidence": [2015.697, 2015.697], "inferred": false}, "isolate_hash": {"value": "83289dfe517267e3195a9c9b637b2479"}, "reason_for_submission": {"value": "surveillance"}, "N_present": {"value": "Absent"}, "tn_93_dist_b313": {"value": 0.0214}, "bi_ambig_count": {"value": "Zero"}, "isl_subtype": {"value": "H4N8"}, "passage": {"value": "X"}, "genotype": {"value": "Not assigned"}, "ha_genetic_group": {"value": "UNRECOGNIZABLE"}, "region": {"value": "North America"}, "primary_identifier": {"value": "EPI_ISL_256471"}, "state": {"value": "WI", "confidence": {"WI": 0.366, "UT": 0.166, "AZ": 0.0908, "AB": 0.0191, "MN": 0.0141, "ID": 0.0112, "ME": 0.0103, "MT": 0.00951, "QC": 0.00936, "MI": 0.00932, "IN": 0.00864, "SK": 0.0086, "DE": 0.00838, "OH": 0.00833, "LA": 0.00823, "NH": 0.00817, "VA": 0.00813, "IA": 0.00807, "VT": 0.00801, "PE": 0.008, "AR": 0.00798, "SD": 0.00798, "AL": 0.00796, "MA": 0.00795, "PA": 0.00795, "MB": 0.00794, "MO": 0.00793, "NE": 0.00793, "TN": 0.00792, "MS": 0.00787, "KS": 0.00787, "NC": 0.00786, "FL": 0.00785, "OK": 0.00771, "YT": 0.00769, "WA": 0.00758, "NY": 0.00758, "CO": 0.00755, "SC": 0.00746, "IL": 0.00743, "OR": 0.00708, "WY": 0.00699, "AK": 0.00695, "CA": 0.00689, "ND": 0.00681, "NV": 0.0068, "NM": 0.00656, "TX": 0.00561, "BC": 0.00209}, "entropy": 2.684}, "tri_ambig_count": {"value": "Zero"}, "data_source": {"value": "GISAID"}, "strain_name": {"value": "A/blue-winged teal/Missouri/15OS4822/2015"}, "host_generic": {"value": "avian", "confidence": {"avian": 1.0}, "entropy": -1e-12}, "host": {"value": "blue-winged teal"}, "country": {"value": "United States", "confidence": {"United States": 1.0}, "entropy": -1e-12}, "N_count": {"value": "Zero"}, "isolate_submitter": {"value": "import"}, "ambig_present": {"value": "Absent"}, "segment_lineage": {"value": "Not assigned"}}, "branch_attrs": {"mutations": {}}}, {"name": "A/blue-winged_teal/Missouri/15OS4823/2015_4318500e53", "node_attrs": {"div": 0.0106, "num_date": {"value": 2015.697, "confidence": [2015.697, 2015.697], "inferred": false}, "isolate_hash": {"value": "4318500e53abfd7fb6ea0bb5cb6ee6cf"}, "reason_for_submission": {"value": "surveillance"}, "N_present": {"value": "Absent"}, "tn_93_dist_b313": {"value": 0.0214}, "bi_ambig_count": {"value": "Zero"}, "isl_subtype": {"value": "H4N8"}, "passage": {"value": "X"}, "genotype": {"value": "Not assigned"}, "ha_genetic_group": {"value": "UNRECOGNIZABLE"}, "region": {"value": "North America"}, "primary_identifier": {"value": "EPI_ISL_245530"}, "state": {"value": "WI", "confidence": {"WI": 0.366, "UT": 0.166, "AZ": 0.0908, "AB": 0.0191, "MN": 0.0141, "ID": 0.0112, "ME": 0.0103, "MT": 0.00951, "QC": 0.00936, "MI": 0.00932, "IN": 0.00864, "SK": 0.0086, "DE": 0.00838, "OH": 0.00833, "LA": 0.00823, "NH": 0.00817, "VA": 0.00813, "IA": 0.00807, "VT": 0.00801, "PE": 0.008, "AR": 0.00798, "SD": 0.00798, "AL": 0.00796, "MA": 0.00795, "PA": 0.00795, "MB": 0.00794, "MO": 0.00793, "NE": 0.00793, "TN": 0.00792, "MS": 0.00787, "KS": 0.00787, "NC": 0.00786, "FL": 0.00785, "OK": 0.00771, "YT": 0.00769, "WA": 0.00758, "NY": 0.00758, "CO": 0.00755, "SC": 0.00746, "IL": 0.00743, "OR": 0.00708, "WY": 0.00699, "AK": 0.00695, "CA": 0.00689, "ND": 0.00681, "NV": 0.0068, "NM": 0.00656, "TX": 0.00561, "BC": 0.00209}, "entropy": 2.684}, "tri_ambig_count": {"value": "Zero"}, "data_source": {"value": "GISAID"}, "strain_name": {"value": "A/blue-winged teal/Missouri/15OS4823/2015"}, "host_generic": {"value": "avian", "confidence": {"avian": 1.0}, "entropy": -1e-12}, "host": {"value": "blue-winged teal"}, "country": {"value": "United States", "confidence": {"United States": 1.0}, "entropy": -1e-12}, "N_count": {"value": "Zero"}, "isolate_submitter": {"value": "import"}, "ambig_present": {"value": "Absent"}, "segment_lineage": {"value": "Not assigned"}}, "branch_attrs": {"mutations": {}}}]}, {"name": "NODE_0000190", "node_attrs": {"div": 0.00791, "num_date": {"value": 2014.379, "confidence": [2014.054, 2015.188]}, "region": {"value": "North America"}, "state": {"value": "WI", "confidence": {"WI": 0.446, "UT": 0.2, "AZ": 0.105, "AB": 0.0278, "MN": 0.0101, "ID": 0.00878, "MT": 0.00697, "ME": 0.00643, "MI": 0.00574, "QC": 0.00566, "SK": 0.00556, "WA": 0.00542, "IN": 0.00519, "OR": 0.00506, "DE": 0.00495, "LA": 0.00491, "OH": 0.00485, "KS": 0.00479, "MS": 0.00478, "SD": 0.00477, "MB": 0.00471, "NH": 0.00471, "IA": 0.00468, "VA": 0.00468, "FL": 0.00462, "TN": 0.00462, "PA": 0.00462, "MA": 0.00461, "PE": 0.00461, "VT": 0.00461, "NE": 0.00461, "AR": 0.0046, "WY": 0.00459, "AL": 0.00458, "CO": 0.00455, "MO": 0.00455, "NC": 0.00454, "OK": 0.00454, "YT": 0.00449, "NY": 0.00448, "AK": 0.00441, "ND": 0.00441, "IL": 0.00438, "CA": 0.00435, "SC": 0.00435, "NV": 0.00397, "NM": 0.00377, "TX": 0.0034, "BC": 0.00153}, "entropy": 2.185}, "confidence": {"value": 97.6}, "host_generic": {"value": "avian", "confidence": {"avian": 1.0}, "entropy": 0.00114}, "country": {"value": "United States", "confidence": {"United States": 0.999}, "entropy": 0.00688}}, "branch_attrs": {"mutations": {"nuc": ["G447A", "G936A", "A1107G", "A1138C"]}}, "children": [{"name": "NODE_0000191", "node_attrs": {"div": 0.0105, "num_date": {"value": 2015.251, "confidence": [2015.107, 2015.251]}, "region": {"value": "North America"}, "state": {"value": "WI", "confidence": {"WI": 0.405, "UT": 0.183, "AZ": 0.0977, "AB": 0.023, "MN": 0.0123, "ID": 0.0101, "ME": 0.00845, "MT": 0.00833, "MI": 0.00761, "QC": 0.00758, "SK": 0.00715, "IN": 0.00698, "DE": 0.00672, "OH": 0.00664, "LA": 0.00663, "WA": 0.00656, "NH": 0.00649, "VA": 0.00645, "SD": 0.00643, "IA": 0.00643, "KS": 0.00638, "MB": 0.00638, "MS": 0.00638, "VT": 0.00636, "PE": 0.00636, "AR": 0.00634, "PA": 0.00633, "MA": 0.00633, "AL": 0.00633, "TN": 0.00632, "NE": 0.00632, "FL": 0.00629, "MO": 0.00629, "NC": 0.00625, "OK": 0.00618, "YT": 0.00614, "OR": 0.00613, "CO": 0.00611, "NY": 0.00608, "IL": 0.00596, "SC": 0.00595, "WY": 0.00585, "AK": 0.00573, "CA": 0.00567, "ND": 0.00566, "NV": 0.00543, "NM": 0.00521, "TX": 0.00454, "BC": 0.00183}, "entropy": 2.455}, "confidence": {"value": 100}, "host_generic": {"value": "avian", "confidence": {"avian": 1.0}, "entropy": 0.000849}, "country": {"value": "United States", "confidence": {"United States": 1.0}, "entropy": 0.00227}}, "branch_attrs": {"mutations": {"nuc": ["G792A", "C825T", "G1086A", "C1120T", "C1668T", "A1684G"], "PB2": ["L374F", "I562V"]}, "labels": {"aa": "PB2: L374F, I562V"}}, "children": [{"name": "A/blue-winged_teal/Texas/UGAI15-2338/2015_609af7c3e1", "node_attrs": {"div": 0.0105, "num_date": {"value": 2015.251, "confidence": [2015.251, 2015.251], "inferred": false}, "isolate_hash": {"value": "609af7c3e125f69519c6f4e868206934"}, "reason_for_submission": {"value": "surveillance"}, "N_present": {"value": "Absent"}, "tn_93_dist_b313": {"value": 0.0224}, "bi_ambig_count": {"value": "Zero"}, "isl_subtype": {"value": "H7N3"}, "passage": {"value": "X"}, "genotype": {"value": "Not assigned"}, "ha_genetic_group": {"value": "B1E_avNA_AL993"}, "region": {"value": "North America"}, "primary_identifier": {"value": "EPI_ISL_258511"}, "state": {"value": "WI", "confidence": {"WI": 0.384, "UT": 0.174, "AZ": 0.0941, "AB": 0.0209, "MN": 0.0132, "ID": 0.0107, "ME": 0.00942, "MT": 0.00896, "QC": 0.00851, "MI": 0.00851, "SK": 0.00791, "IN": 0.00784, "DE": 0.00758, "OH": 0.00752, "LA": 0.00746, "NH": 0.00736, "VA": 0.00732, "IA": 0.00728, "SD": 0.00724, "VT": 0.00722, "PE": 0.00721, "MB": 0.00719, "AR": 0.00719, "AL": 0.00718, "MA": 0.00717, "PA": 0.00717, "KS": 0.00716, "MS": 0.00715, "NE": 0.00715, "TN": 0.00715, "MO": 0.00714, "FL": 0.0071, "WA": 0.0071, "NC": 0.00709, "OK": 0.00697, "YT": 0.00694, "CO": 0.00686, "NY": 0.00686, "SC": 0.00674, "IL": 0.00672, "OR": 0.00663, "WY": 0.00645, "AK": 0.00637, "CA": 0.00631, "ND": 0.00626, "NV": 0.00614, "NM": 0.00591, "TX": 0.0051, "BC": 0.00197}, "entropy": 2.576}, "tri_ambig_count": {"value": "Zero"}, "data_source": {"value": "GISAID"}, "strain_name": {"value": "A/blue-winged teal/Texas/UGAI15-2338/2015"}, "host_generic": {"value": "avian", "confidence": {"avian": 1.0}, "entropy": -1e-12}, "host": {"value": "blue-winged teal"}, "country": {"value": "United States", "confidence": {"United States": 1.0}, "entropy": -1e-12}, "N_count": {"value": "Zero"}, "isolate_submitter": {"value": "import"}, "ambig_present": {"value": "Absent"}, "segment_lineage": {"value": "Not assigned"}}, "branch_attrs": {"mutations": {}}}, {"name": "A/blue-winged_teal/Texas/UGAI15-2283/2015_a33463ab79", "node_attrs": {"div": 0.0105, "num_date": {"value": 2015.251, "confidence": [2015.251, 2015.251], "inferred": false}, "isolate_hash": {"value": "a33463ab79e28dcecba8935ed4e49dbb"}, "reason_for_submission": {"value": "surveillance"}, "N_present": {"value": "Absent"}, "tn_93_dist_b313": {"value": 0.0224}, "bi_ambig_count": {"value": "Zero"}, "isl_subtype": {"value": "H7N3"}, "passage": {"value": "X"}, "genotype": {"value": "Not assigned"}, "ha_genetic_group": {"value": "B1E_avNA_AL993"}, "region": {"value": "North America"}, "primary_identifier": {"value": "EPI_ISL_258510"}, "state": {"value": "WI", "confidence": {"WI": 0.384, "UT": 0.174, "AZ": 0.0941, "AB": 0.0209, "MN": 0.0132, "ID": 0.0107, "ME": 0.00942, "MT": 0.00896, "QC": 0.00851, "MI": 0.00851, "SK": 0.00791, "IN": 0.00784, "DE": 0.00758, "OH": 0.00752, "LA": 0.00746, "NH": 0.00736, "VA": 0.00732, "IA": 0.00728, "SD": 0.00724, "VT": 0.00722, "PE": 0.00721, "MB": 0.00719, "AR": 0.00719, "AL": 0.00718, "MA": 0.00717, "PA": 0.00717, "KS": 0.00716, "MS": 0.00715, "NE": 0.00715, "TN": 0.00715, "MO": 0.00714, "FL": 0.0071, "WA": 0.0071, "NC": 0.00709, "OK": 0.00697, "YT": 0.00694, "CO": 0.00686, "NY": 0.00686, "SC": 0.00674, "IL": 0.00672, "OR": 0.00663, "WY": 0.00645, "AK": 0.00637, "CA": 0.00631, "ND": 0.00626, "NV": 0.00614, "NM": 0.00591, "TX": 0.0051, "BC": 0.00197}, "entropy": 2.576}, "tri_ambig_count": {"value": "Zero"}, "data_source": {"value": "GISAID"}, "strain_name": {"value": "A/blue-winged teal/Texas/UGAI15-2283/2015"}, "host_generic": {"value": "avian", "confidence": {"avian": 1.0}, "entropy": -1e-12}, "host": {"value": "blue-winged teal"}, "country": {"value": "United States", "confidence": {"United States": 1.0}, "entropy": -1e-12}, "N_count": {"value": "Zero"}, "isolate_submitter": {"value": "import"}, "ambig_present": {"value": "Absent"}, "segment_lineage": {"value": "Not assigned"}}, "branch_attrs": {"mutations": {}}}]}, {"name": "NODE_0000008", "node_attrs": {"div": 0.00791, "num_date": {"value": 2014.535, "confidence": [2014.163, 2015.203]}, "region": {"value": "North America"}, "state": {"value": "WI", "confidence": {"WI": 0.424, "UT": 0.191, "AZ": 0.101, "AB": 0.0251, "MN": 0.0113, "ID": 0.00951, "MT": 0.00772, "ME": 0.00753, "MI": 0.00676, "QC": 0.0067, "SK": 0.00642, "IN": 0.00616, "WA": 0.00604, "DE": 0.00591, "LA": 0.00584, "OH": 0.00581, "NH": 0.00567, "SD": 0.00567, "KS": 0.00565, "OR": 0.00565, "MS": 0.00564, "VA": 0.00564, "IA": 0.00562, "MB": 0.00561, "PE": 0.00555, "VT": 0.00555, "PA": 0.00554, "MA": 0.00554, "AR": 0.00554, "TN": 0.00554, "NE": 0.00553, "FL": 0.00552, "AL": 0.00552, "MO": 0.00549, "NC": 0.00546, "OK": 0.00542, "CO": 0.00539, "YT": 0.00538, "NY": 0.00534, "WY": 0.00527, "IL": 0.00523, "SC": 0.00521, "AK": 0.00513, "ND": 0.00509, "CA": 0.00507, "NV": 0.00476, "NM": 0.00455, "TX": 0.00402, "BC": 0.00169}, "entropy": 2.334}, "host_generic": {"value": "avian", "confidence": {"avian": 1.0}, "entropy": 0.000783}, "country": {"value": "United States", "confidence": {"United States": 1.0}, "entropy": 0.00298}}, "branch_attrs": {"mutations": {}}, "children": [{"name": "A/blue-winged_teal/Louisiana/UGAI15-2510/2015_aac8a57503", "node_attrs": {"div": 0.0106, "num_date": {"value": 2015.256, "confidence": [2015.256, 2015.256], "inferred": false}, "isolate_hash": {"value": "aac8a575036ae92f26b9af816598dd45"}, "reason_for_submission": {"value": "surveillance"}, "N_present": {"value": "Absent"}, "tn_93_dist_b313": {"value": 0.0219}, "bi_ambig_count": {"value": "Zero"}, "isl_subtype": {"value": "H7N3"}, "passage": {"value": "X"}, "genotype": {"value": "Not assigned"}, "ha_genetic_group": {"value": "B1E_avNA_AL993"}, "region": {"value": "North America"}, "primary_identifier": {"value": "EPI_ISL_258514"}, "state": {"value": "WI", "confidence": {"WI": 0.391, "UT": 0.177, "AZ": 0.0952, "AB": 0.0216, "MN": 0.0129, "ID": 0.0105, "ME": 0.00911, "MT": 0.00876, "MI": 0.00822, "QC": 0.00821, "SK": 0.00767, "IN": 0.00756, "DE": 0.00731, "OH": 0.00724, "LA": 0.00719, "NH": 0.00708, "VA": 0.00705, "IA": 0.00701, "SD": 0.00698, "VT": 0.00694, "PE": 0.00694, "MB": 0.00693, "WA": 0.00693, "AR": 0.00692, "KS": 0.00691, "MS": 0.00691, "MA": 0.0069, "AL": 0.0069, "PA": 0.0069, "NE": 0.00689, "TN": 0.00688, "MO": 0.00687, "FL": 0.00684, "NC": 0.00682, "OK": 0.00672, "YT": 0.00668, "CO": 0.00662, "NY": 0.00661, "SC": 0.00649, "IL": 0.00648, "OR": 0.00647, "WY": 0.00625, "AK": 0.00616, "CA": 0.0061, "ND": 0.00607, "NV": 0.00591, "NM": 0.00569, "TX": 0.00492, "BC": 0.00192}, "entropy": 2.538}, "tri_ambig_count": {"value": "Zero"}, "data_source": {"value": "GISAID"}, "strain_name": {"value": "A/blue-winged teal/Louisiana/UGAI15-2510/2015"}, "host_generic": {"value": "avian", "confidence": {"avian": 1.0}, "entropy": -1e-12}, "host": {"value": "blue-winged teal"}, "country": {"value": "United States", "confidence": {"United States": 1.0}, "entropy": -1e-12}, "N_count": {"value": "Zero"}, "isolate_submitter": {"value": "import"}, "ambig_present": {"value": "Absent"}, "segment_lineage": {"value": "Not assigned"}}, "branch_attrs": {"mutations": {"nuc": ["A243T", "A447T", "A612G", "A1422G", "A1659G", "C1810A"], "PB2": ["I553M"]}, "labels": {"aa": "PB2: I553M"}}}, {"name": "NODE_0000193", "node_attrs": {"div": 0.00835, "num_date": {"value": 2014.978, "confidence": [2014.891, 2015.19]}, "region": {"value": "North America"}, "state": {"value": "WI", "confidence": {"WI": 0.402, "UT": 0.182, "AZ": 0.0973, "AB": 0.0228, "MN": 0.0124, "ID": 0.0102, "ME": 0.00856, "MT": 0.0084, "MI": 0.0077, "QC": 0.00768, "SK": 0.00723, "IN": 0.00707, "DE": 0.00681, "OH": 0.00673, "LA": 0.00671, "WA": 0.00662, "NH": 0.00658, "VA": 0.00655, "IA": 0.00652, "SD": 0.00651, "MB": 0.00647, "KS": 0.00647, "MS": 0.00646, "VT": 0.00645, "PE": 0.00645, "AR": 0.00643, "PA": 0.00642, "MA": 0.00642, "AL": 0.00642, "TN": 0.00641, "NE": 0.0064, "MO": 0.00638, "FL": 0.00638, "NC": 0.00634, "OK": 0.00626, "YT": 0.00622, "OR": 0.00619, "CO": 0.00618, "NY": 0.00616, "IL": 0.00604, "SC": 0.00604, "WY": 0.00591, "AK": 0.0058, "CA": 0.00574, "ND": 0.00572, "NV": 0.0055, "NM": 0.00528, "TX": 0.0046, "BC": 0.00184}, "entropy": 2.468}, "confidence": {"value": 92.7}, "host_generic": {"value": "avian", "confidence": {"avian": 1.0}, "entropy": 0.000511}, "country": {"value": "United States", "confidence": {"United States": 1.0}, "entropy": 0.00157}}, "branch_attrs": {"mutations": {"nuc": ["C1763T"], "PB2": ["A588V"]}, "labels": {"aa": "PB2: A588V"}}, "children": [{"name": "A/blue-winged_teal/Texas/UGAI15-0701/2015_68e453fbd6", "node_attrs": {"div": 0.00923, "num_date": {"value": 2015.212, "confidence": [2015.212, 2015.212], "inferred": false}, "isolate_hash": {"value": "68e453fbd658b9563c930136baddc770"}, "reason_for_submission": {"value": "surveillance"}, "N_present": {"value": "Absent"}, "tn_93_dist_b313": {"value": 0.021}, "bi_ambig_count": {"value": "Zero"}, "isl_subtype": {"value": "H7N3"}, "passage": {"value": "X"}, "genotype": {"value": "Not assigned"}, "ha_genetic_group": {"value": "B1E_avNA_AL993"}, "region": {"value": "North America"}, "primary_identifier": {"value": "EPI_ISL_258504"}, "state": {"value": "WI", "confidence": {"WI": 0.382, "UT": 0.173, "AZ": 0.0937, "AB": 0.0207, "MN": 0.0133, "ID": 0.0108, "ME": 0.00952, "MT": 0.00902, "QC": 0.0086, "MI": 0.0086, "SK": 0.00798, "IN": 0.00793, "DE": 0.00767, "OH": 0.00761, "LA": 0.00755, "NH": 0.00745, "VA": 0.00741, "IA": 0.00737, "SD": 0.00732, "VT": 0.0073, "PE": 0.0073, "AR": 0.00728, "MB": 0.00728, "AL": 0.00726, "MA": 0.00726, "PA": 0.00726, "NE": 0.00724, "KS": 0.00723, "MS": 0.00723, "TN": 0.00723, "MO": 0.00723, "FL": 0.00718, "NC": 0.00717, "WA": 0.00715, "OK": 0.00705, "YT": 0.00702, "NY": 0.00693, "CO": 0.00693, "SC": 0.00682, "IL": 0.0068, "OR": 0.00668, "WY": 0.0065, "AK": 0.00643, "CA": 0.00637, "ND": 0.00632, "NV": 0.00621, "NM": 0.00598, "TX": 0.00515, "BC": 0.00198}, "entropy": 2.588}, "tri_ambig_count": {"value": "Zero"}, "data_source": {"value": "GISAID"}, "strain_name": {"value": "A/blue-winged teal/Texas/UGAI15-0701/2015"}, "host_generic": {"value": "avian", "confidence": {"avian": 1.0}, "entropy": -1e-12}, "host": {"value": "blue-winged teal"}, "country": {"value": "United States", "confidence": {"United States": 1.0}, "entropy": -1e-12}, "N_count": {"value": "Zero"}, "isolate_submitter": {"value": "import"}, "ambig_present": {"value": "Absent"}, "segment_lineage": {"value": "Not assigned"}}, "branch_attrs": {"mutations": {"nuc": ["A1970G", "T1971A"], "PB2": ["N657R"]}, "labels": {"aa": "PB2: N657R"}}}, {"name": "NODE_0000010", "node_attrs": {"div": 0.00835, "num_date": {"value": 2015.212, "confidence": [2015.074, 2015.212]}, "region": {"value": "North America"}, "state": {"value": "WI", "confidence": {"WI": 0.382, "UT": 0.173, "AZ": 0.0937, "AB": 0.0207, "MN": 0.0133, "ID": 0.0108, "ME": 0.00952, "MT": 0.00902, "QC": 0.0086, "MI": 0.0086, "SK": 0.00798, "IN": 0.00793, "DE": 0.00767, "OH": 0.00761, "LA": 0.00755, "NH": 0.00745, "VA": 0.00741, "IA": 0.00737, "SD": 0.00732, "VT": 0.0073, "PE": 0.0073, "AR": 0.00728, "MB": 0.00728, "AL": 0.00726, "MA": 0.00726, "PA": 0.00726, "NE": 0.00724, "KS": 0.00723, "MS": 0.00723, "TN": 0.00723, "MO": 0.00723, "FL": 0.00718, "NC": 0.00717, "WA": 0.00715, "OK": 0.00705, "YT": 0.00702, "NY": 0.00693, "CO": 0.00693, "SC": 0.00682, "IL": 0.0068, "OR": 0.00668, "WY": 0.0065, "AK": 0.00643, "CA": 0.00637, "ND": 0.00632, "NV": 0.00621, "NM": 0.00598, "TX": 0.00515, "BC": 0.00198}, "entropy": 2.588}, "host_generic": {"value": "avian", "confidence": {"avian": 1.0}, "entropy": 0.000486}, "country": {"value": "United States", "confidence": {"United States": 1.0}, "entropy": 0.00127}}, "branch_attrs": {"mutations": {}}, "children": [{"name": "A/blue-winged_teal/Texas/UGAI15-0642/2015_ada99214da", "node_attrs": {"div": 0.00835, "num_date": {"value": 2015.212, "confidence": [2015.212, 2015.212], "inferred": false}, "isolate_hash": {"value": "ada99214da3c0a544bacee77ae7f6eaa"}, "reason_for_submission": {"value": "surveillance"}, "N_present": {"value": "Absent"}, "tn_93_dist_b313": {"value": 0.0201}, "bi_ambig_count": {"value": "Zero"}, "isl_subtype": {"value": "H7N3"}, "passage": {"value": "X"}, "genotype": {"value": "Not assigned"}, "ha_genetic_group": {"value": "B1E_avNA_AL993"}, "region": {"value": "North America"}, "primary_identifier": {"value": "EPI_ISL_258503"}, "state": {"value": "WI", "confidence": {"WI": 0.363, "UT": 0.165, "AZ": 0.0903, "AB": 0.0189, "MN": 0.0142, "ID": 0.0113, "ME": 0.0104, "MT": 0.00958, "QC": 0.00947, "MI": 0.00943, "IN": 0.00874, "SK": 0.00869, "DE": 0.00848, "OH": 0.00843, "LA": 0.00833, "NH": 0.00827, "VA": 0.00823, "IA": 0.00818, "VT": 0.00811, "PE": 0.00811, "AR": 0.00809, "SD": 0.00808, "AL": 0.00807, "MA": 0.00805, "PA": 0.00805, "MB": 0.00804, "MO": 0.00803, "NE": 0.00803, "TN": 0.00802, "MS": 0.00796, "NC": 0.00796, "KS": 0.00796, "FL": 0.00795, "OK": 0.00781, "YT": 0.00778, "NY": 0.00767, "CO": 0.00764, "WA": 0.00764, "SC": 0.00755, "IL": 0.00752, "OR": 0.00714, "WY": 0.00706, "AK": 0.00702, "CA": 0.00696, "NV": 0.00689, "ND": 0.00688, "NM": 0.00665, "TX": 0.00568, "BC": 0.00211}, "entropy": 2.697}, "tri_ambig_count": {"value": "Zero"}, "data_source": {"value": "GISAID"}, "strain_name": {"value": "A/blue-winged teal/Texas/UGAI15-0642/2015"}, "host_generic": {"value": "avian", "confidence": {"avian": 1.0}, "entropy": -1e-12}, "host": {"value": "blue-winged teal"}, "country": {"value": "United States", "confidence": {"United States": 1.0}, "entropy": -1e-12}, "N_count": {"value": "Zero"}, "isolate_submitter": {"value": "import"}, "ambig_present": {"value": "Absent"}, "segment_lineage": {"value": "Not assigned"}}, "branch_attrs": {"mutations": {}}}, {"name": "A/blue-winged_teal/Texas/UGAI15-0568/2015_c0dc7414aa", "node_attrs": {"div": 0.00835, "num_date": {"value": 2015.212, "confidence": [2015.212, 2015.212], "inferred": false}, "isolate_hash": {"value": "c0dc7414aac0a227a6ecedef09947bbd"}, "reason_for_submission": {"value": "surveillance"}, "N_present": {"value": "Absent"}, "tn_93_dist_b313": {"value": 0.0201}, "bi_ambig_count": {"value": "Zero"}, "isl_subtype": {"value": "H7N3"}, "passage": {"value": "X"}, "genotype": {"value": "Not assigned"}, "ha_genetic_group": {"value": "B1E_avNA_AL993"}, "region": {"value": "North America"}, "primary_identifier": {"value": "EPI_ISL_258502"}, "state": {"value": "WI", "confidence": {"WI": 0.363, "UT": 0.165, "AZ": 0.0903, "AB": 0.0189, "MN": 0.0142, "ID": 0.0113, "ME": 0.0104, "MT": 0.00958, "QC": 0.00947, "MI": 0.00943, "IN": 0.00874, "SK": 0.00869, "DE": 0.00848, "OH": 0.00843, "LA": 0.00833, "NH": 0.00827, "VA": 0.00823, "IA": 0.00818, "VT": 0.00811, "PE": 0.00811, "AR": 0.00809, "SD": 0.00808, "AL": 0.00807, "MA": 0.00805, "PA": 0.00805, "MB": 0.00804, "MO": 0.00803, "NE": 0.00803, "TN": 0.00802, "MS": 0.00796, "NC": 0.00796, "KS": 0.00796, "FL": 0.00795, "OK": 0.00781, "YT": 0.00778, "NY": 0.00767, "CO": 0.00764, "WA": 0.00764, "SC": 0.00755, "IL": 0.00752, "OR": 0.00714, "WY": 0.00706, "AK": 0.00702, "CA": 0.00696, "NV": 0.00689, "ND": 0.00688, "NM": 0.00665, "TX": 0.00568, "BC": 0.00211}, "entropy": 2.697}, "tri_ambig_count": {"value": "Zero"}, "data_source": {"value": "GISAID"}, "strain_name": {"value": "A/blue-winged teal/Texas/UGAI15-0568/2015"}, "host_generic": {"value": "avian", "confidence": {"avian": 1.0}, "entropy": -1e-12}, "host": {"value": "blue-winged teal"}, "country": {"value": "United States", "confidence": {"United States": 1.0}, "entropy": -1e-12}, "N_count": {"value": "Zero"}, "isolate_submitter": {"value": "import"}, "ambig_present": {"value": "Absent"}, "segment_lineage": {"value": "Not assigned"}}, "branch_attrs": {"mutations": {}}}]}]}]}]}]}, {"name": "NODE_0000183", "node_attrs": {"div": 0.0066, "num_date": {"value": 2014.109, "confidence": [2013.706, 2014.612]}, "region": {"value": "North America"}, "state": {"value": "WI", "confidence": {"WI": 0.405, "UT": 0.277, "AZ": 0.142, "AB": 0.0465, "ID": 0.00749, "MN": 0.0074, "MT": 0.00551, "WA": 0.00418, "OR": 0.00391, "ME": 0.00377, "SK": 0.00363, "MI": 0.00326, "QC": 0.00313, "WY": 0.00307, "IN": 0.0029, "ND": 0.00288, "AK": 0.00279, "KS": 0.00278, "MS": 0.00275, "CA": 0.00272, "LA": 0.00271, "DE": 0.00269, "SD": 0.00268, "CO": 0.00259, "MB": 0.00258, "OH": 0.00253, "FL": 0.00248, "OK": 0.00244, "NY": 0.00243, "TN": 0.00242, "IA": 0.00242, "PA": 0.0024, "NE": 0.00239, "NH": 0.00239, "MA": 0.00239, "VA": 0.00237, "YT": 0.00236, "IL": 0.00235, "PE": 0.00234, "AR": 0.00234, "NC": 0.00233, "VT": 0.00233, "AL": 0.00233, "MO": 0.00229, "SC": 0.00227, "NV": 0.00208, "TX": 0.00195, "NM": 0.00191, "BC": 0.00121}, "entropy": 1.893}, "confidence": {"value": 98.3}, "host_generic": {"value": "avian", "confidence": {"avian": 1.0}, "entropy": 0.00184}, "country": {"value": "United States", "confidence": {"United States": 0.978, "Canada": 0.0223}, "entropy": 0.107}}, "branch_attrs": {"mutations": {"nuc": ["G222A"]}}, "children": [{"name": "A/mallard/Wisconsin/14OS2309/2014_1136fd57c4", "node_attrs": {"div": 0.00791, "num_date": {"value": 2014.76, "confidence": [2014.76, 2014.76], "inferred": false}, "isolate_hash": {"value": "1136fd57c4403f34ff8f86c1747c7130"}, "reason_for_submission": {"value": "surveillance"}, "N_present": {"value": "Absent"}, "tn_93_dist_b313": {"value": 0.0178}, "bi_ambig_count": {"value": "Zero"}, "passage": {"value": "X"}, "genotype": {"value": "Not assigned"}, "ha_genetic_group": {"value": "UNRECOGNIZABLE"}, "region": {"value": "North America"}, "primary_identifier": {"value": "EPI_ISL_253690"}, "state": {"value": "WI", "confidence": {"WI": 0.377, "UT": 0.258, "AZ": 0.133, "AB": 0.0396, "MN": 0.0093, "ID": 0.0088, "MT": 0.00691, "ME": 0.0055, "WA": 0.00531, "SK": 0.00508, "OR": 0.00497, "MI": 0.00486, "QC": 0.00478, "IN": 0.00443, "WY": 0.00424, "DE": 0.00421, "LA": 0.0042, "KS": 0.00418, "MS": 0.00415, "SD": 0.00411, "OH": 0.00406, "ND": 0.00403, "MB": 0.00402, "AK": 0.00398, "CO": 0.00394, "FL": 0.00392, "CA": 0.00392, "IA": 0.00391, "NH": 0.00391, "VA": 0.00388, "TN": 0.00388, "PA": 0.00386, "MA": 0.00386, "NE": 0.00386, "OK": 0.00385, "PE": 0.00383, "VT": 0.00382, "AR": 0.00382, "NY": 0.00381, "AL": 0.0038, "NC": 0.00379, "YT": 0.00377, "MO": 0.00376, "IL": 0.00371, "SC": 0.00365, "NV": 0.00333, "NM": 0.00313, "TX": 0.00295, "BC": 0.00152}, "entropy": 2.157}, "tri_ambig_count": {"value": "Zero"}, "data_source": {"value": "GISAID"}, "strain_name": {"value": "A/mallard/Wisconsin/14OS2309/2014"}, "host_generic": {"value": "avian", "confidence": {"avian": 1.0}, "entropy": -1e-12}, "host": {"value": "mallard"}, "country": {"value": "United States", "confidence": {"United States": 1.0}, "entropy": -1e-12}, "N_count": {"value": "Zero"}, "isolate_submitter": {"value": "import"}, "ambig_present": {"value": "Absent"}, "segment_lineage": {"value": "Not assigned"}}, "branch_attrs": {"mutations": {"nuc": ["G540A", "A1377G", "T2023C"]}}}, {"name": "NODE_0000182", "node_attrs": {"div": 0.00924, "num_date": {"value": 2015.428, "confidence": [2015.046, 2016.238]}, "region": {"value": "North America"}, "state": {"value": "UT", "confidence": {"UT": 0.445, "AZ": 0.226, "WI": 0.154, "AB": 0.0901, "ID": 0.00711, "MN": 0.00547, "MT": 0.0051, "WA": 0.00389, "OR": 0.00366, "SK": 0.00278, "WY": 0.00242, "ND": 0.00222, "ME": 0.00219, "AK": 0.00206, "CA": 0.00199, "MI": 0.00184, "KS": 0.00183, "MS": 0.00179, "IN": 0.00173, "QC": 0.00168, "SD": 0.00166, "CO": 0.00165, "LA": 0.00164, "DE": 0.00157, "MB": 0.00154, "NY": 0.00144, "FL": 0.00143, "OK": 0.00141, "OH": 0.00139, "IL": 0.00136, "TN": 0.00134, "YT": 0.00131, "IA": 0.0013, "PA": 0.0013, "NE": 0.0013, "MA": 0.00128, "TX": 0.00127, "NH": 0.00124, "SC": 0.00124, "NC": 0.00123, "VA": 0.00122, "PE": 0.00121, "AR": 0.00121, "AL": 0.0012, "VT": 0.00119, "MO": 0.00115, "NV": 0.00115, "BC": 0.00115}, "entropy": 1.727}, "confidence": {"value": 76.9}, "host_generic": {"value": "avian", "confidence": {"avian": 0.999}, "entropy": 0.00728}, "country": {"value": "United States", "confidence": {"United States": 0.666, "Canada": 0.334}, "entropy": 0.637}}, "branch_attrs": {"mutations": {"nuc": ["G120A", "C246T", "G738A", "A1092T", "T1233A", "G1698A"]}}, "children": [{"name": "A/Northern_pintail/Arizona/D1800538/2018_9a5e9d6658", "node_attrs": {"div": 0.0172, "num_date": {"value": 2018.029, "confidence": [2018.029, 2018.029], "inferred": false}, "isolate_hash": {"value": "9a5e9d6658db21afd4bc7f2c84726b25"}, "reason_for_submission": {"value": "surveillance"}, "N_present": {"value": "Absent"}, "tn_93_dist_b313": {"value": 0.0224}, "bi_ambig_count": {"value": "Zero"}, "isl_subtype": {"value": "H12N2"}, "passage": {"value": "X"}, "genotype": {"value": "Not assigned"}, "ha_genetic_group": {"value": "UNRECOGNIZABLE"}, "region": {"value": "North America"}, "primary_identifier": {"value": "EPI_ISL_378274"}, "state": {"value": "AZ", "confidence": {"AZ": 1.0}, "entropy": -1e-12}, "tri_ambig_count": {"value": "Zero"}, "data_source": {"value": "GISAID"}, "strain_name": {"value": "A/Northern Pintail/Arizona/D1800538/2018"}, "host_generic": {"value": "avian", "confidence": {"avian": 1.0}, "entropy": -1e-12}, "host": {"value": "northern pintail"}, "country": {"value": "United States", "confidence": {"United States": 1.0}, "entropy": -1e-12}, "N_count": {"value": "Zero"}, "isolate_submitter": {"value": "import"}, "ambig_present": {"value": "Absent"}, "segment_lineage": {"value": "Not assigned"}}, "branch_attrs": {"mutations": {"nuc": ["C411T", "T498C", "A519G", "A765G", "C789T", "G846A", "T987C", "A1158G", "C1224T", "C1252T", "G1254A", "A1417G", "G1476A", "T1593C", "A1657G", "T1677C", "G1980A", "T2040C"], "PB2": ["M473V", "I553V"]}, "labels": {"aa": "PB2: M473V, I553V"}}}, {"name": "NODE_0000174", "node_attrs": {"div": 0.0101, "num_date": {"value": 2015.921, "confidence": [2015.542, 2016.537]}, "region": {"value": "North America"}, "state": {"value": "UT", "confidence": {"UT": 0.573, "AZ": 0.13, "AB": 0.128, "WI": 0.0921, "ID": 0.00753, "MT": 0.00535, "MN": 0.00495, "WA": 0.0042, "OR": 0.00398, "SK": 0.0027, "WY": 0.00238, "ND": 0.00216, "AK": 0.00197, "CA": 0.00192, "ME": 0.00178, "KS": 0.00165, "MS": 0.0016, "MI": 0.00147, "CO": 0.00146, "IN": 0.00146, "SD": 0.00144, "LA": 0.00141, "DE": 0.00131, "MB": 0.0013, "QC": 0.00129, "BC": 0.00123, "NY": 0.00121, "FL": 0.00119, "OK": 0.00117, "TX": 0.00114, "IL": 0.00113, "OH": 0.00111, "TN": 0.00108, "YT": 0.00106, "PA": 0.00103, "NE": 0.00103, "IA": 0.00102, "MA": 0.00101}, "entropy": 1.544}, "confidence": {"value": 100}, "host_generic": {"value": "avian", "confidence": {"avian": 0.999}, "entropy": 0.00591}, "country": {"value": "Canada", "confidence": {"Canada": 0.604, "United States": 0.396}, "entropy": 0.671}}, "branch_attrs": {"mutations": {"nuc": ["T465C", "G552A"]}}, "children": [{"name": "NODE_0000175", "node_attrs": {"div": 0.0106, "num_date": {"value": 2016.359, "confidence": [2015.975, 2017.275]}, "region": {"value": "North America"}, "state": {"value": "UT", "confidence": {"UT": 0.668, "AZ": 0.0981, "AB": 0.0922, "WI": 0.0694, "ID": 0.0064, "MT": 0.00451, "MN": 0.00414, "WA": 0.00366, "OR": 0.00351, "SK": 0.00239, "WY": 0.00208, "ND": 0.0019, "AK": 0.00176, "CA": 0.00173, "ME": 0.00168, "KS": 0.00153, "MS": 0.00149, "MI": 0.0014, "SD": 0.0014, "IN": 0.00139, "CO": 0.00138, "LA": 0.00135, "QC": 0.00131, "DE": 0.00128, "MB": 0.00126, "NY": 0.00117, "FL": 0.00117, "OK": 0.00115, "OH": 0.00112, "IL": 0.00111, "TN": 0.00108, "TX": 0.00106, "YT": 0.00106, "IA": 0.00104, "PA": 0.00104, "NE": 0.00104, "BC": 0.00104, "MA": 0.00103}, "entropy": 1.353}, "confidence": {"value": 76.1}, "host_generic": {"value": "avian", "confidence": {"avian": 0.999}, "entropy": 0.00554}, "country": {"value": "Canada", "confidence": {"Canada": 0.627, "United States": 0.373}, "entropy": 0.66}}, "branch_attrs": {"mutations": {"nuc": ["G1890A"]}}, "children": [{"name": "A/Northern_shoveler/Utah/D1715326/2017_82d9f2df1b", "node_attrs": {"div": 0.0119, "num_date": {"value": 2017.87, "confidence": [2017.87, 2017.87], "inferred": false}, "isolate_hash": {"value": "82d9f2df1b085432acd5492f4c60c0f3"}, "reason_for_submission": {"value": "surveillance"}, "N_present": {"value": "Absent"}, "tn_93_dist_b313": {"value": 0.0147}, "bi_ambig_count": {"value": "Zero"}, "isl_subtype": {"value": "H5N2"}, "passage": {"value": "X"}, "genotype": {"value": "Not assigned"}, "ha_genetic_group": {"value": "Am_nonGsGD"}, "region": {"value": "North America"}, "primary_identifier": {"value": "EPI_ISL_378278"}, "state": {"value": "UT", "confidence": {"UT": 1.0}, "entropy": -1e-12}, "tri_ambig_count": {"value": "Zero"}, "data_source": {"value": "GISAID"}, "strain_name": {"value": "A/Northern Shoveler/Utah/D1715326/2017"}, "host_generic": {"value": "avian", "confidence": {"avian": 1.0}, "entropy": -1e-12}, "host": {"value": "Northern shoveler"}, "country": {"value": "United States", "confidence": {"United States": 1.0}, "entropy": -1e-12}, "N_count": {"value": "Zero"}, "isolate_submitter": {"value": "import"}, "ambig_present": {"value": "Absent"}, "segment_lineage": {"value": "Not assigned"}}, "branch_attrs": {"mutations": {"nuc": ["C450A", "C579T", "C1668T"]}}}, {"name": "NODE_0000176", "node_attrs": {"div": 0.0123, "num_date": {"value": 2017.866, "confidence": [2017.267, 2018.358]}, "region": {"value": "North America"}, "state": {"value": "UT", "confidence": {"UT": 0.561, "AZ": 0.0873, "AB": 0.0628, "WI": 0.0624, "ID": 0.0105, "MT": 0.00885, "MN": 0.00836, "WA": 0.00721, "OR": 0.00692, "SK": 0.00624, "ME": 0.00562, "QC": 0.00531, "WY": 0.00525, "IN": 0.00504, "DE": 0.00502, "KS": 0.00501, "LA": 0.00498, "MS": 0.00498, "ND": 0.00496, "SD": 0.00493, "CA": 0.00489, "MI": 0.00489, "AK": 0.00487, "MB": 0.00476, "OH": 0.00475, "CO": 0.00471, "FL": 0.00462, "IA": 0.00457, "NH": 0.00456, "TN": 0.00456, "OK": 0.00454, "PA": 0.00453, "VA": 0.00452, "NE": 0.00452, "MA": 0.00451, "NY": 0.0045, "PE": 0.00447, "AR": 0.00445, "VT": 0.00445, "AL": 0.00444, "YT": 0.00443, "NC": 0.00442, "IL": 0.00438, "MO": 0.00438, "SC": 0.00432, "NV": 0.00392, "NM": 0.00365, "TX": 0.00354, "BC": 0.00202}, "entropy": 2.074}, "confidence": {"value": 94.4}, "host_generic": {"value": "avian", "confidence": {"avian": 0.999, "poultry": 0.00139}, "entropy": 0.0108}, "country": {"value": "Canada", "confidence": {"Canada": 0.985, "United States": 0.0155}, "entropy": 0.0798}}, "branch_attrs": {"mutations": {"nuc": ["A1011G", "T1080C", "G1632A", "A1827G"]}}, "children": [{"name": "A/mallard_duck/Alberta/428/2019_02b0b96576", "node_attrs": {"div": 0.0149, "num_date": {"value": 2019.64, "confidence": [2019.64, 2019.64], "inferred": false}, "isolate_hash": {"value": "02b0b965767b236b59e359fa016bdff9"}, "reason_for_submission": {"value": "surveillance"}, "N_present": {"value": "Absent"}, "tn_93_dist_b313": {"value": 0.0174}, "bi_ambig_count": {"value": "Zero"}, "isl_subtype": {"value": "H1N1"}, "passage": {"value": "X"}, "genotype": {"value": "Not assigned"}, "ha_genetic_group": {"value": "UNRECOGNIZABLE"}, "region": {"value": "North America"}, "primary_identifier": {"value": "EPI_ISL_501843"}, "state": {"value": "UT", "confidence": {"UT": 0.457, "AZ": 0.0764, "WI": 0.0555, "AB": 0.041, "ID": 0.0136, "MT": 0.0121, "MN": 0.0119, "WA": 0.01, "OR": 0.00961, "SK": 0.0096, "ME": 0.00932, "QC": 0.0091, "DE": 0.00857, "IN": 0.0085, "LA": 0.00841, "OH": 0.00828, "SD": 0.00826, "KS": 0.00824, "MI": 0.00822, "MS": 0.00821, "MB": 0.00809, "NH": 0.00805, "IA": 0.00802, "VA": 0.008, "FL": 0.00794, "WY": 0.00792, "TN": 0.00791, "PA": 0.00791, "MA": 0.0079, "PE": 0.00789, "NE": 0.00789, "VT": 0.00788, "AR": 0.00787, "CO": 0.00786, "AL": 0.00785, "OK": 0.00779, "MO": 0.00778, "NC": 0.00778, "CA": 0.00772, "YT": 0.0077, "NY": 0.00768, "AK": 0.00762, "ND": 0.00762, "SC": 0.00752, "IL": 0.00751, "NV": 0.00681, "NM": 0.00647, "TX": 0.00584, "BC": 0.00273}, "entropy": 2.613}, "tri_ambig_count": {"value": "Zero"}, "data_source": {"value": "GISAID"}, "strain_name": {"value": "A/Mallard duck/Alberta/428/2019"}, "host_generic": {"value": "avian", "confidence": {"avian": 1.0}, "entropy": -1e-12}, "host": {"value": "mallard"}, "country": {"value": "Canada", "confidence": {"Canada": 1.0}, "entropy": -1e-12}, "N_count": {"value": "Zero"}, "isolate_submitter": {"value": "import"}, "ambig_present": {"value": "Absent"}, "segment_lineage": {"value": "am2.2"}}, "branch_attrs": {"mutations": {"nuc": ["G325T", "A747G", "C855T", "A1164G", "T1593C", "A2109G"], "PB2": ["V109F"]}, "labels": {"aa": "PB2: V109F"}}}, {"name": "NODE_0000177", "node_attrs": {"div": 0.0158, "num_date": {"value": 2019.146, "confidence": [2018.787, 2019.429]}, "region": {"value": "North America"}, "state": {"value": "UT", "confidence": {"UT": 0.484, "AZ": 0.0793, "WI": 0.0573, "AB": 0.046, "ID": 0.0129, "MT": 0.0113, "MN": 0.0111, "WA": 0.00934, "OR": 0.00898, "SK": 0.00877, "ME": 0.00838, "QC": 0.00814, "DE": 0.00766, "IN": 0.00761, "LA": 0.00753, "KS": 0.00742, "SD": 0.00741, "MS": 0.00739, "OH": 0.00737, "MI": 0.00737, "WY": 0.00726, "MB": 0.00723, "NH": 0.00715, "IA": 0.00713, "VA": 0.0071, "FL": 0.00709, "CO": 0.00706, "TN": 0.00705, "PA": 0.00704, "MA": 0.00703, "NE": 0.00702, "CA": 0.00701, "PE": 0.00701, "VT": 0.007, "AR": 0.00699, "AL": 0.00697, "ND": 0.00696, "OK": 0.00695, "AK": 0.00694, "NC": 0.00691, "MO": 0.0069, "NY": 0.00686, "YT": 0.00686, "IL": 0.00671, "SC": 0.0067, "NV": 0.00606, "NM": 0.00574, "TX": 0.00525, "BC": 0.00257}, "entropy": 2.485}, "confidence": {"value": 100}, "host_generic": {"value": "avian", "confidence": {"avian": 1.0}, "entropy": 0.00144}, "country": {"value": "Canada", "confidence": {"Canada": 1.0}, "entropy": 0.00083}}, "branch_attrs": {"mutations": {"nuc": ["C228T", "G282A", "C411T", "C774T", "G1019A", "A1340G", "C1641T", "T2071C"], "PB2": ["R340K", "Q447R"]}, "labels": {"aa": "PB2: R340K, Q447R"}}, "children": [{"name": "A/mallard_duck/Alberta/147/2019_cffaf407a1", "node_attrs": {"div": 0.0163, "num_date": {"value": 2019.64, "confidence": [2019.64, 2019.64], "inferred": false}, "isolate_hash": {"value": "cffaf407a175eea5a1426eb1df70ca42"}, "reason_for_submission": {"value": "surveillance"}, "N_present": {"value": "Absent"}, "tn_93_dist_b313": {"value": 0.0192}, "bi_ambig_count": {"value": "Zero"}, "isl_subtype": {"value": "H3N8"}, "passage": {"value": "X"}, "genotype": {"value": "Not assigned"}, "ha_genetic_group": {"value": "UNRECOGNIZABLE"}, "region": {"value": "North America"}, "primary_identifier": {"value": "EPI_ISL_707105"}, "state": {"value": "UT", "confidence": {"UT": 0.457, "AZ": 0.0764, "WI": 0.0555, "AB": 0.041, "ID": 0.0136, "MT": 0.0121, "MN": 0.0119, "WA": 0.01, "OR": 0.00961, "SK": 0.0096, "ME": 0.00932, "QC": 0.0091, "DE": 0.00857, "IN": 0.0085, "LA": 0.00841, "OH": 0.00828, "SD": 0.00826, "KS": 0.00824, "MI": 0.00822, "MS": 0.00821, "MB": 0.00809, "NH": 0.00805, "IA": 0.00802, "VA": 0.008, "FL": 0.00794, "WY": 0.00792, "TN": 0.00791, "PA": 0.00791, "MA": 0.0079, "PE": 0.00789, "NE": 0.00789, "VT": 0.00788, "AR": 0.00787, "CO": 0.00786, "AL": 0.00785, "OK": 0.00779, "MO": 0.00778, "NC": 0.00778, "CA": 0.00772, "YT": 0.0077, "NY": 0.00768, "AK": 0.00762, "ND": 0.00762, "SC": 0.00752, "IL": 0.00751, "NV": 0.00681, "NM": 0.00647, "TX": 0.00584, "BC": 0.00273}, "entropy": 2.613}, "tri_ambig_count": {"value": "Zero"}, "data_source": {"value": "GISAID"}, "strain_name": {"value": "A/Mallard duck/Alberta/147/2019"}, "host_generic": {"value": "avian", "confidence": {"avian": 1.0}, "entropy": -1e-12}, "host": {"value": "mallard"}, "country": {"value": "Canada", "confidence": {"Canada": 1.0}, "entropy": -1e-12}, "N_count": {"value": "Zero"}, "isolate_submitter": {"value": "import"}, "ambig_present": {"value": "Absent"}, "segment_lineage": {"value": "Not assigned"}}, "branch_attrs": {"mutations": {"nuc": ["G1066A"], "PB2": ["V356I"]}, "labels": {"aa": "PB2: V356I"}}}, {"name": "NODE_0000178", "node_attrs": {"div": 0.0163, "num_date": {"value": 2019.311, "confidence": [2019.058, 2019.54]}, "region": {"value": "North America"}, "state": {"value": "UT", "confidence": {"UT": 0.459, "AZ": 0.0766, "WI": 0.0557, "AB": 0.0414, "ID": 0.0136, "MT": 0.012, "MN": 0.0119, "WA": 0.00996, "OR": 0.00957, "SK": 0.00954, "ME": 0.00926, "QC": 0.00904, "DE": 0.00851, "IN": 0.00844, "LA": 0.00835, "OH": 0.00822, "SD": 0.0082, "KS": 0.00818, "MI": 0.00816, "MS": 0.00816, "MB": 0.00803, "NH": 0.00799, "IA": 0.00796, "VA": 0.00794, "FL": 0.00788, "WY": 0.00787, "TN": 0.00786, "PA": 0.00785, "MA": 0.00784, "PE": 0.00783, "NE": 0.00783, "VT": 0.00782, "AR": 0.00781, "CO": 0.00781, "AL": 0.00779, "OK": 0.00773, "NC": 0.00772, "MO": 0.00772, "CA": 0.00767, "YT": 0.00764, "NY": 0.00762, "ND": 0.00758, "AK": 0.00758, "SC": 0.00747, "IL": 0.00746, "NV": 0.00676, "NM": 0.00642, "TX": 0.0058, "BC": 0.00272}, "entropy": 2.605}, "confidence": {"value": 77.3}, "host_generic": {"value": "avian", "confidence": {"avian": 1.0}, "entropy": 0.000553}, "country": {"value": "Canada", "confidence": {"Canada": 1.0}, "entropy": 0.000105}}, "branch_attrs": {"mutations": {"nuc": ["A564G"]}}, "children": [{"name": "NODE_0000024", "node_attrs": {"div": 0.0163, "num_date": {"value": 2019.49, "confidence": [2019.273, 2019.618]}, "region": {"value": "North America"}, "state": {"value": "UT", "confidence": {"UT": 0.436, "AZ": 0.0741, "WI": 0.0541, "AB": 0.0373, "ID": 0.0142, "MT": 0.0126, "MN": 0.0126, "WA": 0.0105, "SK": 0.0103, "OR": 0.0101, "ME": 0.0101, "QC": 0.00989, "DE": 0.00931, "IN": 0.00922, "LA": 0.00912, "OH": 0.00902, "SD": 0.00894, "MI": 0.00892, "KS": 0.0089, "MS": 0.00887, "NH": 0.00879, "MB": 0.00878, "IA": 0.00874, "VA": 0.00874, "FL": 0.00863, "PA": 0.00862, "TN": 0.00862, "PE": 0.00862, "MA": 0.00861, "VT": 0.00861, "NE": 0.0086, "AR": 0.00859, "AL": 0.00857, "CO": 0.00851, "MO": 0.0085, "NC": 0.00849, "OK": 0.00847, "WY": 0.00843, "YT": 0.00838, "NY": 0.00834, "CA": 0.00828, "SC": 0.0082, "AK": 0.00817, "IL": 0.00816, "ND": 0.00814, "NV": 0.00741, "NM": 0.00707, "TX": 0.00631, "BC": 0.00286}, "entropy": 2.713}, "host_generic": {"value": "avian", "confidence": {"avian": 1.0}, "entropy": 0.000488}, "country": {"value": "Canada", "confidence": {"Canada": 1.0}, "entropy": 9.66e-05}}, "branch_attrs": {"mutations": {}}, "children": [{"name": "A/mallard_duck/Alberta/331/2019_be9119f3aa", "node_attrs": {"div": 0.0167, "num_date": {"value": 2019.64, "confidence": [2019.64, 2019.64], "inferred": false}, "isolate_hash": {"value": "be9119f3aa526b2b7dcb0ae8611abfa9"}, "reason_for_submission": {"value": "surveillance"}, "N_present": {"value": "Absent"}, "tn_93_dist_b313": {"value": 0.0197}, "bi_ambig_count": {"value": "Zero"}, "isl_subtype": {"value": "H3N8"}, "passage": {"value": "X"}, "genotype": {"value": "Not assigned"}, "ha_genetic_group": {"value": "UNRECOGNIZABLE"}, "region": {"value": "North America"}, "primary_identifier": {"value": "EPI_ISL_501832"}, "state": {"value": "UT", "confidence": {"UT": 0.413, "AZ": 0.0718, "WI": 0.0525, "AB": 0.0337, "ID": 0.0147, "MN": 0.0133, "MT": 0.0132, "WA": 0.011, "SK": 0.0109, "ME": 0.0109, "QC": 0.0107, "OR": 0.0106, "DE": 0.0101, "IN": 0.00995, "LA": 0.00985, "OH": 0.00978, "SD": 0.00964, "MI": 0.00963, "KS": 0.00957, "MS": 0.00955, "NH": 0.00955, "VA": 0.00949, "IA": 0.00949, "MB": 0.00949, "PE": 0.00936, "VT": 0.00936, "PA": 0.00935, "MA": 0.00934, "TN": 0.00934, "AR": 0.00934, "FL": 0.00934, "NE": 0.00932, "AL": 0.00931, "MO": 0.00924, "NC": 0.00922, "CO": 0.00918, "OK": 0.00916, "YT": 0.00908, "NY": 0.00901, "WY": 0.00895, "SC": 0.00889, "CA": 0.00885, "IL": 0.00883, "AK": 0.00872, "ND": 0.00867, "NV": 0.00803, "NM": 0.00768, "TX": 0.00679, "BC": 0.00297}, "entropy": 2.811}, "tri_ambig_count": {"value": "Zero"}, "data_source": {"value": "GISAID"}, "strain_name": {"value": "A/Mallard duck/Alberta/331/2019"}, "host_generic": {"value": "avian", "confidence": {"avian": 1.0}, "entropy": -1e-12}, "host": {"value": "mallard"}, "country": {"value": "Canada", "confidence": {"Canada": 1.0}, "entropy": -1e-12}, "N_count": {"value": "Zero"}, "isolate_submitter": {"value": "import"}, "ambig_present": {"value": "Absent"}, "segment_lineage": {"value": "Not assigned"}}, "branch_attrs": {"mutations": {"nuc": ["G1508A"], "PB2": ["R503K"]}, "labels": {"aa": "PB2: R503K"}}}, {"name": "A/mallard_duck/Alberta/347/2019_315052d39b", "node_attrs": {"div": 0.0163, "num_date": {"value": 2019.64, "confidence": [2019.64, 2019.64], "inferred": false}, "isolate_hash": {"value": "315052d39b6407b9ef041f13988df5ce"}, "reason_for_submission": {"value": "surveillance"}, "N_present": {"value": "Absent"}, "tn_93_dist_b313": {"value": 0.0192}, "bi_ambig_count": {"value": "Zero"}, "isl_subtype": {"value": "H3N8"}, "passage": {"value": "X"}, "genotype": {"value": "Not assigned"}, "ha_genetic_group": {"value": "UNRECOGNIZABLE"}, "region": {"value": "North America"}, "primary_identifier": {"value": "EPI_ISL_501827"}, "state": {"value": "UT", "confidence": {"UT": 0.413, "AZ": 0.0718, "WI": 0.0525, "AB": 0.0337, "ID": 0.0147, "MN": 0.0133, "MT": 0.0132, "WA": 0.011, "SK": 0.0109, "ME": 0.0109, "QC": 0.0107, "OR": 0.0106, "DE": 0.0101, "IN": 0.00995, "LA": 0.00985, "OH": 0.00978, "SD": 0.00964, "MI": 0.00963, "KS": 0.00957, "MS": 0.00955, "NH": 0.00955, "VA": 0.00949, "IA": 0.00949, "MB": 0.00949, "PE": 0.00936, "VT": 0.00936, "PA": 0.00935, "MA": 0.00934, "TN": 0.00934, "AR": 0.00934, "FL": 0.00934, "NE": 0.00932, "AL": 0.00931, "MO": 0.00924, "NC": 0.00922, "CO": 0.00918, "OK": 0.00916, "YT": 0.00908, "NY": 0.00901, "WY": 0.00895, "SC": 0.00889, "CA": 0.00885, "IL": 0.00883, "AK": 0.00872, "ND": 0.00867, "NV": 0.00803, "NM": 0.00768, "TX": 0.00679, "BC": 0.00297}, "entropy": 2.811}, "tri_ambig_count": {"value": "Zero"}, "data_source": {"value": "GISAID"}, "strain_name": {"value": "A/Mallard duck/Alberta/347/2019"}, "host_generic": {"value": "avian", "confidence": {"avian": 1.0}, "entropy": -1e-12}, "host": {"value": "mallard"}, "country": {"value": "Canada", "confidence": {"Canada": 1.0}, "entropy": -1e-12}, "N_count": {"value": "Zero"}, "isolate_submitter": {"value": "import"}, "ambig_present": {"value": "Absent"}, "segment_lineage": {"value": "Not assigned"}}, "branch_attrs": {"mutations": {}}}]}, {"name": "NODE_0000021", "node_attrs": {"div": 0.0163, "num_date": {"value": 2019.39, "confidence": [2019.186, 2019.548]}, "region": {"value": "North America"}, "state": {"value": "UT", "confidence": {"UT": 0.436, "AZ": 0.0741, "WI": 0.0541, "AB": 0.0373, "ID": 0.0142, "MT": 0.0126, "MN": 0.0126, "WA": 0.0105, "SK": 0.0103, "OR": 0.0101, "ME": 0.0101, "QC": 0.00989, "DE": 0.00931, "IN": 0.00922, "LA": 0.00912, "OH": 0.00902, "SD": 0.00894, "MI": 0.00892, "KS": 0.0089, "MS": 0.00887, "NH": 0.00879, "MB": 0.00878, "IA": 0.00874, "VA": 0.00874, "FL": 0.00863, "PA": 0.00862, "TN": 0.00862, "PE": 0.00862, "MA": 0.00861, "VT": 0.00861, "NE": 0.0086, "AR": 0.00859, "AL": 0.00857, "CO": 0.00851, "MO": 0.0085, "NC": 0.00849, "OK": 0.00847, "WY": 0.00843, "YT": 0.00838, "NY": 0.00834, "CA": 0.00828, "SC": 0.0082, "AK": 0.00817, "IL": 0.00816, "ND": 0.00814, "NV": 0.00741, "NM": 0.00707, "TX": 0.00631, "BC": 0.00286}, "entropy": 2.713}, "host_generic": {"value": "avian", "confidence": {"avian": 1.0}, "entropy": 0.000503}, "country": {"value": "Canada", "confidence": {"Canada": 1.0}, "entropy": 9.73e-05}}, "branch_attrs": {"mutations": {}}, "children": [{"name": "A/mallard_duck/Alberta/319/2019_0024f9087e", "node_attrs": {"div": 0.0171, "num_date": {"value": 2019.64, "confidence": [2019.64, 2019.64], "inferred": false}, "isolate_hash": {"value": "0024f9087ecf0c4b603842e002551821"}, "reason_for_submission": {"value": "surveillance"}, "N_present": {"value": "Absent"}, "tn_93_dist_b313": {"value": 0.0201}, "bi_ambig_count": {"value": "Zero"}, "isl_subtype": {"value": "H3N8"}, "passage": {"value": "X"}, "genotype": {"value": "Not assigned"}, "ha_genetic_group": {"value": "UNRECOGNIZABLE"}, "region": {"value": "North America"}, "primary_identifier": {"value": "EPI_ISL_501820"}, "state": {"value": "UT", "confidence": {"UT": 0.413, "AZ": 0.0718, "WI": 0.0525, "AB": 0.0337, "ID": 0.0147, "MN": 0.0133, "MT": 0.0132, "WA": 0.011, "SK": 0.0109, "ME": 0.0109, "QC": 0.0107, "OR": 0.0106, "DE": 0.0101, "IN": 0.00995, "LA": 0.00985, "OH": 0.00978, "SD": 0.00964, "MI": 0.00963, "KS": 0.00957, "MS": 0.00955, "NH": 0.00955, "VA": 0.00949, "IA": 0.00949, "MB": 0.00949, "PE": 0.00936, "VT": 0.00936, "PA": 0.00935, "MA": 0.00934, "TN": 0.00934, "AR": 0.00934, "FL": 0.00934, "NE": 0.00932, "AL": 0.00931, "MO": 0.00924, "NC": 0.00922, "CO": 0.00918, "OK": 0.00916, "YT": 0.00908, "NY": 0.00901, "WY": 0.00895, "SC": 0.00889, "CA": 0.00885, "IL": 0.00883, "AK": 0.00872, "ND": 0.00867, "NV": 0.00803, "NM": 0.00768, "TX": 0.00679, "BC": 0.00297}, "entropy": 2.811}, "tri_ambig_count": {"value": "Zero"}, "data_source": {"value": "GISAID"}, "strain_name": {"value": "A/Mallard duck/Alberta/319/2019"}, "host_generic": {"value": "avian", "confidence": {"avian": 1.0}, "entropy": -1e-12}, "host": {"value": "mallard"}, "country": {"value": "Canada", "confidence": {"Canada": 1.0}, "entropy": -1e-12}, "N_count": {"value": "Zero"}, "isolate_submitter": {"value": "import"}, "ambig_present": {"value": "Absent"}, "segment_lineage": {"value": "Not assigned"}}, "branch_attrs": {"mutations": {"nuc": ["T1035C", "C2115T"]}}}, {"name": "NODE_0000023", "node_attrs": {"div": 0.0163, "num_date": {"value": 2019.481, "confidence": [2019.296, 2019.592]}, "region": {"value": "North America"}, "state": {"value": "UT", "confidence": {"UT": 0.413, "AZ": 0.0718, "WI": 0.0525, "AB": 0.0337, "ID": 0.0147, "MN": 0.0133, "MT": 0.0132, "WA": 0.011, "SK": 0.0109, "ME": 0.0109, "QC": 0.0107, "OR": 0.0106, "DE": 0.0101, "IN": 0.00995, "LA": 0.00985, "OH": 0.00978, "SD": 0.00964, "MI": 0.00963, "KS": 0.00957, "MS": 0.00955, "NH": 0.00955, "VA": 0.00949, "IA": 0.00949, "MB": 0.00949, "PE": 0.00936, "VT": 0.00936, "PA": 0.00935, "MA": 0.00934, "TN": 0.00934, "AR": 0.00934, "FL": 0.00934, "NE": 0.00932, "AL": 0.00931, "MO": 0.00924, "NC": 0.00922, "CO": 0.00918, "OK": 0.00916, "YT": 0.00908, "NY": 0.00901, "WY": 0.00895, "SC": 0.00889, "CA": 0.00885, "IL": 0.00883, "AK": 0.00872, "ND": 0.00867, "NV": 0.00803, "NM": 0.00768, "TX": 0.00679, "BC": 0.00297}, "entropy": 2.811}, "host_generic": {"value": "avian", "confidence": {"avian": 1.0}, "entropy": 0.000486}, "country": {"value": "Canada", "confidence": {"Canada": 1.0}, "entropy": 9.65e-05}}, "branch_attrs": {"mutations": {}}, "children": [{"name": "A/mallard_duck/Alberta/343/2019_c18ee41978", "node_attrs": {"div": 0.0167, "num_date": {"value": 2019.64, "confidence": [2019.64, 2019.64], "inferred": false}, "isolate_hash": {"value": "c18ee419781edb328c67925c4aeafdac"}, "reason_for_submission": {"value": "surveillance"}, "N_present": {"value": "Absent"}, "tn_93_dist_b313": {"value": 0.0197}, "bi_ambig_count": {"value": "Zero"}, "isl_subtype": {"value": "H3N8"}, "passage": {"value": "X"}, "genotype": {"value": "Not assigned"}, "ha_genetic_group": {"value": "UNRECOGNIZABLE"}, "region": {"value": "North America"}, "primary_identifier": {"value": "EPI_ISL_501837"}, "state": {"value": "UT", "confidence": {"UT": 0.392, "AZ": 0.0695, "WI": 0.0511, "AB": 0.0305, "ID": 0.0151, "MN": 0.0139, "MT": 0.0136, "ME": 0.0116, "SK": 0.0115, "WA": 0.0114, "QC": 0.0114, "OR": 0.011, "DE": 0.0108, "IN": 0.0106, "LA": 0.0105, "OH": 0.0105, "SD": 0.0103, "MI": 0.0103, "NH": 0.0103, "VA": 0.0102, "IA": 0.0102, "KS": 0.0102, "MS": 0.0102, "MB": 0.0102, "PE": 0.0101, "VT": 0.0101, "PA": 0.01, "AR": 0.01, "MA": 0.01, "TN": 0.01, "AL": 0.01, "NE": 0.01, "FL": 0.01, "MO": 0.00995, "NC": 0.00991, "OK": 0.00982, "CO": 0.0098, "YT": 0.00975, "NY": 0.00965, "SC": 0.00954, "IL": 0.00947, "WY": 0.00942, "CA": 0.00938, "AK": 0.00924, "ND": 0.00915, "NV": 0.00862, "NM": 0.00827, "TX": 0.00724, "BC": 0.00307}, "entropy": 2.9}, "tri_ambig_count": {"value": "Zero"}, "data_source": {"value": "GISAID"}, "strain_name": {"value": "A/Mallard duck/Alberta/343/2019"}, "host_generic": {"value": "avian", "confidence": {"avian": 1.0}, "entropy": -1e-12}, "host": {"value": "mallard"}, "country": {"value": "Canada", "confidence": {"Canada": 1.0}, "entropy": -1e-12}, "N_count": {"value": "Zero"}, "isolate_submitter": {"value": "import"}, "ambig_present": {"value": "Absent"}, "segment_lineage": {"value": "Not assigned"}}, "branch_attrs": {"mutations": {"nuc": ["G420A"]}}}, {"name": "A/mallard_duck/Alberta/339/2019_90ef6af0a2", "node_attrs": {"div": 0.0167, "num_date": {"value": 2019.64, "confidence": [2019.64, 2019.64], "inferred": false}, "isolate_hash": {"value": "90ef6af0a2a324af742b9f7a3c515313"}, "reason_for_submission": {"value": "surveillance"}, "N_present": {"value": "Absent"}, "tn_93_dist_b313": {"value": 0.0196}, "bi_ambig_count": {"value": "Zero"}, "isl_subtype": {"value": "H3N8"}, "passage": {"value": "X"}, "genotype": {"value": "Not assigned"}, "ha_genetic_group": {"value": "UNRECOGNIZABLE"}, "region": {"value": "North America"}, "primary_identifier": {"value": "EPI_ISL_501828"}, "state": {"value": "UT", "confidence": {"UT": 0.392, "AZ": 0.0695, "WI": 0.0511, "AB": 0.0305, "ID": 0.0151, "MN": 0.0139, "MT": 0.0136, "ME": 0.0116, "SK": 0.0115, "WA": 0.0114, "QC": 0.0114, "OR": 0.011, "DE": 0.0108, "IN": 0.0106, "LA": 0.0105, "OH": 0.0105, "SD": 0.0103, "MI": 0.0103, "NH": 0.0103, "VA": 0.0102, "IA": 0.0102, "KS": 0.0102, "MS": 0.0102, "MB": 0.0102, "PE": 0.0101, "VT": 0.0101, "PA": 0.01, "AR": 0.01, "MA": 0.01, "TN": 0.01, "AL": 0.01, "NE": 0.01, "FL": 0.01, "MO": 0.00995, "NC": 0.00991, "OK": 0.00982, "CO": 0.0098, "YT": 0.00975, "NY": 0.00965, "SC": 0.00954, "IL": 0.00947, "WY": 0.00942, "CA": 0.00938, "AK": 0.00924, "ND": 0.00915, "NV": 0.00862, "NM": 0.00827, "TX": 0.00724, "BC": 0.00307}, "entropy": 2.9}, "tri_ambig_count": {"value": "Zero"}, "data_source": {"value": "GISAID"}, "strain_name": {"value": "A/Mallard duck/Alberta/339/2019"}, "host_generic": {"value": "avian", "confidence": {"avian": 1.0}, "entropy": -1e-12}, "host": {"value": "mallard"}, "country": {"value": "Canada", "confidence": {"Canada": 1.0}, "entropy": -1e-12}, "N_count": {"value": "Zero"}, "isolate_submitter": {"value": "import"}, "ambig_present": {"value": "Absent"}, "segment_lineage": {"value": "Not assigned"}}, "branch_attrs": {"mutations": {"nuc": ["C1357G"], "PB2": ["P453A"]}, "labels": {"aa": "PB2: P453A"}}}]}]}]}]}]}]}, {"name": "NODE_0000173", "node_attrs": {"div": 0.0163, "num_date": {"value": 2019.863, "confidence": [2019.373, 2019.985]}, "region": {"value": "North America"}, "state": {"value": "AB", "confidence": {"AB": 0.998}, "entropy": 0.0212}, "confidence": {"value": 91}, "host_generic": {"value": "avian", "confidence": {"avian": 0.998, "poultry": 0.00198}, "entropy": 0.0147}, "country": {"value": "Canada", "confidence": {"Canada": 0.987, "United States": 0.0126}, "entropy": 0.0678}}, "branch_attrs": {"mutations": {"nuc": ["G114A", "G138A", "G570A", "T651C", "T780C", "C795T", "A909G", "T966G", "T1197C", "T1257C", "C1579T", "T1677A", "A1818G", "C2146T", "T2148G"]}}, "children": [{"name": "NODE_0000026", "node_attrs": {"div": 0.0163, "num_date": {"value": 2022.426, "confidence": [2022.366, 2022.521]}, "region": {"value": "North America"}, "state": {"value": "AB", "confidence": {"AB": 1.0}, "entropy": 0.000103}, "host_generic": {"value": "avian", "confidence": {"avian": 1.0}, "entropy": 0.00233}, "country": {"value": "Canada", "confidence": {"Canada": 1.0}, "entropy": 0.00207}}, "branch_attrs": {"mutations": {"nuc": ["C651T", "A1677C"]}}, "children": [{"name": "NODE_0000196", "node_attrs": {"div": 0.0167, "num_date": {"value": 2022.484, "confidence": [2022.443, 2022.573]}, "region": {"value": "North America"}, "state": {"value": "AB", "confidence": {"AB": 1.0}, "entropy": 0.000326}, "confidence": {"value": 17.7}, "host_generic": {"value": "avian", "confidence": {"avian": 1.0}, "entropy": 0.000678}, "country": {"value": "Canada", "confidence": {"Canada": 0.998, "United States": 0.00171}, "entropy": 0.0126}}, "branch_attrs": {"mutations": {"nuc": ["A1851G"]}}, "children": [{"name": "NODE_0000198", "node_attrs": {"div": 0.0185, "num_date": {"value": 2022.819, "confidence": [2022.657, 2022.993]}, "region": {"value": "North America"}, "state": {"value": "AB", "confidence": {"AB": 0.997, "WY": 0.00254}, "entropy": 0.0237}, "confidence": {"value": 93}, "host_generic": {"value": "avian", "confidence": {"avian": 1.0}, "entropy": 0.00189}, "country": {"value": "Canada", "confidence": {"Canada": 0.969, "United States": 0.031}, "entropy": 0.138}}, "branch_attrs": {"mutations": {"nuc": ["T666C", "T1002C", "C1676T", "G2211A"], "PB2": ["T559I"]}, "labels": {"aa": "PB2: T559I"}}, "children": [{"name": "A/mallard/Alberta/227/2024_71a84cedee", "node_attrs": {"div": 0.0251, "num_date": {"value": 2024.627, "confidence": [2024.627, 2024.627], "inferred": false}, "isolate_hash": {"value": "71a84cedeead2f2f5f220aa8d0e97209"}, "reason_for_submission": {"value": "surveillance"}, "originator": {"value": "St Jude Center of Excellence for Influenza Research and Response  CEIRR Influenza Data Processing and Communication Center"}, "N_present": {"value": "Absent"}, "tn_93_dist_b313": {"value": 0.0169}, "bi_ambig_count": {"value": "Zero"}, "isl_subtype": {"value": "H12N3"}, "passage": {"value": "E1"}, "genotype": {"value": "Not assigned"}, "ha_genetic_group": {"value": "UNRECOGNIZABLE"}, "region": {"value": "North America"}, "primary_identifier": {"value": "EPI_ISL_19713520"}, "state": {"value": "AB", "confidence": {"AB": 1.0}, "entropy": -1e-12}, "tri_ambig_count": {"value": "Zero"}, "data_source": {"value": "GISAID"}, "strain_name": {"value": "A/Mallard/Alberta/227/2024"}, "host_generic": {"value": "avian", "confidence": {"avian": 1.0}, "entropy": -1e-12}, "host": {"value": "mallard"}, "country": {"value": "Canada", "confidence": {"Canada": 1.0}, "entropy": -1e-12}, "internal_date": {"value": "2025-7"}, "N_count": {"value": "Zero"}, "isolate_submitter": {"value": "import"}, "ambig_present": {"value": "Absent"}, "segment_lineage": {"value": "Not assigned"}}, "branch_attrs": {"mutations": {"nuc": ["G210A", "A291G", "T440C", "G447A", "G534A", "A612T", "G1167A", "A1215G", "A1350G", "T1504C", "T1716C", "G1728A", "A1950G", "G2007A", "T2166C"], "PB2": ["I147T"]}, "labels": {"aa": "PB2: I147T"}}}, {"name": "NODE_0000199", "node_attrs": {"div": 0.022, "num_date": {"value": 2023.351, "confidence": [2023.154, 2023.54]}, "region": {"value": "North America"}, "state": {"value": "AB", "confidence": {"AB": 0.642, "WY": 0.265, "KS": 0.0469, "MS": 0.0385, "CO": 0.00249}, "entropy": 0.968}, "confidence": {"value": 99}, "host_generic": {"value": "avian", "confidence": {"avian": 1.0}, "entropy": 0.000613}, "country": {"value": "United States", "confidence": {"United States": 0.901, "Canada": 0.0988}, "entropy": 0.322}}, "branch_attrs": {"mutations": {"nuc": ["A627G", "A807G", "A819G", "T903C", "G966A", "G1236A", "A1485C", "G1614A"]}}, "children": [{"name": "A/green-winged_teal/Wyoming/23-031578-006-original/2023_79d197e747", "node_attrs": {"div": 0.0251, "num_date": {"value": 2023.747, "confidence": [2023.747, 2023.747], "inferred": false}, "isolate_hash": {"value": "79d197e747d5e900619648277137d1eb"}, "base_id": {"value": "23-031578-006"}, "reason_for_submission": {"value": "surveillance"}, "originator": {"value": "National Veterinary Services Laboratories  USDA"}, "N_present": {"value": "Absent"}, "tn_93_dist_b313": {"value": 0.0169}, "bi_ambig_count": {"value": "Zero"}, "isl_subtype": {"value": "H11N9"}, "passage": {"value": "OR"}, "genotype": {"value": "Not assigned"}, "ha_genetic_group": {"value": "UNRECOGNIZABLE"}, "region": {"value": "North America"}, "primary_identifier": {"value": "EPI_ISL_19341002"}, "state": {"value": "WY", "confidence": {"WY": 1.0}, "entropy": -1e-12}, "tri_ambig_count": {"value": "Zero"}, "data_source": {"value": "GISAID"}, "strain_name": {"value": "A/green-winged teal/Wyoming/23-031578-006-original/2023"}, "host_generic": {"value": "avian", "confidence": {"avian": 1.0}, "entropy": -1e-12}, "host": {"value": "green-winged teal"}, "country": {"value": "United States", "confidence": {"United States": 1.0}, "entropy": -1e-12}, "internal_date": {"value": "2024-34"}, "N_count": {"value": "Zero"}, "ambig_present": {"value": "Absent"}, "segment_lineage": {"value": "am2.2"}}, "branch_attrs": {"mutations": {"nuc": ["G936A", "C984T", "A1308G", "T1335C", "A1341G", "C1530T", "C2115T"]}}}, {"name": "NODE_0000200", "node_attrs": {"div": 0.0224, "num_date": {"value": 2023.651, "confidence": [2023.408, 2023.855]}, "region": {"value": "North America"}, "state": {"value": "KS", "confidence": {"KS": 0.317, "AB": 0.304, "MS": 0.288, "WY": 0.0769, "CO": 0.0031, "MT": 0.001}, "entropy": 1.392}, "confidence": {"value": 72.7}, "host_generic": {"value": "avian", "confidence": {"avian": 1.0}, "entropy": 0.000506}, "country": {"value": "United States", "confidence": {"United States": 0.988, "Canada": 0.0117}, "entropy": 0.0637}}, "branch_attrs": {"mutations": {"nuc": ["G1012T"], "PB2": ["V338F"]}, "labels": {"aa": "PB2: V338F"}}, "children": [{"name": "A/snow_goose/Mississippi/23-040179-001-original/2023_518c8c313d", "node_attrs": {"div": 0.0237, "num_date": {"value": 2023.936, "confidence": [2023.936, 2023.936], "inferred": false}, "isolate_hash": {"value": "518c8c313d0e1ab0562bdc21dd6487ed"}, "base_id": {"value": "23-040179-001"}, "reason_for_submission": {"value": "surveillance"}, "originator": {"value": "National Veterinary Services Laboratories  USDA"}, "N_present": {"value": "Absent"}, "tn_93_dist_b313": {"value": 0.0156}, "bi_ambig_count": {"value": "Zero"}, "isl_subtype": {"value": "H5N1"}, "passage": {"value": "OR"}, "genotype": {"value": "Minor76"}, "ha_genetic_group": {"value": "2.3.4.4b"}, "region": {"value": "North America"}, "primary_identifier": {"value": "EPI_ISL_19560341"}, "state": {"value": "MS", "confidence": {"MS": 1.0}, "entropy": -1e-12}, "tri_ambig_count": {"value": "Zero"}, "data_source": {"value": "GISAID"}, "strain_name": {"value": "A/snow goose/Mississippi/23-040179-001-original/2023"}, "host_generic": {"value": "avian", "confidence": {"avian": 1.0}, "entropy": -1e-12}, "host": {"value": "snow goose"}, "country": {"value": "United States", "confidence": {"United States": 1.0}, "entropy": -1e-12}, "internal_date": {"value": "2025-3"}, "N_count": {"value": "Zero"}, "ambig_present": {"value": "Absent"}, "segment_lineage": {"value": "am2.2"}}, "branch_attrs": {"mutations": {"nuc": ["A342T", "C681T", "A981G"]}}}, {"name": "NODE_0000201", "node_attrs": {"div": 0.0233, "num_date": {"value": 2023.904, "confidence": [2023.796, 2024.015]}, "region": {"value": "North America"}, "state": {"value": "KS", "confidence": {"KS": 0.998}, "entropy": 0.0133}, "confidence": {"value": 89.8}, "host_generic": {"value": "avian", "confidence": {"avian": 1.0}, "entropy": 0.000501}, "country": {"value": "United States", "confidence": {"United States": 0.999, "Canada": 0.00148}, "entropy": 0.0111}}, "branch_attrs": {"mutations": {"nuc": ["G1371A", "C1776T"]}}, "children": [{"name": "A/pheasant/Kansas/24-001019-001-original/2024_5941d78697", "node_attrs": {"div": 0.0233, "num_date": {"value": 2024.026, "confidence": [2024.026, 2024.026], "inferred": false}, "isolate_hash": {"value": "5941d78697cb033e6642bbdb6e273180"}, "base_id": {"value": "24-001019-001"}, "reason_for_submission": {"value": "surveillance"}, "originator": {"value": "National Veterinary Services Laboratories  USDA"}, "N_present": {"value": "Absent"}, "tn_93_dist_b313": {"value": 0.0151}, "bi_ambig_count": {"value": "Zero"}, "isl_subtype": {"value": "H5N1"}, "passage": {"value": "OR"}, "genotype": {"value": "Minor76"}, "ha_genetic_group": {"value": "2.3.4.4b"}, "region": {"value": "North America"}, "primary_identifier": {"value": "EPI_ISL_19341023"}, "state": {"value": "KS", "confidence": {"KS": 1.0}, "entropy": -1e-12}, "tri_ambig_count": {"value": "Zero"}, "data_source": {"value": "GISAID"}, "strain_name": {"value": "A/pheasant/Kansas/24-001019-001-original/2024"}, "host_generic": {"value": "avian", "confidence": {"avian": 1.0}, "entropy": -1e-12}, "host": {"value": "pheasant"}, "country": {"value": "United States", "confidence": {"United States": 1.0}, "entropy": -1e-12}, "internal_date": {"value": "2024-34"}, "N_count": {"value": "Zero"}, "ambig_present": {"value": "Absent"}, "segment_lineage": {"value": "am2.2"}}, "branch_attrs": {"mutations": {}}}, {"name": "NODE_0000034", "node_attrs": {"div": 0.0233, "num_date": {"value": 2023.993, "confidence": [2023.876, 2024.02]}, "region": {"value": "North America"}, "state": {"value": "KS", "confidence": {"KS": 1.0}, "entropy": 5.76e-05}, "host_generic": {"value": "avian", "confidence": {"avian": 1.0}, "entropy": 0.000486}, "country": {"value": "United States", "confidence": {"United States": 1.0}, "entropy": 0.00245}}, "branch_attrs": {"mutations": {}}, "children": [{"name": "A/pheasant/Kansas/24-000769-001-original/2024_3128666a09", "node_attrs": {"div": 0.0233, "num_date": {"value": 2024.02, "confidence": [2024.02, 2024.02], "inferred": false}, "isolate_hash": {"value": "3128666a0903e602153172ff603c3bd6"}, "base_id": {"value": "24-000769-001"}, "reason_for_submission": {"value": "surveillance"}, "originator": {"value": "National Veterinary Services Laboratories  USDA"}, "N_present": {"value": "Absent"}, "tn_93_dist_b313": {"value": 0.0151}, "bi_ambig_count": {"value": "Zero"}, "isl_subtype": {"value": "H5N1"}, "passage": {"value": "OR"}, "genotype": {"value": "Minor76"}, "ha_genetic_group": {"value": "2.3.4.4b"}, "region": {"value": "North America"}, "primary_identifier": {"value": "EPI_ISL_19341021"}, "state": {"value": "KS", "confidence": {"KS": 1.0}, "entropy": -1e-12}, "tri_ambig_count": {"value": "Zero"}, "data_source": {"value": "GISAID"}, "strain_name": {"value": "A/pheasant/Kansas/24-000769-001-original/2024"}, "host_generic": {"value": "avian", "confidence": {"avian": 1.0}, "entropy": -1e-12}, "host": {"value": "pheasant"}, "country": {"value": "United States", "confidence": {"United States": 1.0}, "entropy": -1e-12}, "internal_date": {"value": "2024-34"}, "N_count": {"value": "Zero"}, "ambig_present": {"value": "Absent"}, "segment_lineage": {"value": "am2.2"}}, "branch_attrs": {"mutations": {}}}, {"name": "A/pheasant/Kansas/24-000770-001-original/2024_98d423b4ca", "node_attrs": {"div": 0.0233, "num_date": {"value": 2024.02, "confidence": [2024.02, 2024.02], "inferred": false}, "isolate_hash": {"value": "98d423b4ca6312ba98665ec2c182b8ab"}, "base_id": {"value": "24-000770-001"}, "reason_for_submission": {"value": "surveillance"}, "originator": {"value": "National Veterinary Services Laboratories  USDA"}, "N_present": {"value": "Absent"}, "tn_93_dist_b313": {"value": 0.0151}, "bi_ambig_count": {"value": "Zero"}, "isl_subtype": {"value": "H5N1"}, "passage": {"value": "OR"}, "genotype": {"value": "Minor76"}, "ha_genetic_group": {"value": "2.3.4.4b"}, "region": {"value": "North America"}, "primary_identifier": {"value": "EPI_ISL_19341022"}, "state": {"value": "KS", "confidence": {"KS": 1.0}, "entropy": -1e-12}, "tri_ambig_count": {"value": "Zero"}, "data_source": {"value": "GISAID"}, "strain_name": {"value": "A/pheasant/Kansas/24-000770-001-original/2024"}, "host_generic": {"value": "avian", "confidence": {"avian": 1.0}, "entropy": -1e-12}, "host": {"value": "pheasant"}, "country": {"value": "United States", "confidence": {"United States": 1.0}, "entropy": -1e-12}, "internal_date": {"value": "2024-34"}, "N_count": {"value": "Zero"}, "ambig_present": {"value": "Absent"}, "segment_lineage": {"value": "am2.2"}}, "branch_attrs": {"mutations": {}}}]}]}]}]}]}, {"name": "NODE_0000032", "node_attrs": {"div": 0.0167, "num_date": {"value": 2022.537, "confidence": [2022.462, 2022.588]}, "region": {"value": "North America"}, "state": {"value": "AB", "confidence": {"AB": 0.999}, "entropy": 0.00827}, "host_generic": {"value": "avian", "confidence": {"avian": 1.0}, "entropy": 0.0011}, "country": {"value": "Canada", "confidence": {"Canada": 0.993, "United States": 0.00662}, "entropy": 0.0398}}, "branch_attrs": {"mutations": {}}, "children": [{"name": "A/mallard/Alberta/516/2023_b45f128162", "node_attrs": {"div": 0.0202, "num_date": {"value": 2023.634, "confidence": [2023.634, 2023.634], "inferred": false}, "isolate_hash": {"value": "b45f1281621662eedb1309f4782dec0c"}, "reason_for_submission": {"value": "surveillance"}, "originator": {"value": "St Jude Center of Excellence for Influenza Research and Response  CEIRR Influenza Data Processing and Communication Center"}, "N_present": {"value": "Absent"}, "tn_93_dist_b313": {"value": 0.012}, "bi_ambig_count": {"value": "Zero"}, "isl_subtype": {"value": "H12N5"}, "passage": {"value": "OR"}, "genotype": {"value": "Not assigned"}, "ha_genetic_group": {"value": "UNRECOGNIZABLE"}, "region": {"value": "North America"}, "primary_identifier": {"value": "EPI_ISL_19281424"}, "state": {"value": "AB", "confidence": {"AB": 0.732, "MT": 0.0227, "ID": 0.0138, "MN": 0.0132, "WA": 0.012, "SK": 0.0112, "WY": 0.0103, "OR": 0.00961, "ND": 0.00895, "AK": 0.00804, "CA": 0.008, "UT": 0.00778, "KS": 0.00637, "MS": 0.00616, "CO": 0.00532, "LA": 0.0052, "IN": 0.00516, "BC": 0.00492, "MB": 0.00472, "ME": 0.00455, "TX": 0.00449, "SD": 0.00448, "DE": 0.00447, "NY": 0.00435, "MI": 0.00424, "FL": 0.0042, "OK": 0.00414, "IL": 0.00404, "OH": 0.00373, "TN": 0.00371, "YT": 0.00363, "NE": 0.00347, "PA": 0.00347, "WI": 0.00343, "MA": 0.00338, "IA": 0.00332, "NV": 0.0032, "SC": 0.00314, "NC": 0.00309, "QC": 0.00303, "NH": 0.00302, "AZ": 0.00297, "PE": 0.00295, "AR": 0.00295, "VA": 0.00294, "AL": 0.00287, "VT": 0.00285, "MO": 0.00268, "NM": 0.00225}, "entropy": 1.573}, "tri_ambig_count": {"value": "Zero"}, "data_source": {"value": "GISAID"}, "strain_name": {"value": "A/Mallard/Alberta/516/2023"}, "host_generic": {"value": "avian", "confidence": {"avian": 1.0}, "entropy": -1e-12}, "host": {"value": "mallard"}, "country": {"value": "Canada", "confidence": {"Canada": 1.0}, "entropy": -1e-12}, "internal_date": {"value": "2024-30"}, "N_count": {"value": "Zero"}, "isolate_submitter": {"value": "import"}, "ambig_present": {"value": "Absent"}, "segment_lineage": {"value": "am2.2"}}, "branch_attrs": {"mutations": {"nuc": ["C28T", "G99A", "A241G", "A378G", "A1209G", "G1320A", "G1392A", "T1971C"], "PB2": ["T81A"]}, "labels": {"aa": "PB2: T81A"}}}, {"name": "NODE_0000203", "node_attrs": {"div": 0.0172, "num_date": {"value": 2022.573, "confidence": [2022.496, 2022.66]}, "region": {"value": "North America"}, "state": {"value": "AB", "confidence": {"AB": 0.999}, "entropy": 0.00943}, "confidence": {"value": 90}, "host_generic": {"value": "avian", "confidence": {"avian": 1.0}, "entropy": 0.000568}, "country": {"value": "Canada", "confidence": {"Canada": 0.748, "United States": 0.252}, "entropy": 0.564}}, "branch_attrs": {"mutations": {"nuc": ["C438T"]}}, "children": [{"name": "NODE_0000209", "node_attrs": {"div": 0.0176, "num_date": {"value": 2022.591, "confidence": [2022.55, 2022.767]}, "region": {"value": "North America"}, "state": {"value": "AB", "confidence": {"AB": 0.582, "IN": 0.182, "MI": 0.129, "WI": 0.0742, "MN": 0.00436, "MT": 0.00271, "ID": 0.00195, "OH": 0.00141, "ND": 0.00138, "WA": 0.00137, "TX": 0.00123, "LA": 0.00121, "WY": 0.0012, "SK": 0.00106}, "entropy": 1.311}, "confidence": {"value": 74.1}, "host_generic": {"value": "avian", "confidence": {"avian": 1.0}, "entropy": 0.00119}, "country": {"value": "United States", "confidence": {"United States": 0.811, "Canada": 0.189}, "entropy": 0.484}}, "branch_attrs": {"mutations": {"nuc": ["A753G"]}}, "children": [{"name": "NODE_0000210", "node_attrs": {"div": 0.0202, "num_date": {"value": 2023.65, "confidence": [2023.469, 2023.685]}, "region": {"value": "North America"}, "state": {"value": "IN", "confidence": {"IN": 0.999}, "entropy": 0.00675}, "confidence": {"value": 99.5}, "host_generic": {"value": "avian", "confidence": {"avian": 1.0}, "entropy": 0.001}, "country": {"value": "United States", "confidence": {"United States": 0.991, "Canada": 0.00857}, "entropy": 0.0493}}, "branch_attrs": {"mutations": {"nuc": ["G432A", "G696A", "A1164G", "A1329G", "G1632A", "C1676T"], "PB2": ["T559I"]}, "labels": {"aa": "PB2: T559I"}}, "children": [{"name": "A/blue-winged_teal/Indiana/23-028134-002/2023_f4e28615a7", "node_attrs": {"div": 0.0202, "num_date": {"value": 2023.689, "confidence": [2023.689, 2023.689], "inferred": false}, "isolate_hash": {"value": "f4e28615a7ce947bf97f151ca8528983"}, "base_id": {"value": "23-028134-002"}, "reason_for_submission": {"value": "surveillance"}, "originator": {"value": "National Veterinary Services Laboratories  USDA"}, "N_present": {"value": "Absent"}, "tn_93_dist_b313": {"value": 0.012}, "bi_ambig_count": {"value": "Zero"}, "isl_subtype": {"value": "H4N6"}, "passage": {"value": "OR"}, "genotype": {"value": "Not assigned"}, "ha_genetic_group": {"value": "UNRECOGNIZABLE"}, "region": {"value": "North America"}, "primary_identifier": {"value": "EPI_ISL_19159875"}, "state": {"value": "IN", "confidence": {"IN": 1.0}, "entropy": -1e-12}, "tri_ambig_count": {"value": "Zero"}, "data_source": {"value": "GISAID"}, "strain_name": {"value": "A/blue-winged teal/Indiana/23-028134-002/2023"}, "host_generic": {"value": "avian", "confidence": {"avian": 1.0}, "entropy": -1e-12}, "host": {"value": "blue-winged teal"}, "country": {"value": "United States", "confidence": {"United States": 1.0}, "entropy": -1e-12}, "internal_date": {"value": "2024-22"}, "N_count": {"value": "Zero"}, "ambig_present": {"value": "Absent"}, "segment_lineage": {"value": "am2.2"}}, "branch_attrs": {"mutations": {}}}, {"name": "A/blue-winged_teal/Indiana/23-028134-009/2023_5ff01278d0", "node_attrs": {"div": 0.0207, "num_date": {"value": 2023.689, "confidence": [2023.689, 2023.689], "inferred": false}, "isolate_hash": {"value": "5ff01278d079a06f226ed8cb5ab5bde9"}, "base_id": {"value": "23-028134-009"}, "reason_for_submission": {"value": "surveillance"}, "originator": {"value": "National Veterinary Services Laboratories  USDA"}, "N_present": {"value": "Absent"}, "tn_93_dist_b313": {"value": 0.0124}, "bi_ambig_count": {"value": "Zero"}, "isl_subtype": {"value": "H4N6"}, "passage": {"value": "OR"}, "genotype": {"value": "Not assigned"}, "ha_genetic_group": {"value": "UNRECOGNIZABLE"}, "region": {"value": "North America"}, "primary_identifier": {"value": "EPI_ISL_19159877"}, "state": {"value": "IN", "confidence": {"IN": 1.0}, "entropy": -1e-12}, "tri_ambig_count": {"value": "Zero"}, "data_source": {"value": "GISAID"}, "strain_name": {"value": "A/blue-winged teal/Indiana/23-028134-009/2023"}, "host_generic": {"value": "avian", "confidence": {"avian": 1.0}, "entropy": -1e-12}, "host": {"value": "blue-winged teal"}, "country": {"value": "United States", "confidence": {"United States": 1.0}, "entropy": -1e-12}, "internal_date": {"value": "2024-22"}, "N_count": {"value": "Zero"}, "ambig_present": {"value": "Absent"}, "segment_lineage": {"value": "am2.2"}}, "branch_attrs": {"mutations": {"nuc": ["A255G"]}}}]}, {"name": "NODE_0000211", "node_attrs": {"div": 0.0229, "num_date": {"value": 2023.109, "confidence": [2022.942, 2023.224]}, "region": {"value": "North America"}, "state": {"value": "MI", "confidence": {"MI": 0.448, "WI": 0.27, "AB": 0.192, "IN": 0.0531, "MN": 0.00779, "MT": 0.00241, "LA": 0.00217, "OH": 0.00201, "ID": 0.00171, "TX": 0.00149, "WA": 0.00124, "WY": 0.0011}, "entropy": 1.429}, "confidence": {"value": 99.9}, "host_generic": {"value": "avian", "confidence": {"avian": 1.0}, "entropy": 0.000773}, "country": {"value": "United States", "confidence": {"United States": 0.974, "Canada": 0.0264}, "entropy": 0.122}}, "branch_attrs": {"mutations": {"nuc": ["T48C", "A245G", "T735C", "T841C", "A873G", "G936A", "T990C", "A1245G", "T1410C", "C1522A", "G1734A", "T1746C"], "PB2": ["N82S"]}, "labels": {"aa": "PB2: N82S"}}, "children": [{"name": "A/green-winged_teal/Wisconsin/23-030169-001-original/2023_786c19eb33", "node_attrs": {"div": 0.0251, "num_date": {"value": 2023.747, "confidence": [2023.747, 2023.747], "inferred": false}, "isolate_hash": {"value": "786c19eb330469925e3f3910f73fed53"}, "base_id": {"value": "23-030169-001"}, "reason_for_submission": {"value": "surveillance"}, "originator": {"value": "National Veterinary Services Laboratories  USDA"}, "N_present": {"value": "Absent"}, "tn_93_dist_b313": {"value": 0.0169}, "bi_ambig_count": {"value": "Zero"}, "isl_subtype": {"value": "H6N2"}, "passage": {"value": "OR"}, "genotype": {"value": "Not assigned"}, "ha_genetic_group": {"value": "UNRECOGNIZABLE"}, "region": {"value": "North America"}, "primary_identifier": {"value": "EPI_ISL_19325216"}, "state": {"value": "WI", "confidence": {"WI": 1.0}, "entropy": -1e-12}, "tri_ambig_count": {"value": "Zero"}, "data_source": {"value": "GISAID"}, "strain_name": {"value": "A/green-winged teal/Wisconsin/23-030169-001-original/2023"}, "host_generic": {"value": "avian", "confidence": {"avian": 1.0}, "entropy": -1e-12}, "host": {"value": "green-winged teal"}, "country": {"value": "United States", "confidence": {"United States": 1.0}, "entropy": -1e-12}, "internal_date": {"value": "2024-33"}, "N_count": {"value": "Zero"}, "ambig_present": {"value": "Absent"}, "segment_lineage": {"value": "am2.2"}}, "branch_attrs": {"mutations": {"nuc": ["G1077A", "A1846G", "A1848G", "G1999A", "C2046T"], "PB2": ["I616V", "V667I"]}, "labels": {"aa": "PB2: I616V, V667I"}}}, {"name": "NODE_0000212", "node_attrs": {"div": 0.0233, "num_date": {"value": 2023.121, "confidence": [2023.015, 2023.297]}, "region": {"value": "North America"}, "state": {"value": "MI", "confidence": {"MI": 0.983, "AB": 0.00515, "MN": 0.00507, "LA": 0.00325, "WI": 0.00261}, "entropy": 0.116}, "confidence": {"value": 74.7}, "host_generic": {"value": "avian", "confidence": {"avian": 1.0}, "entropy": 0.00053}, "country": {"value": "United States", "confidence": {"United States": 0.996, "Canada": 0.00367}, "entropy": 0.0242}}, "branch_attrs": {"mutations": {"nuc": ["C601T"]}}, "children": [{"name": "NODE_0000213", "node_attrs": {"div": 0.0238, "num_date": {"value": 2023.213, "confidence": [2023.071, 2023.369]}, "region": {"value": "North America"}, "state": {"value": "MI", "confidence": {"MI": 0.979, "LA": 0.00847, "MN": 0.0081, "AB": 0.0031, "WI": 0.00104}, "entropy": 0.133}, "confidence": {"value": 75.9}, "host_generic": {"value": "avian", "confidence": {"avian": 1.0}, "entropy": 0.000548}, "country": {"value": "United States", "confidence": {"United States": 0.999}, "entropy": 0.00502}}, "branch_attrs": {"mutations": {"nuc": ["T351C"]}}, "children": [{"name": "A/blue-winged_teal/Louisiana/23-028760-009-original/2023_53ce8d8ab4", "node_attrs": {"div": 0.0259, "num_date": {"value": 2023.719, "confidence": [2023.719, 2023.719], "inferred": false}, "isolate_hash": {"value": "53ce8d8ab4a16b4579882206dc556cc9"}, "base_id": {"value": "23-028760-009"}, "reason_for_submission": {"value": "surveillance"}, "originator": {"value": "National Veterinary Services Laboratories  USDA"}, "N_present": {"value": "Absent"}, "tn_93_dist_b313": {"value": 0.0178}, "bi_ambig_count": {"value": "Zero"}, "isl_subtype": {"value": "H4N2"}, "passage": {"value": "OR"}, "genotype": {"value": "Not assigned"}, "ha_genetic_group": {"value": "UNRECOGNIZABLE"}, "region": {"value": "North America"}, "primary_identifier": {"value": "EPI_ISL_19224065"}, "state": {"value": "LA", "confidence": {"LA": 1.0}, "entropy": -1e-12}, "tri_ambig_count": {"value": "Zero"}, "data_source": {"value": "GISAID"}, "strain_name": {"value": "A/blue-winged teal/Louisiana/23-028760-009-original/2023"}, "host_generic": {"value": "avian", "confidence": {"avian": 1.0}, "entropy": -1e-12}, "host": {"value": "blue-winged teal"}, "country": {"value": "United States", "confidence": {"United States": 1.0}, "entropy": -1e-12}, "internal_date": {"value": "2024-27"}, "N_count": {"value": "Zero"}, "ambig_present": {"value": "Absent"}, "segment_lineage": {"value": "am2.2"}}, "branch_attrs": {"mutations": {"nuc": ["C435T", "C654A", "A669G", "G1236A", "A2109G"]}}}, {"name": "NODE_0000214", "node_attrs": {"div": 0.0251, "num_date": {"value": 2023.411, "confidence": [2023.234, 2023.54]}, "region": {"value": "North America"}, "state": {"value": "MI", "confidence": {"MI": 0.981, "MN": 0.0155, "LA": 0.0018, "AB": 0.0011}, "entropy": 0.109}, "confidence": {"value": 92.1}, "host_generic": {"value": "avian", "confidence": {"avian": 1.0}, "entropy": 0.000488}, "country": {"value": "United States", "confidence": {"United States": 1.0}, "entropy": 0.00167}}, "branch_attrs": {"mutations": {"nuc": ["C465T", "C1617A", "G2149A"], "PB2": ["A717T"]}, "labels": {"aa": "PB2: A717T"}}, "children": [{"name": "A/blue-winged_teal/Minnesota/23-029308-003-original/2023_ac26808d9e", "node_attrs": {"div": 0.0273, "num_date": {"value": 2023.727, "confidence": [2023.727, 2023.727], "inferred": false}, "isolate_hash": {"value": "ac26808d9eb4a3995c14e40b14688b0f"}, "base_id": {"value": "23-029308-003"}, "reason_for_submission": {"value": "surveillance"}, "originator": {"value": "National Veterinary Services Laboratories  USDA"}, "N_present": {"value": "Absent"}, "tn_93_dist_b313": {"value": 0.0192}, "bi_ambig_count": {"value": "Zero"}, "isl_subtype": {"value": "H6N8"}, "passage": {"value": "OR"}, "genotype": {"value": "Not assigned"}, "ha_genetic_group": {"value": "UNRECOGNIZABLE"}, "region": {"value": "North America"}, "primary_identifier": {"value": "EPI_ISL_19273301"}, "state": {"value": "MN", "confidence": {"MN": 1.0}, "entropy": -1e-12}, "tri_ambig_count": {"value": "Zero"}, "data_source": {"value": "GISAID"}, "strain_name": {"value": "A/blue-winged teal/Minnesota/23-029308-003-original/2023"}, "host_generic": {"value": "avian", "confidence": {"avian": 1.0}, "entropy": -1e-12}, "host": {"value": "blue-winged teal"}, "country": {"value": "United States", "confidence": {"United States": 1.0}, "entropy": -1e-12}, "internal_date": {"value": "2024-30"}, "N_count": {"value": "Zero"}, "ambig_present": {"value": "Absent"}, "segment_lineage": {"value": "am2.2"}}, "branch_attrs": {"mutations": {"nuc": ["A190G", "C402T", "A543G", "A746G", "G2199A"], "PB2": ["M64V", "E249G"]}, "labels": {"aa": "PB2: M64V, E249G"}}}, {"name": "A/mallard/Michigan/23-034360-027-original/2023_45fd9844f4", "node_attrs": {"div": 0.0281, "num_date": {"value": 2023.834, "confidence": [2023.834, 2023.834], "inferred": false}, "isolate_hash": {"value": "45fd9844f4eb121e048fcea778523a93"}, "base_id": {"value": "23-034360-027"}, "reason_for_submission": {"value": "surveillance"}, "originator": {"value": "National Veterinary Services Laboratories  USDA"}, "N_present": {"value": "Absent"}, "tn_93_dist_b313": {"value": 0.0201}, "bi_ambig_count": {"value": "Zero"}, "isl_subtype": {"value": "H9N2"}, "passage": {"value": "OR"}, "genotype": {"value": "Not assigned"}, "ha_genetic_group": {"value": "AR29209"}, "region": {"value": "North America"}, "primary_identifier": {"value": "EPI_ISL_19429976"}, "state": {"value": "MI", "confidence": {"MI": 1.0}, "entropy": -1e-12}, "tri_ambig_count": {"value": "Zero"}, "data_source": {"value": "GISAID"}, "strain_name": {"value": "A/mallard/Michigan/23-034360-027-original/2023"}, "host_generic": {"value": "avian", "confidence": {"avian": 1.0}, "entropy": -1e-12}, "host": {"value": "mallard"}, "country": {"value": "United States", "confidence": {"United States": 1.0}, "entropy": -1e-12}, "internal_date": {"value": "2024-39"}, "N_count": {"value": "Zero"}, "ambig_present": {"value": "Absent"}, "segment_lineage": {"value": "am2.2"}}, "branch_attrs": {"mutations": {"nuc": ["A711G", "A778G", "G846A", "G1269A", "A1520C", "G1527A", "A1689G"], "PB2": ["I260V", "Q507P"]}, "labels": {"aa": "PB2: I260V, Q507P"}}}]}]}, {"name": "NODE_0000041", "node_attrs": {"div": 0.0233, "num_date": {"value": 2023.208, "confidence": [2023.049, 2023.407]}, "region": {"value": "North America"}, "state": {"value": "MI", "confidence": {"MI": 0.999}, "entropy": 0.00903}, "host_generic": {"value": "avian", "confidence": {"avian": 1.0}, "entropy": 0.000519}, "country": {"value": "United States", "confidence": {"United States": 0.999}, "entropy": 0.00515}}, "branch_attrs": {"mutations": {}}, "children": [{"name": "NODE_0000216", "node_attrs": {"div": 0.0242, "num_date": {"value": 2023.653, "confidence": [2023.495, 2023.689]}, "region": {"value": "North America"}, "state": {"value": "MI", "confidence": {"MI": 0.998, "MO": 0.00203}, "entropy": 0.0185}, "confidence": {"value": 92.1}, "host_generic": {"value": "avian", "confidence": {"avian": 1.0}, "entropy": 0.000487}, "country": {"value": "United States", "confidence": {"United States": 1.0}, "entropy": 0.00169}}, "branch_attrs": {"mutations": {"nuc": ["G909A", "T1404C"]}}, "children": [{"name": "A/blue-winged_teal/Missouri/23-028874-001-original/2023_8016cf8b05", "node_attrs": {"div": 0.0242, "num_date": {"value": 2023.689, "confidence": [2023.689, 2023.689], "inferred": false}, "isolate_hash": {"value": "8016cf8b0517458b8ade6dfb7c37ce2e"}, "base_id": {"value": "23-028874-001"}, "reason_for_submission": {"value": "surveillance"}, "originator": {"value": "National Veterinary Services Laboratories  USDA"}, "N_present": {"value": "Absent"}, "tn_93_dist_b313": {"value": 0.016}, "bi_ambig_count": {"value": "Zero"}, "isl_subtype": {"value": "H3N8"}, "passage": {"value": "OR"}, "genotype": {"value": "Not assigned"}, "ha_genetic_group": {"value": "UNRECOGNIZABLE"}, "region": {"value": "North America"}, "primary_identifier": {"value": "EPI_ISL_19260813"}, "state": {"value": "MO", "confidence": {"MO": 1.0}, "entropy": -1e-12}, "tri_ambig_count": {"value": "Zero"}, "data_source": {"value": "GISAID"}, "strain_name": {"value": "A/blue-winged teal/Missouri/23-028874-001-original/2023"}, "host_generic": {"value": "avian", "confidence": {"avian": 1.0}, "entropy": -1e-12}, "host": {"value": "blue-winged teal"}, "country": {"value": "United States", "confidence": {"United States": 1.0}, "entropy": -1e-12}, "internal_date": {"value": "2024-29"}, "N_count": {"value": "Zero"}, "ambig_present": {"value": "Absent"}, "segment_lineage": {"value": "am2.2"}}, "branch_attrs": {"mutations": {}}}, {"name": "A/mallard/Michigan/23-028554-046-original/2023_fdda973122", "node_attrs": {"div": 0.0246, "num_date": {"value": 2023.703, "confidence": [2023.703, 2023.703], "inferred": false}, "isolate_hash": {"value": "fdda97312276f2d6bdf4bb5b8aff8b3c"}, "base_id": {"value": "23-028554-046"}, "reason_for_submission": {"value": "surveillance"}, "originator": {"value": "National Veterinary Services Laboratories  USDA"}, "N_present": {"value": "Absent"}, "tn_93_dist_b313": {"value": 0.0165}, "bi_ambig_count": {"value": "Zero"}, "isl_subtype": {"value": "H6N8"}, "passage": {"value": "OR"}, "genotype": {"value": "Not assigned"}, "ha_genetic_group": {"value": "UNRECOGNIZABLE"}, "region": {"value": "North America"}, "primary_identifier": {"value": "EPI_ISL_19210866"}, "state": {"value": "MI", "confidence": {"MI": 1.0}, "entropy": -1e-12}, "tri_ambig_count": {"value": "Zero"}, "data_source": {"value": "GISAID"}, "strain_name": {"value": "A/mallard/Michigan/23-028554-046-original/2023"}, "host_generic": {"value": "avian", "confidence": {"avian": 1.0}, "entropy": -1e-12}, "host": {"value": "mallard"}, "country": {"value": "United States", "confidence": {"United States": 1.0}, "entropy": -1e-12}, "internal_date": {"value": "2024-27"}, "N_count": {"value": "Zero"}, "ambig_present": {"value": "Absent"}, "segment_lineage": {"value": "am2.2"}}, "branch_attrs": {"mutations": {"nuc": ["C62A"], "PB2": ["T21N"]}, "labels": {"aa": "PB2: T21N"}}}]}, {"name": "NODE_0000217", "node_attrs": {"div": 0.0238, "num_date": {"value": 2023.455, "confidence": [2023.214, 2023.584]}, "region": {"value": "North America"}, "state": {"value": "MI", "confidence": {"MI": 0.991, "OH": 0.00486, "NY": 0.00353}, "entropy": 0.0578}, "confidence": {"value": 84.2}, "host_generic": {"value": "avian", "confidence": {"avian": 1.0}, "entropy": 0.000502}, "country": {"value": "United States", "confidence": {"United States": 1.0}, "entropy": 0.00186}}, "branch_attrs": {"mutations": {"nuc": ["C1170T"]}}, "children": [{"name": "A/green-winged_teal/New_York/23-030074-008-original/2023_f26441bf5e", "node_attrs": {"div": 0.0246, "num_date": {"value": 2023.747, "confidence": [2023.747, 2023.747], "inferred": false}, "isolate_hash": {"value": "f26441bf5e00c7dff96304d23726cf9d"}, "base_id": {"value": "23-030074-008"}, "reason_for_submission": {"value": "surveillance"}, "originator": {"value": "National Veterinary Services Laboratories  USDA"}, "N_present": {"value": "Absent"}, "tn_93_dist_b313": {"value": 0.0165}, "bi_ambig_count": {"value": "Zero"}, "isl_subtype": {"value": "H6N2"}, "passage": {"value": "OR"}, "genotype": {"value": "Not assigned"}, "ha_genetic_group": {"value": "UNRECOGNIZABLE"}, "region": {"value": "North America"}, "primary_identifier": {"value": "EPI_ISL_19325214"}, "state": {"value": "NY", "confidence": {"NY": 1.0}, "entropy": -1e-12}, "tri_ambig_count": {"value": "Zero"}, "data_source": {"value": "GISAID"}, "strain_name": {"value": "A/green-winged teal/New York/23-030074-008-original/2023"}, "host_generic": {"value": "avian", "confidence": {"avian": 1.0}, "entropy": -1e-12}, "host": {"value": "green-winged teal"}, "country": {"value": "United States", "confidence": {"United States": 1.0}, "entropy": -1e-12}, "internal_date": {"value": "2024-33"}, "N_count": {"value": "Zero"}, "ambig_present": {"value": "Absent"}, "segment_lineage": {"value": "am2.2"}}, "branch_attrs": {"mutations": {"nuc": ["A309G", "T759C"]}}}, {"name": "NODE_0000047", "node_attrs": {"div": 0.0238, "num_date": {"value": 2023.489, "confidence": [2023.27, 2023.641]}, "region": {"value": "North America"}, "state": {"value": "MI", "confidence": {"MI": 0.987, "OH": 0.0128}, "entropy": 0.0726}, "host_generic": {"value": "avian", "confidence": {"avian": 1.0}, "entropy": 0.000486}, "country": {"value": "United States", "confidence": {"United States": 1.0}, "entropy": 0.0013}}, "branch_attrs": {"mutations": {}}, "children": [{"name": "A/pintail/Michigan/23-031864-040-original/2023_c2d9cdebfa", "node_attrs": {"div": 0.0255, "num_date": {"value": 2023.785, "confidence": [2023.785, 2023.785], "inferred": false}, "isolate_hash": {"value": "c2d9cdebfab26b5cd2f984d69f040ea4"}, "base_id": {"value": "23-031864-040"}, "reason_for_submission": {"value": "surveillance"}, "originator": {"value": "National Veterinary Services Laboratories  USDA"}, "N_present": {"value": "Absent"}, "tn_93_dist_b313": {"value": 0.0165}, "bi_ambig_count": {"value": "Zero"}, "isl_subtype": {"value": "H9N2"}, "passage": {"value": "OR"}, "genotype": {"value": "Not assigned"}, "ha_genetic_group": {"value": "AR29209"}, "region": {"value": "North America"}, "primary_identifier": {"value": "EPI_ISL_19371769"}, "state": {"value": "MI", "confidence": {"MI": 1.0}, "entropy": -1e-12}, "tri_ambig_count": {"value": "Zero"}, "data_source": {"value": "GISAID"}, "strain_name": {"value": "A/pintail/Michigan/23-031864-040-original/2023"}, "host_generic": {"value": "avian", "confidence": {"avian": 1.0}, "entropy": -1e-12}, "host": {"value": "Northern pintail"}, "country": {"value": "United States", "confidence": {"United States": 1.0}, "entropy": -1e-12}, "internal_date": {"value": "2024-36"}, "N_count": {"value": "Zero"}, "ambig_present": {"value": "Absent"}, "segment_lineage": {"value": "am2.2"}}, "branch_attrs": {"mutations": {"nuc": ["C386T", "T795C", "G1008A", "A1578G"], "PB2": ["T129I"]}, "labels": {"aa": "PB2: T129I"}}}, {"name": "A/Green-Winged_teal/Ohio/23_62a63bd407", "node_attrs": {"div": 0.0255, "num_date": {"value": 2023.938, "confidence": [2023.938, 2023.938], "inferred": false}, "isolate_hash": {"value": "62a63bd407decd1f682665fb4e5598af"}, "base_id": {"value": "23-039965-002"}, "reason_for_submission": {"value": "surveillance"}, "originator": {"value": "National Veterinary Services Laboratories  USDA"}, "N_present": {"value": "Absent"}, "tn_93_dist_b313": {"value": 0.0174}, "bi_ambig_count": {"value": "Zero"}, "isl_subtype": {"value": "H6N2"}, "passage": {"value": "OR"}, "genotype": {"value": "Not assigned"}, "ha_genetic_group": {"value": "UNRECOGNIZABLE"}, "region": {"value": "North America"}, "primary_identifier": {"value": "EPI_ISL_19559072"}, "state": {"value": "OH", "confidence": {"OH": 1.0}, "entropy": -1e-12}, "tri_ambig_count": {"value": "Zero"}, "data_source": {"value": "GISAID"}, "strain_name": {"value": "A/green-winged teal/Ohio/23-039965-002-original/n/a"}, "host_generic": {"value": "avian", "confidence": {"avian": 1.0}, "entropy": -1e-12}, "host": {"value": "green-winged teal"}, "country": {"value": "United States", "confidence": {"United States": 1.0}, "entropy": -1e-12}, "internal_date": {"value": "2025-3"}, "N_count": {"value": "Zero"}, "ambig_present": {"value": "Absent"}, "segment_lineage": {"value": "Not assigned"}}, "branch_attrs": {"mutations": {"nuc": ["A1308G", "C1795T", "A1824G", "C1860A"]}}}]}]}]}]}]}]}, {"name": "NODE_0000048", "node_attrs": {"div": 0.0172, "num_date": {"value": 2022.577, "confidence": [2022.517, 2022.731]}, "region": {"value": "North America"}, "state": {"value": "AB", "confidence": {"AB": 1.0}, "entropy": 0.000489}, "host_generic": {"value": "avian", "confidence": {"avian": 1.0}, "entropy": 0.000536}, "country": {"value": "Canada", "confidence": {"Canada": 0.714, "United States": 0.286}, "entropy": 0.598}}, "branch_attrs": {"mutations": {}}, "children": [{"name": "NODE_0000049", "node_attrs": {"div": 0.0176, "num_date": {"value": 2022.816, "confidence": [2022.653, 2022.978]}, "region": {"value": "North America"}, "state": {"value": "AB", "confidence": {"AB": 0.999}, "entropy": 0.0101}, "host_generic": {"value": "avian", "confidence": {"avian": 1.0}, "entropy": 0.000829}, "country": {"value": "Canada", "confidence": {"Canada": 0.725, "United States": 0.275}, "entropy": 0.588}}, "branch_attrs": {"mutations": {}}, "children": [{"name": "A/mallard/Alberta/94/2023_dc72adff0e", "node_attrs": {"div": 0.018, "num_date": {"value": 2023.621, "confidence": [2023.621, 2023.621], "inferred": false}, "isolate_hash": {"value": "dc72adff0e2045546f9613c7f162b4d7"}, "reason_for_submission": {"value": "surveillance"}, "originator": {"value": "St Jude Center of Excellence for Influenza Research and Response  CEIRR Influenza Data Processing and Communication Center"}, "N_present": {"value": "Absent"}, "tn_93_dist_b313": {"value": 0.00974}, "bi_ambig_count": {"value": "Zero"}, "isl_subtype": {"value": "H3N8"}, "passage": {"value": "OR"}, "genotype": {"value": "Not assigned"}, "ha_genetic_group": {"value": "UNRECOGNIZABLE"}, "region": {"value": "North America"}, "primary_identifier": {"value": "EPI_ISL_19070512"}, "state": {"value": "AB", "confidence": {"AB": 1.0}, "entropy": -1e-12}, "tri_ambig_count": {"value": "Zero"}, "data_source": {"value": "GISAID"}, "strain_name": {"value": "A/Mallard/Alberta/94/2023"}, "host_generic": {"value": "avian", "confidence": {"avian": 1.0}, "entropy": -1e-12}, "host": {"value": "mallard"}, "country": {"value": "Canada", "confidence": {"Canada": 1.0}, "entropy": -1e-12}, "internal_date": {"value": "2024-18"}, "N_count": {"value": "Zero"}, "isolate_submitter": {"value": "import"}, "ambig_present": {"value": "Absent"}, "segment_lineage": {"value": "am2.2"}}, "branch_attrs": {"mutations": {"nuc": ["T1251C", "C1557T"]}}}, {"name": "NODE_0000204", "node_attrs": {"div": 0.0198, "num_date": {"value": 2023.121, "confidence": [2022.966, 2023.336]}, "region": {"value": "North America"}, "state": {"value": "AB", "confidence": {"AB": 0.608, "TX": 0.221, "CA": 0.124, "IL": 0.0319, "BC": 0.00171, "ID": 0.00138, "KS": 0.00126}, "entropy": 1.111}, "confidence": {"value": 97.4}, "host_generic": {"value": "avian", "confidence": {"avian": 1.0}, "entropy": 0.000551}, "country": {"value": "United States", "confidence": {"United States": 0.895, "Canada": 0.105}, "entropy": 0.335}}, "branch_attrs": {"mutations": {"nuc": ["A36G", "C314A", "G1236A", "T1404C", "C2130T"], "PB2": ["T105K"]}, "labels": {"aa": "PB2: T105K"}}, "children": [{"name": "NODE_0000207", "node_attrs": {"div": 0.0198, "num_date": {"value": 2023.194, "confidence": [2023.024, 2023.482]}, "region": {"value": "North America"}, "state": {"value": "CA", "confidence": {"CA": 0.396, "AB": 0.334, "IL": 0.16, "TX": 0.0906, "BC": 0.00334, "ID": 0.00158, "OR": 0.00125, "CO": 0.00102}, "entropy": 1.39}, "confidence": {"value": 75}, "host_generic": {"value": "avian", "confidence": {"avian": 1.0}, "entropy": 0.000847}, "country": {"value": "United States", "confidence": {"United States": 0.982, "Canada": 0.0182}, "entropy": 0.0909}}, "branch_attrs": {"mutations": {"nuc": ["C1557T"]}}, "children": [{"name": "A/green-winged_teal/Illinois/23-033978-004-original/2023_97989cf2d3", "node_attrs": {"div": 0.0215, "num_date": {"value": 2023.826, "confidence": [2023.826, 2023.826], "inferred": false}, "isolate_hash": {"value": "97989cf2d375445be4eac92b45f94434"}, "base_id": {"value": "23-033978-004"}, "reason_for_submission": {"value": "surveillance"}, "originator": {"value": "National Veterinary Services Laboratories  USDA"}, "N_present": {"value": "Absent"}, "tn_93_dist_b313": {"value": 0.0133}, "bi_ambig_count": {"value": "Zero"}, "isl_subtype": {"value": "H6N2"}, "passage": {"value": "OR"}, "genotype": {"value": "Not assigned"}, "ha_genetic_group": {"value": "UNRECOGNIZABLE"}, "region": {"value": "North America"}, "primary_identifier": {"value": "EPI_ISL_19490394"}, "state": {"value": "IL", "confidence": {"IL": 1.0}, "entropy": -1e-12}, "tri_ambig_count": {"value": "Zero"}, "data_source": {"value": "GISAID"}, "strain_name": {"value": "A/green-winged teal/Illinois/23-033978-004-original/2023"}, "host_generic": {"value": "avian", "confidence": {"avian": 1.0}, "entropy": -1e-12}, "host": {"value": "green-winged teal"}, "country": {"value": "United States", "confidence": {"United States": 1.0}, "entropy": -1e-12}, "internal_date": {"value": "2024-45"}, "N_count": {"value": "Zero"}, "ambig_present": {"value": "Absent"}, "segment_lineage": {"value": "am2.2"}}, "branch_attrs": {"mutations": {"nuc": ["G702A", "G763A", "A1215G", "G1272A"], "PB2": ["V255I"]}, "labels": {"aa": "PB2: V255I"}}}, {"name": "A/pintail/California/23-034302-001-original/2023_b404740a5e", "node_attrs": {"div": 0.0215, "num_date": {"value": 2023.815, "confidence": [2023.815, 2023.815], "inferred": false}, "isolate_hash": {"value": "b404740a5e7a9d52119333d1d6474bf9"}, "base_id": {"value": "23-034302-001"}, "reason_for_submission": {"value": "surveillance"}, "originator": {"value": "National Veterinary Services Laboratories  USDA"}, "N_present": {"value": "Absent"}, "tn_93_dist_b313": {"value": 0.0133}, "bi_ambig_count": {"value": "Zero"}, "isl_subtype": {"value": "H6N2"}, "passage": {"value": "OR"}, "genotype": {"value": "Not assigned"}, "ha_genetic_group": {"value": "UNRECOGNIZABLE"}, "region": {"value": "North America"}, "primary_identifier": {"value": "EPI_ISL_19429968"}, "state": {"value": "CA", "confidence": {"CA": 1.0}, "entropy": -1e-12}, "tri_ambig_count": {"value": "Zero"}, "data_source": {"value": "GISAID"}, "strain_name": {"value": "A/pintail/California/23-034302-001-original/2023"}, "host_generic": {"value": "avian", "confidence": {"avian": 1.0}, "entropy": -1e-12}, "host": {"value": "Northern pintail"}, "country": {"value": "United States", "confidence": {"United States": 1.0}, "entropy": -1e-12}, "internal_date": {"value": "2024-39"}, "N_count": {"value": "Zero"}, "ambig_present": {"value": "Absent"}, "segment_lineage": {"value": "am2.2"}}, "branch_attrs": {"mutations": {"nuc": ["A219G", "A1005G", "A1068G", "T2133C"]}}}]}, {"name": "NODE_0000052", "node_attrs": {"div": 0.0202, "num_date": {"value": 2023.211, "confidence": [2023.052, 2023.439]}, "region": {"value": "North America"}, "state": {"value": "TX", "confidence": {"TX": 0.99, "AB": 0.00533, "KS": 0.00372}, "entropy": 0.0678}, "host_generic": {"value": "avian", "confidence": {"avian": 1.0}, "entropy": 0.000704}, "country": {"value": "United States", "confidence": {"United States": 0.983, "Canada": 0.0165}, "entropy": 0.0843}}, "branch_attrs": {"mutations": {}}, "children": [{"name": "A/pintail/Texas/23-039199-009-original/2023_c0213c43da", "node_attrs": {"div": 0.0224, "num_date": {"value": 2023.881, "confidence": [2023.881, 2023.881], "inferred": false}, "isolate_hash": {"value": "c0213c43da7c8d1635f847df122bb2aa"}, "base_id": {"value": "23-039199-009"}, "reason_for_submission": {"value": "surveillance"}, "originator": {"value": "National Veterinary Services Laboratories  USDA"}, "N_present": {"value": "Absent"}, "tn_93_dist_b313": {"value": 0.0133}, "bi_ambig_count": {"value": "Zero"}, "isl_subtype": {"value": "H11N2"}, "passage": {"value": "OR"}, "genotype": {"value": "Not assigned"}, "ha_genetic_group": {"value": "UNRECOGNIZABLE"}, "region": {"value": "North America"}, "primary_identifier": {"value": "EPI_ISL_19559151"}, "state": {"value": "TX", "confidence": {"TX": 1.0}, "entropy": -1e-12}, "tri_ambig_count": {"value": "Zero"}, "data_source": {"value": "GISAID"}, "strain_name": {"value": "A/pintail/Texas/23-039199-009-original/2023"}, "host_generic": {"value": "avian", "confidence": {"avian": 1.0}, "entropy": -1e-12}, "host": {"value": "Northern pintail"}, "country": {"value": "United States", "confidence": {"United States": 1.0}, "entropy": -1e-12}, "internal_date": {"value": "2025-3"}, "N_count": {"value": "Zero"}, "ambig_present": {"value": "Absent"}, "segment_lineage": {"value": "Not assigned"}}, "branch_attrs": {"mutations": {"nuc": ["A315G", "G429A", "C444T", "G1167A", "A1461G"]}}}, {"name": "NODE_0000054", "node_attrs": {"div": 0.0202, "num_date": {"value": 2023.36, "confidence": [2023.028, 2023.57]}, "region": {"value": "North America"}, "state": {"value": "TX", "confidence": {"TX": 0.989, "KS": 0.00869, "AB": 0.00148}, "entropy": 0.0652}, "host_generic": {"value": "avian", "confidence": {"avian": 1.0}, "entropy": 0.000495}, "country": {"value": "United States", "confidence": {"United States": 0.998, "Canada": 0.00185}, "entropy": 0.0135}}, "branch_attrs": {"mutations": {}}, "children": [{"name": "A/green-winged_teal/Kansas/23-033497-009-original/2023_e34b3ee1b5", "node_attrs": {"div": 0.0233, "num_date": {"value": 2023.821, "confidence": [2023.821, 2023.821], "inferred": false}, "isolate_hash": {"value": "e34b3ee1b5701f3585a0bb26d53b56b2"}, "base_id": {"value": "23-033497-009"}, "reason_for_submission": {"value": "surveillance"}, "originator": {"value": "National Veterinary Services Laboratories  USDA"}, "N_present": {"value": "Absent"}, "tn_93_dist_b313": {"value": 0.0142}, "bi_ambig_count": {"value": "Zero"}, "isl_subtype": {"value": "H12N5"}, "passage": {"value": "OR"}, "genotype": {"value": "Not assigned"}, "ha_genetic_group": {"value": "UNRECOGNIZABLE"}, "region": {"value": "North America"}, "primary_identifier": {"value": "EPI_ISL_19429950"}, "state": {"value": "KS", "confidence": {"KS": 1.0}, "entropy": -1e-12}, "tri_ambig_count": {"value": "Zero"}, "data_source": {"value": "GISAID"}, "strain_name": {"value": "A/green-winged teal/Kansas/23-033497-009-original/2023"}, "host_generic": {"value": "avian", "confidence": {"avian": 1.0}, "entropy": -1e-12}, "host": {"value": "green-winged teal"}, "country": {"value": "United States", "confidence": {"United States": 1.0}, "entropy": -1e-12}, "internal_date": {"value": "2024-39"}, "N_count": {"value": "Zero"}, "ambig_present": {"value": "Absent"}, "segment_lineage": {"value": "am2.2"}}, "branch_attrs": {"mutations": {"nuc": ["T165C", "C330T", "C597T", "G771A", "A1218G", "C1494T", "A1577G"], "PB2": ["K526R"]}, "labels": {"aa": "PB2: K526R"}}}, {"name": "A/blue-winged_teal/Texas/23-039200-018-original/2023_e799b23202", "node_attrs": {"div": 0.022, "num_date": {"value": 2023.727, "confidence": [2023.727, 2023.727], "inferred": false}, "isolate_hash": {"value": "e799b2320212031f9a1e605a8f271585"}, "base_id": {"value": "23-039200-018"}, "reason_for_submission": {"value": "surveillance"}, "originator": {"value": "National Veterinary Services Laboratories  USDA"}, "N_present": {"value": "Absent"}, "tn_93_dist_b313": {"value": 0.0129}, "bi_ambig_count": {"value": "Zero"}, "isl_subtype": {"value": "H3N8"}, "passage": {"value": "OR"}, "genotype": {"value": "Not assigned"}, "ha_genetic_group": {"value": "UNRECOGNIZABLE"}, "region": {"value": "North America"}, "primary_identifier": {"value": "EPI_ISL_19559063"}, "state": {"value": "TX", "confidence": {"TX": 1.0}, "entropy": -1e-12}, "tri_ambig_count": {"value": "Zero"}, "data_source": {"value": "GISAID"}, "strain_name": {"value": "A/blue-winged teal/Texas/23-039200-018-original/2023"}, "host_generic": {"value": "avian", "confidence": {"avian": 1.0}, "entropy": -1e-12}, "host": {"value": "blue-winged teal"}, "country": {"value": "United States", "confidence": {"United States": 1.0}, "entropy": -1e-12}, "internal_date": {"value": "2025-3"}, "N_count": {"value": "Zero"}, "ambig_present": {"value": "Absent"}, "segment_lineage": {"value": "Not assigned"}}, "branch_attrs": {"mutations": {"nuc": ["C400T", "T795C", "G1113A", "T1636C"], "PB2": ["H134Y"]}, "labels": {"aa": "PB2: H134Y"}}}]}]}]}]}, {"name": "NODE_0000220", "node_attrs": {"div": 0.0176, "num_date": {"value": 2022.726, "confidence": [2022.6, 2022.829]}, "region": {"value": "North America"}, "state": {"value": "AB", "confidence": {"AB": 0.998}, "entropy": 0.0157}, "confidence": {"value": 81.1}, "host_generic": {"value": "avian", "confidence": {"avian": 1.0}, "entropy": 0.00059}, "country": {"value": "United States", "confidence": {"United States": 0.62, "Canada": 0.38}, "entropy": 0.664}}, "branch_attrs": {"mutations": {"nuc": ["C78T"]}}, "children": [{"name": "NODE_0000061", "node_attrs": {"div": 0.0176, "num_date": {"value": 2022.815, "confidence": [2022.622, 2022.955]}, "region": {"value": "North America"}, "state": {"value": "AB", "confidence": {"AB": 0.72, "WY": 0.186, "KS": 0.0804, "CO": 0.00434, "MT": 0.0013}, "entropy": 0.85}, "host_generic": {"value": "avian", "confidence": {"avian": 1.0}, "entropy": 0.00188}, "country": {"value": "United States", "confidence": {"United States": 0.879, "Canada": 0.121}, "entropy": 0.369}}, "branch_attrs": {"mutations": {}}, "children": [{"name": "A/mallard/Wyoming/23-031581-002-original/2023_2504be8912", "node_attrs": {"div": 0.0247, "num_date": {"value": 2023.755, "confidence": [2023.755, 2023.755], "inferred": false}, "isolate_hash": {"value": "2504be8912af2c9d7e32e73cf5955e4d"}, "base_id": {"value": "23-031581-002"}, "reason_for_submission": {"value": "surveillance"}, "originator": {"value": "National Veterinary Services Laboratories  USDA"}, "N_present": {"value": "Absent"}, "tn_93_dist_b313": {"value": 0.0165}, "bi_ambig_count": {"value": "Zero"}, "isl_subtype": {"value": "H6N2"}, "passage": {"value": "OR"}, "genotype": {"value": "Not assigned"}, "ha_genetic_group": {"value": "UNRECOGNIZABLE"}, "region": {"value": "North America"}, "primary_identifier": {"value": "EPI_ISL_19371760"}, "state": {"value": "WY", "confidence": {"WY": 1.0}, "entropy": -1e-12}, "tri_ambig_count": {"value": "Zero"}, "data_source": {"value": "GISAID"}, "strain_name": {"value": "A/mallard/Wyoming/23-031581-002-original/2023"}, "host_generic": {"value": "avian", "confidence": {"avian": 1.0}, "entropy": -1e-12}, "host": {"value": "mallard"}, "country": {"value": "United States", "confidence": {"United States": 1.0}, "entropy": -1e-12}, "internal_date": {"value": "2024-36"}, "N_count": {"value": "Zero"}, "ambig_present": {"value": "Absent"}, "segment_lineage": {"value": "am27"}}, "branch_attrs": {"mutations": {"nuc": ["A111G", "C393T", "C631T", "C675T", "T735C", "G909A", "A963G", "A1005G", "A1137G", "G1143A", "A1209G", "C1676T", "A1757G", "A1926G", "G1992A", "T2023C"], "PB2": ["T559I", "K586R"]}, "labels": {"aa": "PB2: T559I, K586R"}}}, {"name": "A/green-winged_teal/Kansas/23-034995-010-original/2023_0a37f546df", "node_attrs": {"div": 0.0202, "num_date": {"value": 2023.856, "confidence": [2023.856, 2023.856], "inferred": false}, "isolate_hash": {"value": "0a37f546df69a0e617d0adc92b1583b6"}, "base_id": {"value": "23-034995-010"}, "reason_for_submission": {"value": "surveillance"}, "originator": {"value": "National Veterinary Services Laboratories  USDA"}, "N_present": {"value": "Absent"}, "tn_93_dist_b313": {"value": 0.0111}, "bi_ambig_count": {"value": "Zero"}, "isl_subtype": {"value": "H11N2"}, "passage": {"value": "OR"}, "genotype": {"value": "Not assigned"}, "ha_genetic_group": {"value": "UNRECOGNIZABLE"}, "region": {"value": "North America"}, "primary_identifier": {"value": "EPI_ISL_19490405"}, "state": {"value": "KS", "confidence": {"KS": 1.0}, "entropy": -1e-12}, "tri_ambig_count": {"value": "Zero"}, "data_source": {"value": "GISAID"}, "strain_name": {"value": "A/green-winged teal/Kansas/23-034995-010-original/2023"}, "host_generic": {"value": "avian", "confidence": {"avian": 1.0}, "entropy": -1e-12}, "host": {"value": "green-winged teal"}, "country": {"value": "United States", "confidence": {"United States": 1.0}, "entropy": -1e-12}, "internal_date": {"value": "2024-45"}, "N_count": {"value": "Zero"}, "ambig_present": {"value": "Absent"}, "segment_lineage": {"value": "am2.2"}}, "branch_attrs": {"mutations": {"nuc": ["C279T", "A312G", "C529T", "G540A", "A861G", "G1221A"]}}}]}, {"name": "NODE_0000222", "node_attrs": {"div": 0.018, "num_date": {"value": 2022.826, "confidence": [2022.682, 2022.908]}, "region": {"value": "North America"}, "state": {"value": "AB", "confidence": {"AB": 0.996, "MN": 0.00285, "ND": 0.00116}, "entropy": 0.0337}, "confidence": {"value": 75.2}, "host_generic": {"value": "avian", "confidence": {"avian": 1.0}, "entropy": 0.000921}, "country": {"value": "United States", "confidence": {"United States": 0.674, "Canada": 0.326}, "entropy": 0.632}}, "branch_attrs": {"mutations": {"nuc": ["C684T"]}}, "children": [{"name": "A/blue-winged_teal/Minnesota/23-029310-008-original/2023_0cf68ea942", "node_attrs": {"div": 0.0224, "num_date": {"value": 2023.727, "confidence": [2023.727, 2023.727], "inferred": false}, "isolate_hash": {"value": "0cf68ea942dfcddd7b4be55bc5e28e98"}, "base_id": {"value": "23-029310-008"}, "reason_for_submission": {"value": "surveillance"}, "originator": {"value": "National Veterinary Services Laboratories  USDA"}, "N_present": {"value": "Absent"}, "tn_93_dist_b313": {"value": 0.0133}, "bi_ambig_count": {"value": "Zero"}, "isl_subtype": {"value": "H6N2"}, "passage": {"value": "OR"}, "genotype": {"value": "Not assigned"}, "ha_genetic_group": {"value": "UNRECOGNIZABLE"}, "region": {"value": "North America"}, "primary_identifier": {"value": "EPI_ISL_19273307"}, "state": {"value": "MN", "confidence": {"MN": 1.0}, "entropy": -1e-12}, "tri_ambig_count": {"value": "Zero"}, "data_source": {"value": "GISAID"}, "strain_name": {"value": "A/blue-winged teal/Minnesota/23-029310-008-original/2023"}, "host_generic": {"value": "avian", "confidence": {"avian": 1.0}, "entropy": -1e-12}, "host": {"value": "blue-winged teal"}, "country": {"value": "United States", "confidence": {"United States": 1.0}, "entropy": -1e-12}, "internal_date": {"value": "2024-30"}, "N_count": {"value": "Zero"}, "ambig_present": {"value": "Absent"}, "segment_lineage": {"value": "am2.2"}}, "branch_attrs": {"mutations": {"nuc": ["C228A", "G633T", "T795C", "A870G", "G1008A", "A1101G", "G1429A", "A1482G", "C1731T", "A2151G"], "PB2": ["G477R"]}, "labels": {"aa": "PB2: G477R"}}}, {"name": "NODE_0000223", "node_attrs": {"div": 0.0185, "num_date": {"value": 2022.857, "confidence": [2022.758, 2022.99]}, "region": {"value": "North America"}, "state": {"value": "AB", "confidence": {"AB": 0.993, "ND": 0.00572}, "entropy": 0.0456}, "confidence": {"value": 76.8}, "host_generic": {"value": "avian", "confidence": {"avian": 1.0}, "entropy": 0.000589}, "country": {"value": "United States", "confidence": {"United States": 0.67, "Canada": 0.33}, "entropy": 0.634}}, "branch_attrs": {"mutations": {"nuc": ["C1557T"]}}, "children": [{"name": "NODE_0000225", "node_attrs": {"div": 0.0207, "num_date": {"value": 2023.357, "confidence": [2023.103, 2023.507]}, "region": {"value": "North America"}, "state": {"value": "ND", "confidence": {"ND": 0.996, "AB": 0.00396}, "entropy": 0.0265}, "confidence": {"value": 96.9}, "host_generic": {"value": "avian", "confidence": {"avian": 1.0}, "entropy": 0.000565}, "country": {"value": "United States", "confidence": {"United States": 0.963, "Canada": 0.0369}, "entropy": 0.158}}, "branch_attrs": {"mutations": {"nuc": ["G447A", "T1296C", "G1476A", "G1791A", "C1810A"]}}, "children": [{"name": "A/bufflehead/North_Dakota/23-034425-002-original/2023_ecd823b7d0", "node_attrs": {"div": 0.022, "num_date": {"value": 2023.84, "confidence": [2023.84, 2023.84], "inferred": false}, "isolate_hash": {"value": "ecd823b7d012a4bd3e8e6cb113f864f0"}, "base_id": {"value": "23-034425-002"}, "reason_for_submission": {"value": "surveillance"}, "originator": {"value": "National Veterinary Services Laboratories  USDA"}, "N_present": {"value": "Absent"}, "tn_93_dist_b313": {"value": 0.0138}, "bi_ambig_count": {"value": "Zero"}, "isl_subtype": {"value": "H4N8"}, "passage": {"value": "OR"}, "genotype": {"value": "Not assigned"}, "ha_genetic_group": {"value": "UNRECOGNIZABLE"}, "region": {"value": "North America"}, "primary_identifier": {"value": "EPI_ISL_19490401"}, "state": {"value": "ND", "confidence": {"ND": 1.0}, "entropy": -1e-12}, "tri_ambig_count": {"value": "Zero"}, "data_source": {"value": "GISAID"}, "strain_name": {"value": "A/bufflehead/North Dakota/23-034425-002-original/2023"}, "host_generic": {"value": "avian", "confidence": {"avian": 1.0}, "entropy": -1e-12}, "host": {"value": "bufflehead"}, "country": {"value": "United States", "confidence": {"United States": 1.0}, "entropy": -1e-12}, "internal_date": {"value": "2024-45"}, "N_count": {"value": "Zero"}, "ambig_present": {"value": "Absent"}, "segment_lineage": {"value": "am2.2"}}, "branch_attrs": {"mutations": {"nuc": ["G39A", "G534T", "T762C"]}}}, {"name": "NODE_0000226", "node_attrs": {"div": 0.0229, "num_date": {"value": 2023.753, "confidence": [2023.609, 2023.783]}, "region": {"value": "North America"}, "state": {"value": "ND", "confidence": {"ND": 1.0}, "entropy": 0.000204}, "confidence": {"value": 96.6}, "host_generic": {"value": "avian", "confidence": {"avian": 1.0}, "entropy": 0.000488}, "country": {"value": "United States", "confidence": {"United States": 0.996, "Canada": 0.00399}, "entropy": 0.026}}, "branch_attrs": {"mutations": {"nuc": ["A222G", "C1440A", "C1467A", "C1530T", "A1698G"]}}, "children": [{"name": "A/American_wigeon/North_Dakota/23-032881-002-original/2023_aeb1aa029d", "node_attrs": {"div": 0.0233, "num_date": {"value": 2023.799, "confidence": [2023.799, 2023.799], "inferred": false}, "isolate_hash": {"value": "aeb1aa029d103d47ac72b6ccc6a3e933"}, "base_id": {"value": "23-032881-002"}, "reason_for_submission": {"value": "surveillance"}, "originator": {"value": "National Veterinary Services Laboratories  USDA"}, "N_present": {"value": "Absent"}, "tn_93_dist_b313": {"value": 0.0151}, "bi_ambig_count": {"value": "Zero"}, "isl_subtype": {"value": "H6N8"}, "passage": {"value": "OR"}, "genotype": {"value": "Not assigned"}, "ha_genetic_group": {"value": "UNRECOGNIZABLE"}, "region": {"value": "North America"}, "primary_identifier": {"value": "EPI_ISL_19387812"}, "state": {"value": "ND", "confidence": {"ND": 1.0}, "entropy": -1e-12}, "tri_ambig_count": {"value": "Zero"}, "data_source": {"value": "GISAID"}, "strain_name": {"value": "A/American wigeon/North Dakota/23-032881-002-original/2023"}, "host_generic": {"value": "avian", "confidence": {"avian": 1.0}, "entropy": -1e-12}, "host": {"value": "American wigeon"}, "country": {"value": "United States", "confidence": {"United States": 1.0}, "entropy": -1e-12}, "internal_date": {"value": "2024-37"}, "N_count": {"value": "Zero"}, "ambig_present": {"value": "Absent"}, "segment_lineage": {"value": "am2.2"}}, "branch_attrs": {"mutations": {"nuc": ["A1485G"]}}}, {"name": "A/American_wigeon/North_Dakota/23-032881-001-original/2023_eff630dbaa", "node_attrs": {"div": 0.0233, "num_date": {"value": 2023.799, "confidence": [2023.799, 2023.799], "inferred": false}, "isolate_hash": {"value": "eff630dbaa61fc342b0956e9646298ee"}, "base_id": {"value": "23-032881-001"}, "reason_for_submission": {"value": "surveillance"}, "originator": {"value": "National Veterinary Services Laboratories  USDA"}, "N_present": {"value": "Absent"}, "tn_93_dist_b313": {"value": 0.0151}, "bi_ambig_count": {"value": "Zero"}, "isl_subtype": {"value": "H6N8"}, "passage": {"value": "OR"}, "genotype": {"value": "Not assigned"}, "ha_genetic_group": {"value": "UNRECOGNIZABLE"}, "region": {"value": "North America"}, "primary_identifier": {"value": "EPI_ISL_19387811"}, "state": {"value": "ND", "confidence": {"ND": 1.0}, "entropy": -1e-12}, "tri_ambig_count": {"value": "Zero"}, "data_source": {"value": "GISAID"}, "strain_name": {"value": "A/American wigeon/North Dakota/23-032881-001-original/2023"}, "host_generic": {"value": "avian", "confidence": {"avian": 1.0}, "entropy": -1e-12}, "host": {"value": "American wigeon"}, "country": {"value": "United States", "confidence": {"United States": 1.0}, "entropy": -1e-12}, "internal_date": {"value": "2024-37"}, "N_count": {"value": "Zero"}, "ambig_present": {"value": "Absent"}, "segment_lineage": {"value": "Not assigned"}}, "branch_attrs": {"mutations": {"nuc": ["G1064A"], "PB2": ["R355K"]}, "labels": {"aa": "PB2: R355K"}}}]}]}, {"name": "NODE_0000068", "node_attrs": {"div": 0.0185, "num_date": {"value": 2022.881, "confidence": [2022.792, 2023.054]}, "region": {"value": "North America"}, "state": {"value": "AB", "confidence": {"AB": 0.996, "ND": 0.00223, "LA": 0.00126}, "entropy": 0.0305}, "host_generic": {"value": "avian", "confidence": {"avian": 1.0}, "entropy": 0.000859}, "country": {"value": "United States", "confidence": {"United States": 0.559, "Canada": 0.441}, "entropy": 0.686}}, "branch_attrs": {"mutations": {}}, "children": [{"name": "A/blue-winged_teal/Louisiana/23-028760-010-original/2023_03422d99df", "node_attrs": {"div": 0.0238, "num_date": {"value": 2023.719, "confidence": [2023.719, 2023.719], "inferred": false}, "isolate_hash": {"value": "03422d99df4b39181f6178ed52cd0dca"}, "base_id": {"value": "23-028760-010"}, "reason_for_submission": {"value": "surveillance"}, "originator": {"value": "National Veterinary Services Laboratories  USDA"}, "N_present": {"value": "Absent"}, "tn_93_dist_b313": {"value": 0.0156}, "bi_ambig_count": {"value": "Zero"}, "isl_subtype": {"value": "H4N6"}, "passage": {"value": "OR"}, "genotype": {"value": "Not assigned"}, "ha_genetic_group": {"value": "UNRECOGNIZABLE"}, "region": {"value": "North America"}, "primary_identifier": {"value": "EPI_ISL_19224066"}, "state": {"value": "LA", "confidence": {"LA": 1.0}, "entropy": -1e-12}, "tri_ambig_count": {"value": "Zero"}, "data_source": {"value": "GISAID"}, "strain_name": {"value": "A/blue-winged teal/Louisiana/23-028760-010-original/2023"}, "host_generic": {"value": "avian", "confidence": {"avian": 1.0}, "entropy": -1e-12}, "host": {"value": "blue-winged teal"}, "country": {"value": "United States", "confidence": {"United States": 1.0}, "entropy": -1e-12}, "internal_date": {"value": "2024-27"}, "N_count": {"value": "Zero"}, "ambig_present": {"value": "Absent"}, "segment_lineage": {"value": "am2.2"}}, "branch_attrs": {"mutations": {"nuc": ["C63T", "T75C", "C310T", "T351C", "C459T", "G522C", "T786C", "A1350G", "T1404C", "C1740T", "C1902T", "T2034C"], "PB2": ["P104S"]}, "labels": {"aa": "PB2: P104S"}}}, {"name": "NODE_0000227", "node_attrs": {"div": 0.0202, "num_date": {"value": 2023.31, "confidence": [2023.082, 2023.5]}, "region": {"value": "North America"}, "state": {"value": "AB", "confidence": {"AB": 1.0}, "entropy": 0.000117}, "confidence": {"value": 97.7}, "host_generic": {"value": "avian", "confidence": {"avian": 1.0}, "entropy": 0.000515}, "country": {"value": "Canada", "confidence": {"Canada": 0.996, "United States": 0.00447}, "entropy": 0.0286}}, "branch_attrs": {"mutations": {"nuc": ["G39A", "A657G", "A822C", "T1251C"]}}, "children": [{"name": "A/mallard/Alberta/74/2023_535533a22c", "node_attrs": {"div": 0.0202, "num_date": {"value": 2023.621, "confidence": [2023.621, 2023.621], "inferred": false}, "isolate_hash": {"value": "535533a22c4669882c7cbcaddc4038c7"}, "reason_for_submission": {"value": "surveillance"}, "originator": {"value": "St Jude Center of Excellence for Influenza Research and Response  CEIRR Influenza Data Processing and Communication Center"}, "N_present": {"value": "Absent"}, "tn_93_dist_b313": {"value": 0.012}, "bi_ambig_count": {"value": "Zero"}, "isl_subtype": {"value": "H3N8"}, "passage": {"value": "OR"}, "genotype": {"value": "Not assigned"}, "ha_genetic_group": {"value": "UNRECOGNIZABLE"}, "region": {"value": "North America"}, "primary_identifier": {"value": "EPI_ISL_19279605"}, "state": {"value": "AB", "confidence": {"AB": 1.0}, "entropy": -1e-12}, "tri_ambig_count": {"value": "Zero"}, "data_source": {"value": "GISAID"}, "strain_name": {"value": "A/Mallard/Alberta/74/2023"}, "host_generic": {"value": "avian", "confidence": {"avian": 1.0}, "entropy": -1e-12}, "host": {"value": "mallard"}, "country": {"value": "Canada", "confidence": {"Canada": 1.0}, "entropy": -1e-12}, "internal_date": {"value": "2024-30"}, "N_count": {"value": "Zero"}, "isolate_submitter": {"value": "import"}, "ambig_present": {"value": "Absent"}, "segment_lineage": {"value": "am2.2"}}, "branch_attrs": {"mutations": {}}}, {"name": "NODE_0000070", "node_attrs": {"div": 0.0202, "num_date": {"value": 2023.363, "confidence": [2023.175, 2023.505]}, "region": {"value": "North America"}, "state": {"value": "AB", "confidence": {"AB": 1.0}, "entropy": 1.28e-05}, "host_generic": {"value": "avian", "confidence": {"avian": 1.0}, "entropy": 0.000519}, "country": {"value": "Canada", "confidence": {"Canada": 1.0}, "entropy": 0.00048}}, "branch_attrs": {"mutations": {}}, "children": [{"name": "NODE_0000071", "node_attrs": {"div": 0.0202, "num_date": {"value": 2023.411, "confidence": [2023.27, 2023.528]}, "region": {"value": "North America"}, "state": {"value": "AB", "confidence": {"AB": 1.0}, "entropy": 2.48e-05}, "host_generic": {"value": "avian", "confidence": {"avian": 1.0}, "entropy": 0.000502}, "country": {"value": "Canada", "confidence": {"Canada": 1.0}, "entropy": 0.000101}}, "branch_attrs": {"mutations": {}}, "children": [{"name": "A/mallard/Alberta/61/2023_93e4cebccf", "node_attrs": {"div": 0.0215, "num_date": {"value": 2023.621, "confidence": [2023.621, 2023.621], "inferred": false}, "isolate_hash": {"value": "93e4cebccf8350af73a0912410a99d6b"}, "reason_for_submission": {"value": "surveillance"}, "originator": {"value": "St Jude Center of Excellence for Influenza Research and Response  CEIRR Influenza Data Processing and Communication Center"}, "N_present": {"value": "Absent"}, "tn_93_dist_b313": {"value": 0.0133}, "bi_ambig_count": {"value": "Zero"}, "isl_subtype": {"value": "H3N8"}, "passage": {"value": "OR"}, "genotype": {"value": "Not assigned"}, "ha_genetic_group": {"value": "UNRECOGNIZABLE"}, "region": {"value": "North America"}, "primary_identifier": {"value": "EPI_ISL_19279602"}, "state": {"value": "AB", "confidence": {"AB": 1.0}, "entropy": -1e-12}, "tri_ambig_count": {"value": "Zero"}, "data_source": {"value": "GISAID"}, "strain_name": {"value": "A/Mallard/Alberta/61/2023"}, "host_generic": {"value": "avian", "confidence": {"avian": 1.0}, "entropy": -1e-12}, "host": {"value": "mallard"}, "country": {"value": "Canada", "confidence": {"Canada": 1.0}, "entropy": -1e-12}, "internal_date": {"value": "2024-30"}, "N_count": {"value": "Zero"}, "isolate_submitter": {"value": "import"}, "ambig_present": {"value": "Absent"}, "segment_lineage": {"value": "am2.2"}}, "branch_attrs": {"mutations": {"nuc": ["T42C", "C201T", "A753G"]}}}, {"name": "NODE_0000073", "node_attrs": {"div": 0.0202, "num_date": {"value": 2023.499, "confidence": [2023.358, 2023.595]}, "region": {"value": "North America"}, "state": {"value": "AB", "confidence": {"AB": 1.0}, "entropy": 0.00303}, "host_generic": {"value": "avian", "confidence": {"avian": 1.0}, "entropy": 0.000486}, "country": {"value": "Canada", "confidence": {"Canada": 1.0}, "entropy": 9.65e-05}}, "branch_attrs": {"mutations": {}}, "children": [{"name": "A/mallard/Alberta/77/2023_8e97c91f98", "node_attrs": {"div": 0.0202, "num_date": {"value": 2023.621, "confidence": [2023.621, 2023.621], "inferred": false}, "isolate_hash": {"value": "8e97c91f98a868ba6372e7a2c2233723"}, "reason_for_submission": {"value": "surveillance"}, "originator": {"value": "St Jude Center of Excellence for Influenza Research and Response  CEIRR Influenza Data Processing and Communication Center"}, "N_present": {"value": "Absent"}, "tn_93_dist_b313": {"value": 0.012}, "bi_ambig_count": {"value": "Zero"}, "isl_subtype": {"value": "H3N8"}, "passage": {"value": "OR"}, "genotype": {"value": "Not assigned"}, "ha_genetic_group": {"value": "UNRECOGNIZABLE"}, "region": {"value": "North America"}, "primary_identifier": {"value": "EPI_ISL_19281426"}, "state": {"value": "AB", "confidence": {"AB": 0.877, "MT": 0.0107, "ID": 0.00654, "MN": 0.00619, "WA": 0.00564, "SK": 0.00523, "WY": 0.00486, "OR": 0.00451, "ND": 0.00418, "AK": 0.00373, "CA": 0.0037, "UT": 0.00359, "KS": 0.00292, "MS": 0.00283, "CO": 0.00239, "BC": 0.00237, "LA": 0.00236, "IN": 0.00227, "MB": 0.00213, "TX": 0.00207, "ME": 0.00205, "DE": 0.00201, "SD": 0.00199, "NY": 0.00196, "FL": 0.00189, "OK": 0.00186, "MI": 0.00186, "IL": 0.00182, "OH": 0.00165, "TN": 0.00165, "YT": 0.00161, "NE": 0.00154, "PA": 0.00154, "WI": 0.0015, "MA": 0.00149, "IA": 0.00146, "NV": 0.00142, "SC": 0.00139, "NC": 0.00136, "QC": 0.00133, "NH": 0.00132, "AZ": 0.0013, "PE": 0.00129, "AR": 0.00129, "VA": 0.00128, "AL": 0.00125, "VT": 0.00124, "MO": 0.00116}, "entropy": 0.823}, "tri_ambig_count": {"value": "Zero"}, "data_source": {"value": "GISAID"}, "strain_name": {"value": "A/Mallard/Alberta/77/2023"}, "host_generic": {"value": "avian", "confidence": {"avian": 1.0}, "entropy": -1e-12}, "host": {"value": "mallard"}, "country": {"value": "Canada", "confidence": {"Canada": 1.0}, "entropy": -1e-12}, "internal_date": {"value": "2024-30"}, "N_count": {"value": "Zero"}, "isolate_submitter": {"value": "import"}, "ambig_present": {"value": "Absent"}, "segment_lineage": {"value": "am2.2"}}, "branch_attrs": {"mutations": {}}}, {"name": "A/mallard/Alberta/108/2023_dada6be6ff", "node_attrs": {"div": 0.0211, "num_date": {"value": 2023.621, "confidence": [2023.621, 2023.621], "inferred": false}, "isolate_hash": {"value": "dada6be6ff7b6e06044d6d53695d10f7"}, "reason_for_submission": {"value": "surveillance"}, "originator": {"value": "St Jude Center of Excellence for Influenza Research and Response  CEIRR Influenza Data Processing and Communication Center"}, "N_present": {"value": "Absent"}, "tn_93_dist_b313": {"value": 0.0129}, "bi_ambig_count": {"value": "Zero"}, "isl_subtype": {"value": "H3N8"}, "passage": {"value": "OR"}, "genotype": {"value": "Not assigned"}, "ha_genetic_group": {"value": "UNRECOGNIZABLE"}, "region": {"value": "North America"}, "primary_identifier": {"value": "EPI_ISL_19070544"}, "state": {"value": "AB", "confidence": {"AB": 1.0}, "entropy": -1e-12}, "tri_ambig_count": {"value": "Zero"}, "data_source": {"value": "GISAID"}, "strain_name": {"value": "A/Mallard/Alberta/108/2023"}, "host_generic": {"value": "avian", "confidence": {"avian": 1.0}, "entropy": -1e-12}, "host": {"value": "mallard"}, "country": {"value": "Canada", "confidence": {"Canada": 1.0}, "entropy": -1e-12}, "internal_date": {"value": "2024-18"}, "N_count": {"value": "Zero"}, "isolate_submitter": {"value": "import"}, "ambig_present": {"value": "Absent"}, "segment_lineage": {"value": "am2.2"}}, "branch_attrs": {"mutations": {"nuc": ["G752A", "C927G"], "PB2": ["R251K", "D309E"]}, "labels": {"aa": "PB2: R251K, D309E"}}}]}]}, {"name": "NODE_0000231", "node_attrs": {"div": 0.0211, "num_date": {"value": 2023.526, "confidence": [2023.407, 2023.615]}, "region": {"value": "North America"}, "state": {"value": "AB", "confidence": {"AB": 1.0}, "entropy": 1.24e-05}, "confidence": {"value": 91.5}, "host_generic": {"value": "avian", "confidence": {"avian": 1.0}, "entropy": 0.000502}, "country": {"value": "Canada", "confidence": {"Canada": 1.0}, "entropy": 0.000101}}, "branch_attrs": {"mutations": {"nuc": ["A264G", "A801G"]}}, "children": [{"name": "A/mallard/Alberta/46/2023_de30736dd6", "node_attrs": {"div": 0.0215, "num_date": {"value": 2023.621, "confidence": [2023.621, 2023.621], "inferred": false}, "isolate_hash": {"value": "de30736dd6668f9942fe3eb0dbf9cf6d"}, "reason_for_submission": {"value": "surveillance"}, "originator": {"value": "St Jude Center of Excellence for Influenza Research and Response  CEIRR Influenza Data Processing and Communication Center"}, "N_present": {"value": "Absent"}, "tn_93_dist_b313": {"value": 0.0133}, "bi_ambig_count": {"value": "Zero"}, "isl_subtype": {"value": "H3N8"}, "passage": {"value": "OR"}, "genotype": {"value": "Not assigned"}, "ha_genetic_group": {"value": "UNRECOGNIZABLE"}, "region": {"value": "North America"}, "primary_identifier": {"value": "EPI_ISL_19070527"}, "state": {"value": "AB", "confidence": {"AB": 1.0}, "entropy": -1e-12}, "tri_ambig_count": {"value": "Zero"}, "data_source": {"value": "GISAID"}, "strain_name": {"value": "A/Mallard/Alberta/46/2023"}, "host_generic": {"value": "avian", "confidence": {"avian": 1.0}, "entropy": -1e-12}, "host": {"value": "mallard"}, "country": {"value": "Canada", "confidence": {"Canada": 1.0}, "entropy": -1e-12}, "internal_date": {"value": "2024-18"}, "N_count": {"value": "Zero"}, "isolate_submitter": {"value": "import"}, "ambig_present": {"value": "Absent"}, "segment_lineage": {"value": "am2.2"}}, "branch_attrs": {"mutations": {"nuc": ["G816T"]}}}, {"name": "NODE_0000069", "node_attrs": {"div": 0.0211, "num_date": {"value": 2023.599, "confidence": [2023.497, 2023.621]}, "region": {"value": "North America"}, "state": {"value": "AB", "confidence": {"AB": 1.0}, "entropy": 1.23e-05}, "host_generic": {"value": "avian", "confidence": {"avian": 1.0}, "entropy": 0.000486}, "country": {"value": "Canada", "confidence": {"Canada": 1.0}, "entropy": 9.65e-05}}, "branch_attrs": {"mutations": {}}, "children": [{"name": "A/mallard/Alberta/598/2023_a44fdf7748", "node_attrs": {"div": 0.0215, "num_date": {"value": 2023.634, "confidence": [2023.634, 2023.634], "inferred": false}, "isolate_hash": {"value": "a44fdf7748c8a2370a0d532e59d49220"}, "reason_for_submission": {"value": "surveillance"}, "originator": {"value": "St Jude Center of Excellence for Influenza Research and Response  CEIRR Influenza Data Processing and Communication Center"}, "N_present": {"value": "Absent"}, "tn_93_dist_b313": {"value": 0.0133}, "bi_ambig_count": {"value": "Zero"}, "isl_subtype": {"value": "H3N8"}, "passage": {"value": "OR"}, "genotype": {"value": "Not assigned"}, "ha_genetic_group": {"value": "UNRECOGNIZABLE"}, "region": {"value": "North America"}, "primary_identifier": {"value": "EPI_ISL_19070506"}, "state": {"value": "AB", "confidence": {"AB": 1.0}, "entropy": -1e-12}, "tri_ambig_count": {"value": "Zero"}, "data_source": {"value": "GISAID"}, "strain_name": {"value": "A/Mallard/Alberta/598/2023"}, "host_generic": {"value": "avian", "confidence": {"avian": 1.0}, "entropy": -1e-12}, "host": {"value": "mallard"}, "country": {"value": "Canada", "confidence": {"Canada": 1.0}, "entropy": -1e-12}, "internal_date": {"value": "2024-18"}, "N_count": {"value": "Zero"}, "isolate_submitter": {"value": "import"}, "ambig_present": {"value": "Absent"}, "segment_lineage": {"value": "am2.2"}}, "branch_attrs": {"mutations": {"nuc": ["G96A"]}}}, {"name": "A/mallard/Alberta/47/2023_c6ef042c23", "node_attrs": {"div": 0.0211, "num_date": {"value": 2023.621, "confidence": [2023.621, 2023.621], "inferred": false}, "isolate_hash": {"value": "c6ef042c23f5b98894d0fe91cd8a5726"}, "reason_for_submission": {"value": "surveillance"}, "originator": {"value": "St Jude Center of Excellence for Influenza Research and Response  CEIRR Influenza Data Processing and Communication Center"}, "N_present": {"value": "Absent"}, "tn_93_dist_b313": {"value": 0.0129}, "bi_ambig_count": {"value": "Zero"}, "isl_subtype": {"value": "H3N8"}, "passage": {"value": "OR"}, "genotype": {"value": "Not assigned"}, "ha_genetic_group": {"value": "UNRECOGNIZABLE"}, "region": {"value": "North America"}, "primary_identifier": {"value": "EPI_ISL_19070528"}, "state": {"value": "AB", "confidence": {"AB": 1.0}, "entropy": -1e-12}, "tri_ambig_count": {"value": "Zero"}, "data_source": {"value": "GISAID"}, "strain_name": {"value": "A/Mallard/Alberta/47/2023"}, "host_generic": {"value": "avian", "confidence": {"avian": 1.0}, "entropy": -1e-12}, "host": {"value": "mallard"}, "country": {"value": "Canada", "confidence": {"Canada": 1.0}, "entropy": -1e-12}, "internal_date": {"value": "2024-18"}, "N_count": {"value": "Zero"}, "isolate_submitter": {"value": "import"}, "ambig_present": {"value": "Absent"}, "segment_lineage": {"value": "am2.2"}}, "branch_attrs": {"mutations": {}}}]}]}]}]}]}]}]}]}]}]}]}]}, {"name": "NODE_0000233", "node_attrs": {"div": 0.0167, "num_date": {"value": 2022.478, "confidence": [2022.436, 2022.556]}, "region": {"value": "North America"}, "state": {"value": "AB", "confidence": {"AB": 1.0}, "entropy": 1.3e-05}, "confidence": {"value": 85.3}, "host_generic": {"value": "avian", "confidence": {"avian": 1.0}, "entropy": 0.000594}, "country": {"value": "Canada", "confidence": {"Canada": 1.0}, "entropy": 0.000122}}, "branch_attrs": {"mutations": {"nuc": ["G99A"]}}, "children": [{"name": "NODE_0000245", "node_attrs": {"div": 0.0176, "num_date": {"value": 2022.83, "confidence": [2022.596, 2022.932]}, "region": {"value": "North America"}, "state": {"value": "AB", "confidence": {"AB": 1.0}, "entropy": 1.4e-05}, "confidence": {"value": 87.8}, "host_generic": {"value": "avian", "confidence": {"avian": 1.0}, "entropy": 0.000556}, "country": {"value": "Canada", "confidence": {"Canada": 1.0}, "entropy": 0.000112}}, "branch_attrs": {"mutations": {"nuc": ["A874G", "G1638A"], "PB2": ["I292V"]}, "labels": {"aa": "PB2: I292V"}}, "children": [{"name": "NODE_0000246", "node_attrs": {"div": 0.0185, "num_date": {"value": 2023.311, "confidence": [2023.014, 2023.537]}, "region": {"value": "North America"}, "state": {"value": "AB", "confidence": {"AB": 1.0}, "entropy": 1.3e-05}, "confidence": {"value": 92.5}, "host_generic": {"value": "avian", "confidence": {"avian": 1.0}, "entropy": 0.000569}, "country": {"value": "Canada", "confidence": {"Canada": 1.0}, "entropy": 0.000102}}, "branch_attrs": {"mutations": {"nuc": ["A621G", "C1041A"]}}, "children": [{"name": "NODE_0000250", "node_attrs": {"div": 0.0194, "num_date": {"value": 2023.523, "confidence": [2023.366, 2023.629]}, "region": {"value": "North America"}, "state": {"value": "AB", "confidence": {"AB": 1.0}, "entropy": 1.24e-05}, "confidence": {"value": 90.2}, "host_generic": {"value": "avian", "confidence": {"avian": 1.0}, "entropy": 0.000488}, "country": {"value": "Canada", "confidence": {"Canada": 1.0}, "entropy": 9.66e-05}}, "branch_attrs": {"mutations": {"nuc": ["G384A", "G2280A"]}}, "children": [{"name": "A/mallard/Alberta/337/2023_539d760b34", "node_attrs": {"div": 0.0194, "num_date": {"value": 2023.629, "confidence": [2023.629, 2023.629], "inferred": false}, "isolate_hash": {"value": "539d760b348ed0abbf878961b5ebac51"}, "reason_for_submission": {"value": "surveillance"}, "originator": {"value": "St Jude Center of Excellence for Influenza Research and Response  CEIRR Influenza Data Processing and Communication Center"}, "N_present": {"value": "Absent"}, "tn_93_dist_b313": {"value": 0.0111}, "bi_ambig_count": {"value": "Zero"}, "isl_subtype": {"value": "H3N8"}, "passage": {"value": "OR"}, "genotype": {"value": "Not assigned"}, "ha_genetic_group": {"value": "UNRECOGNIZABLE"}, "region": {"value": "North America"}, "primary_identifier": {"value": "EPI_ISL_19070562"}, "state": {"value": "AB", "confidence": {"AB": 1.0}, "entropy": -1e-12}, "tri_ambig_count": {"value": "Zero"}, "data_source": {"value": "GISAID"}, "strain_name": {"value": "A/Mallard/Alberta/337/2023"}, "host_generic": {"value": "avian", "confidence": {"avian": 1.0}, "entropy": -1e-12}, "host": {"value": "mallard"}, "country": {"value": "Canada", "confidence": {"Canada": 1.0}, "entropy": -1e-12}, "internal_date": {"value": "2024-18"}, "N_count": {"value": "Zero"}, "isolate_submitter": {"value": "import"}, "ambig_present": {"value": "Absent"}, "segment_lineage": {"value": "am2.2"}}, "branch_attrs": {"mutations": {}}}, {"name": "A/mallard/Alberta/356/2023_929f2aa4d7", "node_attrs": {"div": 0.0202, "num_date": {"value": 2023.629, "confidence": [2023.629, 2023.629], "inferred": false}, "isolate_hash": {"value": "929f2aa4d7cc9c688067281f47cbba5b"}, "reason_for_submission": {"value": "surveillance"}, "originator": {"value": "St Jude Center of Excellence for Influenza Research and Response  CEIRR Influenza Data Processing and Communication Center"}, "N_present": {"value": "Absent"}, "tn_93_dist_b313": {"value": 0.012}, "bi_ambig_count": {"value": "Zero"}, "isl_subtype": {"value": "H3N8"}, "passage": {"value": "OR"}, "genotype": {"value": "Not assigned"}, "ha_genetic_group": {"value": "UNRECOGNIZABLE"}, "region": {"value": "North America"}, "primary_identifier": {"value": "EPI_ISL_19070564"}, "state": {"value": "AB", "confidence": {"AB": 1.0}, "entropy": -1e-12}, "tri_ambig_count": {"value": "Zero"}, "data_source": {"value": "GISAID"}, "strain_name": {"value": "A/Mallard/Alberta/356/2023"}, "host_generic": {"value": "avian", "confidence": {"avian": 1.0}, "entropy": -1e-12}, "host": {"value": "mallard"}, "country": {"value": "Canada", "confidence": {"Canada": 1.0}, "entropy": -1e-12}, "internal_date": {"value": "2024-18"}, "N_count": {"value": "Zero"}, "isolate_submitter": {"value": "import"}, "ambig_present": {"value": "Absent"}, "segment_lineage": {"value": "am2.2"}}, "branch_attrs": {"mutations": {"nuc": ["A53G", "A2033G"], "PB2": ["E18G", "D678G"]}, "labels": {"aa": "PB2: E18G, D678G"}}}]}, {"name": "NODE_0000105", "node_attrs": {"div": 0.0185, "num_date": {"value": 2023.456, "confidence": [2023.21, 2023.616]}, "region": {"value": "North America"}, "state": {"value": "AB", "confidence": {"AB": 1.0}, "entropy": 1.24e-05}, "host_generic": {"value": "avian", "confidence": {"avian": 1.0}, "entropy": 0.00126}, "country": {"value": "Canada", "confidence": {"Canada": 1.0}, "entropy": 9.73e-05}}, "branch_attrs": {"mutations": {}}, "children": [{"name": "A/mallard/Alberta/327/2023_2344317feb", "node_attrs": {"div": 0.0185, "num_date": {"value": 2023.629, "confidence": [2023.629, 2023.629], "inferred": false}, "isolate_hash": {"value": "2344317feb7783b0b9e5acf8c20045f4"}, "reason_for_submission": {"value": "surveillance"}, "originator": {"value": "St Jude Center of Excellence for Influenza Research and Response  CEIRR Influenza Data Processing and Communication Center"}, "N_present": {"value": "Absent"}, "tn_93_dist_b313": {"value": 0.0102}, "bi_ambig_count": {"value": "Zero"}, "isl_subtype": {"value": "H3N8"}, "passage": {"value": "OR"}, "genotype": {"value": "Not assigned"}, "ha_genetic_group": {"value": "UNRECOGNIZABLE"}, "region": {"value": "North America"}, "primary_identifier": {"value": "EPI_ISL_19070561"}, "state": {"value": "AB", "confidence": {"AB": 1.0}, "entropy": -1e-12}, "tri_ambig_count": {"value": "Zero"}, "data_source": {"value": "GISAID"}, "strain_name": {"value": "A/Mallard/Alberta/327/2023"}, "host_generic": {"value": "avian", "confidence": {"avian": 1.0}, "entropy": -1e-12}, "host": {"value": "mallard"}, "country": {"value": "Canada", "confidence": {"Canada": 1.0}, "entropy": -1e-12}, "internal_date": {"value": "2024-18"}, "N_count": {"value": "Zero"}, "isolate_submitter": {"value": "import"}, "ambig_present": {"value": "Absent"}, "segment_lineage": {"value": "am2.2"}}, "branch_attrs": {"mutations": {}}}, {"name": "NODE_0000074", "node_attrs": {"div": 0.0185, "num_date": {"value": 2023.499, "confidence": [2023.346, 2023.623]}, "region": {"value": "North America"}, "state": {"value": "AB", "confidence": {"AB": 1.0}, "entropy": 1.25e-05}, "host_generic": {"value": "avian", "confidence": {"avian": 0.998, "poultry": 0.00234}, "entropy": 0.0166}, "country": {"value": "Canada", "confidence": {"Canada": 1.0}, "entropy": 9.87e-05}}, "branch_attrs": {"mutations": {}}, "children": [{"name": "NODE_0000076", "node_attrs": {"div": 0.0185, "num_date": {"value": 2023.537, "confidence": [2023.438, 2023.629]}, "region": {"value": "North America"}, "state": {"value": "AB", "confidence": {"AB": 1.0}, "entropy": 1.23e-05}, "host_generic": {"value": "avian", "confidence": {"avian": 1.0}, "entropy": 0.00122}, "country": {"value": "Canada", "confidence": {"Canada": 1.0}, "entropy": 9.65e-05}}, "branch_attrs": {"mutations": {}}, "children": [{"name": "A/mallard/Alberta/535/2023_c54b125126", "node_attrs": {"div": 0.0185, "num_date": {"value": 2023.634, "confidence": [2023.634, 2023.634], "inferred": false}, "isolate_hash": {"value": "c54b125126dc73e6314a55142c3c9108"}, "reason_for_submission": {"value": "surveillance"}, "originator": {"value": "St Jude Center of Excellence for Influenza Research and Response  CEIRR Influenza Data Processing and Communication Center"}, "N_present": {"value": "Absent"}, "tn_93_dist_b313": {"value": 0.0102}, "bi_ambig_count": {"value": "Zero"}, "isl_subtype": {"value": "H3N8"}, "passage": {"value": "OR"}, "genotype": {"value": "Not assigned"}, "ha_genetic_group": {"value": "UNRECOGNIZABLE"}, "region": {"value": "North America"}, "primary_identifier": {"value": "EPI_ISL_19279589"}, "state": {"value": "AB", "confidence": {"AB": 1.0}, "entropy": -1e-12}, "tri_ambig_count": {"value": "Zero"}, "data_source": {"value": "GISAID"}, "strain_name": {"value": "A/Mallard/Alberta/535/2023"}, "host_generic": {"value": "avian", "confidence": {"avian": 1.0}, "entropy": -1e-12}, "host": {"value": "mallard"}, "country": {"value": "Canada", "confidence": {"Canada": 1.0}, "entropy": -1e-12}, "internal_date": {"value": "2024-30"}, "N_count": {"value": "Zero"}, "isolate_submitter": {"value": "import"}, "ambig_present": {"value": "Absent"}, "segment_lineage": {"value": "am2.2"}}, "branch_attrs": {"mutations": {}}}, {"name": "A/mallard/Alberta/371/2023_5e236ea0da", "node_attrs": {"div": 0.0194, "num_date": {"value": 2023.629, "confidence": [2023.629, 2023.629], "inferred": false}, "isolate_hash": {"value": "5e236ea0da8b17050eba34459beeac80"}, "reason_for_submission": {"value": "surveillance"}, "originator": {"value": "St Jude Center of Excellence for Influenza Research and Response  CEIRR Influenza Data Processing and Communication Center"}, "N_present": {"value": "Absent"}, "tn_93_dist_b313": {"value": 0.0111}, "bi_ambig_count": {"value": "Zero"}, "isl_subtype": {"value": "H3N8"}, "passage": {"value": "OR"}, "genotype": {"value": "Not assigned"}, "ha_genetic_group": {"value": "UNRECOGNIZABLE"}, "region": {"value": "North America"}, "primary_identifier": {"value": "EPI_ISL_19070542"}, "state": {"value": "AB", "confidence": {"AB": 1.0}, "entropy": -1e-12}, "tri_ambig_count": {"value": "Zero"}, "data_source": {"value": "GISAID"}, "strain_name": {"value": "A/Mallard/Alberta/371/2023"}, "host_generic": {"value": "avian", "confidence": {"avian": 1.0}, "entropy": -1e-12}, "host": {"value": "mallard"}, "country": {"value": "Canada", "confidence": {"Canada": 1.0}, "entropy": -1e-12}, "internal_date": {"value": "2024-18"}, "N_count": {"value": "Zero"}, "isolate_submitter": {"value": "import"}, "ambig_present": {"value": "Absent"}, "segment_lineage": {"value": "am2.2"}}, "branch_attrs": {"mutations": {"nuc": ["A1515G", "C2173T"]}}}]}, {"name": "NODE_0000080", "node_attrs": {"div": 0.0185, "num_date": {"value": 2023.629, "confidence": [2023.504, 2023.629]}, "region": {"value": "North America"}, "state": {"value": "AB", "confidence": {"AB": 1.0}, "entropy": 2.34e-05}, "host_generic": {"value": "avian", "confidence": {"avian": 0.936, "poultry": 0.0639}, "entropy": 0.239}, "country": {"value": "Canada", "confidence": {"Canada": 1.0}, "entropy": 0.000184}}, "branch_attrs": {"mutations": {}}, "children": [{"name": "A/lesser_scaup/Alberta/340/2023_423d7cebc2", "node_attrs": {"div": 0.0185, "num_date": {"value": 2023.629, "confidence": [2023.629, 2023.629], "inferred": false}, "isolate_hash": {"value": "423d7cebc23719502e92454bee02006d"}, "reason_for_submission": {"value": "surveillance"}, "originator": {"value": "St Jude Center of Excellence for Influenza Research and Response  CEIRR Influenza Data Processing and Communication Center"}, "N_present": {"value": "Absent"}, "tn_93_dist_b313": {"value": 0.0102}, "bi_ambig_count": {"value": "Zero"}, "isl_subtype": {"value": "H3N8"}, "passage": {"value": "OR"}, "genotype": {"value": "Not assigned"}, "ha_genetic_group": {"value": "UNRECOGNIZABLE"}, "region": {"value": "North America"}, "primary_identifier": {"value": "EPI_ISL_19070565"}, "state": {"value": "AB", "confidence": {"AB": 1.0}, "entropy": -1e-12}, "tri_ambig_count": {"value": "Zero"}, "data_source": {"value": "GISAID"}, "strain_name": {"value": "A/Lesser Scaup/Alberta/340/2023"}, "host_generic": {"value": "poultry", "confidence": {"poultry": 1.0}, "entropy": -1e-12}, "host": {"value": "duck"}, "country": {"value": "Canada", "confidence": {"Canada": 1.0}, "entropy": -1e-12}, "internal_date": {"value": "2024-18"}, "N_count": {"value": "Zero"}, "isolate_submitter": {"value": "import"}, "ambig_present": {"value": "Absent"}, "segment_lineage": {"value": "am2.2"}}, "branch_attrs": {"mutations": {}}}, {"name": "NODE_0000248", "node_attrs": {"div": 0.0194, "num_date": {"value": 2024.497, "confidence": [2024.471, 2024.613]}, "region": {"value": "North America"}, "state": {"value": "AB", "confidence": {"AB": 1.0}, "entropy": 2.33e-05}, "confidence": {"value": 92.6}, "host_generic": {"value": "avian", "confidence": {"avian": 0.999, "poultry": 0.00121}, "entropy": 0.00936}, "country": {"value": "Canada", "confidence": {"Canada": 1.0}, "entropy": 0.000183}}, "branch_attrs": {"mutations": {"nuc": ["G477A", "A828C"]}}, "children": [{"name": "A/mallard/Alberta/19/2024_b8b97bf630", "node_attrs": {"div": 0.0194, "num_date": {"value": 2024.619, "confidence": [2024.619, 2024.619], "inferred": false}, "isolate_hash": {"value": "b8b97bf630ee9dacc64d1829c5307eb1"}, "reason_for_submission": {"value": "surveillance"}, "originator": {"value": "St Jude Center of Excellence for Influenza Research and Response  CEIRR Influenza Data Processing and Communication Center"}, "N_present": {"value": "Absent"}, "tn_93_dist_b313": {"value": 0.0111}, "bi_ambig_count": {"value": "Zero"}, "isl_subtype": {"value": "H3N8"}, "passage": {"value": "E1"}, "genotype": {"value": "Not assigned"}, "ha_genetic_group": {"value": "UNRECOGNIZABLE"}, "region": {"value": "North America"}, "primary_identifier": {"value": "EPI_ISL_19713509"}, "state": {"value": "AB", "confidence": {"AB": 1.0}, "entropy": -1e-12}, "tri_ambig_count": {"value": "Zero"}, "data_source": {"value": "GISAID"}, "strain_name": {"value": "A/Mallard/Alberta/19/2024"}, "host_generic": {"value": "avian", "confidence": {"avian": 1.0}, "entropy": -1e-12}, "host": {"value": "mallard"}, "country": {"value": "Canada", "confidence": {"Canada": 1.0}, "entropy": -1e-12}, "internal_date": {"value": "2025-7"}, "N_count": {"value": "Zero"}, "isolate_submitter": {"value": "import"}, "ambig_present": {"value": "Absent"}, "segment_lineage": {"value": "Not assigned"}}, "branch_attrs": {"mutations": {}}}, {"name": "A/mallard/Alberta/20/2024_035ef60bed", "node_attrs": {"div": 0.0194, "num_date": {"value": 2024.619, "confidence": [2024.619, 2024.619], "inferred": false}, "isolate_hash": {"value": "035ef60bed668a26f696436ed34726b4"}, "reason_for_submission": {"value": "surveillance"}, "originator": {"value": "St Jude Center of Excellence for Influenza Research and Response  CEIRR Influenza Data Processing and Communication Center"}, "N_present": {"value": "Absent"}, "tn_93_dist_b313": {"value": 0.0111}, "bi_ambig_count": {"value": "Zero"}, "isl_subtype": {"value": "H3N8"}, "passage": {"value": "E1"}, "genotype": {"value": "Not assigned"}, "ha_genetic_group": {"value": "UNRECOGNIZABLE"}, "region": {"value": "North America"}, "primary_identifier": {"value": "EPI_ISL_19713508"}, "state": {"value": "AB", "confidence": {"AB": 1.0}, "entropy": -1e-12}, "tri_ambig_count": {"value": "Zero"}, "data_source": {"value": "GISAID"}, "strain_name": {"value": "A/Mallard/Alberta/20/2024"}, "host_generic": {"value": "avian", "confidence": {"avian": 1.0}, "entropy": -1e-12}, "host": {"value": "mallard"}, "country": {"value": "Canada", "confidence": {"Canada": 1.0}, "entropy": -1e-12}, "internal_date": {"value": "2025-7"}, "N_count": {"value": "Zero"}, "isolate_submitter": {"value": "import"}, "ambig_present": {"value": "Absent"}, "segment_lineage": {"value": "Not assigned"}}, "branch_attrs": {"mutations": {}}}]}]}]}]}]}, {"name": "NODE_0000253", "node_attrs": {"div": 0.018, "num_date": {"value": 2022.854, "confidence": [2022.752, 2023.078]}, "region": {"value": "North America"}, "state": {"value": "AB", "confidence": {"AB": 1.0}, "entropy": 0.000218}, "confidence": {"value": 80.7}, "host_generic": {"value": "avian", "confidence": {"avian": 1.0}, "entropy": 0.000828}, "country": {"value": "Canada", "confidence": {"Canada": 1.0}, "entropy": 0.00106}}, "branch_attrs": {"mutations": {"nuc": ["C1359A"]}}, "children": [{"name": "NODE_0000254", "node_attrs": {"div": 0.0224, "num_date": {"value": 2023.623, "confidence": [2023.585, 2023.623]}, "region": {"value": "North America"}, "state": {"value": "AB", "confidence": {"AB": 1.0}, "entropy": 5.18e-10}, "confidence": {"value": 100}, "host_generic": {"value": "avian", "confidence": {"avian": 1.0}, "entropy": 1.61e-06}, "country": {"value": "Canada", "confidence": {"Canada": 1.0}, "entropy": 1.46e-08}}, "branch_attrs": {"mutations": {"nuc": ["C171T", "G522A", "G531A", "C597T", "T1054C", "A1152G", "A1326G", "G1678A", "G1728A", "G1743A"], "PB2": ["V560I"]}, "labels": {"aa": "PB2: V560I"}}, "children": [{"name": "A/mallard/Alberta/418/2023_c2cc485df9", "node_attrs": {"div": 0.0224, "num_date": {"value": 2023.629, "confidence": [2023.629, 2023.629], "inferred": false}, "isolate_hash": {"value": "c2cc485df95578a90a3cb001151039f9"}, "reason_for_submission": {"value": "surveillance"}, "originator": {"value": "St Jude Center of Excellence for Influenza Research and Response  CEIRR Influenza Data Processing and Communication Center"}, "N_present": {"value": "Absent"}, "tn_93_dist_b313": {"value": 0.0142}, "bi_ambig_count": {"value": "Zero"}, "isl_subtype": {"value": "H3N8"}, "passage": {"value": "OR"}, "genotype": {"value": "Not assigned"}, "ha_genetic_group": {"value": "UNRECOGNIZABLE"}, "region": {"value": "North America"}, "primary_identifier": {"value": "EPI_ISL_19070524"}, "state": {"value": "AB", "confidence": {"AB": 1.0}, "entropy": -1e-12}, "tri_ambig_count": {"value": "Zero"}, "data_source": {"value": "GISAID"}, "strain_name": {"value": "A/Mallard/Alberta/418/2023"}, "host_generic": {"value": "avian", "confidence": {"avian": 1.0}, "entropy": -1e-12}, "host": {"value": "mallard"}, "country": {"value": "Canada", "confidence": {"Canada": 1.0}, "entropy": -1e-12}, "internal_date": {"value": "2024-18"}, "N_count": {"value": "Zero"}, "isolate_submitter": {"value": "import"}, "ambig_present": {"value": "Absent"}, "segment_lineage": {"value": "am2.2"}}, "branch_attrs": {"mutations": {}}}, {"name": "A/mallard/Alberta/415/2023_75af8afeb3", "node_attrs": {"div": 0.0224, "num_date": {"value": 2023.629, "confidence": [2023.629, 2023.629], "inferred": false}, "isolate_hash": {"value": "75af8afeb374eeeb056454723d8b7b58"}, "reason_for_submission": {"value": "surveillance"}, "originator": {"value": "St Jude Center of Excellence for Influenza Research and Response  CEIRR Influenza Data Processing and Communication Center"}, "N_present": {"value": "Absent"}, "tn_93_dist_b313": {"value": 0.0142}, "bi_ambig_count": {"value": "Zero"}, "isl_subtype": {"value": "H3N8"}, "passage": {"value": "OR"}, "genotype": {"value": "Not assigned"}, "ha_genetic_group": {"value": "UNRECOGNIZABLE"}, "region": {"value": "North America"}, "primary_identifier": {"value": "EPI_ISL_19070523"}, "state": {"value": "AB", "confidence": {"AB": 1.0}, "entropy": -1e-12}, "tri_ambig_count": {"value": "Zero"}, "data_source": {"value": "GISAID"}, "strain_name": {"value": "A/Mallard/Alberta/415/2023"}, "host_generic": {"value": "avian", "confidence": {"avian": 1.0}, "entropy": -1e-12}, "host": {"value": "mallard"}, "country": {"value": "Canada", "confidence": {"Canada": 1.0}, "entropy": -1e-12}, "internal_date": {"value": "2024-18"}, "N_count": {"value": "Zero"}, "isolate_submitter": {"value": "import"}, "ambig_present": {"value": "Absent"}, "segment_lineage": {"value": "am2.2"}}, "branch_attrs": {"mutations": {}}}, {"name": "A/mallard/Alberta/182/2023_92b7a4ecb3", "node_attrs": {"div": 0.0224, "num_date": {"value": 2023.623, "confidence": [2023.623, 2023.623], "inferred": false}, "isolate_hash": {"value": "92b7a4ecb359245fd5d7dcc167606a8f"}, "reason_for_submission": {"value": "surveillance"}, "originator": {"value": "St Jude Center of Excellence for Influenza Research and Response  CEIRR Influenza Data Processing and Communication Center"}, "N_present": {"value": "Absent"}, "tn_93_dist_b313": {"value": 0.0142}, "bi_ambig_count": {"value": "Zero"}, "isl_subtype": {"value": "H3N8"}, "passage": {"value": "OR"}, "genotype": {"value": "Not assigned"}, "ha_genetic_group": {"value": "UNRECOGNIZABLE"}, "region": {"value": "North America"}, "primary_identifier": {"value": "EPI_ISL_19070549"}, "state": {"value": "AB", "confidence": {"AB": 1.0}, "entropy": -1e-12}, "tri_ambig_count": {"value": "Zero"}, "data_source": {"value": "GISAID"}, "strain_name": {"value": "A/Mallard/Alberta/182/2023"}, "host_generic": {"value": "avian", "confidence": {"avian": 1.0}, "entropy": -1e-12}, "host": {"value": "mallard"}, "country": {"value": "Canada", "confidence": {"Canada": 1.0}, "entropy": -1e-12}, "internal_date": {"value": "2024-18"}, "N_count": {"value": "Zero"}, "isolate_submitter": {"value": "import"}, "ambig_present": {"value": "Absent"}, "segment_lineage": {"value": "am2.2"}}, "branch_attrs": {"mutations": {}}}, {"name": "A/mallard/Alberta/178/2023_f5ac01098d", "node_attrs": {"div": 0.0224, "num_date": {"value": 2023.623, "confidence": [2023.623, 2023.623], "inferred": false}, "isolate_hash": {"value": "f5ac01098d19d71eb425a932f152d5b3"}, "reason_for_submission": {"value": "surveillance"}, "originator": {"value": "St Jude Center of Excellence for Influenza Research and Response  CEIRR Influenza Data Processing and Communication Center"}, "N_present": {"value": "Absent"}, "tn_93_dist_b313": {"value": 0.0142}, "bi_ambig_count": {"value": "Zero"}, "isl_subtype": {"value": "H3N8"}, "passage": {"value": "OR"}, "genotype": {"value": "Not assigned"}, "ha_genetic_group": {"value": "UNRECOGNIZABLE"}, "region": {"value": "North America"}, "primary_identifier": {"value": "EPI_ISL_19070548"}, "state": {"value": "AB", "confidence": {"AB": 1.0}, "entropy": -1e-12}, "tri_ambig_count": {"value": "Zero"}, "data_source": {"value": "GISAID"}, "strain_name": {"value": "A/Mallard/Alberta/178/2023"}, "host_generic": {"value": "avian", "confidence": {"avian": 1.0}, "entropy": -1e-12}, "host": {"value": "mallard"}, "country": {"value": "Canada", "confidence": {"Canada": 1.0}, "entropy": -1e-12}, "internal_date": {"value": "2024-18"}, "N_count": {"value": "Zero"}, "isolate_submitter": {"value": "import"}, "ambig_present": {"value": "Absent"}, "segment_lineage": {"value": "am2.2"}}, "branch_attrs": {"mutations": {}}}]}, {"name": "NODE_0000086", "node_attrs": {"div": 0.018, "num_date": {"value": 2022.979, "confidence": [2022.787, 2023.208]}, "region": {"value": "North America"}, "state": {"value": "AB", "confidence": {"AB": 0.997, "WA": 0.0026}, "entropy": 0.0193}, "host_generic": {"value": "avian", "confidence": {"avian": 1.0}, "entropy": 0.0011}, "country": {"value": "Canada", "confidence": {"Canada": 0.993, "United States": 0.00651}, "entropy": 0.0393}}, "branch_attrs": {"mutations": {}}, "children": [{"name": "A/mallard/Washington/23-033636-001-original/2023_d6edb4e047", "node_attrs": {"div": 0.0189, "num_date": {"value": 2023.81, "confidence": [2023.81, 2023.81], "inferred": false}, "isolate_hash": {"value": "d6edb4e047b468affbef92e259a26d38"}, "base_id": {"value": "23-033636-001"}, "reason_for_submission": {"value": "surveillance"}, "originator": {"value": "National Veterinary Services Laboratories  USDA"}, "N_present": {"value": "Absent"}, "tn_93_dist_b313": {"value": 0.0106}, "bi_ambig_count": {"value": "Zero"}, "isl_subtype": {"value": "H11N2"}, "passage": {"value": "OR"}, "genotype": {"value": "Not assigned"}, "ha_genetic_group": {"value": "UNRECOGNIZABLE"}, "region": {"value": "North America"}, "primary_identifier": {"value": "EPI_ISL_19429955"}, "state": {"value": "WA", "confidence": {"WA": 1.0}, "entropy": -1e-12}, "tri_ambig_count": {"value": "Zero"}, "data_source": {"value": "GISAID"}, "strain_name": {"value": "A/mallard/Washington/23-033636-001-original/2023"}, "host_generic": {"value": "avian", "confidence": {"avian": 1.0}, "entropy": -1e-12}, "host": {"value": "mallard"}, "country": {"value": "United States", "confidence": {"United States": 1.0}, "entropy": -1e-12}, "internal_date": {"value": "2024-39"}, "N_count": {"value": "Zero"}, "ambig_present": {"value": "Absent"}, "segment_lineage": {"value": "am2.2"}}, "branch_attrs": {"mutations": {"nuc": ["G954A", "T1755C"]}}}, {"name": "NODE_0000258", "node_attrs": {"div": 0.0211, "num_date": {"value": 2023.6, "confidence": [2023.54, 2023.615]}, "region": {"value": "North America"}, "state": {"value": "AB", "confidence": {"AB": 1.0}, "entropy": 7.79e-12}, "confidence": {"value": 99.8}, "host_generic": {"value": "avian", "confidence": {"avian": 1.0}, "entropy": 6.03e-08}, "country": {"value": "Canada", "confidence": {"Canada": 1.0}, "entropy": 4.32e-10}}, "branch_attrs": {"mutations": {"nuc": ["A105C", "C405T", "A993G", "C1197A", "A1569G", "A1570G", "A1896G"], "PB2": ["T524A"]}, "labels": {"aa": "PB2: T524A"}}, "children": [{"name": "A/green-winged_teal/Alberta/576/2023_af69b88d92", "node_attrs": {"div": 0.0216, "num_date": {"value": 2023.634, "confidence": [2023.634, 2023.634], "inferred": false}, "isolate_hash": {"value": "af69b88d929564e5e377abbd53b64b3d"}, "reason_for_submission": {"value": "surveillance"}, "originator": {"value": "St Jude Center of Excellence for Influenza Research and Response  CEIRR Influenza Data Processing and Communication Center"}, "N_present": {"value": "Absent"}, "tn_93_dist_b313": {"value": 0.0124}, "bi_ambig_count": {"value": "Zero"}, "isl_subtype": {"value": "H3N8"}, "passage": {"value": "OR"}, "genotype": {"value": "Not assigned"}, "ha_genetic_group": {"value": "UNRECOGNIZABLE"}, "region": {"value": "North America"}, "primary_identifier": {"value": "EPI_ISL_19070503"}, "state": {"value": "AB", "confidence": {"AB": 1.0}, "entropy": -1e-12}, "tri_ambig_count": {"value": "Zero"}, "data_source": {"value": "GISAID"}, "strain_name": {"value": "A/Green-Winged Teal/Alberta/576/2023"}, "host_generic": {"value": "avian", "confidence": {"avian": 1.0}, "entropy": -1e-12}, "host": {"value": "green-winged teal"}, "country": {"value": "Canada", "confidence": {"Canada": 1.0}, "entropy": -1e-12}, "internal_date": {"value": "2024-18"}, "N_count": {"value": "Zero"}, "isolate_submitter": {"value": "import"}, "ambig_present": {"value": "Absent"}, "segment_lineage": {"value": "am2.2"}}, "branch_attrs": {"mutations": {"nuc": ["G1945A"], "PB2": ["V649I"]}, "labels": {"aa": "PB2: V649I"}}}, {"name": "A/green-winged_teal/Alberta/575/2023_05a57bff07", "node_attrs": {"div": 0.0211, "num_date": {"value": 2023.634, "confidence": [2023.634, 2023.634], "inferred": false}, "isolate_hash": {"value": "05a57bff07f65bfb4457f6cf5a54737c"}, "reason_for_submission": {"value": "surveillance"}, "originator": {"value": "St Jude Center of Excellence for Influenza Research and Response  CEIRR Influenza Data Processing and Communication Center"}, "N_present": {"value": "Absent"}, "tn_93_dist_b313": {"value": 0.0129}, "bi_ambig_count": {"value": "Zero"}, "isl_subtype": {"value": "H3N8"}, "passage": {"value": "OR"}, "genotype": {"value": "Not assigned"}, "ha_genetic_group": {"value": "UNRECOGNIZABLE"}, "region": {"value": "North America"}, "primary_identifier": {"value": "EPI_ISL_19070502"}, "state": {"value": "AB", "confidence": {"AB": 1.0}, "entropy": -1e-12}, "tri_ambig_count": {"value": "Zero"}, "data_source": {"value": "GISAID"}, "strain_name": {"value": "A/Green-Winged Teal/Alberta/575/2023"}, "host_generic": {"value": "avian", "confidence": {"avian": 1.0}, "entropy": -1e-12}, "host": {"value": "green-winged teal"}, "country": {"value": "Canada", "confidence": {"Canada": 1.0}, "entropy": -1e-12}, "internal_date": {"value": "2024-18"}, "N_count": {"value": "Zero"}, "isolate_submitter": {"value": "import"}, "ambig_present": {"value": "Absent"}, "segment_lineage": {"value": "am2.2"}}, "branch_attrs": {"mutations": {}}}, {"name": "A/mallard/Alberta/478/2023_5cd8f61db6", "node_attrs": {"div": 0.0211, "num_date": {"value": 2023.632, "confidence": [2023.632, 2023.632], "inferred": false}, "isolate_hash": {"value": "5cd8f61db648ff6af8bc98a742890feb"}, "reason_for_submission": {"value": "surveillance"}, "originator": {"value": "St Jude Center of Excellence for Influenza Research and Response  CEIRR Influenza Data Processing and Communication Center"}, "N_present": {"value": "Absent"}, "tn_93_dist_b313": {"value": 0.0129}, "bi_ambig_count": {"value": "Zero"}, "isl_subtype": {"value": "H3N8"}, "passage": {"value": "OR"}, "genotype": {"value": "Not assigned"}, "ha_genetic_group": {"value": "UNRECOGNIZABLE"}, "region": {"value": "North America"}, "primary_identifier": {"value": "EPI_ISL_19070529"}, "state": {"value": "AB", "confidence": {"AB": 1.0}, "entropy": -1e-12}, "tri_ambig_count": {"value": "Zero"}, "data_source": {"value": "GISAID"}, "strain_name": {"value": "A/Mallard/Alberta/478/2023"}, "host_generic": {"value": "avian", "confidence": {"avian": 1.0}, "entropy": -1e-12}, "host": {"value": "mallard"}, "country": {"value": "Canada", "confidence": {"Canada": 1.0}, "entropy": -1e-12}, "internal_date": {"value": "2024-18"}, "N_count": {"value": "Zero"}, "isolate_submitter": {"value": "import"}, "ambig_present": {"value": "Absent"}, "segment_lineage": {"value": "am2.2"}}, "branch_attrs": {"mutations": {}}}, {"name": "A/mallard/Alberta/36/2023_37f4e75ae6", "node_attrs": {"div": 0.0211, "num_date": {"value": 2023.621, "confidence": [2023.621, 2023.621], "inferred": false}, "isolate_hash": {"value": "37f4e75ae62533c63607cd0db293be89"}, "reason_for_submission": {"value": "surveillance"}, "originator": {"value": "St Jude Center of Excellence for Influenza Research and Response  CEIRR Influenza Data Processing and Communication Center"}, "N_present": {"value": "Absent"}, "tn_93_dist_b313": {"value": 0.0129}, "bi_ambig_count": {"value": "Zero"}, "isl_subtype": {"value": "H3N8"}, "passage": {"value": "OR"}, "genotype": {"value": "Not assigned"}, "ha_genetic_group": {"value": "UNRECOGNIZABLE"}, "region": {"value": "North America"}, "primary_identifier": {"value": "EPI_ISL_19279598"}, "state": {"value": "AB", "confidence": {"AB": 1.0}, "entropy": -1e-12}, "tri_ambig_count": {"value": "Zero"}, "data_source": {"value": "GISAID"}, "strain_name": {"value": "A/Mallard/Alberta/36/2023"}, "host_generic": {"value": "avian", "confidence": {"avian": 1.0}, "entropy": -1e-12}, "host": {"value": "mallard"}, "country": {"value": "Canada", "confidence": {"Canada": 1.0}, "entropy": -1e-12}, "internal_date": {"value": "2024-30"}, "N_count": {"value": "Zero"}, "isolate_submitter": {"value": "import"}, "ambig_present": {"value": "Absent"}, "segment_lineage": {"value": "am2.2"}}, "branch_attrs": {"mutations": {}}}, {"name": "NODE_0000089", "node_attrs": {"div": 0.0211, "num_date": {"value": 2023.621, "confidence": [2023.584, 2023.621]}, "region": {"value": "North America"}, "state": {"value": "AB", "confidence": {"AB": 1.0}, "entropy": 1.23e-05}, "host_generic": {"value": "avian", "confidence": {"avian": 1.0}, "entropy": 0.000471}, "country": {"value": "Canada", "confidence": {"Canada": 1.0}, "entropy": 9.58e-05}}, "branch_attrs": {"mutations": {}}, "children": [{"name": "A/mallard/Alberta/29/2023_49bf54323d", "node_attrs": {"div": 0.0211, "num_date": {"value": 2023.621, "confidence": [2023.621, 2023.621], "inferred": false}, "isolate_hash": {"value": "49bf54323dec1adffa8afdadec976aed"}, "reason_for_submission": {"value": "surveillance"}, "originator": {"value": "St Jude Center of Excellence for Influenza Research and Response  CEIRR Influenza Data Processing and Communication Center"}, "N_present": {"value": "Absent"}, "tn_93_dist_b313": {"value": 0.0129}, "bi_ambig_count": {"value": "Zero"}, "isl_subtype": {"value": "H3N8"}, "passage": {"value": "OR"}, "genotype": {"value": "Not assigned"}, "ha_genetic_group": {"value": "UNRECOGNIZABLE"}, "region": {"value": "North America"}, "primary_identifier": {"value": "EPI_ISL_19279596"}, "state": {"value": "AB", "confidence": {"AB": 1.0}, "entropy": -1e-12}, "tri_ambig_count": {"value": "Zero"}, "data_source": {"value": "GISAID"}, "strain_name": {"value": "A/Mallard/Alberta/29/2023"}, "host_generic": {"value": "avian", "confidence": {"avian": 1.0}, "entropy": -1e-12}, "host": {"value": "mallard"}, "country": {"value": "Canada", "confidence": {"Canada": 1.0}, "entropy": -1e-12}, "internal_date": {"value": "2024-30"}, "N_count": {"value": "Zero"}, "isolate_submitter": {"value": "import"}, "ambig_present": {"value": "Absent"}, "segment_lineage": {"value": "am2.2"}}, "branch_attrs": {"mutations": {}}}, {"name": "A/green-winged_teal/Alberta/395/2023_66ff27f693", "node_attrs": {"div": 0.0211, "num_date": {"value": 2023.629, "confidence": [2023.629, 2023.629], "inferred": false}, "isolate_hash": {"value": "66ff27f6934ebeb881890a1319d797ff"}, "reason_for_submission": {"value": "surveillance"}, "originator": {"value": "St Jude Center of Excellence for Influenza Research and Response  CEIRR Influenza Data Processing and Communication Center"}, "N_present": {"value": "Absent"}, "tn_93_dist_b313": {"value": 0.0129}, "bi_ambig_count": {"value": "Zero"}, "isl_subtype": {"value": "H3N8"}, "passage": {"value": "OR"}, "genotype": {"value": "Not assigned"}, "ha_genetic_group": {"value": "UNRECOGNIZABLE"}, "region": {"value": "North America"}, "primary_identifier": {"value": "EPI_ISL_19070501"}, "state": {"value": "AB", "confidence": {"AB": 1.0}, "entropy": -1e-12}, "tri_ambig_count": {"value": "Zero"}, "data_source": {"value": "GISAID"}, "strain_name": {"value": "A/Green-Winged Teal/Alberta/395/2023"}, "host_generic": {"value": "avian", "confidence": {"avian": 1.0}, "entropy": -1e-12}, "host": {"value": "green-winged teal"}, "country": {"value": "Canada", "confidence": {"Canada": 1.0}, "entropy": -1e-12}, "internal_date": {"value": "2024-18"}, "N_count": {"value": "Zero"}, "isolate_submitter": {"value": "import"}, "ambig_present": {"value": "Absent"}, "segment_lineage": {"value": "am2.2"}}, "branch_attrs": {"mutations": {}}}]}]}]}]}]}, {"name": "NODE_0000088", "node_attrs": {"div": 0.0167, "num_date": {"value": 2022.491, "confidence": [2022.466, 2022.561]}, "region": {"value": "North America"}, "state": {"value": "AB", "confidence": {"AB": 1.0}, "entropy": 5.63e-05}, "host_generic": {"value": "avian", "confidence": {"avian": 1.0}, "entropy": 0.000539}, "country": {"value": "Canada", "confidence": {"Canada": 1.0}, "entropy": 0.000479}}, "branch_attrs": {"mutations": {}}, "children": [{"name": "NODE_0000239", "node_attrs": {"div": 0.0185, "num_date": {"value": 2022.571, "confidence": [2022.534, 2022.608]}, "region": {"value": "North America"}, "state": {"value": "AB", "confidence": {"AB": 0.999}, "entropy": 0.00878}, "confidence": {"value": 96.4}, "host_generic": {"value": "avian", "confidence": {"avian": 1.0}, "entropy": 0.000516}, "country": {"value": "Canada", "confidence": {"Canada": 1.0}, "entropy": 0.000101}}, "branch_attrs": {"mutations": {"nuc": ["A441C", "G1221A", "C1224T", "T1390C"]}}, "children": [{"name": "A/mallard/Alberta/166/2022_f968b257ec", "node_attrs": {"div": 0.0194, "num_date": {"value": 2022.637, "confidence": [2022.637, 2022.637], "inferred": false}, "isolate_hash": {"value": "f968b257eccda60e17d9fdcc90404b89"}, "reason_for_submission": {"value": "surveillance"}, "N_present": {"value": "Absent"}, "tn_93_dist_b313": {"value": 0.0111}, "bi_ambig_count": {"value": "Zero"}, "isl_subtype": {"value": "H3N8"}, "passage": {"value": "X"}, "genotype": {"value": "Not assigned"}, "ha_genetic_group": {"value": "UNRECOGNIZABLE"}, "region": {"value": "North America"}, "primary_identifier": {"value": "EPI_ISL_16215995"}, "state": {"value": "AB", "confidence": {"AB": 0.877, "MT": 0.0109, "ID": 0.00659, "MN": 0.00622, "WA": 0.00568, "SK": 0.00525, "WY": 0.00488, "OR": 0.00454, "ND": 0.0042, "AK": 0.00375, "CA": 0.00371, "UT": 0.0036, "KS": 0.00293, "MS": 0.00283, "CO": 0.00239, "BC": 0.00239, "LA": 0.00236, "IN": 0.00228, "MB": 0.00214, "TX": 0.00207, "ME": 0.00205, "DE": 0.00201, "SD": 0.002, "NY": 0.00197, "FL": 0.00189, "OK": 0.00186, "MI": 0.00186, "IL": 0.00182, "OH": 0.00165, "TN": 0.00165, "YT": 0.00162, "NE": 0.00154, "PA": 0.00154, "WI": 0.0015, "MA": 0.0015, "IA": 0.00146, "NV": 0.00142, "SC": 0.00139, "NC": 0.00136, "QC": 0.00133, "NH": 0.00132, "AZ": 0.0013, "PE": 0.00129, "AR": 0.00129, "VA": 0.00128, "AL": 0.00125, "VT": 0.00124, "MO": 0.00116}, "entropy": 0.826}, "tri_ambig_count": {"value": "Zero"}, "data_source": {"value": "GISAID"}, "strain_name": {"value": "A/Mallard/Alberta/166/2022"}, "host_generic": {"value": "avian", "confidence": {"avian": 1.0}, "entropy": -1e-12}, "host": {"value": "mallard"}, "country": {"value": "Canada", "confidence": {"Canada": 1.0}, "entropy": -1e-12}, "N_count": {"value": "Zero"}, "isolate_submitter": {"value": "import"}, "ambig_present": {"value": "Absent"}, "segment_lineage": {"value": "Not assigned"}}, "branch_attrs": {"mutations": {"nuc": ["C594T", "C1617T"]}}}, {"name": "NODE_0000092", "node_attrs": {"div": 0.0185, "num_date": {"value": 2022.588, "confidence": [2022.55, 2022.627]}, "region": {"value": "North America"}, "state": {"value": "AB", "confidence": {"AB": 0.999}, "entropy": 0.0112}, "host_generic": {"value": "avian", "confidence": {"avian": 1.0}, "entropy": 0.000868}, "country": {"value": "Canada", "confidence": {"Canada": 1.0}, "entropy": 0.000184}}, "branch_attrs": {"mutations": {}}, "children": [{"name": "A/mallard/Alberta/103/2022_98f89ae84b", "node_attrs": {"div": 0.0189, "num_date": {"value": 2022.634, "confidence": [2022.634, 2022.634], "inferred": false}, "isolate_hash": {"value": "98f89ae84ba964701530885952b27b3c"}, "reason_for_submission": {"value": "surveillance"}, "N_present": {"value": "Absent"}, "tn_93_dist_b313": {"value": 0.0106}, "bi_ambig_count": {"value": "Zero"}, "isl_subtype": {"value": "H3N8"}, "passage": {"value": "X"}, "genotype": {"value": "Not assigned"}, "ha_genetic_group": {"value": "UNRECOGNIZABLE"}, "region": {"value": "North America"}, "primary_identifier": {"value": "EPI_ISL_16215993"}, "state": {"value": "AB", "confidence": {"AB": 0.877, "MT": 0.0109, "ID": 0.00661, "MN": 0.00623, "WA": 0.0057, "SK": 0.00526, "WY": 0.00489, "OR": 0.00455, "ND": 0.00421, "AK": 0.00375, "CA": 0.00372, "UT": 0.00361, "KS": 0.00293, "MS": 0.00283, "BC": 0.0024, "CO": 0.0024, "LA": 0.00236, "IN": 0.00228, "MB": 0.00214, "TX": 0.00207, "ME": 0.00205, "DE": 0.00202, "SD": 0.002, "NY": 0.00197, "FL": 0.00189, "OK": 0.00186, "MI": 0.00186, "IL": 0.00182, "OH": 0.00166, "TN": 0.00166, "YT": 0.00162, "NE": 0.00154, "PA": 0.00154, "WI": 0.0015, "MA": 0.0015, "IA": 0.00146, "NV": 0.00143, "SC": 0.00139, "NC": 0.00136, "QC": 0.00133, "NH": 0.00132, "AZ": 0.0013, "PE": 0.00129, "AR": 0.00129, "VA": 0.00128, "AL": 0.00125, "VT": 0.00124, "MO": 0.00116}, "entropy": 0.827}, "tri_ambig_count": {"value": "Zero"}, "data_source": {"value": "GISAID"}, "strain_name": {"value": "A/Mallard/Alberta/103/2022"}, "host_generic": {"value": "avian", "confidence": {"avian": 1.0}, "entropy": -1e-12}, "host": {"value": "mallard"}, "country": {"value": "Canada", "confidence": {"Canada": 1.0}, "entropy": -1e-12}, "N_count": {"value": "Zero"}, "isolate_submitter": {"value": "import"}, "ambig_present": {"value": "Absent"}, "segment_lineage": {"value": "am2.2"}}, "branch_attrs": {"mutations": {"nuc": ["A2033G"], "PB2": ["D678G"]}, "labels": {"aa": "PB2: D678G"}}}, {"name": "NODE_0000241", "node_attrs": {"div": 0.0194, "num_date": {"value": 2023.456, "confidence": [2023.15, 2023.614]}, "region": {"value": "North America"}, "state": {"value": "AB", "confidence": {"AB": 1.0}, "entropy": 5.03e-05}, "confidence": {"value": 94.2}, "host_generic": {"value": "avian", "confidence": {"avian": 1.0}, "entropy": 0.000868}, "country": {"value": "Canada", "confidence": {"Canada": 1.0}, "entropy": 0.000184}}, "branch_attrs": {"mutations": {"nuc": ["A161G", "A1452G"], "PB2": ["K54R"]}, "labels": {"aa": "PB2: K54R"}}, "children": [{"name": "A/mallard/Alberta/225/2023_18f600b1c5", "node_attrs": {"div": 0.0198, "num_date": {"value": 2023.626, "confidence": [2023.626, 2023.626], "inferred": false}, "isolate_hash": {"value": "18f600b1c5852c6fbee37d8bc30654c4"}, "reason_for_submission": {"value": "surveillance"}, "originator": {"value": "St Jude Center of Excellence for Influenza Research and Response  CEIRR Influenza Data Processing and Communication Center"}, "N_present": {"value": "Absent"}, "tn_93_dist_b313": {"value": 0.0115}, "bi_ambig_count": {"value": "Zero"}, "isl_subtype": {"value": "H4N6"}, "passage": {"value": "OR"}, "genotype": {"value": "Not assigned"}, "ha_genetic_group": {"value": "UNRECOGNIZABLE"}, "region": {"value": "North America"}, "primary_identifier": {"value": "EPI_ISL_19070553"}, "state": {"value": "AB", "confidence": {"AB": 1.0}, "entropy": -1e-12}, "tri_ambig_count": {"value": "Zero"}, "data_source": {"value": "GISAID"}, "strain_name": {"value": "A/Mallard/Alberta/225/2023"}, "host_generic": {"value": "avian", "confidence": {"avian": 1.0}, "entropy": -1e-12}, "host": {"value": "mallard"}, "country": {"value": "Canada", "confidence": {"Canada": 1.0}, "entropy": -1e-12}, "internal_date": {"value": "2024-18"}, "N_count": {"value": "Zero"}, "isolate_submitter": {"value": "import"}, "ambig_present": {"value": "Absent"}, "segment_lineage": {"value": "am2.2"}}, "branch_attrs": {"mutations": {"nuc": ["T1379C"], "PB2": ["M460T"]}, "labels": {"aa": "PB2: M460T"}}}, {"name": "NODE_0000093", "node_attrs": {"div": 0.0194, "num_date": {"value": 2023.525, "confidence": [2023.368, 2023.618]}, "region": {"value": "North America"}, "state": {"value": "AB", "confidence": {"AB": 1.0}, "entropy": 1.25e-05}, "host_generic": {"value": "avian", "confidence": {"avian": 1.0}, "entropy": 0.000514}, "country": {"value": "Canada", "confidence": {"Canada": 1.0}, "entropy": 9.79e-05}}, "branch_attrs": {"mutations": {}}, "children": [{"name": "A/mallard/Alberta/445/2023_f34cbaaf6d", "node_attrs": {"div": 0.0198, "num_date": {"value": 2023.632, "confidence": [2023.632, 2023.632], "inferred": false}, "isolate_hash": {"value": "f34cbaaf6d2afa0769d68b14a32b9d28"}, "reason_for_submission": {"value": "surveillance"}, "originator": {"value": "St Jude Center of Excellence for Influenza Research and Response  CEIRR Influenza Data Processing and Communication Center"}, "N_present": {"value": "Absent"}, "tn_93_dist_b313": {"value": 0.0115}, "bi_ambig_count": {"value": "Zero"}, "isl_subtype": {"value": "H4N6"}, "passage": {"value": "OR"}, "genotype": {"value": "Not assigned"}, "ha_genetic_group": {"value": "UNRECOGNIZABLE"}, "region": {"value": "North America"}, "primary_identifier": {"value": "EPI_ISL_19070526"}, "state": {"value": "AB", "confidence": {"AB": 1.0}, "entropy": -1e-12}, "tri_ambig_count": {"value": "Zero"}, "data_source": {"value": "GISAID"}, "strain_name": {"value": "A/Mallard/Alberta/445/2023"}, "host_generic": {"value": "avian", "confidence": {"avian": 1.0}, "entropy": -1e-12}, "host": {"value": "mallard"}, "country": {"value": "Canada", "confidence": {"Canada": 1.0}, "entropy": -1e-12}, "internal_date": {"value": "2024-18"}, "N_count": {"value": "Zero"}, "isolate_submitter": {"value": "import"}, "ambig_present": {"value": "Absent"}, "segment_lineage": {"value": "am2.2"}}, "branch_attrs": {"mutations": {"nuc": ["G1056A"]}}}, {"name": "NODE_0000094", "node_attrs": {"div": 0.0194, "num_date": {"value": 2023.623, "confidence": [2023.515, 2023.623]}, "region": {"value": "North America"}, "state": {"value": "AB", "confidence": {"AB": 1.0}, "entropy": 1.24e-05}, "host_generic": {"value": "avian", "confidence": {"avian": 1.0}, "entropy": 0.000487}, "country": {"value": "Canada", "confidence": {"Canada": 1.0}, "entropy": 9.65e-05}}, "branch_attrs": {"mutations": {}}, "children": [{"name": "A/mallard/Alberta/224/2023_7935a8059d", "node_attrs": {"div": 0.0194, "num_date": {"value": 2023.626, "confidence": [2023.626, 2023.626], "inferred": false}, "isolate_hash": {"value": "7935a8059da19fb736a8cf2d7f208ea8"}, "reason_for_submission": {"value": "surveillance"}, "originator": {"value": "St Jude Center of Excellence for Influenza Research and Response  CEIRR Influenza Data Processing and Communication Center"}, "N_present": {"value": "Absent"}, "tn_93_dist_b313": {"value": 0.0111}, "bi_ambig_count": {"value": "Zero"}, "isl_subtype": {"value": "H4N6"}, "passage": {"value": "OR"}, "genotype": {"value": "Not assigned"}, "ha_genetic_group": {"value": "UNRECOGNIZABLE"}, "region": {"value": "North America"}, "primary_identifier": {"value": "EPI_ISL_19070551"}, "state": {"value": "AB", "confidence": {"AB": 1.0}, "entropy": -1e-12}, "tri_ambig_count": {"value": "Zero"}, "data_source": {"value": "GISAID"}, "strain_name": {"value": "A/Mallard/Alberta/224/2023"}, "host_generic": {"value": "avian", "confidence": {"avian": 1.0}, "entropy": -1e-12}, "host": {"value": "mallard"}, "country": {"value": "Canada", "confidence": {"Canada": 1.0}, "entropy": -1e-12}, "internal_date": {"value": "2024-18"}, "N_count": {"value": "Zero"}, "isolate_submitter": {"value": "import"}, "ambig_present": {"value": "Absent"}, "segment_lineage": {"value": "am2.2"}}, "branch_attrs": {"mutations": {}}}, {"name": "A/mallard/Alberta/117/2023_e8edcde0bc", "node_attrs": {"div": 0.0194, "num_date": {"value": 2023.623, "confidence": [2023.623, 2023.623], "inferred": false}, "isolate_hash": {"value": "e8edcde0bce3e2d9fa1bd2d30e315961"}, "reason_for_submission": {"value": "surveillance"}, "originator": {"value": "St Jude Center of Excellence for Influenza Research and Response  CEIRR Influenza Data Processing and Communication Center"}, "N_present": {"value": "Absent"}, "tn_93_dist_b313": {"value": 0.0111}, "bi_ambig_count": {"value": "Zero"}, "isl_subtype": {"value": "H4N6"}, "passage": {"value": "OR"}, "genotype": {"value": "Not assigned"}, "ha_genetic_group": {"value": "UNRECOGNIZABLE"}, "region": {"value": "North America"}, "primary_identifier": {"value": "EPI_ISL_19162635"}, "state": {"value": "AB", "confidence": {"AB": 1.0}, "entropy": -1e-12}, "tri_ambig_count": {"value": "Zero"}, "data_source": {"value": "GISAID"}, "strain_name": {"value": "A/Mallard/Alberta/117/2023"}, "host_generic": {"value": "avian", "confidence": {"avian": 1.0}, "entropy": -1e-12}, "host": {"value": "mallard"}, "country": {"value": "Canada", "confidence": {"Canada": 1.0}, "entropy": -1e-12}, "internal_date": {"value": "2024-22"}, "N_count": {"value": "Zero"}, "isolate_submitter": {"value": "import"}, "ambig_present": {"value": "Absent"}, "segment_lineage": {"value": "am2.2"}}, "branch_attrs": {"mutations": {}}}]}]}]}]}]}, {"name": "NODE_0000097", "node_attrs": {"div": 0.0167, "num_date": {"value": 2022.549, "confidence": [2022.48, 2022.771]}, "region": {"value": "North America"}, "state": {"value": "AB", "confidence": {"AB": 1.0}, "entropy": 0.00043}, "host_generic": {"value": "avian", "confidence": {"avian": 1.0}, "entropy": 0.000958}, "country": {"value": "Canada", "confidence": {"Canada": 0.996, "United States": 0.00444}, "entropy": 0.0285}}, "branch_attrs": {"mutations": {}}, "children": [{"name": "NODE_0000234", "node_attrs": {"div": 0.018, "num_date": {"value": 2022.846, "confidence": [2022.75, 2023.138]}, "region": {"value": "North America"}, "state": {"value": "AB", "confidence": {"AB": 1.0}, "entropy": 3.51e-05}, "confidence": {"value": 91.9}, "host_generic": {"value": "avian", "confidence": {"avian": 1.0}, "entropy": 0.00119}, "country": {"value": "Canada", "confidence": {"Canada": 1.0}, "entropy": 0.00118}}, "branch_attrs": {"mutations": {"nuc": ["C639T", "T891C", "G1086A"]}}, "children": [{"name": "NODE_0000235", "node_attrs": {"div": 0.0202, "num_date": {"value": 2023.623, "confidence": [2023.505, 2023.623]}, "region": {"value": "North America"}, "state": {"value": "AB", "confidence": {"AB": 1.0}, "entropy": 2.09e-05}, "confidence": {"value": 98}, "host_generic": {"value": "avian", "confidence": {"avian": 1.0}, "entropy": 0.000774}, "country": {"value": "Canada", "confidence": {"Canada": 1.0}, "entropy": 0.000169}}, "branch_attrs": {"mutations": {"nuc": ["G192A", "T666C", "A1455G", "G1750A", "C2241T"], "PB2": ["M64I", "V584I"]}, "labels": {"aa": "PB2: M64I, V584I"}}, "children": [{"name": "A/Northern_pintail/Alberta/146/2023_ab6a301555", "node_attrs": {"div": 0.0202, "num_date": {"value": 2023.623, "confidence": [2023.623, 2023.623], "inferred": false}, "isolate_hash": {"value": "ab6a3015552f0f5301f4f94c54fa64f8"}, "reason_for_submission": {"value": "surveillance"}, "originator": {"value": "St Jude Center of Excellence for Influenza Research and Response  CEIRR Influenza Data Processing and Communication Center"}, "N_present": {"value": "Absent"}, "tn_93_dist_b313": {"value": 0.012}, "bi_ambig_count": {"value": "Zero"}, "isl_subtype": {"value": "H3N8"}, "passage": {"value": "OR"}, "genotype": {"value": "Not assigned"}, "ha_genetic_group": {"value": "UNRECOGNIZABLE"}, "region": {"value": "North America"}, "primary_identifier": {"value": "EPI_ISL_19070477"}, "state": {"value": "AB", "confidence": {"AB": 1.0}, "entropy": -1e-12}, "tri_ambig_count": {"value": "Zero"}, "data_source": {"value": "GISAID"}, "strain_name": {"value": "A/Northern pintail/Alberta/146/2023"}, "host_generic": {"value": "avian", "confidence": {"avian": 1.0}, "entropy": -1e-12}, "host": {"value": "northern pintail"}, "country": {"value": "Canada", "confidence": {"Canada": 1.0}, "entropy": -1e-12}, "internal_date": {"value": "2024-18"}, "N_count": {"value": "Zero"}, "isolate_submitter": {"value": "import"}, "ambig_present": {"value": "Absent"}, "segment_lineage": {"value": "am2.2"}}, "branch_attrs": {"mutations": {}}}, {"name": "A/mallard/Alberta/306/2023_e8952b76a7", "node_attrs": {"div": 0.0202, "num_date": {"value": 2023.626, "confidence": [2023.626, 2023.626], "inferred": false}, "isolate_hash": {"value": "e8952b76a73dc9d9cb5d7d68efdc449e"}, "reason_for_submission": {"value": "surveillance"}, "originator": {"value": "St Jude Center of Excellence for Influenza Research and Response  CEIRR Influenza Data Processing and Communication Center"}, "N_present": {"value": "Absent"}, "tn_93_dist_b313": {"value": 0.012}, "bi_ambig_count": {"value": "Zero"}, "isl_subtype": {"value": "H3N8"}, "passage": {"value": "OR"}, "genotype": {"value": "Not assigned"}, "ha_genetic_group": {"value": "UNRECOGNIZABLE"}, "region": {"value": "North America"}, "primary_identifier": {"value": "EPI_ISL_19070559"}, "state": {"value": "AB", "confidence": {"AB": 1.0}, "entropy": -1e-12}, "tri_ambig_count": {"value": "Zero"}, "data_source": {"value": "GISAID"}, "strain_name": {"value": "A/Mallard/Alberta/306/2023"}, "host_generic": {"value": "avian", "confidence": {"avian": 1.0}, "entropy": -1e-12}, "host": {"value": "mallard"}, "country": {"value": "Canada", "confidence": {"Canada": 1.0}, "entropy": -1e-12}, "internal_date": {"value": "2024-18"}, "N_count": {"value": "Zero"}, "isolate_submitter": {"value": "import"}, "ambig_present": {"value": "Absent"}, "segment_lineage": {"value": "am2.2"}}, "branch_attrs": {"mutations": {}}}]}, {"name": "NODE_0000236", "node_attrs": {"div": 0.0207, "num_date": {"value": 2023.537, "confidence": [2023.412, 2023.621]}, "region": {"value": "North America"}, "state": {"value": "AB", "confidence": {"AB": 1.0}, "entropy": 1.86e-05}, "confidence": {"value": 98.9}, "host_generic": {"value": "avian", "confidence": {"avian": 1.0}, "entropy": 0.000724}, "country": {"value": "Canada", "confidence": {"Canada": 1.0}, "entropy": 0.000153}}, "branch_attrs": {"mutations": {"nuc": ["G210A", "A1188G", "T1303C", "G1560A", "T1719C", "C2274T"]}}, "children": [{"name": "A/mallard/Alberta/568/2023_8b97105674", "node_attrs": {"div": 0.0211, "num_date": {"value": 2023.634, "confidence": [2023.634, 2023.634], "inferred": false}, "isolate_hash": {"value": "8b9710567429678fbb53c6ed9d009bd1"}, "reason_for_submission": {"value": "surveillance"}, "originator": {"value": "St Jude Center of Excellence for Influenza Research and Response  CEIRR Influenza Data Processing and Communication Center"}, "N_present": {"value": "Absent"}, "tn_93_dist_b313": {"value": 0.0129}, "bi_ambig_count": {"value": "Zero"}, "isl_subtype": {"value": "H11N2"}, "passage": {"value": "OR"}, "genotype": {"value": "Not assigned"}, "ha_genetic_group": {"value": "UNRECOGNIZABLE"}, "region": {"value": "North America"}, "primary_identifier": {"value": "EPI_ISL_19070520"}, "state": {"value": "AB", "confidence": {"AB": 1.0}, "entropy": -1e-12}, "tri_ambig_count": {"value": "Zero"}, "data_source": {"value": "GISAID"}, "strain_name": {"value": "A/Mallard/Alberta/568/2023"}, "host_generic": {"value": "avian", "confidence": {"avian": 1.0}, "entropy": -1e-12}, "host": {"value": "mallard"}, "country": {"value": "Canada", "confidence": {"Canada": 1.0}, "entropy": -1e-12}, "internal_date": {"value": "2024-18"}, "N_count": {"value": "Zero"}, "isolate_submitter": {"value": "import"}, "ambig_present": {"value": "Absent"}, "segment_lineage": {"value": "am2.2"}}, "branch_attrs": {"mutations": {"nuc": ["G708A"]}}}, {"name": "NODE_0000102", "node_attrs": {"div": 0.0207, "num_date": {"value": 2023.626, "confidence": [2023.532, 2023.626]}, "region": {"value": "North America"}, "state": {"value": "AB", "confidence": {"AB": 1.0}, "entropy": 1.24e-05}, "host_generic": {"value": "avian", "confidence": {"avian": 1.0}, "entropy": 0.000494}, "country": {"value": "Canada", "confidence": {"Canada": 1.0}, "entropy": 9.7e-05}}, "branch_attrs": {"mutations": {}}, "children": [{"name": "A/mallard/Alberta/554/2023_f4fb1b9cc6", "node_attrs": {"div": 0.0207, "num_date": {"value": 2023.634, "confidence": [2023.634, 2023.634], "inferred": false}, "isolate_hash": {"value": "f4fb1b9cc6dfcaace47c9bf71505aa27"}, "reason_for_submission": {"value": "surveillance"}, "originator": {"value": "St Jude Center of Excellence for Influenza Research and Response  CEIRR Influenza Data Processing and Communication Center"}, "N_present": {"value": "Absent"}, "tn_93_dist_b313": {"value": 0.0124}, "bi_ambig_count": {"value": "Zero"}, "isl_subtype": {"value": "H11N2"}, "passage": {"value": "OR"}, "genotype": {"value": "Not assigned"}, "ha_genetic_group": {"value": "UNRECOGNIZABLE"}, "region": {"value": "North America"}, "primary_identifier": {"value": "EPI_ISL_19070539"}, "state": {"value": "AB", "confidence": {"AB": 1.0}, "entropy": -1e-12}, "tri_ambig_count": {"value": "Zero"}, "data_source": {"value": "GISAID"}, "strain_name": {"value": "A/Mallard/Alberta/554/2023"}, "host_generic": {"value": "avian", "confidence": {"avian": 1.0}, "entropy": -1e-12}, "host": {"value": "mallard"}, "country": {"value": "Canada", "confidence": {"Canada": 1.0}, "entropy": -1e-12}, "internal_date": {"value": "2024-18"}, "N_count": {"value": "Zero"}, "isolate_submitter": {"value": "import"}, "ambig_present": {"value": "Absent"}, "segment_lineage": {"value": "am2.2"}}, "branch_attrs": {"mutations": {}}}, {"name": "A/mallard/Alberta/238/2023_ffa5e985e1", "node_attrs": {"div": 0.0207, "num_date": {"value": 2023.626, "confidence": [2023.626, 2023.626], "inferred": false}, "isolate_hash": {"value": "ffa5e985e1631dcdd61fbff53b271573"}, "reason_for_submission": {"value": "surveillance"}, "originator": {"value": "St Jude Center of Excellence for Influenza Research and Response  CEIRR Influenza Data Processing and Communication Center"}, "N_present": {"value": "Absent"}, "tn_93_dist_b313": {"value": 0.0124}, "bi_ambig_count": {"value": "Zero"}, "isl_subtype": {"value": "H11N2"}, "passage": {"value": "OR"}, "genotype": {"value": "Not assigned"}, "ha_genetic_group": {"value": "UNRECOGNIZABLE"}, "region": {"value": "North America"}, "primary_identifier": {"value": "EPI_ISL_19070563"}, "state": {"value": "AB", "confidence": {"AB": 1.0}, "entropy": -1e-12}, "tri_ambig_count": {"value": "Zero"}, "data_source": {"value": "GISAID"}, "strain_name": {"value": "A/Mallard/Alberta/238/2023"}, "host_generic": {"value": "avian", "confidence": {"avian": 1.0}, "entropy": -1e-12}, "host": {"value": "mallard"}, "country": {"value": "Canada", "confidence": {"Canada": 1.0}, "entropy": -1e-12}, "internal_date": {"value": "2024-18"}, "N_count": {"value": "Zero"}, "isolate_submitter": {"value": "import"}, "ambig_present": {"value": "Absent"}, "segment_lineage": {"value": "am2.2"}}, "branch_attrs": {"mutations": {}}}]}]}]}, {"name": "NODE_0000263", "node_attrs": {"div": 0.0189, "num_date": {"value": 2023.453, "confidence": [2023.254, 2023.668]}, "region": {"value": "North America"}, "state": {"value": "AB", "confidence": {"AB": 0.971, "ND": 0.0287}, "entropy": 0.13}, "confidence": {"value": 98.6}, "host_generic": {"value": "avian", "confidence": {"avian": 1.0}, "entropy": -1e-12}, "country": {"value": "United States", "confidence": {"United States": 1.0}, "entropy": 0.00132}}, "branch_attrs": {"mutations": {"nuc": ["A243G", "T306C", "G1020A", "T1323C", "C1412T"], "PB2": ["T471I"]}, "labels": {"aa": "PB2: T471I"}}, "children": [{"name": "A/snow_goose/AB/FAV-0047-5/2024_ebf6e4b338", "node_attrs": {"div": 0.0207, "num_date": {"value": 2023.927, "confidence": [2023.927, 2023.927], "inferred": false}, "isolate_hash": {"value": "ebf6e4b338b06b35cc8af0042c973c03"}, "reason_for_submission": {"value": "surveillance"}, "originator": {"value": "Alberta Agriculture and Forestry Government of Alberta"}, "N_present": {"value": "Absent"}, "tn_93_dist_b313": {"value": 0.0124}, "bi_ambig_count": {"value": "Zero"}, "isl_subtype": {"value": "H5N1"}, "passage": {"value": "X"}, "genotype": {"value": "Not assigned"}, "ha_genetic_group": {"value": "2.3.4.4b"}, "region": {"value": "North America"}, "primary_identifier": {"value": "EPI_ISL_19776129"}, "state": {"value": "AB", "confidence": {"AB": 1.0}, "entropy": -1e-12}, "tri_ambig_count": {"value": "Zero"}, "data_source": {"value": "GISAID"}, "strain_name": {"value": "A/Snow_Goose/AB/FAV-0047-5/2024"}, "host_generic": {"value": "avian", "confidence": {"avian": 1.0}, "entropy": -1e-12}, "host": {"value": "snow goose"}, "country": {"value": "Canada", "confidence": {"Canada": 1.0}, "entropy": -1e-12}, "internal_date": {"value": "2025-19"}, "N_count": {"value": "Zero"}, "isolate_submitter": {"value": "CA-Win-CFIA"}, "ambig_present": {"value": "Absent"}, "segment_lineage": {"value": "am2.2"}}, "branch_attrs": {"mutations": {"nuc": ["A105G", "G339A", "G480A", "G966A"]}}}, {"name": "A/mallard/North_Dakota/23-034416-003-original/2023_c92b098f29", "node_attrs": {"div": 0.0202, "num_date": {"value": 2023.837, "confidence": [2023.837, 2023.837], "inferred": false}, "isolate_hash": {"value": "c92b098f292e4cfe9ab98966675b36df"}, "base_id": {"value": "23-034416-003"}, "reason_for_submission": {"value": "surveillance"}, "originator": {"value": "National Veterinary Services Laboratories  USDA"}, "N_present": {"value": "Absent"}, "tn_93_dist_b313": {"value": 0.012}, "bi_ambig_count": {"value": "Zero"}, "isl_subtype": {"value": "H5N1"}, "passage": {"value": "OR"}, "genotype": {"value": "B3.7"}, "ha_genetic_group": {"value": "2.3.4.4b"}, "region": {"value": "North America"}, "primary_identifier": {"value": "EPI_ISL_19260818"}, "state": {"value": "ND", "confidence": {"ND": 1.0}, "entropy": -1e-12}, "tri_ambig_count": {"value": "Zero"}, "data_source": {"value": "GISAID"}, "strain_name": {"value": "A/mallard/North Dakota/23-034416-003-original/2023"}, "host_generic": {"value": "avian", "confidence": {"avian": 1.0}, "entropy": -1e-12}, "host": {"value": "mallard"}, "country": {"value": "United States", "confidence": {"United States": 1.0}, "entropy": -1e-12}, "internal_date": {"value": "2024-29"}, "N_count": {"value": "Zero"}, "ambig_present": {"value": "Absent"}, "segment_lineage": {"value": "am2.2"}}, "branch_attrs": {"mutations": {"nuc": ["A349G", "C1150T", "C1557T"], "PB2": ["T117A"]}, "labels": {"aa": "PB2: T117A"}}}, {"name": "A/swan/Texas/23-030412-001-original/2023_cc83ae2fa1", "node_attrs": {"div": 0.0198, "num_date": {"value": 2023.763, "confidence": [2023.763, 2023.763], "inferred": false}, "isolate_hash": {"value": "cc83ae2fa1fd073f0ea45e99ac8167de"}, "base_id": {"value": "23-030412-001"}, "reason_for_submission": {"value": "surveillance"}, "originator": {"value": "National Veterinary Services Laboratories  USDA"}, "N_present": {"value": "Absent"}, "tn_93_dist_b313": {"value": 0.0115}, "bi_ambig_count": {"value": "Zero"}, "isl_subtype": {"value": "H5N1"}, "passage": {"value": "OR"}, "genotype": {"value": "B3.7"}, "ha_genetic_group": {"value": "2.3.4.4b"}, "region": {"value": "North America"}, "primary_identifier": {"value": "EPI_ISL_18691862"}, "state": {"value": "TX", "confidence": {"TX": 1.0}, "entropy": -1e-12}, "tri_ambig_count": {"value": "Zero"}, "data_source": {"value": "GISAID"}, "strain_name": {"value": "A/swan/Texas/23-030412-001-original/2023"}, "host_generic": {"value": "avian", "confidence": {"avian": 1.0}, "entropy": -1e-12}, "host": {"value": "swan"}, "country": {"value": "United States", "confidence": {"United States": 1.0}, "entropy": -1e-12}, "internal_date": {"value": "2024-1"}, "N_count": {"value": "Zero"}, "ambig_present": {"value": "Absent"}, "segment_lineage": {"value": "am2.2"}}, "branch_attrs": {"mutations": {"nuc": ["C888T", "G897C"]}}}, {"name": "NODE_0000162", "node_attrs": {"div": 0.0189, "num_date": {"value": 2023.496, "confidence": [2023.339, 2023.738]}, "region": {"value": "North America"}, "state": {"value": "AB", "confidence": {"AB": 0.46, "ND": 0.392, "IN": 0.14, "ID": 0.00129}, "entropy": 1.07}, "host_generic": {"value": "avian", "confidence": {"avian": 1.0}, "entropy": 0.000471}, "country": {"value": "United States", "confidence": {"United States": 1.0}, "entropy": 0.00124}}, "branch_attrs": {"mutations": {}}, "children": [{"name": "A/mallard/Indiana/23-034359-013-original/2023_a2d58e72bc", "node_attrs": {"div": 0.0198, "num_date": {"value": 2023.834, "confidence": [2023.834, 2023.834], "inferred": false}, "isolate_hash": {"value": "a2d58e72bc543e19f212efc54fed4a52"}, "base_id": {"value": "23-034359-013"}, "reason_for_submission": {"value": "surveillance"}, "originator": {"value": "National Veterinary Services Laboratories  USDA"}, "N_present": {"value": "Absent"}, "tn_93_dist_b313": {"value": 0.0115}, "bi_ambig_count": {"value": "Zero"}, "isl_subtype": {"value": "H5N1"}, "passage": {"value": "OR"}, "genotype": {"value": "B3.7"}, "ha_genetic_group": {"value": "2.3.4.4b"}, "region": {"value": "North America"}, "primary_identifier": {"value": "EPI_ISL_19660958"}, "state": {"value": "IN", "confidence": {"IN": 1.0}, "entropy": -1e-12}, "tri_ambig_count": {"value": "Zero"}, "data_source": {"value": "GISAID"}, "strain_name": {"value": "A/mallard/Indiana/23-034359-013-original/2023"}, "host_generic": {"value": "avian", "confidence": {"avian": 1.0}, "entropy": -1e-12}, "host": {"value": "mallard"}, "country": {"value": "United States", "confidence": {"United States": 1.0}, "entropy": -1e-12}, "internal_date": {"value": "2025-3"}, "N_count": {"value": "Zero"}, "ambig_present": {"value": "Absent"}, "segment_lineage": {"value": "am2.2"}}, "branch_attrs": {"mutations": {"nuc": ["C335A", "A2144G"], "PB2": ["P112Q", "N715S"]}, "labels": {"aa": "PB2: P112Q, N715S"}}}, {"name": "A/mallard/North_Dakota/23-034422-001-original/2023_df3a8ac0b7", "node_attrs": {"div": 0.0202, "num_date": {"value": 2023.837, "confidence": [2023.837, 2023.837], "inferred": false}, "isolate_hash": {"value": "df3a8ac0b74ac7a73a6c6af572d61e71"}, "base_id": {"value": "23-034422-001"}, "reason_for_submission": {"value": "surveillance"}, "originator": {"value": "National Veterinary Services Laboratories  USDA"}, "N_present": {"value": "Absent"}, "tn_93_dist_b313": {"value": 0.012}, "bi_ambig_count": {"value": "Zero"}, "isl_subtype": {"value": "H5N1"}, "passage": {"value": "OR"}, "genotype": {"value": "B3.7"}, "ha_genetic_group": {"value": "2.3.4.4b"}, "region": {"value": "North America"}, "primary_identifier": {"value": "EPI_ISL_19260822"}, "state": {"value": "ND", "confidence": {"ND": 1.0}, "entropy": -1e-12}, "tri_ambig_count": {"value": "Zero"}, "data_source": {"value": "GISAID"}, "strain_name": {"value": "A/mallard/North Dakota/23-034422-001-original/2023"}, "host_generic": {"value": "avian", "confidence": {"avian": 1.0}, "entropy": -1e-12}, "host": {"value": "mallard"}, "country": {"value": "United States", "confidence": {"United States": 1.0}, "entropy": -1e-12}, "internal_date": {"value": "2024-29"}, "N_count": {"value": "Zero"}, "ambig_present": {"value": "Absent"}, "segment_lineage": {"value": "am2.2"}}, "branch_attrs": {"mutations": {"nuc": ["C435T", "G1523A", "A1926G"], "PB2": ["R508Q"]}, "labels": {"aa": "PB2: R508Q"}}}]}, {"name": "NODE_0000286", "node_attrs": {"div": 0.0194, "num_date": {"value": 2023.662, "confidence": [2023.493, 2023.789]}, "region": {"value": "North America"}, "state": {"value": "AB", "confidence": {"AB": 0.594, "ND": 0.23, "CA": 0.168, "BC": 0.00156, "ID": 0.00155}, "entropy": 1.011}, "confidence": {"value": 77.6}, "host_generic": {"value": "avian", "confidence": {"avian": 1.0}, "entropy": 0.000471}, "country": {"value": "United States", "confidence": {"United States": 1.0}, "entropy": 0.00124}}, "branch_attrs": {"mutations": {"nuc": ["T957C"]}}, "children": [{"name": "A/mallard/North_Dakota/23-034424-003-original/2023_f99bbd750e", "node_attrs": {"div": 0.0198, "num_date": {"value": 2023.84, "confidence": [2023.84, 2023.84], "inferred": false}, "isolate_hash": {"value": "f99bbd750e7f0fd409f2fcad33339a72"}, "base_id": {"value": "23-034424-003"}, "reason_for_submission": {"value": "surveillance"}, "originator": {"value": "National Veterinary Services Laboratories  USDA"}, "N_present": {"value": "Absent"}, "tn_93_dist_b313": {"value": 0.0115}, "bi_ambig_count": {"value": "Zero"}, "isl_subtype": {"value": "H5N1"}, "passage": {"value": "OR"}, "genotype": {"value": "B3.7"}, "ha_genetic_group": {"value": "2.3.4.4b"}, "region": {"value": "North America"}, "primary_identifier": {"value": "EPI_ISL_19429979"}, "state": {"value": "ND", "confidence": {"ND": 1.0}, "entropy": -1e-12}, "tri_ambig_count": {"value": "Zero"}, "data_source": {"value": "GISAID"}, "strain_name": {"value": "A/mallard/North Dakota/23-034424-003-original/2023"}, "host_generic": {"value": "avian", "confidence": {"avian": 1.0}, "entropy": -1e-12}, "host": {"value": "mallard"}, "country": {"value": "United States", "confidence": {"United States": 1.0}, "entropy": -1e-12}, "internal_date": {"value": "2024-39"}, "N_count": {"value": "Zero"}, "ambig_present": {"value": "Absent"}, "segment_lineage": {"value": "am2.2"}}, "branch_attrs": {"mutations": {"nuc": ["T1866C"]}}}, {"name": "A/pintail/California/23-034293-006-original/2023_3c5f2ac529", "node_attrs": {"div": 0.0202, "num_date": {"value": 2023.804, "confidence": [2023.804, 2023.804], "inferred": false}, "isolate_hash": {"value": "3c5f2ac529249e50f888f8a9f097a983"}, "base_id": {"value": "23-034293-006"}, "reason_for_submission": {"value": "surveillance"}, "originator": {"value": "National Veterinary Services Laboratories  USDA"}, "N_present": {"value": "Absent"}, "tn_93_dist_b313": {"value": 0.012}, "bi_ambig_count": {"value": "Zero"}, "isl_subtype": {"value": "H5N1"}, "passage": {"value": "OR"}, "genotype": {"value": "B3.7"}, "ha_genetic_group": {"value": "2.3.4.4b"}, "region": {"value": "North America"}, "primary_identifier": {"value": "EPI_ISL_19224076"}, "state": {"value": "CA", "confidence": {"CA": 1.0}, "entropy": -1e-12}, "tri_ambig_count": {"value": "Zero"}, "data_source": {"value": "GISAID"}, "strain_name": {"value": "A/pintail/California/23-034293-006-original/2023"}, "host_generic": {"value": "avian", "confidence": {"avian": 1.0}, "entropy": -1e-12}, "host": {"value": "Northern pintail"}, "country": {"value": "United States", "confidence": {"United States": 1.0}, "entropy": -1e-12}, "internal_date": {"value": "2024-27"}, "N_count": {"value": "Zero"}, "ambig_present": {"value": "Absent"}, "segment_lineage": {"value": "am2.2"}}, "branch_attrs": {"mutations": {"nuc": ["G648A", "G777A"]}}}]}, {"name": "NODE_0000108", "node_attrs": {"div": 0.0189, "num_date": {"value": 2023.496, "confidence": [2023.34, 2023.695]}, "region": {"value": "North America"}, "state": {"value": "AB", "confidence": {"AB": 0.71, "MT": 0.162, "ID": 0.115, "ND": 0.0109}, "entropy": 0.849}, "host_generic": {"value": "avian", "confidence": {"avian": 0.966, "poultry": 0.0336}, "entropy": 0.147}, "country": {"value": "United States", "confidence": {"United States": 1.0}, "entropy": 0.00124}}, "branch_attrs": {"mutations": {}}, "children": [{"name": "A/mallard/Idaho/23-028151-026-original/2023_c370547826", "node_attrs": {"div": 0.0189, "num_date": {"value": 2023.695, "confidence": [2023.695, 2023.695], "inferred": false}, "isolate_hash": {"value": "c370547826cf0af40c80ad106994b053"}, "base_id": {"value": "23-028151-026"}, "reason_for_submission": {"value": "surveillance"}, "originator": {"value": "National Veterinary Services Laboratories  USDA"}, "N_present": {"value": "Absent"}, "tn_93_dist_b313": {"value": 0.0106}, "bi_ambig_count": {"value": "Zero"}, "isl_subtype": {"value": "H5N1"}, "passage": {"value": "OR"}, "genotype": {"value": "B3.7"}, "ha_genetic_group": {"value": "2.3.4.4b"}, "region": {"value": "North America"}, "primary_identifier": {"value": "EPI_ISL_19371748"}, "state": {"value": "ID", "confidence": {"ID": 1.0}, "entropy": -1e-12}, "tri_ambig_count": {"value": "Zero"}, "data_source": {"value": "GISAID"}, "strain_name": {"value": "A/mallard/Idaho/23-028151-026-original/2023"}, "host_generic": {"value": "avian", "confidence": {"avian": 1.0}, "entropy": -1e-12}, "host": {"value": "mallard"}, "country": {"value": "United States", "confidence": {"United States": 1.0}, "entropy": -1e-12}, "internal_date": {"value": "2024-36"}, "N_count": {"value": "Zero"}, "ambig_present": {"value": "Absent"}, "segment_lineage": {"value": "am2.2"}}, "branch_attrs": {"mutations": {}}}, {"name": "A/chicken/Montana/23-034856-002/2023_d95169cf20", "node_attrs": {"div": 0.0211, "num_date": {"value": 2023.856, "confidence": [2023.856, 2023.856], "inferred": false}, "isolate_hash": {"value": "d95169cf20a16427d836a41c640f6728"}, "base_id": {"value": "23-034856-002"}, "reason_for_submission": {"value": "surveillance"}, "originator": {"value": "National Veterinary Services Laboratories  USDA"}, "N_present": {"value": "Absent"}, "tn_93_dist_b313": {"value": 0.012}, "bi_ambig_count": {"value": "Zero"}, "isl_subtype": {"value": "H5N1"}, "passage": {"value": "OR"}, "genotype": {"value": "B3.7"}, "ha_genetic_group": {"value": "2.3.4.4b"}, "region": {"value": "North America"}, "primary_identifier": {"value": "EPI_ISL_18749465"}, "state": {"value": "MT", "confidence": {"MT": 1.0}, "entropy": -1e-12}, "tri_ambig_count": {"value": "Zero"}, "data_source": {"value": "GISAID"}, "strain_name": {"value": "A/chicken/Montana/23-034856-002/2023"}, "host_generic": {"value": "poultry", "confidence": {"poultry": 1.0}, "entropy": -1e-12}, "host": {"value": "chicken"}, "country": {"value": "United States", "confidence": {"United States": 1.0}, "entropy": -1e-12}, "internal_date": {"value": "2024-6"}, "N_count": {"value": "Zero"}, "ambig_present": {"value": "Absent"}, "segment_lineage": {"value": "am2.2"}}, "branch_attrs": {"mutations": {"nuc": ["G325A", "A627G", "T1193C", "G2091A", "C2094T"], "PB2": ["V109I", "I398T"]}, "labels": {"aa": "PB2: V109I, I398T"}}}]}, {"name": "NODE_0000304", "node_attrs": {"div": 0.0194, "num_date": {"value": 2023.754, "confidence": [2023.543, 2023.817]}, "region": {"value": "North America"}, "state": {"value": "AB", "confidence": {"AB": 0.476, "ND": 0.376, "LA": 0.14, "ID": 0.00109}, "entropy": 1.064}, "confidence": {"value": 77.2}, "host_generic": {"value": "avian", "confidence": {"avian": 0.967, "poultry": 0.0325}, "entropy": 0.144}, "country": {"value": "United States", "confidence": {"United States": 1.0}, "entropy": 0.00137}}, "branch_attrs": {"mutations": {"nuc": ["C1497T"]}}, "children": [{"name": "A/snow_goose/Louisiana/W23-957/2023_b4015995d5", "node_attrs": {"div": 0.0198, "num_date": {"value": 2023.944, "confidence": [2023.944, 2023.944], "inferred": false}, "isolate_hash": {"value": "b4015995d5ce587aa5d7bf7525a71f3b"}, "reason_for_submission": {"value": "surveillance"}, "originator": {"value": "St Jude Children's Research Hospital HostMicrobe Interactions"}, "N_present": {"value": "Absent"}, "tn_93_dist_b313": {"value": 0.0115}, "bi_ambig_count": {"value": "Zero"}, "isl_subtype": {"value": "H5N1"}, "passage": {"value": "E1"}, "genotype": {"value": "B3.7"}, "ha_genetic_group": {"value": "2.3.4.4b"}, "region": {"value": "North America"}, "primary_identifier": {"value": "EPI_ISL_20053954"}, "state": {"value": "LA", "confidence": {"LA": 1.0}, "entropy": -1e-12}, "tri_ambig_count": {"value": "Zero"}, "data_source": {"value": "GISAID"}, "strain_name": {"value": "A/snow goose/Louisiana/W23-957/2023"}, "host_generic": {"value": "avian", "confidence": {"avian": 1.0}, "entropy": -1e-12}, "host": {"value": "snow goose"}, "country": {"value": "United States", "confidence": {"United States": 1.0}, "entropy": -1e-12}, "internal_date": {"value": "2025-27"}, "N_count": {"value": "Zero"}, "isolate_submitter": {"value": "import"}, "ambig_present": {"value": "Absent"}, "segment_lineage": {"value": "am2.2"}}, "branch_attrs": {"mutations": {"nuc": ["A612T"]}}}, {"name": "NODE_0000305", "node_attrs": {"div": 0.0202, "num_date": {"value": 2023.895, "confidence": [2023.806, 2023.895]}, "region": {"value": "North America"}, "state": {"value": "ND", "confidence": {"ND": 0.998, "AB": 0.00197}, "entropy": 0.0165}, "confidence": {"value": 91.5}, "host_generic": {"value": "poultry", "confidence": {"poultry": 0.967, "avian": 0.0326}, "entropy": 0.147}, "country": {"value": "United States", "confidence": {"United States": 1.0}, "entropy": 0.00125}}, "branch_attrs": {"mutations": {"nuc": ["C231A", "G1305A"]}}, "children": [{"name": "A/turkey/North_Dakota/23-037249-001/2023_0507b955ad", "node_attrs": {"div": 0.0202, "num_date": {"value": 2023.895, "confidence": [2023.895, 2023.895], "inferred": false}, "isolate_hash": {"value": "0507b955ad2793e4ef65df1c2cbb3e4f"}, "base_id": {"value": "23-037249-001"}, "reason_for_submission": {"value": "surveillance"}, "originator": {"value": "National Veterinary Services Laboratories  USDA"}, "N_present": {"value": "Absent"}, "tn_93_dist_b313": {"value": 0.012}, "bi_ambig_count": {"value": "Zero"}, "isl_subtype": {"value": "H5N1"}, "passage": {"value": "OR"}, "genotype": {"value": "B3.7"}, "ha_genetic_group": {"value": "2.3.4.4b"}, "region": {"value": "North America"}, "primary_identifier": {"value": "EPI_ISL_19131366"}, "state": {"value": "ND", "confidence": {"ND": 1.0}, "entropy": -1e-12}, "tri_ambig_count": {"value": "Zero"}, "data_source": {"value": "GISAID"}, "strain_name": {"value": "A/turkey/North Dakota/23-037249-001/2023"}, "host_generic": {"value": "poultry", "confidence": {"poultry": 1.0}, "entropy": -1e-12}, "host": {"value": "turkey"}, "country": {"value": "United States", "confidence": {"United States": 1.0}, "entropy": -1e-12}, "internal_date": {"value": "2024-21"}, "N_count": {"value": "Zero"}, "ambig_present": {"value": "Absent"}, "segment_lineage": {"value": "am2.2"}}, "branch_attrs": {"mutations": {}}}, {"name": "A/turkey/North_Dakota/23-037249-003/2023_99bc3876ad", "node_attrs": {"div": 0.0202, "num_date": {"value": 2023.895, "confidence": [2023.895, 2023.895], "inferred": false}, "isolate_hash": {"value": "99bc3876addf386175c7c40ad92449ae"}, "base_id": {"value": "23-037249-003"}, "reason_for_submission": {"value": "surveillance"}, "originator": {"value": "National Veterinary Services Laboratories  USDA"}, "N_present": {"value": "Absent"}, "tn_93_dist_b313": {"value": 0.012}, "bi_ambig_count": {"value": "Zero"}, "isl_subtype": {"value": "H5N1"}, "passage": {"value": "OR"}, "genotype": {"value": "B3.7"}, "ha_genetic_group": {"value": "2.3.4.4b"}, "region": {"value": "North America"}, "primary_identifier": {"value": "EPI_ISL_19131385"}, "state": {"value": "ND", "confidence": {"ND": 1.0}, "entropy": -1e-12}, "tri_ambig_count": {"value": "Zero"}, "data_source": {"value": "GISAID"}, "strain_name": {"value": "A/turkey/North Dakota/23-037249-003/2023"}, "host_generic": {"value": "poultry", "confidence": {"poultry": 1.0}, "entropy": -1e-12}, "host": {"value": "turkey"}, "country": {"value": "United States", "confidence": {"United States": 1.0}, "entropy": -1e-12}, "internal_date": {"value": "2024-21"}, "N_count": {"value": "Zero"}, "ambig_present": {"value": "Absent"}, "segment_lineage": {"value": "am2.2"}}, "branch_attrs": {"mutations": {}}}]}]}, {"name": "NODE_0000317", "node_attrs": {"div": 0.0194, "num_date": {"value": 2023.663, "confidence": [2023.486, 2023.79]}, "region": {"value": "North America"}, "state": {"value": "IL", "confidence": {"IL": 0.411, "AB": 0.299, "AL": 0.258, "ND": 0.00998, "MT": 0.00194, "ID": 0.00156, "WY": 0.00117, "MN": 0.00112, "WA": 0.00102}, "entropy": 1.285}, "confidence": {"value": 84.9}, "host_generic": {"value": "avian", "confidence": {"avian": 0.967, "poultry": 0.0325}, "entropy": 0.144}, "country": {"value": "United States", "confidence": {"United States": 1.0}, "entropy": 0.00137}}, "branch_attrs": {"mutations": {"nuc": ["T440C"], "PB2": ["I147T"]}, "labels": {"aa": "PB2: I147T"}}, "children": [{"name": "A/mallard/Illinois/23-033982-044-original/2023_cedaa3b1ff", "node_attrs": {"div": 0.0194, "num_date": {"value": 2023.826, "confidence": [2023.826, 2023.826], "inferred": false}, "isolate_hash": {"value": "cedaa3b1ff83126df51615c2508a2138"}, "base_id": {"value": "23-033982-044"}, "reason_for_submission": {"value": "surveillance"}, "originator": {"value": "National Veterinary Services Laboratories  USDA"}, "N_present": {"value": "Absent"}, "tn_93_dist_b313": {"value": 0.0111}, "bi_ambig_count": {"value": "Zero"}, "isl_subtype": {"value": "H5N1"}, "passage": {"value": "OR"}, "genotype": {"value": "B3.7"}, "ha_genetic_group": {"value": "2.3.4.4b"}, "region": {"value": "North America"}, "primary_identifier": {"value": "EPI_ISL_19660940"}, "state": {"value": "IL", "confidence": {"IL": 1.0}, "entropy": -1e-12}, "tri_ambig_count": {"value": "Zero"}, "data_source": {"value": "GISAID"}, "strain_name": {"value": "A/mallard/Illinois/23-033982-044-original/2023"}, "host_generic": {"value": "avian", "confidence": {"avian": 1.0}, "entropy": -1e-12}, "host": {"value": "mallard"}, "country": {"value": "United States", "confidence": {"United States": 1.0}, "entropy": -1e-12}, "internal_date": {"value": "2025-3"}, "N_count": {"value": "Zero"}, "ambig_present": {"value": "Absent"}, "segment_lineage": {"value": "am2.2"}}, "branch_attrs": {"mutations": {}}}, {"name": "NODE_0000318", "node_attrs": {"div": 0.0207, "num_date": {"value": 2023.834, "confidence": [2023.768, 2023.834]}, "region": {"value": "North America"}, "state": {"value": "AL", "confidence": {"AL": 0.999}, "entropy": 0.0103}, "confidence": {"value": 97.3}, "host_generic": {"value": "poultry", "confidence": {"poultry": 0.967, "avian": 0.0326}, "entropy": 0.147}, "country": {"value": "United States", "confidence": {"United States": 1.0}, "entropy": 0.00125}}, "branch_attrs": {"mutations": {"nuc": ["A876G", "A900G", "C1497T"], "PB2": ["I292M"]}, "labels": {"aa": "PB2: I292M"}}, "children": [{"name": "A/chicken/Alabama/23-033467-001-original/2023_3ddb14e95a", "node_attrs": {"div": 0.0207, "num_date": {"value": 2023.834, "confidence": [2023.834, 2023.834], "inferred": false}, "isolate_hash": {"value": "3ddb14e95aebdea221a2b5509eb5e946"}, "base_id": {"value": "23-033467-001"}, "reason_for_submission": {"value": "surveillance"}, "originator": {"value": "National Veterinary Services Laboratories  USDA"}, "N_present": {"value": "Absent"}, "tn_93_dist_b313": {"value": 0.0124}, "bi_ambig_count": {"value": "Zero"}, "isl_subtype": {"value": "H5N1"}, "passage": {"value": "OR"}, "genotype": {"value": "B3.7"}, "ha_genetic_group": {"value": "2.3.4.4b"}, "region": {"value": "North America"}, "primary_identifier": {"value": "EPI_ISL_18698948"}, "state": {"value": "AL", "confidence": {"AL": 1.0}, "entropy": -1e-12}, "tri_ambig_count": {"value": "Zero"}, "data_source": {"value": "GISAID"}, "strain_name": {"value": "A/chicken/Alabama/23-033467-001-original/2023"}, "host_generic": {"value": "poultry", "confidence": {"poultry": 1.0}, "entropy": -1e-12}, "host": {"value": "chicken"}, "country": {"value": "United States", "confidence": {"United States": 1.0}, "entropy": -1e-12}, "internal_date": {"value": "2024-3"}, "N_count": {"value": "Zero"}, "ambig_present": {"value": "Absent"}, "segment_lineage": {"value": "am2.2"}}, "branch_attrs": {"mutations": {}}}, {"name": "A/chicken/Alabama/23-033467-002-original/2023_8c6cee0fdf", "node_attrs": {"div": 0.0207, "num_date": {"value": 2023.834, "confidence": [2023.834, 2023.834], "inferred": false}, "isolate_hash": {"value": "8c6cee0fdf14117900f52bfd264ce76d"}, "base_id": {"value": "23-033467-002"}, "reason_for_submission": {"value": "surveillance"}, "originator": {"value": "National Veterinary Services Laboratories  USDA"}, "N_present": {"value": "Absent"}, "tn_93_dist_b313": {"value": 0.0124}, "bi_ambig_count": {"value": "Zero"}, "isl_subtype": {"value": "H5N1"}, "passage": {"value": "OR"}, "genotype": {"value": "B3.7"}, "ha_genetic_group": {"value": "2.3.4.4b"}, "region": {"value": "North America"}, "primary_identifier": {"value": "EPI_ISL_18698949"}, "state": {"value": "AL", "confidence": {"AL": 1.0}, "entropy": -1e-12}, "tri_ambig_count": {"value": "Zero"}, "data_source": {"value": "GISAID"}, "strain_name": {"value": "A/chicken/Alabama/23-033467-002-original/2023"}, "host_generic": {"value": "poultry", "confidence": {"poultry": 1.0}, "entropy": -1e-12}, "host": {"value": "chicken"}, "country": {"value": "United States", "confidence": {"United States": 1.0}, "entropy": -1e-12}, "internal_date": {"value": "2024-3"}, "N_count": {"value": "Zero"}, "ambig_present": {"value": "Absent"}, "segment_lineage": {"value": "am2.2"}}, "branch_attrs": {"mutations": {}}}]}]}, {"name": "NODE_0000268", "node_attrs": {"div": 0.0194, "num_date": {"value": 2023.544, "confidence": [2023.392, 2023.738]}, "region": {"value": "North America"}, "state": {"value": "AB", "confidence": {"AB": 0.567, "MN": 0.181, "MB": 0.172, "MI": 0.0576, "ND": 0.0112, "MT": 0.00102}, "entropy": 1.24}, "confidence": {"value": 78.6}, "host_generic": {"value": "avian", "confidence": {"avian": 0.968, "poultry": 0.0324}, "entropy": 0.144}, "country": {"value": "United States", "confidence": {"United States": 0.883, "Canada": 0.117}, "entropy": 0.362}}, "branch_attrs": {"mutations": {"nuc": ["G954A"]}}, "children": [{"name": "A/Canada_goose/MB/FAV-0329-1/2023_39e088d60c", "node_attrs": {"div": 0.0207, "num_date": {"value": 2023.807, "confidence": [2023.807, 2023.807], "inferred": false}, "isolate_hash": {"value": "39e088d60cd6eb505ed1cf2adaa5d75d"}, "reason_for_submission": {"value": "surveillance"}, "originator": {"value": "Canadian Food Inspection Agency"}, "N_present": {"value": "Absent"}, "tn_93_dist_b313": {"value": 0.0124}, "bi_ambig_count": {"value": "Zero"}, "isl_subtype": {"value": "H5N1"}, "passage": {"value": "X"}, "genotype": {"value": "Not assigned"}, "ha_genetic_group": {"value": "2.3.4.4b"}, "region": {"value": "North America"}, "primary_identifier": {"value": "EPI_ISL_19775909"}, "state": {"value": "MB", "confidence": {"MB": 1.0}, "entropy": -1e-12}, "tri_ambig_count": {"value": "Zero"}, "data_source": {"value": "GISAID"}, "strain_name": {"value": "A/Canada_Goose/MB/FAV-0329-1/2023"}, "host_generic": {"value": "avian", "confidence": {"avian": 1.0}, "entropy": -1e-12}, "host": {"value": "Canada goose"}, "country": {"value": "Canada", "confidence": {"Canada": 1.0}, "entropy": -1e-12}, "internal_date": {"value": "2025-19"}, "N_count": {"value": "Zero"}, "isolate_submitter": {"value": "CA-Win-CFIA"}, "ambig_present": {"value": "Absent"}, "segment_lineage": {"value": "am2.2"}}, "branch_attrs": {"mutations": {"nuc": ["G198A", "C2253T", "A2275T"], "PB2": ["M66I", "N759Y"]}, "labels": {"aa": "PB2: M66I, N759Y"}}}, {"name": "NODE_0000269", "node_attrs": {"div": 0.0198, "num_date": {"value": 2023.757, "confidence": [2023.589, 2023.804]}, "region": {"value": "North America"}, "state": {"value": "MN", "confidence": {"MN": 0.534, "MI": 0.22, "AB": 0.199, "MB": 0.0353, "ND": 0.00253, "TX": 0.00109, "SD": 0.00103}, "entropy": 1.198}, "confidence": {"value": 74.7}, "host_generic": {"value": "poultry", "confidence": {"poultry": 0.966, "avian": 0.0337}, "entropy": 0.15}, "country": {"value": "United States", "confidence": {"United States": 0.986, "Canada": 0.0138}, "entropy": 0.0726}}, "branch_attrs": {"mutations": {"nuc": ["A741G"]}}, "children": [{"name": "A/chicken/Michigan/23-035041-001/2023_3f757c5e50", "node_attrs": {"div": 0.0207, "num_date": {"value": 2023.87, "confidence": [2023.87, 2023.87], "inferred": false}, "isolate_hash": {"value": "3f757c5e50ac9ad6daf329adef51b530"}, "base_id": {"value": "23-035041-001"}, "reason_for_submission": {"value": "surveillance"}, "originator": {"value": "National Veterinary Services Laboratories  USDA"}, "N_present": {"value": "Absent"}, "tn_93_dist_b313": {"value": 0.0124}, "bi_ambig_count": {"value": "Zero"}, "isl_subtype": {"value": "H5N1"}, "passage": {"value": "OR"}, "genotype": {"value": "B3.7"}, "ha_genetic_group": {"value": "2.3.4.4b"}, "region": {"value": "North America"}, "primary_identifier": {"value": "EPI_ISL_18749454"}, "state": {"value": "MI", "confidence": {"MI": 1.0}, "entropy": -1e-12}, "tri_ambig_count": {"value": "Zero"}, "data_source": {"value": "GISAID"}, "strain_name": {"value": "A/chicken/Michigan/23-035041-001/2023"}, "host_generic": {"value": "poultry", "confidence": {"poultry": 1.0}, "entropy": -1e-12}, "host": {"value": "chicken"}, "country": {"value": "United States", "confidence": {"United States": 1.0}, "entropy": -1e-12}, "internal_date": {"value": "2024-6"}, "N_count": {"value": "Zero"}, "ambig_present": {"value": "Absent"}, "segment_lineage": {"value": "am2.2"}}, "branch_attrs": {"mutations": {"nuc": ["A876G", "G1386A"], "PB2": ["I292M"]}, "labels": {"aa": "PB2: I292M"}}}, {"name": "NODE_0000270", "node_attrs": {"div": 0.0207, "num_date": {"value": 2023.933, "confidence": [2023.83, 2023.933]}, "region": {"value": "North America"}, "state": {"value": "MN", "confidence": {"MN": 0.998, "AB": 0.00123}, "entropy": 0.016}, "confidence": {"value": 89.3}, "host_generic": {"value": "poultry", "confidence": {"poultry": 0.999, "avian": 0.00118}, "entropy": 0.0103}, "country": {"value": "United States", "confidence": {"United States": 0.998, "Canada": 0.00156}, "entropy": 0.0116}}, "branch_attrs": {"mutations": {"nuc": ["A519G", "T1716C"]}}, "children": [{"name": "A/turkey/Minnesota/23-038918-003-original/2023_14091871ca", "node_attrs": {"div": 0.0207, "num_date": {"value": 2023.933, "confidence": [2023.933, 2023.933], "inferred": false}, "isolate_hash": {"value": "14091871ca3a7ade205148ad3e6caa7c"}, "base_id": {"value": "23-038918-003"}, "reason_for_submission": {"value": "surveillance"}, "originator": {"value": "National Veterinary Services Laboratories  USDA"}, "N_present": {"value": "Absent"}, "tn_93_dist_b313": {"value": 0.0124}, "bi_ambig_count": {"value": "Zero"}, "isl_subtype": {"value": "H5N1"}, "passage": {"value": "OR"}, "genotype": {"value": "B3.7"}, "ha_genetic_group": {"value": "2.3.4.4b"}, "region": {"value": "North America"}, "primary_identifier": {"value": "EPI_ISL_19239890"}, "state": {"value": "MN", "confidence": {"MN": 1.0}, "entropy": -1e-12}, "tri_ambig_count": {"value": "Zero"}, "data_source": {"value": "GISAID"}, "strain_name": {"value": "A/turkey/Minnesota/23-038918-003-original/2023"}, "host_generic": {"value": "poultry", "confidence": {"poultry": 1.0}, "entropy": -1e-12}, "host": {"value": "turkey"}, "country": {"value": "United States", "confidence": {"United States": 1.0}, "entropy": -1e-12}, "internal_date": {"value": "2024-29"}, "N_count": {"value": "Zero"}, "ambig_present": {"value": "Absent"}, "segment_lineage": {"value": "am2.2"}}, "branch_attrs": {"mutations": {}}}, {"name": "A/turkey/Minnesota/23-038918-004-original/2023_e283aa7c13", "node_attrs": {"div": 0.0207, "num_date": {"value": 2023.933, "confidence": [2023.933, 2023.933], "inferred": false}, "isolate_hash": {"value": "e283aa7c13318b7df6d140e8921cecd1"}, "base_id": {"value": "23-038918-004"}, "reason_for_submission": {"value": "surveillance"}, "originator": {"value": "National Veterinary Services Laboratories  USDA"}, "N_present": {"value": "Absent"}, "tn_93_dist_b313": {"value": 0.0124}, "bi_ambig_count": {"value": "Zero"}, "isl_subtype": {"value": "H5N1"}, "passage": {"value": "OR"}, "genotype": {"value": "B3.7"}, "ha_genetic_group": {"value": "2.3.4.4b"}, "region": {"value": "North America"}, "primary_identifier": {"value": "EPI_ISL_19239891"}, "state": {"value": "MN", "confidence": {"MN": 1.0}, "entropy": -1e-12}, "tri_ambig_count": {"value": "Zero"}, "data_source": {"value": "GISAID"}, "strain_name": {"value": "A/turkey/Minnesota/23-038918-004-original/2023"}, "host_generic": {"value": "poultry", "confidence": {"poultry": 1.0}, "entropy": -1e-12}, "host": {"value": "turkey"}, "country": {"value": "United States", "confidence": {"United States": 1.0}, "entropy": -1e-12}, "internal_date": {"value": "2024-29"}, "N_count": {"value": "Zero"}, "ambig_present": {"value": "Absent"}, "segment_lineage": {"value": "am2.2"}}, "branch_attrs": {"mutations": {}}}]}]}]}, {"name": "NODE_0000098", "node_attrs": {"div": 0.0189, "num_date": {"value": 2023.511, "confidence": [2023.275, 2023.812]}, "region": {"value": "North America"}, "state": {"value": "AB", "confidence": {"AB": 0.551, "MS": 0.244, "TX": 0.106, "KS": 0.0673, "ND": 0.0114, "IA": 0.00824, "MN": 0.00138, "ID": 0.00101}, "entropy": 1.281}, "host_generic": {"value": "avian", "confidence": {"avian": 1.0}, "entropy": 0.000486}, "country": {"value": "United States", "confidence": {"United States": 1.0}, "entropy": 0.00139}}, "branch_attrs": {"mutations": {}}, "children": [{"name": "A/rosss_goose/Mississippi/23-040173-006-original/2023_b754e536ce", "node_attrs": {"div": 0.0202, "num_date": {"value": 2023.936, "confidence": [2023.936, 2023.936], "inferred": false}, "isolate_hash": {"value": "b754e536ceeaa1257f2ebb9ea61007d1"}, "base_id": {"value": "23-040173-006"}, "reason_for_submission": {"value": "surveillance"}, "originator": {"value": "National Veterinary Services Laboratories  USDA"}, "N_present": {"value": "Absent"}, "tn_93_dist_b313": {"value": 0.012}, "bi_ambig_count": {"value": "Zero"}, "isl_subtype": {"value": "H5N1"}, "passage": {"value": "OR"}, "genotype": {"value": "B3.7"}, "ha_genetic_group": {"value": "2.3.4.4b"}, "region": {"value": "North America"}, "primary_identifier": {"value": "EPI_ISL_19560335"}, "state": {"value": "MS", "confidence": {"MS": 1.0}, "entropy": -1e-12}, "tri_ambig_count": {"value": "Zero"}, "data_source": {"value": "GISAID"}, "strain_name": {"value": "A/Rosss goose/Mississippi/23-040173-006-original/2023"}, "host_generic": {"value": "avian", "confidence": {"avian": 1.0}, "entropy": -1e-12}, "host": {"value": "goose"}, "country": {"value": "United States", "confidence": {"United States": 1.0}, "entropy": -1e-12}, "internal_date": {"value": "2025-3"}, "N_count": {"value": "Zero"}, "ambig_present": {"value": "Absent"}, "segment_lineage": {"value": "am2.2"}}, "branch_attrs": {"mutations": {"nuc": ["T48C", "C381T", "C1676T"], "PB2": ["T559I"]}, "labels": {"aa": "PB2: T559I"}}}, {"name": "NODE_0000113", "node_attrs": {"div": 0.0189, "num_date": {"value": 2023.662, "confidence": [2023.502, 2023.806]}, "region": {"value": "North America"}, "state": {"value": "TX", "confidence": {"TX": 0.444, "KS": 0.252, "AB": 0.189, "MS": 0.0533, "IA": 0.0441, "ND": 0.00317, "SD": 0.00201, "MN": 0.00177, "NM": 0.00155, "CO": 0.00147, "ID": 0.00112}, "entropy": 1.446}, "host_generic": {"value": "avian", "confidence": {"avian": 1.0}, "entropy": 0.000501}, "country": {"value": "United States", "confidence": {"United States": 1.0}, "entropy": 0.00138}}, "branch_attrs": {"mutations": {}}, "children": [{"name": "A/Guinea_fowl/Texas/23-041128-001-original/2023_98ad55a75c", "node_attrs": {"div": 0.0198, "num_date": {"value": 2023.936, "confidence": [2023.936, 2023.936], "inferred": false}, "isolate_hash": {"value": "98ad55a75c97a71a7a4e94b59b9be2d0"}, "base_id": {"value": "23-041128-001"}, "reason_for_submission": {"value": "surveillance"}, "originator": {"value": "National Veterinary Services Laboratories  USDA"}, "N_present": {"value": "Absent"}, "tn_93_dist_b313": {"value": 0.0115}, "bi_ambig_count": {"value": "Zero"}, "isl_subtype": {"value": "H5N1"}, "passage": {"value": "OR"}, "genotype": {"value": "B3.7"}, "ha_genetic_group": {"value": "2.3.4.4b"}, "region": {"value": "North America"}, "primary_identifier": {"value": "EPI_ISL_19325235"}, "state": {"value": "TX", "confidence": {"TX": 1.0}, "entropy": -1e-12}, "tri_ambig_count": {"value": "Zero"}, "data_source": {"value": "GISAID"}, "strain_name": {"value": "A/guinea fowl/Texas/23-041128-001-original/2023"}, "host_generic": {"value": "avian", "confidence": {"avian": 1.0}, "entropy": -1e-12}, "host": {"value": "guineafowl"}, "country": {"value": "United States", "confidence": {"United States": 1.0}, "entropy": -1e-12}, "internal_date": {"value": "2024-33"}, "N_count": {"value": "Zero"}, "ambig_present": {"value": "Absent"}, "segment_lineage": {"value": "am2.2"}}, "branch_attrs": {"mutations": {"nuc": ["C705T", "A1350G"]}}}, {"name": "NODE_0000116", "node_attrs": {"div": 0.0189, "num_date": {"value": 2023.756, "confidence": [2023.602, 2023.82]}, "region": {"value": "North America"}, "state": {"value": "KS", "confidence": {"KS": 0.592, "IA": 0.184, "TX": 0.14, "AB": 0.0575, "MS": 0.0133, "SD": 0.00299, "NM": 0.00127, "MN": 0.00121, "CO": 0.00101}, "entropy": 1.222}, "host_generic": {"value": "avian", "confidence": {"avian": 1.0}, "entropy": 0.000486}, "country": {"value": "United States", "confidence": {"United States": 1.0}, "entropy": 0.00125}}, "branch_attrs": {"mutations": {}}, "children": [{"name": "A/peregrine_falcon/Iowa/23-034846-001/2023_8bdd32a240", "node_attrs": {"div": 0.0194, "num_date": {"value": 2023.853, "confidence": [2023.853, 2023.853], "inferred": false}, "isolate_hash": {"value": "8bdd32a240f55ef8c788f629dd3eee7d"}, "base_id": {"value": "23-034846-001"}, "reason_for_submission": {"value": "surveillance"}, "originator": {"value": "National Veterinary Services Laboratories  USDA"}, "N_present": {"value": "Absent"}, "tn_93_dist_b313": {"value": 0.0111}, "bi_ambig_count": {"value": "Zero"}, "isl_subtype": {"value": "H5N1"}, "passage": {"value": "OR"}, "genotype": {"value": "B3.7"}, "ha_genetic_group": {"value": "2.3.4.4b"}, "region": {"value": "North America"}, "primary_identifier": {"value": "EPI_ISL_18749469"}, "state": {"value": "IA", "confidence": {"IA": 1.0}, "entropy": -1e-12}, "tri_ambig_count": {"value": "Zero"}, "data_source": {"value": "GISAID"}, "strain_name": {"value": "A/peregrine falcon/Iowa/23-034846-001/2023"}, "host_generic": {"value": "avian", "confidence": {"avian": 1.0}, "entropy": -1e-12}, "host": {"value": "peregrine falcon"}, "country": {"value": "United States", "confidence": {"United States": 1.0}, "entropy": -1e-12}, "internal_date": {"value": "2024-6"}, "N_count": {"value": "Zero"}, "ambig_present": {"value": "Absent"}, "segment_lineage": {"value": "am2.2"}}, "branch_attrs": {"mutations": {"nuc": ["C1423T"]}}}, {"name": "A/snow_goose/Kansas/W23-961D/2023_ff6b412919", "node_attrs": {"div": 0.0207, "num_date": {"value": 2023.944, "confidence": [2023.944, 2023.944], "inferred": false}, "isolate_hash": {"value": "ff6b4129199c9d21340362456d183792"}, "reason_for_submission": {"value": "surveillance"}, "originator": {"value": "St Jude Center of Excellence for Influenza Research and Response  CEIRR Influenza Data Processing and Communication Center"}, "N_present": {"value": "Absent"}, "tn_93_dist_b313": {"value": 0.0124}, "bi_ambig_count": {"value": "Zero"}, "isl_subtype": {"value": "H5N1"}, "passage": {"value": "OR"}, "genotype": {"value": "B3.7"}, "ha_genetic_group": {"value": "2.3.4.4b"}, "region": {"value": "North America"}, "primary_identifier": {"value": "EPI_ISL_19134591"}, "state": {"value": "KS", "confidence": {"KS": 1.0}, "entropy": -1e-12}, "tri_ambig_count": {"value": "Zero"}, "data_source": {"value": "GISAID"}, "strain_name": {"value": "A/snow goose/Kansas/W23-961D/2023"}, "host_generic": {"value": "avian", "confidence": {"avian": 1.0}, "entropy": -1e-12}, "host": {"value": "snow goose"}, "country": {"value": "United States", "confidence": {"United States": 1.0}, "entropy": -1e-12}, "internal_date": {"value": "2024-20"}, "N_count": {"value": "Zero"}, "isolate_submitter": {"value": "import"}, "ambig_present": {"value": "Absent"}, "segment_lineage": {"value": "am2.2"}}, "branch_attrs": {"mutations": {"nuc": ["A132G", "G240T", "A486G", "G1722A"], "PB2": ["K80N"]}, "labels": {"aa": "PB2: K80N"}}}]}]}]}, {"name": "NODE_0000125", "node_attrs": {"div": 0.0189, "num_date": {"value": 2023.496, "confidence": [2023.324, 2023.781]}, "region": {"value": "North America"}, "state": {"value": "ND", "confidence": {"ND": 0.99, "AB": 0.00906}, "entropy": 0.0587}, "host_generic": {"value": "avian", "confidence": {"avian": 0.999, "poultry": 0.00125}, "entropy": 0.00964}, "country": {"value": "United States", "confidence": {"United States": 1.0}, "entropy": 0.00153}}, "branch_attrs": {"mutations": {}}, "children": [{"name": "NODE_0000136", "node_attrs": {"div": 0.0189, "num_date": {"value": 2023.664, "confidence": [2023.525, 2023.83]}, "region": {"value": "North America"}, "state": {"value": "ND", "confidence": {"ND": 0.992, "SD": 0.00398, "AB": 0.00339}, "entropy": 0.051}, "host_generic": {"value": "avian", "confidence": {"avian": 0.965, "poultry": 0.0348}, "entropy": 0.151}, "country": {"value": "United States", "confidence": {"United States": 1.0}, "entropy": 0.00126}}, "branch_attrs": {"mutations": {}}, "children": [{"name": "A/mallard/North_Dakota/23-034426-005-original/2023_a9a0f290d4", "node_attrs": {"div": 0.0189, "num_date": {"value": 2023.84, "confidence": [2023.84, 2023.84], "inferred": false}, "isolate_hash": {"value": "a9a0f290d40fe69b9d1ec7cd44366d44"}, "base_id": {"value": "23-034426-005"}, "reason_for_submission": {"value": "surveillance"}, "originator": {"value": "National Veterinary Services Laboratories  USDA"}, "N_present": {"value": "Absent"}, "tn_93_dist_b313": {"value": 0.0106}, "bi_ambig_count": {"value": "Zero"}, "isl_subtype": {"value": "H5N1"}, "passage": {"value": "OR"}, "genotype": {"value": "B3.7"}, "ha_genetic_group": {"value": "2.3.4.4b"}, "region": {"value": "North America"}, "primary_identifier": {"value": "EPI_ISL_19273318"}, "state": {"value": "ND", "confidence": {"ND": 1.0}, "entropy": -1e-12}, "tri_ambig_count": {"value": "Zero"}, "data_source": {"value": "GISAID"}, "strain_name": {"value": "A/mallard/North Dakota/23-034426-005-original/2023"}, "host_generic": {"value": "avian", "confidence": {"avian": 1.0}, "entropy": -1e-12}, "host": {"value": "mallard"}, "country": {"value": "United States", "confidence": {"United States": 1.0}, "entropy": -1e-12}, "internal_date": {"value": "2024-30"}, "N_count": {"value": "Zero"}, "ambig_present": {"value": "Absent"}, "segment_lineage": {"value": "am2.2"}}, "branch_attrs": {"mutations": {}}}, {"name": "A/turkey/South_Dakota/23-036552-002/2023_11c6942f19", "node_attrs": {"div": 0.0202, "num_date": {"value": 2023.878, "confidence": [2023.878, 2023.878], "inferred": false}, "isolate_hash": {"value": "11c6942f1918e5d4c840e9d2cd17ba92"}, "base_id": {"value": "23-036552-002"}, "reason_for_submission": {"value": "surveillance"}, "originator": {"value": "National Veterinary Services Laboratories  USDA"}, "N_present": {"value": "Absent"}, "tn_93_dist_b313": {"value": 0.012}, "bi_ambig_count": {"value": "Zero"}, "isl_subtype": {"value": "H5N1"}, "passage": {"value": "OR"}, "genotype": {"value": "B3.7"}, "ha_genetic_group": {"value": "2.3.4.4b"}, "region": {"value": "North America"}, "primary_identifier": {"value": "EPI_ISL_18749399"}, "state": {"value": "SD", "confidence": {"SD": 1.0}, "entropy": -1e-12}, "tri_ambig_count": {"value": "Zero"}, "data_source": {"value": "GISAID"}, "strain_name": {"value": "A/turkey/South Dakota/23-036552-002/2023"}, "host_generic": {"value": "poultry", "confidence": {"poultry": 1.0}, "entropy": -1e-12}, "host": {"value": "turkey"}, "country": {"value": "United States", "confidence": {"United States": 1.0}, "entropy": -1e-12}, "internal_date": {"value": "2024-6"}, "N_count": {"value": "Zero"}, "ambig_present": {"value": "Absent"}, "segment_lineage": {"value": "am2.2"}}, "branch_attrs": {"mutations": {"nuc": ["A1700G", "A2031G", "T2112C"], "PB2": ["D567G"]}, "labels": {"aa": "PB2: D567G"}}}]}, {"name": "NODE_0000137", "node_attrs": {"div": 0.0189, "num_date": {"value": 2023.598, "confidence": [2023.476, 2023.783]}, "region": {"value": "North America"}, "state": {"value": "ND", "confidence": {"ND": 1.0}, "entropy": 0.00245}, "host_generic": {"value": "avian", "confidence": {"avian": 1.0}, "entropy": 0.000905}, "country": {"value": "United States", "confidence": {"United States": 1.0}, "entropy": 0.00139}}, "branch_attrs": {"mutations": {}}, "children": [{"name": "A/green-winged_teal/North_Dakota/23-034422-017-original/2023_b13b11ad3b", "node_attrs": {"div": 0.0202, "num_date": {"value": 2023.837, "confidence": [2023.837, 2023.837], "inferred": false}, "isolate_hash": {"value": "b13b11ad3b9c68ee7a551ca248bc54dd"}, "base_id": {"value": "23-034422-017"}, "reason_for_submission": {"value": "surveillance"}, "originator": {"value": "National Veterinary Services Laboratories  USDA"}, "N_present": {"value": "Absent"}, "tn_93_dist_b313": {"value": 0.012}, "bi_ambig_count": {"value": "Zero"}, "isl_subtype": {"value": "H5N1"}, "passage": {"value": "OR"}, "genotype": {"value": "B3.7"}, "ha_genetic_group": {"value": "2.3.4.4b"}, "region": {"value": "North America"}, "primary_identifier": {"value": "EPI_ISL_19273313"}, "state": {"value": "ND", "confidence": {"ND": 1.0}, "entropy": -1e-12}, "tri_ambig_count": {"value": "Zero"}, "data_source": {"value": "GISAID"}, "strain_name": {"value": "A/green-winged teal/North Dakota/23-034422-017-original/2023"}, "host_generic": {"value": "avian", "confidence": {"avian": 1.0}, "entropy": -1e-12}, "host": {"value": "green-winged teal"}, "country": {"value": "United States", "confidence": {"United States": 1.0}, "entropy": -1e-12}, "internal_date": {"value": "2024-30"}, "N_count": {"value": "Zero"}, "ambig_present": {"value": "Absent"}, "segment_lineage": {"value": "am2.2"}}, "branch_attrs": {"mutations": {"nuc": ["G750T", "A1026T", "G2154A"], "PB2": ["E342D"]}, "labels": {"aa": "PB2: E342D"}}}, {"name": "NODE_0000141", "node_attrs": {"div": 0.0189, "num_date": {"value": 2023.668, "confidence": [2023.568, 2023.788]}, "region": {"value": "North America"}, "state": {"value": "ND", "confidence": {"ND": 0.998, "OR": 0.00163}, "entropy": 0.0144}, "host_generic": {"value": "avian", "confidence": {"avian": 1.0}, "entropy": 0.0005}, "country": {"value": "United States", "confidence": {"United States": 1.0}, "entropy": 0.00125}}, "branch_attrs": {"mutations": {}}, "children": [{"name": "A/mallard/North_Dakota/23-034424-004-original/2023_bb68d9cda4", "node_attrs": {"div": 0.0194, "num_date": {"value": 2023.84, "confidence": [2023.84, 2023.84], "inferred": false}, "isolate_hash": {"value": "bb68d9cda4e9751c19e69ca0020897b3"}, "base_id": {"value": "23-034424-004"}, "reason_for_submission": {"value": "surveillance"}, "originator": {"value": "National Veterinary Services Laboratories  USDA"}, "N_present": {"value": "Absent"}, "tn_93_dist_b313": {"value": 0.0111}, "bi_ambig_count": {"value": "Zero"}, "isl_subtype": {"value": "H5N1"}, "passage": {"value": "OR"}, "genotype": {"value": "B3.7"}, "ha_genetic_group": {"value": "2.3.4.4b"}, "region": {"value": "North America"}, "primary_identifier": {"value": "EPI_ISL_19429980"}, "state": {"value": "ND", "confidence": {"ND": 1.0}, "entropy": -1e-12}, "tri_ambig_count": {"value": "Zero"}, "data_source": {"value": "GISAID"}, "strain_name": {"value": "A/mallard/North Dakota/23-034424-004-original/2023"}, "host_generic": {"value": "avian", "confidence": {"avian": 1.0}, "entropy": -1e-12}, "host": {"value": "mallard"}, "country": {"value": "United States", "confidence": {"United States": 1.0}, "entropy": -1e-12}, "internal_date": {"value": "2024-39"}, "N_count": {"value": "Zero"}, "ambig_present": {"value": "Absent"}, "segment_lineage": {"value": "am2.2"}}, "branch_attrs": {"mutations": {"nuc": ["A1437G"]}}}, {"name": "A/great_horned_owl/Oregon/23-031854-001-original/2023_37fca62c72", "node_attrs": {"div": 0.0198, "num_date": {"value": 2023.788, "confidence": [2023.788, 2023.788], "inferred": false}, "isolate_hash": {"value": "37fca62c72aef47044c8b5bf3a184add"}, "base_id": {"value": "23-031854-001"}, "reason_for_submission": {"value": "surveillance"}, "originator": {"value": "National Veterinary Services Laboratories  USDA"}, "N_present": {"value": "Absent"}, "tn_93_dist_b313": {"value": 0.0115}, "bi_ambig_count": {"value": "Zero"}, "isl_subtype": {"value": "H5N1"}, "passage": {"value": "OR"}, "genotype": {"value": "B3.7"}, "ha_genetic_group": {"value": "2.3.4.4b"}, "region": {"value": "North America"}, "primary_identifier": {"value": "EPI_ISL_19660888"}, "state": {"value": "OR", "confidence": {"OR": 1.0}, "entropy": -1e-12}, "tri_ambig_count": {"value": "Zero"}, "data_source": {"value": "GISAID"}, "strain_name": {"value": "A/great horned owl/Oregon/23-031854-001-original/2023"}, "host_generic": {"value": "avian", "confidence": {"avian": 1.0}, "entropy": -1e-12}, "host": {"value": "owl"}, "country": {"value": "United States", "confidence": {"United States": 1.0}, "entropy": -1e-12}, "internal_date": {"value": "2025-3"}, "N_count": {"value": "Zero"}, "ambig_present": {"value": "Absent"}, "segment_lineage": {"value": "am2.2"}}, "branch_attrs": {"mutations": {"nuc": ["C317T", "A753G"], "PB2": ["T106I"]}, "labels": {"aa": "PB2: T106I"}}}]}]}]}, {"name": "NODE_0000289", "node_attrs": {"div": 0.0194, "num_date": {"value": 2023.649, "confidence": [2023.482, 2023.775]}, "region": {"value": "North America"}, "state": {"value": "OR", "confidence": {"OR": 0.99, "AB": 0.0079, "WA": 0.00165}, "entropy": 0.0602}, "confidence": {"value": 84.7}, "host_generic": {"value": "avian", "confidence": {"avian": 1.0}, "entropy": 2.27e-05}, "country": {"value": "United States", "confidence": {"United States": 1.0}, "entropy": 0.000228}}, "branch_attrs": {"mutations": {"nuc": ["T2070C"]}}, "children": [{"name": "A/green-winged_teal/Oregon/23-031857-025/2023_e14bb6ad43", "node_attrs": {"div": 0.0198, "num_date": {"value": 2023.785, "confidence": [2023.785, 2023.785], "inferred": false}, "isolate_hash": {"value": "e14bb6ad43ea07be8e2144251e4484c8"}, "base_id": {"value": "23-031857-025"}, "reason_for_submission": {"value": "surveillance"}, "originator": {"value": "National Veterinary Services Laboratories  USDA"}, "N_present": {"value": "Absent"}, "tn_93_dist_b313": {"value": 0.0115}, "bi_ambig_count": {"value": "Zero"}, "isl_subtype": {"value": "H5N1"}, "passage": {"value": "OR"}, "genotype": {"value": "B3.7"}, "ha_genetic_group": {"value": "2.3.4.4b"}, "region": {"value": "North America"}, "primary_identifier": {"value": "EPI_ISL_19159881"}, "state": {"value": "OR", "confidence": {"OR": 1.0}, "entropy": -1e-12}, "tri_ambig_count": {"value": "Zero"}, "data_source": {"value": "GISAID"}, "strain_name": {"value": "A/green-winged teal/Oregon/23-031857-025/2023"}, "host_generic": {"value": "avian", "confidence": {"avian": 1.0}, "entropy": -1e-12}, "host": {"value": "green-winged teal"}, "country": {"value": "United States", "confidence": {"United States": 1.0}, "entropy": -1e-12}, "internal_date": {"value": "2024-22"}, "N_count": {"value": "Zero"}, "ambig_present": {"value": "Absent"}, "segment_lineage": {"value": "am2.2"}}, "branch_attrs": {"mutations": {"nuc": ["A1381G"], "PB2": ["I461V"]}, "labels": {"aa": "PB2: I461V"}}}, {"name": "A/Canada_goose/Oregon/23-031491-001-original/2023_8355eb7ffa", "node_attrs": {"div": 0.0198, "num_date": {"value": 2023.777, "confidence": [2023.777, 2023.777], "inferred": false}, "isolate_hash": {"value": "8355eb7ffadc110467ae6986d109a6cd"}, "base_id": {"value": "23-031491-001"}, "reason_for_submission": {"value": "surveillance"}, "originator": {"value": "National Veterinary Services Laboratories  USDA"}, "N_present": {"value": "Absent"}, "tn_93_dist_b313": {"value": 0.0115}, "bi_ambig_count": {"value": "Zero"}, "isl_subtype": {"value": "H5N1"}, "passage": {"value": "OR"}, "genotype": {"value": "B3.7"}, "ha_genetic_group": {"value": "2.3.4.4b"}, "region": {"value": "North America"}, "primary_identifier": {"value": "EPI_ISL_18695298"}, "state": {"value": "OR", "confidence": {"OR": 1.0}, "entropy": -1e-12}, "tri_ambig_count": {"value": "Zero"}, "data_source": {"value": "GISAID"}, "strain_name": {"value": "A/Canada goose/Oregon/23-031491-001-original/2023"}, "host_generic": {"value": "avian", "confidence": {"avian": 1.0}, "entropy": -1e-12}, "host": {"value": "Canada goose"}, "country": {"value": "United States", "confidence": {"United States": 1.0}, "entropy": -1e-12}, "internal_date": {"value": "2024-1"}, "N_count": {"value": "Zero"}, "ambig_present": {"value": "Absent"}, "segment_lineage": {"value": "am2.2"}}, "branch_attrs": {"mutations": {"nuc": ["A519G"]}}}, {"name": "NODE_0000119", "node_attrs": {"div": 0.0194, "num_date": {"value": 2023.672, "confidence": [2023.543, 2023.798]}, "region": {"value": "North America"}, "state": {"value": "WA", "confidence": {"WA": 0.438, "OR": 0.432, "OK": 0.115, "AB": 0.00651, "BC": 0.0037}, "entropy": 1.07}, "host_generic": {"value": "avian", "confidence": {"avian": 1.0}, "entropy": 0.000487}, "country": {"value": "United States", "confidence": {"United States": 1.0}, "entropy": 0.00127}}, "branch_attrs": {"mutations": {}}, "children": [{"name": "A/swan/Oklahoma/23-032455-001-original/2023_2adf883887", "node_attrs": {"div": 0.0198, "num_date": {"value": 2023.812, "confidence": [2023.812, 2023.812], "inferred": false}, "isolate_hash": {"value": "2adf88388764c436752b1d57e3f42687"}, "base_id": {"value": "23-032455-001"}, "reason_for_submission": {"value": "surveillance"}, "originator": {"value": "National Veterinary Services Laboratories  USDA"}, "N_present": {"value": "Absent"}, "tn_93_dist_b313": {"value": 0.0115}, "bi_ambig_count": {"value": "Zero"}, "isl_subtype": {"value": "H5N1"}, "passage": {"value": "OR"}, "genotype": {"value": "B3.7"}, "ha_genetic_group": {"value": "2.3.4.4b"}, "region": {"value": "North America"}, "primary_identifier": {"value": "EPI_ISL_18697748"}, "state": {"value": "OK", "confidence": {"OK": 1.0}, "entropy": -1e-12}, "tri_ambig_count": {"value": "Zero"}, "data_source": {"value": "GISAID"}, "strain_name": {"value": "A/swan/Oklahoma/23-032455-001-original/2023"}, "host_generic": {"value": "avian", "confidence": {"avian": 1.0}, "entropy": -1e-12}, "host": {"value": "swan"}, "country": {"value": "United States", "confidence": {"United States": 1.0}, "entropy": -1e-12}, "internal_date": {"value": "2024-1"}, "N_count": {"value": "Zero"}, "ambig_present": {"value": "Absent"}, "segment_lineage": {"value": "am2.2"}}, "branch_attrs": {"mutations": {"nuc": ["G1272A"]}}}, {"name": "NODE_0000292", "node_attrs": {"div": 0.0215, "num_date": {"value": 2023.904, "confidence": [2023.814, 2023.952]}, "region": {"value": "North America"}, "state": {"value": "WA", "confidence": {"WA": 0.998, "OR": 0.00155}, "entropy": 0.0147}, "confidence": {"value": 98.5}, "host_generic": {"value": "avian", "confidence": {"avian": 1.0}, "entropy": 0.000501}, "country": {"value": "United States", "confidence": {"United States": 1.0}, "entropy": 0.00136}}, "branch_attrs": {"mutations": {"nuc": ["A621G", "A819C", "A981G", "G1103A", "A1158G"], "PB2": ["R368K"]}, "labels": {"aa": "PB2: R368K"}}, "children": [{"name": "A/Northern_shoveler/Washington/23-040307-005-original/2023_f9c8c36ee5", "node_attrs": {"div": 0.0215, "num_date": {"value": 2023.952, "confidence": [2023.952, 2023.952], "inferred": false}, "isolate_hash": {"value": "f9c8c36ee54d0925f757f6314cfcd169"}, "base_id": {"value": "23-040307-005"}, "reason_for_submission": {"value": "surveillance"}, "originator": {"value": "National Veterinary Services Laboratories  USDA"}, "N_present": {"value": "Absent"}, "tn_93_dist_b313": {"value": 0.0133}, "bi_ambig_count": {"value": "Zero"}, "isl_subtype": {"value": "H5N1"}, "passage": {"value": "OR"}, "genotype": {"value": "B3.7"}, "ha_genetic_group": {"value": "2.3.4.4b"}, "region": {"value": "North America"}, "primary_identifier": {"value": "EPI_ISL_19559086"}, "state": {"value": "WA", "confidence": {"WA": 1.0}, "entropy": -1e-12}, "tri_ambig_count": {"value": "Zero"}, "data_source": {"value": "GISAID"}, "strain_name": {"value": "A/northern shoveler/Washington/23-040307-005-original/2023"}, "host_generic": {"value": "avian", "confidence": {"avian": 1.0}, "entropy": -1e-12}, "host": {"value": "Northern shoveler"}, "country": {"value": "United States", "confidence": {"United States": 1.0}, "entropy": -1e-12}, "internal_date": {"value": "2025-3"}, "N_count": {"value": "Zero"}, "ambig_present": {"value": "Absent"}, "segment_lineage": {"value": "am2.2"}}, "branch_attrs": {"mutations": {}}}, {"name": "NODE_0000293", "node_attrs": {"div": 0.0229, "num_date": {"value": 2024.078, "confidence": [2023.983, 2024.078]}, "region": {"value": "North America"}, "state": {"value": "WA", "confidence": {"WA": 1.0}, "entropy": 0.000121}, "confidence": {"value": 98.1}, "host_generic": {"value": "avian", "confidence": {"avian": 1.0}, "entropy": 0.000486}, "country": {"value": "United States", "confidence": {"United States": 1.0}, "entropy": 0.00125}}, "branch_attrs": {"mutations": {"nuc": ["A61G", "G1523T", "G1791A"], "PB2": ["T21A", "R508L"]}, "labels": {"aa": "PB2: T21A, R508L"}}, "children": [{"name": "A/mallard/Washington/24-003953-008-original/2024_c91076585d", "node_attrs": {"div": 0.0229, "num_date": {"value": 2024.078, "confidence": [2024.078, 2024.078], "inferred": false}, "isolate_hash": {"value": "c91076585d7c6fa8b0e5caecf5c3924d"}, "base_id": {"value": "24-003953-008"}, "reason_for_submission": {"value": "surveillance"}, "originator": {"value": "National Veterinary Services Laboratories  USDA"}, "N_present": {"value": "Absent"}, "tn_93_dist_b313": {"value": 0.0147}, "bi_ambig_count": {"value": "Zero"}, "isl_subtype": {"value": "H5N1"}, "passage": {"value": "OR"}, "genotype": {"value": "B3.7"}, "ha_genetic_group": {"value": "2.3.4.4b"}, "region": {"value": "North America"}, "primary_identifier": {"value": "EPI_ISL_19387822"}, "state": {"value": "WA", "confidence": {"WA": 1.0}, "entropy": -1e-12}, "tri_ambig_count": {"value": "Zero"}, "data_source": {"value": "GISAID"}, "strain_name": {"value": "A/mallard/Washington/24-003953-008-original/2024"}, "host_generic": {"value": "avian", "confidence": {"avian": 1.0}, "entropy": -1e-12}, "host": {"value": "mallard"}, "country": {"value": "United States", "confidence": {"United States": 1.0}, "entropy": -1e-12}, "internal_date": {"value": "2024-37"}, "N_count": {"value": "Zero"}, "ambig_present": {"value": "Absent"}, "segment_lineage": {"value": "am2.2"}}, "branch_attrs": {"mutations": {}}}, {"name": "A/mallard/Washington/24-003953-010-original/2024_323142886b", "node_attrs": {"div": 0.0229, "num_date": {"value": 2024.078, "confidence": [2024.078, 2024.078], "inferred": false}, "isolate_hash": {"value": "323142886b5c43851c2de6e82d8d0622"}, "base_id": {"value": "24-003953-010"}, "reason_for_submission": {"value": "surveillance"}, "originator": {"value": "National Veterinary Services Laboratories  USDA"}, "N_present": {"value": "Absent"}, "tn_93_dist_b313": {"value": 0.0147}, "bi_ambig_count": {"value": "Zero"}, "isl_subtype": {"value": "H5N1"}, "passage": {"value": "OR"}, "genotype": {"value": "B3.7"}, "ha_genetic_group": {"value": "2.3.4.4b"}, "region": {"value": "North America"}, "primary_identifier": {"value": "EPI_ISL_19387823"}, "state": {"value": "WA", "confidence": {"WA": 1.0}, "entropy": -1e-12}, "tri_ambig_count": {"value": "Zero"}, "data_source": {"value": "GISAID"}, "strain_name": {"value": "A/mallard/Washington/24-003953-010-original/2024"}, "host_generic": {"value": "avian", "confidence": {"avian": 1.0}, "entropy": -1e-12}, "host": {"value": "mallard"}, "country": {"value": "United States", "confidence": {"United States": 1.0}, "entropy": -1e-12}, "internal_date": {"value": "2024-37"}, "N_count": {"value": "Zero"}, "ambig_present": {"value": "Absent"}, "segment_lineage": {"value": "am2.2"}}, "branch_attrs": {"mutations": {}}}]}]}]}]}, {"name": "NODE_0000153", "node_attrs": {"div": 0.0189, "num_date": {"value": 2023.51, "confidence": [2023.358, 2023.684]}, "region": {"value": "North America"}, "state": {"value": "AB", "confidence": {"AB": 0.986, "ND": 0.00724, "ID": 0.00609}, "entropy": 0.0844}, "host_generic": {"value": "avian", "confidence": {"avian": 1.0}, "entropy": 0.000502}, "country": {"value": "United States", "confidence": {"United States": 0.882, "Canada": 0.118}, "entropy": 0.363}}, "branch_attrs": {"mutations": {}}, "children": [{"name": "NODE_0000349", "node_attrs": {"div": 0.0194, "num_date": {"value": 2023.756, "confidence": [2023.579, 2023.847]}, "region": {"value": "North America"}, "state": {"value": "AB", "confidence": {"AB": 1.0}, "entropy": 0.000472}, "confidence": {"value": 74.8}, "host_generic": {"value": "avian", "confidence": {"avian": 1.0}, "entropy": 0.000486}, "country": {"value": "Canada", "confidence": {"Canada": 0.993, "United States": 0.00698}, "entropy": 0.0416}}, "branch_attrs": {"mutations": {"nuc": ["A369C"], "PB2": ["E123D"]}, "labels": {"aa": "PB2: E123D"}}, "children": [{"name": "A/snow_goose/AB/FAV-0047-6/2024_31b5394de0", "node_attrs": {"div": 0.0202, "num_date": {"value": 2023.927, "confidence": [2023.927, 2023.927], "inferred": false}, "isolate_hash": {"value": "31b5394de0edbf9d28c5cea69b26460f"}, "reason_for_submission": {"value": "surveillance"}, "originator": {"value": "Alberta Agriculture and Forestry Government of Alberta"}, "N_present": {"value": "Absent"}, "tn_93_dist_b313": {"value": 0.012}, "bi_ambig_count": {"value": "Zero"}, "isl_subtype": {"value": "H5N1"}, "passage": {"value": "X"}, "genotype": {"value": "Not assigned"}, "ha_genetic_group": {"value": "2.3.4.4b"}, "region": {"value": "North America"}, "primary_identifier": {"value": "EPI_ISL_19776130"}, "state": {"value": "AB", "confidence": {"AB": 1.0}, "entropy": -1e-12}, "tri_ambig_count": {"value": "Zero"}, "data_source": {"value": "GISAID"}, "strain_name": {"value": "A/Snow_Goose/AB/FAV-0047-6/2024"}, "host_generic": {"value": "avian", "confidence": {"avian": 1.0}, "entropy": -1e-12}, "host": {"value": "snow goose"}, "country": {"value": "Canada", "confidence": {"Canada": 1.0}, "entropy": -1e-12}, "internal_date": {"value": "2025-19"}, "N_count": {"value": "Zero"}, "isolate_submitter": {"value": "CA-Win-CFIA"}, "ambig_present": {"value": "Absent"}, "segment_lineage": {"value": "am2.2"}}, "branch_attrs": {"mutations": {"nuc": ["G980A", "A1891C"], "PB2": ["G327E", "M631L"]}, "labels": {"aa": "PB2: G327E, M631L"}}}, {"name": "A/Canada_goose/AB/FAV-0102-1/2024_8586c200bf", "node_attrs": {"div": 0.0216, "num_date": {"value": 2024.193, "confidence": [2024.193, 2024.193], "inferred": false}, "isolate_hash": {"value": "8586c200bf2bde8040bb61019dd36c99"}, "reason_for_submission": {"value": "surveillance"}, "originator": {"value": "Alberta Agriculture and Forestry Government of Alberta"}, "N_present": {"value": "Absent"}, "tn_93_dist_b313": {"value": 0.0133}, "bi_ambig_count": {"value": "Zero"}, "isl_subtype": {"value": "H5N1"}, "passage": {"value": "X"}, "genotype": {"value": "Not assigned"}, "ha_genetic_group": {"value": "2.3.4.4b"}, "region": {"value": "North America"}, "primary_identifier": {"value": "EPI_ISL_19776280"}, "state": {"value": "AB", "confidence": {"AB": 1.0}, "entropy": -1e-12}, "tri_ambig_count": {"value": "Zero"}, "data_source": {"value": "GISAID"}, "strain_name": {"value": "A/Canada_Goose/AB/FAV-0102-1/2024"}, "host_generic": {"value": "avian", "confidence": {"avian": 1.0}, "entropy": -1e-12}, "host": {"value": "Canada goose"}, "country": {"value": "Canada", "confidence": {"Canada": 1.0}, "entropy": -1e-12}, "internal_date": {"value": "2025-19"}, "N_count": {"value": "Zero"}, "isolate_submitter": {"value": "CA-Win-CFIA"}, "ambig_present": {"value": "Absent"}, "segment_lineage": {"value": "am2.2"}}, "branch_attrs": {"mutations": {"nuc": ["G183A", "C1212T", "G1416A", "G1425T", "C1872T"]}}}]}, {"name": "NODE_0000155", "node_attrs": {"div": 0.0189, "num_date": {"value": 2023.606, "confidence": [2023.507, 2023.689]}, "region": {"value": "North America"}, "state": {"value": "AB", "confidence": {"AB": 0.521, "ID": 0.415, "IN": 0.0307, "IA": 0.0227, "ND": 0.00431}, "entropy": 0.972}, "host_generic": {"value": "avian", "confidence": {"avian": 1.0}, "entropy": 0.000517}, "country": {"value": "United States", "confidence": {"United States": 0.985, "Canada": 0.0152}, "entropy": 0.0789}}, "branch_attrs": {"mutations": {}}, "children": [{"name": "NODE_0000156", "node_attrs": {"div": 0.0189, "num_date": {"value": 2023.662, "confidence": [2023.562, 2023.755]}, "region": {"value": "North America"}, "state": {"value": "IN", "confidence": {"IN": 0.367, "IA": 0.304, "AB": 0.178, "ID": 0.13, "ND": 0.00268, "SD": 0.00195, "MT": 0.00119, "MN": 0.00109}, "entropy": 1.454}, "host_generic": {"value": "avian", "confidence": {"avian": 1.0}, "entropy": 0.000487}, "country": {"value": "United States", "confidence": {"United States": 0.998, "Canada": 0.00171}, "entropy": 0.0126}}, "branch_attrs": {"mutations": {}}, "children": [{"name": "A/Northern_shoveler/Iowa/23-039013-007-original/2023_b0cda9c418", "node_attrs": {"div": 0.0202, "num_date": {"value": 2023.84, "confidence": [2023.84, 2023.84], "inferred": false}, "isolate_hash": {"value": "b0cda9c418261d2d44da2196ab2db102"}, "base_id": {"value": "23-039013-007"}, "reason_for_submission": {"value": "surveillance"}, "originator": {"value": "National Veterinary Services Laboratories  USDA"}, "N_present": {"value": "Absent"}, "tn_93_dist_b313": {"value": 0.012}, "bi_ambig_count": {"value": "Zero"}, "isl_subtype": {"value": "H5N1"}, "passage": {"value": "OR"}, "genotype": {"value": "B3.7"}, "ha_genetic_group": {"value": "2.3.4.4b"}, "region": {"value": "North America"}, "primary_identifier": {"value": "EPI_ISL_19560380"}, "state": {"value": "IA", "confidence": {"IA": 1.0}, "entropy": -1e-12}, "tri_ambig_count": {"value": "Zero"}, "data_source": {"value": "GISAID"}, "strain_name": {"value": "A/northern shoveler/Iowa/23-039013-007-original/2023"}, "host_generic": {"value": "avian", "confidence": {"avian": 1.0}, "entropy": -1e-12}, "host": {"value": "Northern shoveler"}, "country": {"value": "United States", "confidence": {"United States": 1.0}, "entropy": -1e-12}, "internal_date": {"value": "2025-3"}, "N_count": {"value": "Zero"}, "ambig_present": {"value": "Absent"}, "segment_lineage": {"value": "am2.2"}}, "branch_attrs": {"mutations": {"nuc": ["G192T", "C459T", "T1296C"], "PB2": ["M64I"]}, "labels": {"aa": "PB2: M64I"}}}, {"name": "A/mallard/Indiana/23-033977-003-original/2023_ec0115180d", "node_attrs": {"div": 0.0194, "num_date": {"value": 2023.823, "confidence": [2023.823, 2023.823], "inferred": false}, "isolate_hash": {"value": "ec0115180dfbea07bca60d93b97b99d0"}, "base_id": {"value": "23-033977-003"}, "reason_for_submission": {"value": "surveillance"}, "originator": {"value": "National Veterinary Services Laboratories  USDA"}, "N_present": {"value": "Absent"}, "tn_93_dist_b313": {"value": 0.0111}, "bi_ambig_count": {"value": "Zero"}, "isl_subtype": {"value": "H5N1"}, "passage": {"value": "OR"}, "genotype": {"value": "B3.7"}, "ha_genetic_group": {"value": "2.3.4.4b"}, "region": {"value": "North America"}, "primary_identifier": {"value": "EPI_ISL_19210872"}, "state": {"value": "IN", "confidence": {"IN": 1.0}, "entropy": -1e-12}, "tri_ambig_count": {"value": "Zero"}, "data_source": {"value": "GISAID"}, "strain_name": {"value": "A/mallard/Indiana/23-033977-003-original/2023"}, "host_generic": {"value": "avian", "confidence": {"avian": 1.0}, "entropy": -1e-12}, "host": {"value": "mallard"}, "country": {"value": "United States", "confidence": {"United States": 1.0}, "entropy": -1e-12}, "internal_date": {"value": "2024-26"}, "N_count": {"value": "Zero"}, "ambig_present": {"value": "Absent"}, "segment_lineage": {"value": "am2.2"}}, "branch_attrs": {"mutations": {"nuc": ["G1012A"], "PB2": ["V338I"]}, "labels": {"aa": "PB2: V338I"}}}]}, {"name": "NODE_0000157", "node_attrs": {"div": 0.0189, "num_date": {"value": 2023.695, "confidence": [2023.614, 2023.695]}, "region": {"value": "North America"}, "state": {"value": "ID", "confidence": {"ID": 0.997, "AB": 0.00337}, "entropy": 0.0237}, "host_generic": {"value": "avian", "confidence": {"avian": 1.0}, "entropy": 0.000487}, "country": {"value": "United States", "confidence": {"United States": 0.998, "Canada": 0.00171}, "entropy": 0.0126}}, "branch_attrs": {"mutations": {}}, "children": [{"name": "A/mallard/Idaho/23-028151-026/2023_ef4af20c64", "node_attrs": {"div": 0.0189, "num_date": {"value": 2023.695, "confidence": [2023.695, 2023.695], "inferred": false}, "isolate_hash": {"value": "ef4af20c6499ffaf1b02037fa1c74039"}, "base_id": {"value": "23-028151-026"}, "reason_for_submission": {"value": "surveillance"}, "originator": {"value": "USDA APHIS Veterinary Services Diagnostic Virology Laboratory National Veterinary Services Laboratories"}, "N_present": {"value": "Absent"}, "tn_93_dist_b313": {"value": 0.0106}, "bi_ambig_count": {"value": "Zero"}, "isl_subtype": {"value": "H5N1"}, "passage": {"value": "OR"}, "genotype": {"value": "B3.7"}, "ha_genetic_group": {"value": "2.3.4.4b"}, "region": {"value": "North America"}, "primary_identifier": {"value": "EPI_ISL_19604147"}, "state": {"value": "ID", "confidence": {"ID": 1.0}, "entropy": -1e-12}, "tri_ambig_count": {"value": "Zero"}, "data_source": {"value": "GISAID"}, "strain_name": {"value": "A/mallard/Idaho/23-028151-026/2023"}, "host_generic": {"value": "avian", "confidence": {"avian": 1.0}, "entropy": -1e-12}, "host": {"value": "mallard"}, "country": {"value": "United States", "confidence": {"United States": 1.0}, "entropy": -1e-12}, "internal_date": {"value": "2024-51"}, "N_count": {"value": "Zero"}, "isolate_submitter": {"value": "import"}, "ambig_present": {"value": "Absent"}, "segment_lineage": {"value": "am2.2"}}, "branch_attrs": {"mutations": {}}}, {"name": "A/domestic_duck/Idaho/23-029624-001-original/2023_a3c138fa5d", "node_attrs": {"div": 0.0189, "num_date": {"value": 2023.744, "confidence": [2023.744, 2023.744], "inferred": false}, "isolate_hash": {"value": "a3c138fa5db6590393e95b30f3d308eb"}, "base_id": {"value": "23-029624-001"}, "reason_for_submission": {"value": "surveillance"}, "originator": {"value": "National Veterinary Services Laboratories  USDA"}, "N_present": {"value": "Absent"}, "tn_93_dist_b313": {"value": 0.0106}, "bi_ambig_count": {"value": "Zero"}, "isl_subtype": {"value": "H5N1"}, "passage": {"value": "OR"}, "genotype": {"value": "B3.7"}, "ha_genetic_group": {"value": "2.3.4.4b"}, "region": {"value": "North America"}, "primary_identifier": {"value": "EPI_ISL_18690638"}, "state": {"value": "ID", "confidence": {"ID": 1.0}, "entropy": -1e-12}, "tri_ambig_count": {"value": "Zero"}, "data_source": {"value": "GISAID"}, "strain_name": {"value": "A/domestic duck/Idaho/23-029624-001-original/2023"}, "host_generic": {"value": "avian", "confidence": {"avian": 1.0}, "entropy": -1e-12}, "host": {"value": "mallard"}, "country": {"value": "United States", "confidence": {"United States": 1.0}, "entropy": -1e-12}, "internal_date": {"value": "2024-1"}, "N_count": {"value": "Zero"}, "ambig_present": {"value": "Absent"}, "segment_lineage": {"value": "am2.2"}}, "branch_attrs": {"mutations": {}}}]}]}]}, {"name": "NODE_0000296", "node_attrs": {"div": 0.0194, "num_date": {"value": 2023.531, "confidence": [2023.359, 2023.809]}, "region": {"value": "North America"}, "state": {"value": "IA", "confidence": {"IA": 0.979, "AB": 0.0116, "MN": 0.00811}, "entropy": 0.119}, "confidence": {"value": 84.6}, "host_generic": {"value": "avian", "confidence": {"avian": 0.999, "poultry": 0.00121}, "entropy": 0.00936}, "country": {"value": "United States", "confidence": {"United States": 1.0}, "entropy": 0.00141}}, "branch_attrs": {"mutations": {"nuc": ["C756T"]}}, "children": [{"name": "A/domestic_duck/Iowa/23-037774-001/2023_70901da4dd", "node_attrs": {"div": 0.0202, "num_date": {"value": 2023.908, "confidence": [2023.908, 2023.908], "inferred": false}, "isolate_hash": {"value": "70901da4ddc00d9c673d16fe24287437"}, "base_id": {"value": "23-037774-001"}, "reason_for_submission": {"value": "surveillance"}, "originator": {"value": "National Veterinary Services Laboratories  USDA"}, "N_present": {"value": "Absent"}, "tn_93_dist_b313": {"value": 0.012}, "bi_ambig_count": {"value": "Zero"}, "isl_subtype": {"value": "H5N1"}, "passage": {"value": "OR"}, "genotype": {"value": "B3.7"}, "ha_genetic_group": {"value": "2.3.4.4b"}, "region": {"value": "North America"}, "primary_identifier": {"value": "EPI_ISL_19175592"}, "state": {"value": "IA", "confidence": {"IA": 1.0}, "entropy": -1e-12}, "tri_ambig_count": {"value": "Zero"}, "data_source": {"value": "GISAID"}, "strain_name": {"value": "A/domestic duck/Iowa/23-037774-001/2023"}, "host_generic": {"value": "avian", "confidence": {"avian": 1.0}, "entropy": -1e-12}, "host": {"value": "mallard"}, "country": {"value": "United States", "confidence": {"United States": 1.0}, "entropy": -1e-12}, "internal_date": {"value": "2024-23"}, "N_count": {"value": "Zero"}, "ambig_present": {"value": "Absent"}, "segment_lineage": {"value": "am2.2"}}, "branch_attrs": {"mutations": {"nuc": ["T795C", "A1794C"]}}}, {"name": "NODE_0000164", "node_attrs": {"div": 0.0194, "num_date": {"value": 2023.602, "confidence": [2023.466, 2023.802]}, "region": {"value": "North America"}, "state": {"value": "IA", "confidence": {"IA": 0.979, "MN": 0.0161, "AB": 0.00423}, "entropy": 0.117}, "host_generic": {"value": "avian", "confidence": {"avian": 0.965, "poultry": 0.0348}, "entropy": 0.152}, "country": {"value": "United States", "confidence": {"United States": 1.0}, "entropy": 0.00156}}, "branch_attrs": {"mutations": {}}, "children": [{"name": "NODE_0000297", "node_attrs": {"div": 0.022, "num_date": {"value": 2023.925, "confidence": [2023.848, 2023.925]}, "region": {"value": "North America"}, "state": {"value": "MN", "confidence": {"MN": 0.998, "IA": 0.00196}, "entropy": 0.0181}, "confidence": {"value": 99.6}, "host_generic": {"value": "poultry", "confidence": {"poultry": 0.967, "avian": 0.0325}, "entropy": 0.146}, "country": {"value": "United States", "confidence": {"United States": 1.0}, "entropy": 0.00127}}, "branch_attrs": {"mutations": {"nuc": ["C201T", "G415A", "G924T", "A1083G", "A1599G", "G1878A"], "PB2": ["V139I"]}, "labels": {"aa": "PB2: V139I"}}, "children": [{"name": "A/turkey/Minnesota/23-038354-002/2023_d386bb14e1", "node_attrs": {"div": 0.022, "num_date": {"value": 2023.925, "confidence": [2023.925, 2023.925], "inferred": false}, "isolate_hash": {"value": "d386bb14e1be6113e3266f2c3ed4d073"}, "base_id": {"value": "23-038354-002"}, "reason_for_submission": {"value": "surveillance"}, "originator": {"value": "National Veterinary Services Laboratories  USDA"}, "N_present": {"value": "Absent"}, "tn_93_dist_b313": {"value": 0.0129}, "bi_ambig_count": {"value": "Zero"}, "isl_subtype": {"value": "H5N1"}, "passage": {"value": "OR"}, "genotype": {"value": "B3.7"}, "ha_genetic_group": {"value": "2.3.4.4b"}, "region": {"value": "North America"}, "primary_identifier": {"value": "EPI_ISL_19194244"}, "state": {"value": "MN", "confidence": {"MN": 1.0}, "entropy": -1e-12}, "tri_ambig_count": {"value": "Zero"}, "data_source": {"value": "GISAID"}, "strain_name": {"value": "A/turkey/Minnesota/23-038354-002/2023"}, "host_generic": {"value": "poultry", "confidence": {"poultry": 1.0}, "entropy": -1e-12}, "host": {"value": "turkey"}, "country": {"value": "United States", "confidence": {"United States": 1.0}, "entropy": -1e-12}, "internal_date": {"value": "2024-24"}, "N_count": {"value": "Zero"}, "ambig_present": {"value": "Absent"}, "segment_lineage": {"value": "am2.2"}}, "branch_attrs": {"mutations": {}}}, {"name": "A/turkey/Minnesota/23-038354-001/2023_ba71213c05", "node_attrs": {"div": 0.022, "num_date": {"value": 2023.925, "confidence": [2023.925, 2023.925], "inferred": false}, "isolate_hash": {"value": "ba71213c05eb68d66176d1e41114d711"}, "base_id": {"value": "23-038354-001"}, "reason_for_submission": {"value": "surveillance"}, "originator": {"value": "National Veterinary Services Laboratories  USDA"}, "N_present": {"value": "Absent"}, "tn_93_dist_b313": {"value": 0.0129}, "bi_ambig_count": {"value": "Zero"}, "isl_subtype": {"value": "H5N1"}, "passage": {"value": "OR"}, "genotype": {"value": "B3.7"}, "ha_genetic_group": {"value": "2.3.4.4b"}, "region": {"value": "North America"}, "primary_identifier": {"value": "EPI_ISL_19194243"}, "state": {"value": "MN", "confidence": {"MN": 1.0}, "entropy": -1e-12}, "tri_ambig_count": {"value": "Zero"}, "data_source": {"value": "GISAID"}, "strain_name": {"value": "A/turkey/Minnesota/23-038354-001/2023"}, "host_generic": {"value": "poultry", "confidence": {"poultry": 1.0}, "entropy": -1e-12}, "host": {"value": "turkey"}, "country": {"value": "United States", "confidence": {"United States": 1.0}, "entropy": -1e-12}, "internal_date": {"value": "2024-24"}, "N_count": {"value": "Zero"}, "ambig_present": {"value": "Absent"}, "segment_lineage": {"value": "am2.2"}}, "branch_attrs": {"mutations": {}}}]}, {"name": "NODE_0000299", "node_attrs": {"div": 0.0198, "num_date": {"value": 2023.756, "confidence": [2023.637, 2023.837]}, "region": {"value": "North America"}, "state": {"value": "IA", "confidence": {"IA": 1.0}, "entropy": 0.00055}, "confidence": {"value": 92.5}, "host_generic": {"value": "avian", "confidence": {"avian": 0.999, "poultry": 0.00129}, "entropy": 0.00991}, "country": {"value": "United States", "confidence": {"United States": 1.0}, "entropy": 0.00154}}, "branch_attrs": {"mutations": {"nuc": ["A1188G"]}}, "children": [{"name": "NODE_0000154", "node_attrs": {"div": 0.0198, "num_date": {"value": 2023.842, "confidence": [2023.753, 2023.842]}, "region": {"value": "North America"}, "state": {"value": "IA", "confidence": {"IA": 1.0}, "entropy": 6.82e-06}, "host_generic": {"value": "avian", "confidence": {"avian": 1.0}, "entropy": 0.000892}, "country": {"value": "United States", "confidence": {"United States": 1.0}, "entropy": 0.00127}}, "branch_attrs": {"mutations": {}}, "children": [{"name": "A/pheasant/Iowa/23-034844-001/2023_0a00513c7c", "node_attrs": {"div": 0.0198, "num_date": {"value": 2023.859, "confidence": [2023.859, 2023.859], "inferred": false}, "isolate_hash": {"value": "0a00513c7c37c4ca9eb8e2cc4a1ca3fd"}, "base_id": {"value": "23-034844-001"}, "reason_for_submission": {"value": "surveillance"}, "originator": {"value": "National Veterinary Services Laboratories  USDA"}, "N_present": {"value": "Absent"}, "tn_93_dist_b313": {"value": 0.0115}, "bi_ambig_count": {"value": "Zero"}, "isl_subtype": {"value": "H5N1"}, "passage": {"value": "OR"}, "genotype": {"value": "B3.7"}, "ha_genetic_group": {"value": "2.3.4.4b"}, "region": {"value": "North America"}, "primary_identifier": {"value": "EPI_ISL_18749472"}, "state": {"value": "IA", "confidence": {"IA": 1.0}, "entropy": -1e-12}, "tri_ambig_count": {"value": "Zero"}, "data_source": {"value": "GISAID"}, "strain_name": {"value": "A/pheasant/Iowa/23-034844-001/2023"}, "host_generic": {"value": "avian", "confidence": {"avian": 1.0}, "entropy": -1e-12}, "host": {"value": "pheasant"}, "country": {"value": "United States", "confidence": {"United States": 1.0}, "entropy": -1e-12}, "internal_date": {"value": "2024-6"}, "N_count": {"value": "Zero"}, "ambig_present": {"value": "Absent"}, "segment_lineage": {"value": "am2.2"}}, "branch_attrs": {"mutations": {}}}, {"name": "A/American_white_pelican/Iowa/23-034146-001-original/2023_2a9d9e38d2", "node_attrs": {"div": 0.0198, "num_date": {"value": 2023.842, "confidence": [2023.842, 2023.842], "inferred": false}, "isolate_hash": {"value": "2a9d9e38d2a773db341a6f9872fc835f"}, "base_id": {"value": "23-034146-001"}, "reason_for_submission": {"value": "surveillance"}, "originator": {"value": "National Veterinary Services Laboratories  USDA"}, "N_present": {"value": "Absent"}, "tn_93_dist_b313": {"value": 0.0115}, "bi_ambig_count": {"value": "Zero"}, "isl_subtype": {"value": "H5N1"}, "passage": {"value": "OR"}, "genotype": {"value": "B3.7"}, "ha_genetic_group": {"value": "2.3.4.4b"}, "region": {"value": "North America"}, "primary_identifier": {"value": "EPI_ISL_19660941"}, "state": {"value": "IA", "confidence": {"IA": 1.0}, "entropy": -1e-12}, "tri_ambig_count": {"value": "Zero"}, "data_source": {"value": "GISAID"}, "strain_name": {"value": "A/American white pelican/Iowa/23-034146-001-original/2023"}, "host_generic": {"value": "avian", "confidence": {"avian": 1.0}, "entropy": -1e-12}, "host": {"value": "pelican"}, "country": {"value": "United States", "confidence": {"United States": 1.0}, "entropy": -1e-12}, "internal_date": {"value": "2025-3"}, "N_count": {"value": "Zero"}, "ambig_present": {"value": "Absent"}, "segment_lineage": {"value": "am2.2"}}, "branch_attrs": {"mutations": {}}}]}, {"name": "NODE_0000158", "node_attrs": {"div": 0.0198, "num_date": {"value": 2023.756, "confidence": [2023.686, 2023.856]}, "region": {"value": "North America"}, "state": {"value": "IA", "confidence": {"IA": 1.0}, "entropy": 6.82e-06}, "host_generic": {"value": "avian", "confidence": {"avian": 1.0}, "entropy": 0.000892}, "country": {"value": "United States", "confidence": {"United States": 1.0}, "entropy": 0.00127}}, "branch_attrs": {"mutations": {}}, "children": [{"name": "A/pheasant/Iowa/23-034845-002/2023_07dba41dfb", "node_attrs": {"div": 0.0202, "num_date": {"value": 2023.856, "confidence": [2023.856, 2023.856], "inferred": false}, "isolate_hash": {"value": "07dba41dfb79f781531159ef7073b1ad"}, "base_id": {"value": "23-034845-002"}, "reason_for_submission": {"value": "surveillance"}, "originator": {"value": "National Veterinary Services Laboratories  USDA"}, "N_present": {"value": "Absent"}, "tn_93_dist_b313": {"value": 0.012}, "bi_ambig_count": {"value": "Zero"}, "isl_subtype": {"value": "H5N1"}, "passage": {"value": "OR"}, "genotype": {"value": "B3.7"}, "ha_genetic_group": {"value": "2.3.4.4b"}, "region": {"value": "North America"}, "primary_identifier": {"value": "EPI_ISL_18749471"}, "state": {"value": "IA", "confidence": {"IA": 1.0}, "entropy": -1e-12}, "tri_ambig_count": {"value": "Zero"}, "data_source": {"value": "GISAID"}, "strain_name": {"value": "A/pheasant/Iowa/23-034845-002/2023"}, "host_generic": {"value": "avian", "confidence": {"avian": 1.0}, "entropy": -1e-12}, "host": {"value": "pheasant"}, "country": {"value": "United States", "confidence": {"United States": 1.0}, "entropy": -1e-12}, "internal_date": {"value": "2024-6"}, "N_count": {"value": "Zero"}, "ambig_present": {"value": "Absent"}, "segment_lineage": {"value": "am2.2"}}, "branch_attrs": {"mutations": {"nuc": ["C580A"], "PB2": ["Q194K"]}, "labels": {"aa": "PB2: Q194K"}}}, {"name": "A/pheasant/Iowa/23-034845-001/2023_024f3d276e", "node_attrs": {"div": 0.0207, "num_date": {"value": 2023.856, "confidence": [2023.856, 2023.856], "inferred": false}, "isolate_hash": {"value": "024f3d276ec9005432910664c006abdb"}, "base_id": {"value": "23-034845-001"}, "reason_for_submission": {"value": "surveillance"}, "originator": {"value": "National Veterinary Services Laboratories  USDA"}, "N_present": {"value": "Absent"}, "tn_93_dist_b313": {"value": 0.012}, "bi_ambig_count": {"value": "Zero"}, "isl_subtype": {"value": "H5N1"}, "passage": {"value": "OR"}, "genotype": {"value": "B3.7"}, "ha_genetic_group": {"value": "2.3.4.4b"}, "region": {"value": "North America"}, "primary_identifier": {"value": "EPI_ISL_18749470"}, "state": {"value": "IA", "confidence": {"IA": 1.0}, "entropy": -1e-12}, "tri_ambig_count": {"value": "Zero"}, "data_source": {"value": "GISAID"}, "strain_name": {"value": "A/pheasant/Iowa/23-034845-001/2023"}, "host_generic": {"value": "avian", "confidence": {"avian": 1.0}, "entropy": -1e-12}, "host": {"value": "pheasant"}, "country": {"value": "United States", "confidence": {"United States": 1.0}, "entropy": -1e-12}, "internal_date": {"value": "2024-6"}, "N_count": {"value": "Zero"}, "ambig_present": {"value": "Absent"}, "segment_lineage": {"value": "am2.2"}}, "branch_attrs": {"mutations": {"nuc": ["G1200A", "T1412G"], "PB2": ["I471S"]}, "labels": {"aa": "PB2: I471S"}}}]}]}]}]}, {"name": "NODE_0000144", "node_attrs": {"div": 0.0189, "num_date": {"value": 2023.494, "confidence": [2023.323, 2023.687]}, "region": {"value": "North America"}, "state": {"value": "AB", "confidence": {"AB": 0.971, "ID": 0.0165, "ND": 0.0116}, "entropy": 0.153}, "host_generic": {"value": "avian", "confidence": {"avian": 1.0}, "entropy": 0.000518}, "country": {"value": "United States", "confidence": {"United States": 0.882, "Canada": 0.118}, "entropy": 0.364}}, "branch_attrs": {"mutations": {}}, "children": [{"name": "NODE_0000152", "node_attrs": {"div": 0.0189, "num_date": {"value": 2023.593, "confidence": [2023.467, 2023.689]}, "region": {"value": "North America"}, "state": {"value": "ID", "confidence": {"ID": 0.973, "AB": 0.0192, "ND": 0.00734}, "entropy": 0.139}, "host_generic": {"value": "avian", "confidence": {"avian": 1.0}, "entropy": 0.000519}, "country": {"value": "United States", "confidence": {"United States": 0.984, "Canada": 0.0157}, "entropy": 0.0806}}, "branch_attrs": {"mutations": {}}, "children": [{"name": "NODE_0000104", "node_attrs": {"div": 0.0189, "num_date": {"value": 2023.695, "confidence": [2023.59, 2023.695]}, "region": {"value": "North America"}, "state": {"value": "ID", "confidence": {"ID": 0.977, "ND": 0.0138, "AB": 0.00912}, "entropy": 0.126}, "host_generic": {"value": "avian", "confidence": {"avian": 1.0}, "entropy": 0.000487}, "country": {"value": "United States", "confidence": {"United States": 0.998, "Canada": 0.00175}, "entropy": 0.0129}}, "branch_attrs": {"mutations": {}}, "children": [{"name": "A/mallard/Idaho/23-028151-005/2023_40ec5cfe67", "node_attrs": {"div": 0.0189, "num_date": {"value": 2023.695, "confidence": [2023.695, 2023.695], "inferred": false}, "isolate_hash": {"value": "40ec5cfe67c2bd6e0da034f391b635ed"}, "base_id": {"value": "23-028151-005"}, "reason_for_submission": {"value": "surveillance"}, "originator": {"value": "USDA APHIS Veterinary Services Diagnostic Virology Laboratory National Veterinary Services Laboratories"}, "N_present": {"value": "Absent"}, "tn_93_dist_b313": {"value": 0.0106}, "bi_ambig_count": {"value": "Zero"}, "isl_subtype": {"value": "H5N1"}, "passage": {"value": "OR"}, "genotype": {"value": "B3.7"}, "ha_genetic_group": {"value": "2.3.4.4b"}, "region": {"value": "North America"}, "primary_identifier": {"value": "EPI_ISL_19604154"}, "state": {"value": "ID", "confidence": {"ID": 1.0}, "entropy": -1e-12}, "tri_ambig_count": {"value": "Zero"}, "data_source": {"value": "GISAID"}, "strain_name": {"value": "A/mallard/Idaho/23-028151-005/2023"}, "host_generic": {"value": "avian", "confidence": {"avian": 1.0}, "entropy": -1e-12}, "host": {"value": "mallard"}, "country": {"value": "United States", "confidence": {"United States": 1.0}, "entropy": -1e-12}, "internal_date": {"value": "2024-51"}, "N_count": {"value": "Zero"}, "isolate_submitter": {"value": "import"}, "ambig_present": {"value": "Absent"}, "segment_lineage": {"value": "am2.2"}}, "branch_attrs": {"mutations": {}}}, {"name": "A/green-winged_teal/North_Dakota/23-033788-007/2023_2a005d74ee", "node_attrs": {"div": 0.0194, "num_date": {"value": 2023.826, "confidence": [2023.826, 2023.826], "inferred": false}, "isolate_hash": {"value": "2a005d74ee12dbdb7d213f25f7b94049"}, "base_id": {"value": "23-033788-007"}, "reason_for_submission": {"value": "surveillance"}, "originator": {"value": "National Veterinary Services Laboratories  USDA"}, "N_present": {"value": "Absent"}, "tn_93_dist_b313": {"value": 0.0111}, "bi_ambig_count": {"value": "Zero"}, "isl_subtype": {"value": "H5N1"}, "passage": {"value": "OR"}, "genotype": {"value": "B3.7"}, "ha_genetic_group": {"value": "2.3.4.4b"}, "region": {"value": "North America"}, "primary_identifier": {"value": "EPI_ISL_19194241"}, "state": {"value": "ND", "confidence": {"ND": 1.0}, "entropy": -1e-12}, "tri_ambig_count": {"value": "Zero"}, "data_source": {"value": "GISAID"}, "strain_name": {"value": "A/green-winged teal/North Dakota/23-033788-007/2023"}, "host_generic": {"value": "avian", "confidence": {"avian": 1.0}, "entropy": -1e-12}, "host": {"value": "green-winged teal"}, "country": {"value": "United States", "confidence": {"United States": 1.0}, "entropy": -1e-12}, "internal_date": {"value": "2024-24"}, "N_count": {"value": "Zero"}, "ambig_present": {"value": "Absent"}, "segment_lineage": {"value": "am2.2"}}, "branch_attrs": {"mutations": {"nuc": ["G1914T"]}}}]}, {"name": "NODE_0000145", "node_attrs": {"div": 0.0189, "num_date": {"value": 2023.627, "confidence": [2023.538, 2023.708]}, "region": {"value": "North America"}, "state": {"value": "ID", "confidence": {"ID": 1.0}, "entropy": 0.00151}, "host_generic": {"value": "avian", "confidence": {"avian": 1.0}, "entropy": 0.000518}, "country": {"value": "United States", "confidence": {"United States": 0.998, "Canada": 0.00216}, "entropy": 0.0154}}, "branch_attrs": {"mutations": {}}, "children": [{"name": "NODE_0000345", "node_attrs": {"div": 0.0194, "num_date": {"value": 2023.727, "confidence": [2023.665, 2023.727]}, "region": {"value": "North America"}, "state": {"value": "ID", "confidence": {"ID": 1.0}, "entropy": 1.72e-05}, "confidence": {"value": 90.8}, "host_generic": {"value": "avian", "confidence": {"avian": 1.0}, "entropy": 0.000487}, "country": {"value": "United States", "confidence": {"United States": 1.0}, "entropy": 0.00304}}, "branch_attrs": {"mutations": {"nuc": ["A1308G"]}}, "children": [{"name": "A/mallard/Idaho/23-029400-008/2023_ce849597fa", "node_attrs": {"div": 0.0194, "num_date": {"value": 2023.727, "confidence": [2023.727, 2023.727], "inferred": false}, "isolate_hash": {"value": "ce849597faefccf58e73060aeab446d0"}, "base_id": {"value": "23-029400-008"}, "reason_for_submission": {"value": "surveillance"}, "originator": {"value": "USDA APHIS Veterinary Services Diagnostic Virology Laboratory National Veterinary Services Laboratories"}, "N_present": {"value": "Absent"}, "tn_93_dist_b313": {"value": 0.0111}, "bi_ambig_count": {"value": "Zero"}, "isl_subtype": {"value": "H5N1"}, "passage": {"value": "OR"}, "genotype": {"value": "B3.7"}, "ha_genetic_group": {"value": "2.3.4.4b"}, "region": {"value": "North America"}, "primary_identifier": {"value": "EPI_ISL_19604148"}, "state": {"value": "ID", "confidence": {"ID": 1.0}, "entropy": -1e-12}, "tri_ambig_count": {"value": "Zero"}, "data_source": {"value": "GISAID"}, "strain_name": {"value": "A/mallard/Idaho/23-029400-008/2023"}, "host_generic": {"value": "avian", "confidence": {"avian": 1.0}, "entropy": -1e-12}, "host": {"value": "mallard"}, "country": {"value": "United States", "confidence": {"United States": 1.0}, "entropy": -1e-12}, "internal_date": {"value": "2024-51"}, "N_count": {"value": "Zero"}, "isolate_submitter": {"value": "import"}, "ambig_present": {"value": "Absent"}, "segment_lineage": {"value": "am2.2"}}, "branch_attrs": {"mutations": {}}}, {"name": "A/mallard/Idaho/23-029400-008-original/2023_9cb11794c1", "node_attrs": {"div": 0.0194, "num_date": {"value": 2023.727, "confidence": [2023.727, 2023.727], "inferred": false}, "isolate_hash": {"value": "9cb11794c1641d13d77ec65a1b61bc62"}, "base_id": {"value": "23-029400-008"}, "reason_for_submission": {"value": "surveillance"}, "originator": {"value": "National Veterinary Services Laboratories  USDA"}, "N_present": {"value": "Absent"}, "tn_93_dist_b313": {"value": 0.0111}, "bi_ambig_count": {"value": "Zero"}, "isl_subtype": {"value": "H5N1"}, "passage": {"value": "OR"}, "genotype": {"value": "B3.7"}, "ha_genetic_group": {"value": "2.3.4.4b"}, "region": {"value": "North America"}, "primary_identifier": {"value": "EPI_ISL_19371750"}, "state": {"value": "ID", "confidence": {"ID": 1.0}, "entropy": -1e-12}, "tri_ambig_count": {"value": "Zero"}, "data_source": {"value": "GISAID"}, "strain_name": {"value": "A/mallard/Idaho/23-029400-008-original/2023"}, "host_generic": {"value": "avian", "confidence": {"avian": 1.0}, "entropy": -1e-12}, "host": {"value": "mallard"}, "country": {"value": "United States", "confidence": {"United States": 1.0}, "entropy": -1e-12}, "internal_date": {"value": "2024-36"}, "N_count": {"value": "Zero"}, "ambig_present": {"value": "Absent"}, "segment_lineage": {"value": "am2.2"}}, "branch_attrs": {"mutations": {}}}]}, {"name": "NODE_0000148", "node_attrs": {"div": 0.0189, "num_date": {"value": 2023.69, "confidence": [2023.614, 2023.727]}, "region": {"value": "North America"}, "state": {"value": "ID", "confidence": {"ID": 1.0}, "entropy": 5.44e-05}, "host_generic": {"value": "avian", "confidence": {"avian": 1.0}, "entropy": 0.000502}, "country": {"value": "United States", "confidence": {"United States": 1.0}, "entropy": 0.00336}}, "branch_attrs": {"mutations": {}}, "children": [{"name": "A/mallard/Idaho/23-029400-017/2023_be10631488", "node_attrs": {"div": 0.0189, "num_date": {"value": 2023.727, "confidence": [2023.727, 2023.727], "inferred": false}, "isolate_hash": {"value": "be10631488bd7ef6e3680653c988e4b3"}, "base_id": {"value": "23-029400-017"}, "reason_for_submission": {"value": "surveillance"}, "originator": {"value": "USDA APHIS Veterinary Services Diagnostic Virology Laboratory National Veterinary Services Laboratories"}, "N_present": {"value": "Absent"}, "tn_93_dist_b313": {"value": 0.0106}, "bi_ambig_count": {"value": "Zero"}, "isl_subtype": {"value": "H5N1"}, "passage": {"value": "OR"}, "genotype": {"value": "B3.7"}, "ha_genetic_group": {"value": "2.3.4.4b"}, "region": {"value": "North America"}, "primary_identifier": {"value": "EPI_ISL_19604152"}, "state": {"value": "ID", "confidence": {"ID": 1.0}, "entropy": -1e-12}, "tri_ambig_count": {"value": "Zero"}, "data_source": {"value": "GISAID"}, "strain_name": {"value": "A/mallard/Idaho/23-029400-017/2023"}, "host_generic": {"value": "avian", "confidence": {"avian": 1.0}, "entropy": -1e-12}, "host": {"value": "mallard"}, "country": {"value": "United States", "confidence": {"United States": 1.0}, "entropy": -1e-12}, "internal_date": {"value": "2024-51"}, "N_count": {"value": "Zero"}, "isolate_submitter": {"value": "import"}, "ambig_present": {"value": "Absent"}, "segment_lineage": {"value": "am2.2"}}, "branch_attrs": {"mutations": {}}}, {"name": "NODE_0000151", "node_attrs": {"div": 0.0189, "num_date": {"value": 2023.753, "confidence": [2023.665, 2023.785]}, "region": {"value": "North America"}, "state": {"value": "ID", "confidence": {"ID": 0.999, "NC": 0.00122}, "entropy": 0.0103}, "host_generic": {"value": "avian", "confidence": {"avian": 1.0}, "entropy": 0.000501}, "country": {"value": "United States", "confidence": {"United States": 1.0}, "entropy": 0.00162}}, "branch_attrs": {"mutations": {}}, "children": [{"name": "A/green-winged_teal/Idaho/23-033317-020-original2/2023_7d26ffca06", "node_attrs": {"div": 0.0194, "num_date": {"value": 2023.799, "confidence": [2023.799, 2023.799], "inferred": false}, "isolate_hash": {"value": "7d26ffca068cea0b9bfbe966a42dcb8b"}, "base_id": {"value": "23-033317-020"}, "reason_for_submission": {"value": "surveillance"}, "originator": {"value": "National Veterinary Services Laboratories  USDA"}, "N_present": {"value": "Absent"}, "tn_93_dist_b313": {"value": 0.0111}, "bi_ambig_count": {"value": "Zero"}, "isl_subtype": {"value": "H5N1"}, "passage": {"value": "OR"}, "genotype": {"value": "B3.7"}, "ha_genetic_group": {"value": "2.3.4.4b"}, "region": {"value": "North America"}, "primary_identifier": {"value": "EPI_ISL_19429949"}, "state": {"value": "ID", "confidence": {"ID": 1.0}, "entropy": -1e-12}, "tri_ambig_count": {"value": "Zero"}, "data_source": {"value": "GISAID"}, "strain_name": {"value": "A/green-winged teal/Idaho/23-033317-020-original2/2023"}, "host_generic": {"value": "avian", "confidence": {"avian": 1.0}, "entropy": -1e-12}, "host": {"value": "green-winged teal"}, "country": {"value": "United States", "confidence": {"United States": 1.0}, "entropy": -1e-12}, "internal_date": {"value": "2024-39"}, "N_count": {"value": "Zero"}, "ambig_present": {"value": "Absent"}, "segment_lineage": {"value": "am2.2"}}, "branch_attrs": {"mutations": {"nuc": ["A1761T"]}}}, {"name": "NODE_0000347", "node_attrs": {"div": 0.0194, "num_date": {"value": 2023.903, "confidence": [2023.8, 2024.002]}, "region": {"value": "North America"}, "state": {"value": "NC", "confidence": {"NC": 0.998, "ID": 0.00173}, "entropy": 0.0135}, "confidence": {"value": 82.5}, "host_generic": {"value": "avian", "confidence": {"avian": 1.0}, "entropy": 0.000486}, "country": {"value": "United States", "confidence": {"United States": 1.0}, "entropy": 0.00127}}, "branch_attrs": {"mutations": {"nuc": ["A225G"]}}, "children": [{"name": "A/green-winged_teal/North_Carolina/24-001600-005-original/2024_c261a00d99", "node_attrs": {"div": 0.0194, "num_date": {"value": 2024.015, "confidence": [2024.015, 2024.015], "inferred": false}, "isolate_hash": {"value": "c261a00d99b6acdf0f6a82401f693376"}, "base_id": {"value": "24-001600-005"}, "reason_for_submission": {"value": "surveillance"}, "originator": {"value": "National Veterinary Services Laboratories  USDA"}, "N_present": {"value": "Absent"}, "tn_93_dist_b313": {"value": 0.0111}, "bi_ambig_count": {"value": "Zero"}, "isl_subtype": {"value": "H5N1"}, "passage": {"value": "OR"}, "genotype": {"value": "B3.7"}, "ha_genetic_group": {"value": "2.3.4.4b"}, "region": {"value": "North America"}, "primary_identifier": {"value": "EPI_ISL_19559102"}, "state": {"value": "NC", "confidence": {"NC": 1.0}, "entropy": -1e-12}, "tri_ambig_count": {"value": "Zero"}, "data_source": {"value": "GISAID"}, "strain_name": {"value": "A/green-winged teal/North Carolina/24-001600-005-original/2024"}, "host_generic": {"value": "avian", "confidence": {"avian": 1.0}, "entropy": -1e-12}, "host": {"value": "green-winged teal"}, "country": {"value": "United States", "confidence": {"United States": 1.0}, "entropy": -1e-12}, "internal_date": {"value": "2025-3"}, "N_count": {"value": "Zero"}, "ambig_present": {"value": "Absent"}, "segment_lineage": {"value": "am2.2"}}, "branch_attrs": {"mutations": {}}}, {"name": "A/American_wigeon/North_Carolina/24-001600-024-original/2024_924f97f15f", "node_attrs": {"div": 0.0198, "num_date": {"value": 2024.015, "confidence": [2024.015, 2024.015], "inferred": false}, "isolate_hash": {"value": "924f97f15ffb71e9925bbd9014de444e"}, "base_id": {"value": "24-001600-024"}, "reason_for_submission": {"value": "surveillance"}, "originator": {"value": "National Veterinary Services Laboratories  USDA"}, "N_present": {"value": "Absent"}, "tn_93_dist_b313": {"value": 0.0115}, "bi_ambig_count": {"value": "Zero"}, "isl_subtype": {"value": "H5N1"}, "passage": {"value": "OR"}, "genotype": {"value": "B3.7"}, "ha_genetic_group": {"value": "2.3.4.4b"}, "region": {"value": "North America"}, "primary_identifier": {"value": "EPI_ISL_19559106"}, "state": {"value": "NC", "confidence": {"NC": 1.0}, "entropy": -1e-12}, "tri_ambig_count": {"value": "Zero"}, "data_source": {"value": "GISAID"}, "strain_name": {"value": "A/American wigeon/North Carolina/24-001600-024-original/2024"}, "host_generic": {"value": "avian", "confidence": {"avian": 1.0}, "entropy": -1e-12}, "host": {"value": "American wigeon"}, "country": {"value": "United States", "confidence": {"United States": 1.0}, "entropy": -1e-12}, "internal_date": {"value": "2025-3"}, "N_count": {"value": "Zero"}, "ambig_present": {"value": "Absent"}, "segment_lineage": {"value": "am2.2"}}, "branch_attrs": {"mutations": {"nuc": ["A120G"]}}}]}]}]}]}]}, {"name": "NODE_0000160", "node_attrs": {"div": 0.0189, "num_date": {"value": 2023.599, "confidence": [2023.464, 2023.707]}, "region": {"value": "North America"}, "state": {"value": "AB", "confidence": {"AB": 0.984, "ID": 0.00683, "MB": 0.00449, "ND": 0.00423}, "entropy": 0.101}, "host_generic": {"value": "avian", "confidence": {"avian": 1.0}, "entropy": 0.000921}, "country": {"value": "Canada", "confidence": {"Canada": 0.993, "United States": 0.00703}, "entropy": 0.0419}}, "branch_attrs": {"mutations": {}}, "children": [{"name": "A/snow_goose/AB/FAV-0044-2/2024_a92c409f33", "node_attrs": {"div": 0.0198, "num_date": {"value": 2023.936, "confidence": [2023.936, 2023.936], "inferred": false}, "isolate_hash": {"value": "a92c409f33e5b426eedb820c7115951b"}, "reason_for_submission": {"value": "surveillance"}, "originator": {"value": "Alberta Agriculture and Forestry Government of Alberta"}, "N_present": {"value": "Absent"}, "tn_93_dist_b313": {"value": 0.0115}, "bi_ambig_count": {"value": "Zero"}, "isl_subtype": {"value": "H5N1"}, "passage": {"value": "X"}, "genotype": {"value": "Not assigned"}, "ha_genetic_group": {"value": "2.3.4.4b"}, "region": {"value": "North America"}, "primary_identifier": {"value": "EPI_ISL_19776140"}, "state": {"value": "AB", "confidence": {"AB": 1.0}, "entropy": -1e-12}, "tri_ambig_count": {"value": "Zero"}, "data_source": {"value": "GISAID"}, "strain_name": {"value": "A/Snow_Goose/AB/FAV-0044-2/2024"}, "host_generic": {"value": "avian", "confidence": {"avian": 1.0}, "entropy": -1e-12}, "host": {"value": "snow goose"}, "country": {"value": "Canada", "confidence": {"Canada": 1.0}, "entropy": -1e-12}, "internal_date": {"value": "2025-19"}, "N_count": {"value": "Zero"}, "isolate_submitter": {"value": "CA-Win-CFIA"}, "ambig_present": {"value": "Absent"}, "segment_lineage": {"value": "am2.2"}}, "branch_attrs": {"mutations": {"nuc": ["G571A", "C1464T"], "PB2": ["E191K"]}, "labels": {"aa": "PB2: E191K"}}}, {"name": "NODE_0000309", "node_attrs": {"div": 0.0194, "num_date": {"value": 2023.674, "confidence": [2023.563, 2023.797]}, "region": {"value": "North America"}, "state": {"value": "MB", "confidence": {"MB": 0.998, "AB": 0.00204}, "entropy": 0.0161}, "confidence": {"value": 86.4}, "host_generic": {"value": "avian", "confidence": {"avian": 0.999, "poultry": 0.00129}, "entropy": 0.00993}, "country": {"value": "Canada", "confidence": {"Canada": 1.0}, "entropy": 0.000683}}, "branch_attrs": {"mutations": {"nuc": ["T1839C"]}}, "children": [{"name": "NODE_0000159", "node_attrs": {"div": 0.0194, "num_date": {"value": 2023.754, "confidence": [2023.666, 2023.833]}, "region": {"value": "North America"}, "state": {"value": "MB", "confidence": {"MB": 1.0}, "entropy": 6.41e-05}, "host_generic": {"value": "avian", "confidence": {"avian": 1.0}, "entropy": 0.00092}, "country": {"value": "Canada", "confidence": {"Canada": 1.0}, "entropy": 0.000103}}, "branch_attrs": {"mutations": {}}, "children": [{"name": "A/Canada_goose/MB/FAV-0413-10/2023_4a7cc5d951", "node_attrs": {"div": 0.0194, "num_date": {"value": 2023.886, "confidence": [2023.886, 2023.886], "inferred": false}, "isolate_hash": {"value": "4a7cc5d95129840b1ee984832a080e02"}, "reason_for_submission": {"value": "surveillance"}, "originator": {"value": "Canadian Food Inspection Agency"}, "N_present": {"value": "Absent"}, "tn_93_dist_b313": {"value": 0.0111}, "bi_ambig_count": {"value": "Zero"}, "isl_subtype": {"value": "H5N1"}, "passage": {"value": "X"}, "genotype": {"value": "Not assigned"}, "ha_genetic_group": {"value": "2.3.4.4b"}, "region": {"value": "North America"}, "primary_identifier": {"value": "EPI_ISL_19776073"}, "state": {"value": "MB", "confidence": {"MB": 1.0}, "entropy": -1e-12}, "tri_ambig_count": {"value": "Zero"}, "data_source": {"value": "GISAID"}, "strain_name": {"value": "A/Canada_Goose/MB/FAV-0413-10/2023"}, "host_generic": {"value": "avian", "confidence": {"avian": 1.0}, "entropy": -1e-12}, "host": {"value": "Canada goose"}, "country": {"value": "Canada", "confidence": {"Canada": 1.0}, "entropy": -1e-12}, "internal_date": {"value": "2025-19"}, "N_count": {"value": "Zero"}, "isolate_submitter": {"value": "CA-Win-CFIA"}, "ambig_present": {"value": "Absent"}, "segment_lineage": {"value": "am2.2"}}, "branch_attrs": {"mutations": {}}}, {"name": "NODE_0000311", "node_attrs": {"div": 0.0198, "num_date": {"value": 2023.848, "confidence": [2023.777, 2023.881]}, "region": {"value": "North America"}, "state": {"value": "MB", "confidence": {"MB": 1.0}, "entropy": 1.81e-06}, "confidence": {"value": 84.6}, "host_generic": {"value": "avian", "confidence": {"avian": 1.0}, "entropy": 0.000501}, "country": {"value": "Canada", "confidence": {"Canada": 1.0}, "entropy": 9.66e-05}}, "branch_attrs": {"mutations": {"nuc": ["C1197T"]}}, "children": [{"name": "A/Canada_goose/MB/FAV-0413-6/2023_ac455457f8", "node_attrs": {"div": 0.0198, "num_date": {"value": 2023.886, "confidence": [2023.886, 2023.886], "inferred": false}, "isolate_hash": {"value": "ac455457f81e8faa1cc608ca79474fc7"}, "reason_for_submission": {"value": "surveillance"}, "originator": {"value": "Canadian Food Inspection Agency"}, "N_present": {"value": "Absent"}, "tn_93_dist_b313": {"value": 0.0115}, "bi_ambig_count": {"value": "Zero"}, "isl_subtype": {"value": "H5N1"}, "passage": {"value": "X"}, "genotype": {"value": "Not assigned"}, "ha_genetic_group": {"value": "2.3.4.4b"}, "region": {"value": "North America"}, "primary_identifier": {"value": "EPI_ISL_19776071"}, "state": {"value": "MB", "confidence": {"MB": 1.0}, "entropy": -1e-12}, "tri_ambig_count": {"value": "Zero"}, "data_source": {"value": "GISAID"}, "strain_name": {"value": "A/Canada_Goose/MB/FAV-0413-6/2023"}, "host_generic": {"value": "avian", "confidence": {"avian": 1.0}, "entropy": -1e-12}, "host": {"value": "Canada goose"}, "country": {"value": "Canada", "confidence": {"Canada": 1.0}, "entropy": -1e-12}, "internal_date": {"value": "2025-19"}, "N_count": {"value": "Zero"}, "isolate_submitter": {"value": "CA-Win-CFIA"}, "ambig_present": {"value": "Absent"}, "segment_lineage": {"value": "am2.2"}}, "branch_attrs": {"mutations": {}}}, {"name": "A/Canada_goose/MB/FAV-0413-14/2023_c1f4d13e38", "node_attrs": {"div": 0.0202, "num_date": {"value": 2023.886, "confidence": [2023.886, 2023.886], "inferred": false}, "isolate_hash": {"value": "c1f4d13e3830b71505a55e9fb60e420e"}, "reason_for_submission": {"value": "surveillance"}, "originator": {"value": "Canadian Food Inspection Agency"}, "N_present": {"value": "Absent"}, "tn_93_dist_b313": {"value": 0.012}, "bi_ambig_count": {"value": "Zero"}, "isl_subtype": {"value": "H5N1"}, "passage": {"value": "X"}, "genotype": {"value": "Not assigned"}, "ha_genetic_group": {"value": "2.3.4.4b"}, "region": {"value": "North America"}, "primary_identifier": {"value": "EPI_ISL_19776074"}, "state": {"value": "MB", "confidence": {"MB": 1.0}, "entropy": -1e-12}, "tri_ambig_count": {"value": "Zero"}, "data_source": {"value": "GISAID"}, "strain_name": {"value": "A/Canada_Goose/MB/FAV-0413-14/2023"}, "host_generic": {"value": "avian", "confidence": {"avian": 1.0}, "entropy": -1e-12}, "host": {"value": "Canada goose"}, "country": {"value": "Canada", "confidence": {"Canada": 1.0}, "entropy": -1e-12}, "internal_date": {"value": "2025-19"}, "N_count": {"value": "Zero"}, "isolate_submitter": {"value": "CA-Win-CFIA"}, "ambig_present": {"value": "Absent"}, "segment_lineage": {"value": "am2.2"}}, "branch_attrs": {"mutations": {"nuc": ["A1152C"]}}}]}]}, {"name": "NODE_0000312", "node_attrs": {"div": 0.0198, "num_date": {"value": 2023.759, "confidence": [2023.677, 2023.837]}, "region": {"value": "North America"}, "state": {"value": "MB", "confidence": {"MB": 1.0}, "entropy": 6.4e-05}, "confidence": {"value": 80.4}, "host_generic": {"value": "avian", "confidence": {"avian": 0.965, "poultry": 0.0348}, "entropy": 0.151}, "country": {"value": "Canada", "confidence": {"Canada": 1.0}, "entropy": 0.000102}}, "branch_attrs": {"mutations": {"nuc": ["A1533T"]}}, "children": [{"name": "A/Canada_goose/MB/FAV-0413-7/2023_ff6c589169", "node_attrs": {"div": 0.0207, "num_date": {"value": 2023.886, "confidence": [2023.886, 2023.886], "inferred": false}, "isolate_hash": {"value": "ff6c58916985f2a182f3878409b7b48d"}, "reason_for_submission": {"value": "surveillance"}, "originator": {"value": "Canadian Food Inspection Agency"}, "N_present": {"value": "Absent"}, "tn_93_dist_b313": {"value": 0.0124}, "bi_ambig_count": {"value": "Zero"}, "isl_subtype": {"value": "H5N1"}, "passage": {"value": "X"}, "genotype": {"value": "Not assigned"}, "ha_genetic_group": {"value": "2.3.4.4b"}, "region": {"value": "North America"}, "primary_identifier": {"value": "EPI_ISL_19776072"}, "state": {"value": "MB", "confidence": {"MB": 1.0}, "entropy": -1e-12}, "tri_ambig_count": {"value": "Zero"}, "data_source": {"value": "GISAID"}, "strain_name": {"value": "A/Canada_Goose/MB/FAV-0413-7/2023"}, "host_generic": {"value": "avian", "confidence": {"avian": 1.0}, "entropy": -1e-12}, "host": {"value": "Canada goose"}, "country": {"value": "Canada", "confidence": {"Canada": 1.0}, "entropy": -1e-12}, "internal_date": {"value": "2025-19"}, "N_count": {"value": "Zero"}, "isolate_submitter": {"value": "CA-Win-CFIA"}, "ambig_present": {"value": "Absent"}, "segment_lineage": {"value": "am2.2"}}, "branch_attrs": {"mutations": {"nuc": ["G771A", "G1066A"], "PB2": ["V356I"]}, "labels": {"aa": "PB2: V356I"}}}, {"name": "NODE_0000313", "node_attrs": {"div": 0.0202, "num_date": {"value": 2023.853, "confidence": [2023.803, 2023.853]}, "region": {"value": "North America"}, "state": {"value": "MB", "confidence": {"MB": 1.0}, "entropy": 3.17e-09}, "confidence": {"value": 77.1}, "host_generic": {"value": "poultry", "confidence": {"poultry": 0.999, "avian": 0.00112}, "entropy": 0.00895}, "country": {"value": "Canada", "confidence": {"Canada": 1.0}, "entropy": 9.32e-07}}, "branch_attrs": {"mutations": {"nuc": ["T1661C"], "PB2": ["I554T"]}, "labels": {"aa": "PB2: I554T"}}, "children": [{"name": "A/turkey/MB/FAV-0344-1/2023_5ef3c67524", "node_attrs": {"div": 0.0202, "num_date": {"value": 2023.853, "confidence": [2023.853, 2023.853], "inferred": false}, "isolate_hash": {"value": "5ef3c67524f89dc2ca8ec860be96c10b"}, "reason_for_submission": {"value": "surveillance"}, "originator": {"value": "Canadian Food Inspection Agency"}, "N_present": {"value": "Absent"}, "tn_93_dist_b313": {"value": 0.012}, "bi_ambig_count": {"value": "Zero"}, "isl_subtype": {"value": "H5N1"}, "passage": {"value": "X"}, "genotype": {"value": "Not assigned"}, "ha_genetic_group": {"value": "2.3.4.4b"}, "region": {"value": "North America"}, "primary_identifier": {"value": "EPI_ISL_19775999"}, "state": {"value": "MB", "confidence": {"MB": 1.0}, "entropy": -1e-12}, "tri_ambig_count": {"value": "Zero"}, "data_source": {"value": "GISAID"}, "strain_name": {"value": "A/Turkey/MB/FAV-0344-1/2023"}, "host_generic": {"value": "poultry", "confidence": {"poultry": 1.0}, "entropy": -1e-12}, "host": {"value": "turkey"}, "country": {"value": "Canada", "confidence": {"Canada": 1.0}, "entropy": -1e-12}, "internal_date": {"value": "2025-19"}, "N_count": {"value": "Zero"}, "isolate_submitter": {"value": "CA-Win-CFIA"}, "ambig_present": {"value": "Absent"}, "segment_lineage": {"value": "am2.2"}}, "branch_attrs": {"mutations": {}}}, {"name": "A/turkey/MB/FAV-0344-10/2023_2836a807ac", "node_attrs": {"div": 0.0202, "num_date": {"value": 2023.853, "confidence": [2023.853, 2023.853], "inferred": false}, "isolate_hash": {"value": "2836a807ac730346331cedfd8c32c312"}, "reason_for_submission": {"value": "surveillance"}, "originator": {"value": "Canadian Food Inspection Agency"}, "N_present": {"value": "Absent"}, "tn_93_dist_b313": {"value": 0.012}, "bi_ambig_count": {"value": "Zero"}, "isl_subtype": {"value": "H5N1"}, "passage": {"value": "X"}, "genotype": {"value": "Not assigned"}, "ha_genetic_group": {"value": "2.3.4.4b"}, "region": {"value": "North America"}, "primary_identifier": {"value": "EPI_ISL_19776001"}, "state": {"value": "MB", "confidence": {"MB": 1.0}, "entropy": -1e-12}, "tri_ambig_count": {"value": "Zero"}, "data_source": {"value": "GISAID"}, "strain_name": {"value": "A/Turkey/MB/FAV-0344-10/2023"}, "host_generic": {"value": "poultry", "confidence": {"poultry": 1.0}, "entropy": -1e-12}, "host": {"value": "turkey"}, "country": {"value": "Canada", "confidence": {"Canada": 1.0}, "entropy": -1e-12}, "internal_date": {"value": "2025-19"}, "N_count": {"value": "Zero"}, "isolate_submitter": {"value": "CA-Win-CFIA"}, "ambig_present": {"value": "Absent"}, "segment_lineage": {"value": "am2.2"}}, "branch_attrs": {"mutations": {}}}, {"name": "A/turkey/MB/FAV-0344-8/2023_e95b9be477", "node_attrs": {"div": 0.0202, "num_date": {"value": 2023.853, "confidence": [2023.853, 2023.853], "inferred": false}, "isolate_hash": {"value": "e95b9be4774eefc65330e6e0d577f5ae"}, "reason_for_submission": {"value": "surveillance"}, "originator": {"value": "Canadian Food Inspection Agency"}, "N_present": {"value": "Absent"}, "tn_93_dist_b313": {"value": 0.012}, "bi_ambig_count": {"value": "Zero"}, "isl_subtype": {"value": "H5N1"}, "passage": {"value": "X"}, "genotype": {"value": "Not assigned"}, "ha_genetic_group": {"value": "2.3.4.4b"}, "region": {"value": "North America"}, "primary_identifier": {"value": "EPI_ISL_19776000"}, "state": {"value": "MB", "confidence": {"MB": 1.0}, "entropy": -1e-12}, "tri_ambig_count": {"value": "Zero"}, "data_source": {"value": "GISAID"}, "strain_name": {"value": "A/Turkey/MB/FAV-0344-8/2023"}, "host_generic": {"value": "poultry", "confidence": {"poultry": 1.0}, "entropy": -1e-12}, "host": {"value": "turkey"}, "country": {"value": "Canada", "confidence": {"Canada": 1.0}, "entropy": -1e-12}, "internal_date": {"value": "2025-19"}, "N_count": {"value": "Zero"}, "isolate_submitter": {"value": "CA-Win-CFIA"}, "ambig_present": {"value": "Absent"}, "segment_lineage": {"value": "am2.2"}}, "branch_attrs": {"mutations": {}}}]}]}]}]}]}, {"name": "NODE_0000171", "node_attrs": {"div": 0.0189, "num_date": {"value": 2023.479, "confidence": [2023.303, 2023.672]}, "region": {"value": "North America"}, "state": {"value": "AB", "confidence": {"AB": 0.795, "MT": 0.0522, "ND": 0.0507, "AR": 0.0427, "SD": 0.029, "ID": 0.024, "MN": 0.0016}, "entropy": 0.866}, "host_generic": {"value": "avian", "confidence": {"avian": 0.996, "poultry": 0.00375}, "entropy": 0.0248}, "country": {"value": "United States", "confidence": {"United States": 1.0}, "entropy": 0.00214}}, "branch_attrs": {"mutations": {}}, "children": [{"name": "A/bald_eagle/Arkansas/23-034170-001-original/2023_a40aa6e381", "node_attrs": {"div": 0.0216, "num_date": {"value": 2023.848, "confidence": [2023.848, 2023.848], "inferred": false}, "isolate_hash": {"value": "a40aa6e3815971065d30f149877824a2"}, "base_id": {"value": "23-034170-001"}, "reason_for_submission": {"value": "surveillance"}, "originator": {"value": "National Veterinary Services Laboratories  USDA"}, "N_present": {"value": "Absent"}, "tn_93_dist_b313": {"value": 0.0133}, "bi_ambig_count": {"value": "Zero"}, "isl_subtype": {"value": "H5N1"}, "passage": {"value": "OR"}, "genotype": {"value": "B3.7"}, "ha_genetic_group": {"value": "2.3.4.4b"}, "region": {"value": "North America"}, "primary_identifier": {"value": "EPI_ISL_19660942"}, "state": {"value": "AR", "confidence": {"AR": 1.0}, "entropy": -1e-12}, "tri_ambig_count": {"value": "Zero"}, "data_source": {"value": "GISAID"}, "strain_name": {"value": "A/bald eagle/Arkansas/23-034170-001-original/2023"}, "host_generic": {"value": "avian", "confidence": {"avian": 1.0}, "entropy": -1e-12}, "host": {"value": "eagle"}, "country": {"value": "United States", "confidence": {"United States": 1.0}, "entropy": -1e-12}, "internal_date": {"value": "2025-3"}, "N_count": {"value": "Zero"}, "ambig_present": {"value": "Absent"}, "segment_lineage": {"value": "am2.2"}}, "branch_attrs": {"mutations": {"nuc": ["G693A", "A751C", "G1330A", "T1362C", "T1390C", "G1596A"], "PB2": ["V444M"]}, "labels": {"aa": "PB2: V444M"}}}, {"name": "NODE_0000172", "node_attrs": {"div": 0.0189, "num_date": {"value": 2023.51, "confidence": [2023.363, 2023.684]}, "region": {"value": "North America"}, "state": {"value": "AB", "confidence": {"AB": 0.669, "MT": 0.11, "SD": 0.0792, "ND": 0.0725, "ID": 0.0519, "AR": 0.0119, "MN": 0.00147}, "entropy": 1.153}, "host_generic": {"value": "avian", "confidence": {"avian": 0.889, "poultry": 0.111}, "entropy": 0.352}, "country": {"value": "United States", "confidence": {"United States": 0.999}, "entropy": 0.00723}}, "branch_attrs": {"mutations": {}}, "children": [{"name": "NODE_0000337", "node_attrs": {"div": 0.0194, "num_date": {"value": 2023.594, "confidence": [2023.465, 2023.715]}, "region": {"value": "North America"}, "state": {"value": "AB", "confidence": {"AB": 0.537, "MT": 0.231, "ND": 0.106, "ID": 0.0945, "SD": 0.025, "AR": 0.00303}, "entropy": 1.272}, "confidence": {"value": 79.6}, "host_generic": {"value": "avian", "confidence": {"avian": 0.916, "poultry": 0.0782, "feline": 0.00312, "cattle": 0.00254}, "entropy": 0.313}, "country": {"value": "United States", "confidence": {"United States": 1.0}, "entropy": 0.00216}}, "branch_attrs": {"mutations": {"nuc": ["C789T"]}}, "children": [{"name": "A/cat/USA/24-006142-001/2024_3af53172bf", "node_attrs": {"div": 0.0216, "num_date": {"value": 2023.927, "confidence": [2023.927, 2023.927], "inferred": false}, "isolate_hash": {"value": "3af53172bf6aaea74da17a37f1a5940b"}, "base_id": {"value": "24-006142-001"}, "reason_for_submission": {"value": "surveillance"}, "originator": {"value": "PRJNA980729"}, "N_present": {"value": "Absent"}, "tn_93_dist_b313": {"value": 0.0133}, "bi_ambig_count": {"value": "Zero"}, "isl_subtype": {"value": "H5N1"}, "passage": {"value": "X"}, "genotype": {"value": "B3.7"}, "ha_genetic_group": {"value": "2.3.4.4b"}, "region": {"value": "North America"}, "primary_identifier": {"value": "SAMN47305207"}, "state": {"value": "MT", "confidence": {"MT": 1.0}, "entropy": -1e-12}, "tri_ambig_count": {"value": "Zero"}, "data_source": {"value": "sra"}, "strain_name": {"value": "A/cat/USA/24-006142-001/2024"}, "host_generic": {"value": "feline", "confidence": {"feline": 1.0}, "entropy": -1e-12}, "host": {"value": "cat"}, "country": {"value": "United States", "confidence": {"United States": 1.0}, "entropy": -1e-12}, "internal_date": {"value": "2025-11"}, "N_count": {"value": "Zero"}, "isolate_submitter": {"value": "USDA-NVSL"}, "ambig_present": {"value": "Absent"}, "segment_lineage": {"value": "am2.2"}}, "branch_attrs": {"mutations": {"nuc": ["C681A", "A811G", "A1105C", "A1431G", "T1808C"], "PB2": ["T271A", "M603T"]}, "labels": {"aa": "PB2: T271A, M603T"}}}, {"name": "NODE_0000179", "node_attrs": {"div": 0.0194, "num_date": {"value": 2023.658, "confidence": [2023.559, 2023.718]}, "region": {"value": "North America"}, "state": {"value": "ID", "confidence": {"ID": 0.373, "ND": 0.314, "AB": 0.259, "MT": 0.0455, "SD": 0.00571}, "entropy": 1.281}, "host_generic": {"value": "avian", "confidence": {"avian": 0.997, "poultry": 0.00279}, "entropy": 0.0195}, "country": {"value": "United States", "confidence": {"United States": 1.0}, "entropy": 0.00149}}, "branch_attrs": {"mutations": {}}, "children": [{"name": "A/snow_goose/North_Dakota/23-037497-001-original/2023_09273234a1", "node_attrs": {"div": 0.0211, "num_date": {"value": 2023.886, "confidence": [2023.886, 2023.886], "inferred": false}, "isolate_hash": {"value": "09273234a1768a9c18eab24734ddd477"}, "base_id": {"value": "23-037497-001"}, "reason_for_submission": {"value": "surveillance"}, "originator": {"value": "National Veterinary Services Laboratories  USDA"}, "N_present": {"value": "Absent"}, "tn_93_dist_b313": {"value": 0.0129}, "bi_ambig_count": {"value": "Zero"}, "isl_subtype": {"value": "H5N1"}, "passage": {"value": "OR"}, "genotype": {"value": "B3.7"}, "ha_genetic_group": {"value": "2.3.4.4b"}, "region": {"value": "North America"}, "primary_identifier": {"value": "EPI_ISL_19660898"}, "state": {"value": "ND", "confidence": {"ND": 1.0}, "entropy": -1e-12}, "tri_ambig_count": {"value": "Zero"}, "data_source": {"value": "GISAID"}, "strain_name": {"value": "A/snow goose/North Dakota/23-037497-001-original/2023"}, "host_generic": {"value": "avian", "confidence": {"avian": 1.0}, "entropy": -1e-12}, "host": {"value": "snow goose"}, "country": {"value": "United States", "confidence": {"United States": 1.0}, "entropy": -1e-12}, "internal_date": {"value": "2025-3"}, "N_count": {"value": "Zero"}, "ambig_present": {"value": "Absent"}, "segment_lineage": {"value": "am2.2"}}, "branch_attrs": {"mutations": {"nuc": ["A819T", "A885G", "T1679C", "T2277A"], "PB2": ["V560A", "N759K"]}, "labels": {"aa": "PB2: V560A, N759K"}}}, {"name": "NODE_0000180", "node_attrs": {"div": 0.0194, "num_date": {"value": 2023.693, "confidence": [2023.625, 2023.722]}, "region": {"value": "North America"}, "state": {"value": "ID", "confidence": {"ID": 0.997, "AB": 0.0017}, "entropy": 0.0205}, "host_generic": {"value": "avian", "confidence": {"avian": 1.0}, "entropy": 0.0014}, "country": {"value": "United States", "confidence": {"United States": 1.0}, "entropy": 0.00139}}, "branch_attrs": {"mutations": {}}, "children": [{"name": "A/mallard/Idaho/23-029400-016/2023_c95a528695", "node_attrs": {"div": 0.0194, "num_date": {"value": 2023.727, "confidence": [2023.727, 2023.727], "inferred": false}, "isolate_hash": {"value": "c95a528695d7d327afc8060c21745b27"}, "base_id": {"value": "23-029400-016"}, "reason_for_submission": {"value": "surveillance"}, "originator": {"value": "USDA APHIS Veterinary Services Diagnostic Virology Laboratory National Veterinary Services Laboratories"}, "N_present": {"value": "Absent"}, "tn_93_dist_b313": {"value": 0.0111}, "bi_ambig_count": {"value": "Zero"}, "isl_subtype": {"value": "H5N1"}, "passage": {"value": "OR"}, "genotype": {"value": "B3.7"}, "ha_genetic_group": {"value": "2.3.4.4b"}, "region": {"value": "North America"}, "primary_identifier": {"value": "EPI_ISL_19604151"}, "state": {"value": "ID", "confidence": {"ID": 1.0}, "entropy": -1e-12}, "tri_ambig_count": {"value": "Zero"}, "data_source": {"value": "GISAID"}, "strain_name": {"value": "A/mallard/Idaho/23-029400-016/2023"}, "host_generic": {"value": "avian", "confidence": {"avian": 1.0}, "entropy": -1e-12}, "host": {"value": "mallard"}, "country": {"value": "United States", "confidence": {"United States": 1.0}, "entropy": -1e-12}, "internal_date": {"value": "2024-51"}, "N_count": {"value": "Zero"}, "isolate_submitter": {"value": "import"}, "ambig_present": {"value": "Absent"}, "segment_lineage": {"value": "am2.2"}}, "branch_attrs": {"mutations": {}}}, {"name": "NODE_0000181", "node_attrs": {"div": 0.0194, "num_date": {"value": 2023.727, "confidence": [2023.677, 2023.727]}, "region": {"value": "North America"}, "state": {"value": "ID", "confidence": {"ID": 1.0}, "entropy": 0.000177}, "host_generic": {"value": "avian", "confidence": {"avian": 1.0}, "entropy": 0.000518}, "country": {"value": "United States", "confidence": {"United States": 1.0}, "entropy": 0.00125}}, "branch_attrs": {"mutations": {}}, "children": [{"name": "A/mallard/Idaho/23-029400-013-R/2023_0c7fc75f53", "node_attrs": {"div": 0.0194, "num_date": {"value": 2023.727, "confidence": [2023.727, 2023.727], "inferred": false}, "isolate_hash": {"value": "0c7fc75f53cde22801cfacc6c5ff7d2e"}, "base_id": {"value": "23-029400-013"}, "reason_for_submission": {"value": "surveillance"}, "originator": {"value": "USDA APHIS Veterinary Services Diagnostic Virology Laboratory National Veterinary Services Laboratories"}, "N_present": {"value": "Absent"}, "tn_93_dist_b313": {"value": 0.0111}, "bi_ambig_count": {"value": "Zero"}, "isl_subtype": {"value": "H5N1"}, "passage": {"value": "OR"}, "genotype": {"value": "B3.7"}, "ha_genetic_group": {"value": "2.3.4.4b"}, "region": {"value": "North America"}, "primary_identifier": {"value": "EPI_ISL_19604150"}, "state": {"value": "ID", "confidence": {"ID": 1.0}, "entropy": -1e-12}, "tri_ambig_count": {"value": "Zero"}, "data_source": {"value": "GISAID"}, "strain_name": {"value": "A/mallard/Idaho/23-029400-013-R/2023"}, "host_generic": {"value": "avian", "confidence": {"avian": 1.0}, "entropy": -1e-12}, "host": {"value": "mallard"}, "country": {"value": "United States", "confidence": {"United States": 1.0}, "entropy": -1e-12}, "internal_date": {"value": "2024-51"}, "N_count": {"value": "Zero"}, "isolate_submitter": {"value": "import"}, "ambig_present": {"value": "Absent"}, "segment_lineage": {"value": "am2.2"}}, "branch_attrs": {"mutations": {}}}, {"name": "A/mallard/Idaho/23-029400-016-original/2023_468c7fd24f", "node_attrs": {"div": 0.0194, "num_date": {"value": 2023.727, "confidence": [2023.727, 2023.727], "inferred": false}, "isolate_hash": {"value": "468c7fd24fdb5b974401fd5172ae0c26"}, "base_id": {"value": "23-029400-016"}, "reason_for_submission": {"value": "surveillance"}, "originator": {"value": "National Veterinary Services Laboratories  USDA"}, "N_present": {"value": "Absent"}, "tn_93_dist_b313": {"value": 0.0111}, "bi_ambig_count": {"value": "Zero"}, "isl_subtype": {"value": "H5N1"}, "passage": {"value": "OR"}, "genotype": {"value": "B3.7"}, "ha_genetic_group": {"value": "2.3.4.4b"}, "region": {"value": "North America"}, "primary_identifier": {"value": "EPI_ISL_19660853"}, "state": {"value": "ID", "confidence": {"ID": 1.0}, "entropy": -1e-12}, "tri_ambig_count": {"value": "Zero"}, "data_source": {"value": "GISAID"}, "strain_name": {"value": "A/mallard/Idaho/23-029400-016-original/2023"}, "host_generic": {"value": "avian", "confidence": {"avian": 1.0}, "entropy": -1e-12}, "host": {"value": "mallard"}, "country": {"value": "United States", "confidence": {"United States": 1.0}, "entropy": -1e-12}, "internal_date": {"value": "2025-3"}, "N_count": {"value": "Zero"}, "ambig_present": {"value": "Absent"}, "segment_lineage": {"value": "am2.2"}}, "branch_attrs": {"mutations": {}}}]}]}]}]}, {"name": "NODE_0000323", "node_attrs": {"div": 0.0194, "num_date": {"value": 2023.666, "confidence": [2023.563, 2023.763]}, "region": {"value": "North America"}, "state": {"value": "SD", "confidence": {"SD": 0.988, "AB": 0.0113}, "entropy": 0.065}, "confidence": {"value": 85.2}, "host_generic": {"value": "poultry", "confidence": {"poultry": 0.973, "avian": 0.0267}, "entropy": 0.123}, "country": {"value": "United States", "confidence": {"United States": 0.994, "Canada": 0.00582}, "entropy": 0.0358}}, "branch_attrs": {"mutations": {"nuc": ["A1043G"], "PB2": ["N348S"]}, "labels": {"aa": "PB2: N348S"}}, "children": [{"name": "A/turkey/South_Dakota/23-035816-002/2023_f748ced472", "node_attrs": {"div": 0.0202, "num_date": {"value": 2023.873, "confidence": [2023.873, 2023.873], "inferred": false}, "isolate_hash": {"value": "f748ced472ef524dafd70dec245f5c38"}, "base_id": {"value": "23-035816-002"}, "reason_for_submission": {"value": "surveillance"}, "originator": {"value": "National Veterinary Services Laboratories  USDA"}, "N_present": {"value": "Absent"}, "tn_93_dist_b313": {"value": 0.012}, "bi_ambig_count": {"value": "Zero"}, "isl_subtype": {"value": "H5N1"}, "passage": {"value": "OR"}, "genotype": {"value": "B3.7"}, "ha_genetic_group": {"value": "2.3.4.4b"}, "region": {"value": "North America"}, "primary_identifier": {"value": "EPI_ISL_18749403"}, "state": {"value": "SD", "confidence": {"SD": 1.0}, "entropy": -1e-12}, "tri_ambig_count": {"value": "Zero"}, "data_source": {"value": "GISAID"}, "strain_name": {"value": "A/turkey/South Dakota/23-035816-002/2023"}, "host_generic": {"value": "poultry", "confidence": {"poultry": 1.0}, "entropy": -1e-12}, "host": {"value": "turkey"}, "country": {"value": "United States", "confidence": {"United States": 1.0}, "entropy": -1e-12}, "internal_date": {"value": "2024-6"}, "N_count": {"value": "Zero"}, "ambig_present": {"value": "Absent"}, "segment_lineage": {"value": "am2.2"}}, "branch_attrs": {"mutations": {"nuc": ["G1236A", "G2154A"]}}}, {"name": "NODE_0000329", "node_attrs": {"div": 0.0198, "num_date": {"value": 2023.753, "confidence": [2023.672, 2023.777]}, "region": {"value": "North America"}, "state": {"value": "SD", "confidence": {"SD": 1.0}, "entropy": 0.000373}, "confidence": {"value": 78.3}, "host_generic": {"value": "poultry", "confidence": {"poultry": 0.999}, "entropy": 0.00854}, "country": {"value": "United States", "confidence": {"United States": 0.999}, "entropy": 0.00595}}, "branch_attrs": {"mutations": {"nuc": ["A873G"]}}, "children": [{"name": "A/turkey/South_Dakota/23-031731-002-original/2023_e36c5c7072", "node_attrs": {"div": 0.0202, "num_date": {"value": 2023.788, "confidence": [2023.788, 2023.788], "inferred": false}, "isolate_hash": {"value": "e36c5c7072b160ab3bedec1c40988315"}, "base_id": {"value": "23-031731-002"}, "reason_for_submission": {"value": "surveillance"}, "originator": {"value": "National Veterinary Services Laboratories  USDA"}, "N_present": {"value": "Absent"}, "tn_93_dist_b313": {"value": 0.012}, "bi_ambig_count": {"value": "Zero"}, "isl_subtype": {"value": "H5N1"}, "passage": {"value": "OR"}, "genotype": {"value": "B3.7"}, "ha_genetic_group": {"value": "2.3.4.4b"}, "region": {"value": "North America"}, "primary_identifier": {"value": "EPI_ISL_18695308"}, "state": {"value": "SD", "confidence": {"SD": 1.0}, "entropy": -1e-12}, "tri_ambig_count": {"value": "Zero"}, "data_source": {"value": "GISAID"}, "strain_name": {"value": "A/turkey/South Dakota/23-031731-002-original/2023"}, "host_generic": {"value": "poultry", "confidence": {"poultry": 1.0}, "entropy": -1e-12}, "host": {"value": "turkey"}, "country": {"value": "United States", "confidence": {"United States": 1.0}, "entropy": -1e-12}, "internal_date": {"value": "2024-1"}, "N_count": {"value": "Zero"}, "ambig_present": {"value": "Absent"}, "segment_lineage": {"value": "am2.2"}}, "branch_attrs": {"mutations": {"nuc": ["A2109G"]}}}, {"name": "A/turkey/South_Dakota/23-031731-001-original/2023_149b5f1b6b", "node_attrs": {"div": 0.0202, "num_date": {"value": 2023.788, "confidence": [2023.788, 2023.788], "inferred": false}, "isolate_hash": {"value": "149b5f1b6b11f7b24d9372d24fb868cb"}, "base_id": {"value": "23-031731-001"}, "reason_for_submission": {"value": "surveillance"}, "originator": {"value": "National Veterinary Services Laboratories  USDA"}, "N_present": {"value": "Absent"}, "tn_93_dist_b313": {"value": 0.012}, "bi_ambig_count": {"value": "Zero"}, "isl_subtype": {"value": "H5N1"}, "passage": {"value": "OR"}, "genotype": {"value": "B3.7"}, "ha_genetic_group": {"value": "2.3.4.4b"}, "region": {"value": "North America"}, "primary_identifier": {"value": "EPI_ISL_18695307"}, "state": {"value": "SD", "confidence": {"SD": 1.0}, "entropy": -1e-12}, "tri_ambig_count": {"value": "Zero"}, "data_source": {"value": "GISAID"}, "strain_name": {"value": "A/turkey/South Dakota/23-031731-001-original/2023"}, "host_generic": {"value": "poultry", "confidence": {"poultry": 1.0}, "entropy": -1e-12}, "host": {"value": "turkey"}, "country": {"value": "United States", "confidence": {"United States": 1.0}, "entropy": -1e-12}, "internal_date": {"value": "2024-1"}, "N_count": {"value": "Zero"}, "ambig_present": {"value": "Absent"}, "segment_lineage": {"value": "am2.2"}}, "branch_attrs": {"mutations": {"nuc": ["C2190T"]}}}]}, {"name": "NODE_0000188", "node_attrs": {"div": 0.0194, "num_date": {"value": 2023.756, "confidence": [2023.674, 2023.766]}, "region": {"value": "North America"}, "state": {"value": "SD", "confidence": {"SD": 0.988, "KS": 0.00838, "AB": 0.00299}, "entropy": 0.0721}, "host_generic": {"value": "poultry", "confidence": {"poultry": 0.941, "avian": 0.0586}, "entropy": 0.226}, "country": {"value": "United States", "confidence": {"United States": 0.999}, "entropy": 0.00595}}, "branch_attrs": {"mutations": {}}, "children": [{"name": "A/chicken/Kansas/23-039877-001-original/2023_36ab121160", "node_attrs": {"div": 0.0198, "num_date": {"value": 2023.955, "confidence": [2023.955, 2023.955], "inferred": false}, "isolate_hash": {"value": "36ab121160ebbd560d2bf692be818e1d"}, "base_id": {"value": "23-039877-001"}, "reason_for_submission": {"value": "surveillance"}, "originator": {"value": "National Veterinary Services Laboratories  USDA"}, "N_present": {"value": "Absent"}, "tn_93_dist_b313": {"value": 0.0115}, "bi_ambig_count": {"value": "Zero"}, "isl_subtype": {"value": "H5N1"}, "passage": {"value": "OR"}, "genotype": {"value": "B3.7"}, "ha_genetic_group": {"value": "2.3.4.4b"}, "region": {"value": "North America"}, "primary_identifier": {"value": "EPI_ISL_19273323"}, "state": {"value": "KS", "confidence": {"KS": 1.0}, "entropy": -1e-12}, "tri_ambig_count": {"value": "Zero"}, "data_source": {"value": "GISAID"}, "strain_name": {"value": "A/chicken/Kansas/23-039877-001-original/2023"}, "host_generic": {"value": "poultry", "confidence": {"poultry": 1.0}, "entropy": -1e-12}, "host": {"value": "chicken"}, "country": {"value": "United States", "confidence": {"United States": 1.0}, "entropy": -1e-12}, "internal_date": {"value": "2024-30"}, "N_count": {"value": "Zero"}, "ambig_present": {"value": "Absent"}, "segment_lineage": {"value": "am2.2"}}, "branch_attrs": {"mutations": {"nuc": ["C2028T"]}}}, {"name": "A/mallard/South_Dakota/23-031574-001/2023_49fff134cb", "node_attrs": {"div": 0.0194, "num_date": {"value": 2023.766, "confidence": [2023.766, 2023.766], "inferred": false}, "isolate_hash": {"value": "49fff134cbb5e0d532f8cdf5a237ceb1"}, "base_id": {"value": "23-031574-001"}, "reason_for_submission": {"value": "surveillance"}, "originator": {"value": "National Veterinary Services Laboratories  USDA"}, "N_present": {"value": "Absent"}, "tn_93_dist_b313": {"value": 0.0111}, "bi_ambig_count": {"value": "Zero"}, "isl_subtype": {"value": "H5N1"}, "passage": {"value": "OR"}, "genotype": {"value": "B3.7"}, "ha_genetic_group": {"value": "2.3.4.4b"}, "region": {"value": "North America"}, "primary_identifier": {"value": "EPI_ISL_19131365"}, "state": {"value": "SD", "confidence": {"SD": 1.0}, "entropy": -1e-12}, "tri_ambig_count": {"value": "Zero"}, "data_source": {"value": "GISAID"}, "strain_name": {"value": "A/mallard/South Dakota/23-031574-001/2023"}, "host_generic": {"value": "avian", "confidence": {"avian": 1.0}, "entropy": -1e-12}, "host": {"value": "mallard"}, "country": {"value": "United States", "confidence": {"United States": 1.0}, "entropy": -1e-12}, "internal_date": {"value": "2024-21"}, "N_count": {"value": "Zero"}, "ambig_present": {"value": "Absent"}, "segment_lineage": {"value": "am2.2"}}, "branch_attrs": {"mutations": {}}}]}, {"name": "NODE_0000326", "node_attrs": {"div": 0.0202, "num_date": {"value": 2023.832, "confidence": [2023.779, 2023.832]}, "region": {"value": "North America"}, "state": {"value": "SK", "confidence": {"SK": 1.0}, "entropy": 4.15e-05}, "confidence": {"value": 92.5}, "host_generic": {"value": "poultry", "confidence": {"poultry": 1.0}, "entropy": 0.000431}, "country": {"value": "Canada", "confidence": {"Canada": 1.0}, "entropy": 0.000596}}, "branch_attrs": {"mutations": {"nuc": ["A1708C", "G1750A"], "PB2": ["M570L", "V584I"]}, "labels": {"aa": "PB2: M570L, V584I"}}, "children": [{"name": "A/chicken/SK/FAV-0326-2/2023_ff562f7d54", "node_attrs": {"div": 0.0202, "num_date": {"value": 2023.832, "confidence": [2023.832, 2023.832], "inferred": false}, "isolate_hash": {"value": "ff562f7d54ae006da840a10b9c815975"}, "reason_for_submission": {"value": "surveillance"}, "originator": {"value": "Canadian Food Inspection Agency"}, "N_present": {"value": "Absent"}, "tn_93_dist_b313": {"value": 0.012}, "bi_ambig_count": {"value": "Zero"}, "isl_subtype": {"value": "H5N1"}, "passage": {"value": "X"}, "genotype": {"value": "Not assigned"}, "ha_genetic_group": {"value": "2.3.4.4b"}, "region": {"value": "North America"}, "primary_identifier": {"value": "EPI_ISL_19775938"}, "state": {"value": "SK", "confidence": {"SK": 1.0}, "entropy": -1e-12}, "tri_ambig_count": {"value": "Zero"}, "data_source": {"value": "GISAID"}, "strain_name": {"value": "A/Chicken/SK/FAV-0326-2/2023"}, "host_generic": {"value": "poultry", "confidence": {"poultry": 1.0}, "entropy": -1e-12}, "host": {"value": "chicken"}, "country": {"value": "Canada", "confidence": {"Canada": 1.0}, "entropy": -1e-12}, "internal_date": {"value": "2025-19"}, "N_count": {"value": "Zero"}, "isolate_submitter": {"value": "CA-Win-CFIA"}, "ambig_present": {"value": "Absent"}, "segment_lineage": {"value": "am2.2"}}, "branch_attrs": {"mutations": {}}}, {"name": "A/chicken/SK/FAV-0326-1/2023_805aa8bbe9", "node_attrs": {"div": 0.0202, "num_date": {"value": 2023.832, "confidence": [2023.832, 2023.832], "inferred": false}, "isolate_hash": {"value": "805aa8bbe9f81ec22ca4240a196e3c29"}, "reason_for_submission": {"value": "surveillance"}, "originator": {"value": "Canadian Food Inspection Agency"}, "N_present": {"value": "Absent"}, "tn_93_dist_b313": {"value": 0.012}, "bi_ambig_count": {"value": "Zero"}, "isl_subtype": {"value": "H5N1"}, "passage": {"value": "X"}, "genotype": {"value": "Not assigned"}, "ha_genetic_group": {"value": "2.3.4.4b"}, "region": {"value": "North America"}, "primary_identifier": {"value": "EPI_ISL_19775937"}, "state": {"value": "SK", "confidence": {"SK": 1.0}, "entropy": -1e-12}, "tri_ambig_count": {"value": "Zero"}, "data_source": {"value": "GISAID"}, "strain_name": {"value": "A/Chicken/SK/FAV-0326-1/2023"}, "host_generic": {"value": "poultry", "confidence": {"poultry": 1.0}, "entropy": -1e-12}, "host": {"value": "chicken"}, "country": {"value": "Canada", "confidence": {"Canada": 1.0}, "entropy": -1e-12}, "internal_date": {"value": "2025-19"}, "N_count": {"value": "Zero"}, "isolate_submitter": {"value": "CA-Win-CFIA"}, "ambig_present": {"value": "Absent"}, "segment_lineage": {"value": "am2.2"}}, "branch_attrs": {"mutations": {}}}, {"name": "A/chicken/SK/FAV-0326-3/2023_0a8035c22a", "node_attrs": {"div": 0.0202, "num_date": {"value": 2023.832, "confidence": [2023.832, 2023.832], "inferred": false}, "isolate_hash": {"value": "0a8035c22a84b714762081ca8b1a0224"}, "reason_for_submission": {"value": "surveillance"}, "originator": {"value": "Canadian Food Inspection Agency"}, "N_present": {"value": "Absent"}, "tn_93_dist_b313": {"value": 0.012}, "bi_ambig_count": {"value": "Zero"}, "isl_subtype": {"value": "H5N1"}, "passage": {"value": "X"}, "genotype": {"value": "Not assigned"}, "ha_genetic_group": {"value": "2.3.4.4b"}, "region": {"value": "North America"}, "primary_identifier": {"value": "EPI_ISL_19775939"}, "state": {"value": "SK", "confidence": {"SK": 1.0}, "entropy": -1e-12}, "tri_ambig_count": {"value": "Zero"}, "data_source": {"value": "GISAID"}, "strain_name": {"value": "A/Chicken/SK/FAV-0326-3/2023"}, "host_generic": {"value": "poultry", "confidence": {"poultry": 1.0}, "entropy": -1e-12}, "host": {"value": "chicken"}, "country": {"value": "Canada", "confidence": {"Canada": 1.0}, "entropy": -1e-12}, "internal_date": {"value": "2025-19"}, "N_count": {"value": "Zero"}, "isolate_submitter": {"value": "CA-Win-CFIA"}, "ambig_present": {"value": "Absent"}, "segment_lineage": {"value": "am2.2"}}, "branch_attrs": {"mutations": {}}}]}, {"name": "NODE_0000244", "node_attrs": {"div": 0.0194, "num_date": {"value": 2023.753, "confidence": [2023.668, 2023.891]}, "region": {"value": "North America"}, "state": {"value": "CA", "confidence": {"CA": 0.314, "SD": 0.304, "AB": 0.257, "KS": 0.107, "MN": 0.00354, "BC": 0.00315, "ID": 0.0017}, "entropy": 1.444}, "host_generic": {"value": "avian", "confidence": {"avian": 0.966, "poultry": 0.0338}, "entropy": 0.148}, "country": {"value": "United States", "confidence": {"United States": 0.982, "Canada": 0.0177}, "entropy": 0.0888}}, "branch_attrs": {"mutations": {}}, "children": [{"name": "A/western_gull/USA/24-004708-001/2024_9c110f06ca", "node_attrs": {"div": 0.0207, "num_date": {"value": 2024.081, "confidence": [2024.081, 2024.081], "inferred": false}, "isolate_hash": {"value": "9c110f06caf8dff3f09fb67ec045d131"}, "base_id": {"value": "24-004708-001"}, "reason_for_submission": {"value": "surveillance"}, "originator": {"value": "PRJNA1102327"}, "N_present": {"value": "Absent"}, "tn_93_dist_b313": {"value": 0.0124}, "bi_ambig_count": {"value": "Zero"}, "isl_subtype": {"value": "H5N1"}, "passage": {"value": "X"}, "genotype": {"value": "B3.7"}, "ha_genetic_group": {"value": "2.3.4.4b"}, "region": {"value": "North America"}, "primary_identifier": {"value": "SAMN41106760"}, "state": {"value": "CA", "confidence": {"CA": 1.0}, "entropy": -1e-12}, "tri_ambig_count": {"value": "Zero"}, "data_source": {"value": "sra"}, "strain_name": {"value": "A/western gull/USA/24-004708-001/2024"}, "host_generic": {"value": "avian", "confidence": {"avian": 1.0}, "entropy": -1e-12}, "host": {"value": "western gull"}, "country": {"value": "United States", "confidence": {"United States": 1.0}, "entropy": -1e-12}, "internal_date": {"value": "2024-30"}, "N_count": {"value": "Zero"}, "isolate_submitter": {"value": "USDA-NVSL"}, "ambig_present": {"value": "Absent"}, "segment_lineage": {"value": "am2.2"}}, "branch_attrs": {"mutations": {"nuc": ["A245C", "C681T", "G2202A"], "PB2": ["N82T"]}, "labels": {"aa": "PB2: N82T"}}}, {"name": "NODE_0000187", "node_attrs": {"div": 0.0194, "num_date": {"value": 2023.968, "confidence": [2023.816, 2023.968]}, "region": {"value": "North America"}, "state": {"value": "AB", "confidence": {"AB": 0.531, "KS": 0.291, "SD": 0.0883, "CA": 0.0763, "MN": 0.00285, "BC": 0.00161, "ID": 0.00138}, "entropy": 1.204}, "host_generic": {"value": "avian", "confidence": {"avian": 0.999, "poultry": 0.00118}, "entropy": 0.00914}, "country": {"value": "United States", "confidence": {"United States": 0.879, "Canada": 0.121}, "entropy": 0.369}}, "branch_attrs": {"mutations": {}}, "children": [{"name": "A/great_horned_owl/AB/FAV-0045-2/2024_1dda865939", "node_attrs": {"div": 0.0194, "num_date": {"value": 2024.012, "confidence": [2024.012, 2024.012], "inferred": false}, "isolate_hash": {"value": "1dda865939690ddb42937b9be836b3fa"}, "reason_for_submission": {"value": "surveillance"}, "originator": {"value": "Alberta Agriculture and Forestry Government of Alberta"}, "N_present": {"value": "Absent"}, "tn_93_dist_b313": {"value": 0.0111}, "bi_ambig_count": {"value": "Zero"}, "isl_subtype": {"value": "H5N1"}, "passage": {"value": "X"}, "genotype": {"value": "Not assigned"}, "ha_genetic_group": {"value": "2.3.4.4b"}, "region": {"value": "North America"}, "primary_identifier": {"value": "EPI_ISL_19776160"}, "state": {"value": "AB", "confidence": {"AB": 1.0}, "entropy": -1e-12}, "tri_ambig_count": {"value": "Zero"}, "data_source": {"value": "GISAID"}, "strain_name": {"value": "A/Great_Horned_Owl/AB/FAV-0045-2/2024"}, "host_generic": {"value": "avian", "confidence": {"avian": 1.0}, "entropy": -1e-12}, "host": {"value": "owl"}, "country": {"value": "Canada", "confidence": {"Canada": 1.0}, "entropy": -1e-12}, "internal_date": {"value": "2025-19"}, "N_count": {"value": "Zero"}, "isolate_submitter": {"value": "CA-Win-CFIA"}, "ambig_present": {"value": "Absent"}, "segment_lineage": {"value": "am2.2"}}, "branch_attrs": {"mutations": {}}}, {"name": "A/ross_s_goose/Kansas/W23-949A/2023_06fde0c0f6", "node_attrs": {"div": 0.0194, "num_date": {"value": 2023.968, "confidence": [2023.968, 2023.968], "inferred": false}, "isolate_hash": {"value": "06fde0c0f64ad6a0ba724bc740bad7c4"}, "reason_for_submission": {"value": "surveillance"}, "originator": {"value": "St Jude Center of Excellence for Influenza Research and Response  CEIRR Influenza Data Processing and Communication Center"}, "N_present": {"value": "Absent"}, "tn_93_dist_b313": {"value": 0.0111}, "bi_ambig_count": {"value": "Zero"}, "isl_subtype": {"value": "H5N1"}, "passage": {"value": "OR"}, "genotype": {"value": "B3.7"}, "ha_genetic_group": {"value": "2.3.4.4b"}, "region": {"value": "North America"}, "primary_identifier": {"value": "EPI_ISL_19064368"}, "state": {"value": "KS", "confidence": {"KS": 1.0}, "entropy": -1e-12}, "tri_ambig_count": {"value": "Zero"}, "data_source": {"value": "GISAID"}, "strain_name": {"value": "A/Ross's goose/Kansas/W23-949A/2023"}, "host_generic": {"value": "avian", "confidence": {"avian": 1.0}, "entropy": -1e-12}, "host": {"value": "goose"}, "country": {"value": "United States", "confidence": {"United States": 1.0}, "entropy": -1e-12}, "internal_date": {"value": "2024-17"}, "N_count": {"value": "Zero"}, "isolate_submitter": {"value": "import"}, "ambig_present": {"value": "Absent"}, "segment_lineage": {"value": "am2.2"}}, "branch_attrs": {"mutations": {}}}]}]}]}]}]}, {"name": "NODE_0000247", "node_attrs": {"div": 0.0189, "num_date": {"value": 2023.478, "confidence": [2023.272, 2023.681]}, "region": {"value": "North America"}, "state": {"value": "ID", "confidence": {"ID": 0.978, "AB": 0.022}, "entropy": 0.107}, "host_generic": {"value": "avian", "confidence": {"avian": 1.0}, "entropy": 0.000517}, "country": {"value": "United States", "confidence": {"United States": 0.997, "Canada": 0.00285}, "entropy": 0.0195}}, "branch_attrs": {"mutations": {}}, "children": [{"name": "NODE_0000120", "node_attrs": {"div": 0.0189, "num_date": {"value": 2023.598, "confidence": [2023.473, 2023.686]}, "region": {"value": "North America"}, "state": {"value": "ID", "confidence": {"ID": 1.0}, "entropy": 0.00144}, "host_generic": {"value": "avian", "confidence": {"avian": 1.0}, "entropy": 0.000894}, "country": {"value": "United States", "confidence": {"United States": 1.0}, "entropy": 0.00399}}, "branch_attrs": {"mutations": {}}, "children": [{"name": "A/mallard/Idaho/23-028151-018/2023_a55d7cf88e", "node_attrs": {"div": 0.0189, "num_date": {"value": 2023.695, "confidence": [2023.695, 2023.695], "inferred": false}, "isolate_hash": {"value": "a55d7cf88e07f8896140c8aeb06acbe3"}, "base_id": {"value": "23-028151-018"}, "reason_for_submission": {"value": "surveillance"}, "originator": {"value": "USDA APHIS Veterinary Services Diagnostic Virology Laboratory National Veterinary Services Laboratories"}, "N_present": {"value": "Absent"}, "tn_93_dist_b313": {"value": 0.0106}, "bi_ambig_count": {"value": "Zero"}, "isl_subtype": {"value": "H5N1"}, "passage": {"value": "OR"}, "genotype": {"value": "B3.7"}, "ha_genetic_group": {"value": "2.3.4.4b"}, "region": {"value": "North America"}, "primary_identifier": {"value": "EPI_ISL_19604146"}, "state": {"value": "ID", "confidence": {"ID": 1.0}, "entropy": -1e-12}, "tri_ambig_count": {"value": "Zero"}, "data_source": {"value": "GISAID"}, "strain_name": {"value": "A/mallard/Idaho/23-028151-018/2023"}, "host_generic": {"value": "avian", "confidence": {"avian": 1.0}, "entropy": -1e-12}, "host": {"value": "mallard"}, "country": {"value": "United States", "confidence": {"United States": 1.0}, "entropy": -1e-12}, "internal_date": {"value": "2024-51"}, "N_count": {"value": "Zero"}, "isolate_submitter": {"value": "import"}, "ambig_present": {"value": "Absent"}, "segment_lineage": {"value": "am2.2"}}, "branch_attrs": {"mutations": {}}}, {"name": "NODE_0000121", "node_attrs": {"div": 0.0189, "num_date": {"value": 2023.661, "confidence": [2023.582, 2023.689]}, "region": {"value": "North America"}, "state": {"value": "ID", "confidence": {"ID": 1.0}, "entropy": 6.9e-05}, "host_generic": {"value": "avian", "confidence": {"avian": 0.999, "poultry": 0.00121}, "entropy": 0.00937}, "country": {"value": "United States", "confidence": {"United States": 1.0}, "entropy": 0.00172}}, "branch_attrs": {"mutations": {}}, "children": [{"name": "A/mallard/Idaho/23-028151-007/2023_81222145f3", "node_attrs": {"div": 0.0189, "num_date": {"value": 2023.695, "confidence": [2023.695, 2023.695], "inferred": false}, "isolate_hash": {"value": "81222145f3374d82da38feaf8fd90f0c"}, "base_id": {"value": "23-028151-007"}, "reason_for_submission": {"value": "surveillance"}, "originator": {"value": "National Veterinary Services Laboratories  USDA"}, "N_present": {"value": "Absent"}, "tn_93_dist_b313": {"value": 0.0106}, "bi_ambig_count": {"value": "Zero"}, "isl_subtype": {"value": "H5N1"}, "passage": {"value": "OR"}, "genotype": {"value": "B3.7"}, "ha_genetic_group": {"value": "2.3.4.4b"}, "region": {"value": "North America"}, "primary_identifier": {"value": "EPI_ISL_19131432"}, "state": {"value": "ID", "confidence": {"ID": 1.0}, "entropy": -1e-12}, "tri_ambig_count": {"value": "Zero"}, "data_source": {"value": "GISAID"}, "strain_name": {"value": "A/mallard/Idaho/23-028151-007/2023"}, "host_generic": {"value": "avian", "confidence": {"avian": 1.0}, "entropy": -1e-12}, "host": {"value": "mallard"}, "country": {"value": "United States", "confidence": {"United States": 1.0}, "entropy": -1e-12}, "internal_date": {"value": "2024-20"}, "N_count": {"value": "Zero"}, "ambig_present": {"value": "Absent"}, "segment_lineage": {"value": "am2.2"}}, "branch_attrs": {"mutations": {}}}, {"name": "NODE_0000123", "node_attrs": {"div": 0.0189, "num_date": {"value": 2023.689, "confidence": [2023.633, 2023.695]}, "region": {"value": "North America"}, "state": {"value": "ID", "confidence": {"ID": 0.998, "SD": 0.00144}, "entropy": 0.012}, "host_generic": {"value": "avian", "confidence": {"avian": 0.966, "poultry": 0.0336}, "entropy": 0.148}, "country": {"value": "United States", "confidence": {"United States": 1.0}, "entropy": 0.00142}}, "branch_attrs": {"mutations": {}}, "children": [{"name": "A/mallard/Idaho/23-028151-008/2023_9c8991a871", "node_attrs": {"div": 0.0189, "num_date": {"value": 2023.695, "confidence": [2023.695, 2023.695], "inferred": false}, "isolate_hash": {"value": "9c8991a871751e18b010a56e214b3260"}, "base_id": {"value": "23-028151-008"}, "reason_for_submission": {"value": "surveillance"}, "originator": {"value": "USDA APHIS Veterinary Services Diagnostic Virology Laboratory National Veterinary Services Laboratories"}, "N_present": {"value": "Absent"}, "tn_93_dist_b313": {"value": 0.0106}, "bi_ambig_count": {"value": "Zero"}, "isl_subtype": {"value": "H5N1"}, "passage": {"value": "OR"}, "genotype": {"value": "B3.7"}, "ha_genetic_group": {"value": "2.3.4.4b"}, "region": {"value": "North America"}, "primary_identifier": {"value": "EPI_ISL_19604145"}, "state": {"value": "ID", "confidence": {"ID": 1.0}, "entropy": -1e-12}, "tri_ambig_count": {"value": "Zero"}, "data_source": {"value": "GISAID"}, "strain_name": {"value": "A/mallard/Idaho/23-028151-008/2023"}, "host_generic": {"value": "avian", "confidence": {"avian": 1.0}, "entropy": -1e-12}, "host": {"value": "mallard"}, "country": {"value": "United States", "confidence": {"United States": 1.0}, "entropy": -1e-12}, "internal_date": {"value": "2024-51"}, "N_count": {"value": "Zero"}, "isolate_submitter": {"value": "import"}, "ambig_present": {"value": "Absent"}, "segment_lineage": {"value": "am2.2"}}, "branch_attrs": {"mutations": {}}}, {"name": "NODE_0000334", "node_attrs": {"div": 0.0194, "num_date": {"value": 2023.81, "confidence": [2023.74, 2023.81]}, "region": {"value": "North America"}, "state": {"value": "SD", "confidence": {"SD": 0.998, "ID": 0.00198}, "entropy": 0.0161}, "confidence": {"value": 92.8}, "host_generic": {"value": "poultry", "confidence": {"poultry": 0.967, "avian": 0.0326}, "entropy": 0.147}, "country": {"value": "United States", "confidence": {"United States": 1.0}, "entropy": 0.00125}}, "branch_attrs": {"mutations": {"nuc": ["A669G"]}}, "children": [{"name": "A/turkey/South_Dakota/23-032360-002-original/2023_1917609a50", "node_attrs": {"div": 0.0194, "num_date": {"value": 2023.81, "confidence": [2023.81, 2023.81], "inferred": false}, "isolate_hash": {"value": "1917609a50b123c8f55aeef614c04931"}, "base_id": {"value": "23-032360-002"}, "reason_for_submission": {"value": "surveillance"}, "originator": {"value": "National Veterinary Services Laboratories  USDA"}, "N_present": {"value": "Absent"}, "tn_93_dist_b313": {"value": 0.0111}, "bi_ambig_count": {"value": "Zero"}, "isl_subtype": {"value": "H5N1"}, "passage": {"value": "OR"}, "genotype": {"value": "B3.7"}, "ha_genetic_group": {"value": "2.3.4.4b"}, "region": {"value": "North America"}, "primary_identifier": {"value": "EPI_ISL_18697741"}, "state": {"value": "SD", "confidence": {"SD": 1.0}, "entropy": -1e-12}, "tri_ambig_count": {"value": "Zero"}, "data_source": {"value": "GISAID"}, "strain_name": {"value": "A/turkey/South Dakota/23-032360-002-original/2023"}, "host_generic": {"value": "poultry", "confidence": {"poultry": 1.0}, "entropy": -1e-12}, "host": {"value": "turkey"}, "country": {"value": "United States", "confidence": {"United States": 1.0}, "entropy": -1e-12}, "internal_date": {"value": "2024-1"}, "N_count": {"value": "Zero"}, "ambig_present": {"value": "Absent"}, "segment_lineage": {"value": "am2.2"}}, "branch_attrs": {"mutations": {}}}, {"name": "A/turkey/South_Dakota/23-032360-001-original/2023_6b9b23238c", "node_attrs": {"div": 0.0194, "num_date": {"value": 2023.81, "confidence": [2023.81, 2023.81], "inferred": false}, "isolate_hash": {"value": "6b9b23238c593d304fec59e7334a055e"}, "base_id": {"value": "23-032360-001"}, "reason_for_submission": {"value": "surveillance"}, "originator": {"value": "National Veterinary Services Laboratories  USDA"}, "N_present": {"value": "Absent"}, "tn_93_dist_b313": {"value": 0.0111}, "bi_ambig_count": {"value": "Zero"}, "isl_subtype": {"value": "H5N1"}, "passage": {"value": "OR"}, "genotype": {"value": "B3.7"}, "ha_genetic_group": {"value": "2.3.4.4b"}, "region": {"value": "North America"}, "primary_identifier": {"value": "EPI_ISL_18697740"}, "state": {"value": "SD", "confidence": {"SD": 1.0}, "entropy": -1e-12}, "tri_ambig_count": {"value": "Zero"}, "data_source": {"value": "GISAID"}, "strain_name": {"value": "A/turkey/South Dakota/23-032360-001-original/2023"}, "host_generic": {"value": "poultry", "confidence": {"poultry": 1.0}, "entropy": -1e-12}, "host": {"value": "turkey"}, "country": {"value": "United States", "confidence": {"United States": 1.0}, "entropy": -1e-12}, "internal_date": {"value": "2024-1"}, "N_count": {"value": "Zero"}, "ambig_present": {"value": "Absent"}, "segment_lineage": {"value": "am2.2"}}, "branch_attrs": {"mutations": {}}}]}]}]}]}, {"name": "NODE_0000192", "node_attrs": {"div": 0.0189, "num_date": {"value": 2023.536, "confidence": [2023.378, 2023.694]}, "region": {"value": "North America"}, "state": {"value": "ID", "confidence": {"ID": 0.984, "AB": 0.0159}, "entropy": 0.0815}, "host_generic": {"value": "avian", "confidence": {"avian": 1.0}, "entropy": 0.000536}, "country": {"value": "United States", "confidence": {"United States": 0.978, "Canada": 0.0224}, "entropy": 0.107}}, "branch_attrs": {"mutations": {}}, "children": [{"name": "NODE_0000194", "node_attrs": {"div": 0.0189, "num_date": {"value": 2023.651, "confidence": [2023.542, 2023.721]}, "region": {"value": "North America"}, "state": {"value": "ID", "confidence": {"ID": 0.978, "AB": 0.0222}, "entropy": 0.107}, "host_generic": {"value": "avian", "confidence": {"avian": 1.0}, "entropy": 0.000487}, "country": {"value": "United States", "confidence": {"United States": 0.875, "Canada": 0.125}, "entropy": 0.377}}, "branch_attrs": {"mutations": {}}, "children": [{"name": "A/mallard/Idaho/23-029400-012-R/2023_c1794912c7", "node_attrs": {"div": 0.0194, "num_date": {"value": 2023.727, "confidence": [2023.727, 2023.727], "inferred": false}, "isolate_hash": {"value": "c1794912c713e6531cb1fd38fb6a3bba"}, "base_id": {"value": "23-029400-012"}, "reason_for_submission": {"value": "surveillance"}, "originator": {"value": "USDA APHIS Veterinary Services Diagnostic Virology Laboratory National Veterinary Services Laboratories"}, "N_present": {"value": "Absent"}, "tn_93_dist_b313": {"value": 0.0111}, "bi_ambig_count": {"value": "Zero"}, "isl_subtype": {"value": "H5N1"}, "passage": {"value": "OR"}, "genotype": {"value": "B3.7"}, "ha_genetic_group": {"value": "2.3.4.4b"}, "region": {"value": "North America"}, "primary_identifier": {"value": "EPI_ISL_19604149"}, "state": {"value": "ID", "confidence": {"ID": 1.0}, "entropy": -1e-12}, "tri_ambig_count": {"value": "Zero"}, "data_source": {"value": "GISAID"}, "strain_name": {"value": "A/mallard/Idaho/23-029400-012-R/2023"}, "host_generic": {"value": "avian", "confidence": {"avian": 1.0}, "entropy": -1e-12}, "host": {"value": "mallard"}, "country": {"value": "United States", "confidence": {"United States": 1.0}, "entropy": -1e-12}, "internal_date": {"value": "2024-51"}, "N_count": {"value": "Zero"}, "isolate_submitter": {"value": "import"}, "ambig_present": {"value": "Absent"}, "segment_lineage": {"value": "am2.2"}}, "branch_attrs": {"mutations": {"nuc": ["G185A"], "PB2": ["R62Q"]}, "labels": {"aa": "PB2: R62Q"}}}, {"name": "A/Canada_goose/AB/FAV-0040-1/2024_1a18adb44e", "node_attrs": {"div": 0.0194, "num_date": {"value": 2024.031, "confidence": [2024.031, 2024.031], "inferred": false}, "isolate_hash": {"value": "1a18adb44eb822fd6c5a8e7e207676fb"}, "reason_for_submission": {"value": "surveillance"}, "originator": {"value": "Alberta Agriculture and Forestry Government of Alberta"}, "N_present": {"value": "Absent"}, "tn_93_dist_b313": {"value": 0.0111}, "bi_ambig_count": {"value": "Zero"}, "isl_subtype": {"value": "H5N1"}, "passage": {"value": "X"}, "genotype": {"value": "Not assigned"}, "ha_genetic_group": {"value": "2.3.4.4b"}, "region": {"value": "North America"}, "primary_identifier": {"value": "EPI_ISL_19776172"}, "state": {"value": "AB", "confidence": {"AB": 1.0}, "entropy": -1e-12}, "tri_ambig_count": {"value": "Zero"}, "data_source": {"value": "GISAID"}, "strain_name": {"value": "A/Canada_Goose/AB/FAV-0040-1/2024"}, "host_generic": {"value": "avian", "confidence": {"avian": 1.0}, "entropy": -1e-12}, "host": {"value": "Canada goose"}, "country": {"value": "Canada", "confidence": {"Canada": 1.0}, "entropy": -1e-12}, "internal_date": {"value": "2025-19"}, "N_count": {"value": "Zero"}, "isolate_submitter": {"value": "CA-Win-CFIA"}, "ambig_present": {"value": "Absent"}, "segment_lineage": {"value": "am2.2"}}, "branch_attrs": {"mutations": {"nuc": ["C2082T"]}}}]}, {"name": "NODE_0000195", "node_attrs": {"div": 0.0189, "num_date": {"value": 2023.596, "confidence": [2023.453, 2023.705]}, "region": {"value": "North America"}, "state": {"value": "ID", "confidence": {"ID": 0.996, "AB": 0.00434}, "entropy": 0.0287}, "host_generic": {"value": "avian", "confidence": {"avian": 1.0}, "entropy": 0.000968}, "country": {"value": "United States", "confidence": {"United States": 0.991, "Canada": 0.00915}, "entropy": 0.052}}, "branch_attrs": {"mutations": {}}, "children": [{"name": "NODE_0000197", "node_attrs": {"div": 0.0189, "num_date": {"value": 2023.65, "confidence": [2023.546, 2023.711]}, "region": {"value": "North America"}, "state": {"value": "ID", "confidence": {"ID": 0.988, "ND": 0.00477, "AB": 0.00326, "SD": 0.00254}, "entropy": 0.0838}, "host_generic": {"value": "avian", "confidence": {"avian": 0.999, "poultry": 0.00134}, "entropy": 0.0103}, "country": {"value": "United States", "confidence": {"United States": 0.992, "Canada": 0.00816}, "entropy": 0.0473}}, "branch_attrs": {"mutations": {}}, "children": [{"name": "NODE_0000202", "node_attrs": {"div": 0.0189, "num_date": {"value": 2023.755, "confidence": [2023.655, 2023.782]}, "region": {"value": "North America"}, "state": {"value": "ND", "confidence": {"ND": 0.425, "ID": 0.341, "SD": 0.224, "AB": 0.003}, "entropy": 1.135}, "host_generic": {"value": "avian", "confidence": {"avian": 0.965, "poultry": 0.0348}, "entropy": 0.152}, "country": {"value": "United States", "confidence": {"United States": 0.999}, "entropy": 0.00768}}, "branch_attrs": {"mutations": {}}, "children": [{"name": "A/mallard/North_Dakota/23-034422-007-original/2023_d6af0a883d", "node_attrs": {"div": 0.0194, "num_date": {"value": 2023.837, "confidence": [2023.837, 2023.837], "inferred": false}, "isolate_hash": {"value": "d6af0a883d1eb1c9f81746eeb54caf7f"}, "base_id": {"value": "23-034422-007"}, "reason_for_submission": {"value": "surveillance"}, "originator": {"value": "National Veterinary Services Laboratories  USDA"}, "N_present": {"value": "Absent"}, "tn_93_dist_b313": {"value": 0.0111}, "bi_ambig_count": {"value": "Zero"}, "isl_subtype": {"value": "H5N1"}, "passage": {"value": "OR"}, "genotype": {"value": "B3.7"}, "ha_genetic_group": {"value": "2.3.4.4b"}, "region": {"value": "North America"}, "primary_identifier": {"value": "EPI_ISL_19260824"}, "state": {"value": "ND", "confidence": {"ND": 1.0}, "entropy": -1e-12}, "tri_ambig_count": {"value": "Zero"}, "data_source": {"value": "GISAID"}, "strain_name": {"value": "A/mallard/North Dakota/23-034422-007-original/2023"}, "host_generic": {"value": "avian", "confidence": {"avian": 1.0}, "entropy": -1e-12}, "host": {"value": "mallard"}, "country": {"value": "United States", "confidence": {"United States": 1.0}, "entropy": -1e-12}, "internal_date": {"value": "2024-29"}, "N_count": {"value": "Zero"}, "ambig_present": {"value": "Absent"}, "segment_lineage": {"value": "am2.2"}}, "branch_attrs": {"mutations": {"nuc": ["C350A"], "PB2": ["T117N"]}, "labels": {"aa": "PB2: T117N"}}}, {"name": "A/turkey/South_Dakota/23-031331-002-original/2023_46295177f4", "node_attrs": {"div": 0.0189, "num_date": {"value": 2023.782, "confidence": [2023.782, 2023.782], "inferred": false}, "isolate_hash": {"value": "46295177f43bbe8308045bcaca520781"}, "base_id": {"value": "23-031331-002"}, "reason_for_submission": {"value": "surveillance"}, "originator": {"value": "National Veterinary Services Laboratories  USDA"}, "N_present": {"value": "Absent"}, "tn_93_dist_b313": {"value": 0.0106}, "bi_ambig_count": {"value": "Zero"}, "isl_subtype": {"value": "H5N1"}, "passage": {"value": "OR"}, "genotype": {"value": "B3.7"}, "ha_genetic_group": {"value": "2.3.4.4b"}, "region": {"value": "North America"}, "primary_identifier": {"value": "EPI_ISL_18695155"}, "state": {"value": "SD", "confidence": {"SD": 1.0}, "entropy": -1e-12}, "tri_ambig_count": {"value": "Zero"}, "data_source": {"value": "GISAID"}, "strain_name": {"value": "A/turkey/South Dakota/23-031331-002-original/2023"}, "host_generic": {"value": "poultry", "confidence": {"poultry": 1.0}, "entropy": -1e-12}, "host": {"value": "turkey"}, "country": {"value": "United States", "confidence": {"United States": 1.0}, "entropy": -1e-12}, "internal_date": {"value": "2024-1"}, "N_count": {"value": "Zero"}, "ambig_present": {"value": "Absent"}, "segment_lineage": {"value": "am2.2"}}, "branch_attrs": {"mutations": {}}}]}, {"name": "NODE_0000205", "node_attrs": {"div": 0.0189, "num_date": {"value": 2023.683, "confidence": [2023.611, 2023.722]}, "region": {"value": "North America"}, "state": {"value": "ID", "confidence": {"ID": 0.988, "ND": 0.00247, "AB": 0.00236, "FL": 0.00183, "MB": 0.00159, "SD": 0.0015, "KS": 0.00117, "IA": 0.00112}, "entropy": 0.0908}, "host_generic": {"value": "avian", "confidence": {"avian": 1.0}, "entropy": 0.00174}, "country": {"value": "United States", "confidence": {"United States": 0.978, "Canada": 0.0217}, "entropy": 0.104}}, "branch_attrs": {"mutations": {}}, "children": [{"name": "NODE_0000206", "node_attrs": {"div": 0.0189, "num_date": {"value": 2023.727, "confidence": [2023.669, 2023.727]}, "region": {"value": "North America"}, "state": {"value": "ID", "confidence": {"ID": 0.991, "MB": 0.00516, "AB": 0.00119}, "entropy": 0.0652}, "host_generic": {"value": "avian", "confidence": {"avian": 1.0}, "entropy": 0.000531}, "country": {"value": "United States", "confidence": {"United States": 0.876, "Canada": 0.124}, "entropy": 0.376}}, "branch_attrs": {"mutations": {}}, "children": [{"name": "A/mallard/Idaho/23-029400-017-original/2023_10e89c420a", "node_attrs": {"div": 0.0189, "num_date": {"value": 2023.727, "confidence": [2023.727, 2023.727], "inferred": false}, "isolate_hash": {"value": "10e89c420a3bc0ff15eb28703bbbe248"}, "base_id": {"value": "23-029400-017"}, "reason_for_submission": {"value": "surveillance"}, "originator": {"value": "National Veterinary Services Laboratories  USDA"}, "N_present": {"value": "Absent"}, "tn_93_dist_b313": {"value": 0.0106}, "bi_ambig_count": {"value": "Zero"}, "isl_subtype": {"value": "H5N1"}, "passage": {"value": "OR"}, "genotype": {"value": "B3.7"}, "ha_genetic_group": {"value": "2.3.4.4b"}, "region": {"value": "North America"}, "primary_identifier": {"value": "EPI_ISL_19371751"}, "state": {"value": "ID", "confidence": {"ID": 1.0}, "entropy": -1e-12}, "tri_ambig_count": {"value": "Zero"}, "data_source": {"value": "GISAID"}, "strain_name": {"value": "A/mallard/Idaho/23-029400-017-original/2023"}, "host_generic": {"value": "avian", "confidence": {"avian": 1.0}, "entropy": -1e-12}, "host": {"value": "mallard"}, "country": {"value": "United States", "confidence": {"United States": 1.0}, "entropy": -1e-12}, "internal_date": {"value": "2024-36"}, "N_count": {"value": "Zero"}, "ambig_present": {"value": "Absent"}, "segment_lineage": {"value": "am2.2"}}, "branch_attrs": {"mutations": {}}}, {"name": "A/Canada_goose/MB/FAV-0356-2/2023_d14ef7c0c5", "node_attrs": {"div": 0.0194, "num_date": {"value": 2023.851, "confidence": [2023.851, 2023.851], "inferred": false}, "isolate_hash": {"value": "d14ef7c0c591647052603cc480a6c8bc"}, "reason_for_submission": {"value": "surveillance"}, "originator": {"value": "Canadian Food Inspection Agency"}, "N_present": {"value": "Absent"}, "tn_93_dist_b313": {"value": 0.0111}, "bi_ambig_count": {"value": "Zero"}, "isl_subtype": {"value": "H5N1"}, "passage": {"value": "X"}, "genotype": {"value": "Not assigned"}, "ha_genetic_group": {"value": "2.3.4.4b"}, "region": {"value": "North America"}, "primary_identifier": {"value": "EPI_ISL_19775987"}, "state": {"value": "MB", "confidence": {"MB": 1.0}, "entropy": -1e-12}, "tri_ambig_count": {"value": "Zero"}, "data_source": {"value": "GISAID"}, "strain_name": {"value": "A/Canada_Goose/MB/FAV-0356-2/2023"}, "host_generic": {"value": "avian", "confidence": {"avian": 1.0}, "entropy": -1e-12}, "host": {"value": "Canada goose"}, "country": {"value": "Canada", "confidence": {"Canada": 1.0}, "entropy": -1e-12}, "internal_date": {"value": "2025-19"}, "N_count": {"value": "Zero"}, "isolate_submitter": {"value": "CA-Win-CFIA"}, "ambig_present": {"value": "Absent"}, "segment_lineage": {"value": "am2.2"}}, "branch_attrs": {"mutations": {"nuc": ["G1678A"], "PB2": ["V560I"]}, "labels": {"aa": "PB2: V560I"}}}]}, {"name": "NODE_0000208", "node_attrs": {"div": 0.0189, "num_date": {"value": 2023.759, "confidence": [2023.646, 2023.835]}, "region": {"value": "North America"}, "state": {"value": "ID", "confidence": {"ID": 0.423, "FL": 0.304, "KS": 0.139, "IA": 0.112, "AB": 0.00349, "SD": 0.00291, "ND": 0.00185}, "entropy": 1.396}, "host_generic": {"value": "avian", "confidence": {"avian": 0.999, "poultry": 0.00134}, "entropy": 0.0102}, "country": {"value": "United States", "confidence": {"United States": 0.997, "Canada": 0.00294}, "entropy": 0.0201}}, "branch_attrs": {"mutations": {}}, "children": [{"name": "NODE_0000215", "node_attrs": {"div": 0.0189, "num_date": {"value": 2023.842, "confidence": [2023.761, 2023.842]}, "region": {"value": "North America"}, "state": {"value": "KS", "confidence": {"KS": 0.425, "IA": 0.364, "ID": 0.122, "FL": 0.0732, "SD": 0.00376, "AB": 0.00178}, "entropy": 1.298}, "host_generic": {"value": "avian", "confidence": {"avian": 0.965, "poultry": 0.0348}, "entropy": 0.152}, "country": {"value": "United States", "confidence": {"United States": 1.0}, "entropy": 0.00368}}, "branch_attrs": {"mutations": {}}, "children": [{"name": "A/mallard/Kansas/23-035001-006-original/2023_fcf723cbd3", "node_attrs": {"div": 0.0189, "num_date": {"value": 2023.842, "confidence": [2023.842, 2023.842], "inferred": false}, "isolate_hash": {"value": "fcf723cbd3c719ef17fa5d046b01434d"}, "base_id": {"value": "23-035001-006"}, "reason_for_submission": {"value": "surveillance"}, "originator": {"value": "National Veterinary Services Laboratories  USDA"}, "N_present": {"value": "Absent"}, "tn_93_dist_b313": {"value": 0.0106}, "bi_ambig_count": {"value": "Zero"}, "isl_subtype": {"value": "H5N1"}, "passage": {"value": "OR"}, "genotype": {"value": "B3.7"}, "ha_genetic_group": {"value": "2.3.4.4b"}, "region": {"value": "North America"}, "primary_identifier": {"value": "EPI_ISL_19288882"}, "state": {"value": "KS", "confidence": {"KS": 1.0}, "entropy": -1e-12}, "tri_ambig_count": {"value": "Zero"}, "data_source": {"value": "GISAID"}, "strain_name": {"value": "A/mallard/Kansas/23-035001-006-original/2023"}, "host_generic": {"value": "avian", "confidence": {"avian": 1.0}, "entropy": -1e-12}, "host": {"value": "mallard"}, "country": {"value": "United States", "confidence": {"United States": 1.0}, "entropy": -1e-12}, "internal_date": {"value": "2024-31"}, "N_count": {"value": "Zero"}, "ambig_present": {"value": "Absent"}, "segment_lineage": {"value": "am2.2"}}, "branch_attrs": {"mutations": {}}}, {"name": "A/chicken/Iowa/23-034841-001/2023_cf124cb215", "node_attrs": {"div": 0.0189, "num_date": {"value": 2023.856, "confidence": [2023.856, 2023.856], "inferred": false}, "isolate_hash": {"value": "cf124cb215af44f030436cc05b45d3b8"}, "base_id": {"value": "23-034841-001"}, "reason_for_submission": {"value": "surveillance"}, "originator": {"value": "National Veterinary Services Laboratories  USDA"}, "N_present": {"value": "Absent"}, "tn_93_dist_b313": {"value": 0.0106}, "bi_ambig_count": {"value": "Zero"}, "isl_subtype": {"value": "H5N1"}, "passage": {"value": "OR"}, "genotype": {"value": "B3.7"}, "ha_genetic_group": {"value": "2.3.4.4b"}, "region": {"value": "North America"}, "primary_identifier": {"value": "EPI_ISL_18749476"}, "state": {"value": "IA", "confidence": {"IA": 1.0}, "entropy": -1e-12}, "tri_ambig_count": {"value": "Zero"}, "data_source": {"value": "GISAID"}, "strain_name": {"value": "A/chicken/Iowa/23-034841-001/2023"}, "host_generic": {"value": "poultry", "confidence": {"poultry": 1.0}, "entropy": -1e-12}, "host": {"value": "chicken"}, "country": {"value": "United States", "confidence": {"United States": 1.0}, "entropy": -1e-12}, "internal_date": {"value": "2024-6"}, "N_count": {"value": "Zero"}, "ambig_present": {"value": "Absent"}, "segment_lineage": {"value": "am2.2"}}, "branch_attrs": {"mutations": {}}}]}, {"name": "NODE_0000218", "node_attrs": {"div": 0.0189, "num_date": {"value": 2023.813, "confidence": [2023.739, 2023.839]}, "region": {"value": "North America"}, "state": {"value": "FL", "confidence": {"FL": 0.99, "ID": 0.00345, "OR": 0.00291, "IN": 0.00102, "KS": 0.001}, "entropy": 0.0731}, "host_generic": {"value": "avian", "confidence": {"avian": 1.0}, "entropy": 0.000936}, "country": {"value": "United States", "confidence": {"United States": 1.0}, "entropy": 0.00407}}, "branch_attrs": {"mutations": {}}, "children": [{"name": "A/ring-necked_duck/Florida/23-038112-088-original/2023_c41b411b92", "node_attrs": {"div": 0.0189, "num_date": {"value": 2023.881, "confidence": [2023.881, 2023.881], "inferred": false}, "isolate_hash": {"value": "c41b411b9247c360dee9048f06f51c6b"}, "base_id": {"value": "23-038112-088"}, "reason_for_submission": {"value": "surveillance"}, "originator": {"value": "National Veterinary Services Laboratories  USDA"}, "N_present": {"value": "Absent"}, "tn_93_dist_b313": {"value": 0.0106}, "bi_ambig_count": {"value": "Zero"}, "isl_subtype": {"value": "H5N1"}, "passage": {"value": "OR"}, "genotype": {"value": "B3.7"}, "ha_genetic_group": {"value": "2.3.4.4b"}, "region": {"value": "North America"}, "primary_identifier": {"value": "EPI_ISL_19371797"}, "state": {"value": "FL", "confidence": {"FL": 1.0}, "entropy": -1e-12}, "tri_ambig_count": {"value": "Zero"}, "data_source": {"value": "GISAID"}, "strain_name": {"value": "A/ring-necked duck/Florida/23-038112-088-original/2023"}, "host_generic": {"value": "avian", "confidence": {"avian": 1.0}, "entropy": -1e-12}, "host": {"value": "ring-necked duck"}, "country": {"value": "United States", "confidence": {"United States": 1.0}, "entropy": -1e-12}, "internal_date": {"value": "2024-36"}, "N_count": {"value": "Zero"}, "ambig_present": {"value": "Absent"}, "segment_lineage": {"value": "am2.2"}}, "branch_attrs": {"mutations": {}}}, {"name": "NODE_0000219", "node_attrs": {"div": 0.0189, "num_date": {"value": 2023.839, "confidence": [2023.782, 2023.842]}, "region": {"value": "North America"}, "state": {"value": "FL", "confidence": {"FL": 0.986, "OR": 0.00891, "IN": 0.0028, "ID": 0.00118}, "entropy": 0.0916}, "host_generic": {"value": "avian", "confidence": {"avian": 1.0}, "entropy": 0.000517}, "country": {"value": "United States", "confidence": {"United States": 1.0}, "entropy": 0.00171}}, "branch_attrs": {"mutations": {}}, "children": [{"name": "A/American_wigeon/Oregon/23-035569-015-original/2023_416471c531", "node_attrs": {"div": 0.0189, "num_date": {"value": 2023.842, "confidence": [2023.842, 2023.842], "inferred": false}, "isolate_hash": {"value": "416471c531b5b2763c532ab443394f75"}, "base_id": {"value": "23-035569-015"}, "reason_for_submission": {"value": "surveillance"}, "originator": {"value": "National Veterinary Services Laboratories  USDA"}, "N_present": {"value": "Absent"}, "tn_93_dist_b313": {"value": 0.0106}, "bi_ambig_count": {"value": "Zero"}, "isl_subtype": {"value": "H5N1"}, "passage": {"value": "OR"}, "genotype": {"value": "B3.7"}, "ha_genetic_group": {"value": "2.3.4.4b"}, "region": {"value": "North America"}, "primary_identifier": {"value": "EPI_ISL_19325223"}, "state": {"value": "OR", "confidence": {"OR": 1.0}, "entropy": -1e-12}, "tri_ambig_count": {"value": "Zero"}, "data_source": {"value": "GISAID"}, "strain_name": {"value": "A/American wigeon/Oregon/23-035569-015-original/2023"}, "host_generic": {"value": "avian", "confidence": {"avian": 1.0}, "entropy": -1e-12}, "host": {"value": "American wigeon"}, "country": {"value": "United States", "confidence": {"United States": 1.0}, "entropy": -1e-12}, "internal_date": {"value": "2024-33"}, "N_count": {"value": "Zero"}, "ambig_present": {"value": "Absent"}, "segment_lineage": {"value": "am2.2"}}, "branch_attrs": {"mutations": {}}}, {"name": "NODE_0000221", "node_attrs": {"div": 0.0189, "num_date": {"value": 2023.867, "confidence": [2023.819, 2023.881]}, "region": {"value": "North America"}, "state": {"value": "FL", "confidence": {"FL": 0.989, "IN": 0.00783, "OR": 0.0025}, "entropy": 0.0726}, "host_generic": {"value": "avian", "confidence": {"avian": 1.0}, "entropy": 0.000487}, "country": {"value": "United States", "confidence": {"United States": 1.0}, "entropy": 0.00128}}, "branch_attrs": {"mutations": {}}, "children": [{"name": "A/ring-necked_duck/Florida/23-038112-090-original/2023_994b82e3f9", "node_attrs": {"div": 0.0189, "num_date": {"value": 2023.881, "confidence": [2023.881, 2023.881], "inferred": false}, "isolate_hash": {"value": "994b82e3f98f6ef3611b82518d026d23"}, "base_id": {"value": "23-038112-090"}, "reason_for_submission": {"value": "surveillance"}, "originator": {"value": "National Veterinary Services Laboratories  USDA"}, "N_present": {"value": "Absent"}, "tn_93_dist_b313": {"value": 0.0106}, "bi_ambig_count": {"value": "Zero"}, "isl_subtype": {"value": "H5N1"}, "passage": {"value": "OR"}, "genotype": {"value": "B3.7"}, "ha_genetic_group": {"value": "2.3.4.4b"}, "region": {"value": "North America"}, "primary_identifier": {"value": "EPI_ISL_19371798"}, "state": {"value": "FL", "confidence": {"FL": 1.0}, "entropy": -1e-12}, "tri_ambig_count": {"value": "Zero"}, "data_source": {"value": "GISAID"}, "strain_name": {"value": "A/ring-necked duck/Florida/23-038112-090-original/2023"}, "host_generic": {"value": "avian", "confidence": {"avian": 1.0}, "entropy": -1e-12}, "host": {"value": "ring-necked duck"}, "country": {"value": "United States", "confidence": {"United States": 1.0}, "entropy": -1e-12}, "internal_date": {"value": "2024-36"}, "N_count": {"value": "Zero"}, "ambig_present": {"value": "Absent"}, "segment_lineage": {"value": "am2.2"}}, "branch_attrs": {"mutations": {}}}, {"name": "A/canada_goose/USA/24-005146-001/2024_44f64fcdf6", "node_attrs": {"div": 0.0189, "num_date": {"value": 2024.122, "confidence": [2024.122, 2024.122], "inferred": false}, "isolate_hash": {"value": "44f64fcdf647e713d62c2b3e07606113"}, "base_id": {"value": "24-005146-001"}, "reason_for_submission": {"value": "surveillance"}, "originator": {"value": "PRJNA1102327"}, "N_present": {"value": "Absent"}, "tn_93_dist_b313": {"value": 0.0106}, "bi_ambig_count": {"value": "Zero"}, "isl_subtype": {"value": "H5N1"}, "passage": {"value": "X"}, "genotype": {"value": "B3.7"}, "ha_genetic_group": {"value": "2.3.4.4b"}, "region": {"value": "North America"}, "primary_identifier": {"value": "SAMN41106763"}, "state": {"value": "IN", "confidence": {"IN": 1.0}, "entropy": -1e-12}, "tri_ambig_count": {"value": "Zero"}, "data_source": {"value": "sra"}, "strain_name": {"value": "A/canada goose/USA/24-005146-001/2024"}, "host_generic": {"value": "avian", "confidence": {"avian": 1.0}, "entropy": -1e-12}, "host": {"value": "canada goose"}, "country": {"value": "United States", "confidence": {"United States": 1.0}, "entropy": -1e-12}, "internal_date": {"value": "2024-30"}, "N_count": {"value": "Zero"}, "isolate_submitter": {"value": "USDA-NVSL"}, "ambig_present": {"value": "Absent"}, "segment_lineage": {"value": "am2.2"}}, "branch_attrs": {"mutations": {}}}]}]}]}]}]}]}, {"name": "NODE_0000224", "node_attrs": {"div": 0.0189, "num_date": {"value": 2023.616, "confidence": [2023.499, 2023.712]}, "region": {"value": "North America"}, "state": {"value": "ID", "confidence": {"ID": 0.996, "AB": 0.00378}, "entropy": 0.025}, "host_generic": {"value": "avian", "confidence": {"avian": 1.0}, "entropy": 0.000536}, "country": {"value": "United States", "confidence": {"United States": 0.996, "Canada": 0.00442}, "entropy": 0.0284}}, "branch_attrs": {"mutations": {}}, "children": [{"name": "NODE_0000351", "node_attrs": {"div": 0.0194, "num_date": {"value": 2023.799, "confidence": [2023.711, 2023.799]}, "region": {"value": "North America"}, "state": {"value": "ID", "confidence": {"ID": 1.0}, "entropy": 0.000289}, "confidence": {"value": 91.9}, "host_generic": {"value": "avian", "confidence": {"avian": 1.0}, "entropy": 0.000487}, "country": {"value": "United States", "confidence": {"United States": 0.999}, "entropy": 0.00486}}, "branch_attrs": {"mutations": {"nuc": ["C393G"]}}, "children": [{"name": "A/green-winged_teal/Idaho/23-033317-001-original2/2023_ca4bd021c7", "node_attrs": {"div": 0.0194, "num_date": {"value": 2023.799, "confidence": [2023.799, 2023.799], "inferred": false}, "isolate_hash": {"value": "ca4bd021c75a488a1474e764dcbcf3de"}, "base_id": {"value": "23-033317-001"}, "reason_for_submission": {"value": "surveillance"}, "originator": {"value": "National Veterinary Services Laboratories  USDA"}, "N_present": {"value": "Absent"}, "tn_93_dist_b313": {"value": 0.0111}, "bi_ambig_count": {"value": "Zero"}, "isl_subtype": {"value": "H5N1"}, "passage": {"value": "OR"}, "genotype": {"value": "B3.7"}, "ha_genetic_group": {"value": "2.3.4.4b"}, "region": {"value": "North America"}, "primary_identifier": {"value": "EPI_ISL_19429947"}, "state": {"value": "ID", "confidence": {"ID": 1.0}, "entropy": -1e-12}, "tri_ambig_count": {"value": "Zero"}, "data_source": {"value": "GISAID"}, "strain_name": {"value": "A/green-winged teal/Idaho/23-033317-001-original2/2023"}, "host_generic": {"value": "avian", "confidence": {"avian": 1.0}, "entropy": -1e-12}, "host": {"value": "green-winged teal"}, "country": {"value": "United States", "confidence": {"United States": 1.0}, "entropy": -1e-12}, "internal_date": {"value": "2024-39"}, "N_count": {"value": "Zero"}, "ambig_present": {"value": "Absent"}, "segment_lineage": {"value": "am2.2"}}, "branch_attrs": {"mutations": {}}}, {"name": "A/green-winged_teal/Idaho/23-033317-016-original/2023_5961639aa4", "node_attrs": {"div": 0.0194, "num_date": {"value": 2023.799, "confidence": [2023.799, 2023.799], "inferred": false}, "isolate_hash": {"value": "5961639aa45ee395a9a73fc6e3c561fc"}, "base_id": {"value": "23-033317-016"}, "reason_for_submission": {"value": "surveillance"}, "originator": {"value": "National Veterinary Services Laboratories  USDA"}, "N_present": {"value": "Absent"}, "tn_93_dist_b313": {"value": 0.0111}, "bi_ambig_count": {"value": "Zero"}, "isl_subtype": {"value": "H5N1"}, "passage": {"value": "OR"}, "genotype": {"value": "B3.7"}, "ha_genetic_group": {"value": "2.3.4.4b"}, "region": {"value": "North America"}, "primary_identifier": {"value": "EPI_ISL_19490393"}, "state": {"value": "ID", "confidence": {"ID": 1.0}, "entropy": -1e-12}, "tri_ambig_count": {"value": "Zero"}, "data_source": {"value": "GISAID"}, "strain_name": {"value": "A/green-winged teal/Idaho/23-033317-016-original/2023"}, "host_generic": {"value": "avian", "confidence": {"avian": 1.0}, "entropy": -1e-12}, "host": {"value": "green-winged teal"}, "country": {"value": "United States", "confidence": {"United States": 1.0}, "entropy": -1e-12}, "internal_date": {"value": "2024-44"}, "N_count": {"value": "Zero"}, "ambig_present": {"value": "Absent"}, "segment_lineage": {"value": "am2.2"}}, "branch_attrs": {"mutations": {}}}]}, {"name": "NODE_0000228", "node_attrs": {"div": 0.0189, "num_date": {"value": 2023.652, "confidence": [2023.563, 2023.717]}, "region": {"value": "North America"}, "state": {"value": "ID", "confidence": {"ID": 0.972, "AB": 0.0224, "WI": 0.0054}, "entropy": 0.148}, "host_generic": {"value": "avian", "confidence": {"avian": 1.0}, "entropy": 0.000518}, "country": {"value": "United States", "confidence": {"United States": 0.992, "Canada": 0.00764}, "entropy": 0.0449}}, "branch_attrs": {"mutations": {}}, "children": [{"name": "A/trumpeter_swan/Wisconsin/23-037500-002-original/2023_cb0dea6519", "node_attrs": {"div": 0.0198, "num_date": {"value": 2023.853, "confidence": [2023.853, 2023.853], "inferred": false}, "isolate_hash": {"value": "cb0dea651984534447b768cc0f7969c9"}, "base_id": {"value": "23-037500-002"}, "reason_for_submission": {"value": "surveillance"}, "originator": {"value": "National Veterinary Services Laboratories  USDA"}, "N_present": {"value": "Absent"}, "tn_93_dist_b313": {"value": 0.0115}, "bi_ambig_count": {"value": "Zero"}, "isl_subtype": {"value": "H5N1"}, "passage": {"value": "OR"}, "genotype": {"value": "B3.7"}, "ha_genetic_group": {"value": "2.3.4.4b"}, "region": {"value": "North America"}, "primary_identifier": {"value": "EPI_ISL_19660910"}, "state": {"value": "WI", "confidence": {"WI": 1.0}, "entropy": -1e-12}, "tri_ambig_count": {"value": "Zero"}, "data_source": {"value": "GISAID"}, "strain_name": {"value": "A/trumpeter swan/Wisconsin/23-037500-002-original/2023"}, "host_generic": {"value": "avian", "confidence": {"avian": 1.0}, "entropy": -1e-12}, "host": {"value": "swan"}, "country": {"value": "United States", "confidence": {"United States": 1.0}, "entropy": -1e-12}, "internal_date": {"value": "2025-3"}, "N_count": {"value": "Zero"}, "ambig_present": {"value": "Absent"}, "segment_lineage": {"value": "am2.2"}}, "branch_attrs": {"mutations": {"nuc": ["C1997T", "C2190T"], "PB2": ["T666I"]}, "labels": {"aa": "PB2: T666I"}}}, {"name": "NODE_0000229", "node_attrs": {"div": 0.0189, "num_date": {"value": 2023.672, "confidence": [2023.596, 2023.722]}, "region": {"value": "North America"}, "state": {"value": "ID", "confidence": {"ID": 0.95, "AB": 0.0483}, "entropy": 0.206}, "host_generic": {"value": "avian", "confidence": {"avian": 1.0}, "entropy": 0.000923}, "country": {"value": "United States", "confidence": {"United States": 0.959, "Canada": 0.041}, "entropy": 0.171}}, "branch_attrs": {"mutations": {}}, "children": [{"name": "NODE_0000230", "node_attrs": {"div": 0.0189, "num_date": {"value": 2023.718, "confidence": [2023.656, 2023.727]}, "region": {"value": "North America"}, "state": {"value": "ID", "confidence": {"ID": 0.962, "AB": 0.0329, "WY": 0.00371, "AL": 0.00104}, "entropy": 0.183}, "host_generic": {"value": "avian", "confidence": {"avian": 0.999, "poultry": 0.00121}, "entropy": 0.00938}, "country": {"value": "United States", "confidence": {"United States": 0.995, "Canada": 0.00493}, "entropy": 0.0311}}, "branch_attrs": {"mutations": {}}, "children": [{"name": "A/mallard/Idaho/23-029400-018-R/2023_59729e2b0c", "node_attrs": {"div": 0.0189, "num_date": {"value": 2023.727, "confidence": [2023.727, 2023.727], "inferred": false}, "isolate_hash": {"value": "59729e2b0c7a27690b834509d2b9906a"}, "base_id": {"value": "23-029400-018"}, "reason_for_submission": {"value": "surveillance"}, "originator": {"value": "USDA APHIS Veterinary Services Diagnostic Virology Laboratory National Veterinary Services Laboratories"}, "N_present": {"value": "Absent"}, "tn_93_dist_b313": {"value": 0.0106}, "bi_ambig_count": {"value": "Zero"}, "isl_subtype": {"value": "H5N1"}, "passage": {"value": "OR"}, "genotype": {"value": "B3.7"}, "ha_genetic_group": {"value": "2.3.4.4b"}, "region": {"value": "North America"}, "primary_identifier": {"value": "EPI_ISL_19604153"}, "state": {"value": "ID", "confidence": {"ID": 1.0}, "entropy": -1e-12}, "tri_ambig_count": {"value": "Zero"}, "data_source": {"value": "GISAID"}, "strain_name": {"value": "A/mallard/Idaho/23-029400-018-R/2023"}, "host_generic": {"value": "avian", "confidence": {"avian": 1.0}, "entropy": -1e-12}, "host": {"value": "mallard"}, "country": {"value": "United States", "confidence": {"United States": 1.0}, "entropy": -1e-12}, "internal_date": {"value": "2024-51"}, "N_count": {"value": "Zero"}, "isolate_submitter": {"value": "import"}, "ambig_present": {"value": "Absent"}, "segment_lineage": {"value": "am2.2"}}, "branch_attrs": {"mutations": {}}}, {"name": "NODE_0000232", "node_attrs": {"div": 0.0189, "num_date": {"value": 2023.755, "confidence": [2023.683, 2023.768]}, "region": {"value": "North America"}, "state": {"value": "WY", "confidence": {"WY": 0.335, "AL": 0.323, "ID": 0.311, "AB": 0.0164, "CO": 0.00307}, "entropy": 1.277}, "host_generic": {"value": "avian", "confidence": {"avian": 0.966, "poultry": 0.0336}, "entropy": 0.148}, "country": {"value": "United States", "confidence": {"United States": 0.999}, "entropy": 0.00575}}, "branch_attrs": {"mutations": {}}, "children": [{"name": "A/red-tailed_hawk/Wyoming/23-032058-004-original/2023_b7ba4e436e", "node_attrs": {"div": 0.0189, "num_date": {"value": 2023.768, "confidence": [2023.768, 2023.768], "inferred": false}, "isolate_hash": {"value": "b7ba4e436e4fa3a7b7dcb56a70c3c6c2"}, "base_id": {"value": "23-032058-004"}, "reason_for_submission": {"value": "surveillance"}, "originator": {"value": "National Veterinary Services Laboratories  USDA"}, "N_present": {"value": "Absent"}, "tn_93_dist_b313": {"value": 0.0106}, "bi_ambig_count": {"value": "Zero"}, "isl_subtype": {"value": "H5N1"}, "passage": {"value": "OR"}, "genotype": {"value": "B3.7"}, "ha_genetic_group": {"value": "2.3.4.4b"}, "region": {"value": "North America"}, "primary_identifier": {"value": "EPI_ISL_19660900"}, "state": {"value": "WY", "confidence": {"WY": 1.0}, "entropy": -1e-12}, "tri_ambig_count": {"value": "Zero"}, "data_source": {"value": "GISAID"}, "strain_name": {"value": "A/red-tailed hawk/Wyoming/23-032058-004-original/2023"}, "host_generic": {"value": "avian", "confidence": {"avian": 1.0}, "entropy": -1e-12}, "host": {"value": "hawk"}, "country": {"value": "United States", "confidence": {"United States": 1.0}, "entropy": -1e-12}, "internal_date": {"value": "2025-3"}, "N_count": {"value": "Zero"}, "ambig_present": {"value": "Absent"}, "segment_lineage": {"value": "am2.2"}}, "branch_attrs": {"mutations": {}}}, {"name": "NODE_0000265", "node_attrs": {"div": 0.0211, "num_date": {"value": 2023.933, "confidence": [2023.872, 2023.933]}, "region": {"value": "North America"}, "state": {"value": "AL", "confidence": {"AL": 0.999}, "entropy": 0.00983}, "confidence": {"value": 98.5}, "host_generic": {"value": "poultry", "confidence": {"poultry": 0.967, "avian": 0.0326}, "entropy": 0.147}, "country": {"value": "United States", "confidence": {"United States": 1.0}, "entropy": 0.00176}}, "branch_attrs": {"mutations": {"nuc": ["T327A", "T396C", "A437G", "G883A", "C1545T"], "PB2": ["D146G", "V295I"]}, "labels": {"aa": "PB2: D146G, V295I"}}, "children": [{"name": "A/chicken/Alabama/23-039062-001-original/2023_ec6e655edd", "node_attrs": {"div": 0.0211, "num_date": {"value": 2023.933, "confidence": [2023.933, 2023.933], "inferred": false}, "isolate_hash": {"value": "ec6e655eddcbb6ab68dbf9654edbb39e"}, "base_id": {"value": "23-039062-001"}, "reason_for_submission": {"value": "surveillance"}, "originator": {"value": "National Veterinary Services Laboratories  USDA"}, "N_present": {"value": "Absent"}, "tn_93_dist_b313": {"value": 0.0129}, "bi_ambig_count": {"value": "Zero"}, "isl_subtype": {"value": "H5N1"}, "passage": {"value": "OR"}, "genotype": {"value": "B3.7"}, "ha_genetic_group": {"value": "2.3.4.4b"}, "region": {"value": "North America"}, "primary_identifier": {"v
[truncated: 7,354,195 more chars]
