# Supplementary material for: Next-Generation Sequencing Strategies During the 2024–2025 Avian Influenza A(H5N1) Emergency Response in the U.S
Source: Viruses. 2026 Apr 21;18(4):482. doi: 10.3390/v18040482 (PMC13120661; doi:10.3390/v18040482)
Supplement: Supplementary file 1 [file viruses-18-00482-s001.zip › Nextstrain-Builds-HA-NA-PB2/2025-06-17_B313_PB2_tip-frequencies.json]

{
  "A/American_black_duck/Maine/24-003867-001-original/2024_9dfdfb1687": {
    "frequencies": [
      0.016843,
      0.015091,
      0.012803,
      0.010295,
      0.00786,
      0.005742,
      0.004034,
      0.002744,
      0.001815,
      0.001182,
      0.000762,
      0.000493,
      0.000323,
      0.000219,
      0.000156,
      0.000117,
      9.2e-05,
      7.5e-05,
      6.3e-05,
      5.4e-05,
      4.7e-05,
      4.1e-05,
      3.7e-05,
      3.3e-05,
      3e-05,
      2.7e-05,
      2.5e-05,
      2.2e-05,
      2e-05,
      1.7e-05,
      1.5e-05,
      1.3e-05,
      1e-05,
      8e-06,
      7e-06,
      5e-06,
      4e-06,
      3e-06,
      2e-06,
      2e-06,
      1e-06,
      1e-06,
      1e-06,
      1e-06,
      0.0,
      0.0,
      0.0,
      0.0,
      0.0,
      0.0,
      0.0,
      0.0,
      0.0,
      0.0,
      0.0,
      0.0,
      0.0,
      0.0,
      0.0,
      0.0,
      0.0,
      0.0,
      0.0,
      0.0,
      0.0,
      0.0,
      0.0,
      0.0,
      0.0,
      0.0,
      0.0,
      0.0,
      0.0,
      0.0,
      0.0,
      0.0
    ]
  },
  "A/American_black_duck/Maine/24-003867-011-original/2024_fcf3fb97e6": {
    "frequencies": [
      0.016843,
      0.015091,
      0.012803,
      0.010295,
      0.00786,
      0.005742,
      0.004034,
      0.002744,
      0.001815,
      0.001182,
      0.000762,
      0.000493,
      0.000323,
      0.000219,
      0.000156,
      0.000117,
      9.2e-05,
      7.5e-05,
      6.3e-05,
      5.4e-05,
      4.7e-05,
      4.1e-05,
      3.7e-05,
      3.3e-05,
      3e-05,
      2.7e-05,
      2.5e-05,
      2.2e-05,
      2e-05,
      1.7e-05,
      1.5e-05,
      1.3e-05,
      1e-05,
      8e-06,
      7e-06,
      5e-06,
      4e-06,
      3e-06,
      2e-06,
      2e-06,
      1e-06,
      1e-06,
      1e-06,
      1e-06,
      0.0,
      0.0,
      0.0,
      0.0,
      0.0,
      0.0,
      0.0,
      0.0,
      0.0,
      0.0,
      0.0,
      0.0,
      0.0,
      0.0,
      0.0,
      0.0,
      0.0,
      0.0,
      0.0,
      0.0,
      0.0,
      0.0,
      0.0,
      0.0,
      0.0,
      0.0,
      0.0,
      0.0,
      0.0,
      0.0,
      0.0,
      0.0
    ]
  },
  "A/American_black_duck/New_York/23-038881-006-original/2023_fe1ff8ae5d": {
    "frequencies": [
      0.0,
      0.0,
      0.0,
      0.0,
      0.0,
      0.0,
      0.0,
      0.0,
      0.0,
      0.0,
      0.0,
      0.0,
      0.0,
      0.0,
      0.0,
      0.0,
      0.0,
      0.0,
      0.0,
      0.0,
      0.0,
      0.0,
      0.0,
      0.0,
      0.0,
      0.0,
      0.0,
      0.0,
      0.0,
      0.0,
      0.0,
      0.0,
      0.0,
      0.0,
      0.0,
      0.0,
      0.0,
      0.0,
      0.0,
      0.0,
      0.0,
      0.0,
      0.0,
      0.0,
      0.0,
      0.0,
      0.0,
      0.0,
      0.0,
      0.0,
      0.0,
      0.0,
      0.0,
      0.0,
      0.0,
      0.0,
      0.0,
      0.0,
      0.0,
      0.0,
      0.0,
      0.0,
      0.0,
      0.0,
      0.0,
      0.0,
      0.0,
      0.0,
      0.0,
      0.0,
      0.0,
      0.0,
      0.0,
      0.0,
      0.0,
      0.0
    ]
  },
  "A/American_crow/AB/FAV-0833-16/2022_2b0ec50b20": {
    "frequencies": [
      0.0,
      0.0,
      0.0,
      0.0,
      0.0,
      0.0,
      0.0,
      0.0,
      0.0,
      0.0,
      0.0,
      0.0,
      0.0,
      0.0,
      0.0,
      0.0,
      0.0,
      0.0,
      0.0,
      0.0,
      0.0,
      0.0,
      0.0,
      0.0,
      0.0,
      0.0,
      0.0,
      0.0,
      0.0,
      0.0,
      0.0,
      0.0,
      0.0,
      0.0,
      0.0,
      0.0,
      0.0,
      0.0,
      0.0,
      0.0,
      0.0,
      0.0,
      0.0,
      0.0,
      0.0,
      0.0,
      0.0,
      0.0,
      0.0,
      0.0,
      0.0,
      0.0,
      0.0,
      0.0,
      0.0,
      0.0,
      0.0,
      0.0,
      0.0,
      0.0,
      0.0,
      0.0,
      0.0,
      0.0,
      0.0,
      0.0,
      0.0,
      0.0,
      0.0,
      0.0,
      0.0,
      0.0,
      0.0,
      0.0,
      0.0,
      0.0
    ]
  },
  "A/American_crow/BC/AIVPHL-1246/2023_ecd8e80114": {
    "frequencies": [
      0.0,
      0.0,
      0.0,
      0.0,
      0.0,
      0.0,
      0.0,
      0.0,
      0.0,
      0.0,
      0.0,
      0.0,
      0.0,
      0.0,
      0.0,
      0.0,
      0.0,
      0.0,
      0.0,
      0.0,
      0.0,
      0.0,
      0.0,
      0.0,
      0.0,
      0.0,
      0.0,
      0.0,
      0.0,
      0.0,
      0.0,
      0.0,
      0.0,
      0.0,
      0.0,
      0.0,
      0.0,
      0.0,
      0.0,
      0.0,
      0.0,
      0.0,
      0.0,
      0.0,
      0.0,
      0.0,
      0.0,
      0.0,
      0.0,
      0.0,
      0.0,
      0.0,
      0.0,
      0.0,
      0.0,
      0.0,
      0.0,
      0.0,
      0.0,
      0.0,
      0.0,
      0.0,
      0.0,
      0.0,
      0.0,
      0.0,
      0.0,
      0.0,
      0.0,
      0.0,
      0.0,
      0.0,
      0.0,
      0.0,
      0.0,
      0.0
    ]
  },
  "A/American_crow/BC/FAV-0256-11/2023_e6ab95a6ad": {
    "frequencies": [
      0.0,
      0.0,
      0.0,
      0.0,
      0.0,
      0.0,
      0.0,
      0.0,
      0.0,
      0.0,
      0.0,
      0.0,
      0.0,
      0.0,
      0.0,
      0.0,
      0.0,
      0.0,
      0.0,
      0.0,
      0.0,
      0.0,
      0.0,
      0.0,
      0.0,
      0.0,
      0.0,
      0.0,
      0.0,
      0.0,
      0.0,
      0.0,
      0.0,
      0.0,
      0.0,
      0.0,
      0.0,
      0.0,
      0.0,
      0.0,
      0.0,
      0.0,
      0.0,
      0.0,
      0.0,
      0.0,
      0.0,
      0.0,
      0.0,
      0.0,
      0.0,
      0.0,
      0.0,
      0.0,
      0.0,
      0.0,
      0.0,
      0.0,
      0.0,
      0.0,
      0.0,
      0.0,
      0.0,
      0.0,
      0.0,
      0.0,
      0.0,
      0.0,
      0.0,
      0.0,
      0.0,
      0.0,
      0.0,
      0.0,
      0.0,
      0.0
    ]
  },
  "A/American_crow/QC/FAV-0147-2/2024_21e7b7d23d": {
    "frequencies": [
      0.000769,
      0.000726,
      0.000701,
      0.0007,
      0.000729,
      0.000794,
      0.000896,
      0.001034,
      0.001204,
      0.001394,
      0.001591,
      0.001775,
      0.001924,
      0.002015,
      0.00203,
      0.001963,
      0.001819,
      0.001617,
      0.00138,
      0.001136,
      0.000903,
      0.000698,
      0.000529,
      0.000394,
      0.000293,
      0.000219,
      0.000169,
      0.000134,
      0.000111,
      9.5e-05,
      8.3e-05,
      7.3e-05,
      6.3e-05,
      5.4e-05,
      4.6e-05,
      3.8e-05,
      3.1e-05,
      2.5e-05,
      2.1e-05,
      1.7e-05,
      1.3e-05,
      1.1e-05,
      9e-06,
      7e-06,
      6e-06,
      5e-06,
      4e-06,
      4e-06,
      3e-06,
      3e-06,
      3e-06,
      2e-06,
      2e-06,
      2e-06,
      2e-06,
      2e-06,
      2e-06,
      1e-06,
      1e-06,
      1e-06,
      1e-06,
      1e-06,
      0.0,
      0.0,
      0.0,
      0.0,
      0.0,
      0.0,
      0.0,
      0.0,
      0.0,
      0.0,
      0.0,
      0.0,
      0.0,
      0.0
    ]
  },
  "A/American_green_winged_teal/Oregon/22-034677-018-R2/2022_ccf2ad5109": {
    "frequencies": [
      0.0,
      0.0,
      0.0,
      0.0,
      0.0,
      0.0,
      0.0,
      0.0,
      0.0,
      0.0,
      0.0,
      0.0,
      0.0,
      0.0,
      0.0,
      0.0,
      0.0,
      0.0,
      0.0,
      0.0,
      0.0,
      0.0,
      0.0,
      0.0,
      0.0,
      0.0,
      0.0,
      0.0,
      0.0,
      0.0,
      0.0,
      0.0,
      0.0,
      0.0,
      0.0,
      0.0,
      0.0,
      0.0,
      0.0,
      0.0,
      0.0,
      0.0,
      0.0,
      0.0,
      0.0,
      0.0,
      0.0,
      0.0,
      0.0,
      0.0,
      0.0,
      0.0,
      0.0,
      0.0,
      0.0,
      0.0,
      0.0,
      0.0,
      0.0,
      0.0,
      0.0,
      0.0,
      0.0,
      0.0,
      0.0,
      0.0,
      0.0,
      0.0,
      0.0,
      0.0,
      0.0,
      0.0,
      0.0,
      0.0,
      0.0,
      0.0
    ]
  },
  "A/American_green_winged_teal/Washington/22-028981-005/2022_ba8be3af49": {
    "frequencies": [
      0.0,
      0.0,
      0.0,
      0.0,
      0.0,
      0.0,
      0.0,
      0.0,
      0.0,
      0.0,
      0.0,
      0.0,
      0.0,
      0.0,
      0.0,
      0.0,
      0.0,
      0.0,
      0.0,
      0.0,
      0.0,
      0.0,
      0.0,
      0.0,
      0.0,
      0.0,
      0.0,
      0.0,
      0.0,
      0.0,
      0.0,
      0.0,
      0.0,
      0.0,
      0.0,
      0.0,
      0.0,
      0.0,
      0.0,
      0.0,
      0.0,
      0.0,
      0.0,
      0.0,
      0.0,
      0.0,
      0.0,
      0.0,
      0.0,
      0.0,
      0.0,
      0.0,
      0.0,
      0.0,
      0.0,
      0.0,
      0.0,
      0.0,
      0.0,
      0.0,
      0.0,
      0.0,
      0.0,
      0.0,
      0.0,
      0.0,
      0.0,
      0.0,
      0.0,
      0.0,
      0.0,
      0.0,
      0.0,
      0.0,
      0.0,
      0.0
    ]
  },
  "A/American_white_pelican/AB/FAV-0833-6/2022_7cb88ee98e": {
    "frequencies": [
      0.0,
      0.0,
      0.0,
      0.0,
      0.0,
      0.0,
      0.0,
      0.0,
      0.0,
      0.0,
      0.0,
      0.0,
      0.0,
      0.0,
      0.0,
      0.0,
      0.0,
      0.0,
      0.0,
      0.0,
      0.0,
      0.0,
      0.0,
      0.0,
      0.0,
      0.0,
      0.0,
      0.0,
      0.0,
      0.0,
      0.0,
      0.0,
      0.0,
      0.0,
      0.0,
      0.0,
      0.0,
      0.0,
      0.0,
      0.0,
      0.0,
      0.0,
      0.0,
      0.0,
      0.0,
      0.0,
      0.0,
      0.0,
      0.0,
      0.0,
      0.0,
      0.0,
      0.0,
      0.0,
      0.0,
      0.0,
      0.0,
      0.0,
      0.0,
      0.0,
      0.0,
      0.0,
      0.0,
      0.0,
      0.0,
      0.0,
      0.0,
      0.0,
      0.0,
      0.0,
      0.0,
      0.0,
      0.0,
      0.0,
      0.0,
      0.0
    ]
  },
  "A/American_white_pelican/AB/FAV-0918-16/2022_13ae674878": {
    "frequencies": [
      0.0,
      0.0,
      0.0,
      0.0,
      0.0,
      0.0,
      0.0,
      0.0,
      0.0,
      0.0,
      0.0,
      0.0,
      0.0,
      0.0,
      0.0,
      0.0,
      0.0,
      0.0,
      0.0,
      0.0,
      0.0,
      0.0,
      0.0,
      0.0,
      0.0,
      0.0,
      0.0,
      0.0,
      0.0,
      0.0,
      0.0,
      0.0,
      0.0,
      0.0,
      0.0,
      0.0,
      0.0,
      0.0,
      0.0,
      0.0,
      0.0,
      0.0,
      0.0,
      0.0,
      0.0,
      0.0,
      0.0,
      0.0,
      0.0,
      0.0,
      0.0,
      0.0,
      0.0,
      0.0,
      0.0,
      0.0,
      0.0,
      0.0,
      0.0,
      0.0,
      0.0,
      0.0,
      0.0,
      0.0,
      0.0,
      0.0,
      0.0,
      0.0,
      0.0,
      0.0,
      0.0,
      0.0,
      0.0,
      0.0,
      0.0,
      0.0
    ]
  },
  "A/American_white_pelican/California/22-021273-003/2022_94294dfa8c": {
    "frequencies": [
      0.0,
      0.0,
      0.0,
      0.0,
      0.0,
      0.0,
      0.0,
      0.0,
      0.0,
      0.0,
      0.0,
      0.0,
      0.0,
      0.0,
      0.0,
      0.0,
      0.0,
      0.0,
      0.0,
      0.0,
      0.0,
      0.0,
      0.0,
      0.0,
      0.0,
      0.0,
      0.0,
      0.0,
      0.0,
      0.0,
      0.0,
      0.0,
      0.0,
      0.0,
      0.0,
      0.0,
      0.0,
      0.0,
      0.0,
      0.0,
      0.0,
      0.0,
      0.0,
      0.0,
      0.0,
      0.0,
      0.0,
      0.0,
      0.0,
      0.0,
      0.0,
      0.0,
      0.0,
      0.0,
      0.0,
      0.0,
      0.0,
      0.0,
      0.0,
      0.0,
      0.0,
      0.0,
      0.0,
      0.0,
      0.0,
      0.0,
      0.0,
      0.0,
      0.0,
      0.0,
      0.0,
      0.0,
      0.0,
      0.0,
      0.0,
      0.0
    ]
  },
  "A/American_white_pelican/California/22-022941-001/2022_886e15c3f9": {
    "frequencies": [
      0.0,
      0.0,
      0.0,
      0.0,
      0.0,
      0.0,
      0.0,
      0.0,
      0.0,
      0.0,
      0.0,
      0.0,
      0.0,
      0.0,
      0.0,
      0.0,
      0.0,
      0.0,
      0.0,
      0.0,
      0.0,
      0.0,
      0.0,
      0.0,
      0.0,
      0.0,
      0.0,
      0.0,
      0.0,
      0.0,
      0.0,
      0.0,
      0.0,
      0.0,
      0.0,
      0.0,
      0.0,
      0.0,
      0.0,
      0.0,
      0.0,
      0.0,
      0.0,
      0.0,
      0.0,
      0.0,
      0.0,
      0.0,
      0.0,
      0.0,
      0.0,
      0.0,
      0.0,
      0.0,
      0.0,
      0.0,
      0.0,
      0.0,
      0.0,
      0.0,
      0.0,
      0.0,
      0.0,
      0.0,
      0.0,
      0.0,
      0.0,
      0.0,
      0.0,
      0.0,
      0.0,
      0.0,
      0.0,
      0.0,
      0.0,
      0.0
    ]
  },
  "A/American_white_pelican/California/22-022942-001/2022_16078faa49": {
    "frequencies": [
      0.0,
      0.0,
      0.0,
      0.0,
      0.0,
      0.0,
      0.0,
      0.0,
      0.0,
      0.0,
      0.0,
      0.0,
      0.0,
      0.0,
      0.0,
      0.0,
      0.0,
      0.0,
      0.0,
      0.0,
      0.0,
      0.0,
      0.0,
      0.0,
      0.0,
      0.0,
      0.0,
      0.0,
      0.0,
      0.0,
      0.0,
      0.0,
      0.0,
      0.0,
      0.0,
      0.0,
      0.0,
      0.0,
      0.0,
      0.0,
      0.0,
      0.0,
      0.0,
      0.0,
      0.0,
      0.0,
      0.0,
      0.0,
      0.0,
      0.0,
      0.0,
      0.0,
      0.0,
      0.0,
      0.0,
      0.0,
      0.0,
      0.0,
      0.0,
      0.0,
      0.0,
      0.0,
      0.0,
      0.0,
      0.0,
      0.0,
      0.0,
      0.0,
      0.0,
      0.0,
      0.0,
      0.0,
      0.0,
      0.0,
      0.0,
      0.0
    ]
  },
  "A/American_white_pelican/California/22-023791-001/2022_0af1ed8293": {
    "frequencies": [
      0.0,
      0.0,
      0.0,
      0.0,
      0.0,
      0.0,
      0.0,
      0.0,
      0.0,
      0.0,
      0.0,
      0.0,
      0.0,
      0.0,
      0.0,
      0.0,
      0.0,
      0.0,
      0.0,
      0.0,
      0.0,
      0.0,
      0.0,
      0.0,
      0.0,
      0.0,
      0.0,
      0.0,
      0.0,
      0.0,
      0.0,
      0.0,
      0.0,
      0.0,
      0.0,
      0.0,
      0.0,
      0.0,
      0.0,
      0.0,
      0.0,
      0.0,
      0.0,
      0.0,
      0.0,
      0.0,
      0.0,
      0.0,
      0.0,
      0.0,
      0.0,
      0.0,
      0.0,
      0.0,
      0.0,
      0.0,
      0.0,
      0.0,
      0.0,
      0.0,
      0.0,
      0.0,
      0.0,
      0.0,
      0.0,
      0.0,
      0.0,
      0.0,
      0.0,
      0.0,
      0.0,
      0.0,
      0.0,
      0.0,
      0.0,
      0.0
    ]
  },
  "A/American_white_pelican/California/22-023859-001/2022_ae4512713e": {
    "frequencies": [
      0.0,
      0.0,
      0.0,
      0.0,
      0.0,
      0.0,
      0.0,
      0.0,
      0.0,
      0.0,
      0.0,
      0.0,
      0.0,
      0.0,
      0.0,
      0.0,
      0.0,
      0.0,
      0.0,
      0.0,
      0.0,
      0.0,
      0.0,
      0.0,
      0.0,
      0.0,
      0.0,
      0.0,
      0.0,
      0.0,
      0.0,
      0.0,
      0.0,
      0.0,
      0.0,
      0.0,
      0.0,
      0.0,
      0.0,
      0.0,
      0.0,
      0.0,
      0.0,
      0.0,
      0.0,
      0.0,
      0.0,
      0.0,
      0.0,
      0.0,
      0.0,
      0.0,
      0.0,
      0.0,
      0.0,
      0.0,
      0.0,
      0.0,
      0.0,
      0.0,
      0.0,
      0.0,
      0.0,
      0.0,
      0.0,
      0.0,
      0.0,
      0.0,
      0.0,
      0.0,
      0.0,
      0.0,
      0.0,
      0.0,
      0.0,
      0.0
    ]
  },
  "A/American_white_pelican/California/22-028882-001/2022_a858adf584": {
    "frequencies": [
      0.0,
      0.0,
      0.0,
      0.0,
      0.0,
      0.0,
      0.0,
      0.0,
      0.0,
      0.0,
      0.0,
      0.0,
      0.0,
      0.0,
      0.0,
      0.0,
      0.0,
      0.0,
      0.0,
      0.0,
      0.0,
      0.0,
      0.0,
      0.0,
      0.0,
      0.0,
      0.0,
      0.0,
      0.0,
      0.0,
      0.0,
      0.0,
      0.0,
      0.0,
      0.0,
      0.0,
      0.0,
      0.0,
      0.0,
      0.0,
      0.0,
      0.0,
      0.0,
      0.0,
      0.0,
      0.0,
      0.0,
      0.0,
      0.0,
      0.0,
      0.0,
      0.0,
      0.0,
      0.0,
      0.0,
      0.0,
      0.0,
      0.0,
      0.0,
      0.0,
      0.0,
      0.0,
      0.0,
      0.0,
      0.0,
      0.0,
      0.0,
      0.0,
      0.0,
      0.0,
      0.0,
      0.0,
      0.0,
      0.0,
      0.0,
      0.0
    ]
  },
  "A/American_white_pelican/California/22-029470-002/2022_fca94570ef": {
    "frequencies": [
      0.0,
      0.0,
      0.0,
      0.0,
      0.0,
      0.0,
      0.0,
      0.0,
      0.0,
      0.0,
      0.0,
      0.0,
      0.0,
      0.0,
      0.0,
      0.0,
      0.0,
      0.0,
      0.0,
      0.0,
      0.0,
      0.0,
      0.0,
      0.0,
      0.0,
      0.0,
      0.0,
      0.0,
      0.0,
      0.0,
      0.0,
      0.0,
      0.0,
      0.0,
      0.0,
      0.0,
      0.0,
      0.0,
      0.0,
      0.0,
      0.0,
      0.0,
      0.0,
      0.0,
      0.0,
      0.0,
      0.0,
      0.0,
      0.0,
      0.0,
      0.0,
      0.0,
      0.0,
      0.0,
      0.0,
      0.0,
      0.0,
      0.0,
      0.0,
      0.0,
      0.0,
      0.0,
      0.0,
      0.0,
      0.0,
      0.0,
      0.0,
      0.0,
      0.0,
      0.0,
      0.0,
      0.0,
      0.0,
      0.0,
      0.0,
      0.0
    ]
  },
  "A/American_white_pelican/California/22-035599-001/2022_d7de295684": {
    "frequencies": [
      0.0,
      0.0,
      0.0,
      0.0,
      0.0,
      0.0,
      0.0,
      0.0,
      0.0,
      0.0,
      0.0,
      0.0,
      0.0,
      0.0,
      0.0,
      0.0,
      0.0,
      0.0,
      0.0,
      0.0,
      0.0,
      0.0,
      0.0,
      0.0,
      0.0,
      0.0,
      0.0,
      0.0,
      0.0,
      0.0,
      0.0,
      0.0,
      0.0,
      0.0,
      0.0,
      0.0,
      0.0,
      0.0,
      0.0,
      0.0,
      0.0,
      0.0,
      0.0,
      0.0,
      0.0,
      0.0,
      0.0,
      0.0,
      0.0,
      0.0,
      0.0,
      0.0,
      0.0,
      0.0,
      0.0,
      0.0,
      0.0,
      0.0,
      0.0,
      0.0,
      0.0,
      0.0,
      0.0,
      0.0,
      0.0,
      0.0,
      0.0,
      0.0,
      0.0,
      0.0,
      0.0,
      0.0,
      0.0,
      0.0,
      0.0,
      0.0
    ]
  },
  "A/American_white_pelican/Idaho/22-014402-001/2022_f1fab2e232": {
    "frequencies": [
      0.0,
      0.0,
      0.0,
      0.0,
      0.0,
      0.0,
      0.0,
      0.0,
      0.0,
      0.0,
      0.0,
      0.0,
      0.0,
      0.0,
      0.0,
      0.0,
      0.0,
      0.0,
      0.0,
      0.0,
      0.0,
      0.0,
      0.0,
      0.0,
      0.0,
      0.0,
      0.0,
      0.0,
      0.0,
      0.0,
      0.0,
      0.0,
      0.0,
      0.0,
      0.0,
      0.0,
      0.0,
      0.0,
      0.0,
      0.0,
      0.0,
      0.0,
      0.0,
      0.0,
      0.0,
      0.0,
      0.0,
      0.0,
      0.0,
      0.0,
      0.0,
      0.0,
      0.0,
      0.0,
      0.0,
      0.0,
      0.0,
      0.0,
      0.0,
      0.0,
      0.0,
      0.0,
      0.0,
      0.0,
      0.0,
      0.0,
      0.0,
      0.0,
      0.0,
      0.0,
      0.0,
      0.0,
      0.0,
      0.0,
      0.0,
      0.0
    ]
  },
  "A/American_white_pelican/Iowa/23-034146-001-original/2023_2a9d9e38d2": {
    "frequencies": [
      0.0,
      0.0,
      0.0,
      0.0,
      0.0,
      0.0,
      0.0,
      0.0,
      0.0,
      0.0,
      0.0,
      0.0,
      0.0,
      0.0,
      0.0,
      0.0,
      0.0,
      0.0,
      0.0,
      0.0,
      0.0,
      0.0,
      0.0,
      0.0,
      0.0,
      0.0,
      0.0,
      0.0,
      0.0,
      0.0,
      0.0,
      0.0,
      0.0,
      0.0,
      0.0,
      0.0,
      0.0,
      0.0,
      0.0,
      0.0,
      0.0,
      0.0,
      0.0,
      0.0,
      0.0,
      0.0,
      0.0,
      0.0,
      0.0,
      0.0,
      0.0,
      0.0,
      0.0,
      0.0,
      0.0,
      0.0,
      0.0,
      0.0,
      0.0,
      0.0,
      0.0,
      0.0,
      0.0,
      0.0,
      0.0,
      0.0,
      0.0,
      0.0,
      0.0,
      0.0,
      0.0,
      0.0,
      0.0,
      0.0,
      0.0,
      0.0
    ]
  },
  "A/American_white_pelican/North_Dakota/22-015804-001/2022_23c4f2c9b4": {
    "frequencies": [
      0.0,
      0.0,
      0.0,
      0.0,
      0.0,
      0.0,
      0.0,
      0.0,
      0.0,
      0.0,
      0.0,
      0.0,
      0.0,
      0.0,
      0.0,
      0.0,
      0.0,
      0.0,
      0.0,
      0.0,
      0.0,
      0.0,
      0.0,
      0.0,
      0.0,
      0.0,
      0.0,
      0.0,
      0.0,
      0.0,
      0.0,
      0.0,
      0.0,
      0.0,
      0.0,
      0.0,
      0.0,
      0.0,
      0.0,
      0.0,
      0.0,
      0.0,
      0.0,
      0.0,
      0.0,
      0.0,
      0.0,
      0.0,
      0.0,
      0.0,
      0.0,
      0.0,
      0.0,
      0.0,
      0.0,
      0.0,
      0.0,
      0.0,
      0.0,
      0.0,
      0.0,
      0.0,
      0.0,
      0.0,
      0.0,
      0.0,
      0.0,
      0.0,
      0.0,
      0.0,
      0.0,
      0.0,
      0.0,
      0.0,
      0.0,
      0.0
    ]
  },
  "A/American_white_pelican/Oregon/22-025277-001/2022_0a09ecf747": {
    "frequencies": [
      0.0,
      0.0,
      0.0,
      0.0,
      0.0,
      0.0,
      0.0,
      0.0,
      0.0,
      0.0,
      0.0,
      0.0,
      0.0,
      0.0,
      0.0,
      0.0,
      0.0,
      0.0,
      0.0,
      0.0,
      0.0,
      0.0,
      0.0,
      0.0,
      0.0,
      0.0,
      0.0,
      0.0,
      0.0,
      0.0,
      0.0,
      0.0,
      0.0,
      0.0,
      0.0,
      0.0,
      0.0,
      0.0,
      0.0,
      0.0,
      0.0,
      0.0,
      0.0,
      0.0,
      0.0,
      0.0,
      0.0,
      0.0,
      0.0,
      0.0,
      0.0,
      0.0,
      0.0,
      0.0,
      0.0,
      0.0,
      0.0,
      0.0,
      0.0,
      0.0,
      0.0,
      0.0,
      0.0,
      0.0,
      0.0,
      0.0,
      0.0,
      0.0,
      0.0,
      0.0,
      0.0,
      0.0,
      0.0,
      0.0,
      0.0,
      0.0
    ]
  },
  "A/American_white_pelican/Oregon/22-025278-001/2022_2f0945ab8f": {
    "frequencies": [
      0.0,
      0.0,
      0.0,
      0.0,
      0.0,
      0.0,
      0.0,
      0.0,
      0.0,
      0.0,
      0.0,
      0.0,
      0.0,
      0.0,
      0.0,
      0.0,
      0.0,
      0.0,
      0.0,
      0.0,
      0.0,
      0.0,
      0.0,
      0.0,
      0.0,
      0.0,
      0.0,
      0.0,
      0.0,
      0.0,
      0.0,
      0.0,
      0.0,
      0.0,
      0.0,
      0.0,
      0.0,
      0.0,
      0.0,
      0.0,
      0.0,
      0.0,
      0.0,
      0.0,
      0.0,
      0.0,
      0.0,
      0.0,
      0.0,
      0.0,
      0.0,
      0.0,
      0.0,
      0.0,
      0.0,
      0.0,
      0.0,
      0.0,
      0.0,
      0.0,
      0.0,
      0.0,
      0.0,
      0.0,
      0.0,
      0.0,
      0.0,
      0.0,
      0.0,
      0.0,
      0.0,
      0.0,
      0.0,
      0.0,
      0.0,
      0.0
    ]
  },
  "A/American_white_pelican/Oregon/22-025285-001/2022_9f8d14f52f": {
    "frequencies": [
      0.0,
      0.0,
      0.0,
      0.0,
      0.0,
      0.0,
      0.0,
      0.0,
      0.0,
      0.0,
      0.0,
      0.0,
      0.0,
      0.0,
      0.0,
      0.0,
      0.0,
      0.0,
      0.0,
      0.0,
      0.0,
      0.0,
      0.0,
      0.0,
      0.0,
      0.0,
      0.0,
      0.0,
      0.0,
      0.0,
      0.0,
      0.0,
      0.0,
      0.0,
      0.0,
      0.0,
      0.0,
      0.0,
      0.0,
      0.0,
      0.0,
      0.0,
      0.0,
      0.0,
      0.0,
      0.0,
      0.0,
      0.0,
      0.0,
      0.0,
      0.0,
      0.0,
      0.0,
      0.0,
      0.0,
      0.0,
      0.0,
      0.0,
      0.0,
      0.0,
      0.0,
      0.0,
      0.0,
      0.0,
      0.0,
      0.0,
      0.0,
      0.0,
      0.0,
      0.0,
      0.0,
      0.0,
      0.0,
      0.0,
      0.0,
      0.0
    ]
  },
  "A/American_white_pelican/Oregon/22-031409-001-R/2022_b46b45f59d": {
    "frequencies": [
      0.0,
      0.0,
      0.0,
      0.0,
      0.0,
      0.0,
      0.0,
      0.0,
      0.0,
      0.0,
      0.0,
      0.0,
      0.0,
      0.0,
      0.0,
      0.0,
      0.0,
      0.0,
      0.0,
      0.0,
      0.0,
      0.0,
      0.0,
      0.0,
      0.0,
      0.0,
      0.0,
      0.0,
      0.0,
      0.0,
      0.0,
      0.0,
      0.0,
      0.0,
      0.0,
      0.0,
      0.0,
      0.0,
      0.0,
      0.0,
      0.0,
      0.0,
      0.0,
      0.0,
      0.0,
      0.0,
      0.0,
      0.0,
      0.0,
      0.0,
      0.0,
      0.0,
      0.0,
      0.0,
      0.0,
      0.0,
      0.0,
      0.0,
      0.0,
      0.0,
      0.0,
      0.0,
      0.0,
      0.0,
      0.0,
      0.0,
      0.0,
      0.0,
      0.0,
      0.0,
      0.0,
      0.0,
      0.0,
      0.0,
      0.0,
      0.0
    ]
  },
  "A/American_wigeon/Colorado/23-039402-001-original/2023_b30d17ea75": {
    "frequencies": [
      0.0,
      0.0,
      0.0,
      0.0,
      0.0,
      0.0,
      0.0,
      0.0,
      0.0,
      0.0,
      0.0,
      0.0,
      0.0,
      0.0,
      0.0,
      0.0,
      0.0,
      0.0,
      0.0,
      0.0,
      0.0,
      0.0,
      0.0,
      0.0,
      0.0,
      0.0,
      0.0,
      0.0,
      0.0,
      0.0,
      0.0,
      0.0,
      0.0,
      0.0,
      0.0,
      0.0,
      0.0,
      0.0,
      0.0,
      0.0,
      0.0,
      0.0,
      0.0,
      0.0,
      0.0,
      0.0,
      0.0,
      0.0,
      0.0,
      0.0,
      0.0,
      0.0,
      0.0,
      0.0,
      0.0,
      0.0,
      0.0,
      0.0,
      0.0,
      0.0,
      0.0,
      0.0,
      0.0,
      0.0,
      0.0,
      0.0,
      0.0,
      0.0,
      0.0,
      0.0,
      0.0,
      0.0,
      0.0,
      0.0,
      0.0,
      0.0
    ]
  },
  "A/American_wigeon/North_Carolina/24-001600-024-original/2024_924f97f15f": {
    "frequencies": [
      0.0,
      0.0,
      0.0,
      0.0,
      0.0,
      0.0,
      0.0,
      0.0,
      0.0,
      0.0,
      0.0,
      0.0,
      0.0,
      0.0,
      0.0,
      0.0,
      0.0,
      0.0,
      0.0,
      0.0,
      0.0,
      0.0,
      0.0,
      0.0,
      0.0,
      0.0,
      0.0,
      0.0,
      0.0,
      0.0,
      0.0,
      0.0,
      0.0,
      0.0,
      0.0,
      0.0,
      0.0,
      0.0,
      0.0,
      0.0,
      0.0,
      0.0,
      0.0,
      0.0,
      0.0,
      0.0,
      0.0,
      0.0,
      0.0,
      0.0,
      0.0,
      0.0,
      0.0,
      0.0,
      0.0,
      0.0,
      0.0,
      0.0,
      0.0,
      0.0,
      0.0,
      0.0,
      0.0,
      0.0,
      0.0,
      0.0,
      0.0,
      0.0,
      0.0,
      0.0,
      0.0,
      0.0,
      0.0,
      0.0,
      0.0,
      0.0
    ]
  },
  "A/American_wigeon/North_Dakota/23-032881-001-original/2023_eff630dbaa": {
    "frequencies": [
      0.0,
      0.0,
      0.0,
      0.0,
      0.0,
      0.0,
      0.0,
      0.0,
      0.0,
      0.0,
      0.0,
      0.0,
      0.0,
      0.0,
      0.0,
      0.0,
      0.0,
      0.0,
      0.0,
      0.0,
      0.0,
      0.0,
      0.0,
      0.0,
      0.0,
      0.0,
      0.0,
      0.0,
      0.0,
      0.0,
      0.0,
      0.0,
      0.0,
      0.0,
      0.0,
      0.0,
      0.0,
      0.0,
      0.0,
      0.0,
      0.0,
      0.0,
      0.0,
      0.0,
      0.0,
      0.0,
      0.0,
      0.0,
      0.0,
      0.0,
      0.0,
      0.0,
      0.0,
      0.0,
      0.0,
      0.0,
      0.0,
      0.0,
      0.0,
      0.0,
      0.0,
      0.0,
      0.0,
      0.0,
      0.0,
      0.0,
      0.0,
      0.0,
      0.0,
      0.0,
      0.0,
      0.0,
      0.0,
      0.0,
      0.0,
      0.0
    ]
  },
  "A/American_wigeon/North_Dakota/23-032881-002-original/2023_aeb1aa029d": {
    "frequencies": [
      0.0,
      0.0,
      0.0,
      0.0,
      0.0,
      0.0,
      0.0,
      0.0,
      0.0,
      0.0,
      0.0,
      0.0,
      0.0,
      0.0,
      0.0,
      0.0,
      0.0,
      0.0,
      0.0,
      0.0,
      0.0,
      0.0,
      0.0,
      0.0,
      0.0,
      0.0,
      0.0,
      0.0,
      0.0,
      0.0,
      0.0,
      0.0,
      0.0,
      0.0,
      0.0,
      0.0,
      0.0,
      0.0,
      0.0,
      0.0,
      0.0,
      0.0,
      0.0,
      0.0,
      0.0,
      0.0,
      0.0,
      0.0,
      0.0,
      0.0,
      0.0,
      0.0,
      0.0,
      0.0,
      0.0,
      0.0,
      0.0,
      0.0,
      0.0,
      0.0,
      0.0,
      0.0,
      0.0,
      0.0,
      0.0,
      0.0,
      0.0,
      0.0,
      0.0,
      0.0,
      0.0,
      0.0,
      0.0,
      0.0,
      0.0,
      0.0
    ]
  },
  "A/American_wigeon/Ohio/23-032269-008-original/2023_0b353467ee": {
    "frequencies": [
      0.0,
      0.0,
      0.0,
      0.0,
      0.0,
      0.0,
      0.0,
      0.0,
      0.0,
      0.0,
      0.0,
      0.0,
      0.0,
      0.0,
      0.0,
      0.0,
      0.0,
      0.0,
      0.0,
      0.0,
      0.0,
      0.0,
      0.0,
      0.0,
      0.0,
      0.0,
      0.0,
      0.0,
      0.0,
      0.0,
      0.0,
      0.0,
      0.0,
      0.0,
      0.0,
      0.0,
      0.0,
      0.0,
      0.0,
      0.0,
      0.0,
      0.0,
      0.0,
      0.0,
      0.0,
      0.0,
      0.0,
      0.0,
      0.0,
      0.0,
      0.0,
      0.0,
      0.0,
      0.0,
      0.0,
      0.0,
      0.0,
      0.0,
      0.0,
      0.0,
      0.0,
      0.0,
      0.0,
      0.0,
      0.0,
      0.0,
      0.0,
      0.0,
      0.0,
      0.0,
      0.0,
      0.0,
      0.0,
      0.0,
      0.0,
      0.0
    ]
  },
  "A/American_wigeon/Oregon/22-023894-001/2022_c1409319df": {
    "frequencies": [
      0.0,
      0.0,
      0.0,
      0.0,
      0.0,
      0.0,
      0.0,
      0.0,
      0.0,
      0.0,
      0.0,
      0.0,
      0.0,
      0.0,
      0.0,
      0.0,
      0.0,
      0.0,
      0.0,
      0.0,
      0.0,
      0.0,
      0.0,
      0.0,
      0.0,
      0.0,
      0.0,
      0.0,
      0.0,
      0.0,
      0.0,
      0.0,
      0.0,
      0.0,
      0.0,
      0.0,
      0.0,
      0.0,
      0.0,
      0.0,
      0.0,
      0.0,
      0.0,
      0.0,
      0.0,
      0.0,
      0.0,
      0.0,
      0.0,
      0.0,
      0.0,
      0.0,
      0.0,
      0.0,
      0.0,
      0.0,
      0.0,
      0.0,
      0.0,
      0.0,
      0.0,
      0.0,
      0.0,
      0.0,
      0.0,
      0.0,
      0.0,
      0.0,
      0.0,
      0.0,
      0.0,
      0.0,
      0.0,
      0.0,
      0.0,
      0.0
    ]
  },
  "A/American_wigeon/Oregon/23-032793-003-original/2023_0d0677a93e": {
    "frequencies": [
      0.0,
      0.0,
      0.0,
      0.0,
      0.0,
      0.0,
      0.0,
      0.0,
      0.0,
      0.0,
      0.0,
      0.0,
      0.0,
      0.0,
      0.0,
      0.0,
      0.0,
      0.0,
      0.0,
      0.0,
      0.0,
      0.0,
      0.0,
      0.0,
      0.0,
      0.0,
      0.0,
      0.0,
      0.0,
      0.0,
      0.0,
      0.0,
      0.0,
      0.0,
      0.0,
      0.0,
      0.0,
      0.0,
      0.0,
      0.0,
      0.0,
      0.0,
      0.0,
      0.0,
      0.0,
      0.0,
      0.0,
      0.0,
      0.0,
      0.0,
      0.0,
      0.0,
      0.0,
      0.0,
      0.0,
      0.0,
      0.0,
      0.0,
      0.0,
      0.0,
      0.0,
      0.0,
      0.0,
      0.0,
      0.0,
      0.0,
      0.0,
      0.0,
      0.0,
      0.0,
      0.0,
      0.0,
      0.0,
      0.0,
      0.0,
      0.0
    ]
  },
  "A/American_wigeon/Oregon/23-035569-015-original/2023_416471c531": {
    "frequencies": [
      0.0,
      0.0,
      0.0,
      0.0,
      0.0,
      0.0,
      0.0,
      0.0,
      0.0,
      0.0,
      0.0,
      0.0,
      0.0,
      0.0,
      0.0,
      0.0,
      0.0,
      0.0,
      0.0,
      0.0,
      0.0,
      0.0,
      0.0,
      0.0,
      0.0,
      0.0,
      0.0,
      0.0,
      0.0,
      0.0,
      0.0,
      0.0,
      0.0,
      0.0,
      0.0,
      0.0,
      0.0,
      0.0,
      0.0,
      0.0,
      0.0,
      0.0,
      0.0,
      0.0,
      0.0,
      0.0,
      0.0,
      0.0,
      0.0,
      0.0,
      0.0,
      0.0,
      0.0,
      0.0,
      0.0,
      0.0,
      0.0,
      0.0,
      0.0,
      0.0,
      0.0,
      0.0,
      0.0,
      0.0,
      0.0,
      0.0,
      0.0,
      0.0,
      0.0,
      0.0,
      0.0,
      0.0,
      0.0,
      0.0,
      0.0,
      0.0
    ]
  },
  "A/California/135/2024_6ec2770a79": {
    "frequencies": [
      2e-05,
      2.1e-05,
      2.1e-05,
      2.1e-05,
      2.1e-05,
      2.1e-05,
      2.1e-05,
      2.1e-05,
      2.2e-05,
      2.2e-05,
      2.3e-05,
      2.4e-05,
      2.5e-05,
      2.7e-05,
      2.9e-05,
      3.1e-05,
      3.3e-05,
      3.6e-05,
      3.8e-05,
      4.1e-05,
      4.5e-05,
      4.9e-05,
      5.5e-05,
      6.3e-05,
      7.3e-05,
      8.9e-05,
      0.000113,
      0.00015,
      0.000206,
      0.000289,
      0.000404,
      0.000551,
      0.000721,
      0.000898,
      0.001061,
      0.001187,
      0.001257,
      0.001263,
      0.001207,
      0.0011,
      0.00096,
      0.000805,
      0.000652,
      0.000511,
      0.000391,
      0.000294,
      0.00022,
      0.000165,
      0.000127,
      0.000102,
      8.7e-05,
      8e-05,
      7.7e-05,
      7.8e-05,
      8.1e-05,
      8.5e-05,
      8.7e-05,
      8.7e-05,
      8.3e-05,
      7.7e-05,
      6.8e-05,
      5.9e-05,
      5e-05,
      4.2e-05,
      3.5e-05,
      3e-05,
      2.5e-05,
      2.2e-05,
      1.9e-05,
      1.7e-05,
      1.5e-05,
      1.4e-05,
      1.3e-05,
      1.2e-05,
      1.2e-05,
      1.2e-05
    ]
  },
  "A/California/146/2024_0c91b76be5": {
    "frequencies": [
      1.9e-05,
      2e-05,
      2e-05,
      2e-05,
      2.1e-05,
      2e-05,
      2e-05,
      2.1e-05,
      2.1e-05,
      2.2e-05,
      2.2e-05,
      2.4e-05,
      2.5e-05,
      2.7e-05,
      2.8e-05,
      3e-05,
      3.3e-05,
      3.5e-05,
      3.7e-05,
      4e-05,
      4.4e-05,
      4.8e-05,
      5.4e-05,
      6.1e-05,
      7.2e-05,
      8.7e-05,
      0.000109,
      0.000144,
      0.000198,
      0.000276,
      0.000386,
      0.000527,
      0.000693,
      0.000867,
      0.00103,
      0.00116,
      0.001236,
      0.001251,
      0.001204,
      0.001105,
      0.000971,
      0.00082,
      0.000668,
      0.000527,
      0.000406,
      0.000307,
      0.00023,
      0.000173,
      0.000133,
      0.000107,
      9.1e-05,
      8.2e-05,
      7.9e-05,
      8e-05,
      8.3e-05,
      8.6e-05,
      8.8e-05,
      8.8e-05,
      8.4e-05,
      7.8e-05,
      6.9e-05,
      6e-05,
      5.1e-05,
      4.3e-05,
      3.6e-05,
      3e-05,
      2.6e-05,
      2.2e-05,
      1.9e-05,
      1.7e-05,
      1.5e-05,
      1.4e-05,
      1.3e-05,
      1.3e-05,
      1.3e-05,
      1.3e-05
    ]
  },
  "A/California/147/2024_26ee1c59a3": {
    "frequencies": [
      1.6e-05,
      1.7e-05,
      1.7e-05,
      1.8e-05,
      1.8e-05,
      1.8e-05,
      1.8e-05,
      1.8e-05,
      1.8e-05,
      1.9e-05,
      2e-05,
      2.1e-05,
      2.2e-05,
      2.4e-05,
      2.6e-05,
      2.7e-05,
      3e-05,
      3.2e-05,
      3.4e-05,
      3.7e-05,
      4.1e-05,
      4.5e-05,
      5e-05,
      5.6e-05,
      6.5e-05,
      7.7e-05,
      9.5e-05,
      0.000121,
      0.000161,
      0.000221,
      0.000306,
      0.000421,
      0.000561,
      0.000719,
      0.000878,
      0.00102,
      0.001123,
      0.001175,
      0.001171,
      0.001113,
      0.001013,
      0.000886,
      0.000746,
      0.000608,
      0.000482,
      0.000374,
      0.000286,
      0.000218,
      0.000168,
      0.000133,
      0.00011,
      9.6e-05,
      9e-05,
      8.9e-05,
      9.1e-05,
      9.3e-05,
      9.6e-05,
      9.5e-05,
      9.2e-05,
      8.5e-05,
      7.6e-05,
      6.6e-05,
      5.7e-05,
      4.8e-05,
      4e-05,
      3.4e-05,
      2.9e-05,
      2.5e-05,
      2.2e-05,
      1.9e-05,
      1.7e-05,
      1.6e-05,
      1.5e-05,
      1.5e-05,
      1.5e-05,
      1.5e-05
    ]
  },
  "A/California/151/2024_fa9bc6d57e": {
    "frequencies": [
      1.5e-05,
      1.6e-05,
      1.6e-05,
      1.7e-05,
      1.7e-05,
      1.7e-05,
      1.7e-05,
      1.7e-05,
      1.7e-05,
      1.8e-05,
      1.9e-05,
      2e-05,
      2.1e-05,
      2.3e-05,
      2.5e-05,
      2.6e-05,
      2.8e-05,
      3.1e-05,
      3.3e-05,
      3.6e-05,
      3.9e-05,
      4.3e-05,
      4.8e-05,
      5.5e-05,
      6.3e-05,
      7.4e-05,
      9e-05,
      0.000114,
      0.000149,
      0.000203,
      0.000279,
      0.000384,
      0.000514,
      0.000664,
      0.000819,
      0.000962,
      0.001073,
      0.001138,
      0.00115,
      0.001109,
      0.001023,
      0.000907,
      0.000775,
      0.00064,
      0.000513,
      0.000403,
      0.000311,
      0.000238,
      0.000184,
      0.000145,
      0.000119,
      0.000103,
      9.5e-05,
      9.3e-05,
      9.4e-05,
      9.7e-05,
      9.9e-05,
      9.8e-05,
      9.5e-05,
      8.8e-05,
      7.9e-05,
      6.9e-05,
      5.9e-05,
      5e-05,
      4.2e-05,
      3.5e-05,
      3e-05,
      2.6e-05,
      2.3e-05,
      2e-05,
      1.8e-05,
      1.7e-05,
      1.6e-05,
      1.6e-05,
      1.5e-05,
      1.5e-05
    ]
  },
  "A/California/152/2024_141aaac5e0": {
    "frequencies": [
      1.5e-05,
      1.5e-05,
      1.6e-05,
      1.6e-05,
      1.6e-05,
      1.6e-05,
      1.6e-05,
      1.7e-05,
      1.7e-05,
      1.8e-05,
      1.8e-05,
      2e-05,
      2.1e-05,
      2.2e-05,
      2.4e-05,
      2.6e-05,
      2.8e-05,
      3e-05,
      3.3e-05,
      3.5e-05,
      3.9e-05,
      4.3e-05,
      4.8e-05,
      5.4e-05,
      6.2e-05,
      7.3e-05,
      8.8e-05,
      0.00011,
      0.000144,
      0.000194,
      0.000267,
      0.000366,
      0.000492,
      0.000637,
      0.00079,
      0.000933,
      0.001048,
      0.001119,
      0.001138,
      0.001105,
      0.001027,
      0.000917,
      0.000789,
      0.000655,
      0.000529,
      0.000417,
      0.000324,
      0.000249,
      0.000193,
      0.000152,
      0.000124,
      0.000107,
      9.8e-05,
      9.5e-05,
      9.6e-05,
      9.8e-05,
      0.0001,
      0.0001,
      9.6e-05,
      8.9e-05,
      8e-05,
      7e-05,
      6e-05,
      5.1e-05,
      4.3e-05,
      3.6e-05,
      3.1e-05,
      2.7e-05,
      2.3e-05,
      2.1e-05,
      1.9e-05,
      1.8e-05,
      1.7e-05,
      1.6e-05,
      1.6e-05,
      1.6e-05
    ]
  },
  "A/California/153/2024_c517fc6095": {
    "frequencies": [
      1.5e-05,
      1.6e-05,
      1.6e-05,
      1.7e-05,
      1.7e-05,
      1.7e-05,
      1.7e-05,
      1.7e-05,
      1.7e-05,
      1.8e-05,
      1.9e-05,
      2e-05,
      2.1e-05,
      2.3e-05,
      2.5e-05,
      2.6e-05,
      2.8e-05,
      3.1e-05,
      3.3e-05,
      3.6e-05,
      3.9e-05,
      4.3e-05,
      4.8e-05,
      5.5e-05,
      6.3e-05,
      7.4e-05,
      9e-05,
      0.000114,
      0.000149,
      0.000203,
      0.000279,
      0.000384,
      0.000514,
      0.000664,
      0.000819,
      0.000962,
      0.001073,
      0.001138,
      0.00115,
      0.001109,
      0.001023,
      0.000907,
      0.000775,
      0.00064,
      0.000513,
      0.000403,
      0.000311,
      0.000238,
      0.000184,
      0.000145,
      0.000119,
      0.000103,
      9.5e-05,
      9.3e-05,
      9.4e-05,
      9.7e-05,
      9.9e-05,
      9.8e-05,
      9.5e-05,
      8.8e-05,
      7.9e-05,
      6.9e-05,
      5.9e-05,
      5e-05,
      4.2e-05,
      3.5e-05,
      3e-05,
      2.6e-05,
      2.3e-05,
      2e-05,
      1.8e-05,
      1.7e-05,
      1.6e-05,
      1.6e-05,
      1.5e-05,
      1.5e-05
    ]
  },
  "A/California/155/2024_6ec53e17d3": {
    "frequencies": [
      1.2e-05,
      1.3e-05,
      1.3e-05,
      1.3e-05,
      1.4e-05,
      1.4e-05,
      1.4e-05,
      1.4e-05,
      1.5e-05,
      1.5e-05,
      1.6e-05,
      1.7e-05,
      1.8e-05,
      1.9e-05,
      2.1e-05,
      2.3e-05,
      2.5e-05,
      2.7e-05,
      2.9e-05,
      3.2e-05,
      3.5e-05,
      3.9e-05,
      4.3e-05,
      4.9e-05,
      5.6e-05,
      6.5e-05,
      7.7e-05,
      9.4e-05,
      0.000118,
      0.000153,
      0.000205,
      0.000278,
      0.000374,
      0.000492,
      0.000626,
      0.000765,
      0.00089,
      0.000988,
      0.001047,
      0.00106,
      0.001027,
      0.000956,
      0.000857,
      0.000742,
      0.000623,
      0.00051,
      0.000408,
      0.000322,
      0.000253,
      0.0002,
      0.000162,
      0.000136,
      0.00012,
      0.000112,
      0.000109,
      0.00011,
      0.000111,
      0.00011,
      0.000106,
      9.8e-05,
      8.8e-05,
      7.8e-05,
      6.7e-05,
      5.7e-05,
      4.8e-05,
      4.1e-05,
      3.5e-05,
      3e-05,
      2.7e-05,
      2.4e-05,
      2.2e-05,
      2e-05,
      2e-05,
      1.9e-05,
      1.9e-05,
      1.9e-05
    ]
  },
  "A/California/173/2024_ee79fb4a6d": {
    "frequencies": [
      9e-06,
      1e-05,
      1e-05,
      1e-05,
      1.1e-05,
      1.1e-05,
      1.1e-05,
      1.1e-05,
      1.2e-05,
      1.2e-05,
      1.3e-05,
      1.4e-05,
      1.5e-05,
      1.6e-05,
      1.8e-05,
      1.9e-05,
      2.1e-05,
      2.3e-05,
      2.5e-05,
      2.7e-05,
      3e-05,
      3.4e-05,
      3.8e-05,
      4.3e-05,
      4.9e-05,
      5.7e-05,
      6.6e-05,
      7.9e-05,
      9.5e-05,
      0.000117,
      0.000149,
      0.000195,
      0.000259,
      0.000342,
      0.000445,
      0.000562,
      0.000682,
      0.000795,
      0.000887,
      0.000948,
      0.000971,
      0.000956,
      0.000906,
      0.000829,
      0.000735,
      0.000633,
      0.000532,
      0.000438,
      0.000357,
      0.000288,
      0.000234,
      0.000193,
      0.000165,
      0.000146,
      0.000136,
      0.000131,
      0.000128,
      0.000125,
      0.00012,
      0.000111,
      0.000101,
      8.9e-05,
      7.7e-05,
      6.6e-05,
      5.6e-05,
      4.8e-05,
      4.2e-05,
      3.6e-05,
      3.2e-05,
      2.9e-05,
      2.7e-05,
      2.5e-05,
      2.4e-05,
      2.4e-05,
      2.3e-05,
      2.4e-05
    ]
  },
  "A/California/181/2024_caacc0226a": {
    "frequencies": [
      6e-06,
      6e-06,
      6e-06,
      7e-06,
      7e-06,
      7e-06,
      7e-06,
      7e-06,
      8e-06,
      8e-06,
      9e-06,
      1e-05,
      1e-05,
      1.1e-05,
      1.3e-05,
      1.4e-05,
      1.5e-05,
      1.7e-05,
      1.9e-05,
      2.1e-05,
      2.3e-05,
      2.6e-05,
      3e-05,
      3.4e-05,
      3.9e-05,
      4.6e-05,
      5.3e-05,
      6.2e-05,
      7.2e-05,
      8.4e-05,
      9.8e-05,
      0.000118,
      0.000145,
      0.000182,
      0.000234,
      0.000302,
      0.000384,
      0.000478,
      0.000577,
      0.000674,
      0.000757,
      0.00082,
      0.000857,
      0.000865,
      0.000845,
      0.000802,
      0.00074,
      0.000665,
      0.000587,
      0.000508,
      0.000434,
      0.000367,
      0.000311,
      0.000264,
      0.000228,
      0.000201,
      0.000182,
      0.000167,
      0.000153,
      0.00014,
      0.000126,
      0.000111,
      9.7e-05,
      8.4e-05,
      7.2e-05,
      6.3e-05,
      5.5e-05,
      4.8e-05,
      4.3e-05,
      3.9e-05,
      3.7e-05,
      3.5e-05,
      3.4e-05,
      3.4e-05,
      3.4e-05,
      3.5e-05
    ]
  },
  "A/California/191/2024_79454f6177": {
    "frequencies": [
      4e-06,
      5e-06,
      5e-06,
      5e-06,
      6e-06,
      6e-06,
      6e-06,
      6e-06,
      6e-06,
      7e-06,
      7e-06,
      8e-06,
      9e-06,
      1e-05,
      1.1e-05,
      1.2e-05,
      1.3e-05,
      1.5e-05,
      1.6e-05,
      1.8e-05,
      2.1e-05,
      2.3e-05,
      2.7e-05,
      3.1e-05,
      3.6e-05,
      4.1e-05,
      4.8e-05,
      5.6e-05,
      6.5e-05,
      7.5e-05,
      8.6e-05,
      0.0001,
      0.000118,
      0.000144,
      0.000179,
      0.000229,
      0.000292,
      0.00037,
      0.000458,
      0.000552,
      0.000643,
      0.000724,
      0.000788,
      0.00083,
      0.000845,
      0.000836,
      0.000804,
      0.000753,
      0.00069,
      0.00062,
      0.000547,
      0.000475,
      0.000408,
      0.000348,
      0.000297,
      0.000255,
      0.000222,
      0.000196,
      0.000175,
      0.000156,
      0.000139,
      0.000122,
      0.000107,
      9.2e-05,
      8e-05,
      7e-05,
      6.1e-05,
      5.4e-05,
      4.9e-05,
      4.5e-05,
      4.2e-05,
      4e-05,
      3.9e-05,
      3.9e-05,
      3.9e-05,
      4.1e-05
    ]
  },
  "A/California/192/2024_119fc2e8aa": {
    "frequencies": [
      5e-06,
      5e-06,
      5e-06,
      5e-06,
      6e-06,
      6e-06,
      6e-06,
      6e-06,
      7e-06,
      7e-06,
      8e-06,
      8e-06,
      9e-06,
      1e-05,
      1.1e-05,
      1.2e-05,
      1.4e-05,
      1.5e-05,
      1.7e-05,
      1.9e-05,
      2.1e-05,
      2.4e-05,
      2.7e-05,
      3.1e-05,
      3.6e-05,
      4.2e-05,
      4.9e-05,
      5.7e-05,
      6.6e-05,
      7.6e-05,
      8.8e-05,
      0.000103,
      0.000122,
      0.000149,
      0.000187,
      0.000239,
      0.000306,
      0.000386,
      0.000477,
      0.000572,
      0.000662,
      0.000741,
      0.000801,
      0.000837,
      0.000847,
      0.000832,
      0.000795,
      0.00074,
      0.000673,
      0.000601,
      0.000527,
      0.000456,
      0.00039,
      0.000332,
      0.000284,
      0.000245,
      0.000214,
      0.00019,
      0.000171,
      0.000153,
      0.000136,
      0.00012,
      0.000105,
      9.1e-05,
      7.9e-05,
      6.8e-05,
      6e-05,
      5.3e-05,
      4.8e-05,
      4.4e-05,
      4.1e-05,
      3.9e-05,
      3.8e-05,
      3.8e-05,
      3.8e-05,
      4e-05
    ]
  },
  "A/California/194/2024_846ed0b544": {
    "frequencies": [
      3e-06,
      3e-06,
      4e-06,
      4e-06,
      4e-06,
      4e-06,
      4e-06,
      5e-06,
      5e-06,
      5e-06,
      6e-06,
      6e-06,
      7e-06,
      8e-06,
      9e-06,
      1e-05,
      1.1e-05,
      1.2e-05,
      1.3e-05,
      1.5e-05,
      1.7e-05,
      2e-05,
      2.2e-05,
      2.6e-05,
      3e-05,
      3.6e-05,
      4.2e-05,
      4.9e-05,
      5.6e-05,
      6.4e-05,
      7.3e-05,
      8.2e-05,
      9.3e-05,
      0.000107,
      0.000126,
      0.000154,
      0.000193,
      0.000245,
      0.000311,
      0.000389,
      0.000475,
      0.000565,
      0.000651,
      0.000729,
      0.00079,
      0.000832,
      0.000852,
      0.00085,
      0.000828,
      0.000789,
      0.000735,
      0.00067,
      0.000599,
      0.000524,
      0.00045,
      0.00038,
      0.000318,
      0.000266,
      0.000224,
      0.000191,
      0.000164,
      0.000142,
      0.000123,
      0.000107,
      9.3e-05,
      8.1e-05,
      7.1e-05,
      6.4e-05,
      5.8e-05,
      5.4e-05,
      5.1e-05,
      4.9e-05,
      4.8e-05,
      4.8e-05,
      4.9e-05,
      5.1e-05
    ]
  },
  "A/California/195/2024_4dd0d35708": {
    "frequencies": [
      3e-06,
      3e-06,
      4e-06,
      4e-06,
      4e-06,
      4e-06,
      4e-06,
      4e-06,
      5e-06,
      5e-06,
      6e-06,
      6e-06,
      7e-06,
      7e-06,
      8e-06,
      9e-06,
      1e-05,
      1.2e-05,
      1.3e-05,
      1.5e-05,
      1.7e-05,
      1.9e-05,
      2.2e-05,
      2.6e-05,
      3e-05,
      3.5e-05,
      4.1e-05,
      4.8e-05,
      5.5e-05,
      6.3e-05,
      7.2e-05,
      8.1e-05,
      9.1e-05,
      0.000104,
      0.000122,
      0.000148,
      0.000185,
      0.000234,
      0.000297,
      0.000373,
      0.000458,
      0.000547,
      0.000635,
      0.000715,
      0.00078,
      0.000828,
      0.000853,
      0.000858,
      0.000841,
      0.000806,
      0.000756,
      0.000694,
      0.000623,
      0.000547,
      0.000471,
      0.000398,
      0.000332,
      0.000276,
      0.000231,
      0.000196,
      0.000168,
      0.000145,
      0.000125,
      0.000108,
      9.4e-05,
      8.2e-05,
      7.3e-05,
      6.5e-05,
      5.9e-05,
      5.5e-05,
      5.2e-05,
      5e-05,
      4.9e-05,
      4.9e-05,
      5e-05,
      5.2e-05
    ]
  },
  "A/California/213/2024_27ed4c83f5": {
    "frequencies": [
      2e-06,
      2e-06,
      2e-06,
      2e-06,
      2e-06,
      3e-06,
      3e-06,
      3e-06,
      3e-06,
      3e-06,
      4e-06,
      4e-06,
      5e-06,
      5e-06,
      6e-06,
      7e-06,
      7e-06,
      8e-06,
      1e-05,
      1.1e-05,
      1.3e-05,
      1.4e-05,
      1.7e-05,
      2e-05,
      2.3e-05,
      2.8e-05,
      3.3e-05,
      3.9e-05,
      4.5e-05,
      5.2e-05,
      5.8e-05,
      6.5e-05,
      7.1e-05,
      7.7e-05,
      8.4e-05,
      9.4e-05,
      0.000109,
      0.000131,
      0.000163,
      0.000208,
      0.000265,
      0.000336,
      0.000419,
      0.000511,
      0.000608,
      0.000704,
      0.000794,
      0.000875,
      0.000939,
      0.000985,
      0.001007,
      0.001005,
      0.000974,
      0.000915,
      0.000828,
      0.00072,
      0.000601,
      0.000483,
      0.000379,
      0.000297,
      0.000235,
      0.00019,
      0.000158,
      0.000134,
      0.000116,
      0.000101,
      9e-05,
      8.1e-05,
      7.5e-05,
      7e-05,
      6.6e-05,
      6.5e-05,
      6.4e-05,
      6.5e-05,
      6.8e-05,
      7.1e-05
    ]
  },
  "A/California/215/2024_9e1e74ba3b": {
    "frequencies": [
      2e-06,
      2e-06,
      2e-06,
      2e-06,
      2e-06,
      2e-06,
      2e-06,
      3e-06,
      3e-06,
      3e-06,
      3e-06,
      4e-06,
      4e-06,
      5e-06,
      5e-06,
      6e-06,
      7e-06,
      8e-06,
      9e-06,
      1e-05,
      1.1e-05,
      1.3e-05,
      1.5e-05,
      1.8e-05,
      2.1e-05,
      2.6e-05,
      3e-05,
      3.6e-05,
      4.2e-05,
      4.8e-05,
      5.5e-05,
      6.1e-05,
      6.6e-05,
      7.1e-05,
      7.7e-05,
      8.4e-05,
      9.5e-05,
      0.000112,
      0.000137,
      0.000173,
      0.000221,
      0.000283,
      0.000359,
      0.000448,
      0.000545,
      0.000648,
      0.000751,
      0.000851,
      0.000939,
      0.001012,
      0.001065,
      0.001092,
      0.001086,
      0.001045,
      0.000967,
      0.000855,
      0.000721,
      0.000581,
      0.000453,
      0.000347,
      0.000268,
      0.000212,
      0.000172,
      0.000144,
      0.000123,
      0.000108,
      9.6e-05,
      8.7e-05,
      8e-05,
      7.5e-05,
      7.2e-05,
      7e-05,
      7e-05,
      7.1e-05,
      7.4e-05,
      7.8e-05
    ]
  },
  "A/California/216/2024_7c1e6a2463": {
    "frequencies": [
      2e-06,
      2e-06,
      2e-06,
      2e-06,
      2e-06,
      2e-06,
      2e-06,
      3e-06,
      3e-06,
      3e-06,
      3e-06,
      4e-06,
      4e-06,
      5e-06,
      5e-06,
      6e-06,
      7e-06,
      8e-06,
      9e-06,
      1e-05,
      1.1e-05,
      1.3e-05,
      1.5e-05,
      1.8e-05,
      2.1e-05,
      2.6e-05,
      3e-05,
      3.6e-05,
      4.2e-05,
      4.8e-05,
      5.5e-05,
      6.1e-05,
      6.6e-05,
      7.1e-05,
      7.7e-05,
      8.4e-05,
      9.5e-05,
      0.000112,
      0.000137,
      0.000173,
      0.000221,
      0.000283,
      0.000359,
      0.000448,
      0.000545,
      0.000648,
      0.000751,
      0.000851,
      0.000939,
      0.001012,
      0.001065,
      0.001092,
      0.001086,
      0.001045,
      0.000967,
      0.000855,
      0.000721,
      0.000581,
      0.000453,
      0.000347,
      0.000268,
      0.000212,
      0.000172,
      0.000144,
      0.000123,
      0.000108,
      9.6e-05,
      8.7e-05,
      8e-05,
      7.5e-05,
      7.2e-05,
      7e-05,
      7e-05,
      7.1e-05,
      7.4e-05,
      7.8e-05
    ]
  },
  "A/California/227-1/2024_b3460adb19": {
    "frequencies": [
      0.0,
      0.0,
      1e-06,
      1e-06,
      1e-06,
      1e-06,
      1e-06,
      1e-06,
      1e-06,
      1e-06,
      1e-06,
      1e-06,
      2e-06,
      2e-06,
      2e-06,
      2e-06,
      3e-06,
      3e-06,
      4e-06,
      4e-06,
      5e-06,
      6e-06,
      7e-06,
      9e-06,
      1.1e-05,
      1.3e-05,
      1.6e-05,
      2e-05,
      2.3e-05,
      2.8e-05,
      3.2e-05,
      3.6e-05,
      4e-05,
      4.3e-05,
      4.6e-05,
      4.8e-05,
      4.9e-05,
      5.1e-05,
      5.3e-05,
      5.7e-05,
      6.3e-05,
      7.4e-05,
      9.1e-05,
      0.000118,
      0.000158,
      0.000216,
      0.000297,
      0.000408,
      0.000551,
      0.000733,
      0.000955,
      0.001216,
      0.001499,
      0.001781,
      0.00202,
      0.002161,
      0.002161,
      0.002005,
      0.001721,
      0.001374,
      0.001032,
      0.000743,
      0.000523,
      0.00037,
      0.00027,
      0.000208,
      0.000169,
      0.000146,
      0.000132,
      0.000124,
      0.00012,
      0.00012,
      0.000122,
      0.000128,
      0.000136,
      0.000147
    ]
  },
  "A/California/227/2024_00cd004284": {
    "frequencies": [
      1e-06,
      1e-06,
      1e-06,
      2e-06,
      2e-06,
      2e-06,
      2e-06,
      2e-06,
      2e-06,
      2e-06,
      3e-06,
      3e-06,
      3e-06,
      4e-06,
      4e-06,
      5e-06,
      6e-06,
      6e-06,
      7e-06,
      9e-06,
      1e-05,
      1.1e-05,
      1.3e-05,
      1.6e-05,
      1.9e-05,
      2.3e-05,
      2.7e-05,
      3.2e-05,
      3.8e-05,
      4.4e-05,
      5e-05,
      5.5e-05,
      6e-05,
      6.5e-05,
      6.9e-05,
      7.3e-05,
      8e-05,
      9.1e-05,
      0.000107,
      0.000132,
      0.000168,
      0.000216,
      0.000279,
      0.000358,
      0.000451,
      0.000556,
      0.000671,
      0.000792,
      0.000911,
      0.001025,
      0.001124,
      0.001201,
      0.001244,
      0.001244,
      0.001192,
      0.001087,
      0.000938,
      0.000766,
      0.000596,
      0.000449,
      0.000336,
      0.000256,
      0.000201,
      0.000163,
      0.000137,
      0.000119,
      0.000105,
      9.5e-05,
      8.8e-05,
      8.3e-05,
      8e-05,
      7.8e-05,
      7.8e-05,
      8e-05,
      8.4e-05,
      8.9e-05
    ]
  },
  "A/Canada_goose/AB/FAV-0040-1/2024_1a18adb44e": {
    "frequencies": [
      0.018607,
      0.01555,
      0.012302,
      0.009228,
      0.006577,
      0.004497,
      0.002968,
      0.001907,
      0.001203,
      0.000757,
      0.000481,
      0.000314,
      0.000213,
      0.000153,
      0.000116,
      9.2e-05,
      7.5e-05,
      6.3e-05,
      5.4e-05,
      4.6e-05,
      4e-05,
      3.5e-05,
      3.1e-05,
      2.8e-05,
      2.5e-05,
      2.2e-05,
      2e-05,
      1.8e-05,
      1.6e-05,
      1.4e-05,
      1.2e-05,
      1e-05,
      8e-06,
      6e-06,
      5e-06,
      4e-06,
      3e-06,
      2e-06,
      2e-06,
      1e-06,
      1e-06,
      1e-06,
      0.0,
      0.0,
      0.0,
      0.0,
      0.0,
      0.0,
      0.0,
      0.0,
      0.0,
      0.0,
      0.0,
      0.0,
      0.0,
      0.0,
      0.0,
      0.0,
      0.0,
      0.0,
      0.0,
      0.0,
      0.0,
      0.0,
      0.0,
      0.0,
      0.0,
      0.0,
      0.0,
      0.0,
      0.0,
      0.0,
      0.0,
      0.0,
      0.0,
      0.0
    ]
  },
  "A/Canada_goose/AB/FAV-0102-1/2024_8586c200bf": {
    "frequencies": [
      0.003061,
      0.003497,
      0.003933,
      0.004301,
      0.004545,
      0.004629,
      0.004547,
      0.004317,
      0.003965,
      0.00353,
      0.003045,
      0.002542,
      0.002049,
      0.001596,
      0.001201,
      0.000873,
      0.000616,
      0.000427,
      0.000294,
      0.000205,
      0.000148,
      0.000112,
      9e-05,
      7.6e-05,
      6.8e-05,
      6.2e-05,
      5.7e-05,
      5.4e-05,
      5e-05,
      4.5e-05,
      4.1e-05,
      3.6e-05,
      3e-05,
      2.5e-05,
      2.1e-05,
      1.7e-05,
      1.3e-05,
      1e-05,
      8e-06,
      6e-06,
      5e-06,
      4e-06,
      3e-06,
      2e-06,
      2e-06,
      2e-06,
      1e-06,
      1e-06,
      1e-06,
      1e-06,
      1e-06,
      1e-06,
      1e-06,
      0.0,
      0.0,
      0.0,
      0.0,
      0.0,
      0.0,
      0.0,
      0.0,
      0.0,
      0.0,
      0.0,
      0.0,
      0.0,
      0.0,
      0.0,
      0.0,
      0.0,
      0.0,
      0.0,
      0.0,
      0.0,
      0.0,
      0.0
    ]
  },
  "A/Canada_goose/AB/FAV-0505-08/2022_c1c4e8c75c": {
    "frequencies": [
      0.0,
      0.0,
      0.0,
      0.0,
      0.0,
      0.0,
      0.0,
      0.0,
      0.0,
      0.0,
      0.0,
      0.0,
      0.0,
      0.0,
      0.0,
      0.0,
      0.0,
      0.0,
      0.0,
      0.0,
      0.0,
      0.0,
      0.0,
      0.0,
      0.0,
      0.0,
      0.0,
      0.0,
      0.0,
      0.0,
      0.0,
      0.0,
      0.0,
      0.0,
      0.0,
      0.0,
      0.0,
      0.0,
      0.0,
      0.0,
      0.0,
      0.0,
      0.0,
      0.0,
      0.0,
      0.0,
      0.0,
      0.0,
      0.0,
      0.0,
      0.0,
      0.0,
      0.0,
      0.0,
      0.0,
      0.0,
      0.0,
      0.0,
      0.0,
      0.0,
      0.0,
      0.0,
      0.0,
      0.0,
      0.0,
      0.0,
      0.0,
      0.0,
      0.0,
      0.0,
      0.0,
      0.0,
      0.0,
      0.0,
      0.0,
      0.0
    ]
  },
  "A/Canada_goose/AB/FAV-0505-11/2022_4b8b1a2893": {
    "frequencies": [
      0.0,
      0.0,
      0.0,
      0.0,
      0.0,
      0.0,
      0.0,
      0.0,
      0.0,
      0.0,
      0.0,
      0.0,
      0.0,
      0.0,
      0.0,
      0.0,
      0.0,
      0.0,
      0.0,
      0.0,
      0.0,
      0.0,
      0.0,
      0.0,
      0.0,
      0.0,
      0.0,
      0.0,
      0.0,
      0.0,
      0.0,
      0.0,
      0.0,
      0.0,
      0.0,
      0.0,
      0.0,
      0.0,
      0.0,
      0.0,
      0.0,
      0.0,
      0.0,
      0.0,
      0.0,
      0.0,
      0.0,
      0.0,
      0.0,
      0.0,
      0.0,
      0.0,
      0.0,
      0.0,
      0.0,
      0.0,
      0.0,
      0.0,
      0.0,
      0.0,
      0.0,
      0.0,
      0.0,
      0.0,
      0.0,
      0.0,
      0.0,
      0.0,
      0.0,
      0.0,
      0.0,
      0.0,
      0.0,
      0.0,
      0.0,
      0.0
    ]
  },
  "A/Canada_goose/AB/FAV-0505-12/2022_df8d12df2b": {
    "frequencies": [
      0.0,
      0.0,
      0.0,
      0.0,
      0.0,
      0.0,
      0.0,
      0.0,
      0.0,
      0.0,
      0.0,
      0.0,
      0.0,
      0.0,
      0.0,
      0.0,
      0.0,
      0.0,
      0.0,
      0.0,
      0.0,
      0.0,
      0.0,
      0.0,
      0.0,
      0.0,
      0.0,
      0.0,
      0.0,
      0.0,
      0.0,
      0.0,
      0.0,
      0.0,
      0.0,
      0.0,
      0.0,
      0.0,
      0.0,
      0.0,
      0.0,
      0.0,
      0.0,
      0.0,
      0.0,
      0.0,
      0.0,
      0.0,
      0.0,
      0.0,
      0.0,
      0.0,
      0.0,
      0.0,
      0.0,
      0.0,
      0.0,
      0.0,
      0.0,
      0.0,
      0.0,
      0.0,
      0.0,
      0.0,
      0.0,
      0.0,
      0.0,
      0.0,
      0.0,
      0.0,
      0.0,
      0.0,
      0.0,
      0.0,
      0.0,
      0.0
    ]
  },
  "A/Canada_goose/AB/FAV-0505-13/2022_4ce56a929a": {
    "frequencies": [
      0.0,
      0.0,
      0.0,
      0.0,
      0.0,
      0.0,
      0.0,
      0.0,
      0.0,
      0.0,
      0.0,
      0.0,
      0.0,
      0.0,
      0.0,
      0.0,
      0.0,
      0.0,
      0.0,
      0.0,
      0.0,
      0.0,
      0.0,
      0.0,
      0.0,
      0.0,
      0.0,
      0.0,
      0.0,
      0.0,
      0.0,
      0.0,
      0.0,
      0.0,
      0.0,
      0.0,
      0.0,
      0.0,
      0.0,
      0.0,
      0.0,
      0.0,
      0.0,
      0.0,
      0.0,
      0.0,
      0.0,
      0.0,
      0.0,
      0.0,
      0.0,
      0.0,
      0.0,
      0.0,
      0.0,
      0.0,
      0.0,
      0.0,
      0.0,
      0.0,
      0.0,
      0.0,
      0.0,
      0.0,
      0.0,
      0.0,
      0.0,
      0.0,
      0.0,
      0.0,
      0.0,
      0.0,
      0.0,
      0.0,
      0.0,
      0.0
    ]
  },
  "A/Canada_goose/AB/FAV-0505-14/2022_b0a4d2538e": {
    "frequencies": [
      0.0,
      0.0,
      0.0,
      0.0,
      0.0,
      0.0,
      0.0,
      0.0,
      0.0,
      0.0,
      0.0,
      0.0,
      0.0,
      0.0,
      0.0,
      0.0,
      0.0,
      0.0,
      0.0,
      0.0,
      0.0,
      0.0,
      0.0,
      0.0,
      0.0,
      0.0,
      0.0,
      0.0,
      0.0,
      0.0,
      0.0,
      0.0,
      0.0,
      0.0,
      0.0,
      0.0,
      0.0,
      0.0,
      0.0,
      0.0,
      0.0,
      0.0,
      0.0,
      0.0,
      0.0,
      0.0,
      0.0,
      0.0,
      0.0,
      0.0,
      0.0,
      0.0,
      0.0,
      0.0,
      0.0,
      0.0,
      0.0,
      0.0,
      0.0,
      0.0,
      0.0,
      0.0,
      0.0,
      0.0,
      0.0,
      0.0,
      0.0,
      0.0,
      0.0,
      0.0,
      0.0,
      0.0,
      0.0,
      0.0,
      0.0,
      0.0
    ]
  },
  "A/Canada_goose/AB/FAV-0505-15/2022_9f2953105e": {
    "frequencies": [
      0.0,
      0.0,
      0.0,
      0.0,
      0.0,
      0.0,
      0.0,
      0.0,
      0.0,
      0.0,
      0.0,
      0.0,
      0.0,
      0.0,
      0.0,
      0.0,
      0.0,
      0.0,
      0.0,
      0.0,
      0.0,
      0.0,
      0.0,
      0.0,
      0.0,
      0.0,
      0.0,
      0.0,
      0.0,
      0.0,
      0.0,
      0.0,
      0.0,
      0.0,
      0.0,
      0.0,
      0.0,
      0.0,
      0.0,
      0.0,
      0.0,
      0.0,
      0.0,
      0.0,
      0.0,
      0.0,
      0.0,
      0.0,
      0.0,
      0.0,
      0.0,
      0.0,
      0.0,
      0.0,
      0.0,
      0.0,
      0.0,
      0.0,
      0.0,
      0.0,
      0.0,
      0.0,
      0.0,
      0.0,
      0.0,
      0.0,
      0.0,
      0.0,
      0.0,
      0.0,
      0.0,
      0.0,
      0.0,
      0.0,
      0.0,
      0.0
    ]
  },
  "A/Canada_goose/AB/FAV-0505-2/2022_0f6356f560": {
    "frequencies": [
      0.0,
      0.0,
      0.0,
      0.0,
      0.0,
      0.0,
      0.0,
      0.0,
      0.0,
      0.0,
      0.0,
      0.0,
      0.0,
      0.0,
      0.0,
      0.0,
      0.0,
      0.0,
      0.0,
      0.0,
      0.0,
      0.0,
      0.0,
      0.0,
      0.0,
      0.0,
      0.0,
      0.0,
      0.0,
      0.0,
      0.0,
      0.0,
      0.0,
      0.0,
      0.0,
      0.0,
      0.0,
      0.0,
      0.0,
      0.0,
      0.0,
      0.0,
      0.0,
      0.0,
      0.0,
      0.0,
      0.0,
      0.0,
      0.0,
      0.0,
      0.0,
      0.0,
      0.0,
      0.0,
      0.0,
      0.0,
      0.0,
      0.0,
      0.0,
      0.0,
      0.0,
      0.0,
      0.0,
      0.0,
      0.0,
      0.0,
      0.0,
      0.0,
      0.0,
      0.0,
      0.0,
      0.0,
      0.0,
      0.0,
      0.0,
      0.0
    ]
  },
  "A/Canada_goose/AB/FAV-0505-31/2022_fcc676650d": {
    "frequencies": [
      0.0,
      0.0,
      0.0,
      0.0,
      0.0,
      0.0,
      0.0,
      0.0,
      0.0,
      0.0,
      0.0,
      0.0,
      0.0,
      0.0,
      0.0,
      0.0,
      0.0,
      0.0,
      0.0,
      0.0,
      0.0,
      0.0,
      0.0,
      0.0,
      0.0,
      0.0,
      0.0,
      0.0,
      0.0,
      0.0,
      0.0,
      0.0,
      0.0,
      0.0,
      0.0,
      0.0,
      0.0,
      0.0,
      0.0,
      0.0,
      0.0,
      0.0,
      0.0,
      0.0,
      0.0,
      0.0,
      0.0,
      0.0,
      0.0,
      0.0,
      0.0,
      0.0,
      0.0,
      0.0,
      0.0,
      0.0,
      0.0,
      0.0,
      0.0,
      0.0,
      0.0,
      0.0,
      0.0,
      0.0,
      0.0,
      0.0,
      0.0,
      0.0,
      0.0,
      0.0,
      0.0,
      0.0,
      0.0,
      0.0,
      0.0,
      0.0
    ]
  },
  "A/Canada_goose/AB/FAV-0505-34/2022_47a9dd3788": {
    "frequencies": [
      0.0,
      0.0,
      0.0,
      0.0,
      0.0,
      0.0,
      0.0,
      0.0,
      0.0,
      0.0,
      0.0,
      0.0,
      0.0,
      0.0,
      0.0,
      0.0,
      0.0,
      0.0,
      0.0,
      0.0,
      0.0,
      0.0,
      0.0,
      0.0,
      0.0,
      0.0,
      0.0,
      0.0,
      0.0,
      0.0,
      0.0,
      0.0,
      0.0,
      0.0,
      0.0,
      0.0,
      0.0,
      0.0,
      0.0,
      0.0,
      0.0,
      0.0,
      0.0,
      0.0,
      0.0,
      0.0,
      0.0,
      0.0,
      0.0,
      0.0,
      0.0,
      0.0,
      0.0,
      0.0,
      0.0,
      0.0,
      0.0,
      0.0,
      0.0,
      0.0,
      0.0,
      0.0,
      0.0,
      0.0,
      0.0,
      0.0,
      0.0,
      0.0,
      0.0,
      0.0,
      0.0,
      0.0,
      0.0,
      0.0,
      0.0,
      0.0
    ]
  },
  "A/Canada_goose/AB/FAV-0505-37/2022_31a437305a": {
    "frequencies": [
      0.0,
      0.0,
      0.0,
      0.0,
      0.0,
      0.0,
      0.0,
      0.0,
      0.0,
      0.0,
      0.0,
      0.0,
      0.0,
      0.0,
      0.0,
      0.0,
      0.0,
      0.0,
      0.0,
      0.0,
      0.0,
      0.0,
      0.0,
      0.0,
      0.0,
      0.0,
      0.0,
      0.0,
      0.0,
      0.0,
      0.0,
      0.0,
      0.0,
      0.0,
      0.0,
      0.0,
      0.0,
      0.0,
      0.0,
      0.0,
      0.0,
      0.0,
      0.0,
      0.0,
      0.0,
      0.0,
      0.0,
      0.0,
      0.0,
      0.0,
      0.0,
      0.0,
      0.0,
      0.0,
      0.0,
      0.0,
      0.0,
      0.0,
      0.0,
      0.0,
      0.0,
      0.0,
      0.0,
      0.0,
      0.0,
      0.0,
      0.0,
      0.0,
      0.0,
      0.0,
      0.0,
      0.0,
      0.0,
      0.0,
      0.0,
      0.0
    ]
  },
  "A/Canada_goose/AB/FAV-0505-4/2022_2bfcbd8700": {
    "frequencies": [
      0.0,
      0.0,
      0.0,
      0.0,
      0.0,
      0.0,
      0.0,
      0.0,
      0.0,
      0.0,
      0.0,
      0.0,
      0.0,
      0.0,
      0.0,
      0.0,
      0.0,
      0.0,
      0.0,
      0.0,
      0.0,
      0.0,
      0.0,
      0.0,
      0.0,
      0.0,
      0.0,
      0.0,
      0.0,
      0.0,
      0.0,
      0.0,
      0.0,
      0.0,
      0.0,
      0.0,
      0.0,
      0.0,
      0.0,
      0.0,
      0.0,
      0.0,
      0.0,
      0.0,
      0.0,
      0.0,
      0.0,
      0.0,
      0.0,
      0.0,
      0.0,
      0.0,
      0.0,
      0.0,
      0.0,
      0.0,
      0.0,
      0.0,
      0.0,
      0.0,
      0.0,
      0.0,
      0.0,
      0.0,
      0.0,
      0.0,
      0.0,
      0.0,
      0.0,
      0.0,
      0.0,
      0.0,
      0.0,
      0.0,
      0.0,
      0.0
    ]
  },
  "A/Canada_goose/AB/FAV-0505-5/2022_fc5ed98755": {
    "frequencies": [
      0.0,
      0.0,
      0.0,
      0.0,
      0.0,
      0.0,
      0.0,
      0.0,
      0.0,
      0.0,
      0.0,
      0.0,
      0.0,
      0.0,
      0.0,
      0.0,
      0.0,
      0.0,
      0.0,
      0.0,
      0.0,
      0.0,
      0.0,
      0.0,
      0.0,
      0.0,
      0.0,
      0.0,
      0.0,
      0.0,
      0.0,
      0.0,
      0.0,
      0.0,
      0.0,
      0.0,
      0.0,
      0.0,
      0.0,
      0.0,
      0.0,
      0.0,
      0.0,
      0.0,
      0.0,
      0.0,
      0.0,
      0.0,
      0.0,
      0.0,
      0.0,
      0.0,
      0.0,
      0.0,
      0.0,
      0.0,
      0.0,
      0.0,
      0.0,
      0.0,
      0.0,
      0.0,
      0.0,
      0.0,
      0.0,
      0.0,
      0.0,
      0.0,
      0.0,
      0.0,
      0.0,
      0.0,
      0.0,
      0.0,
      0.0,
      0.0
    ]
  },
  "A/Canada_goose/AB/FAV-0833-46/2022_c0a910b15e": {
    "frequencies": [
      0.0,
      0.0,
      0.0,
      0.0,
      0.0,
      0.0,
      0.0,
      0.0,
      0.0,
      0.0,
      0.0,
      0.0,
      0.0,
      0.0,
      0.0,
      0.0,
      0.0,
      0.0,
      0.0,
      0.0,
      0.0,
      0.0,
      0.0,
      0.0,
      0.0,
      0.0,
      0.0,
      0.0,
      0.0,
      0.0,
      0.0,
      0.0,
      0.0,
      0.0,
      0.0,
      0.0,
      0.0,
      0.0,
      0.0,
      0.0,
      0.0,
      0.0,
      0.0,
      0.0,
      0.0,
      0.0,
      0.0,
      0.0,
      0.0,
      0.0,
      0.0,
      0.0,
      0.0,
      0.0,
      0.0,
      0.0,
      0.0,
      0.0,
      0.0,
      0.0,
      0.0,
      0.0,
      0.0,
      0.0,
      0.0,
      0.0,
      0.0,
      0.0,
      0.0,
      0.0,
      0.0,
      0.0,
      0.0,
      0.0,
      0.0,
      0.0
    ]
  },
  "A/Canada_goose/AB/FAV-0896-7/2022_8b8ae0f8bd": {
    "frequencies": [
      0.0,
      0.0,
      0.0,
      0.0,
      0.0,
      0.0,
      0.0,
      0.0,
      0.0,
      0.0,
      0.0,
      0.0,
      0.0,
      0.0,
      0.0,
      0.0,
      0.0,
      0.0,
      0.0,
      0.0,
      0.0,
      0.0,
      0.0,
      0.0,
      0.0,
      0.0,
      0.0,
      0.0,
      0.0,
      0.0,
      0.0,
      0.0,
      0.0,
      0.0,
      0.0,
      0.0,
      0.0,
      0.0,
      0.0,
      0.0,
      0.0,
      0.0,
      0.0,
      0.0,
      0.0,
      0.0,
      0.0,
      0.0,
      0.0,
      0.0,
      0.0,
      0.0,
      0.0,
      0.0,
      0.0,
      0.0,
      0.0,
      0.0,
      0.0,
      0.0,
      0.0,
      0.0,
      0.0,
      0.0,
      0.0,
      0.0,
      0.0,
      0.0,
      0.0,
      0.0,
      0.0,
      0.0,
      0.0,
      0.0,
      0.0,
      0.0
    ]
  },
  "A/Canada_goose/AB/FAV-0918-1/2022_ede4cd1d2b": {
    "frequencies": [
      0.0,
      0.0,
      0.0,
      0.0,
      0.0,
      0.0,
      0.0,
      0.0,
      0.0,
      0.0,
      0.0,
      0.0,
      0.0,
      0.0,
      0.0,
      0.0,
      0.0,
      0.0,
      0.0,
      0.0,
      0.0,
      0.0,
      0.0,
      0.0,
      0.0,
      0.0,
      0.0,
      0.0,
      0.0,
      0.0,
      0.0,
      0.0,
      0.0,
      0.0,
      0.0,
      0.0,
      0.0,
      0.0,
      0.0,
      0.0,
      0.0,
      0.0,
      0.0,
      0.0,
      0.0,
      0.0,
      0.0,
      0.0,
      0.0,
      0.0,
      0.0,
      0.0,
      0.0,
      0.0,
      0.0,
      0.0,
      0.0,
      0.0,
      0.0,
      0.0,
      0.0,
      0.0,
      0.0,
      0.0,
      0.0,
      0.0,
      0.0,
      0.0,
      0.0,
      0.0,
      0.0,
      0.0,
      0.0,
      0.0,
      0.0,
      0.0
    ]
  },
  "A/Canada_goose/AB/FAV-0918-2/2022_f0d90e8217": {
    "frequencies": [
      0.0,
      0.0,
      0.0,
      0.0,
      0.0,
      0.0,
      0.0,
      0.0,
      0.0,
      0.0,
      0.0,
      0.0,
      0.0,
      0.0,
      0.0,
      0.0,
      0.0,
      0.0,
      0.0,
      0.0,
      0.0,
      0.0,
      0.0,
      0.0,
      0.0,
      0.0,
      0.0,
      0.0,
      0.0,
      0.0,
      0.0,
      0.0,
      0.0,
      0.0,
      0.0,
      0.0,
      0.0,
      0.0,
      0.0,
      0.0,
      0.0,
      0.0,
      0.0,
      0.0,
      0.0,
      0.0,
      0.0,
      0.0,
      0.0,
      0.0,
      0.0,
      0.0,
      0.0,
      0.0,
      0.0,
      0.0,
      0.0,
      0.0,
      0.0,
      0.0,
      0.0,
      0.0,
      0.0,
      0.0,
      0.0,
      0.0,
      0.0,
      0.0,
      0.0,
      0.0,
      0.0,
      0.0,
      0.0,
      0.0,
      0.0,
      0.0
    ]
  },
  "A/Canada_goose/AB/FAV-0918-33/2022_e19e799121": {
    "frequencies": [
      0.0,
      0.0,
      0.0,
      0.0,
      0.0,
      0.0,
      0.0,
      0.0,
      0.0,
      0.0,
      0.0,
      0.0,
      0.0,
      0.0,
      0.0,
      0.0,
      0.0,
      0.0,
      0.0,
      0.0,
      0.0,
      0.0,
      0.0,
      0.0,
      0.0,
      0.0,
      0.0,
      0.0,
      0.0,
      0.0,
      0.0,
      0.0,
      0.0,
      0.0,
      0.0,
      0.0,
      0.0,
      0.0,
      0.0,
      0.0,
      0.0,
      0.0,
      0.0,
      0.0,
      0.0,
      0.0,
      0.0,
      0.0,
      0.0,
      0.0,
      0.0,
      0.0,
      0.0,
      0.0,
      0.0,
      0.0,
      0.0,
      0.0,
      0.0,
      0.0,
      0.0,
      0.0,
      0.0,
      0.0,
      0.0,
      0.0,
      0.0,
      0.0,
      0.0,
      0.0,
      0.0,
      0.0,
      0.0,
      0.0,
      0.0,
      0.0
    ]
  },
  "A/Canada_goose/AB/FAV-1258-3/2022_d18f8fb562": {
    "frequencies": [
      0.0,
      0.0,
      0.0,
      0.0,
      0.0,
      0.0,
      0.0,
      0.0,
      0.0,
      0.0,
      0.0,
      0.0,
      0.0,
      0.0,
      0.0,
      0.0,
      0.0,
      0.0,
      0.0,
      0.0,
      0.0,
      0.0,
      0.0,
      0.0,
      0.0,
      0.0,
      0.0,
      0.0,
      0.0,
      0.0,
      0.0,
      0.0,
      0.0,
      0.0,
      0.0,
      0.0,
      0.0,
      0.0,
      0.0,
      0.0,
      0.0,
      0.0,
      0.0,
      0.0,
      0.0,
      0.0,
      0.0,
      0.0,
      0.0,
      0.0,
      0.0,
      0.0,
      0.0,
      0.0,
      0.0,
      0.0,
      0.0,
      0.0,
      0.0,
      0.0,
      0.0,
      0.0,
      0.0,
      0.0,
      0.0,
      0.0,
      0.0,
      0.0,
      0.0,
      0.0,
      0.0,
      0.0,
      0.0,
      0.0,
      0.0,
      0.0
    ]
  },
  "A/Canada_goose/Alaska/22-014432-001/2022_e56f4aafaa": {
    "frequencies": [
      0.0,
      0.0,
      0.0,
      0.0,
      0.0,
      0.0,
      0.0,
      0.0,
      0.0,
      0.0,
      0.0,
      0.0,
      0.0,
      0.0,
      0.0,
      0.0,
      0.0,
      0.0,
      0.0,
      0.0,
      0.0,
      0.0,
      0.0,
      0.0,
      0.0,
      0.0,
      0.0,
      0.0,
      0.0,
      0.0,
      0.0,
      0.0,
      0.0,
      0.0,
      0.0,
      0.0,
      0.0,
      0.0,
      0.0,
      0.0,
      0.0,
      0.0,
      0.0,
      0.0,
      0.0,
      0.0,
      0.0,
      0.0,
      0.0,
      0.0,
      0.0,
      0.0,
      0.0,
      0.0,
      0.0,
      0.0,
      0.0,
      0.0,
      0.0,
      0.0,
      0.0,
      0.0,
      0.0,
      0.0,
      0.0,
      0.0,
      0.0,
      0.0,
      0.0,
      0.0,
      0.0,
      0.0,
      0.0,
      0.0,
      0.0,
      0.0
    ]
  },
  "A/Canada_goose/Alaska/22-014433-001/2022_bd91261034": {
    "frequencies": [
      0.0,
      0.0,
      0.0,
      0.0,
      0.0,
      0.0,
      0.0,
      0.0,
      0.0,
      0.0,
      0.0,
      0.0,
      0.0,
      0.0,
      0.0,
      0.0,
      0.0,
      0.0,
      0.0,
      0.0,
      0.0,
      0.0,
      0.0,
      0.0,
      0.0,
      0.0,
      0.0,
      0.0,
      0.0,
      0.0,
      0.0,
      0.0,
      0.0,
      0.0,
      0.0,
      0.0,
      0.0,
      0.0,
      0.0,
      0.0,
      0.0,
      0.0,
      0.0,
      0.0,
      0.0,
      0.0,
      0.0,
      0.0,
      0.0,
      0.0,
      0.0,
      0.0,
      0.0,
      0.0,
      0.0,
      0.0,
      0.0,
      0.0,
      0.0,
      0.0,
      0.0,
      0.0,
      0.0,
      0.0,
      0.0,
      0.0,
      0.0,
      0.0,
      0.0,
      0.0,
      0.0,
      0.0,
      0.0,
      0.0,
      0.0,
      0.0
    ]
  },
  "A/Canada_goose/BC/AIVPHL-152/2022_8077856a78": {
    "frequencies": [
      0.0,
      0.0,
      0.0,
      0.0,
      0.0,
      0.0,
      0.0,
      0.0,
      0.0,
      0.0,
      0.0,
      0.0,
      0.0,
      0.0,
      0.0,
      0.0,
      0.0,
      0.0,
      0.0,
      0.0,
      0.0,
      0.0,
      0.0,
      0.0,
      0.0,
      0.0,
      0.0,
      0.0,
      0.0,
      0.0,
      0.0,
      0.0,
      0.0,
      0.0,
      0.0,
      0.0,
      0.0,
      0.0,
      0.0,
      0.0,
      0.0,
      0.0,
      0.0,
      0.0,
      0.0,
      0.0,
      0.0,
      0.0,
      0.0,
      0.0,
      0.0,
      0.0,
      0.0,
      0.0,
      0.0,
      0.0,
      0.0,
      0.0,
      0.0,
      0.0,
      0.0,
      0.0,
      0.0,
      0.0,
      0.0,
      0.0,
      0.0,
      0.0,
      0.0,
      0.0,
      0.0,
      0.0,
      0.0,
      0.0,
      0.0,
      0.0
    ]
  },
  "A/Canada_goose/BC/AIVPHL-164/2022_899295df97": {
    "frequencies": [
      0.0,
      0.0,
      0.0,
      0.0,
      0.0,
      0.0,
      0.0,
      0.0,
      0.0,
      0.0,
      0.0,
      0.0,
      0.0,
      0.0,
      0.0,
      0.0,
      0.0,
      0.0,
      0.0,
      0.0,
      0.0,
      0.0,
      0.0,
      0.0,
      0.0,
      0.0,
      0.0,
      0.0,
      0.0,
      0.0,
      0.0,
      0.0,
      0.0,
      0.0,
      0.0,
      0.0,
      0.0,
      0.0,
      0.0,
      0.0,
      0.0,
      0.0,
      0.0,
      0.0,
      0.0,
      0.0,
      0.0,
      0.0,
      0.0,
      0.0,
      0.0,
      0.0,
      0.0,
      0.0,
      0.0,
      0.0,
      0.0,
      0.0,
      0.0,
      0.0,
      0.0,
      0.0,
      0.0,
      0.0,
      0.0,
      0.0,
      0.0,
      0.0,
      0.0,
      0.0,
      0.0,
      0.0,
      0.0,
      0.0,
      0.0,
      0.0
    ]
  },
  "A/Canada_goose/BC/AIVPHL-167/2022_a5e0cb0eed": {
    "frequencies": [
      0.0,
      0.0,
      0.0,
      0.0,
      0.0,
      0.0,
      0.0,
      0.0,
      0.0,
      0.0,
      0.0,
      0.0,
      0.0,
      0.0,
      0.0,
      0.0,
      0.0,
      0.0,
      0.0,
      0.0,
      0.0,
      0.0,
      0.0,
      0.0,
      0.0,
      0.0,
      0.0,
      0.0,
      0.0,
      0.0,
      0.0,
      0.0,
      0.0,
      0.0,
      0.0,
      0.0,
      0.0,
      0.0,
      0.0,
      0.0,
      0.0,
      0.0,
      0.0,
      0.0,
      0.0,
      0.0,
      0.0,
      0.0,
      0.0,
      0.0,
      0.0,
      0.0,
      0.0,
      0.0,
      0.0,
      0.0,
      0.0,
      0.0,
      0.0,
      0.0,
      0.0,
      0.0,
      0.0,
      0.0,
      0.0,
      0.0,
      0.0,
      0.0,
      0.0,
      0.0,
      0.0,
      0.0,
      0.0,
      0.0,
      0.0,
      0.0
    ]
  },
  "A/Canada_goose/BC/AIVPHL-176/2022_76b60d370a": {
    "frequencies": [
      0.0,
      0.0,
      0.0,
      0.0,
      0.0,
      0.0,
      0.0,
      0.0,
      0.0,
      0.0,
      0.0,
      0.0,
      0.0,
      0.0,
      0.0,
      0.0,
      0.0,
      0.0,
      0.0,
      0.0,
      0.0,
      0.0,
      0.0,
      0.0,
      0.0,
      0.0,
      0.0,
      0.0,
      0.0,
      0.0,
      0.0,
      0.0,
      0.0,
      0.0,
      0.0,
      0.0,
      0.0,
      0.0,
      0.0,
      0.0,
      0.0,
      0.0,
      0.0,
      0.0,
      0.0,
      0.0,
      0.0,
      0.0,
      0.0,
      0.0,
      0.0,
      0.0,
      0.0,
      0.0,
      0.0,
      0.0,
      0.0,
      0.0,
      0.0,
      0.0,
      0.0,
      0.0,
      0.0,
      0.0,
      0.0,
      0.0,
      0.0,
      0.0,
      0.0,
      0.0,
      0.0,
      0.0,
      0.0,
      0.0,
      0.0,
      0.0
    ]
  },
  "A/Canada_goose/BC/AIVPHL-214/2022_b339778696": {
    "frequencies": [
      0.0,
      0.0,
      0.0,
      0.0,
      0.0,
      0.0,
      0.0,
      0.0,
      0.0,
      0.0,
      0.0,
      0.0,
      0.0,
      0.0,
      0.0,
      0.0,
      0.0,
      0.0,
      0.0,
      0.0,
      0.0,
      0.0,
      0.0,
      0.0,
      0.0,
      0.0,
      0.0,
      0.0,
      0.0,
      0.0,
      0.0,
      0.0,
      0.0,
      0.0,
      0.0,
      0.0,
      0.0,
      0.0,
      0.0,
      0.0,
      0.0,
      0.0,
      0.0,
      0.0,
      0.0,
      0.0,
      0.0,
      0.0,
      0.0,
      0.0,
      0.0,
      0.0,
      0.0,
      0.0,
      0.0,
      0.0,
      0.0,
      0.0,
      0.0,
      0.0,
      0.0,
      0.0,
      0.0,
      0.0,
      0.0,
      0.0,
      0.0,
      0.0,
      0.0,
      0.0,
      0.0,
      0.0,
      0.0,
      0.0,
      0.0,
      0.0
    ]
  },
  "A/Canada_goose/BC/AIVPHL-215/2022_f603e16fc9": {
    "frequencies": [
      0.0,
      0.0,
      0.0,
      0.0,
      0.0,
      0.0,
      0.0,
      0.0,
      0.0,
      0.0,
      0.0,
      0.0,
      0.0,
      0.0,
      0.0,
      0.0,
      0.0,
      0.0,
      0.0,
      0.0,
      0.0,
      0.0,
      0.0,
      0.0,
      0.0,
      0.0,
      0.0,
      0.0,
      0.0,
      0.0,
      0.0,
      0.0,
      0.0,
      0.0,
      0.0,
      0.0,
      0.0,
      0.0,
      0.0,
      0.0,
      0.0,
      0.0,
      0.0,
      0.0,
      0.0,
      0.0,
      0.0,
      0.0,
      0.0,
      0.0,
      0.0,
      0.0,
      0.0,
      0.0,
      0.0,
      0.0,
      0.0,
      0.0,
      0.0,
      0.0,
      0.0,
      0.0,
      0.0,
      0.0,
      0.0,
      0.0,
      0.0,
      0.0,
      0.0,
      0.0,
      0.0,
      0.0,
      0.0,
      0.0,
      0.0,
      0.0
    ]
  },
  "A/Canada_goose/BC/AIVPHL-225/2022_392f796203": {
    "frequencies": [
      0.0,
      0.0,
      0.0,
      0.0,
      0.0,
      0.0,
      0.0,
      0.0,
      0.0,
      0.0,
      0.0,
      0.0,
      0.0,
      0.0,
      0.0,
      0.0,
      0.0,
      0.0,
      0.0,
      0.0,
      0.0,
      0.0,
      0.0,
      0.0,
      0.0,
      0.0,
      0.0,
      0.0,
      0.0,
      0.0,
      0.0,
      0.0,
      0.0,
      0.0,
      0.0,
      0.0,
      0.0,
      0.0,
      0.0,
      0.0,
      0.0,
      0.0,
      0.0,
      0.0,
      0.0,
      0.0,
      0.0,
      0.0,
      0.0,
      0.0,
      0.0,
      0.0,
      0.0,
      0.0,
      0.0,
      0.0,
      0.0,
      0.0,
      0.0,
      0.0,
      0.0,
      0.0,
      0.0,
      0.0,
      0.0,
      0.0,
      0.0,
      0.0,
      0.0,
      0.0,
      0.0,
      0.0,
      0.0,
      0.0,
      0.0,
      0.0
    ]
  },
  "A/Canada_goose/BC/AIVPHL-226/2022_4cfb31b26c": {
    "frequencies": [
      0.0,
      0.0,
      0.0,
      0.0,
      0.0,
      0.0,
      0.0,
      0.0,
      0.0,
      0.0,
      0.0,
      0.0,
      0.0,
      0.0,
      0.0,
      0.0,
      0.0,
      0.0,
      0.0,
      0.0,
      0.0,
      0.0,
      0.0,
      0.0,
      0.0,
      0.0,
      0.0,
      0.0,
      0.0,
      0.0,
      0.0,
      0.0,
      0.0,
      0.0,
      0.0,
      0.0,
      0.0,
      0.0,
      0.0,
      0.0,
      0.0,
      0.0,
      0.0,
      0.0,
      0.0,
      0.0,
      0.0,
      0.0,
      0.0,
      0.0,
      0.0,
      0.0,
      0.0,
      0.0,
      0.0,
      0.0,
      0.0,
      0.0,
      0.0,
      0.0,
      0.0,
      0.0,
      0.0,
      0.0,
      0.0,
      0.0,
      0.0,
      0.0,
      0.0,
      0.0,
      0.0,
      0.0,
      0.0,
      0.0,
      0.0,
      0.0
    ]
  },
  "A/Canada_goose/BC/AIVPHL-233/2022_baccd1d366": {
    "frequencies": [
      0.0,
      0.0,
      0.0,
      0.0,
      0.0,
      0.0,
      0.0,
      0.0,
      0.0,
      0.0,
      0.0,
      0.0,
      0.0,
      0.0,
      0.0,
      0.0,
      0.0,
      0.0,
      0.0,
      0.0,
      0.0,
      0.0,
      0.0,
      0.0,
      0.0,
      0.0,
      0.0,
      0.0,
      0.0,
      0.0,
      0.0,
      0.0,
      0.0,
      0.0,
      0.0,
      0.0,
      0.0,
      0.0,
      0.0,
      0.0,
      0.0,
      0.0,
      0.0,
      0.0,
      0.0,
      0.0,
      0.0,
      0.0,
      0.0,
      0.0,
      0.0,
      0.0,
      0.0,
      0.0,
      0.0,
      0.0,
      0.0,
      0.0,
      0.0,
      0.0,
      0.0,
      0.0,
      0.0,
      0.0,
      0.0,
      0.0,
      0.0,
      0.0,
      0.0,
      0.0,
      0.0,
      0.0,
      0.0,
      0.0,
      0.0,
      0.0
    ]
  },
  "A/Canada_goose/BC/AIVPHL-237/2022_d65510454c": {
    "frequencies": [
      0.0,
      0.0,
      0.0,
      0.0,
      0.0,
      0.0,
      0.0,
      0.0,
      0.0,
      0.0,
      0.0,
      0.0,
      0.0,
      0.0,
      0.0,
      0.0,
      0.0,
      0.0,
      0.0,
      0.0,
      0.0,
      0.0,
      0.0,
      0.0,
      0.0,
      0.0,
      0.0,
      0.0,
      0.0,
      0.0,
      0.0,
      0.0,
      0.0,
      0.0,
      0.0,
      0.0,
      0.0,
      0.0,
      0.0,
      0.0,
      0.0,
      0.0,
      0.0,
      0.0,
      0.0,
      0.0,
      0.0,
      0.0,
      0.0,
      0.0,
      0.0,
      0.0,
      0.0,
      0.0,
      0.0,
      0.0,
      0.0,
      0.0,
      0.0,
      0.0,
      0.0,
      0.0,
      0.0,
      0.0,
      0.0,
      0.0,
      0.0,
      0.0,
      0.0,
      0.0,
      0.0,
      0.0,
      0.0,
      0.0,
      0.0,
      0.0
    ]
  },
  "A/Canada_goose/BC/AIVPHL-238/2022_a7548cb952": {
    "frequencies": [
      0.0,
      0.0,
      0.0,
      0.0,
      0.0,
      0.0,
      0.0,
      0.0,
      0.0,
      0.0,
      0.0,
      0.0,
      0.0,
      0.0,
      0.0,
      0.0,
      0.0,
      0.0,
      0.0,
      0.0,
      0.0,
      0.0,
      0.0,
      0.0,
      0.0,
      0.0,
      0.0,
      0.0,
      0.0,
      0.0,
      0.0,
      0.0,
      0.0,
      0.0,
      0.0,
      0.0,
      0.0,
      0.0,
      0.0,
      0.0,
      0.0,
      0.0,
      0.0,
      0.0,
      0.0,
      0.0,
      0.0,
      0.0,
      0.0,
      0.0,
      0.0,
      0.0,
      0.0,
      0.0,
      0.0,
      0.0,
      0.0,
      0.0,
      0.0,
      0.0,
      0.0,
      0.0,
      0.0,
      0.0,
      0.0,
      0.0,
      0.0,
      0.0,
      0.0,
      0.0,
      0.0,
      0.0,
      0.0,
      0.0,
      0.0,
      0.0
    ]
  },
  "A/Canada_goose/BC/AIVPHL-241/2022_47329e4ffd": {
    "frequencies": [
      0.0,
      0.0,
      0.0,
      0.0,
      0.0,
      0.0,
      0.0,
      0.0,
      0.0,
      0.0,
      0.0,
      0.0,
      0.0,
      0.0,
      0.0,
      0.0,
      0.0,
      0.0,
      0.0,
      0.0,
      0.0,
      0.0,
      0.0,
      0.0,
      0.0,
      0.0,
      0.0,
      0.0,
      0.0,
      0.0,
      0.0,
      0.0,
      0.0,
      0.0,
      0.0,
      0.0,
      0.0,
      0.0,
      0.0,
      0.0,
      0.0,
      0.0,
      0.0,
      0.0,
      0.0,
      0.0,
      0.0,
      0.0,
      0.0,
      0.0,
      0.0,
      0.0,
      0.0,
      0.0,
      0.0,
      0.0,
      0.0,
      0.0,
      0.0,
      0.0,
      0.0,
      0.0,
      0.0,
      0.0,
      0.0,
      0.0,
      0.0,
      0.0,
      0.0,
      0.0,
      0.0,
      0.0,
      0.0,
      0.0,
      0.0,
      0.0
    ]
  },
  "A/Canada_goose/BC/AIVPHL-242/2022_1cc4962b28": {
    "frequencies": [
      0.0,
      0.0,
      0.0,
      0.0,
      0.0,
      0.0,
      0.0,
      0.0,
      0.0,
      0.0,
      0.0,
      0.0,
      0.0,
      0.0,
      0.0,
      0.0,
      0.0,
      0.0,
      0.0,
      0.0,
      0.0,
      0.0,
      0.0,
      0.0,
      0.0,
      0.0,
      0.0,
      0.0,
      0.0,
      0.0,
      0.0,
      0.0,
      0.0,
      0.0,
      0.0,
      0.0,
      0.0,
      0.0,
      0.0,
      0.0,
      0.0,
      0.0,
      0.0,
      0.0,
      0.0,
      0.0,
      0.0,
      0.0,
      0.0,
      0.0,
      0.0,
      0.0,
      0.0,
      0.0,
      0.0,
      0.0,
      0.0,
      0.0,
      0.0,
      0.0,
      0.0,
      0.0,
      0.0,
      0.0,
      0.0,
      0.0,
      0.0,
      0.0,
      0.0,
      0.0,
      0.0,
      0.0,
      0.0,
      0.0,
      0.0,
      0.0
    ]
  },
  "A/Canada_goose/BC/AIVPHL-243/2022_cdb1ef5221": {
    "frequencies": [
      0.0,
      0.0,
      0.0,
      0.0,
      0.0,
      0.0,
      0.0,
      0.0,
      0.0,
      0.0,
      0.0,
      0.0,
      0.0,
      0.0,
      0.0,
      0.0,
      0.0,
      0.0,
      0.0,
      0.0,
      0.0,
      0.0,
      0.0,
      0.0,
      0.0,
      0.0,
      0.0,
      0.0,
      0.0,
      0.0,
      0.0,
      0.0,
      0.0,
      0.0,
      0.0,
      0.0,
      0.0,
      0.0,
      0.0,
      0.0,
      0.0,
      0.0,
      0.0,
      0.0,
      0.0,
      0.0,
      0.0,
      0.0,
      0.0,
      0.0,
      0.0,
      0.0,
      0.0,
      0.0,
      0.0,
      0.0,
      0.0,
      0.0,
      0.0,
      0.0,
      0.0,
      0.0,
      0.0,
      0.0,
      0.0,
      0.0,
      0.0,
      0.0,
      0.0,
      0.0,
      0.0,
      0.0,
      0.0,
      0.0,
      0.0,
      0.0
    ]
  },
  "A/Canada_goose/BC/AIVPHL-246/2022_cfa94ffe19": {
    "frequencies": [
      0.0,
      0.0,
      0.0,
      0.0,
      0.0,
      0.0,
      0.0,
      0.0,
      0.0,
      0.0,
      0.0,
      0.0,
      0.0,
      0.0,
      0.0,
      0.0,
      0.0,
      0.0,
      0.0,
      0.0,
      0.0,
      0.0,
      0.0,
      0.0,
      0.0,
      0.0,
      0.0,
      0.0,
      0.0,
      0.0,
      0.0,
      0.0,
      0.0,
      0.0,
      0.0,
      0.0,
      0.0,
      0.0,
      0.0,
      0.0,
      0.0,
      0.0,
      0.0,
      0.0,
      0.0,
      0.0,
      0.0,
      0.0,
      0.0,
      0.0,
      0.0,
      0.0,
      0.0,
      0.0,
      0.0,
      0.0,
      0.0,
      0.0,
      0.0,
      0.0,
      0.0,
      0.0,
      0.0,
      0.0,
      0.0,
      0.0,
      0.0,
      0.0,
      0.0,
      0.0,
      0.0,
      0.0,
      0.0,
      0.0,
      0.0,
      0.0
    ]
  },
  "A/Canada_goose/BC/AIVPHL-251/2022_10f933b3a9": {
    "frequencies": [
      0.0,
      0.0,
      0.0,
      0.0,
      0.0,
      0.0,
      0.0,
      0.0,
      0.0,
      0.0,
      0.0,
      0.0,
      0.0,
      0.0,
      0.0,
      0.0,
      0.0,
      0.0,
      0.0,
      0.0,
      0.0,
      0.0,
      0.0,
      0.0,
      0.0,
      0.0,
      0.0,
      0.0,
      0.0,
      0.0,
      0.0,
      0.0,
      0.0,
      0.0,
      0.0,
      0.0,
      0.0,
      0.0,
      0.0,
      0.0,
      0.0,
      0.0,
      0.0,
      0.0,
      0.0,
      0.0,
      0.0,
      0.0,
      0.0,
      0.0,
      0.0,
      0.0,
      0.0,
      0.0,
      0.0,
      0.0,
      0.0,
      0.0,
      0.0,
      0.0,
      0.0,
      0.0,
      0.0,
      0.0,
      0.0,
      0.0,
      0.0,
      0.0,
      0.0,
      0.0,
      0.0,
      0.0,
      0.0,
      0.0,
      0.0,
      0.0
    ]
  },
  "A/Canada_goose/BC/AIVPHL-3100/2022_60ab8c223a": {
    "frequencies": [
      0.0,
      0.0,
      0.0,
      0.0,
      0.0,
      0.0,
      0.0,
      0.0,
      0.0,
      0.0,
      0.0,
      0.0,
      0.0,
      0.0,
      0.0,
      0.0,
      0.0,
      0.0,
      0.0,
      0.0,
      0.0,
      0.0,
      0.0,
      0.0,
      0.0,
      0.0,
      0.0,
      0.0,
      0.0,
      0.0,
      0.0,
      0.0,
      0.0,
      0.0,
      0.0,
      0.0,
      0.0,
      0.0,
      0.0,
      0.0,
      0.0,
      0.0,
      0.0,
      0.0,
      0.0,
      0.0,
      0.0,
      0.0,
      0.0,
      0.0,
      0.0,
      0.0,
      0.0,
      0.0,
      0.0,
      0.0,
      0.0,
      0.0,
      0.0,
      0.0,
      0.0,
      0.0,
      0.0,
      0.0,
      0.0,
      0.0,
      0.0,
      0.0,
      0.0,
      0.0,
      0.0,
      0.0,
      0.0,
      0.0,
      0.0,
      0.0
    ]
  },
  "A/Canada_goose/BC/AIVPHL-3101/2022_f2caed5622": {
    "frequencies": [
      0.0,
      0.0,
      0.0,
      0.0,
      0.0,
      0.0,
      0.0,
      0.0,
      0.0,
      0.0,
      0.0,
      0.0,
      0.0,
      0.0,
      0.0,
      0.0,
      0.0,
      0.0,
      0.0,
      0.0,
      0.0,
      0.0,
      0.0,
      0.0,
      0.0,
      0.0,
      0.0,
      0.0,
      0.0,
      0.0,
      0.0,
      0.0,
      0.0,
      0.0,
      0.0,
      0.0,
      0.0,
      0.0,
      0.0,
      0.0,
      0.0,
      0.0,
      0.0,
      0.0,
      0.0,
      0.0,
      0.0,
      0.0,
      0.0,
      0.0,
      0.0,
      0.0,
      0.0,
      0.0,
      0.0,
      0.0,
      0.0,
      0.0,
      0.0,
      0.0,
      0.0,
      0.0,
      0.0,
      0.0,
      0.0,
      0.0,
      0.0,
      0.0,
      0.0,
      0.0,
      0.0,
      0.0,
      0.0,
      0.0,
      0.0,
      0.0
    ]
  },
  "A/Canada_goose/BC/AIVPHL-3104/2022_d0c0cf0c8a": {
    "frequencies": [
      0.0,
      0.0,
      0.0,
      0.0,
      0.0,
      0.0,
      0.0,
      0.0,
      0.0,
      0.0,
      0.0,
      0.0,
      0.0,
      0.0,
      0.0,
      0.0,
      0.0,
      0.0,
      0.0,
      0.0,
      0.0,
      0.0,
      0.0,
      0.0,
      0.0,
      0.0,
      0.0,
      0.0,
      0.0,
      0.0,
      0.0,
      0.0,
      0.0,
      0.0,
      0.0,
      0.0,
      0.0,
      0.0,
      0.0,
      0.0,
      0.0,
      0.0,
      0.0,
      0.0,
      0.0,
      0.0,
      0.0,
      0.0,
      0.0,
      0.0,
      0.0,
      0.0,
      0.0,
      0.0,
      0.0,
      0.0,
      0.0,
      0.0,
      0.0,
      0.0,
      0.0,
      0.0,
      0.0,
      0.0,
      0.0,
      0.0,
      0.0,
      0.0,
      0.0,
      0.0,
      0.0,
      0.0,
      0.0,
      0.0,
      0.0,
      0.0
    ]
  },
  "A/Canada_goose/BC/AIVPHL-3401/2022_b92a0cbd16": {
    "frequencies": [
      0.0,
      0.0,
      0.0,
      0.0,
      0.0,
      0.0,
      0.0,
      0.0,
      0.0,
      0.0,
      0.0,
      0.0,
      0.0,
      0.0,
      0.0,
      0.0,
      0.0,
      0.0,
      0.0,
      0.0,
      0.0,
      0.0,
      0.0,
      0.0,
      0.0,
      0.0,
      0.0,
      0.0,
      0.0,
      0.0,
      0.0,
      0.0,
      0.0,
      0.0,
      0.0,
      0.0,
      0.0,
      0.0,
      0.0,
      0.0,
      0.0,
      0.0,
      0.0,
      0.0,
      0.0,
      0.0,
      0.0,
      0.0,
      0.0,
      0.0,
      0.0,
      0.0,
      0.0,
      0.0,
      0.0,
      0.0,
      0.0,
      0.0,
      0.0,
      0.0,
      0.0,
      0.0,
      0.0,
      0.0,
      0.0,
      0.0,
      0.0,
      0.0,
      0.0,
      0.0,
      0.0,
      0.0,
      0.0,
      0.0,
      0.0,
      0.0
    ]
  },
  "A/Canada_goose/BC/AIVPHL-3402/2022_008d1b8508": {
    "frequencies": [
      0.0,
      0.0,
      0.0,
      0.0,
      0.0,
      0.0,
      0.0,
      0.0,
      0.0,
      0.0,
      0.0,
      0.0,
      0.0,
      0.0,
      0.0,
      0.0,
      0.0,
      0.0,
      0.0,
      0.0,
      0.0,
      0.0,
      0.0,
      0.0,
      0.0,
      0.0,
      0.0,
      0.0,
      0.0,
      0.0,
      0.0,
      0.0,
      0.0,
      0.0,
      0.0,
      0.0,
      0.0,
      0.0,
      0.0,
      0.0,
      0.0,
      0.0,
      0.0,
      0.0,
      0.0,
      0.0,
      0.0,
      0.0,
      0.0,
      0.0,
      0.0,
      0.0,
      0.0,
      0.0,
      0.0,
      0.0,
      0.0,
      0.0,
      0.0,
      0.0,
      0.0,
      0.0,
      0.0,
      0.0,
      0.0,
      0.0,
      0.0,
      0.0,
      0.0,
      0.0,
      0.0,
      0.0,
      0.0,
      0.0,
      0.0,
      0.0
    ]
  },
  "A/Canada_goose/BC/AIVPHL-623/2022_d264880401": {
    "frequencies": [
      0.0,
      0.0,
      0.0,
      0.0,
      0.0,
      0.0,
      0.0,
      0.0,
      0.0,
      0.0,
      0.0,
      0.0,
      0.0,
      0.0,
      0.0,
      0.0,
      0.0,
      0.0,
      0.0,
      0.0,
      0.0,
      0.0,
      0.0,
      0.0,
      0.0,
      0.0,
      0.0,
      0.0,
      0.0,
      0.0,
      0.0,
      0.0,
      0.0,
      0.0,
      0.0,
      0.0,
      0.0,
      0.0,
      0.0,
      0.0,
      0.0,
      0.0,
      0.0,
      0.0,
      0.0,
      0.0,
      0.0,
      0.0,
      0.0,
      0.0,
      0.0,
      0.0,
      0.0,
      0.0,
      0.0,
      0.0,
      0.0,
      0.0,
      0.0,
      0.0,
      0.0,
      0.0,
      0.0,
      0.0,
      0.0,
      0.0,
      0.0,
      0.0,
      0.0,
      0.0,
      0.0,
      0.0,
      0.0,
      0.0,
      0.0,
      0.0
    ]
  },
  "A/Canada_goose/BC/AIVPHL-64/2022_b63e992911": {
    "frequencies": [
      0.0,
      0.0,
      0.0,
      0.0,
      0.0,
      0.0,
      0.0,
      0.0,
      0.0,
      0.0,
      0.0,
      0.0,
      0.0,
      0.0,
      0.0,
      0.0,
      0.0,
      0.0,
      0.0,
      0.0,
      0.0,
      0.0,
      0.0,
      0.0,
      0.0,
      0.0,
      0.0,
      0.0,
      0.0,
      0.0,
      0.0,
      0.0,
      0.0,
      0.0,
      0.0,
      0.0,
      0.0,
      0.0,
      0.0,
      0.0,
      0.0,
      0.0,
      0.0,
      0.0,
      0.0,
      0.0,
      0.0,
      0.0,
      0.0,
      0.0,
      0.0,
      0.0,
      0.0,
      0.0,
      0.0,
      0.0,
      0.0,
      0.0,
      0.0,
      0.0,
      0.0,
      0.0,
      0.0,
      0.0,
      0.0,
      0.0,
      0.0,
      0.0,
      0.0,
      0.0,
      0.0,
      0.0,
      0.0,
      0.0,
      0.0,
      0.0
    ]
  },
  "A/Canada_goose/BC/AIVPHL-654/2022_1e837fe893": {
    "frequencies": [
      0.0,
      0.0,
      0.0,
      0.0,
      0.0,
      0.0,
      0.0,
      0.0,
      0.0,
      0.0,
      0.0,
      0.0,
      0.0,
      0.0,
      0.0,
      0.0,
      0.0,
      0.0,
      0.0,
      0.0,
      0.0,
      0.0,
      0.0,
      0.0,
      0.0,
      0.0,
      0.0,
      0.0,
      0.0,
      0.0,
      0.0,
      0.0,
      0.0,
      0.0,
      0.0,
      0.0,
      0.0,
      0.0,
      0.0,
      0.0,
      0.0,
      0.0,
      0.0,
      0.0,
      0.0,
      0.0,
      0.0,
      0.0,
      0.0,
      0.0,
      0.0,
      0.0,
      0.0,
      0.0,
      0.0,
      0.0,
      0.0,
      0.0,
      0.0,
      0.0,
      0.0,
      0.0,
      0.0,
      0.0,
      0.0,
      0.0,
      0.0,
      0.0,
      0.0,
      0.0,
      0.0,
      0.0,
      0.0,
      0.0,
      0.0,
      0.0
    ]
  },
  "A/Canada_goose/BC/AIVPHL-84/2022_9e73d0dcb4": {
    "frequencies": [
      0.0,
      0.0,
      0.0,
      0.0,
      0.0,
      0.0,
      0.0,
      0.0,
      0.0,
      0.0,
      0.0,
      0.0,
      0.0,
      0.0,
      0.0,
      0.0,
      0.0,
      0.0,
      0.0,
      0.0,
      0.0,
      0.0,
      0.0,
      0.0,
      0.0,
      0.0,
      0.0,
      0.0,
      0.0,
      0.0,
      0.0,
      0.0,
      0.0,
      0.0,
      0.0,
      0.0,
      0.0,
      0.0,
      0.0,
      0.0,
      0.0,
      0.0,
      0.0,
      0.0,
      0.0,
      0.0,
      0.0,
      0.0,
      0.0,
      0.0,
      0.0,
      0.0,
      0.0,
      0.0,
      0.0,
      0.0,
      0.0,
      0.0,
      0.0,
      0.0,
      0.0,
      0.0,
      0.0,
      0.0,
      0.0,
      0.0,
      0.0,
      0.0,
      0.0,
      0.0,
      0.0,
      0.0,
      0.0,
      0.0,
      0.0,
      0.0
    ]
  },
  "A/Canada_goose/BC/FAV-0014-12/2023_d5986aa454": {
    "frequencies": [
      0.0,
      0.0,
      0.0,
      0.0,
      0.0,
      0.0,
      0.0,
      0.0,
      0.0,
      0.0,
      0.0,
      0.0,
      0.0,
      0.0,
      0.0,
      0.0,
      0.0,
      0.0,
      0.0,
      0.0,
      0.0,
      0.0,
      0.0,
      0.0,
      0.0,
      0.0,
      0.0,
      0.0,
      0.0,
      0.0,
      0.0,
      0.0,
      0.0,
      0.0,
      0.0,
      0.0,
      0.0,
      0.0,
      0.0,
      0.0,
      0.0,
      0.0,
      0.0,
      0.0,
      0.0,
      0.0,
      0.0,
      0.0,
      0.0,
      0.0,
      0.0,
      0.0,
      0.0,
      0.0,
      0.0,
      0.0,
      0.0,
      0.0,
      0.0,
      0.0,
      0.0,
      0.0,
      0.0,
      0.0,
      0.0,
      0.0,
      0.0,
      0.0,
      0.0,
      0.0,
      0.0,
      0.0,
      0.0,
      0.0,
      0.0,
      0.0
    ]
  },
  "A/Canada_goose/BC/FAV-0014-2/2023_205d968db9": {
    "frequencies": [
      0.0,
      0.0,
      0.0,
      0.0,
      0.0,
      0.0,
      0.0,
      0.0,
      0.0,
      0.0,
      0.0,
      0.0,
      0.0,
      0.0,
      0.0,
      0.0,
      0.0,
      0.0,
      0.0,
      0.0,
      0.0,
      0.0,
      0.0,
      0.0,
      0.0,
      0.0,
      0.0,
      0.0,
      0.0,
      0.0,
      0.0,
      0.0,
      0.0,
      0.0,
      0.0,
      0.0,
      0.0,
      0.0,
      0.0,
      0.0,
      0.0,
      0.0,
      0.0,
      0.0,
      0.0,
      0.0,
      0.0,
      0.0,
      0.0,
      0.0,
      0.0,
      0.0,
      0.0,
      0.0,
      0.0,
      0.0,
      0.0,
      0.0,
      0.0,
      0.0,
      0.0,
      0.0,
      0.0,
      0.0,
      0.0,
      0.0,
      0.0,
      0.0,
      0.0,
      0.0,
      0.0,
      0.0,
      0.0,
      0.0,
      0.0,
      0.0
    ]
  },
  "A/Canada_goose/BC/FAV-0014-8/2023_cfa213f09f": {
    "frequencies": [
      0.0,
      0.0,
      0.0,
      0.0,
      0.0,
      0.0,
      0.0,
      0.0,
      0.0,
      0.0,
      0.0,
      0.0,
      0.0,
      0.0,
      0.0,
      0.0,
      0.0,
      0.0,
      0.0,
      0.0,
      0.0,
      0.0,
      0.0,
      0.0,
      0.0,
      0.0,
      0.0,
      0.0,
      0.0,
      0.0,
      0.0,
      0.0,
      0.0,
      0.0,
      0.0,
      0.0,
      0.0,
      0.0,
      0.0,
      0.0,
      0.0,
      0.0,
      0.0,
      0.0,
      0.0,
      0.0,
      0.0,
      0.0,
      0.0,
      0.0,
      0.0,
      0.0,
      0.0,
      0.0,
      0.0,
      0.0,
      0.0,
      0.0,
      0.0,
      0.0,
      0.0,
      0.0,
      0.0,
      0.0,
      0.0,
      0.0,
      0.0,
      0.0,
      0.0,
      0.0,
      0.0,
      0.0,
      0.0,
      0.0,
      0.0,
      0.0
    ]
  },
  "A/Canada_goose/BC/FAV-0053-36/2022_0ef5ffec96": {
    "frequencies": [
      0.0,
      0.0,
      0.0,
      0.0,
      0.0,
      0.0,
      0.0,
      0.0,
      0.0,
      0.0,
      0.0,
      0.0,
      0.0,
      0.0,
      0.0,
      0.0,
      0.0,
      0.0,
      0.0,
      0.0,
      0.0,
      0.0,
      0.0,
      0.0,
      0.0,
      0.0,
      0.0,
      0.0,
      0.0,
      0.0,
      0.0,
      0.0,
      0.0,
      0.0,
      0.0,
      0.0,
      0.0,
      0.0,
      0.0,
      0.0,
      0.0,
      0.0,
      0.0,
      0.0,
      0.0,
      0.0,
      0.0,
      0.0,
      0.0,
      0.0,
      0.0,
      0.0,
      0.0,
      0.0,
      0.0,
      0.0,
      0.0,
      0.0,
      0.0,
      0.0,
      0.0,
      0.0,
      0.0,
      0.0,
      0.0,
      0.0,
      0.0,
      0.0,
      0.0,
      0.0,
      0.0,
      0.0,
      0.0,
      0.0,
      0.0,
      0.0
    ]
  },
  "A/Canada_goose/BC/FAV-0669-2/2022_53b5166b99": {
    "frequencies": [
      0.0,
      0.0,
      0.0,
      0.0,
      0.0,
      0.0,
      0.0,
      0.0,
      0.0,
      0.0,
      0.0,
      0.0,
      0.0,
      0.0,
      0.0,
      0.0,
      0.0,
      0.0,
      0.0,
      0.0,
      0.0,
      0.0,
      0.0,
      0.0,
      0.0,
      0.0,
      0.0,
      0.0,
      0.0,
      0.0,
      0.0,
      0.0,
      0.0,
      0.0,
      0.0,
      0.0,
      0.0,
      0.0,
      0.0,
      0.0,
      0.0,
      0.0,
      0.0,
      0.0,
      0.0,
      0.0,
      0.0,
      0.0,
      0.0,
      0.0,
      0.0,
      0.0,
      0.0,
      0.0,
      0.0,
      0.0,
      0.0,
      0.0,
      0.0,
      0.0,
      0.0,
      0.0,
      0.0,
      0.0,
      0.0,
      0.0,
      0.0,
      0.0,
      0.0,
      0.0,
      0.0,
      0.0,
      0.0,
      0.0,
      0.0,
      0.0
    ]
  },
  "A/Canada_goose/BC/FAV-0670-1/2022_78e20c7efc": {
    "frequencies": [
      0.0,
      0.0,
      0.0,
      0.0,
      0.0,
      0.0,
      0.0,
      0.0,
      0.0,
      0.0,
      0.0,
      0.0,
      0.0,
      0.0,
      0.0,
      0.0,
      0.0,
      0.0,
      0.0,
      0.0,
      0.0,
      0.0,
      0.0,
      0.0,
      0.0,
      0.0,
      0.0,
      0.0,
      0.0,
      0.0,
      0.0,
      0.0,
      0.0,
      0.0,
      0.0,
      0.0,
      0.0,
      0.0,
      0.0,
      0.0,
      0.0,
      0.0,
      0.0,
      0.0,
      0.0,
      0.0,
      0.0,
      0.0,
      0.0,
      0.0,
      0.0,
      0.0,
      0.0,
      0.0,
      0.0,
      0.0,
      0.0,
      0.0,
      0.0,
      0.0,
      0.0,
      0.0,
      0.0,
      0.0,
      0.0,
      0.0,
      0.0,
      0.0,
      0.0,
      0.0,
      0.0,
      0.0,
      0.0,
      0.0,
      0.0,
      0.0
    ]
  },
  "A/Canada_goose/BC/FAV-0670-3/2022_050de59a10": {
    "frequencies": [
      0.0,
      0.0,
      0.0,
      0.0,
      0.0,
      0.0,
      0.0,
      0.0,
      0.0,
      0.0,
      0.0,
      0.0,
      0.0,
      0.0,
      0.0,
      0.0,
      0.0,
      0.0,
      0.0,
      0.0,
      0.0,
      0.0,
      0.0,
      0.0,
      0.0,
      0.0,
      0.0,
      0.0,
      0.0,
      0.0,
      0.0,
      0.0,
      0.0,
      0.0,
      0.0,
      0.0,
      0.0,
      0.0,
      0.0,
      0.0,
      0.0,
      0.0,
      0.0,
      0.0,
      0.0,
      0.0,
      0.0,
      0.0,
      0.0,
      0.0,
      0.0,
      0.0,
      0.0,
      0.0,
      0.0,
      0.0,
      0.0,
      0.0,
      0.0,
      0.0,
      0.0,
      0.0,
      0.0,
      0.0,
      0.0,
      0.0,
      0.0,
      0.0,
      0.0,
      0.0,
      0.0,
      0.0,
      0.0,
      0.0,
      0.0,
      0.0
    ]
  },
  "A/Canada_goose/BC/FAV-0795-11/2022_90d7f167b7": {
    "frequencies": [
      0.0,
      0.0,
      0.0,
      0.0,
      0.0,
      0.0,
      0.0,
      0.0,
      0.0,
      0.0,
      0.0,
      0.0,
      0.0,
      0.0,
      0.0,
      0.0,
      0.0,
      0.0,
      0.0,
      0.0,
      0.0,
      0.0,
      0.0,
      0.0,
      0.0,
      0.0,
      0.0,
      0.0,
      0.0,
      0.0,
      0.0,
      0.0,
      0.0,
      0.0,
      0.0,
      0.0,
      0.0,
      0.0,
      0.0,
      0.0,
      0.0,
      0.0,
      0.0,
      0.0,
      0.0,
      0.0,
      0.0,
      0.0,
      0.0,
      0.0,
      0.0,
      0.0,
      0.0,
      0.0,
      0.0,
      0.0,
      0.0,
      0.0,
      0.0,
      0.0,
      0.0,
      0.0,
      0.0,
      0.0,
      0.0,
      0.0,
      0.0,
      0.0,
      0.0,
      0.0,
      0.0,
      0.0,
      0.0,
      0.0,
      0.0,
      0.0
    ]
  },
  "A/Canada_goose/BC/FAV-0795-12/2022_af22b97adc": {
    "frequencies": [
      0.0,
      0.0,
      0.0,
      0.0,
      0.0,
      0.0,
      0.0,
      0.0,
      0.0,
      0.0,
      0.0,
      0.0,
      0.0,
      0.0,
      0.0,
      0.0,
      0.0,
      0.0,
      0.0,
      0.0,
      0.0,
      0.0,
      0.0,
      0.0,
      0.0,
      0.0,
      0.0,
      0.0,
      0.0,
      0.0,
      0.0,
      0.0,
      0.0,
      0.0,
      0.0,
      0.0,
      0.0,
      0.0,
      0.0,
      0.0,
      0.0,
      0.0,
      0.0,
      0.0,
      0.0,
      0.0,
      0.0,
      0.0,
      0.0,
      0.0,
      0.0,
      0.0,
      0.0,
      0.0,
      0.0,
      0.0,
      0.0,
      0.0,
      0.0,
      0.0,
      0.0,
      0.0,
      0.0,
      0.0,
      0.0,
      0.0,
      0.0,
      0.0,
      0.0,
      0.0,
      0.0,
      0.0,
      0.0,
      0.0,
      0.0,
      0.0
    ]
  },
  "A/Canada_goose/BC/FAV-0795-14/2022_9b6f471ce6": {
    "frequencies": [
      0.0,
      0.0,
      0.0,
      0.0,
      0.0,
      0.0,
      0.0,
      0.0,
      0.0,
      0.0,
      0.0,
      0.0,
      0.0,
      0.0,
      0.0,
      0.0,
      0.0,
      0.0,
      0.0,
      0.0,
      0.0,
      0.0,
      0.0,
      0.0,
      0.0,
      0.0,
      0.0,
      0.0,
      0.0,
      0.0,
      0.0,
      0.0,
      0.0,
      0.0,
      0.0,
      0.0,
      0.0,
      0.0,
      0.0,
      0.0,
      0.0,
      0.0,
      0.0,
      0.0,
      0.0,
      0.0,
      0.0,
      0.0,
      0.0,
      0.0,
      0.0,
      0.0,
      0.0,
      0.0,
      0.0,
      0.0,
      0.0,
      0.0,
      0.0,
      0.0,
      0.0,
      0.0,
      0.0,
      0.0,
      0.0,
      0.0,
      0.0,
      0.0,
      0.0,
      0.0,
      0.0,
      0.0,
      0.0,
      0.0,
      0.0,
      0.0
    ]
  },
  "A/Canada_goose/BC/FAV-0795-9/2022_58c2cd515a": {
    "frequencies": [
      0.0,
      0.0,
      0.0,
      0.0,
      0.0,
      0.0,
      0.0,
      0.0,
      0.0,
      0.0,
      0.0,
      0.0,
      0.0,
      0.0,
      0.0,
      0.0,
      0.0,
      0.0,
      0.0,
      0.0,
      0.0,
      0.0,
      0.0,
      0.0,
      0.0,
      0.0,
      0.0,
      0.0,
      0.0,
      0.0,
      0.0,
      0.0,
      0.0,
      0.0,
      0.0,
      0.0,
      0.0,
      0.0,
      0.0,
      0.0,
      0.0,
      0.0,
      0.0,
      0.0,
      0.0,
      0.0,
      0.0,
      0.0,
      0.0,
      0.0,
      0.0,
      0.0,
      0.0,
      0.0,
      0.0,
      0.0,
      0.0,
      0.0,
      0.0,
      0.0,
      0.0,
      0.0,
      0.0,
      0.0,
      0.0,
      0.0,
      0.0,
      0.0,
      0.0,
      0.0,
      0.0,
      0.0,
      0.0,
      0.0,
      0.0,
      0.0
    ]
  },
  "A/Canada_goose/BC/FAV-0856-10/2022_ac383e900f": {
    "frequencies": [
      0.0,
      0.0,
      0.0,
      0.0,
      0.0,
      0.0,
      0.0,
      0.0,
      0.0,
      0.0,
      0.0,
      0.0,
      0.0,
      0.0,
      0.0,
      0.0,
      0.0,
      0.0,
      0.0,
      0.0,
      0.0,
      0.0,
      0.0,
      0.0,
      0.0,
      0.0,
      0.0,
      0.0,
      0.0,
      0.0,
      0.0,
      0.0,
      0.0,
      0.0,
      0.0,
      0.0,
      0.0,
      0.0,
      0.0,
      0.0,
      0.0,
      0.0,
      0.0,
      0.0,
      0.0,
      0.0,
      0.0,
      0.0,
      0.0,
      0.0,
      0.0,
      0.0,
      0.0,
      0.0,
      0.0,
      0.0,
      0.0,
      0.0,
      0.0,
      0.0,
      0.0,
      0.0,
      0.0,
      0.0,
      0.0,
      0.0,
      0.0,
      0.0,
      0.0,
      0.0,
      0.0,
      0.0,
      0.0,
      0.0,
      0.0,
      0.0
    ]
  },
  "A/Canada_goose/BC/FAV-0856-17/2022_b76994652e": {
    "frequencies": [
      0.0,
      0.0,
      0.0,
      0.0,
      0.0,
      0.0,
      0.0,
      0.0,
      0.0,
      0.0,
      0.0,
      0.0,
      0.0,
      0.0,
      0.0,
      0.0,
      0.0,
      0.0,
      0.0,
      0.0,
      0.0,
      0.0,
      0.0,
      0.0,
      0.0,
      0.0,
      0.0,
      0.0,
      0.0,
      0.0,
      0.0,
      0.0,
      0.0,
      0.0,
      0.0,
      0.0,
      0.0,
      0.0,
      0.0,
      0.0,
      0.0,
      0.0,
      0.0,
      0.0,
      0.0,
      0.0,
      0.0,
      0.0,
      0.0,
      0.0,
      0.0,
      0.0,
      0.0,
      0.0,
      0.0,
      0.0,
      0.0,
      0.0,
      0.0,
      0.0,
      0.0,
      0.0,
      0.0,
      0.0,
      0.0,
      0.0,
      0.0,
      0.0,
      0.0,
      0.0,
      0.0,
      0.0,
      0.0,
      0.0,
      0.0,
      0.0
    ]
  },
  "A/Canada_goose/BC/FAV-0856-19/2022_ea122ca9bf": {
    "frequencies": [
      0.0,
      0.0,
      0.0,
      0.0,
      0.0,
      0.0,
      0.0,
      0.0,
      0.0,
      0.0,
      0.0,
      0.0,
      0.0,
      0.0,
      0.0,
      0.0,
      0.0,
      0.0,
      0.0,
      0.0,
      0.0,
      0.0,
      0.0,
      0.0,
      0.0,
      0.0,
      0.0,
      0.0,
      0.0,
      0.0,
      0.0,
      0.0,
      0.0,
      0.0,
      0.0,
      0.0,
      0.0,
      0.0,
      0.0,
      0.0,
      0.0,
      0.0,
      0.0,
      0.0,
      0.0,
      0.0,
      0.0,
      0.0,
      0.0,
      0.0,
      0.0,
      0.0,
      0.0,
      0.0,
      0.0,
      0.0,
      0.0,
      0.0,
      0.0,
      0.0,
      0.0,
      0.0,
      0.0,
      0.0,
      0.0,
      0.0,
      0.0,
      0.0,
      0.0,
      0.0,
      0.0,
      0.0,
      0.0,
      0.0,
      0.0,
      0.0
    ]
  },
  "A/Canada_goose/BC/FAV-0856-8/2022_eeee7c93ed": {
    "frequencies": [
      0.0,
      0.0,
      0.0,
      0.0,
      0.0,
      0.0,
      0.0,
      0.0,
      0.0,
      0.0,
      0.0,
      0.0,
      0.0,
      0.0,
      0.0,
      0.0,
      0.0,
      0.0,
      0.0,
      0.0,
      0.0,
      0.0,
      0.0,
      0.0,
      0.0,
      0.0,
      0.0,
      0.0,
      0.0,
      0.0,
      0.0,
      0.0,
      0.0,
      0.0,
      0.0,
      0.0,
      0.0,
      0.0,
      0.0,
      0.0,
      0.0,
      0.0,
      0.0,
      0.0,
      0.0,
      0.0,
      0.0,
      0.0,
      0.0,
      0.0,
      0.0,
      0.0,
      0.0,
      0.0,
      0.0,
      0.0,
      0.0,
      0.0,
      0.0,
      0.0,
      0.0,
      0.0,
      0.0,
      0.0,
      0.0,
      0.0,
      0.0,
      0.0,
      0.0,
      0.0,
      0.0,
      0.0,
      0.0,
      0.0,
      0.0,
      0.0
    ]
  },
  "A/Canada_goose/BC/FAV-0856-9/2022_4146f42e23": {
    "frequencies": [
      0.0,
      0.0,
      0.0,
      0.0,
      0.0,
      0.0,
      0.0,
      0.0,
      0.0,
      0.0,
      0.0,
      0.0,
      0.0,
      0.0,
      0.0,
      0.0,
      0.0,
      0.0,
      0.0,
      0.0,
      0.0,
      0.0,
      0.0,
      0.0,
      0.0,
      0.0,
      0.0,
      0.0,
      0.0,
      0.0,
      0.0,
      0.0,
      0.0,
      0.0,
      0.0,
      0.0,
      0.0,
      0.0,
      0.0,
      0.0,
      0.0,
      0.0,
      0.0,
      0.0,
      0.0,
      0.0,
      0.0,
      0.0,
      0.0,
      0.0,
      0.0,
      0.0,
      0.0,
      0.0,
      0.0,
      0.0,
      0.0,
      0.0,
      0.0,
      0.0,
      0.0,
      0.0,
      0.0,
      0.0,
      0.0,
      0.0,
      0.0,
      0.0,
      0.0,
      0.0,
      0.0,
      0.0,
      0.0,
      0.0,
      0.0,
      0.0
    ]
  },
  "A/Canada_goose/BC/FAV-0899-1/2022_8dfe429ba8": {
    "frequencies": [
      0.0,
      0.0,
      0.0,
      0.0,
      0.0,
      0.0,
      0.0,
      0.0,
      0.0,
      0.0,
      0.0,
      0.0,
      0.0,
      0.0,
      0.0,
      0.0,
      0.0,
      0.0,
      0.0,
      0.0,
      0.0,
      0.0,
      0.0,
      0.0,
      0.0,
      0.0,
      0.0,
      0.0,
      0.0,
      0.0,
      0.0,
      0.0,
      0.0,
      0.0,
      0.0,
      0.0,
      0.0,
      0.0,
      0.0,
      0.0,
      0.0,
      0.0,
      0.0,
      0.0,
      0.0,
      0.0,
      0.0,
      0.0,
      0.0,
      0.0,
      0.0,
      0.0,
      0.0,
      0.0,
      0.0,
      0.0,
      0.0,
      0.0,
      0.0,
      0.0,
      0.0,
      0.0,
      0.0,
      0.0,
      0.0,
      0.0,
      0.0,
      0.0,
      0.0,
      0.0,
      0.0,
      0.0,
      0.0,
      0.0,
      0.0,
      0.0
    ]
  },
  "A/Canada_goose/BC/FAV-0899-12/2022_5ea9a3827a": {
    "frequencies": [
      0.0,
      0.0,
      0.0,
      0.0,
      0.0,
      0.0,
      0.0,
      0.0,
      0.0,
      0.0,
      0.0,
      0.0,
      0.0,
      0.0,
      0.0,
      0.0,
      0.0,
      0.0,
      0.0,
      0.0,
      0.0,
      0.0,
      0.0,
      0.0,
      0.0,
      0.0,
      0.0,
      0.0,
      0.0,
      0.0,
      0.0,
      0.0,
      0.0,
      0.0,
      0.0,
      0.0,
      0.0,
      0.0,
      0.0,
      0.0,
      0.0,
      0.0,
      0.0,
      0.0,
      0.0,
      0.0,
      0.0,
      0.0,
      0.0,
      0.0,
      0.0,
      0.0,
      0.0,
      0.0,
      0.0,
      0.0,
      0.0,
      0.0,
      0.0,
      0.0,
      0.0,
      0.0,
      0.0,
      0.0,
      0.0,
      0.0,
      0.0,
      0.0,
      0.0,
      0.0,
      0.0,
      0.0,
      0.0,
      0.0,
      0.0,
      0.0
    ]
  },
  "A/Canada_goose/BC/FAV-0899-15/2022_b06d14adc4": {
    "frequencies": [
      0.0,
      0.0,
      0.0,
      0.0,
      0.0,
      0.0,
      0.0,
      0.0,
      0.0,
      0.0,
      0.0,
      0.0,
      0.0,
      0.0,
      0.0,
      0.0,
      0.0,
      0.0,
      0.0,
      0.0,
      0.0,
      0.0,
      0.0,
      0.0,
      0.0,
      0.0,
      0.0,
      0.0,
      0.0,
      0.0,
      0.0,
      0.0,
      0.0,
      0.0,
      0.0,
      0.0,
      0.0,
      0.0,
      0.0,
      0.0,
      0.0,
      0.0,
      0.0,
      0.0,
      0.0,
      0.0,
      0.0,
      0.0,
      0.0,
      0.0,
      0.0,
      0.0,
      0.0,
      0.0,
      0.0,
      0.0,
      0.0,
      0.0,
      0.0,
      0.0,
      0.0,
      0.0,
      0.0,
      0.0,
      0.0,
      0.0,
      0.0,
      0.0,
      0.0,
      0.0,
      0.0,
      0.0,
      0.0,
      0.0,
      0.0,
      0.0
    ]
  },
  "A/Canada_goose/BC/FAV-0899-2/2022_89a5c56fc1": {
    "frequencies": [
      0.0,
      0.0,
      0.0,
      0.0,
      0.0,
      0.0,
      0.0,
      0.0,
      0.0,
      0.0,
      0.0,
      0.0,
      0.0,
      0.0,
      0.0,
      0.0,
      0.0,
      0.0,
      0.0,
      0.0,
      0.0,
      0.0,
      0.0,
      0.0,
      0.0,
      0.0,
      0.0,
      0.0,
      0.0,
      0.0,
      0.0,
      0.0,
      0.0,
      0.0,
      0.0,
      0.0,
      0.0,
      0.0,
      0.0,
      0.0,
      0.0,
      0.0,
      0.0,
      0.0,
      0.0,
      0.0,
      0.0,
      0.0,
      0.0,
      0.0,
      0.0,
      0.0,
      0.0,
      0.0,
      0.0,
      0.0,
      0.0,
      0.0,
      0.0,
      0.0,
      0.0,
      0.0,
      0.0,
      0.0,
      0.0,
      0.0,
      0.0,
      0.0,
      0.0,
      0.0,
      0.0,
      0.0,
      0.0,
      0.0,
      0.0,
      0.0
    ]
  },
  "A/Canada_goose/BC/FAV-0899-3/2022_c553591868": {
    "frequencies": [
      0.0,
      0.0,
      0.0,
      0.0,
      0.0,
      0.0,
      0.0,
      0.0,
      0.0,
      0.0,
      0.0,
      0.0,
      0.0,
      0.0,
      0.0,
      0.0,
      0.0,
      0.0,
      0.0,
      0.0,
      0.0,
      0.0,
      0.0,
      0.0,
      0.0,
      0.0,
      0.0,
      0.0,
      0.0,
      0.0,
      0.0,
      0.0,
      0.0,
      0.0,
      0.0,
      0.0,
      0.0,
      0.0,
      0.0,
      0.0,
      0.0,
      0.0,
      0.0,
      0.0,
      0.0,
      0.0,
      0.0,
      0.0,
      0.0,
      0.0,
      0.0,
      0.0,
      0.0,
      0.0,
      0.0,
      0.0,
      0.0,
      0.0,
      0.0,
      0.0,
      0.0,
      0.0,
      0.0,
      0.0,
      0.0,
      0.0,
      0.0,
      0.0,
      0.0,
      0.0,
      0.0,
      0.0,
      0.0,
      0.0,
      0.0,
      0.0
    ]
  },
  "A/Canada_goose/BC/FAV-0899-4/2022_950ad46551": {
    "frequencies": [
      0.0,
      0.0,
      0.0,
      0.0,
      0.0,
      0.0,
      0.0,
      0.0,
      0.0,
      0.0,
      0.0,
      0.0,
      0.0,
      0.0,
      0.0,
      0.0,
      0.0,
      0.0,
      0.0,
      0.0,
      0.0,
      0.0,
      0.0,
      0.0,
      0.0,
      0.0,
      0.0,
      0.0,
      0.0,
      0.0,
      0.0,
      0.0,
      0.0,
      0.0,
      0.0,
      0.0,
      0.0,
      0.0,
      0.0,
      0.0,
      0.0,
      0.0,
      0.0,
      0.0,
      0.0,
      0.0,
      0.0,
      0.0,
      0.0,
      0.0,
      0.0,
      0.0,
      0.0,
      0.0,
      0.0,
      0.0,
      0.0,
      0.0,
      0.0,
      0.0,
      0.0,
      0.0,
      0.0,
      0.0,
      0.0,
      0.0,
      0.0,
      0.0,
      0.0,
      0.0,
      0.0,
      0.0,
      0.0,
      0.0,
      0.0,
      0.0
    ]
  },
  "A/Canada_goose/BC/FAV-0899-5/2022_84faa70573": {
    "frequencies": [
      0.0,
      0.0,
      0.0,
      0.0,
      0.0,
      0.0,
      0.0,
      0.0,
      0.0,
      0.0,
      0.0,
      0.0,
      0.0,
      0.0,
      0.0,
      0.0,
      0.0,
      0.0,
      0.0,
      0.0,
      0.0,
      0.0,
      0.0,
      0.0,
      0.0,
      0.0,
      0.0,
      0.0,
      0.0,
      0.0,
      0.0,
      0.0,
      0.0,
      0.0,
      0.0,
      0.0,
      0.0,
      0.0,
      0.0,
      0.0,
      0.0,
      0.0,
      0.0,
      0.0,
      0.0,
      0.0,
      0.0,
      0.0,
      0.0,
      0.0,
      0.0,
      0.0,
      0.0,
      0.0,
      0.0,
      0.0,
      0.0,
      0.0,
      0.0,
      0.0,
      0.0,
      0.0,
      0.0,
      0.0,
      0.0,
      0.0,
      0.0,
      0.0,
      0.0,
      0.0,
      0.0,
      0.0,
      0.0,
      0.0,
      0.0,
      0.0
    ]
  },
  "A/Canada_goose/BC/FAV-0899-7/2022_d7204a60c8": {
    "frequencies": [
      0.0,
      0.0,
      0.0,
      0.0,
      0.0,
      0.0,
      0.0,
      0.0,
      0.0,
      0.0,
      0.0,
      0.0,
      0.0,
      0.0,
      0.0,
      0.0,
      0.0,
      0.0,
      0.0,
      0.0,
      0.0,
      0.0,
      0.0,
      0.0,
      0.0,
      0.0,
      0.0,
      0.0,
      0.0,
      0.0,
      0.0,
      0.0,
      0.0,
      0.0,
      0.0,
      0.0,
      0.0,
      0.0,
      0.0,
      0.0,
      0.0,
      0.0,
      0.0,
      0.0,
      0.0,
      0.0,
      0.0,
      0.0,
      0.0,
      0.0,
      0.0,
      0.0,
      0.0,
      0.0,
      0.0,
      0.0,
      0.0,
      0.0,
      0.0,
      0.0,
      0.0,
      0.0,
      0.0,
      0.0,
      0.0,
      0.0,
      0.0,
      0.0,
      0.0,
      0.0,
      0.0,
      0.0,
      0.0,
      0.0,
      0.0,
      0.0
    ]
  },
  "A/Canada_goose/BC/FAV-1294-11/2022_bb87eb82c8": {
    "frequencies": [
      0.0,
      0.0,
      0.0,
      0.0,
      0.0,
      0.0,
      0.0,
      0.0,
      0.0,
      0.0,
      0.0,
      0.0,
      0.0,
      0.0,
      0.0,
      0.0,
      0.0,
      0.0,
      0.0,
      0.0,
      0.0,
      0.0,
      0.0,
      0.0,
      0.0,
      0.0,
      0.0,
      0.0,
      0.0,
      0.0,
      0.0,
      0.0,
      0.0,
      0.0,
      0.0,
      0.0,
      0.0,
      0.0,
      0.0,
      0.0,
      0.0,
      0.0,
      0.0,
      0.0,
      0.0,
      0.0,
      0.0,
      0.0,
      0.0,
      0.0,
      0.0,
      0.0,
      0.0,
      0.0,
      0.0,
      0.0,
      0.0,
      0.0,
      0.0,
      0.0,
      0.0,
      0.0,
      0.0,
      0.0,
      0.0,
      0.0,
      0.0,
      0.0,
      0.0,
      0.0,
      0.0,
      0.0,
      0.0,
      0.0,
      0.0,
      0.0
    ]
  },
  "A/Canada_goose/BC/FAV-1294-13/2022_aa78cc783e": {
    "frequencies": [
      0.0,
      0.0,
      0.0,
      0.0,
      0.0,
      0.0,
      0.0,
      0.0,
      0.0,
      0.0,
      0.0,
      0.0,
      0.0,
      0.0,
      0.0,
      0.0,
      0.0,
      0.0,
      0.0,
      0.0,
      0.0,
      0.0,
      0.0,
      0.0,
      0.0,
      0.0,
      0.0,
      0.0,
      0.0,
      0.0,
      0.0,
      0.0,
      0.0,
      0.0,
      0.0,
      0.0,
      0.0,
      0.0,
      0.0,
      0.0,
      0.0,
      0.0,
      0.0,
      0.0,
      0.0,
      0.0,
      0.0,
      0.0,
      0.0,
      0.0,
      0.0,
      0.0,
      0.0,
      0.0,
      0.0,
      0.0,
      0.0,
      0.0,
      0.0,
      0.0,
      0.0,
      0.0,
      0.0,
      0.0,
      0.0,
      0.0,
      0.0,
      0.0,
      0.0,
      0.0,
      0.0,
      0.0,
      0.0,
      0.0,
      0.0,
      0.0
    ]
  },
  "A/Canada_goose/BC/FAV-1294-3/2022_5042b1b07b": {
    "frequencies": [
      0.0,
      0.0,
      0.0,
      0.0,
      0.0,
      0.0,
      0.0,
      0.0,
      0.0,
      0.0,
      0.0,
      0.0,
      0.0,
      0.0,
      0.0,
      0.0,
      0.0,
      0.0,
      0.0,
      0.0,
      0.0,
      0.0,
      0.0,
      0.0,
      0.0,
      0.0,
      0.0,
      0.0,
      0.0,
      0.0,
      0.0,
      0.0,
      0.0,
      0.0,
      0.0,
      0.0,
      0.0,
      0.0,
      0.0,
      0.0,
      0.0,
      0.0,
      0.0,
      0.0,
      0.0,
      0.0,
      0.0,
      0.0,
      0.0,
      0.0,
      0.0,
      0.0,
      0.0,
      0.0,
      0.0,
      0.0,
      0.0,
      0.0,
      0.0,
      0.0,
      0.0,
      0.0,
      0.0,
      0.0,
      0.0,
      0.0,
      0.0,
      0.0,
      0.0,
      0.0,
      0.0,
      0.0,
      0.0,
      0.0,
      0.0,
      0.0
    ]
  },
  "A/Canada_goose/BC/FAV-1294-4/2022_4c5e9dad7a": {
    "frequencies": [
      0.0,
      0.0,
      0.0,
      0.0,
      0.0,
      0.0,
      0.0,
      0.0,
      0.0,
      0.0,
      0.0,
      0.0,
      0.0,
      0.0,
      0.0,
      0.0,
      0.0,
      0.0,
      0.0,
      0.0,
      0.0,
      0.0,
      0.0,
      0.0,
      0.0,
      0.0,
      0.0,
      0.0,
      0.0,
      0.0,
      0.0,
      0.0,
      0.0,
      0.0,
      0.0,
      0.0,
      0.0,
      0.0,
      0.0,
      0.0,
      0.0,
      0.0,
      0.0,
      0.0,
      0.0,
      0.0,
      0.0,
      0.0,
      0.0,
      0.0,
      0.0,
      0.0,
      0.0,
      0.0,
      0.0,
      0.0,
      0.0,
      0.0,
      0.0,
      0.0,
      0.0,
      0.0,
      0.0,
      0.0,
      0.0,
      0.0,
      0.0,
      0.0,
      0.0,
      0.0,
      0.0,
      0.0,
      0.0,
      0.0,
      0.0,
      0.0
    ]
  },
  "A/Canada_goose/BC/FAV-1294-8/2022_00d00e5b58": {
    "frequencies": [
      0.0,
      0.0,
      0.0,
      0.0,
      0.0,
      0.0,
      0.0,
      0.0,
      0.0,
      0.0,
      0.0,
      0.0,
      0.0,
      0.0,
      0.0,
      0.0,
      0.0,
      0.0,
      0.0,
      0.0,
      0.0,
      0.0,
      0.0,
      0.0,
      0.0,
      0.0,
      0.0,
      0.0,
      0.0,
      0.0,
      0.0,
      0.0,
      0.0,
      0.0,
      0.0,
      0.0,
      0.0,
      0.0,
      0.0,
      0.0,
      0.0,
      0.0,
      0.0,
      0.0,
      0.0,
      0.0,
      0.0,
      0.0,
      0.0,
      0.0,
      0.0,
      0.0,
      0.0,
      0.0,
      0.0,
      0.0,
      0.0,
      0.0,
      0.0,
      0.0,
      0.0,
      0.0,
      0.0,
      0.0,
      0.0,
      0.0,
      0.0,
      0.0,
      0.0,
      0.0,
      0.0,
      0.0,
      0.0,
      0.0,
      0.0,
      0.0
    ]
  },
  "A/Canada_goose/BC/FAV-1294-9/2022_bd667cc246": {
    "frequencies": [
      0.0,
      0.0,
      0.0,
      0.0,
      0.0,
      0.0,
      0.0,
      0.0,
      0.0,
      0.0,
      0.0,
      0.0,
      0.0,
      0.0,
      0.0,
      0.0,
      0.0,
      0.0,
      0.0,
      0.0,
      0.0,
      0.0,
      0.0,
      0.0,
      0.0,
      0.0,
      0.0,
      0.0,
      0.0,
      0.0,
      0.0,
      0.0,
      0.0,
      0.0,
      0.0,
      0.0,
      0.0,
      0.0,
      0.0,
      0.0,
      0.0,
      0.0,
      0.0,
      0.0,
      0.0,
      0.0,
      0.0,
      0.0,
      0.0,
      0.0,
      0.0,
      0.0,
      0.0,
      0.0,
      0.0,
      0.0,
      0.0,
      0.0,
      0.0,
      0.0,
      0.0,
      0.0,
      0.0,
      0.0,
      0.0,
      0.0,
      0.0,
      0.0,
      0.0,
      0.0,
      0.0,
      0.0,
      0.0,
      0.0,
      0.0,
      0.0
    ]
  },
  "A/Canada_goose/BC/OTH-0097-23/2022_580bd2365c": {
    "frequencies": [
      0.0,
      0.0,
      0.0,
      0.0,
      0.0,
      0.0,
      0.0,
      0.0,
      0.0,
      0.0,
      0.0,
      0.0,
      0.0,
      0.0,
      0.0,
      0.0,
      0.0,
      0.0,
      0.0,
      0.0,
      0.0,
      0.0,
      0.0,
      0.0,
      0.0,
      0.0,
      0.0,
      0.0,
      0.0,
      0.0,
      0.0,
      0.0,
      0.0,
      0.0,
      0.0,
      0.0,
      0.0,
      0.0,
      0.0,
      0.0,
      0.0,
      0.0,
      0.0,
      0.0,
      0.0,
      0.0,
      0.0,
      0.0,
      0.0,
      0.0,
      0.0,
      0.0,
      0.0,
      0.0,
      0.0,
      0.0,
      0.0,
      0.0,
      0.0,
      0.0,
      0.0,
      0.0,
      0.0,
      0.0,
      0.0,
      0.0,
      0.0,
      0.0,
      0.0,
      0.0,
      0.0,
      0.0,
      0.0,
      0.0,
      0.0,
      0.0
    ]
  },
  "A/Canada_goose/BC/OTH-0097-26/2022_19da10c5c1": {
    "frequencies": [
      0.0,
      0.0,
      0.0,
      0.0,
      0.0,
      0.0,
      0.0,
      0.0,
      0.0,
      0.0,
      0.0,
      0.0,
      0.0,
      0.0,
      0.0,
      0.0,
      0.0,
      0.0,
      0.0,
      0.0,
      0.0,
      0.0,
      0.0,
      0.0,
      0.0,
      0.0,
      0.0,
      0.0,
      0.0,
      0.0,
      0.0,
      0.0,
      0.0,
      0.0,
      0.0,
      0.0,
      0.0,
      0.0,
      0.0,
      0.0,
      0.0,
      0.0,
      0.0,
      0.0,
      0.0,
      0.0,
      0.0,
      0.0,
      0.0,
      0.0,
      0.0,
      0.0,
      0.0,
      0.0,
      0.0,
      0.0,
      0.0,
      0.0,
      0.0,
      0.0,
      0.0,
      0.0,
      0.0,
      0.0,
      0.0,
      0.0,
      0.0,
      0.0,
      0.0,
      0.0,
      0.0,
      0.0,
      0.0,
      0.0,
      0.0,
      0.0
    ]
  },
  "A/Canada_goose/BC/OTH-0097-7/2022_de5b321785": {
    "frequencies": [
      0.0,
      0.0,
      0.0,
      0.0,
      0.0,
      0.0,
      0.0,
      0.0,
      0.0,
      0.0,
      0.0,
      0.0,
      0.0,
      0.0,
      0.0,
      0.0,
      0.0,
      0.0,
      0.0,
      0.0,
      0.0,
      0.0,
      0.0,
      0.0,
      0.0,
      0.0,
      0.0,
      0.0,
      0.0,
      0.0,
      0.0,
      0.0,
      0.0,
      0.0,
      0.0,
      0.0,
      0.0,
      0.0,
      0.0,
      0.0,
      0.0,
      0.0,
      0.0,
      0.0,
      0.0,
      0.0,
      0.0,
      0.0,
      0.0,
      0.0,
      0.0,
      0.0,
      0.0,
      0.0,
      0.0,
      0.0,
      0.0,
      0.0,
      0.0,
      0.0,
      0.0,
      0.0,
      0.0,
      0.0,
      0.0,
      0.0,
      0.0,
      0.0,
      0.0,
      0.0,
      0.0,
      0.0,
      0.0,
      0.0,
      0.0,
      0.0
    ]
  },
  "A/Canada_goose/BC/OTH-0134-1/2022_76ac59caf8": {
    "frequencies": [
      0.0,
      0.0,
      0.0,
      0.0,
      0.0,
      0.0,
      0.0,
      0.0,
      0.0,
      0.0,
      0.0,
      0.0,
      0.0,
      0.0,
      0.0,
      0.0,
      0.0,
      0.0,
      0.0,
      0.0,
      0.0,
      0.0,
      0.0,
      0.0,
      0.0,
      0.0,
      0.0,
      0.0,
      0.0,
      0.0,
      0.0,
      0.0,
      0.0,
      0.0,
      0.0,
      0.0,
      0.0,
      0.0,
      0.0,
      0.0,
      0.0,
      0.0,
      0.0,
      0.0,
      0.0,
      0.0,
      0.0,
      0.0,
      0.0,
      0.0,
      0.0,
      0.0,
      0.0,
      0.0,
      0.0,
      0.0,
      0.0,
      0.0,
      0.0,
      0.0,
      0.0,
      0.0,
      0.0,
      0.0,
      0.0,
      0.0,
      0.0,
      0.0,
      0.0,
      0.0,
      0.0,
      0.0,
      0.0,
      0.0,
      0.0,
      0.0
    ]
  },
  "A/Canada_goose/BC/OTH-0134-12/2022_a72ab98090": {
    "frequencies": [
      0.0,
      0.0,
      0.0,
      0.0,
      0.0,
      0.0,
      0.0,
      0.0,
      0.0,
      0.0,
      0.0,
      0.0,
      0.0,
      0.0,
      0.0,
      0.0,
      0.0,
      0.0,
      0.0,
      0.0,
      0.0,
      0.0,
      0.0,
      0.0,
      0.0,
      0.0,
      0.0,
      0.0,
      0.0,
      0.0,
      0.0,
      0.0,
      0.0,
      0.0,
      0.0,
      0.0,
      0.0,
      0.0,
      0.0,
      0.0,
      0.0,
      0.0,
      0.0,
      0.0,
      0.0,
      0.0,
      0.0,
      0.0,
      0.0,
      0.0,
      0.0,
      0.0,
      0.0,
      0.0,
      0.0,
      0.0,
      0.0,
      0.0,
      0.0,
      0.0,
      0.0,
      0.0,
      0.0,
      0.0,
      0.0,
      0.0,
      0.0,
      0.0,
      0.0,
      0.0,
      0.0,
      0.0,
      0.0,
      0.0,
      0.0,
      0.0
    ]
  },
  "A/Canada_goose/BC/OTH-0134-13/2022_0da630bf5b": {
    "frequencies": [
      0.0,
      0.0,
      0.0,
      0.0,
      0.0,
      0.0,
      0.0,
      0.0,
      0.0,
      0.0,
      0.0,
      0.0,
      0.0,
      0.0,
      0.0,
      0.0,
      0.0,
      0.0,
      0.0,
      0.0,
      0.0,
      0.0,
      0.0,
      0.0,
      0.0,
      0.0,
      0.0,
      0.0,
      0.0,
      0.0,
      0.0,
      0.0,
      0.0,
      0.0,
      0.0,
      0.0,
      0.0,
      0.0,
      0.0,
      0.0,
      0.0,
      0.0,
      0.0,
      0.0,
      0.0,
      0.0,
      0.0,
      0.0,
      0.0,
      0.0,
      0.0,
      0.0,
      0.0,
      0.0,
      0.0,
      0.0,
      0.0,
      0.0,
      0.0,
      0.0,
      0.0,
      0.0,
      0.0,
      0.0,
      0.0,
      0.0,
      0.0,
      0.0,
      0.0,
      0.0,
      0.0,
      0.0,
      0.0,
      0.0,
      0.0,
      0.0
    ]
  },
  "A/Canada_goose/BC/OTH-0134-14/2022_bad2a75f7c": {
    "frequencies": [
      0.0,
      0.0,
      0.0,
      0.0,
      0.0,
      0.0,
      0.0,
      0.0,
      0.0,
      0.0,
      0.0,
      0.0,
      0.0,
      0.0,
      0.0,
      0.0,
      0.0,
      0.0,
      0.0,
      0.0,
      0.0,
      0.0,
      0.0,
      0.0,
      0.0,
      0.0,
      0.0,
      0.0,
      0.0,
      0.0,
      0.0,
      0.0,
      0.0,
      0.0,
      0.0,
      0.0,
      0.0,
      0.0,
      0.0,
      0.0,
      0.0,
      0.0,
      0.0,
      0.0,
      0.0,
      0.0,
      0.0,
      0.0,
      0.0,
      0.0,
      0.0,
      0.0,
      0.0,
      0.0,
      0.0,
      0.0,
      0.0,
      0.0,
      0.0,
      0.0,
      0.0,
      0.0,
      0.0,
      0.0,
      0.0,
      0.0,
      0.0,
      0.0,
      0.0,
      0.0,
      0.0,
      0.0,
      0.0,
      0.0,
      0.0,
      0.0
    ]
  },
  "A/Canada_goose/BC/OTH-0134-15/2022_c0835541e5": {
    "frequencies": [
      0.0,
      0.0,
      0.0,
      0.0,
      0.0,
      0.0,
      0.0,
      0.0,
      0.0,
      0.0,
      0.0,
      0.0,
      0.0,
      0.0,
      0.0,
      0.0,
      0.0,
      0.0,
      0.0,
      0.0,
      0.0,
      0.0,
      0.0,
      0.0,
      0.0,
      0.0,
      0.0,
      0.0,
      0.0,
      0.0,
      0.0,
      0.0,
      0.0,
      0.0,
      0.0,
      0.0,
      0.0,
      0.0,
      0.0,
      0.0,
      0.0,
      0.0,
      0.0,
      0.0,
      0.0,
      0.0,
      0.0,
      0.0,
      0.0,
      0.0,
      0.0,
      0.0,
      0.0,
      0.0,
      0.0,
      0.0,
      0.0,
      0.0,
      0.0,
      0.0,
      0.0,
      0.0,
      0.0,
      0.0,
      0.0,
      0.0,
      0.0,
      0.0,
      0.0,
      0.0,
      0.0,
      0.0,
      0.0,
      0.0,
      0.0,
      0.0
    ]
  },
  "A/Canada_goose/BC/OTH-0134-16/2022_c93aa0e69d": {
    "frequencies": [
      0.0,
      0.0,
      0.0,
      0.0,
      0.0,
      0.0,
      0.0,
      0.0,
      0.0,
      0.0,
      0.0,
      0.0,
      0.0,
      0.0,
      0.0,
      0.0,
      0.0,
      0.0,
      0.0,
      0.0,
      0.0,
      0.0,
      0.0,
      0.0,
      0.0,
      0.0,
      0.0,
      0.0,
      0.0,
      0.0,
      0.0,
      0.0,
      0.0,
      0.0,
      0.0,
      0.0,
      0.0,
      0.0,
      0.0,
      0.0,
      0.0,
      0.0,
      0.0,
      0.0,
      0.0,
      0.0,
      0.0,
      0.0,
      0.0,
      0.0,
      0.0,
      0.0,
      0.0,
      0.0,
      0.0,
      0.0,
      0.0,
      0.0,
      0.0,
      0.0,
      0.0,
      0.0,
      0.0,
      0.0,
      0.0,
      0.0,
      0.0,
      0.0,
      0.0,
      0.0,
      0.0,
      0.0,
      0.0,
      0.0,
      0.0,
      0.0
    ]
  },
  "A/Canada_goose/BC/OTH-0134-17/2022_ead0d1b57a": {
    "frequencies": [
      0.0,
      0.0,
      0.0,
      0.0,
      0.0,
      0.0,
      0.0,
      0.0,
      0.0,
      0.0,
      0.0,
      0.0,
      0.0,
      0.0,
      0.0,
      0.0,
      0.0,
      0.0,
      0.0,
      0.0,
      0.0,
      0.0,
      0.0,
      0.0,
      0.0,
      0.0,
      0.0,
      0.0,
      0.0,
      0.0,
      0.0,
      0.0,
      0.0,
      0.0,
      0.0,
      0.0,
      0.0,
      0.0,
      0.0,
      0.0,
      0.0,
      0.0,
      0.0,
      0.0,
      0.0,
      0.0,
      0.0,
      0.0,
      0.0,
      0.0,
      0.0,
      0.0,
      0.0,
      0.0,
      0.0,
      0.0,
      0.0,
      0.0,
      0.0,
      0.0,
      0.0,
      0.0,
      0.0,
      0.0,
      0.0,
      0.0,
      0.0,
      0.0,
      0.0,
      0.0,
      0.0,
      0.0,
      0.0,
      0.0,
      0.0,
      0.0
    ]
  },
  "A/Canada_goose/BC/OTH-0134-8/2022_cdc7c843d4": {
    "frequencies": [
      0.0,
      0.0,
      0.0,
      0.0,
      0.0,
      0.0,
      0.0,
      0.0,
      0.0,
      0.0,
      0.0,
      0.0,
      0.0,
      0.0,
      0.0,
      0.0,
      0.0,
      0.0,
      0.0,
      0.0,
      0.0,
      0.0,
      0.0,
      0.0,
      0.0,
      0.0,
      0.0,
      0.0,
      0.0,
      0.0,
      0.0,
      0.0,
      0.0,
      0.0,
      0.0,
      0.0,
      0.0,
      0.0,
      0.0,
      0.0,
      0.0,
      0.0,
      0.0,
      0.0,
      0.0,
      0.0,
      0.0,
      0.0,
      0.0,
      0.0,
      0.0,
      0.0,
      0.0,
      0.0,
      0.0,
      0.0,
      0.0,
      0.0,
      0.0,
      0.0,
      0.0,
      0.0,
      0.0,
      0.0,
      0.0,
      0.0,
      0.0,
      0.0,
      0.0,
      0.0,
      0.0,
      0.0,
      0.0,
      0.0,
      0.0,
      0.0
    ]
  },
  "A/Canada_goose/BC/OTH-0134-9/2022_069e67acb2": {
    "frequencies": [
      0.0,
      0.0,
      0.0,
      0.0,
      0.0,
      0.0,
      0.0,
      0.0,
      0.0,
      0.0,
      0.0,
      0.0,
      0.0,
      0.0,
      0.0,
      0.0,
      0.0,
      0.0,
      0.0,
      0.0,
      0.0,
      0.0,
      0.0,
      0.0,
      0.0,
      0.0,
      0.0,
      0.0,
      0.0,
      0.0,
      0.0,
      0.0,
      0.0,
      0.0,
      0.0,
      0.0,
      0.0,
      0.0,
      0.0,
      0.0,
      0.0,
      0.0,
      0.0,
      0.0,
      0.0,
      0.0,
      0.0,
      0.0,
      0.0,
      0.0,
      0.0,
      0.0,
      0.0,
      0.0,
      0.0,
      0.0,
      0.0,
      0.0,
      0.0,
      0.0,
      0.0,
      0.0,
      0.0,
      0.0,
      0.0,
      0.0,
      0.0,
      0.0,
      0.0,
      0.0,
      0.0,
      0.0,
      0.0,
      0.0,
      0.0,
      0.0
    ]
  },
  "A/Canada_goose/California/22-021273-001/2022_286ab010e0": {
    "frequencies": [
      0.0,
      0.0,
      0.0,
      0.0,
      0.0,
      0.0,
      0.0,
      0.0,
      0.0,
      0.0,
      0.0,
      0.0,
      0.0,
      0.0,
      0.0,
      0.0,
      0.0,
      0.0,
      0.0,
      0.0,
      0.0,
      0.0,
      0.0,
      0.0,
      0.0,
      0.0,
      0.0,
      0.0,
      0.0,
      0.0,
      0.0,
      0.0,
      0.0,
      0.0,
      0.0,
      0.0,
      0.0,
      0.0,
      0.0,
      0.0,
      0.0,
      0.0,
      0.0,
      0.0,
      0.0,
      0.0,
      0.0,
      0.0,
      0.0,
      0.0,
      0.0,
      0.0,
      0.0,
      0.0,
      0.0,
      0.0,
      0.0,
      0.0,
      0.0,
      0.0,
      0.0,
      0.0,
      0.0,
      0.0,
      0.0,
      0.0,
      0.0,
      0.0,
      0.0,
      0.0,
      0.0,
      0.0,
      0.0,
      0.0,
      0.0,
      0.0
    ]
  },
  "A/Canada_goose/California/22-021273-002/2022_74e6924ec0": {
    "frequencies": [
      0.0,
      0.0,
      0.0,
      0.0,
      0.0,
      0.0,
      0.0,
      0.0,
      0.0,
      0.0,
      0.0,
      0.0,
      0.0,
      0.0,
      0.0,
      0.0,
      0.0,
      0.0,
      0.0,
      0.0,
      0.0,
      0.0,
      0.0,
      0.0,
      0.0,
      0.0,
      0.0,
      0.0,
      0.0,
      0.0,
      0.0,
      0.0,
      0.0,
      0.0,
      0.0,
      0.0,
      0.0,
      0.0,
      0.0,
      0.0,
      0.0,
      0.0,
      0.0,
      0.0,
      0.0,
      0.0,
      0.0,
      0.0,
      0.0,
      0.0,
      0.0,
      0.0,
      0.0,
      0.0,
      0.0,
      0.0,
      0.0,
      0.0,
      0.0,
      0.0,
      0.0,
      0.0,
      0.0,
      0.0,
      0.0,
      0.0,
      0.0,
      0.0,
      0.0,
      0.0,
      0.0,
      0.0,
      0.0,
      0.0,
      0.0,
      0.0
    ]
  },
  "A/Canada_goose/California/22-022155-001/2022_8de0474173": {
    "frequencies": [
      0.0,
      0.0,
      0.0,
      0.0,
      0.0,
      0.0,
      0.0,
      0.0,
      0.0,
      0.0,
      0.0,
      0.0,
      0.0,
      0.0,
      0.0,
      0.0,
      0.0,
      0.0,
      0.0,
      0.0,
      0.0,
      0.0,
      0.0,
      0.0,
      0.0,
      0.0,
      0.0,
      0.0,
      0.0,
      0.0,
      0.0,
      0.0,
      0.0,
      0.0,
      0.0,
      0.0,
      0.0,
      0.0,
      0.0,
      0.0,
      0.0,
      0.0,
      0.0,
      0.0,
      0.0,
      0.0,
      0.0,
      0.0,
      0.0,
      0.0,
      0.0,
      0.0,
      0.0,
      0.0,
      0.0,
      0.0,
      0.0,
      0.0,
      0.0,
      0.0,
      0.0,
      0.0,
      0.0,
      0.0,
      0.0,
      0.0,
      0.0,
      0.0,
      0.0,
      0.0,
      0.0,
      0.0,
      0.0,
      0.0,
      0.0,
      0.0
    ]
  },
  "A/Canada_goose/California/22-022155-002/2022_9106274c98": {
    "frequencies": [
      0.0,
      0.0,
      0.0,
      0.0,
      0.0,
      0.0,
      0.0,
      0.0,
      0.0,
      0.0,
      0.0,
      0.0,
      0.0,
      0.0,
      0.0,
      0.0,
      0.0,
      0.0,
      0.0,
      0.0,
      0.0,
      0.0,
      0.0,
      0.0,
      0.0,
      0.0,
      0.0,
      0.0,
      0.0,
      0.0,
      0.0,
      0.0,
      0.0,
      0.0,
      0.0,
      0.0,
      0.0,
      0.0,
      0.0,
      0.0,
      0.0,
      0.0,
      0.0,
      0.0,
      0.0,
      0.0,
      0.0,
      0.0,
      0.0,
      0.0,
      0.0,
      0.0,
      0.0,
      0.0,
      0.0,
      0.0,
      0.0,
      0.0,
      0.0,
      0.0,
      0.0,
      0.0,
      0.0,
      0.0,
      0.0,
      0.0,
      0.0,
      0.0,
      0.0,
      0.0,
      0.0,
      0.0,
      0.0,
      0.0,
      0.0,
      0.0
    ]
  },
  "A/Canada_goose/California/22-022940-001/2022_2fd1556b2c": {
    "frequencies": [
      0.0,
      0.0,
      0.0,
      0.0,
      0.0,
      0.0,
      0.0,
      0.0,
      0.0,
      0.0,
      0.0,
      0.0,
      0.0,
      0.0,
      0.0,
      0.0,
      0.0,
      0.0,
      0.0,
      0.0,
      0.0,
      0.0,
      0.0,
      0.0,
      0.0,
      0.0,
      0.0,
      0.0,
      0.0,
      0.0,
      0.0,
      0.0,
      0.0,
      0.0,
      0.0,
      0.0,
      0.0,
      0.0,
      0.0,
      0.0,
      0.0,
      0.0,
      0.0,
      0.0,
      0.0,
      0.0,
      0.0,
      0.0,
      0.0,
      0.0,
      0.0,
      0.0,
      0.0,
      0.0,
      0.0,
      0.0,
      0.0,
      0.0,
      0.0,
      0.0,
      0.0,
      0.0,
      0.0,
      0.0,
      0.0,
      0.0,
      0.0,
      0.0,
      0.0,
      0.0,
      0.0,
      0.0,
      0.0,
      0.0,
      0.0,
      0.0
    ]
  },
  "A/Canada_goose/California/22-022940-002/2022_8a7fc22e49": {
    "frequencies": [
      0.0,
      0.0,
      0.0,
      0.0,
      0.0,
      0.0,
      0.0,
      0.0,
      0.0,
      0.0,
      0.0,
      0.0,
      0.0,
      0.0,
      0.0,
      0.0,
      0.0,
      0.0,
      0.0,
      0.0,
      0.0,
      0.0,
      0.0,
      0.0,
      0.0,
      0.0,
      0.0,
      0.0,
      0.0,
      0.0,
      0.0,
      0.0,
      0.0,
      0.0,
      0.0,
      0.0,
      0.0,
      0.0,
      0.0,
      0.0,
      0.0,
      0.0,
      0.0,
      0.0,
      0.0,
      0.0,
      0.0,
      0.0,
      0.0,
      0.0,
      0.0,
      0.0,
      0.0,
      0.0,
      0.0,
      0.0,
      0.0,
      0.0,
      0.0,
      0.0,
      0.0,
      0.0,
      0.0,
      0.0,
      0.0,
      0.0,
      0.0,
      0.0,
      0.0,
      0.0,
      0.0,
      0.0,
      0.0,
      0.0,
      0.0,
      0.0
    ]
  },
  "A/Canada_goose/California/22-022940-003/2022_b51b80948a": {
    "frequencies": [
      0.0,
      0.0,
      0.0,
      0.0,
      0.0,
      0.0,
      0.0,
      0.0,
      0.0,
      0.0,
      0.0,
      0.0,
      0.0,
      0.0,
      0.0,
      0.0,
      0.0,
      0.0,
      0.0,
      0.0,
      0.0,
      0.0,
      0.0,
      0.0,
      0.0,
      0.0,
      0.0,
      0.0,
      0.0,
      0.0,
      0.0,
      0.0,
      0.0,
      0.0,
      0.0,
      0.0,
      0.0,
      0.0,
      0.0,
      0.0,
      0.0,
      0.0,
      0.0,
      0.0,
      0.0,
      0.0,
      0.0,
      0.0,
      0.0,
      0.0,
      0.0,
      0.0,
      0.0,
      0.0,
      0.0,
      0.0,
      0.0,
      0.0,
      0.0,
      0.0,
      0.0,
      0.0,
      0.0,
      0.0,
      0.0,
      0.0,
      0.0,
      0.0,
      0.0,
      0.0,
      0.0,
      0.0,
      0.0,
      0.0,
      0.0,
      0.0
    ]
  },
  "A/Canada_goose/California/22-023057-001/2022_0cd77b8735": {
    "frequencies": [
      0.0,
      0.0,
      0.0,
      0.0,
      0.0,
      0.0,
      0.0,
      0.0,
      0.0,
      0.0,
      0.0,
      0.0,
      0.0,
      0.0,
      0.0,
      0.0,
      0.0,
      0.0,
      0.0,
      0.0,
      0.0,
      0.0,
      0.0,
      0.0,
      0.0,
      0.0,
      0.0,
      0.0,
      0.0,
      0.0,
      0.0,
      0.0,
      0.0,
      0.0,
      0.0,
      0.0,
      0.0,
      0.0,
      0.0,
      0.0,
      0.0,
      0.0,
      0.0,
      0.0,
      0.0,
      0.0,
      0.0,
      0.0,
      0.0,
      0.0,
      0.0,
      0.0,
      0.0,
      0.0,
      0.0,
      0.0,
      0.0,
      0.0,
      0.0,
      0.0,
      0.0,
      0.0,
      0.0,
      0.0,
      0.0,
      0.0,
      0.0,
      0.0,
      0.0,
      0.0,
      0.0,
      0.0,
      0.0,
      0.0,
      0.0,
      0.0
    ]
  },
  "A/Canada_goose/California/22-023858-001/2022_bbc33df598": {
    "frequencies": [
      0.0,
      0.0,
      0.0,
      0.0,
      0.0,
      0.0,
      0.0,
      0.0,
      0.0,
      0.0,
      0.0,
      0.0,
      0.0,
      0.0,
      0.0,
      0.0,
      0.0,
      0.0,
      0.0,
      0.0,
      0.0,
      0.0,
      0.0,
      0.0,
      0.0,
      0.0,
      0.0,
      0.0,
      0.0,
      0.0,
      0.0,
      0.0,
      0.0,
      0.0,
      0.0,
      0.0,
      0.0,
      0.0,
      0.0,
      0.0,
      0.0,
      0.0,
      0.0,
      0.0,
      0.0,
      0.0,
      0.0,
      0.0,
      0.0,
      0.0,
      0.0,
      0.0,
      0.0,
      0.0,
      0.0,
      0.0,
      0.0,
      0.0,
      0.0,
      0.0,
      0.0,
      0.0,
      0.0,
      0.0,
      0.0,
      0.0,
      0.0,
      0.0,
      0.0,
      0.0,
      0.0,
      0.0,
      0.0,
      0.0,
      0.0,
      0.0
    ]
  },
  "A/Canada_goose/California/22-023860-001/2022_00484ce81e": {
    "frequencies": [
      0.0,
      0.0,
      0.0,
      0.0,
      0.0,
      0.0,
      0.0,
      0.0,
      0.0,
      0.0,
      0.0,
      0.0,
      0.0,
      0.0,
      0.0,
      0.0,
      0.0,
      0.0,
      0.0,
      0.0,
      0.0,
      0.0,
      0.0,
      0.0,
      0.0,
      0.0,
      0.0,
      0.0,
      0.0,
      0.0,
      0.0,
      0.0,
      0.0,
      0.0,
      0.0,
      0.0,
      0.0,
      0.0,
      0.0,
      0.0,
      0.0,
      0.0,
      0.0,
      0.0,
      0.0,
      0.0,
      0.0,
      0.0,
      0.0,
      0.0,
      0.0,
      0.0,
      0.0,
      0.0,
      0.0,
      0.0,
      0.0,
      0.0,
      0.0,
      0.0,
      0.0,
      0.0,
      0.0,
      0.0,
      0.0,
      0.0,
      0.0,
      0.0,
      0.0,
      0.0,
      0.0,
      0.0,
      0.0,
      0.0,
      0.0,
      0.0
    ]
  },
  "A/Canada_goose/California/22-023975-001/2022_552ba35be7": {
    "frequencies": [
      0.0,
      0.0,
      0.0,
      0.0,
      0.0,
      0.0,
      0.0,
      0.0,
      0.0,
      0.0,
      0.0,
      0.0,
      0.0,
      0.0,
      0.0,
      0.0,
      0.0,
      0.0,
      0.0,
      0.0,
      0.0,
      0.0,
      0.0,
      0.0,
      0.0,
      0.0,
      0.0,
      0.0,
      0.0,
      0.0,
      0.0,
      0.0,
      0.0,
      0.0,
      0.0,
      0.0,
      0.0,
      0.0,
      0.0,
      0.0,
      0.0,
      0.0,
      0.0,
      0.0,
      0.0,
      0.0,
      0.0,
      0.0,
      0.0,
      0.0,
      0.0,
      0.0,
      0.0,
      0.0,
      0.0,
      0.0,
      0.0,
      0.0,
      0.0,
      0.0,
      0.0,
      0.0,
      0.0,
      0.0,
      0.0,
      0.0,
      0.0,
      0.0,
      0.0,
      0.0,
      0.0,
      0.0,
      0.0,
      0.0,
      0.0,
      0.0
    ]
  },
  "A/Canada_goose/California/22-024600-001/2022_aa896d5c7d": {
    "frequencies": [
      0.0,
      0.0,
      0.0,
      0.0,
      0.0,
      0.0,
      0.0,
      0.0,
      0.0,
      0.0,
      0.0,
      0.0,
      0.0,
      0.0,
      0.0,
      0.0,
      0.0,
      0.0,
      0.0,
      0.0,
      0.0,
      0.0,
      0.0,
      0.0,
      0.0,
      0.0,
      0.0,
      0.0,
      0.0,
      0.0,
      0.0,
      0.0,
      0.0,
      0.0,
      0.0,
      0.0,
      0.0,
      0.0,
      0.0,
      0.0,
      0.0,
      0.0,
      0.0,
      0.0,
      0.0,
      0.0,
      0.0,
      0.0,
      0.0,
      0.0,
      0.0,
      0.0,
      0.0,
      0.0,
      0.0,
      0.0,
      0.0,
      0.0,
      0.0,
      0.0,
      0.0,
      0.0,
      0.0,
      0.0,
      0.0,
      0.0,
      0.0,
      0.0,
      0.0,
      0.0,
      0.0,
      0.0,
      0.0,
      0.0,
      0.0,
      0.0
    ]
  },
  "A/Canada_goose/California/22-024601-001/2022_adc2c8d05d": {
    "frequencies": [
      0.0,
      0.0,
      0.0,
      0.0,
      0.0,
      0.0,
      0.0,
      0.0,
      0.0,
      0.0,
      0.0,
      0.0,
      0.0,
      0.0,
      0.0,
      0.0,
      0.0,
      0.0,
      0.0,
      0.0,
      0.0,
      0.0,
      0.0,
      0.0,
      0.0,
      0.0,
      0.0,
      0.0,
      0.0,
      0.0,
      0.0,
      0.0,
      0.0,
      0.0,
      0.0,
      0.0,
      0.0,
      0.0,
      0.0,
      0.0,
      0.0,
      0.0,
      0.0,
      0.0,
      0.0,
      0.0,
      0.0,
      0.0,
      0.0,
      0.0,
      0.0,
      0.0,
      0.0,
      0.0,
      0.0,
      0.0,
      0.0,
      0.0,
      0.0,
      0.0,
      0.0,
      0.0,
      0.0,
      0.0,
      0.0,
      0.0,
      0.0,
      0.0,
      0.0,
      0.0,
      0.0,
      0.0,
      0.0,
      0.0,
      0.0,
      0.0
    ]
  },
  "A/Canada_goose/California/22-024601-002/2022_4e8a2e4d7b": {
    "frequencies": [
      0.0,
      0.0,
      0.0,
      0.0,
      0.0,
      0.0,
      0.0,
      0.0,
      0.0,
      0.0,
      0.0,
      0.0,
      0.0,
      0.0,
      0.0,
      0.0,
      0.0,
      0.0,
      0.0,
      0.0,
      0.0,
      0.0,
      0.0,
      0.0,
      0.0,
      0.0,
      0.0,
      0.0,
      0.0,
      0.0,
      0.0,
      0.0,
      0.0,
      0.0,
      0.0,
      0.0,
      0.0,
      0.0,
      0.0,
      0.0,
      0.0,
      0.0,
      0.0,
      0.0,
      0.0,
      0.0,
      0.0,
      0.0,
      0.0,
      0.0,
      0.0,
      0.0,
      0.0,
      0.0,
      0.0,
      0.0,
      0.0,
      0.0,
      0.0,
      0.0,
      0.0,
      0.0,
      0.0,
      0.0,
      0.0,
      0.0,
      0.0,
      0.0,
      0.0,
      0.0,
      0.0,
      0.0,
      0.0,
      0.0,
      0.0,
      0.0
    ]
  },
  "A/Canada_goose/California/22-025933-001/2022_0cea6d75e5": {
    "frequencies": [
      0.0,
      0.0,
      0.0,
      0.0,
      0.0,
      0.0,
      0.0,
      0.0,
      0.0,
      0.0,
      0.0,
      0.0,
      0.0,
      0.0,
      0.0,
      0.0,
      0.0,
      0.0,
      0.0,
      0.0,
      0.0,
      0.0,
      0.0,
      0.0,
      0.0,
      0.0,
      0.0,
      0.0,
      0.0,
      0.0,
      0.0,
      0.0,
      0.0,
      0.0,
      0.0,
      0.0,
      0.0,
      0.0,
      0.0,
      0.0,
      0.0,
      0.0,
      0.0,
      0.0,
      0.0,
      0.0,
      0.0,
      0.0,
      0.0,
      0.0,
      0.0,
      0.0,
      0.0,
      0.0,
      0.0,
      0.0,
      0.0,
      0.0,
      0.0,
      0.0,
      0.0,
      0.0,
      0.0,
      0.0,
      0.0,
      0.0,
      0.0,
      0.0,
      0.0,
      0.0,
      0.0,
      0.0,
      0.0,
      0.0,
      0.0,
      0.0
    ]
  },
  "A/Canada_goose/California/22-025934-001/2022_533a5857f0": {
    "frequencies": [
      0.0,
      0.0,
      0.0,
      0.0,
      0.0,
      0.0,
      0.0,
      0.0,
      0.0,
      0.0,
      0.0,
      0.0,
      0.0,
      0.0,
      0.0,
      0.0,
      0.0,
      0.0,
      0.0,
      0.0,
      0.0,
      0.0,
      0.0,
      0.0,
      0.0,
      0.0,
      0.0,
      0.0,
      0.0,
      0.0,
      0.0,
      0.0,
      0.0,
      0.0,
      0.0,
      0.0,
      0.0,
      0.0,
      0.0,
      0.0,
      0.0,
      0.0,
      0.0,
      0.0,
      0.0,
      0.0,
      0.0,
      0.0,
      0.0,
      0.0,
      0.0,
      0.0,
      0.0,
      0.0,
      0.0,
      0.0,
      0.0,
      0.0,
      0.0,
      0.0,
      0.0,
      0.0,
      0.0,
      0.0,
      0.0,
      0.0,
      0.0,
      0.0,
      0.0,
      0.0,
      0.0,
      0.0,
      0.0,
      0.0,
      0.0,
      0.0
    ]
  },
  "A/Canada_goose/California/22-026118-002/2022_8b8e4c01a6": {
    "frequencies": [
      0.0,
      0.0,
      0.0,
      0.0,
      0.0,
      0.0,
      0.0,
      0.0,
      0.0,
      0.0,
      0.0,
      0.0,
      0.0,
      0.0,
      0.0,
      0.0,
      0.0,
      0.0,
      0.0,
      0.0,
      0.0,
      0.0,
      0.0,
      0.0,
      0.0,
      0.0,
      0.0,
      0.0,
      0.0,
      0.0,
      0.0,
      0.0,
      0.0,
      0.0,
      0.0,
      0.0,
      0.0,
      0.0,
      0.0,
      0.0,
      0.0,
      0.0,
      0.0,
      0.0,
      0.0,
      0.0,
      0.0,
      0.0,
      0.0,
      0.0,
      0.0,
      0.0,
      0.0,
      0.0,
      0.0,
      0.0,
      0.0,
      0.0,
      0.0,
      0.0,
      0.0,
      0.0,
      0.0,
      0.0,
      0.0,
      0.0,
      0.0,
      0.0,
      0.0,
      0.0,
      0.0,
      0.0,
      0.0,
      0.0,
      0.0,
      0.0
    ]
  },
  "A/Canada_goose/California/22-028881-001/2022_ef84fcb3e0": {
    "frequencies": [
      0.0,
      0.0,
      0.0,
      0.0,
      0.0,
      0.0,
      0.0,
      0.0,
      0.0,
      0.0,
      0.0,
      0.0,
      0.0,
      0.0,
      0.0,
      0.0,
      0.0,
      0.0,
      0.0,
      0.0,
      0.0,
      0.0,
      0.0,
      0.0,
      0.0,
      0.0,
      0.0,
      0.0,
      0.0,
      0.0,
      0.0,
      0.0,
      0.0,
      0.0,
      0.0,
      0.0,
      0.0,
      0.0,
      0.0,
      0.0,
      0.0,
      0.0,
      0.0,
      0.0,
      0.0,
      0.0,
      0.0,
      0.0,
      0.0,
      0.0,
      0.0,
      0.0,
      0.0,
      0.0,
      0.0,
      0.0,
      0.0,
      0.0,
      0.0,
      0.0,
      0.0,
      0.0,
      0.0,
      0.0,
      0.0,
      0.0,
      0.0,
      0.0,
      0.0,
      0.0,
      0.0,
      0.0,
      0.0,
      0.0,
      0.0,
      0.0
    ]
  },
  "A/Canada_goose/California/22-028884-001/2022_7d59fa1519": {
    "frequencies": [
      0.0,
      0.0,
      0.0,
      0.0,
      0.0,
      0.0,
      0.0,
      0.0,
      0.0,
      0.0,
      0.0,
      0.0,
      0.0,
      0.0,
      0.0,
      0.0,
      0.0,
      0.0,
      0.0,
      0.0,
      0.0,
      0.0,
      0.0,
      0.0,
      0.0,
      0.0,
      0.0,
      0.0,
      0.0,
      0.0,
      0.0,
      0.0,
      0.0,
      0.0,
      0.0,
      0.0,
      0.0,
      0.0,
      0.0,
      0.0,
      0.0,
      0.0,
      0.0,
      0.0,
      0.0,
      0.0,
      0.0,
      0.0,
      0.0,
      0.0,
      0.0,
      0.0,
      0.0,
      0.0,
      0.0,
      0.0,
      0.0,
      0.0,
      0.0,
      0.0,
      0.0,
      0.0,
      0.0,
      0.0,
      0.0,
      0.0,
      0.0,
      0.0,
      0.0,
      0.0,
      0.0,
      0.0,
      0.0,
      0.0,
      0.0,
      0.0
    ]
  },
  "A/Canada_goose/California/22-028884-002/2022_9b37a715df": {
    "frequencies": [
      0.0,
      0.0,
      0.0,
      0.0,
      0.0,
      0.0,
      0.0,
      0.0,
      0.0,
      0.0,
      0.0,
      0.0,
      0.0,
      0.0,
      0.0,
      0.0,
      0.0,
      0.0,
      0.0,
      0.0,
      0.0,
      0.0,
      0.0,
      0.0,
      0.0,
      0.0,
      0.0,
      0.0,
      0.0,
      0.0,
      0.0,
      0.0,
      0.0,
      0.0,
      0.0,
      0.0,
      0.0,
      0.0,
      0.0,
      0.0,
      0.0,
      0.0,
      0.0,
      0.0,
      0.0,
      0.0,
      0.0,
      0.0,
      0.0,
      0.0,
      0.0,
      0.0,
      0.0,
      0.0,
      0.0,
      0.0,
      0.0,
      0.0,
      0.0,
      0.0,
      0.0,
      0.0,
      0.0,
      0.0,
      0.0,
      0.0,
      0.0,
      0.0,
      0.0,
      0.0,
      0.0,
      0.0,
      0.0,
      0.0,
      0.0,
      0.0
    ]
  },
  "A/Canada_goose/California/22-028884-003/2022_31786495f7": {
    "frequencies": [
      0.0,
      0.0,
      0.0,
      0.0,
      0.0,
      0.0,
      0.0,
      0.0,
      0.0,
      0.0,
      0.0,
      0.0,
      0.0,
      0.0,
      0.0,
      0.0,
      0.0,
      0.0,
      0.0,
      0.0,
      0.0,
      0.0,
      0.0,
      0.0,
      0.0,
      0.0,
      0.0,
      0.0,
      0.0,
      0.0,
      0.0,
      0.0,
      0.0,
      0.0,
      0.0,
      0.0,
      0.0,
      0.0,
      0.0,
      0.0,
      0.0,
      0.0,
      0.0,
      0.0,
      0.0,
      0.0,
      0.0,
      0.0,
      0.0,
      0.0,
      0.0,
      0.0,
      0.0,
      0.0,
      0.0,
      0.0,
      0.0,
      0.0,
      0.0,
      0.0,
      0.0,
      0.0,
      0.0,
      0.0,
      0.0,
      0.0,
      0.0,
      0.0,
      0.0,
      0.0,
      0.0,
      0.0,
      0.0,
      0.0,
      0.0,
      0.0
    ]
  },
  "A/Canada_goose/California/22-028884-004/2022_9fdad56f4e": {
    "frequencies": [
      0.0,
      0.0,
      0.0,
      0.0,
      0.0,
      0.0,
      0.0,
      0.0,
      0.0,
      0.0,
      0.0,
      0.0,
      0.0,
      0.0,
      0.0,
      0.0,
      0.0,
      0.0,
      0.0,
      0.0,
      0.0,
      0.0,
      0.0,
      0.0,
      0.0,
      0.0,
      0.0,
      0.0,
      0.0,
      0.0,
      0.0,
      0.0,
      0.0,
      0.0,
      0.0,
      0.0,
      0.0,
      0.0,
      0.0,
      0.0,
      0.0,
      0.0,
      0.0,
      0.0,
      0.0,
      0.0,
      0.0,
      0.0,
      0.0,
      0.0,
      0.0,
      0.0,
      0.0,
      0.0,
      0.0,
      0.0,
      0.0,
      0.0,
      0.0,
      0.0,
      0.0,
      0.0,
      0.0,
      0.0,
      0.0,
      0.0,
      0.0,
      0.0,
      0.0,
      0.0,
      0.0,
      0.0,
      0.0,
      0.0,
      0.0,
      0.0
    ]
  },
  "A/Canada_goose/California/22-028886-001/2022_d4d013e2fc": {
    "frequencies": [
      0.0,
      0.0,
      0.0,
      0.0,
      0.0,
      0.0,
      0.0,
      0.0,
      0.0,
      0.0,
      0.0,
      0.0,
      0.0,
      0.0,
      0.0,
      0.0,
      0.0,
      0.0,
      0.0,
      0.0,
      0.0,
      0.0,
      0.0,
      0.0,
      0.0,
      0.0,
      0.0,
      0.0,
      0.0,
      0.0,
      0.0,
      0.0,
      0.0,
      0.0,
      0.0,
      0.0,
      0.0,
      0.0,
      0.0,
      0.0,
      0.0,
      0.0,
      0.0,
      0.0,
      0.0,
      0.0,
      0.0,
      0.0,
      0.0,
      0.0,
      0.0,
      0.0,
      0.0,
      0.0,
      0.0,
      0.0,
      0.0,
      0.0,
      0.0,
      0.0,
      0.0,
      0.0,
      0.0,
      0.0,
      0.0,
      0.0,
      0.0,
      0.0,
      0.0,
      0.0,
      0.0,
      0.0,
      0.0,
      0.0,
      0.0,
      0.0
    ]
  },
  "A/Canada_goose/California/22-028887-001/2022_8f93511fb6": {
    "frequencies": [
      0.0,
      0.0,
      0.0,
      0.0,
      0.0,
      0.0,
      0.0,
      0.0,
      0.0,
      0.0,
      0.0,
      0.0,
      0.0,
      0.0,
      0.0,
      0.0,
      0.0,
      0.0,
      0.0,
      0.0,
      0.0,
      0.0,
      0.0,
      0.0,
      0.0,
      0.0,
      0.0,
      0.0,
      0.0,
      0.0,
      0.0,
      0.0,
      0.0,
      0.0,
      0.0,
      0.0,
      0.0,
      0.0,
      0.0,
      0.0,
      0.0,
      0.0,
      0.0,
      0.0,
      0.0,
      0.0,
      0.0,
      0.0,
      0.0,
      0.0,
      0.0,
      0.0,
      0.0,
      0.0,
      0.0,
      0.0,
      0.0,
      0.0,
      0.0,
      0.0,
      0.0,
      0.0,
      0.0,
      0.0,
      0.0,
      0.0,
      0.0,
      0.0,
      0.0,
      0.0,
      0.0,
      0.0,
      0.0,
      0.0,
      0.0,
      0.0
    ]
  },
  "A/Canada_goose/California/22-029467-002/2022_48fd99c7a0": {
    "frequencies": [
      0.0,
      0.0,
      0.0,
      0.0,
      0.0,
      0.0,
      0.0,
      0.0,
      0.0,
      0.0,
      0.0,
      0.0,
      0.0,
      0.0,
      0.0,
      0.0,
      0.0,
      0.0,
      0.0,
      0.0,
      0.0,
      0.0,
      0.0,
      0.0,
      0.0,
      0.0,
      0.0,
      0.0,
      0.0,
      0.0,
      0.0,
      0.0,
      0.0,
      0.0,
      0.0,
      0.0,
      0.0,
      0.0,
      0.0,
      0.0,
      0.0,
      0.0,
      0.0,
      0.0,
      0.0,
      0.0,
      0.0,
      0.0,
      0.0,
      0.0,
      0.0,
      0.0,
      0.0,
      0.0,
      0.0,
      0.0,
      0.0,
      0.0,
      0.0,
      0.0,
      0.0,
      0.0,
      0.0,
      0.0,
      0.0,
      0.0,
      0.0,
      0.0,
      0.0,
      0.0,
      0.0,
      0.0,
      0.0,
      0.0,
      0.0,
      0.0
    ]
  },
  "A/Canada_goose/California/22-029470-001/2022_e7ba0f619a": {
    "frequencies": [
      0.0,
      0.0,
      0.0,
      0.0,
      0.0,
      0.0,
      0.0,
      0.0,
      0.0,
      0.0,
      0.0,
      0.0,
      0.0,
      0.0,
      0.0,
      0.0,
      0.0,
      0.0,
      0.0,
      0.0,
      0.0,
      0.0,
      0.0,
      0.0,
      0.0,
      0.0,
      0.0,
      0.0,
      0.0,
      0.0,
      0.0,
      0.0,
      0.0,
      0.0,
      0.0,
      0.0,
      0.0,
      0.0,
      0.0,
      0.0,
      0.0,
      0.0,
      0.0,
      0.0,
      0.0,
      0.0,
      0.0,
      0.0,
      0.0,
      0.0,
      0.0,
      0.0,
      0.0,
      0.0,
      0.0,
      0.0,
      0.0,
      0.0,
      0.0,
      0.0,
      0.0,
      0.0,
      0.0,
      0.0,
      0.0,
      0.0,
      0.0,
      0.0,
      0.0,
      0.0,
      0.0,
      0.0,
      0.0,
      0.0,
      0.0,
      0.0
    ]
  },
  "A/Canada_goose/California/22-030337-001/2022_42a44346a7": {
    "frequencies": [
      0.0,
      0.0,
      0.0,
      0.0,
      0.0,
      0.0,
      0.0,
      0.0,
      0.0,
      0.0,
      0.0,
      0.0,
      0.0,
      0.0,
      0.0,
      0.0,
      0.0,
      0.0,
      0.0,
      0.0,
      0.0,
      0.0,
      0.0,
      0.0,
      0.0,
      0.0,
      0.0,
      0.0,
      0.0,
      0.0,
      0.0,
      0.0,
      0.0,
      0.0,
      0.0,
      0.0,
      0.0,
      0.0,
      0.0,
      0.0,
      0.0,
      0.0,
      0.0,
      0.0,
      0.0,
      0.0,
      0.0,
      0.0,
      0.0,
      0.0,
      0.0,
      0.0,
      0.0,
      0.0,
      0.0,
      0.0,
      0.0,
      0.0,
      0.0,
      0.0,
      0.0,
      0.0,
      0.0,
      0.0,
      0.0,
      0.0,
      0.0,
      0.0,
      0.0,
      0.0,
      0.0,
      0.0,
      0.0,
      0.0,
      0.0,
      0.0
    ]
  },
  "A/Canada_goose/California/22-030337-002/2022_5cc07f2cd6": {
    "frequencies": [
      0.0,
      0.0,
      0.0,
      0.0,
      0.0,
      0.0,
      0.0,
      0.0,
      0.0,
      0.0,
      0.0,
      0.0,
      0.0,
      0.0,
      0.0,
      0.0,
      0.0,
      0.0,
      0.0,
      0.0,
      0.0,
      0.0,
      0.0,
      0.0,
      0.0,
      0.0,
      0.0,
      0.0,
      0.0,
      0.0,
      0.0,
      0.0,
      0.0,
      0.0,
      0.0,
      0.0,
      0.0,
      0.0,
      0.0,
      0.0,
      0.0,
      0.0,
      0.0,
      0.0,
      0.0,
      0.0,
      0.0,
      0.0,
      0.0,
      0.0,
      0.0,
      0.0,
      0.0,
      0.0,
      0.0,
      0.0,
      0.0,
      0.0,
      0.0,
      0.0,
      0.0,
      0.0,
      0.0,
      0.0,
      0.0,
      0.0,
      0.0,
      0.0,
      0.0,
      0.0,
      0.0,
      0.0,
      0.0,
      0.0,
      0.0,
      0.0
    ]
  },
  "A/Canada_goose/California/22-030338-001/2022_43bceee6a0": {
    "frequencies": [
      0.0,
      0.0,
      0.0,
      0.0,
      0.0,
      0.0,
      0.0,
      0.0,
      0.0,
      0.0,
      0.0,
      0.0,
      0.0,
      0.0,
      0.0,
      0.0,
      0.0,
      0.0,
      0.0,
      0.0,
      0.0,
      0.0,
      0.0,
      0.0,
      0.0,
      0.0,
      0.0,
      0.0,
      0.0,
      0.0,
      0.0,
      0.0,
      0.0,
      0.0,
      0.0,
      0.0,
      0.0,
      0.0,
      0.0,
      0.0,
      0.0,
      0.0,
      0.0,
      0.0,
      0.0,
      0.0,
      0.0,
      0.0,
      0.0,
      0.0,
      0.0,
      0.0,
      0.0,
      0.0,
      0.0,
      0.0,
      0.0,
      0.0,
      0.0,
      0.0,
      0.0,
      0.0,
      0.0,
      0.0,
      0.0,
      0.0,
      0.0,
      0.0,
      0.0,
      0.0,
      0.0,
      0.0,
      0.0,
      0.0,
      0.0,
      0.0
    ]
  },
  "A/Canada_goose/California/22-030338-002/2022_9849f50c08": {
    "frequencies": [
      0.0,
      0.0,
      0.0,
      0.0,
      0.0,
      0.0,
      0.0,
      0.0,
      0.0,
      0.0,
      0.0,
      0.0,
      0.0,
      0.0,
      0.0,
      0.0,
      0.0,
      0.0,
      0.0,
      0.0,
      0.0,
      0.0,
      0.0,
      0.0,
      0.0,
      0.0,
      0.0,
      0.0,
      0.0,
      0.0,
      0.0,
      0.0,
      0.0,
      0.0,
      0.0,
      0.0,
      0.0,
      0.0,
      0.0,
      0.0,
      0.0,
      0.0,
      0.0,
      0.0,
      0.0,
      0.0,
      0.0,
      0.0,
      0.0,
      0.0,
      0.0,
      0.0,
      0.0,
      0.0,
      0.0,
      0.0,
      0.0,
      0.0,
      0.0,
      0.0,
      0.0,
      0.0,
      0.0,
      0.0,
      0.0,
      0.0,
      0.0,
      0.0,
      0.0,
      0.0,
      0.0,
      0.0,
      0.0,
      0.0,
      0.0,
      0.0
    ]
  },
  "A/Canada_goose/California/22-032576-001/2022_75bbd70610": {
    "frequencies": [
      0.0,
      0.0,
      0.0,
      0.0,
      0.0,
      0.0,
      0.0,
      0.0,
      0.0,
      0.0,
      0.0,
      0.0,
      0.0,
      0.0,
      0.0,
      0.0,
      0.0,
      0.0,
      0.0,
      0.0,
      0.0,
      0.0,
      0.0,
      0.0,
      0.0,
      0.0,
      0.0,
      0.0,
      0.0,
      0.0,
      0.0,
      0.0,
      0.0,
      0.0,
      0.0,
      0.0,
      0.0,
      0.0,
      0.0,
      0.0,
      0.0,
      0.0,
      0.0,
      0.0,
      0.0,
      0.0,
      0.0,
      0.0,
      0.0,
      0.0,
      0.0,
      0.0,
      0.0,
      0.0,
      0.0,
      0.0,
      0.0,
      0.0,
      0.0,
      0.0,
      0.0,
      0.0,
      0.0,
      0.0,
      0.0,
      0.0,
      0.0,
      0.0,
      0.0,
      0.0,
      0.0,
      0.0,
      0.0,
      0.0,
      0.0,
      0.0
    ]
  },
  "A/Canada_goose/California/22-032578-001/2022_e8017fcac6": {
    "frequencies": [
      0.0,
      0.0,
      0.0,
      0.0,
      0.0,
      0.0,
      0.0,
      0.0,
      0.0,
      0.0,
      0.0,
      0.0,
      0.0,
      0.0,
      0.0,
      0.0,
      0.0,
      0.0,
      0.0,
      0.0,
      0.0,
      0.0,
      0.0,
      0.0,
      0.0,
      0.0,
      0.0,
      0.0,
      0.0,
      0.0,
      0.0,
      0.0,
      0.0,
      0.0,
      0.0,
      0.0,
      0.0,
      0.0,
      0.0,
      0.0,
      0.0,
      0.0,
      0.0,
      0.0,
      0.0,
      0.0,
      0.0,
      0.0,
      0.0,
      0.0,
      0.0,
      0.0,
      0.0,
      0.0,
      0.0,
      0.0,
      0.0,
      0.0,
      0.0,
      0.0,
      0.0,
      0.0,
      0.0,
      0.0,
      0.0,
      0.0,
      0.0,
      0.0,
      0.0,
      0.0,
      0.0,
      0.0,
      0.0,
      0.0,
      0.0,
      0.0
    ]
  },
  "A/Canada_goose/California/22-032578-002/2022_6f9b1995bd": {
    "frequencies": [
      0.0,
      0.0,
      0.0,
      0.0,
      0.0,
      0.0,
      0.0,
      0.0,
      0.0,
      0.0,
      0.0,
      0.0,
      0.0,
      0.0,
      0.0,
      0.0,
      0.0,
      0.0,
      0.0,
      0.0,
      0.0,
      0.0,
      0.0,
      0.0,
      0.0,
      0.0,
      0.0,
      0.0,
      0.0,
      0.0,
      0.0,
      0.0,
      0.0,
      0.0,
      0.0,
      0.0,
      0.0,
      0.0,
      0.0,
      0.0,
      0.0,
      0.0,
      0.0,
      0.0,
      0.0,
      0.0,
      0.0,
      0.0,
      0.0,
      0.0,
      0.0,
      0.0,
      0.0,
      0.0,
      0.0,
      0.0,
      0.0,
      0.0,
      0.0,
      0.0,
      0.0,
      0.0,
      0.0,
      0.0,
      0.0,
      0.0,
      0.0,
      0.0,
      0.0,
      0.0,
      0.0,
      0.0,
      0.0,
      0.0,
      0.0,
      0.0
    ]
  },
  "A/Canada_goose/California/22-032579-001/2022_9c227b0fb5": {
    "frequencies": [
      0.0,
      0.0,
      0.0,
      0.0,
      0.0,
      0.0,
      0.0,
      0.0,
      0.0,
      0.0,
      0.0,
      0.0,
      0.0,
      0.0,
      0.0,
      0.0,
      0.0,
      0.0,
      0.0,
      0.0,
      0.0,
      0.0,
      0.0,
      0.0,
      0.0,
      0.0,
      0.0,
      0.0,
      0.0,
      0.0,
      0.0,
      0.0,
      0.0,
      0.0,
      0.0,
      0.0,
      0.0,
      0.0,
      0.0,
      0.0,
      0.0,
      0.0,
      0.0,
      0.0,
      0.0,
      0.0,
      0.0,
      0.0,
      0.0,
      0.0,
      0.0,
      0.0,
      0.0,
      0.0,
      0.0,
      0.0,
      0.0,
      0.0,
      0.0,
      0.0,
      0.0,
      0.0,
      0.0,
      0.0,
      0.0,
      0.0,
      0.0,
      0.0,
      0.0,
      0.0,
      0.0,
      0.0,
      0.0,
      0.0,
      0.0,
      0.0
    ]
  },
  "A/Canada_goose/California/22-032913-001/2022_bcd311fa4e": {
    "frequencies": [
      0.0,
      0.0,
      0.0,
      0.0,
      0.0,
      0.0,
      0.0,
      0.0,
      0.0,
      0.0,
      0.0,
      0.0,
      0.0,
      0.0,
      0.0,
      0.0,
      0.0,
      0.0,
      0.0,
      0.0,
      0.0,
      0.0,
      0.0,
      0.0,
      0.0,
      0.0,
      0.0,
      0.0,
      0.0,
      0.0,
      0.0,
      0.0,
      0.0,
      0.0,
      0.0,
      0.0,
      0.0,
      0.0,
      0.0,
      0.0,
      0.0,
      0.0,
      0.0,
      0.0,
      0.0,
      0.0,
      0.0,
      0.0,
      0.0,
      0.0,
      0.0,
      0.0,
      0.0,
      0.0,
      0.0,
      0.0,
      0.0,
      0.0,
      0.0,
      0.0,
      0.0,
      0.0,
      0.0,
      0.0,
      0.0,
      0.0,
      0.0,
      0.0,
      0.0,
      0.0,
      0.0,
      0.0,
      0.0,
      0.0,
      0.0,
      0.0
    ]
  },
  "A/Canada_goose/California/22-032924-001/2022_6b1fbc1527": {
    "frequencies": [
      0.0,
      0.0,
      0.0,
      0.0,
      0.0,
      0.0,
      0.0,
      0.0,
      0.0,
      0.0,
      0.0,
      0.0,
      0.0,
      0.0,
      0.0,
      0.0,
      0.0,
      0.0,
      0.0,
      0.0,
      0.0,
      0.0,
      0.0,
      0.0,
      0.0,
      0.0,
      0.0,
      0.0,
      0.0,
      0.0,
      0.0,
      0.0,
      0.0,
      0.0,
      0.0,
      0.0,
      0.0,
      0.0,
      0.0,
      0.0,
      0.0,
      0.0,
      0.0,
      0.0,
      0.0,
      0.0,
      0.0,
      0.0,
      0.0,
      0.0,
      0.0,
      0.0,
      0.0,
      0.0,
      0.0,
      0.0,
      0.0,
      0.0,
      0.0,
      0.0,
      0.0,
      0.0,
      0.0,
      0.0,
      0.0,
      0.0,
      0.0,
      0.0,
      0.0,
      0.0,
      0.0,
      0.0,
      0.0,
      0.0,
      0.0,
      0.0
    ]
  },
  "A/Canada_goose/California/22-034325-001-R/2022_2c5024107b": {
    "frequencies": [
      0.0,
      0.0,
      0.0,
      0.0,
      0.0,
      0.0,
      0.0,
      0.0,
      0.0,
      0.0,
      0.0,
      0.0,
      0.0,
      0.0,
      0.0,
      0.0,
      0.0,
      0.0,
      0.0,
      0.0,
      0.0,
      0.0,
      0.0,
      0.0,
      0.0,
      0.0,
      0.0,
      0.0,
      0.0,
      0.0,
      0.0,
      0.0,
      0.0,
      0.0,
      0.0,
      0.0,
      0.0,
      0.0,
      0.0,
      0.0,
      0.0,
      0.0,
      0.0,
      0.0,
      0.0,
      0.0,
      0.0,
      0.0,
      0.0,
      0.0,
      0.0,
      0.0,
      0.0,
      0.0,
      0.0,
      0.0,
      0.0,
      0.0,
      0.0,
      0.0,
      0.0,
      0.0,
      0.0,
      0.0,
      0.0,
      0.0,
      0.0,
      0.0,
      0.0,
      0.0,
      0.0,
      0.0,
      0.0,
      0.0,
      0.0,
      0.0
    ]
  },
  "A/Canada_goose/California/22-034326-001-R/2022_081e5c5cfe": {
    "frequencies": [
      0.0,
      0.0,
      0.0,
      0.0,
      0.0,
      0.0,
      0.0,
      0.0,
      0.0,
      0.0,
      0.0,
      0.0,
      0.0,
      0.0,
      0.0,
      0.0,
      0.0,
      0.0,
      0.0,
      0.0,
      0.0,
      0.0,
      0.0,
      0.0,
      0.0,
      0.0,
      0.0,
      0.0,
      0.0,
      0.0,
      0.0,
      0.0,
      0.0,
      0.0,
      0.0,
      0.0,
      0.0,
      0.0,
      0.0,
      0.0,
      0.0,
      0.0,
      0.0,
      0.0,
      0.0,
      0.0,
      0.0,
      0.0,
      0.0,
      0.0,
      0.0,
      0.0,
      0.0,
      0.0,
      0.0,
      0.0,
      0.0,
      0.0,
      0.0,
      0.0,
      0.0,
      0.0,
      0.0,
      0.0,
      0.0,
      0.0,
      0.0,
      0.0,
      0.0,
      0.0,
      0.0,
      0.0,
      0.0,
      0.0,
      0.0,
      0.0
    ]
  },
  "A/Canada_goose/California/22-037507-001/2022_8e1b50d5a3": {
    "frequencies": [
      0.0,
      0.0,
      0.0,
      0.0,
      0.0,
      0.0,
      0.0,
      0.0,
      0.0,
      0.0,
      0.0,
      0.0,
      0.0,
      0.0,
      0.0,
      0.0,
      0.0,
      0.0,
      0.0,
      0.0,
      0.0,
      0.0,
      0.0,
      0.0,
      0.0,
      0.0,
      0.0,
      0.0,
      0.0,
      0.0,
      0.0,
      0.0,
      0.0,
      0.0,
      0.0,
      0.0,
      0.0,
      0.0,
      0.0,
      0.0,
      0.0,
      0.0,
      0.0,
      0.0,
      0.0,
      0.0,
      0.0,
      0.0,
      0.0,
      0.0,
      0.0,
      0.0,
      0.0,
      0.0,
      0.0,
      0.0,
      0.0,
      0.0,
      0.0,
      0.0,
      0.0,
      0.0,
      0.0,
      0.0,
      0.0,
      0.0,
      0.0,
      0.0,
      0.0,
      0.0,
      0.0,
      0.0,
      0.0,
      0.0,
      0.0,
      0.0
    ]
  },
  "A/Canada_goose/California/22-040681-001/2022_cf7d95a9ea": {
    "frequencies": [
      0.0,
      0.0,
      0.0,
      0.0,
      0.0,
      0.0,
      0.0,
      0.0,
      0.0,
      0.0,
      0.0,
      0.0,
      0.0,
      0.0,
      0.0,
      0.0,
      0.0,
      0.0,
      0.0,
      0.0,
      0.0,
      0.0,
      0.0,
      0.0,
      0.0,
      0.0,
      0.0,
      0.0,
      0.0,
      0.0,
      0.0,
      0.0,
      0.0,
      0.0,
      0.0,
      0.0,
      0.0,
      0.0,
      0.0,
      0.0,
      0.0,
      0.0,
      0.0,
      0.0,
      0.0,
      0.0,
      0.0,
      0.0,
      0.0,
      0.0,
      0.0,
      0.0,
      0.0,
      0.0,
      0.0,
      0.0,
      0.0,
      0.0,
      0.0,
      0.0,
      0.0,
      0.0,
      0.0,
      0.0,
      0.0,
      0.0,
      0.0,
      0.0,
      0.0,
      0.0,
      0.0,
      0.0,
      0.0,
      0.0,
      0.0,
      0.0
    ]
  },
  "A/Canada_goose/California/246038/2022_56b0121fdb": {
    "frequencies": [
      0.0,
      0.0,
      0.0,
      0.0,
      0.0,
      0.0,
      0.0,
      0.0,
      0.0,
      0.0,
      0.0,
      0.0,
      0.0,
      0.0,
      0.0,
      0.0,
      0.0,
      0.0,
      0.0,
      0.0,
      0.0,
      0.0,
      0.0,
      0.0,
      0.0,
      0.0,
      0.0,
      0.0,
      0.0,
      0.0,
      0.0,
      0.0,
      0.0,
      0.0,
      0.0,
      0.0,
      0.0,
      0.0,
      0.0,
      0.0,
      0.0,
      0.0,
      0.0,
      0.0,
      0.0,
      0.0,
      0.0,
      0.0,
      0.0,
      0.0,
      0.0,
      0.0,
      0.0,
      0.0,
      0.0,
      0.0,
      0.0,
      0.0,
      0.0,
      0.0,
      0.0,
      0.0,
      0.0,
      0.0,
      0.0,
      0.0,
      0.0,
      0.0,
      0.0,
      0.0,
      0.0,
      0.0,
      0.0,
      0.0,
      0.0,
      0.0
    ]
  },
  "A/Canada_goose/Colorado/22-031162-001-R/2022_01ab940d7e": {
    "frequencies": [
      0.0,
      0.0,
      0.0,
      0.0,
      0.0,
      0.0,
      0.0,
      0.0,
      0.0,
      0.0,
      0.0,
      0.0,
      0.0,
      0.0,
      0.0,
      0.0,
      0.0,
      0.0,
      0.0,
      0.0,
      0.0,
      0.0,
      0.0,
      0.0,
      0.0,
      0.0,
      0.0,
      0.0,
      0.0,
      0.0,
      0.0,
      0.0,
      0.0,
      0.0,
      0.0,
      0.0,
      0.0,
      0.0,
      0.0,
      0.0,
      0.0,
      0.0,
      0.0,
      0.0,
      0.0,
      0.0,
      0.0,
      0.0,
      0.0,
      0.0,
      0.0,
      0.0,
      0.0,
      0.0,
      0.0,
      0.0,
      0.0,
      0.0,
      0.0,
      0.0,
      0.0,
      0.0,
      0.0,
      0.0,
      0.0,
      0.0,
      0.0,
      0.0,
      0.0,
      0.0,
      0.0,
      0.0,
      0.0,
      0.0,
      0.0,
      0.0
    ]
  },
  "A/Canada_goose/Idaho/22-014968-004/2022_09f1489fb4": {
    "frequencies": [
      0.0,
      0.0,
      0.0,
      0.0,
      0.0,
      0.0,
      0.0,
      0.0,
      0.0,
      0.0,
      0.0,
      0.0,
      0.0,
      0.0,
      0.0,
      0.0,
      0.0,
      0.0,
      0.0,
      0.0,
      0.0,
      0.0,
      0.0,
      0.0,
      0.0,
      0.0,
      0.0,
      0.0,
      0.0,
      0.0,
      0.0,
      0.0,
      0.0,
      0.0,
      0.0,
      0.0,
      0.0,
      0.0,
      0.0,
      0.0,
      0.0,
      0.0,
      0.0,
      0.0,
      0.0,
      0.0,
      0.0,
      0.0,
      0.0,
      0.0,
      0.0,
      0.0,
      0.0,
      0.0,
      0.0,
      0.0,
      0.0,
      0.0,
      0.0,
      0.0,
      0.0,
      0.0,
      0.0,
      0.0,
      0.0,
      0.0,
      0.0,
      0.0,
      0.0,
      0.0,
      0.0,
      0.0,
      0.0,
      0.0,
      0.0,
      0.0
    ]
  },
  "A/Canada_goose/Idaho/22-014968-009/2022_de662df09b": {
    "frequencies": [
      0.0,
      0.0,
      0.0,
      0.0,
      0.0,
      0.0,
      0.0,
      0.0,
      0.0,
      0.0,
      0.0,
      0.0,
      0.0,
      0.0,
      0.0,
      0.0,
      0.0,
      0.0,
      0.0,
      0.0,
      0.0,
      0.0,
      0.0,
      0.0,
      0.0,
      0.0,
      0.0,
      0.0,
      0.0,
      0.0,
      0.0,
      0.0,
      0.0,
      0.0,
      0.0,
      0.0,
      0.0,
      0.0,
      0.0,
      0.0,
      0.0,
      0.0,
      0.0,
      0.0,
      0.0,
      0.0,
      0.0,
      0.0,
      0.0,
      0.0,
      0.0,
      0.0,
      0.0,
      0.0,
      0.0,
      0.0,
      0.0,
      0.0,
      0.0,
      0.0,
      0.0,
      0.0,
      0.0,
      0.0,
      0.0,
      0.0,
      0.0,
      0.0,
      0.0,
      0.0,
      0.0,
      0.0,
      0.0,
      0.0,
      0.0,
      0.0
    ]
  },
  "A/Canada_goose/Idaho/22-014968-010/2022_e5cce40743": {
    "frequencies": [
      0.0,
      0.0,
      0.0,
      0.0,
      0.0,
      0.0,
      0.0,
      0.0,
      0.0,
      0.0,
      0.0,
      0.0,
      0.0,
      0.0,
      0.0,
      0.0,
      0.0,
      0.0,
      0.0,
      0.0,
      0.0,
      0.0,
      0.0,
      0.0,
      0.0,
      0.0,
      0.0,
      0.0,
      0.0,
      0.0,
      0.0,
      0.0,
      0.0,
      0.0,
      0.0,
      0.0,
      0.0,
      0.0,
      0.0,
      0.0,
      0.0,
      0.0,
      0.0,
      0.0,
      0.0,
      0.0,
      0.0,
      0.0,
      0.0,
      0.0,
      0.0,
      0.0,
      0.0,
      0.0,
      0.0,
      0.0,
      0.0,
      0.0,
      0.0,
      0.0,
      0.0,
      0.0,
      0.0,
      0.0,
      0.0,
      0.0,
      0.0,
      0.0,
      0.0,
      0.0,
      0.0,
      0.0,
      0.0,
      0.0,
      0.0,
      0.0
    ]
  },
  "A/Canada_goose/Idaho/22-014968-011/2022_1748cedd2f": {
    "frequencies": [
      0.0,
      0.0,
      0.0,
      0.0,
      0.0,
      0.0,
      0.0,
      0.0,
      0.0,
      0.0,
      0.0,
      0.0,
      0.0,
      0.0,
      0.0,
      0.0,
      0.0,
      0.0,
      0.0,
      0.0,
      0.0,
      0.0,
      0.0,
      0.0,
      0.0,
      0.0,
      0.0,
      0.0,
      0.0,
      0.0,
      0.0,
      0.0,
      0.0,
      0.0,
      0.0,
      0.0,
      0.0,
      0.0,
      0.0,
      0.0,
      0.0,
      0.0,
      0.0,
      0.0,
      0.0,
      0.0,
      0.0,
      0.0,
      0.0,
      0.0,
      0.0,
      0.0,
      0.0,
      0.0,
      0.0,
      0.0,
      0.0,
      0.0,
      0.0,
      0.0,
      0.0,
      0.0,
      0.0,
      0.0,
      0.0,
      0.0,
      0.0,
      0.0,
      0.0,
      0.0,
      0.0,
      0.0,
      0.0,
      0.0,
      0.0,
      0.0
    ]
  },
  "A/Canada_goose/Idaho/22-030638-001/2022_a2fd509521": {
    "frequencies": [
      0.0,
      0.0,
      0.0,
      0.0,
      0.0,
      0.0,
      0.0,
      0.0,
      0.0,
      0.0,
      0.0,
      0.0,
      0.0,
      0.0,
      0.0,
      0.0,
      0.0,
      0.0,
      0.0,
      0.0,
      0.0,
      0.0,
      0.0,
      0.0,
      0.0,
      0.0,
      0.0,
      0.0,
      0.0,
      0.0,
      0.0,
      0.0,
      0.0,
      0.0,
      0.0,
      0.0,
      0.0,
      0.0,
      0.0,
      0.0,
      0.0,
      0.0,
      0.0,
      0.0,
      0.0,
      0.0,
      0.0,
      0.0,
      0.0,
      0.0,
      0.0,
      0.0,
      0.0,
      0.0,
      0.0,
      0.0,
      0.0,
      0.0,
      0.0,
      0.0,
      0.0,
      0.0,
      0.0,
      0.0,
      0.0,
      0.0,
      0.0,
      0.0,
      0.0,
      0.0,
      0.0,
      0.0,
      0.0,
      0.0,
      0.0,
      0.0
    ]
  },
  "A/Canada_goose/Idaho/22-030638-002/2022_c6353ffd7e": {
    "frequencies": [
      0.0,
      0.0,
      0.0,
      0.0,
      0.0,
      0.0,
      0.0,
      0.0,
      0.0,
      0.0,
      0.0,
      0.0,
      0.0,
      0.0,
      0.0,
      0.0,
      0.0,
      0.0,
      0.0,
      0.0,
      0.0,
      0.0,
      0.0,
      0.0,
      0.0,
      0.0,
      0.0,
      0.0,
      0.0,
      0.0,
      0.0,
      0.0,
      0.0,
      0.0,
      0.0,
      0.0,
      0.0,
      0.0,
      0.0,
      0.0,
      0.0,
      0.0,
      0.0,
      0.0,
      0.0,
      0.0,
      0.0,
      0.0,
      0.0,
      0.0,
      0.0,
      0.0,
      0.0,
      0.0,
      0.0,
      0.0,
      0.0,
      0.0,
      0.0,
      0.0,
      0.0,
      0.0,
      0.0,
      0.0,
      0.0,
      0.0,
      0.0,
      0.0,
      0.0,
      0.0,
      0.0,
      0.0,
      0.0,
      0.0,
      0.0,
      0.0
    ]
  },
  "A/Canada_goose/MB/FAV-0329-1/2023_39e088d60c": {
    "frequencies": [
      0.0,
      0.0,
      0.0,
      0.0,
      0.0,
      0.0,
      0.0,
      0.0,
      0.0,
      0.0,
      0.0,
      0.0,
      0.0,
      0.0,
      0.0,
      0.0,
      0.0,
      0.0,
      0.0,
      0.0,
      0.0,
      0.0,
      0.0,
      0.0,
      0.0,
      0.0,
      0.0,
      0.0,
      0.0,
      0.0,
      0.0,
      0.0,
      0.0,
      0.0,
      0.0,
      0.0,
      0.0,
      0.0,
      0.0,
      0.0,
      0.0,
      0.0,
      0.0,
      0.0,
      0.0,
      0.0,
      0.0,
      0.0,
      0.0,
      0.0,
      0.0,
      0.0,
      0.0,
      0.0,
      0.0,
      0.0,
      0.0,
      0.0,
      0.0,
      0.0,
      0.0,
      0.0,
      0.0,
      0.0,
      0.0,
      0.0,
      0.0,
      0.0,
      0.0,
      0.0,
      0.0,
      0.0,
      0.0,
      0.0,
      0.0,
      0.0
    ]
  },
  "A/Canada_goose/MB/FAV-0356-2/2023_d14ef7c0c5": {
    "frequencies": [
      0.0,
      0.0,
      0.0,
      0.0,
      0.0,
      0.0,
      0.0,
      0.0,
      0.0,
      0.0,
      0.0,
      0.0,
      0.0,
      0.0,
      0.0,
      0.0,
      0.0,
      0.0,
      0.0,
      0.0,
      0.0,
      0.0,
      0.0,
      0.0,
      0.0,
      0.0,
      0.0,
      0.0,
      0.0,
      0.0,
      0.0,
      0.0,
      0.0,
      0.0,
      0.0,
      0.0,
      0.0,
      0.0,
      0.0,
      0.0,
      0.0,
      0.0,
      0.0,
      0.0,
      0.0,
      0.0,
      0.0,
      0.0,
      0.0,
      0.0,
      0.0,
      0.0,
      0.0,
      0.0,
      0.0,
      0.0,
      0.0,
      0.0,
      0.0,
      0.0,
      0.0,
      0.0,
      0.0,
      0.0,
      0.0,
      0.0,
      0.0,
      0.0,
      0.0,
      0.0,
      0.0,
      0.0,
      0.0,
      0.0,
      0.0,
      0.0
    ]
  },
  "A/Canada_goose/MB/FAV-0413-10/2023_4a7cc5d951": {
    "frequencies": [
      0.0,
      0.0,
      0.0,
      0.0,
      0.0,
      0.0,
      0.0,
      0.0,
      0.0,
      0.0,
      0.0,
      0.0,
      0.0,
      0.0,
      0.0,
      0.0,
      0.0,
      0.0,
      0.0,
      0.0,
      0.0,
      0.0,
      0.0,
      0.0,
      0.0,
      0.0,
      0.0,
      0.0,
      0.0,
      0.0,
      0.0,
      0.0,
      0.0,
      0.0,
      0.0,
      0.0,
      0.0,
      0.0,
      0.0,
      0.0,
      0.0,
      0.0,
      0.0,
      0.0,
      0.0,
      0.0,
      0.0,
      0.0,
      0.0,
      0.0,
      0.0,
      0.0,
      0.0,
      0.0,
      0.0,
      0.0,
      0.0,
      0.0,
      0.0,
      0.0,
      0.0,
      0.0,
      0.0,
      0.0,
      0.0,
      0.0,
      0.0,
      0.0,
      0.0,
      0.0,
      0.0,
      0.0,
      0.0,
      0.0,
      0.0,
      0.0
    ]
  },
  "A/Canada_goose/MB/FAV-0413-14/2023_c1f4d13e38": {
    "frequencies": [
      0.0,
      0.0,
      0.0,
      0.0,
      0.0,
      0.0,
      0.0,
      0.0,
      0.0,
      0.0,
      0.0,
      0.0,
      0.0,
      0.0,
      0.0,
      0.0,
      0.0,
      0.0,
      0.0,
      0.0,
      0.0,
      0.0,
      0.0,
      0.0,
      0.0,
      0.0,
      0.0,
      0.0,
      0.0,
      0.0,
      0.0,
      0.0,
      0.0,
      0.0,
      0.0,
      0.0,
      0.0,
      0.0,
      0.0,
      0.0,
      0.0,
      0.0,
      0.0,
      0.0,
      0.0,
      0.0,
      0.0,
      0.0,
      0.0,
      0.0,
      0.0,
      0.0,
      0.0,
      0.0,
      0.0,
      0.0,
      0.0,
      0.0,
      0.0,
      0.0,
      0.0,
      0.0,
      0.0,
      0.0,
      0.0,
      0.0,
      0.0,
      0.0,
      0.0,
      0.0,
      0.0,
      0.0,
      0.0,
      0.0,
      0.0,
      0.0
    ]
  },
  "A/Canada_goose/MB/FAV-0413-6/2023_ac455457f8": {
    "frequencies": [
      0.0,
      0.0,
      0.0,
      0.0,
      0.0,
      0.0,
      0.0,
      0.0,
      0.0,
      0.0,
      0.0,
      0.0,
      0.0,
      0.0,
      0.0,
      0.0,
      0.0,
      0.0,
      0.0,
      0.0,
      0.0,
      0.0,
      0.0,
      0.0,
      0.0,
      0.0,
      0.0,
      0.0,
      0.0,
      0.0,
      0.0,
      0.0,
      0.0,
      0.0,
      0.0,
      0.0,
      0.0,
      0.0,
      0.0,
      0.0,
      0.0,
      0.0,
      0.0,
      0.0,
      0.0,
      0.0,
      0.0,
      0.0,
      0.0,
      0.0,
      0.0,
      0.0,
      0.0,
      0.0,
      0.0,
      0.0,
      0.0,
      0.0,
      0.0,
      0.0,
      0.0,
      0.0,
      0.0,
      0.0,
      0.0,
      0.0,
      0.0,
      0.0,
      0.0,
      0.0,
      0.0,
      0.0,
      0.0,
      0.0,
      0.0,
      0.0
    ]
  },
  "A/Canada_goose/MB/FAV-0413-7/2023_ff6c589169": {
    "frequencies": [
      0.0,
      0.0,
      0.0,
      0.0,
      0.0,
      0.0,
      0.0,
      0.0,
      0.0,
      0.0,
      0.0,
      0.0,
      0.0,
      0.0,
      0.0,
      0.0,
      0.0,
      0.0,
      0.0,
      0.0,
      0.0,
      0.0,
      0.0,
      0.0,
      0.0,
      0.0,
      0.0,
      0.0,
      0.0,
      0.0,
      0.0,
      0.0,
      0.0,
      0.0,
      0.0,
      0.0,
      0.0,
      0.0,
      0.0,
      0.0,
      0.0,
      0.0,
      0.0,
      0.0,
      0.0,
      0.0,
      0.0,
      0.0,
      0.0,
      0.0,
      0.0,
      0.0,
      0.0,
      0.0,
      0.0,
      0.0,
      0.0,
      0.0,
      0.0,
      0.0,
      0.0,
      0.0,
      0.0,
      0.0,
      0.0,
      0.0,
      0.0,
      0.0,
      0.0,
      0.0,
      0.0,
      0.0,
      0.0,
      0.0,
      0.0,
      0.0
    ]
  },
  "A/Canada_goose/Montana/22-013369-006/2022_57f47d89ba": {
    "frequencies": [
      0.0,
      0.0,
      0.0,
      0.0,
      0.0,
      0.0,
      0.0,
      0.0,
      0.0,
      0.0,
      0.0,
      0.0,
      0.0,
      0.0,
      0.0,
      0.0,
      0.0,
      0.0,
      0.0,
      0.0,
      0.0,
      0.0,
      0.0,
      0.0,
      0.0,
      0.0,
      0.0,
      0.0,
      0.0,
      0.0,
      0.0,
      0.0,
      0.0,
      0.0,
      0.0,
      0.0,
      0.0,
      0.0,
      0.0,
      0.0,
      0.0,
      0.0,
      0.0,
      0.0,
      0.0,
      0.0,
      0.0,
      0.0,
      0.0,
      0.0,
      0.0,
      0.0,
      0.0,
      0.0,
      0.0,
      0.0,
      0.0,
      0.0,
      0.0,
      0.0,
      0.0,
      0.0,
      0.0,
      0.0,
      0.0,
      0.0,
      0.0,
      0.0,
      0.0,
      0.0,
      0.0,
      0.0,
      0.0,
      0.0,
      0.0,
      0.0
    ]
  },
  "A/Canada_goose/Montana/22-015563-002/2022_a416a09fe9": {
    "frequencies": [
      0.0,
      0.0,
      0.0,
      0.0,
      0.0,
      0.0,
      0.0,
      0.0,
      0.0,
      0.0,
      0.0,
      0.0,
      0.0,
      0.0,
      0.0,
      0.0,
      0.0,
      0.0,
      0.0,
      0.0,
      0.0,
      0.0,
      0.0,
      0.0,
      0.0,
      0.0,
      0.0,
      0.0,
      0.0,
      0.0,
      0.0,
      0.0,
      0.0,
      0.0,
      0.0,
      0.0,
      0.0,
      0.0,
      0.0,
      0.0,
      0.0,
      0.0,
      0.0,
      0.0,
      0.0,
      0.0,
      0.0,
      0.0,
      0.0,
      0.0,
      0.0,
      0.0,
      0.0,
      0.0,
      0.0,
      0.0,
      0.0,
      0.0,
      0.0,
      0.0,
      0.0,
      0.0,
      0.0,
      0.0,
      0.0,
      0.0,
      0.0,
      0.0,
      0.0,
      0.0,
      0.0,
      0.0,
      0.0,
      0.0,
      0.0,
      0.0
    ]
  },
  "A/Canada_goose/Montana/22-026892-001/2022_137f18f637": {
    "frequencies": [
      0.0,
      0.0,
      0.0,
      0.0,
      0.0,
      0.0,
      0.0,
      0.0,
      0.0,
      0.0,
      0.0,
      0.0,
      0.0,
      0.0,
      0.0,
      0.0,
      0.0,
      0.0,
      0.0,
      0.0,
      0.0,
      0.0,
      0.0,
      0.0,
      0.0,
      0.0,
      0.0,
      0.0,
      0.0,
      0.0,
      0.0,
      0.0,
      0.0,
      0.0,
      0.0,
      0.0,
      0.0,
      0.0,
      0.0,
      0.0,
      0.0,
      0.0,
      0.0,
      0.0,
      0.0,
      0.0,
      0.0,
      0.0,
      0.0,
      0.0,
      0.0,
      0.0,
      0.0,
      0.0,
      0.0,
      0.0,
      0.0,
      0.0,
      0.0,
      0.0,
      0.0,
      0.0,
      0.0,
      0.0,
      0.0,
      0.0,
      0.0,
      0.0,
      0.0,
      0.0,
      0.0,
      0.0,
      0.0,
      0.0,
      0.0,
      0.0
    ]
  },
  "A/Canada_goose/North_Dakota/22-015806-002/2022_e1c6f0573d": {
    "frequencies": [
      0.0,
      0.0,
      0.0,
      0.0,
      0.0,
      0.0,
      0.0,
      0.0,
      0.0,
      0.0,
      0.0,
      0.0,
      0.0,
      0.0,
      0.0,
      0.0,
      0.0,
      0.0,
      0.0,
      0.0,
      0.0,
      0.0,
      0.0,
      0.0,
      0.0,
      0.0,
      0.0,
      0.0,
      0.0,
      0.0,
      0.0,
      0.0,
      0.0,
      0.0,
      0.0,
      0.0,
      0.0,
      0.0,
      0.0,
      0.0,
      0.0,
      0.0,
      0.0,
      0.0,
      0.0,
      0.0,
      0.0,
      0.0,
      0.0,
      0.0,
      0.0,
      0.0,
      0.0,
      0.0,
      0.0,
      0.0,
      0.0,
      0.0,
      0.0,
      0.0,
      0.0,
      0.0,
      0.0,
      0.0,
      0.0,
      0.0,
      0.0,
      0.0,
      0.0,
      0.0,
      0.0,
      0.0,
      0.0,
      0.0,
      0.0,
      0.0
    ]
  },
  "A/Canada_goose/Oregon/22-015303-001/2022_843e38401b": {
    "frequencies": [
      0.0,
      0.0,
      0.0,
      0.0,
      0.0,
      0.0,
      0.0,
      0.0,
      0.0,
      0.0,
      0.0,
      0.0,
      0.0,
      0.0,
      0.0,
      0.0,
      0.0,
      0.0,
      0.0,
      0.0,
      0.0,
      0.0,
      0.0,
      0.0,
      0.0,
      0.0,
      0.0,
      0.0,
      0.0,
      0.0,
      0.0,
      0.0,
      0.0,
      0.0,
      0.0,
      0.0,
      0.0,
      0.0,
      0.0,
      0.0,
      0.0,
      0.0,
      0.0,
      0.0,
      0.0,
      0.0,
      0.0,
      0.0,
      0.0,
      0.0,
      0.0,
      0.0,
      0.0,
      0.0,
      0.0,
      0.0,
      0.0,
      0.0,
      0.0,
      0.0,
      0.0,
      0.0,
      0.0,
      0.0,
      0.0,
      0.0,
      0.0,
      0.0,
      0.0,
      0.0,
      0.0,
      0.0,
      0.0,
      0.0,
      0.0,
      0.0
    ]
  },
  "A/Canada_goose/Oregon/22-015413-001/2022_a11feb78ee": {
    "frequencies": [
      0.0,
      0.0,
      0.0,
      0.0,
      0.0,
      0.0,
      0.0,
      0.0,
      0.0,
      0.0,
      0.0,
      0.0,
      0.0,
      0.0,
      0.0,
      0.0,
      0.0,
      0.0,
      0.0,
      0.0,
      0.0,
      0.0,
      0.0,
      0.0,
      0.0,
      0.0,
      0.0,
      0.0,
      0.0,
      0.0,
      0.0,
      0.0,
      0.0,
      0.0,
      0.0,
      0.0,
      0.0,
      0.0,
      0.0,
      0.0,
      0.0,
      0.0,
      0.0,
      0.0,
      0.0,
      0.0,
      0.0,
      0.0,
      0.0,
      0.0,
      0.0,
      0.0,
      0.0,
      0.0,
      0.0,
      0.0,
      0.0,
      0.0,
      0.0,
      0.0,
      0.0,
      0.0,
      0.0,
      0.0,
      0.0,
      0.0,
      0.0,
      0.0,
      0.0,
      0.0,
      0.0,
      0.0,
      0.0,
      0.0,
      0.0,
      0.0
    ]
  },
  "A/Canada_goose/Oregon/22-015413-002/2022_f2d51f3efd": {
    "frequencies": [
      0.0,
      0.0,
      0.0,
      0.0,
      0.0,
      0.0,
      0.0,
      0.0,
      0.0,
      0.0,
      0.0,
      0.0,
      0.0,
      0.0,
      0.0,
      0.0,
      0.0,
      0.0,
      0.0,
      0.0,
      0.0,
      0.0,
      0.0,
      0.0,
      0.0,
      0.0,
      0.0,
      0.0,
      0.0,
      0.0,
      0.0,
      0.0,
      0.0,
      0.0,
      0.0,
      0.0,
      0.0,
      0.0,
      0.0,
      0.0,
      0.0,
      0.0,
      0.0,
      0.0,
      0.0,
      0.0,
      0.0,
      0.0,
      0.0,
      0.0,
      0.0,
      0.0,
      0.0,
      0.0,
      0.0,
      0.0,
      0.0,
      0.0,
      0.0,
      0.0,
      0.0,
      0.0,
      0.0,
      0.0,
      0.0,
      0.0,
      0.0,
      0.0,
      0.0,
      0.0,
      0.0,
      0.0,
      0.0,
      0.0,
      0.0,
      0.0
    ]
  },
  "A/Canada_goose/Oregon/22-018476-001/2022_59ac6ff614": {
    "frequencies": [
      0.0,
      0.0,
      0.0,
      0.0,
      0.0,
      0.0,
      0.0,
      0.0,
      0.0,
      0.0,
      0.0,
      0.0,
      0.0,
      0.0,
      0.0,
      0.0,
      0.0,
      0.0,
      0.0,
      0.0,
      0.0,
      0.0,
      0.0,
      0.0,
      0.0,
      0.0,
      0.0,
      0.0,
      0.0,
      0.0,
      0.0,
      0.0,
      0.0,
      0.0,
      0.0,
      0.0,
      0.0,
      0.0,
      0.0,
      0.0,
      0.0,
      0.0,
      0.0,
      0.0,
      0.0,
      0.0,
      0.0,
      0.0,
      0.0,
      0.0,
      0.0,
      0.0,
      0.0,
      0.0,
      0.0,
      0.0,
      0.0,
      0.0,
      0.0,
      0.0,
      0.0,
      0.0,
      0.0,
      0.0,
      0.0,
      0.0,
      0.0,
      0.0,
      0.0,
      0.0,
      0.0,
      0.0,
      0.0,
      0.0,
      0.0,
      0.0
    ]
  },
  "A/Canada_goose/Oregon/22-018477-001/2022_ec789de39a": {
    "frequencies": [
      0.0,
      0.0,
      0.0,
      0.0,
      0.0,
      0.0,
      0.0,
      0.0,
      0.0,
      0.0,
      0.0,
      0.0,
      0.0,
      0.0,
      0.0,
      0.0,
      0.0,
      0.0,
      0.0,
      0.0,
      0.0,
      0.0,
      0.0,
      0.0,
      0.0,
      0.0,
      0.0,
      0.0,
      0.0,
      0.0,
      0.0,
      0.0,
      0.0,
      0.0,
      0.0,
      0.0,
      0.0,
      0.0,
      0.0,
      0.0,
      0.0,
      0.0,
      0.0,
      0.0,
      0.0,
      0.0,
      0.0,
      0.0,
      0.0,
      0.0,
      0.0,
      0.0,
      0.0,
      0.0,
      0.0,
      0.0,
      0.0,
      0.0,
      0.0,
      0.0,
      0.0,
      0.0,
      0.0,
      0.0,
      0.0,
      0.0,
      0.0,
      0.0,
      0.0,
      0.0,
      0.0,
      0.0,
      0.0,
      0.0,
      0.0,
      0.0
    ]
  },
  "A/Canada_goose/Oregon/22-021070-001/2022_794fb92c41": {
    "frequencies": [
      0.0,
      0.0,
      0.0,
      0.0,
      0.0,
      0.0,
      0.0,
      0.0,
      0.0,
      0.0,
      0.0,
      0.0,
      0.0,
      0.0,
      0.0,
      0.0,
      0.0,
      0.0,
      0.0,
      0.0,
      0.0,
      0.0,
      0.0,
      0.0,
      0.0,
      0.0,
      0.0,
      0.0,
      0.0,
      0.0,
      0.0,
      0.0,
      0.0,
      0.0,
      0.0,
      0.0,
      0.0,
      0.0,
      0.0,
      0.0,
      0.0,
      0.0,
      0.0,
      0.0,
      0.0,
      0.0,
      0.0,
      0.0,
      0.0,
      0.0,
      0.0,
      0.0,
      0.0,
      0.0,
      0.0,
      0.0,
      0.0,
      0.0,
      0.0,
      0.0,
      0.0,
      0.0,
      0.0,
      0.0,
      0.0,
      0.0,
      0.0,
      0.0,
      0.0,
      0.0,
      0.0,
      0.0,
      0.0,
      0.0,
      0.0,
      0.0
    ]
  },
  "A/Canada_goose/Oregon/22-021071-001/2022_dacfebfd60": {
    "frequencies": [
      0.0,
      0.0,
      0.0,
      0.0,
      0.0,
      0.0,
      0.0,
      0.0,
      0.0,
      0.0,
      0.0,
      0.0,
      0.0,
      0.0,
      0.0,
      0.0,
      0.0,
      0.0,
      0.0,
      0.0,
      0.0,
      0.0,
      0.0,
      0.0,
      0.0,
      0.0,
      0.0,
      0.0,
      0.0,
      0.0,
      0.0,
      0.0,
      0.0,
      0.0,
      0.0,
      0.0,
      0.0,
      0.0,
      0.0,
      0.0,
      0.0,
      0.0,
      0.0,
      0.0,
      0.0,
      0.0,
      0.0,
      0.0,
      0.0,
      0.0,
      0.0,
      0.0,
      0.0,
      0.0,
      0.0,
      0.0,
      0.0,
      0.0,
      0.0,
      0.0,
      0.0,
      0.0,
      0.0,
      0.0,
      0.0,
      0.0,
      0.0,
      0.0,
      0.0,
      0.0,
      0.0,
      0.0,
      0.0,
      0.0,
      0.0,
      0.0
    ]
  },
  "A/Canada_goose/Oregon/22-022036-001/2022_1fe2e6416f": {
    "frequencies": [
      0.0,
      0.0,
      0.0,
      0.0,
      0.0,
      0.0,
      0.0,
      0.0,
      0.0,
      0.0,
      0.0,
      0.0,
      0.0,
      0.0,
      0.0,
      0.0,
      0.0,
      0.0,
      0.0,
      0.0,
      0.0,
      0.0,
      0.0,
      0.0,
      0.0,
      0.0,
      0.0,
      0.0,
      0.0,
      0.0,
      0.0,
      0.0,
      0.0,
      0.0,
      0.0,
      0.0,
      0.0,
      0.0,
      0.0,
      0.0,
      0.0,
      0.0,
      0.0,
      0.0,
      0.0,
      0.0,
      0.0,
      0.0,
      0.0,
      0.0,
      0.0,
      0.0,
      0.0,
      0.0,
      0.0,
      0.0,
      0.0,
      0.0,
      0.0,
      0.0,
      0.0,
      0.0,
      0.0,
      0.0,
      0.0,
      0.0,
      0.0,
      0.0,
      0.0,
      0.0,
      0.0,
      0.0,
      0.0,
      0.0,
      0.0,
      0.0
    ]
  },
  "A/Canada_goose/Oregon/22-022191-001/2022_e29fa42ab9": {
    "frequencies": [
      0.0,
      0.0,
      0.0,
      0.0,
      0.0,
      0.0,
      0.0,
      0.0,
      0.0,
      0.0,
      0.0,
      0.0,
      0.0,
      0.0,
      0.0,
      0.0,
      0.0,
      0.0,
      0.0,
      0.0,
      0.0,
      0.0,
      0.0,
      0.0,
      0.0,
      0.0,
      0.0,
      0.0,
      0.0,
      0.0,
      0.0,
      0.0,
      0.0,
      0.0,
      0.0,
      0.0,
      0.0,
      0.0,
      0.0,
      0.0,
      0.0,
      0.0,
      0.0,
      0.0,
      0.0,
      0.0,
      0.0,
      0.0,
      0.0,
      0.0,
      0.0,
      0.0,
      0.0,
      0.0,
      0.0,
      0.0,
      0.0,
      0.0,
      0.0,
      0.0,
      0.0,
      0.0,
      0.0,
      0.0,
      0.0,
      0.0,
      0.0,
      0.0,
      0.0,
      0.0,
      0.0,
      0.0,
      0.0,
      0.0,
      0.0,
      0.0
    ]
  },
  "A/Canada_goose/Oregon/22-025279-001/2022_048fc19674": {
    "frequencies": [
      0.0,
      0.0,
      0.0,
      0.0,
      0.0,
      0.0,
      0.0,
      0.0,
      0.0,
      0.0,
      0.0,
      0.0,
      0.0,
      0.0,
      0.0,
      0.0,
      0.0,
      0.0,
      0.0,
      0.0,
      0.0,
      0.0,
      0.0,
      0.0,
      0.0,
      0.0,
      0.0,
      0.0,
      0.0,
      0.0,
      0.0,
      0.0,
      0.0,
      0.0,
      0.0,
      0.0,
      0.0,
      0.0,
      0.0,
      0.0,
      0.0,
      0.0,
      0.0,
      0.0,
      0.0,
      0.0,
      0.0,
      0.0,
      0.0,
      0.0,
      0.0,
      0.0,
      0.0,
      0.0,
      0.0,
      0.0,
      0.0,
      0.0,
      0.0,
      0.0,
      0.0,
      0.0,
      0.0,
      0.0,
      0.0,
      0.0,
      0.0,
      0.0,
      0.0,
      0.0,
      0.0,
      0.0,
      0.0,
      0.0,
      0.0,
      0.0
    ]
  },
  "A/Canada_goose/Oregon/22-025283-001/2022_244ed306f4": {
    "frequencies": [
      0.0,
      0.0,
      0.0,
      0.0,
      0.0,
      0.0,
      0.0,
      0.0,
      0.0,
      0.0,
      0.0,
      0.0,
      0.0,
      0.0,
      0.0,
      0.0,
      0.0,
      0.0,
      0.0,
      0.0,
      0.0,
      0.0,
      0.0,
      0.0,
      0.0,
      0.0,
      0.0,
      0.0,
      0.0,
      0.0,
      0.0,
      0.0,
      0.0,
      0.0,
      0.0,
      0.0,
      0.0,
      0.0,
      0.0,
      0.0,
      0.0,
      0.0,
      0.0,
      0.0,
      0.0,
      0.0,
      0.0,
      0.0,
      0.0,
      0.0,
      0.0,
      0.0,
      0.0,
      0.0,
      0.0,
      0.0,
      0.0,
      0.0,
      0.0,
      0.0,
      0.0,
      0.0,
      0.0,
      0.0,
      0.0,
      0.0,
      0.0,
      0.0,
      0.0,
      0.0,
      0.0,
      0.0,
      0.0,
      0.0,
      0.0,
      0.0
    ]
  },
  "A/Canada_goose/Oregon/22-025284-001/2022_6e7175fd29": {
    "frequencies": [
      0.0,
      0.0,
      0.0,
      0.0,
      0.0,
      0.0,
      0.0,
      0.0,
      0.0,
      0.0,
      0.0,
      0.0,
      0.0,
      0.0,
      0.0,
      0.0,
      0.0,
      0.0,
      0.0,
      0.0,
      0.0,
      0.0,
      0.0,
      0.0,
      0.0,
      0.0,
      0.0,
      0.0,
      0.0,
      0.0,
      0.0,
      0.0,
      0.0,
      0.0,
      0.0,
      0.0,
      0.0,
      0.0,
      0.0,
      0.0,
      0.0,
      0.0,
      0.0,
      0.0,
      0.0,
      0.0,
      0.0,
      0.0,
      0.0,
      0.0,
      0.0,
      0.0,
      0.0,
      0.0,
      0.0,
      0.0,
      0.0,
      0.0,
      0.0,
      0.0,
      0.0,
      0.0,
      0.0,
      0.0,
      0.0,
      0.0,
      0.0,
      0.0,
      0.0,
      0.0,
      0.0,
      0.0,
      0.0,
      0.0,
      0.0,
      0.0
    ]
  },
  "A/Canada_goose/Oregon/22-025285-002/2022_89f44925db": {
    "frequencies": [
      0.0,
      0.0,
      0.0,
      0.0,
      0.0,
      0.0,
      0.0,
      0.0,
      0.0,
      0.0,
      0.0,
      0.0,
      0.0,
      0.0,
      0.0,
      0.0,
      0.0,
      0.0,
      0.0,
      0.0,
      0.0,
      0.0,
      0.0,
      0.0,
      0.0,
      0.0,
      0.0,
      0.0,
      0.0,
      0.0,
      0.0,
      0.0,
      0.0,
      0.0,
      0.0,
      0.0,
      0.0,
      0.0,
      0.0,
      0.0,
      0.0,
      0.0,
      0.0,
      0.0,
      0.0,
      0.0,
      0.0,
      0.0,
      0.0,
      0.0,
      0.0,
      0.0,
      0.0,
      0.0,
      0.0,
      0.0,
      0.0,
      0.0,
      0.0,
      0.0,
      0.0,
      0.0,
      0.0,
      0.0,
      0.0,
      0.0,
      0.0,
      0.0,
      0.0,
      0.0,
      0.0,
      0.0,
      0.0,
      0.0,
      0.0,
      0.0
    ]
  },
  "A/Canada_goose/Oregon/22-030745-001/2022_8d5ffc3c2e": {
    "frequencies": [
      0.0,
      0.0,
      0.0,
      0.0,
      0.0,
      0.0,
      0.0,
      0.0,
      0.0,
      0.0,
      0.0,
      0.0,
      0.0,
      0.0,
      0.0,
      0.0,
      0.0,
      0.0,
      0.0,
      0.0,
      0.0,
      0.0,
      0.0,
      0.0,
      0.0,
      0.0,
      0.0,
      0.0,
      0.0,
      0.0,
      0.0,
      0.0,
      0.0,
      0.0,
      0.0,
      0.0,
      0.0,
      0.0,
      0.0,
      0.0,
      0.0,
      0.0,
      0.0,
      0.0,
      0.0,
      0.0,
      0.0,
      0.0,
      0.0,
      0.0,
      0.0,
      0.0,
      0.0,
      0.0,
      0.0,
      0.0,
      0.0,
      0.0,
      0.0,
      0.0,
      0.0,
      0.0,
      0.0,
      0.0,
      0.0,
      0.0,
      0.0,
      0.0,
      0.0,
      0.0,
      0.0,
      0.0,
      0.0,
      0.0,
      0.0,
      0.0
    ]
  },
  "A/Canada_goose/Oregon/22-036876-001/2022_98f2be04af": {
    "frequencies": [
      0.0,
      0.0,
      0.0,
      0.0,
      0.0,
      0.0,
      0.0,
      0.0,
      0.0,
      0.0,
      0.0,
      0.0,
      0.0,
      0.0,
      0.0,
      0.0,
      0.0,
      0.0,
      0.0,
      0.0,
      0.0,
      0.0,
      0.0,
      0.0,
      0.0,
      0.0,
      0.0,
      0.0,
      0.0,
      0.0,
      0.0,
      0.0,
      0.0,
      0.0,
      0.0,
      0.0,
      0.0,
      0.0,
      0.0,
      0.0,
      0.0,
      0.0,
      0.0,
      0.0,
      0.0,
      0.0,
      0.0,
      0.0,
      0.0,
      0.0,
      0.0,
      0.0,
      0.0,
      0.0,
      0.0,
      0.0,
      0.0,
      0.0,
      0.0,
      0.0,
      0.0,
      0.0,
      0.0,
      0.0,
      0.0,
      0.0,
      0.0,
      0.0,
      0.0,
      0.0,
      0.0,
      0.0,
      0.0,
      0.0,
      0.0,
      0.0
    ]
  },
  "A/Canada_goose/Oregon/23-031491-001-original/2023_8355eb7ffa": {
    "frequencies": [
      0.0,
      0.0,
      0.0,
      0.0,
      0.0,
      0.0,
      0.0,
      0.0,
      0.0,
      0.0,
      0.0,
      0.0,
      0.0,
      0.0,
      0.0,
      0.0,
      0.0,
      0.0,
      0.0,
      0.0,
      0.0,
      0.0,
      0.0,
      0.0,
      0.0,
      0.0,
      0.0,
      0.0,
      0.0,
      0.0,
      0.0,
      0.0,
      0.0,
      0.0,
      0.0,
      0.0,
      0.0,
      0.0,
      0.0,
      0.0,
      0.0,
      0.0,
      0.0,
      0.0,
      0.0,
      0.0,
      0.0,
      0.0,
      0.0,
      0.0,
      0.0,
      0.0,
      0.0,
      0.0,
      0.0,
      0.0,
      0.0,
      0.0,
      0.0,
      0.0,
      0.0,
      0.0,
      0.0,
      0.0,
      0.0,
      0.0,
      0.0,
      0.0,
      0.0,
      0.0,
      0.0,
      0.0,
      0.0,
      0.0,
      0.0,
      0.0
    ]
  },
  "A/Canada_goose/PE/FAV-0250-1/2022_48ea0ea344": {
    "frequencies": [
      0.0,
      0.0,
      0.0,
      0.0,
      0.0,
      0.0,
      0.0,
      0.0,
      0.0,
      0.0,
      0.0,
      0.0,
      0.0,
      0.0,
      0.0,
      0.0,
      0.0,
      0.0,
      0.0,
      0.0,
      0.0,
      0.0,
      0.0,
      0.0,
      0.0,
      0.0,
      0.0,
      0.0,
      0.0,
      0.0,
      0.0,
      0.0,
      0.0,
      0.0,
      0.0,
      0.0,
      0.0,
      0.0,
      0.0,
      0.0,
      0.0,
      0.0,
      0.0,
      0.0,
      0.0,
      0.0,
      0.0,
      0.0,
      0.0,
      0.0,
      0.0,
      0.0,
      0.0,
      0.0,
      0.0,
      0.0,
      0.0,
      0.0,
      0.0,
      0.0,
      0.0,
      0.0,
      0.0,
      0.0,
      0.0,
      0.0,
      0.0,
      0.0,
      0.0,
      0.0,
      0.0,
      0.0,
      0.0,
      0.0,
      0.0,
      0.0
    ]
  },
  "A/Canada_goose/South_Dakota/23-000316-001/2022_d306bd331f": {
    "frequencies": [
      0.0,
      0.0,
      0.0,
      0.0,
      0.0,
      0.0,
      0.0,
      0.0,
      0.0,
      0.0,
      0.0,
      0.0,
      0.0,
      0.0,
      0.0,
      0.0,
      0.0,
      0.0,
      0.0,
      0.0,
      0.0,
      0.0,
      0.0,
      0.0,
      0.0,
      0.0,
      0.0,
      0.0,
      0.0,
      0.0,
      0.0,
      0.0,
      0.0,
      0.0,
      0.0,
      0.0,
      0.0,
      0.0,
      0.0,
      0.0,
      0.0,
      0.0,
      0.0,
      0.0,
      0.0,
      0.0,
      0.0,
      0.0,
      0.0,
      0.0,
      0.0,
      0.0,
      0.0,
      0.0,
      0.0,
      0.0,
      0.0,
      0.0,
      0.0,
      0.0,
      0.0,
      0.0,
      0.0,
      0.0,
      0.0,
      0.0,
      0.0,
      0.0,
      0.0,
      0.0,
      0.0,
      0.0,
      0.0,
      0.0,
      0.0,
      0.0
    ]
  },
  "A/Canada_goose/Utah/22-015921-001/2022_a154311797": {
    "frequencies": [
      0.0,
      0.0,
      0.0,
      0.0,
      0.0,
      0.0,
      0.0,
      0.0,
      0.0,
      0.0,
      0.0,
      0.0,
      0.0,
      0.0,
      0.0,
      0.0,
      0.0,
      0.0,
      0.0,
      0.0,
      0.0,
      0.0,
      0.0,
      0.0,
      0.0,
      0.0,
      0.0,
      0.0,
      0.0,
      0.0,
      0.0,
      0.0,
      0.0,
      0.0,
      0.0,
      0.0,
      0.0,
      0.0,
      0.0,
      0.0,
      0.0,
      0.0,
      0.0,
      0.0,
      0.0,
      0.0,
      0.0,
      0.0,
      0.0,
      0.0,
      0.0,
      0.0,
      0.0,
      0.0,
      0.0,
      0.0,
      0.0,
      0.0,
      0.0,
      0.0,
      0.0,
      0.0,
      0.0,
      0.0,
      0.0,
      0.0,
      0.0,
      0.0,
      0.0,
      0.0,
      0.0,
      0.0,
      0.0,
      0.0,
      0.0,
      0.0
    ]
  },
  "A/Canada_goose/Vermont/22-013321-004/2022_4fc99b142f": {
    "frequencies": [
      0.0,
      0.0,
      0.0,
      0.0,
      0.0,
      0.0,
      0.0,
      0.0,
      0.0,
      0.0,
      0.0,
      0.0,
      0.0,
      0.0,
      0.0,
      0.0,
      0.0,
      0.0,
      0.0,
      0.0,
      0.0,
      0.0,
      0.0,
      0.0,
      0.0,
      0.0,
      0.0,
      0.0,
      0.0,
      0.0,
      0.0,
      0.0,
      0.0,
      0.0,
      0.0,
      0.0,
      0.0,
      0.0,
      0.0,
      0.0,
      0.0,
      0.0,
      0.0,
      0.0,
      0.0,
      0.0,
      0.0,
      0.0,
      0.0,
      0.0,
      0.0,
      0.0,
      0.0,
      0.0,
      0.0,
      0.0,
      0.0,
      0.0,
      0.0,
      0.0,
      0.0,
      0.0,
      0.0,
      0.0,
      0.0,
      0.0,
      0.0,
      0.0,
      0.0,
      0.0,
      0.0,
      0.0,
      0.0,
      0.0,
      0.0,
      0.0
    ]
  },
  "A/Canada_goose/Washington/22-014025-001/2022_78070bb537": {
    "frequencies": [
      0.0,
      0.0,
      0.0,
      0.0,
      0.0,
      0.0,
      0.0,
      0.0,
      0.0,
      0.0,
      0.0,
      0.0,
      0.0,
      0.0,
      0.0,
      0.0,
      0.0,
      0.0,
      0.0,
      0.0,
      0.0,
      0.0,
      0.0,
      0.0,
      0.0,
      0.0,
      0.0,
      0.0,
      0.0,
      0.0,
      0.0,
      0.0,
      0.0,
      0.0,
      0.0,
      0.0,
      0.0,
      0.0,
      0.0,
      0.0,
      0.0,
      0.0,
      0.0,
      0.0,
      0.0,
      0.0,
      0.0,
      0.0,
      0.0,
      0.0,
      0.0,
      0.0,
      0.0,
      0.0,
      0.0,
      0.0,
      0.0,
      0.0,
      0.0,
      0.0,
      0.0,
      0.0,
      0.0,
      0.0,
      0.0,
      0.0,
      0.0,
      0.0,
      0.0,
      0.0,
      0.0,
      0.0,
      0.0,
      0.0,
      0.0,
      0.0
    ]
  },
  "A/Canada_goose/Washington/22-015816-001/2022_8e844e2393": {
    "frequencies": [
      0.0,
      0.0,
      0.0,
      0.0,
      0.0,
      0.0,
      0.0,
      0.0,
      0.0,
      0.0,
      0.0,
      0.0,
      0.0,
      0.0,
      0.0,
      0.0,
      0.0,
      0.0,
      0.0,
      0.0,
      0.0,
      0.0,
      0.0,
      0.0,
      0.0,
      0.0,
      0.0,
      0.0,
      0.0,
      0.0,
      0.0,
      0.0,
      0.0,
      0.0,
      0.0,
      0.0,
      0.0,
      0.0,
      0.0,
      0.0,
      0.0,
      0.0,
      0.0,
      0.0,
      0.0,
      0.0,
      0.0,
      0.0,
      0.0,
      0.0,
      0.0,
      0.0,
      0.0,
      0.0,
      0.0,
      0.0,
      0.0,
      0.0,
      0.0,
      0.0,
      0.0,
      0.0,
      0.0,
      0.0,
      0.0,
      0.0,
      0.0,
      0.0,
      0.0,
      0.0,
      0.0,
      0.0,
      0.0,
      0.0,
      0.0,
      0.0
    ]
  },
  "A/Canada_goose/Washington/22-016238-001/2022_ff1a2ba6a6": {
    "frequencies": [
      0.0,
      0.0,
      0.0,
      0.0,
      0.0,
      0.0,
      0.0,
      0.0,
      0.0,
      0.0,
      0.0,
      0.0,
      0.0,
      0.0,
      0.0,
      0.0,
      0.0,
      0.0,
      0.0,
      0.0,
      0.0,
      0.0,
      0.0,
      0.0,
      0.0,
      0.0,
      0.0,
      0.0,
      0.0,
      0.0,
      0.0,
      0.0,
      0.0,
      0.0,
      0.0,
      0.0,
      0.0,
      0.0,
      0.0,
      0.0,
      0.0,
      0.0,
      0.0,
      0.0,
      0.0,
      0.0,
      0.0,
      0.0,
      0.0,
      0.0,
      0.0,
      0.0,
      0.0,
      0.0,
      0.0,
      0.0,
      0.0,
      0.0,
      0.0,
      0.0,
      0.0,
      0.0,
      0.0,
      0.0,
      0.0,
      0.0,
      0.0,
      0.0,
      0.0,
      0.0,
      0.0,
      0.0,
      0.0,
      0.0,
      0.0,
      0.0
    ]
  },
  "A/Canada_goose/Washington/22-016938-001/2022_118a98b33e": {
    "frequencies": [
      0.0,
      0.0,
      0.0,
      0.0,
      0.0,
      0.0,
      0.0,
      0.0,
      0.0,
      0.0,
      0.0,
      0.0,
      0.0,
      0.0,
      0.0,
      0.0,
      0.0,
      0.0,
      0.0,
      0.0,
      0.0,
      0.0,
      0.0,
      0.0,
      0.0,
      0.0,
      0.0,
      0.0,
      0.0,
      0.0,
      0.0,
      0.0,
      0.0,
      0.0,
      0.0,
      0.0,
      0.0,
      0.0,
      0.0,
      0.0,
      0.0,
      0.0,
      0.0,
      0.0,
      0.0,
      0.0,
      0.0,
      0.0,
      0.0,
      0.0,
      0.0,
      0.0,
      0.0,
      0.0,
      0.0,
      0.0,
      0.0,
      0.0,
      0.0,
      0.0,
      0.0,
      0.0,
      0.0,
      0.0,
      0.0,
      0.0,
      0.0,
      0.0,
      0.0,
      0.0,
      0.0,
      0.0,
      0.0,
      0.0,
      0.0,
      0.0
    ]
  },
  "A/Canada_goose/Washington/22-016939-001/2022_fb894310ca": {
    "frequencies": [
      0.0,
      0.0,
      0.0,
      0.0,
      0.0,
      0.0,
      0.0,
      0.0,
      0.0,
      0.0,
      0.0,
      0.0,
      0.0,
      0.0,
      0.0,
      0.0,
      0.0,
      0.0,
      0.0,
      0.0,
      0.0,
      0.0,
      0.0,
      0.0,
      0.0,
      0.0,
      0.0,
      0.0,
      0.0,
      0.0,
      0.0,
      0.0,
      0.0,
      0.0,
      0.0,
      0.0,
      0.0,
      0.0,
      0.0,
      0.0,
      0.0,
      0.0,
      0.0,
      0.0,
      0.0,
      0.0,
      0.0,
      0.0,
      0.0,
      0.0,
      0.0,
      0.0,
      0.0,
      0.0,
      0.0,
      0.0,
      0.0,
      0.0,
      0.0,
      0.0,
      0.0,
      0.0,
      0.0,
      0.0,
      0.0,
      0.0,
      0.0,
      0.0,
      0.0,
      0.0,
      0.0,
      0.0,
      0.0,
      0.0,
      0.0,
      0.0
    ]
  },
  "A/Canada_goose/Washington/22-018402-001/2022_68e4dbd853": {
    "frequencies": [
      0.0,
      0.0,
      0.0,
      0.0,
      0.0,
      0.0,
      0.0,
      0.0,
      0.0,
      0.0,
      0.0,
      0.0,
      0.0,
      0.0,
      0.0,
      0.0,
      0.0,
      0.0,
      0.0,
      0.0,
      0.0,
      0.0,
      0.0,
      0.0,
      0.0,
      0.0,
      0.0,
      0.0,
      0.0,
      0.0,
      0.0,
      0.0,
      0.0,
      0.0,
      0.0,
      0.0,
      0.0,
      0.0,
      0.0,
      0.0,
      0.0,
      0.0,
      0.0,
      0.0,
      0.0,
      0.0,
      0.0,
      0.0,
      0.0,
      0.0,
      0.0,
      0.0,
      0.0,
      0.0,
      0.0,
      0.0,
      0.0,
      0.0,
      0.0,
      0.0,
      0.0,
      0.0,
      0.0,
      0.0,
      0.0,
      0.0,
      0.0,
      0.0,
      0.0,
      0.0,
      0.0,
      0.0,
      0.0,
      0.0,
      0.0,
      0.0
    ]
  },
  "A/Canada_goose/Washington/22-018405-001/2022_7d7ee7b4c1": {
    "frequencies": [
      0.0,
      0.0,
      0.0,
      0.0,
      0.0,
      0.0,
      0.0,
      0.0,
      0.0,
      0.0,
      0.0,
      0.0,
      0.0,
      0.0,
      0.0,
      0.0,
      0.0,
      0.0,
      0.0,
      0.0,
      0.0,
      0.0,
      0.0,
      0.0,
      0.0,
      0.0,
      0.0,
      0.0,
      0.0,
      0.0,
      0.0,
      0.0,
      0.0,
      0.0,
      0.0,
      0.0,
      0.0,
      0.0,
      0.0,
      0.0,
      0.0,
      0.0,
      0.0,
      0.0,
      0.0,
      0.0,
      0.0,
      0.0,
      0.0,
      0.0,
      0.0,
      0.0,
      0.0,
      0.0,
      0.0,
      0.0,
      0.0,
      0.0,
      0.0,
      0.0,
      0.0,
      0.0,
      0.0,
      0.0,
      0.0,
      0.0,
      0.0,
      0.0,
      0.0,
      0.0,
      0.0,
      0.0,
      0.0,
      0.0,
      0.0,
      0.0
    ]
  },
  "A/Canada_goose/Washington/22-018408-001/2022_80b63d7378": {
    "frequencies": [
      0.0,
      0.0,
      0.0,
      0.0,
      0.0,
      0.0,
      0.0,
      0.0,
      0.0,
      0.0,
      0.0,
      0.0,
      0.0,
      0.0,
      0.0,
      0.0,
      0.0,
      0.0,
      0.0,
      0.0,
      0.0,
      0.0,
      0.0,
      0.0,
      0.0,
      0.0,
      0.0,
      0.0,
      0.0,
      0.0,
      0.0,
      0.0,
      0.0,
      0.0,
      0.0,
      0.0,
      0.0,
      0.0,
      0.0,
      0.0,
      0.0,
      0.0,
      0.0,
      0.0,
      0.0,
      0.0,
      0.0,
      0.0,
      0.0,
      0.0,
      0.0,
      0.0,
      0.0,
      0.0,
      0.0,
      0.0,
      0.0,
      0.0,
      0.0,
      0.0,
      0.0,
      0.0,
      0.0,
      0.0,
      0.0,
      0.0,
      0.0,
      0.0,
      0.0,
      0.0,
      0.0,
      0.0,
      0.0,
      0.0,
      0.0,
      0.0
    ]
  },
  "A/Canada_goose/Washington/22-028139-001/2022_1a948f8a67": {
    "frequencies": [
      0.0,
      0.0,
      0.0,
      0.0,
      0.0,
      0.0,
      0.0,
      0.0,
      0.0,
      0.0,
      0.0,
      0.0,
      0.0,
      0.0,
      0.0,
      0.0,
      0.0,
      0.0,
      0.0,
      0.0,
      0.0,
      0.0,
      0.0,
      0.0,
      0.0,
      0.0,
      0.0,
      0.0,
      0.0,
      0.0,
      0.0,
      0.0,
      0.0,
      0.0,
      0.0,
      0.0,
      0.0,
      0.0,
      0.0,
      0.0,
      0.0,
      0.0,
      0.0,
      0.0,
      0.0,
      0.0,
      0.0,
      0.0,
      0.0,
      0.0,
      0.0,
      0.0,
      0.0,
      0.0,
      0.0,
      0.0,
      0.0,
      0.0,
      0.0,
      0.0,
      0.0,
      0.0,
      0.0,
      0.0,
      0.0,
      0.0,
      0.0,
      0.0,
      0.0,
      0.0,
      0.0,
      0.0,
      0.0,
      0.0,
      0.0,
      0.0
    ]
  },
  "A/Canada_goose/Washington/22-029049-001/2022_e13c0453ad": {
    "frequencies": [
      0.0,
      0.0,
      0.0,
      0.0,
      0.0,
      0.0,
      0.0,
      0.0,
      0.0,
      0.0,
      0.0,
      0.0,
      0.0,
      0.0,
      0.0,
      0.0,
      0.0,
      0.0,
      0.0,
      0.0,
      0.0,
      0.0,
      0.0,
      0.0,
      0.0,
      0.0,
      0.0,
      0.0,
      0.0,
      0.0,
      0.0,
      0.0,
      0.0,
      0.0,
      0.0,
      0.0,
      0.0,
      0.0,
      0.0,
      0.0,
      0.0,
      0.0,
      0.0,
      0.0,
      0.0,
      0.0,
      0.0,
      0.0,
      0.0,
      0.0,
      0.0,
      0.0,
      0.0,
      0.0,
      0.0,
      0.0,
      0.0,
      0.0,
      0.0,
      0.0,
      0.0,
      0.0,
      0.0,
      0.0,
      0.0,
      0.0,
      0.0,
      0.0,
      0.0,
      0.0,
      0.0,
      0.0,
      0.0,
      0.0,
      0.0,
      0.0
    ]
  },
  "A/Canada_goose/Washington/22-034044-001/2022_b3d2f5074e": {
    "frequencies": [
      0.0,
      0.0,
      0.0,
      0.0,
      0.0,
      0.0,
      0.0,
      0.0,
      0.0,
      0.0,
      0.0,
      0.0,
      0.0,
      0.0,
      0.0,
      0.0,
      0.0,
      0.0,
      0.0,
      0.0,
      0.0,
      0.0,
      0.0,
      0.0,
      0.0,
      0.0,
      0.0,
      0.0,
      0.0,
      0.0,
      0.0,
      0.0,
      0.0,
      0.0,
      0.0,
      0.0,
      0.0,
      0.0,
      0.0,
      0.0,
      0.0,
      0.0,
      0.0,
      0.0,
      0.0,
      0.0,
      0.0,
      0.0,
      0.0,
      0.0,
      0.0,
      0.0,
      0.0,
      0.0,
      0.0,
      0.0,
      0.0,
      0.0,
      0.0,
      0.0,
      0.0,
      0.0,
      0.0,
      0.0,
      0.0,
      0.0,
      0.0,
      0.0,
      0.0,
      0.0,
      0.0,
      0.0,
      0.0,
      0.0,
      0.0,
      0.0
    ]
  },
  "A/Canada_goose/Washington/22-037636-002/2022_5dff13f8b6": {
    "frequencies": [
      0.0,
      0.0,
      0.0,
      0.0,
      0.0,
      0.0,
      0.0,
      0.0,
      0.0,
      0.0,
      0.0,
      0.0,
      0.0,
      0.0,
      0.0,
      0.0,
      0.0,
      0.0,
      0.0,
      0.0,
      0.0,
      0.0,
      0.0,
      0.0,
      0.0,
      0.0,
      0.0,
      0.0,
      0.0,
      0.0,
      0.0,
      0.0,
      0.0,
      0.0,
      0.0,
      0.0,
      0.0,
      0.0,
      0.0,
      0.0,
      0.0,
      0.0,
      0.0,
      0.0,
      0.0,
      0.0,
      0.0,
      0.0,
      0.0,
      0.0,
      0.0,
      0.0,
      0.0,
      0.0,
      0.0,
      0.0,
      0.0,
      0.0,
      0.0,
      0.0,
      0.0,
      0.0,
      0.0,
      0.0,
      0.0,
      0.0,
      0.0,
      0.0,
      0.0,
      0.0,
      0.0,
      0.0,
      0.0,
      0.0,
      0.0,
      0.0
    ]
  },
  "A/Canada_goose/YT/FAV-0603-2/2022_b8ef62aefa": {
    "frequencies": [
      0.0,
      0.0,
      0.0,
      0.0,
      0.0,
      0.0,
      0.0,
      0.0,
      0.0,
      0.0,
      0.0,
      0.0,
      0.0,
      0.0,
      0.0,
      0.0,
      0.0,
      0.0,
      0.0,
      0.0,
      0.0,
      0.0,
      0.0,
      0.0,
      0.0,
      0.0,
      0.0,
      0.0,
      0.0,
      0.0,
      0.0,
      0.0,
      0.0,
      0.0,
      0.0,
      0.0,
      0.0,
      0.0,
      0.0,
      0.0,
      0.0,
      0.0,
      0.0,
      0.0,
      0.0,
      0.0,
      0.0,
      0.0,
      0.0,
      0.0,
      0.0,
      0.0,
      0.0,
      0.0,
      0.0,
      0.0,
      0.0,
      0.0,
      0.0,
      0.0,
      0.0,
      0.0,
      0.0,
      0.0,
      0.0,
      0.0,
      0.0,
      0.0,
      0.0,
      0.0,
      0.0,
      0.0,
      0.0,
      0.0,
      0.0,
      0.0
    ]
  },
  "A/Canada_goose/YT/FAV-0802-55/2022_fef5f64581": {
    "frequencies": [
      0.0,
      0.0,
      0.0,
      0.0,
      0.0,
      0.0,
      0.0,
      0.0,
      0.0,
      0.0,
      0.0,
      0.0,
      0.0,
      0.0,
      0.0,
      0.0,
      0.0,
      0.0,
      0.0,
      0.0,
      0.0,
      0.0,
      0.0,
      0.0,
      0.0,
      0.0,
      0.0,
      0.0,
      0.0,
      0.0,
      0.0,
      0.0,
      0.0,
      0.0,
      0.0,
      0.0,
      0.0,
      0.0,
      0.0,
      0.0,
      0.0,
      0.0,
      0.0,
      0.0,
      0.0,
      0.0,
      0.0,
      0.0,
      0.0,
      0.0,
      0.0,
      0.0,
      0.0,
      0.0,
      0.0,
      0.0,
      0.0,
      0.0,
      0.0,
      0.0,
      0.0,
      0.0,
      0.0,
      0.0,
      0.0,
      0.0,
      0.0,
      0.0,
      0.0,
      0.0,
      0.0,
      0.0,
      0.0,
      0.0,
      0.0,
      0.0
    ]
  },
  "A/Colorado/109/2024_29e9396cdd": {
    "frequencies": [
      0.000184,
      0.000177,
      0.000168,
      0.000159,
      0.000148,
      0.000138,
      0.000129,
      0.000121,
      0.000115,
      0.000111,
      0.000109,
      0.000109,
      0.000112,
      0.000119,
      0.000133,
      0.000156,
      0.000192,
      0.000246,
      0.000323,
      0.000426,
      0.000561,
      0.000725,
      0.000915,
      0.001125,
      0.001336,
      0.001527,
      0.001674,
      0.001749,
      0.001731,
      0.001616,
      0.001418,
      0.001167,
      0.000905,
      0.000664,
      0.000465,
      0.000315,
      0.000211,
      0.000143,
      9.9e-05,
      7.2e-05,
      5.5e-05,
      4.4e-05,
      3.6e-05,
      3.1e-05,
      2.7e-05,
      2.4e-05,
      2.2e-05,
      2e-05,
      1.9e-05,
      1.8e-05,
      1.8e-05,
      1.8e-05,
      1.8e-05,
      1.8e-05,
      1.8e-05,
      1.8e-05,
      1.7e-05,
      1.6e-05,
      1.4e-05,
      1.2e-05,
      1e-05,
      8e-06,
      7e-06,
      5e-06,
      4e-06,
      3e-06,
      3e-06,
      2e-06,
      2e-06,
      1e-06,
      1e-06,
      1e-06,
      1e-06,
      1e-06,
      1e-06,
      1e-06
    ]
  },
  "A/Colorado/134/2024_73c9a17d78": {
    "frequencies": [
      0.000168,
      0.000162,
      0.000155,
      0.000146,
      0.000137,
      0.000128,
      0.00012,
      0.000113,
      0.000108,
      0.000104,
      0.000102,
      0.000102,
      0.000104,
      0.000109,
      0.000119,
      0.000136,
      0.000163,
      0.000206,
      0.000268,
      0.000356,
      0.000473,
      0.000623,
      0.000804,
      0.001012,
      0.001234,
      0.00145,
      0.001634,
      0.001756,
      0.001787,
      0.001715,
      0.001546,
      0.001306,
      0.001037,
      0.000777,
      0.000554,
      0.000379,
      0.000254,
      0.00017,
      0.000116,
      8.2e-05,
      6.1e-05,
      4.8e-05,
      3.9e-05,
      3.3e-05,
      2.9e-05,
      2.6e-05,
      2.3e-05,
      2.2e-05,
      2e-05,
      1.9e-05,
      1.9e-05,
      1.9e-05,
      1.9e-05,
      1.9e-05,
      2e-05,
      1.9e-05,
      1.9e-05,
      1.8e-05,
      1.6e-05,
      1.4e-05,
      1.1e-05,
      9e-06,
      7e-06,
      6e-06,
      5e-06,
      4e-06,
      3e-06,
      2e-06,
      2e-06,
      2e-06,
      1e-06,
      1e-06,
      1e-06,
      1e-06,
      1e-06,
      1e-06
    ]
  },
  "A/Colorado/137/2024_921f2d3cce": {
    "frequencies": [
      0.000153,
      0.000149,
      0.000142,
      0.000135,
      0.000127,
      0.000119,
      0.000112,
      0.000106,
      0.000101,
      9.8e-05,
      9.6e-05,
      9.6e-05,
      9.7e-05,
      0.000101,
      0.000108,
      0.00012,
      0.000141,
      0.000174,
      0.000223,
      0.000296,
      0.000396,
      0.000529,
      0.000697,
      0.000898,
      0.001123,
      0.001356,
      0.00157,
      0.001735,
      0.001816,
      0.001792,
      0.00166,
      0.00144,
      0.001172,
      0.000899,
      0.000653,
      0.000453,
      0.000306,
      0.000204,
      0.000137,
      9.5e-05,
      6.9e-05,
      5.3e-05,
      4.2e-05,
      3.6e-05,
      3.1e-05,
      2.7e-05,
      2.5e-05,
      2.3e-05,
      2.2e-05,
      2.1e-05,
      2.1e-05,
      2.1e-05,
      2.1e-05,
      2.1e-05,
      2.1e-05,
      2.1e-05,
      2.1e-05,
      2e-05,
      1.8e-05,
      1.5e-05,
      1.3e-05,
      1e-05,
      8e-06,
      7e-06,
      5e-06,
      4e-06,
      3e-06,
      3e-06,
      2e-06,
      2e-06,
      2e-06,
      1e-06,
      1e-06,
      1e-06,
      1e-06,
      1e-06
    ]
  },
  "A/Colorado/138/2024_4e99c55fbb": {
    "frequencies": [
      0.000153,
      0.000149,
      0.000142,
      0.000135,
      0.000127,
      0.000119,
      0.000112,
      0.000106,
      0.000101,
      9.8e-05,
      9.6e-05,
      9.6e-05,
      9.7e-05,
      0.000101,
      0.000108,
      0.00012,
      0.000141,
      0.000174,
      0.000223,
      0.000296,
      0.000396,
      0.000529,
      0.000697,
      0.000898,
      0.001123,
      0.001356,
      0.00157,
      0.001735,
      0.001816,
      0.001792,
      0.00166,
      0.00144,
      0.001172,
      0.000899,
      0.000653,
      0.000453,
      0.000306,
      0.000204,
      0.000137,
      9.5e-05,
      6.9e-05,
      5.3e-05,
      4.2e-05,
      3.6e-05,
      3.1e-05,
      2.7e-05,
      2.5e-05,
      2.3e-05,
      2.2e-05,
      2.1e-05,
      2.1e-05,
      2.1e-05,
      2.1e-05,
      2.1e-05,
      2.1e-05,
      2.1e-05,
      2.1e-05,
      2e-05,
      1.8e-05,
      1.5e-05,
      1.3e-05,
      1e-05,
      8e-06,
      7e-06,
      5e-06,
      4e-06,
      3e-06,
      3e-06,
      2e-06,
      2e-06,
      2e-06,
      1e-06,
      1e-06,
      1e-06,
      1e-06,
      1e-06
    ]
  },
  "A/Colorado/139/2024_0b74b16223": {
    "frequencies": [
      0.000143,
      0.000139,
      0.000133,
      0.000127,
      0.00012,
      0.000112,
      0.000106,
      0.0001,
      9.6e-05,
      9.3e-05,
      9.2e-05,
      9.1e-05,
      9.2e-05,
      9.5e-05,
      0.000101,
      0.00011,
      0.000127,
      0.000154,
      0.000195,
      0.000257,
      0.000346,
      0.000466,
      0.000621,
      0.000814,
      0.001037,
      0.001276,
      0.001508,
      0.001702,
      0.001819,
      0.001833,
      0.001734,
      0.001535,
      0.001274,
      0.000994,
      0.000734,
      0.000516,
      0.000351,
      0.000234,
      0.000156,
      0.000107,
      7.6e-05,
      5.7e-05,
      4.5e-05,
      3.8e-05,
      3.2e-05,
      2.9e-05,
      2.6e-05,
      2.4e-05,
      2.3e-05,
      2.2e-05,
      2.2e-05,
      2.2e-05,
      2.2e-05,
      2.2e-05,
      2.3e-05,
      2.3e-05,
      2.2e-05,
      2.1e-05,
      1.9e-05,
      1.7e-05,
      1.4e-05,
      1.1e-05,
      9e-06,
      7e-06,
      6e-06,
      4e-06,
      4e-06,
      3e-06,
      2e-06,
      2e-06,
      2e-06,
      1e-06,
      1e-06,
      1e-06,
      1e-06,
      1e-06
    ]
  },
  "A/Eurasian_Wigeon/Oregon/23_8c06691bf1": {
    "frequencies": [
      0.0,
      0.0,
      0.0,
      0.0,
      0.0,
      0.0,
      0.0,
      0.0,
      0.0,
      0.0,
      0.0,
      0.0,
      0.0,
      0.0,
      0.0,
      0.0,
      0.0,
      0.0,
      0.0,
      0.0,
      0.0,
      0.0,
      0.0,
      0.0,
      0.0,
      0.0,
      0.0,
      0.0,
      0.0,
      0.0,
      0.0,
      0.0,
      0.0,
      0.0,
      0.0,
      0.0,
      0.0,
      0.0,
      0.0,
      0.0,
      0.0,
      0.0,
      0.0,
      0.0,
      0.0,
      0.0,
      0.0,
      0.0,
      0.0,
      0.0,
      0.0,
      0.0,
      0.0,
      0.0,
      0.0,
      0.0,
      0.0,
      0.0,
      0.0,
      0.0,
      0.0,
      0.0,
      0.0,
      0.0,
      0.0,
      0.0,
      0.0,
      0.0,
      0.0,
      0.0,
      0.0,
      0.0,
      0.0,
      0.0,
      0.0,
      0.0
    ]
  },
  "A/Green-Winged_teal/Mississippi/23_eb7b51193a": {
    "frequencies": [
      0.0,
      0.0,
      0.0,
      0.0,
      0.0,
      0.0,
      0.0,
      0.0,
      0.0,
      0.0,
      0.0,
      0.0,
      0.0,
      0.0,
      0.0,
      0.0,
      0.0,
      0.0,
      0.0,
      0.0,
      0.0,
      0.0,
      0.0,
      0.0,
      0.0,
      0.0,
      0.0,
      0.0,
      0.0,
      0.0,
      0.0,
      0.0,
      0.0,
      0.0,
      0.0,
      0.0,
      0.0,
      0.0,
      0.0,
      0.0,
      0.0,
      0.0,
      0.0,
      0.0,
      0.0,
      0.0,
      0.0,
      0.0,
      0.0,
      0.0,
      0.0,
      0.0,
      0.0,
      0.0,
      0.0,
      0.0,
      0.0,
      0.0,
      0.0,
      0.0,
      0.0,
      0.0,
      0.0,
      0.0,
      0.0,
      0.0,
      0.0,
      0.0,
      0.0,
      0.0,
      0.0,
      0.0,
      0.0,
      0.0,
      0.0,
      0.0
    ]
  },
  "A/Green-Winged_teal/Ohio/23_62a63bd407": {
    "frequencies": [
      0.0,
      0.0,
      0.0,
      0.0,
      0.0,
      0.0,
      0.0,
      0.0,
      0.0,
      0.0,
      0.0,
      0.0,
      0.0,
      0.0,
      0.0,
      0.0,
      0.0,
      0.0,
      0.0,
      0.0,
      0.0,
      0.0,
      0.0,
      0.0,
      0.0,
      0.0,
      0.0,
      0.0,
      0.0,
      0.0,
      0.0,
      0.0,
      0.0,
      0.0,
      0.0,
      0.0,
      0.0,
      0.0,
      0.0,
      0.0,
      0.0,
      0.0,
      0.0,
      0.0,
      0.0,
      0.0,
      0.0,
      0.0,
      0.0,
      0.0,
      0.0,
      0.0,
      0.0,
      0.0,
      0.0,
      0.0,
      0.0,
      0.0,
      0.0,
      0.0,
      0.0,
      0.0,
      0.0,
      0.0,
      0.0,
      0.0,
      0.0,
      0.0,
      0.0,
      0.0,
      0.0,
      0.0,
      0.0,
      0.0,
      0.0,
      0.0
    ]
  },
  "A/Guinea_fowl/Texas/23-041128-001-original/2023_98ad55a75c": {
    "frequencies": [
      0.0,
      0.0,
      0.0,
      0.0,
      0.0,
      0.0,
      0.0,
      0.0,
      0.0,
      0.0,
      0.0,
      0.0,
      0.0,
      0.0,
      0.0,
      0.0,
      0.0,
      0.0,
      0.0,
      0.0,
      0.0,
      0.0,
      0.0,
      0.0,
      0.0,
      0.0,
      0.0,
      0.0,
      0.0,
      0.0,
      0.0,
      0.0,
      0.0,
      0.0,
      0.0,
      0.0,
      0.0,
      0.0,
      0.0,
      0.0,
      0.0,
      0.0,
      0.0,
      0.0,
      0.0,
      0.0,
      0.0,
      0.0,
      0.0,
      0.0,
      0.0,
      0.0,
      0.0,
      0.0,
      0.0,
      0.0,
      0.0,
      0.0,
      0.0,
      0.0,
      0.0,
      0.0,
      0.0,
      0.0,
      0.0,
      0.0,
      0.0,
      0.0,
      0.0,
      0.0,
      0.0,
      0.0,
      0.0,
      0.0,
      0.0,
      0.0
    ]
  },
  "A/Guinea_fowl/Washington/22-019236-001-original/2022_015f7ee94c": {
    "frequencies": [
      0.0,
      0.0,
      0.0,
      0.0,
      0.0,
      0.0,
      0.0,
      0.0,
      0.0,
      0.0,
      0.0,
      0.0,
      0.0,
      0.0,
      0.0,
      0.0,
      0.0,
      0.0,
      0.0,
      0.0,
      0.0,
      0.0,
      0.0,
      0.0,
      0.0,
      0.0,
      0.0,
      0.0,
      0.0,
      0.0,
      0.0,
      0.0,
      0.0,
      0.0,
      0.0,
      0.0,
      0.0,
      0.0,
      0.0,
      0.0,
      0.0,
      0.0,
      0.0,
      0.0,
      0.0,
      0.0,
      0.0,
      0.0,
      0.0,
      0.0,
      0.0,
      0.0,
      0.0,
      0.0,
      0.0,
      0.0,
      0.0,
      0.0,
      0.0,
      0.0,
      0.0,
      0.0,
      0.0,
      0.0,
      0.0,
      0.0,
      0.0,
      0.0,
      0.0,
      0.0,
      0.0,
      0.0,
      0.0,
      0.0,
      0.0,
      0.0
    ]
  },
  "A/Mallard/Alaska/23_a3bf3f74c4": {
    "frequencies": [
      0.0,
      0.0,
      0.0,
      0.0,
      0.0,
      0.0,
      0.0,
      0.0,
      0.0,
      0.0,
      0.0,
      0.0,
      0.0,
      0.0,
      0.0,
      0.0,
      0.0,
      0.0,
      0.0,
      0.0,
      0.0,
      0.0,
      0.0,
      0.0,
      0.0,
      0.0,
      0.0,
      0.0,
      0.0,
      0.0,
      0.0,
      0.0,
      0.0,
      0.0,
      0.0,
      0.0,
      0.0,
      0.0,
      0.0,
      0.0,
      0.0,
      0.0,
      0.0,
      0.0,
      0.0,
      0.0,
      0.0,
      0.0,
      0.0,
      0.0,
      0.0,
      0.0,
      0.0,
      0.0,
      0.0,
      0.0,
      0.0,
      0.0,
      0.0,
      0.0,
      0.0,
      0.0,
      0.0,
      0.0,
      0.0,
      0.0,
      0.0,
      0.0,
      0.0,
      0.0,
      0.0,
      0.0,
      0.0,
      0.0,
      0.0,
      0.0
    ]
  },
  "A/Mallard/Oregon/23_5f5fbef994": {
    "frequencies": [
      0.0,
      0.0,
      0.0,
      0.0,
      0.0,
      0.0,
      0.0,
      0.0,
      0.0,
      0.0,
      0.0,
      0.0,
      0.0,
      0.0,
      0.0,
      0.0,
      0.0,
      0.0,
      0.0,
      0.0,
      0.0,
      0.0,
      0.0,
      0.0,
      0.0,
      0.0,
      0.0,
      0.0,
      0.0,
      0.0,
      0.0,
      0.0,
      0.0,
      0.0,
      0.0,
      0.0,
      0.0,
      0.0,
      0.0,
      0.0,
      0.0,
      0.0,
      0.0,
      0.0,
      0.0,
      0.0,
      0.0,
      0.0,
      0.0,
      0.0,
      0.0,
      0.0,
      0.0,
      0.0,
      0.0,
      0.0,
      0.0,
      0.0,
      0.0,
      0.0,
      0.0,
      0.0,
      0.0,
      0.0,
      0.0,
      0.0,
      0.0,
      0.0,
      0.0,
      0.0,
      0.0,
      0.0,
      0.0,
      0.0,
      0.0,
      0.0
    ]
  },
  "A/Michigan/90/2024_03075a6f2b": {
    "frequencies": [
      0.000547,
      0.000505,
      0.000464,
      0.000427,
      0.000399,
      0.000383,
      0.000386,
      0.000411,
      0.000464,
      0.000548,
      0.000664,
      0.000812,
      0.000987,
      0.001175,
      0.001357,
      0.001513,
      0.001622,
      0.001668,
      0.001648,
      0.001566,
      0.001433,
      0.001267,
      0.001084,
      0.000897,
      0.000722,
      0.000566,
      0.000434,
      0.000327,
      0.000246,
      0.000186,
      0.000144,
      0.000114,
      9.3e-05,
      7.7e-05,
      6.4e-05,
      5.3e-05,
      4.4e-05,
      3.6e-05,
      3e-05,
      2.4e-05,
      2e-05,
      1.6e-05,
      1.4e-05,
      1.1e-05,
      9e-06,
      8e-06,
      7e-06,
      6e-06,
      5e-06,
      5e-06,
      5e-06,
      4e-06,
      4e-06,
      4e-06,
      4e-06,
      4e-06,
      3e-06,
      3e-06,
      3e-06,
      2e-06,
      2e-06,
      1e-06,
      1e-06,
      1e-06,
      1e-06,
      0.0,
      0.0,
      0.0,
      0.0,
      0.0,
      0.0,
      0.0,
      0.0,
      0.0,
      0.0,
      0.0
    ]
  },
  "A/Muscovy_duck/California/22-024602-001/2022_2891b3b98b": {
    "frequencies": [
      0.0,
      0.0,
      0.0,
      0.0,
      0.0,
      0.0,
      0.0,
      0.0,
      0.0,
      0.0,
      0.0,
      0.0,
      0.0,
      0.0,
      0.0,
      0.0,
      0.0,
      0.0,
      0.0,
      0.0,
      0.0,
      0.0,
      0.0,
      0.0,
      0.0,
      0.0,
      0.0,
      0.0,
      0.0,
      0.0,
      0.0,
      0.0,
      0.0,
      0.0,
      0.0,
      0.0,
      0.0,
      0.0,
      0.0,
      0.0,
      0.0,
      0.0,
      0.0,
      0.0,
      0.0,
      0.0,
      0.0,
      0.0,
      0.0,
      0.0,
      0.0,
      0.0,
      0.0,
      0.0,
      0.0,
      0.0,
      0.0,
      0.0,
      0.0,
      0.0,
      0.0,
      0.0,
      0.0,
      0.0,
      0.0,
      0.0,
      0.0,
      0.0,
      0.0,
      0.0,
      0.0,
      0.0,
      0.0,
      0.0,
      0.0,
      0.0
    ]
  },
  "A/Northern_pintail/Alaska/23-002693-013/2022_bc45dc7066": {
    "frequencies": [
      0.0,
      0.0,
      0.0,
      0.0,
      0.0,
      0.0,
      0.0,
      0.0,
      0.0,
      0.0,
      0.0,
      0.0,
      0.0,
      0.0,
      0.0,
      0.0,
      0.0,
      0.0,
      0.0,
      0.0,
      0.0,
      0.0,
      0.0,
      0.0,
      0.0,
      0.0,
      0.0,
      0.0,
      0.0,
      0.0,
      0.0,
      0.0,
      0.0,
      0.0,
      0.0,
      0.0,
      0.0,
      0.0,
      0.0,
      0.0,
      0.0,
      0.0,
      0.0,
      0.0,
      0.0,
      0.0,
      0.0,
      0.0,
      0.0,
      0.0,
      0.0,
      0.0,
      0.0,
      0.0,
      0.0,
      0.0,
      0.0,
      0.0,
      0.0,
      0.0,
      0.0,
      0.0,
      0.0,
      0.0,
      0.0,
      0.0,
      0.0,
      0.0,
      0.0,
      0.0,
      0.0,
      0.0,
      0.0,
      0.0,
      0.0,
      0.0
    ]
  },
  "A/Northern_pintail/Alaska/IZ22_0751/2022_e9a319561b": {
    "frequencies": [
      0.0,
      0.0,
      0.0,
      0.0,
      0.0,
      0.0,
      0.0,
      0.0,
      0.0,
      0.0,
      0.0,
      0.0,
      0.0,
      0.0,
      0.0,
      0.0,
      0.0,
      0.0,
      0.0,
      0.0,
      0.0,
      0.0,
      0.0,
      0.0,
      0.0,
      0.0,
      0.0,
      0.0,
      0.0,
      0.0,
      0.0,
      0.0,
      0.0,
      0.0,
      0.0,
      0.0,
      0.0,
      0.0,
      0.0,
      0.0,
      0.0,
      0.0,
      0.0,
      0.0,
      0.0,
      0.0,
      0.0,
      0.0,
      0.0,
      0.0,
      0.0,
      0.0,
      0.0,
      0.0,
      0.0,
      0.0,
      0.0,
      0.0,
      0.0,
      0.0,
      0.0,
      0.0,
      0.0,
      0.0,
      0.0,
      0.0,
      0.0,
      0.0,
      0.0,
      0.0,
      0.0,
      0.0,
      0.0,
      0.0,
      0.0,
      0.0
    ]
  },
  "A/Northern_pintail/Alberta/146/2023_ab6a301555": {
    "frequencies": [
      0.0,
      0.0,
      0.0,
      0.0,
      0.0,
      0.0,
      0.0,
      0.0,
      0.0,
      0.0,
      0.0,
      0.0,
      0.0,
      0.0,
      0.0,
      0.0,
      0.0,
      0.0,
      0.0,
      0.0,
      0.0,
      0.0,
      0.0,
      0.0,
      0.0,
      0.0,
      0.0,
      0.0,
      0.0,
      0.0,
      0.0,
      0.0,
      0.0,
      0.0,
      0.0,
      0.0,
      0.0,
      0.0,
      0.0,
      0.0,
      0.0,
      0.0,
      0.0,
      0.0,
      0.0,
      0.0,
      0.0,
      0.0,
      0.0,
      0.0,
      0.0,
      0.0,
      0.0,
      0.0,
      0.0,
      0.0,
      0.0,
      0.0,
      0.0,
      0.0,
      0.0,
      0.0,
      0.0,
      0.0,
      0.0,
      0.0,
      0.0,
      0.0,
      0.0,
      0.0,
      0.0,
      0.0,
      0.0,
      0.0,
      0.0,
      0.0
    ]
  },
  "A/Northern_pintail/Alberta/516/2022_587a0c5fdc": {
    "frequencies": [
      0.0,
      0.0,
      0.0,
      0.0,
      0.0,
      0.0,
      0.0,
      0.0,
      0.0,
      0.0,
      0.0,
      0.0,
      0.0,
      0.0,
      0.0,
      0.0,
      0.0,
      0.0,
      0.0,
      0.0,
      0.0,
      0.0,
      0.0,
      0.0,
      0.0,
      0.0,
      0.0,
      0.0,
      0.0,
      0.0,
      0.0,
      0.0,
      0.0,
      0.0,
      0.0,
      0.0,
      0.0,
      0.0,
      0.0,
      0.0,
      0.0,
      0.0,
      0.0,
      0.0,
      0.0,
      0.0,
      0.0,
      0.0,
      0.0,
      0.0,
      0.0,
      0.0,
      0.0,
      0.0,
      0.0,
      0.0,
      0.0,
      0.0,
      0.0,
      0.0,
      0.0,
      0.0,
      0.0,
      0.0,
      0.0,
      0.0,
      0.0,
      0.0,
      0.0,
      0.0,
      0.0,
      0.0,
      0.0,
      0.0,
      0.0,
      0.0
    ]
  },
  "A/Northern_pintail/Arizona/D1800538/2018_9a5e9d6658": {
    "frequencies": [
      0.0,
      0.0,
      0.0,
      0.0,
      0.0,
      0.0,
      0.0,
      0.0,
      0.0,
      0.0,
      0.0,
      0.0,
      0.0,
      0.0,
      0.0,
      0.0,
      0.0,
      0.0,
      0.0,
      0.0,
      0.0,
      0.0,
      0.0,
      0.0,
      0.0,
      0.0,
      0.0,
      0.0,
      0.0,
      0.0,
      0.0,
      0.0,
      0.0,
      0.0,
      0.0,
      0.0,
      0.0,
      0.0,
      0.0,
      0.0,
      0.0,
      0.0,
      0.0,
      0.0,
      0.0,
      0.0,
      0.0,
      0.0,
      0.0,
      0.0,
      0.0,
      0.0,
      0.0,
      0.0,
      0.0,
      0.0,
      0.0,
      0.0,
      0.0,
      0.0,
      0.0,
      0.0,
      0.0,
      0.0,
      0.0,
      0.0,
      0.0,
      0.0,
      0.0,
      0.0,
      0.0,
      0.0,
      0.0,
      0.0,
      0.0,
      0.0
    ]
  },
  "A/Northern_shoveler/BC/AIVPHL-239/2022_f218cf0d43": {
    "frequencies": [
      0.0,
      0.0,
      0.0,
      0.0,
      0.0,
      0.0,
      0.0,
      0.0,
      0.0,
      0.0,
      0.0,
      0.0,
      0.0,
      0.0,
      0.0,
      0.0,
      0.0,
      0.0,
      0.0,
      0.0,
      0.0,
      0.0,
      0.0,
      0.0,
      0.0,
      0.0,
      0.0,
      0.0,
      0.0,
      0.0,
      0.0,
      0.0,
      0.0,
      0.0,
      0.0,
      0.0,
      0.0,
      0.0,
      0.0,
      0.0,
      0.0,
      0.0,
      0.0,
      0.0,
      0.0,
      0.0,
      0.0,
      0.0,
      0.0,
      0.0,
      0.0,
      0.0,
      0.0,
      0.0,
      0.0,
      0.0,
      0.0,
      0.0,
      0.0,
      0.0,
      0.0,
      0.0,
      0.0,
      0.0,
      0.0,
      0.0,
      0.0,
      0.0,
      0.0,
      0.0,
      0.0,
      0.0,
      0.0,
      0.0,
      0.0,
      0.0
    ]
  },
  "A/Northern_shoveler/BC/FAV-1294-6/2022_de5846287f": {
    "frequencies": [
      0.0,
      0.0,
      0.0,
      0.0,
      0.0,
      0.0,
      0.0,
      0.0,
      0.0,
      0.0,
      0.0,
      0.0,
      0.0,
      0.0,
      0.0,
      0.0,
      0.0,
      0.0,
      0.0,
      0.0,
      0.0,
      0.0,
      0.0,
      0.0,
      0.0,
      0.0,
      0.0,
      0.0,
      0.0,
      0.0,
      0.0,
      0.0,
      0.0,
      0.0,
      0.0,
      0.0,
      0.0,
      0.0,
      0.0,
      0.0,
      0.0,
      0.0,
      0.0,
      0.0,
      0.0,
      0.0,
      0.0,
      0.0,
      0.0,
      0.0,
      0.0,
      0.0,
      0.0,
      0.0,
      0.0,
      0.0,
      0.0,
      0.0,
      0.0,
      0.0,
      0.0,
      0.0,
      0.0,
      0.0,
      0.0,
      0.0,
      0.0,
      0.0,
      0.0,
      0.0,
      0.0,
      0.0,
      0.0,
      0.0,
      0.0,
      0.0
    ]
  },
  "A/Northern_shoveler/California/23-037850-004-original/2023_2c09bfb4f0": {
    "frequencies": [
      0.0,
      0.0,
      0.0,
      0.0,
      0.0,
      0.0,
      0.0,
      0.0,
      0.0,
      0.0,
      0.0,
      0.0,
      0.0,
      0.0,
      0.0,
      0.0,
      0.0,
      0.0,
      0.0,
      0.0,
      0.0,
      0.0,
      0.0,
      0.0,
      0.0,
      0.0,
      0.0,
      0.0,
      0.0,
      0.0,
      0.0,
      0.0,
      0.0,
      0.0,
      0.0,
      0.0,
      0.0,
      0.0,
      0.0,
      0.0,
      0.0,
      0.0,
      0.0,
      0.0,
      0.0,
      0.0,
      0.0,
      0.0,
      0.0,
      0.0,
      0.0,
      0.0,
      0.0,
      0.0,
      0.0,
      0.0,
      0.0,
      0.0,
      0.0,
      0.0,
      0.0,
      0.0,
      0.0,
      0.0,
      0.0,
      0.0,
      0.0,
      0.0,
      0.0,
      0.0,
      0.0,
      0.0,
      0.0,
      0.0,
      0.0,
      0.0
    ]
  },
  "A/Northern_shoveler/Iowa/23-039013-007-original/2023_b0cda9c418": {
    "frequencies": [
      0.0,
      0.0,
      0.0,
      0.0,
      0.0,
      0.0,
      0.0,
      0.0,
      0.0,
      0.0,
      0.0,
      0.0,
      0.0,
      0.0,
      0.0,
      0.0,
      0.0,
      0.0,
      0.0,
      0.0,
      0.0,
      0.0,
      0.0,
      0.0,
      0.0,
      0.0,
      0.0,
      0.0,
      0.0,
      0.0,
      0.0,
      0.0,
      0.0,
      0.0,
      0.0,
      0.0,
      0.0,
      0.0,
      0.0,
      0.0,
      0.0,
      0.0,
      0.0,
      0.0,
      0.0,
      0.0,
      0.0,
      0.0,
      0.0,
      0.0,
      0.0,
      0.0,
      0.0,
      0.0,
      0.0,
      0.0,
      0.0,
      0.0,
      0.0,
      0.0,
      0.0,
      0.0,
      0.0,
      0.0,
      0.0,
      0.0,
      0.0,
      0.0,
      0.0,
      0.0,
      0.0,
      0.0,
      0.0,
      0.0,
      0.0,
      0.0
    ]
  },
  "A/Northern_shoveler/Mississippi/24-004130-008-original/2024_06ce45682c": {
    "frequencies": [
      0.01482,
      0.013928,
      0.012406,
      0.010476,
      0.0084,
      0.006439,
      0.00474,
      0.003371,
      0.002323,
      0.001566,
      0.001038,
      0.00068,
      0.000445,
      0.000296,
      0.000203,
      0.000145,
      0.000109,
      8.6e-05,
      7.1e-05,
      6e-05,
      5.2e-05,
      4.6e-05,
      4.1e-05,
      3.7e-05,
      3.4e-05,
      3.1e-05,
      2.8e-05,
      2.6e-05,
      2.3e-05,
      2e-05,
      1.8e-05,
      1.5e-05,
      1.2e-05,
      1e-05,
      8e-06,
      6e-06,
      5e-06,
      4e-06,
      3e-06,
      2e-06,
      1e-06,
      1e-06,
      1e-06,
      1e-06,
      0.0,
      0.0,
      0.0,
      0.0,
      0.0,
      0.0,
      0.0,
      0.0,
      0.0,
      0.0,
      0.0,
      0.0,
      0.0,
      0.0,
      0.0,
      0.0,
      0.0,
      0.0,
      0.0,
      0.0,
      0.0,
      0.0,
      0.0,
      0.0,
      0.0,
      0.0,
      0.0,
      0.0,
      0.0,
      0.0,
      0.0,
      0.0
    ]
  },
  "A/Northern_shoveler/Montana/23-029479-004-original/2023_d408dc7ece": {
    "frequencies": [
      0.0,
      0.0,
      0.0,
      0.0,
      0.0,
      0.0,
      0.0,
      0.0,
      0.0,
      0.0,
      0.0,
      0.0,
      0.0,
      0.0,
      0.0,
      0.0,
      0.0,
      0.0,
      0.0,
      0.0,
      0.0,
      0.0,
      0.0,
      0.0,
      0.0,
      0.0,
      0.0,
      0.0,
      0.0,
      0.0,
      0.0,
      0.0,
      0.0,
      0.0,
      0.0,
      0.0,
      0.0,
      0.0,
      0.0,
      0.0,
      0.0,
      0.0,
      0.0,
      0.0,
      0.0,
      0.0,
      0.0,
      0.0,
      0.0,
      0.0,
      0.0,
      0.0,
      0.0,
      0.0,
      0.0,
      0.0,
      0.0,
      0.0,
      0.0,
      0.0,
      0.0,
      0.0,
      0.0,
      0.0,
      0.0,
      0.0,
      0.0,
      0.0,
      0.0,
      0.0,
      0.0,
      0.0,
      0.0,
      0.0,
      0.0,
      0.0
    ]
  },
  "A/Northern_shoveler/North_Dakota/23-033788-004-original/2023_5ad6e143c5": {
    "frequencies": [
      0.0,
      0.0,
      0.0,
      0.0,
      0.0,
      0.0,
      0.0,
      0.0,
      0.0,
      0.0,
      0.0,
      0.0,
      0.0,
      0.0,
      0.0,
      0.0,
      0.0,
      0.0,
      0.0,
      0.0,
      0.0,
      0.0,
      0.0,
      0.0,
      0.0,
      0.0,
      0.0,
      0.0,
      0.0,
      0.0,
      0.0,
      0.0,
      0.0,
      0.0,
      0.0,
      0.0,
      0.0,
      0.0,
      0.0,
      0.0,
      0.0,
      0.0,
      0.0,
      0.0,
      0.0,
      0.0,
      0.0,
      0.0,
      0.0,
      0.0,
      0.0,
      0.0,
      0.0,
      0.0,
      0.0,
      0.0,
      0.0,
      0.0,
      0.0,
      0.0,
      0.0,
      0.0,
      0.0,
      0.0,
      0.0,
      0.0,
      0.0,
      0.0,
      0.0,
      0.0,
      0.0,
      0.0,
      0.0,
      0.0,
      0.0,
      0.0
    ]
  },
  "A/Northern_shoveler/Utah/D1715326/2017_82d9f2df1b": {
    "frequencies": [
      0.0,
      0.0,
      0.0,
      0.0,
      0.0,
      0.0,
      0.0,
      0.0,
      0.0,
      0.0,
      0.0,
      0.0,
      0.0,
      0.0,
      0.0,
      0.0,
      0.0,
      0.0,
      0.0,
      0.0,
      0.0,
      0.0,
      0.0,
      0.0,
      0.0,
      0.0,
      0.0,
      0.0,
      0.0,
      0.0,
      0.0,
      0.0,
      0.0,
      0.0,
      0.0,
      0.0,
      0.0,
      0.0,
      0.0,
      0.0,
      0.0,
      0.0,
      0.0,
      0.0,
      0.0,
      0.0,
      0.0,
      0.0,
      0.0,
      0.0,
      0.0,
      0.0,
      0.0,
      0.0,
      0.0,
      0.0,
      0.0,
      0.0,
      0.0,
      0.0,
      0.0,
      0.0,
      0.0,
      0.0,
      0.0,
      0.0,
      0.0,
      0.0,
      0.0,
      0.0,
      0.0,
      0.0,
      0.0,
      0.0,
      0.0,
      0.0
    ]
  },
  "A/Northern_shoveler/Washington/23-040307-005-original/2023_f9c8c36ee5": {
    "frequencies": [
      0.0,
      0.0,
      0.0,
      0.0,
      0.0,
      0.0,
      0.0,
      0.0,
      0.0,
      0.0,
      0.0,
      0.0,
      0.0,
      0.0,
      0.0,
      0.0,
      0.0,
      0.0,
      0.0,
      0.0,
      0.0,
      0.0,
      0.0,
      0.0,
      0.0,
      0.0,
      0.0,
      0.0,
      0.0,
      0.0,
      0.0,
      0.0,
      0.0,
      0.0,
      0.0,
      0.0,
      0.0,
      0.0,
      0.0,
      0.0,
      0.0,
      0.0,
      0.0,
      0.0,
      0.0,
      0.0,
      0.0,
      0.0,
      0.0,
      0.0,
      0.0,
      0.0,
      0.0,
      0.0,
      0.0,
      0.0,
      0.0,
      0.0,
      0.0,
      0.0,
      0.0,
      0.0,
      0.0,
      0.0,
      0.0,
      0.0,
      0.0,
      0.0,
      0.0,
      0.0,
      0.0,
      0.0,
      0.0,
      0.0,
      0.0,
      0.0
    ]
  },
  "A/Texas/37/2024_4cf75f5b87": {
    "frequencies": [
      0.001492,
      0.001622,
      0.001812,
      0.002046,
      0.002302,
      0.002549,
      0.002763,
      0.00292,
      0.003005,
      0.003006,
      0.002918,
      0.002744,
      0.00249,
      0.002177,
      0.001831,
      0.001479,
      0.001148,
      0.00086,
      0.000626,
      0.000446,
      0.000315,
      0.000225,
      0.000164,
      0.000126,
      0.000102,
      8.7e-05,
      7.7e-05,
      7e-05,
      6.5e-05,
      6e-05,
      5.4e-05,
      4.8e-05,
      4.1e-05,
      3.5e-05,
      2.9e-05,
      2.4e-05,
      1.9e-05,
      1.5e-05,
      1.2e-05,
      9e-06,
      7e-06,
      6e-06,
      5e-06,
      4e-06,
      3e-06,
      2e-06,
      2e-06,
      2e-06,
      1e-06,
      1e-06,
      1e-06,
      1e-06,
      1e-06,
      1e-06,
      1e-06,
      1e-06,
      1e-06,
      1e-06,
      0.0,
      0.0,
      0.0,
      0.0,
      0.0,
      0.0,
      0.0,
      0.0,
      0.0,
      0.0,
      0.0,
      0.0,
      0.0,
      0.0,
      0.0,
      0.0,
      0.0,
      0.0
    ]
  },
  "A/Western_gull/California/22-032580-001/2022_1ae334db00": {
    "frequencies": [
      0.0,
      0.0,
      0.0,
      0.0,
      0.0,
      0.0,
      0.0,
      0.0,
      0.0,
      0.0,
      0.0,
      0.0,
      0.0,
      0.0,
      0.0,
      0.0,
      0.0,
      0.0,
      0.0,
      0.0,
      0.0,
      0.0,
      0.0,
      0.0,
      0.0,
      0.0,
      0.0,
      0.0,
      0.0,
      0.0,
      0.0,
      0.0,
      0.0,
      0.0,
      0.0,
      0.0,
      0.0,
      0.0,
      0.0,
      0.0,
      0.0,
      0.0,
      0.0,
      0.0,
      0.0,
      0.0,
      0.0,
      0.0,
      0.0,
      0.0,
      0.0,
      0.0,
      0.0,
      0.0,
      0.0,
      0.0,
      0.0,
      0.0,
      0.0,
      0.0,
      0.0,
      0.0,
      0.0,
      0.0,
      0.0,
      0.0,
      0.0,
      0.0,
      0.0,
      0.0,
      0.0,
      0.0,
      0.0,
      0.0,
      0.0,
      0.0
    ]
  },
  "A/alpaca/USA/24-014328-008/2024_c245bc59a9": {
    "frequencies": [
      0.000539,
      0.000498,
      0.000457,
      0.00042,
      0.000391,
      0.000374,
      0.000374,
      0.000396,
      0.000445,
      0.000523,
      0.000634,
      0.000777,
      0.000948,
      0.001134,
      0.001318,
      0.001478,
      0.001595,
      0.001653,
      0.001644,
      0.001573,
      0.00145,
      0.001291,
      0.001111,
      0.000926,
      0.00075,
      0.00059,
      0.000454,
      0.000343,
      0.000257,
      0.000194,
      0.000149,
      0.000118,
      9.5e-05,
      7.8e-05,
      6.5e-05,
      5.4e-05,
      4.5e-05,
      3.7e-05,
      3e-05,
      2.5e-05,
      2e-05,
      1.7e-05,
      1.4e-05,
      1.1e-05,
      1e-05,
      8e-06,
      7e-06,
      6e-06,
      6e-06,
      5e-06,
      5e-06,
      5e-06,
      4e-06,
      4e-06,
      4e-06,
      4e-06,
      3e-06,
      3e-06,
      3e-06,
      2e-06,
      2e-06,
      1e-06,
      1e-06,
      1e-06,
      1e-06,
      0.0,
      0.0,
      0.0,
      0.0,
      0.0,
      0.0,
      0.0,
      0.0,
      0.0,
      0.0,
      0.0
    ]
  },
  "A/alpaca/USA/24-014328-011/2024_fa978a7d27": {
    "frequencies": [
      0.000539,
      0.000498,
      0.000457,
      0.00042,
      0.000391,
      0.000374,
      0.000374,
      0.000396,
      0.000445,
      0.000523,
      0.000634,
      0.000777,
      0.000948,
      0.001134,
      0.001318,
      0.001478,
      0.001595,
      0.001653,
      0.001644,
      0.001573,
      0.00145,
      0.001291,
      0.001111,
      0.000926,
      0.00075,
      0.00059,
      0.000454,
      0.000343,
      0.000257,
      0.000194,
      0.000149,
      0.000118,
      9.5e-05,
      7.8e-05,
      6.5e-05,
      5.4e-05,
      4.5e-05,
      3.7e-05,
      3e-05,
      2.5e-05,
      2e-05,
      1.7e-05,
      1.4e-05,
      1.1e-05,
      1e-05,
      8e-06,
      7e-06,
      6e-06,
      6e-06,
      5e-06,
      5e-06,
      5e-06,
      4e-06,
      4e-06,
      4e-06,
      4e-06,
      3e-06,
      3e-06,
      3e-06,
      2e-06,
      2e-06,
      1e-06,
      1e-06,
      1e-06,
      1e-06,
      0.0,
      0.0,
      0.0,
      0.0,
      0.0,
      0.0,
      0.0,
      0.0,
      0.0,
      0.0,
      0.0
    ]
  },
  "A/alpaca/USA/24-015080-001/2024_5f3f269bec": {
    "frequencies": [
      0.000497,
      0.00046,
      0.000422,
      0.000386,
      0.000355,
      0.000334,
      0.000325,
      0.000333,
      0.000363,
      0.000418,
      0.000503,
      0.00062,
      0.000768,
      0.00094,
      0.001123,
      0.001299,
      0.001449,
      0.001553,
      0.0016,
      0.001585,
      0.001513,
      0.001394,
      0.001241,
      0.001068,
      0.000891,
      0.00072,
      0.000565,
      0.000431,
      0.000324,
      0.000241,
      0.000181,
      0.000138,
      0.000108,
      8.7e-05,
      7.1e-05,
      5.9e-05,
      4.9e-05,
      4e-05,
      3.3e-05,
      2.7e-05,
      2.2e-05,
      1.8e-05,
      1.5e-05,
      1.3e-05,
      1.1e-05,
      9e-06,
      8e-06,
      7e-06,
      6e-06,
      6e-06,
      5e-06,
      5e-06,
      5e-06,
      5e-06,
      5e-06,
      4e-06,
      4e-06,
      4e-06,
      3e-06,
      3e-06,
      2e-06,
      2e-06,
      1e-06,
      1e-06,
      1e-06,
      1e-06,
      0.0,
      0.0,
      0.0,
      0.0,
      0.0,
      0.0,
      0.0,
      0.0,
      0.0,
      0.0
    ]
  },
  "A/american_crow/USA/24-004479-001/2024_b5e5cf1406": {
    "frequencies": [
      0.011398,
      0.011435,
      0.0109,
      0.009865,
      0.008486,
      0.006975,
      0.005501,
      0.004184,
      0.003076,
      0.002201,
      0.001536,
      0.001049,
      0.000703,
      0.000468,
      0.000313,
      0.000214,
      0.000151,
      0.000112,
      8.8e-05,
      7.2e-05,
      6.2e-05,
      5.4e-05,
      4.8e-05,
      4.4e-05,
      4e-05,
      3.7e-05,
      3.4e-05,
      3.1e-05,
      2.8e-05,
      2.5e-05,
      2.2e-05,
      1.9e-05,
      1.6e-05,
      1.3e-05,
      1e-05,
      8e-06,
      6e-06,
      5e-06,
      4e-06,
      3e-06,
      2e-06,
      2e-06,
      1e-06,
      1e-06,
      1e-06,
      1e-06,
      0.0,
      0.0,
      0.0,
      0.0,
      0.0,
      0.0,
      0.0,
      0.0,
      0.0,
      0.0,
      0.0,
      0.0,
      0.0,
      0.0,
      0.0,
      0.0,
      0.0,
      0.0,
      0.0,
      0.0,
      0.0,
      0.0,
      0.0,
      0.0,
      0.0,
      0.0,
      0.0,
      0.0,
      0.0,
      0.0
    ]
  },
  "A/american_crow/USA/24-004479-002/2024_444794dcc6": {
    "frequencies": [
      0.011398,
      0.011435,
      0.0109,
      0.009865,
      0.008486,
      0.006975,
      0.005501,
      0.004184,
      0.003076,
      0.002201,
      0.001536,
      0.001049,
      0.000703,
      0.000468,
      0.000313,
      0.000214,
      0.000151,
      0.000112,
      8.8e-05,
      7.2e-05,
      6.2e-05,
      5.4e-05,
      4.8e-05,
      4.4e-05,
      4e-05,
      3.7e-05,
      3.4e-05,
      3.1e-05,
      2.8e-05,
      2.5e-05,
      2.2e-05,
      1.9e-05,
      1.6e-05,
      1.3e-05,
      1e-05,
      8e-06,
      6e-06,
      5e-06,
      4e-06,
      3e-06,
      2e-06,
      2e-06,
      1e-06,
      1e-06,
      1e-06,
      1e-06,
      0.0,
      0.0,
      0.0,
      0.0,
      0.0,
      0.0,
      0.0,
      0.0,
      0.0,
      0.0,
      0.0,
      0.0,
      0.0,
      0.0,
      0.0,
      0.0,
      0.0,
      0.0,
      0.0,
      0.0,
      0.0,
      0.0,
      0.0,
      0.0,
      0.0,
      0.0,
      0.0,
      0.0,
      0.0,
      0.0
    ]
  },
  "A/american_pelican/Montana/22-012936-005/2022_5eb17a6c78": {
    "frequencies": [
      0.0,
      0.0,
      0.0,
      0.0,
      0.0,
      0.0,
      0.0,
      0.0,
      0.0,
      0.0,
      0.0,
      0.0,
      0.0,
      0.0,
      0.0,
      0.0,
      0.0,
      0.0,
      0.0,
      0.0,
      0.0,
      0.0,
      0.0,
      0.0,
      0.0,
      0.0,
      0.0,
      0.0,
      0.0,
      0.0,
      0.0,
      0.0,
      0.0,
      0.0,
      0.0,
      0.0,
      0.0,
      0.0,
      0.0,
      0.0,
      0.0,
      0.0,
      0.0,
      0.0,
      0.0,
      0.0,
      0.0,
      0.0,
      0.0,
      0.0,
      0.0,
      0.0,
      0.0,
      0.0,
      0.0,
      0.0,
      0.0,
      0.0,
      0.0,
      0.0,
      0.0,
      0.0,
      0.0,
      0.0,
      0.0,
      0.0,
      0.0,
      0.0,
      0.0,
      0.0,
      0.0,
      0.0,
      0.0,
      0.0,
      0.0,
      0.0
    ]
  },
  "A/american_robin/USA/24-018879-003/2024_fbd9b235dd": {
    "frequencies": [
      0.000291,
      0.000275,
      0.000257,
      0.000238,
      0.000218,
      0.0002,
      0.000185,
      0.000172,
      0.000164,
      0.000161,
      0.000165,
      0.000179,
      0.000205,
      0.000249,
      0.000313,
      0.000402,
      0.000518,
      0.000658,
      0.000818,
      0.000988,
      0.001158,
      0.001313,
      0.00144,
      0.001525,
      0.001557,
      0.001527,
      0.001436,
      0.001289,
      0.0011,
      0.000892,
      0.000687,
      0.000504,
      0.000357,
      0.000248,
      0.000172,
      0.000122,
      9e-05,
      6.8e-05,
      5.4e-05,
      4.4e-05,
      3.6e-05,
      3e-05,
      2.6e-05,
      2.2e-05,
      1.9e-05,
      1.7e-05,
      1.5e-05,
      1.3e-05,
      1.2e-05,
      1.2e-05,
      1.1e-05,
      1.1e-05,
      1.1e-05,
      1.1e-05,
      1e-05,
      1e-05,
      1e-05,
      9e-06,
      8e-06,
      7e-06,
      5e-06,
      4e-06,
      3e-06,
      3e-06,
      2e-06,
      2e-06,
      1e-06,
      1e-06,
      1e-06,
      1e-06,
      0.0,
      0.0,
      0.0,
      0.0,
      0.0,
      0.0
    ]
  },
  "A/american_robin/USA/24-018880-001/2024_46f89501fc": {
    "frequencies": [
      0.000285,
      0.00027,
      0.000253,
      0.000234,
      0.000215,
      0.000197,
      0.000182,
      0.00017,
      0.000161,
      0.000158,
      0.000161,
      0.000174,
      0.000198,
      0.000238,
      0.000299,
      0.000384,
      0.000496,
      0.000632,
      0.000789,
      0.000959,
      0.001131,
      0.001291,
      0.001425,
      0.00152,
      0.001562,
      0.001544,
      0.001461,
      0.00132,
      0.001134,
      0.000924,
      0.000715,
      0.000526,
      0.000374,
      0.000259,
      0.00018,
      0.000127,
      9.2e-05,
      7e-05,
      5.5e-05,
      4.5e-05,
      3.7e-05,
      3.1e-05,
      2.6e-05,
      2.2e-05,
      1.9e-05,
      1.7e-05,
      1.5e-05,
      1.4e-05,
      1.3e-05,
      1.2e-05,
      1.1e-05,
      1.1e-05,
      1.1e-05,
      1.1e-05,
      1.1e-05,
      1e-05,
      1e-05,
      9e-06,
      8e-06,
      7e-06,
      6e-06,
      4e-06,
      3e-06,
      3e-06,
      2e-06,
      2e-06,
      1e-06,
      1e-06,
      1e-06,
      1e-06,
      1e-06,
      0.0,
      0.0,
      0.0,
      0.0,
      0.0
    ]
  },
  "A/avian/BC/AIVPHL-52/2022_dcd1905911": {
    "frequencies": [
      0.0,
      0.0,
      0.0,
      0.0,
      0.0,
      0.0,
      0.0,
      0.0,
      0.0,
      0.0,
      0.0,
      0.0,
      0.0,
      0.0,
      0.0,
      0.0,
      0.0,
      0.0,
      0.0,
      0.0,
      0.0,
      0.0,
      0.0,
      0.0,
      0.0,
      0.0,
      0.0,
      0.0,
      0.0,
      0.0,
      0.0,
      0.0,
      0.0,
      0.0,
      0.0,
      0.0,
      0.0,
      0.0,
      0.0,
      0.0,
      0.0,
      0.0,
      0.0,
      0.0,
      0.0,
      0.0,
      0.0,
      0.0,
      0.0,
      0.0,
      0.0,
      0.0,
      0.0,
      0.0,
      0.0,
      0.0,
      0.0,
      0.0,
      0.0,
      0.0,
      0.0,
      0.0,
      0.0,
      0.0,
      0.0,
      0.0,
      0.0,
      0.0,
      0.0,
      0.0,
      0.0,
      0.0,
      0.0,
      0.0,
      0.0,
      0.0
    ]
  },
  "A/avian/BC/AIVPHL-77/2022_f648c4c8eb": {
    "frequencies": [
      0.0,
      0.0,
      0.0,
      0.0,
      0.0,
      0.0,
      0.0,
      0.0,
      0.0,
      0.0,
      0.0,
      0.0,
      0.0,
      0.0,
      0.0,
      0.0,
      0.0,
      0.0,
      0.0,
      0.0,
      0.0,
      0.0,
      0.0,
      0.0,
      0.0,
      0.0,
      0.0,
      0.0,
      0.0,
      0.0,
      0.0,
      0.0,
      0.0,
      0.0,
      0.0,
      0.0,
      0.0,
      0.0,
      0.0,
      0.0,
      0.0,
      0.0,
      0.0,
      0.0,
      0.0,
      0.0,
      0.0,
      0.0,
      0.0,
      0.0,
      0.0,
      0.0,
      0.0,
      0.0,
      0.0,
      0.0,
      0.0,
      0.0,
      0.0,
      0.0,
      0.0,
      0.0,
      0.0,
      0.0,
      0.0,
      0.0,
      0.0,
      0.0,
      0.0,
      0.0,
      0.0,
      0.0,
      0.0,
      0.0,
      0.0,
      0.0
    ]
  },
  "A/bald_eagle/AB/FAV-0293-6/2023_c079d9084e": {
    "frequencies": [
      0.0,
      0.0,
      0.0,
      0.0,
      0.0,
      0.0,
      0.0,
      0.0,
      0.0,
      0.0,
      0.0,
      0.0,
      0.0,
      0.0,
      0.0,
      0.0,
      0.0,
      0.0,
      0.0,
      0.0,
      0.0,
      0.0,
      0.0,
      0.0,
      0.0,
      0.0,
      0.0,
      0.0,
      0.0,
      0.0,
      0.0,
      0.0,
      0.0,
      0.0,
      0.0,
      0.0,
      0.0,
      0.0,
      0.0,
      0.0,
      0.0,
      0.0,
      0.0,
      0.0,
      0.0,
      0.0,
      0.0,
      0.0,
      0.0,
      0.0,
      0.0,
      0.0,
      0.0,
      0.0,
      0.0,
      0.0,
      0.0,
      0.0,
      0.0,
      0.0,
      0.0,
      0.0,
      0.0,
      0.0,
      0.0,
      0.0,
      0.0,
      0.0,
      0.0,
      0.0,
      0.0,
      0.0,
      0.0,
      0.0,
      0.0,
      0.0
    ]
  },
  "A/bald_eagle/Alaska/22-016456-001/2022_15f6d32278": {
    "frequencies": [
      0.0,
      0.0,
      0.0,
      0.0,
      0.0,
      0.0,
      0.0,
      0.0,
      0.0,
      0.0,
      0.0,
      0.0,
      0.0,
      0.0,
      0.0,
      0.0,
      0.0,
      0.0,
      0.0,
      0.0,
      0.0,
      0.0,
      0.0,
      0.0,
      0.0,
      0.0,
      0.0,
      0.0,
      0.0,
      0.0,
      0.0,
      0.0,
      0.0,
      0.0,
      0.0,
      0.0,
      0.0,
      0.0,
      0.0,
      0.0,
      0.0,
      0.0,
      0.0,
      0.0,
      0.0,
      0.0,
      0.0,
      0.0,
      0.0,
      0.0,
      0.0,
      0.0,
      0.0,
      0.0,
      0.0,
      0.0,
      0.0,
      0.0,
      0.0,
      0.0,
      0.0,
      0.0,
      0.0,
      0.0,
      0.0,
      0.0,
      0.0,
      0.0,
      0.0,
      0.0,
      0.0,
      0.0,
      0.0,
      0.0,
      0.0,
      0.0
    ]
  },
  "A/bald_eagle/Alaska/22-016934-001/2022_051361cc0f": {
    "frequencies": [
      0.0,
      0.0,
      0.0,
      0.0,
      0.0,
      0.0,
      0.0,
      0.0,
      0.0,
      0.0,
      0.0,
      0.0,
      0.0,
      0.0,
      0.0,
      0.0,
      0.0,
      0.0,
      0.0,
      0.0,
      0.0,
      0.0,
      0.0,
      0.0,
      0.0,
      0.0,
      0.0,
      0.0,
      0.0,
      0.0,
      0.0,
      0.0,
      0.0,
      0.0,
      0.0,
      0.0,
      0.0,
      0.0,
      0.0,
      0.0,
      0.0,
      0.0,
      0.0,
      0.0,
      0.0,
      0.0,
      0.0,
      0.0,
      0.0,
      0.0,
      0.0,
      0.0,
      0.0,
      0.0,
      0.0,
      0.0,
      0.0,
      0.0,
      0.0,
      0.0,
      0.0,
      0.0,
      0.0,
      0.0,
      0.0,
      0.0,
      0.0,
      0.0,
      0.0,
      0.0,
      0.0,
      0.0,
      0.0,
      0.0,
      0.0,
      0.0
    ]
  },
  "A/bald_eagle/Alaska/22-016934-003/2022_e061724ce3": {
    "frequencies": [
      0.0,
      0.0,
      0.0,
      0.0,
      0.0,
      0.0,
      0.0,
      0.0,
      0.0,
      0.0,
      0.0,
      0.0,
      0.0,
      0.0,
      0.0,
      0.0,
      0.0,
      0.0,
      0.0,
      0.0,
      0.0,
      0.0,
      0.0,
      0.0,
      0.0,
      0.0,
      0.0,
      0.0,
      0.0,
      0.0,
      0.0,
      0.0,
      0.0,
      0.0,
      0.0,
      0.0,
      0.0,
      0.0,
      0.0,
      0.0,
      0.0,
      0.0,
      0.0,
      0.0,
      0.0,
      0.0,
      0.0,
      0.0,
      0.0,
      0.0,
      0.0,
      0.0,
      0.0,
      0.0,
      0.0,
      0.0,
      0.0,
      0.0,
      0.0,
      0.0,
      0.0,
      0.0,
      0.0,
      0.0,
      0.0,
      0.0,
      0.0,
      0.0,
      0.0,
      0.0,
      0.0,
      0.0,
      0.0,
      0.0,
      0.0,
      0.0
    ]
  },
  "A/bald_eagle/Alaska/22-023552-001/2022_16b295f3f0": {
    "frequencies": [
      0.0,
      0.0,
      0.0,
      0.0,
      0.0,
      0.0,
      0.0,
      0.0,
      0.0,
      0.0,
      0.0,
      0.0,
      0.0,
      0.0,
      0.0,
      0.0,
      0.0,
      0.0,
      0.0,
      0.0,
      0.0,
      0.0,
      0.0,
      0.0,
      0.0,
      0.0,
      0.0,
      0.0,
      0.0,
      0.0,
      0.0,
      0.0,
      0.0,
      0.0,
      0.0,
      0.0,
      0.0,
      0.0,
      0.0,
      0.0,
      0.0,
      0.0,
      0.0,
      0.0,
      0.0,
      0.0,
      0.0,
      0.0,
      0.0,
      0.0,
      0.0,
      0.0,
      0.0,
      0.0,
      0.0,
      0.0,
      0.0,
      0.0,
      0.0,
      0.0,
      0.0,
      0.0,
      0.0,
      0.0,
      0.0,
      0.0,
      0.0,
      0.0,
      0.0,
      0.0,
      0.0,
      0.0,
      0.0,
      0.0,
      0.0,
      0.0
    ]
  },
  "A/bald_eagle/Arkansas/23-034170-001-original/2023_a40aa6e381": {
    "frequencies": [
      0.0,
      0.0,
      0.0,
      0.0,
      0.0,
      0.0,
      0.0,
      0.0,
      0.0,
      0.0,
      0.0,
      0.0,
      0.0,
      0.0,
      0.0,
      0.0,
      0.0,
      0.0,
      0.0,
      0.0,
      0.0,
      0.0,
      0.0,
      0.0,
      0.0,
      0.0,
      0.0,
      0.0,
      0.0,
      0.0,
      0.0,
      0.0,
      0.0,
      0.0,
      0.0,
      0.0,
      0.0,
      0.0,
      0.0,
      0.0,
      0.0,
      0.0,
      0.0,
      0.0,
      0.0,
      0.0,
      0.0,
      0.0,
      0.0,
      0.0,
      0.0,
      0.0,
      0.0,
      0.0,
      0.0,
      0.0,
      0.0,
      0.0,
      0.0,
      0.0,
      0.0,
      0.0,
      0.0,
      0.0,
      0.0,
      0.0,
      0.0,
      0.0,
      0.0,
      0.0,
      0.0,
      0.0,
      0.0,
      0.0,
      0.0,
      0.0
    ]
  },
  "A/bald_eagle/BC/AIVPHL-17/2022_050fbd8353": {
    "frequencies": [
      0.0,
      0.0,
      0.0,
      0.0,
      0.0,
      0.0,
      0.0,
      0.0,
      0.0,
      0.0,
      0.0,
      0.0,
      0.0,
      0.0,
      0.0,
      0.0,
      0.0,
      0.0,
      0.0,
      0.0,
      0.0,
      0.0,
      0.0,
      0.0,
      0.0,
      0.0,
      0.0,
      0.0,
      0.0,
      0.0,
      0.0,
      0.0,
      0.0,
      0.0,
      0.0,
      0.0,
      0.0,
      0.0,
      0.0,
      0.0,
      0.0,
      0.0,
      0.0,
      0.0,
      0.0,
      0.0,
      0.0,
      0.0,
      0.0,
      0.0,
      0.0,
      0.0,
      0.0,
      0.0,
      0.0,
      0.0,
      0.0,
      0.0,
      0.0,
      0.0,
      0.0,
      0.0,
      0.0,
      0.0,
      0.0,
      0.0,
      0.0,
      0.0,
      0.0,
      0.0,
      0.0,
      0.0,
      0.0,
      0.0,
      0.0,
      0.0
    ]
  },
  "A/bald_eagle/BC/AIVPHL-224/2022_2b04138e57": {
    "frequencies": [
      0.0,
      0.0,
      0.0,
      0.0,
      0.0,
      0.0,
      0.0,
      0.0,
      0.0,
      0.0,
      0.0,
      0.0,
      0.0,
      0.0,
      0.0,
      0.0,
      0.0,
      0.0,
      0.0,
      0.0,
      0.0,
      0.0,
      0.0,
      0.0,
      0.0,
      0.0,
      0.0,
      0.0,
      0.0,
      0.0,
      0.0,
      0.0,
      0.0,
      0.0,
      0.0,
      0.0,
      0.0,
      0.0,
      0.0,
      0.0,
      0.0,
      0.0,
      0.0,
      0.0,
      0.0,
      0.0,
      0.0,
      0.0,
      0.0,
      0.0,
      0.0,
      0.0,
      0.0,
      0.0,
      0.0,
      0.0,
      0.0,
      0.0,
      0.0,
      0.0,
      0.0,
      0.0,
      0.0,
      0.0,
      0.0,
      0.0,
      0.0,
      0.0,
      0.0,
      0.0,
      0.0,
      0.0,
      0.0,
      0.0,
      0.0,
      0.0
    ]
  },
  "A/bald_eagle/BC/AIVPHL-273/2022_41e382783c": {
    "frequencies": [
      0.0,
      0.0,
      0.0,
      0.0,
      0.0,
      0.0,
      0.0,
      0.0,
      0.0,
      0.0,
      0.0,
      0.0,
      0.0,
      0.0,
      0.0,
      0.0,
      0.0,
      0.0,
      0.0,
      0.0,
      0.0,
      0.0,
      0.0,
      0.0,
      0.0,
      0.0,
      0.0,
      0.0,
      0.0,
      0.0,
      0.0,
      0.0,
      0.0,
      0.0,
      0.0,
      0.0,
      0.0,
      0.0,
      0.0,
      0.0,
      0.0,
      0.0,
      0.0,
      0.0,
      0.0,
      0.0,
      0.0,
      0.0,
      0.0,
      0.0,
      0.0,
      0.0,
      0.0,
      0.0,
      0.0,
      0.0,
      0.0,
      0.0,
      0.0,
      0.0,
      0.0,
      0.0,
      0.0,
      0.0,
      0.0,
      0.0,
      0.0,
      0.0,
      0.0,
      0.0,
      0.0,
      0.0,
      0.0,
      0.0,
      0.0,
      0.0
    ]
  },
  "A/bald_eagle/BC/AIVPHL-532/2022_899f5d2549": {
    "frequencies": [
      0.0,
      0.0,
      0.0,
      0.0,
      0.0,
      0.0,
      0.0,
      0.0,
      0.0,
      0.0,
      0.0,
      0.0,
      0.0,
      0.0,
      0.0,
      0.0,
      0.0,
      0.0,
      0.0,
      0.0,
      0.0,
      0.0,
      0.0,
      0.0,
      0.0,
      0.0,
      0.0,
      0.0,
      0.0,
      0.0,
      0.0,
      0.0,
      0.0,
      0.0,
      0.0,
      0.0,
      0.0,
      0.0,
      0.0,
      0.0,
      0.0,
      0.0,
      0.0,
      0.0,
      0.0,
      0.0,
      0.0,
      0.0,
      0.0,
      0.0,
      0.0,
      0.0,
      0.0,
      0.0,
      0.0,
      0.0,
      0.0,
      0.0,
      0.0,
      0.0,
      0.0,
      0.0,
      0.0,
      0.0,
      0.0,
      0.0,
      0.0,
      0.0,
      0.0,
      0.0,
      0.0,
      0.0,
      0.0,
      0.0,
      0.0,
      0.0
    ]
  },
  "A/bald_eagle/BC/FAV-0014-5/2023_de64a56eb0": {
    "frequencies": [
      0.0,
      0.0,
      0.0,
      0.0,
      0.0,
      0.0,
      0.0,
      0.0,
      0.0,
      0.0,
      0.0,
      0.0,
      0.0,
      0.0,
      0.0,
      0.0,
      0.0,
      0.0,
      0.0,
      0.0,
      0.0,
      0.0,
      0.0,
      0.0,
      0.0,
      0.0,
      0.0,
      0.0,
      0.0,
      0.0,
      0.0,
      0.0,
      0.0,
      0.0,
      0.0,
      0.0,
      0.0,
      0.0,
      0.0,
      0.0,
      0.0,
      0.0,
      0.0,
      0.0,
      0.0,
      0.0,
      0.0,
      0.0,
      0.0,
      0.0,
      0.0,
      0.0,
      0.0,
      0.0,
      0.0,
      0.0,
      0.0,
      0.0,
      0.0,
      0.0,
      0.0,
      0.0,
      0.0,
      0.0,
      0.0,
      0.0,
      0.0,
      0.0,
      0.0,
      0.0,
      0.0,
      0.0,
      0.0,
      0.0,
      0.0,
      0.0
    ]
  },
  "A/bald_eagle/BC/FAV-0014-64/2023_577c915bd1": {
    "frequencies": [
      0.0,
      0.0,
      0.0,
      0.0,
      0.0,
      0.0,
      0.0,
      0.0,
      0.0,
      0.0,
      0.0,
      0.0,
      0.0,
      0.0,
      0.0,
      0.0,
      0.0,
      0.0,
      0.0,
      0.0,
      0.0,
      0.0,
      0.0,
      0.0,
      0.0,
      0.0,
      0.0,
      0.0,
      0.0,
      0.0,
      0.0,
      0.0,
      0.0,
      0.0,
      0.0,
      0.0,
      0.0,
      0.0,
      0.0,
      0.0,
      0.0,
      0.0,
      0.0,
      0.0,
      0.0,
      0.0,
      0.0,
      0.0,
      0.0,
      0.0,
      0.0,
      0.0,
      0.0,
      0.0,
      0.0,
      0.0,
      0.0,
      0.0,
      0.0,
      0.0,
      0.0,
      0.0,
      0.0,
      0.0,
      0.0,
      0.0,
      0.0,
      0.0,
      0.0,
      0.0,
      0.0,
      0.0,
      0.0,
      0.0,
      0.0,
      0.0
    ]
  },
  "A/bald_eagle/BC/FAV-0053-35/2022_bf552b852b": {
    "frequencies": [
      0.0,
      0.0,
      0.0,
      0.0,
      0.0,
      0.0,
      0.0,
      0.0,
      0.0,
      0.0,
      0.0,
      0.0,
      0.0,
      0.0,
      0.0,
      0.0,
      0.0,
      0.0,
      0.0,
      0.0,
      0.0,
      0.0,
      0.0,
      0.0,
      0.0,
      0.0,
      0.0,
      0.0,
      0.0,
      0.0,
      0.0,
      0.0,
      0.0,
      0.0,
      0.0,
      0.0,
      0.0,
      0.0,
      0.0,
      0.0,
      0.0,
      0.0,
      0.0,
      0.0,
      0.0,
      0.0,
      0.0,
      0.0,
      0.0,
      0.0,
      0.0,
      0.0,
      0.0,
      0.0,
      0.0,
      0.0,
      0.0,
      0.0,
      0.0,
      0.0,
      0.0,
      0.0,
      0.0,
      0.0,
      0.0,
      0.0,
      0.0,
      0.0,
      0.0,
      0.0,
      0.0,
      0.0,
      0.0,
      0.0,
      0.0,
      0.0
    ]
  },
  "A/bald_eagle/BC/FAV-0856-12/2022_c1e8099d45": {
    "frequencies": [
      0.0,
      0.0,
      0.0,
      0.0,
      0.0,
      0.0,
      0.0,
      0.0,
      0.0,
      0.0,
      0.0,
      0.0,
      0.0,
      0.0,
      0.0,
      0.0,
      0.0,
      0.0,
      0.0,
      0.0,
      0.0,
      0.0,
      0.0,
      0.0,
      0.0,
      0.0,
      0.0,
      0.0,
      0.0,
      0.0,
      0.0,
      0.0,
      0.0,
      0.0,
      0.0,
      0.0,
      0.0,
      0.0,
      0.0,
      0.0,
      0.0,
      0.0,
      0.0,
      0.0,
      0.0,
      0.0,
      0.0,
      0.0,
      0.0,
      0.0,
      0.0,
      0.0,
      0.0,
      0.0,
      0.0,
      0.0,
      0.0,
      0.0,
      0.0,
      0.0,
      0.0,
      0.0,
      0.0,
      0.0,
      0.0,
      0.0,
      0.0,
      0.0,
      0.0,
      0.0,
      0.0,
      0.0,
      0.0,
      0.0,
      0.0,
      0.0
    ]
  },
  "A/bald_eagle/BC/FAV-0856-20/2022_387f62ed23": {
    "frequencies": [
      0.0,
      0.0,
      0.0,
      0.0,
      0.0,
      0.0,
      0.0,
      0.0,
      0.0,
      0.0,
      0.0,
      0.0,
      0.0,
      0.0,
      0.0,
      0.0,
      0.0,
      0.0,
      0.0,
      0.0,
      0.0,
      0.0,
      0.0,
      0.0,
      0.0,
      0.0,
      0.0,
      0.0,
      0.0,
      0.0,
      0.0,
      0.0,
      0.0,
      0.0,
      0.0,
      0.0,
      0.0,
      0.0,
      0.0,
      0.0,
      0.0,
      0.0,
      0.0,
      0.0,
      0.0,
      0.0,
      0.0,
      0.0,
      0.0,
      0.0,
      0.0,
      0.0,
      0.0,
      0.0,
      0.0,
      0.0,
      0.0,
      0.0,
      0.0,
      0.0,
      0.0,
      0.0,
      0.0,
      0.0,
      0.0,
      0.0,
      0.0,
      0.0,
      0.0,
      0.0,
      0.0,
      0.0,
      0.0,
      0.0,
      0.0,
      0.0
    ]
  },
  "A/bald_eagle/BC/FAV-0856-6/2022_6b6ed71b1e": {
    "frequencies": [
      0.0,
      0.0,
      0.0,
      0.0,
      0.0,
      0.0,
      0.0,
      0.0,
      0.0,
      0.0,
      0.0,
      0.0,
      0.0,
      0.0,
      0.0,
      0.0,
      0.0,
      0.0,
      0.0,
      0.0,
      0.0,
      0.0,
      0.0,
      0.0,
      0.0,
      0.0,
      0.0,
      0.0,
      0.0,
      0.0,
      0.0,
      0.0,
      0.0,
      0.0,
      0.0,
      0.0,
      0.0,
      0.0,
      0.0,
      0.0,
      0.0,
      0.0,
      0.0,
      0.0,
      0.0,
      0.0,
      0.0,
      0.0,
      0.0,
      0.0,
      0.0,
      0.0,
      0.0,
      0.0,
      0.0,
      0.0,
      0.0,
      0.0,
      0.0,
      0.0,
      0.0,
      0.0,
      0.0,
      0.0,
      0.0,
      0.0,
      0.0,
      0.0,
      0.0,
      0.0,
      0.0,
      0.0,
      0.0,
      0.0,
      0.0,
      0.0
    ]
  },
  "A/bald_eagle/BC/FAV-0899-10/2022_f63b643bb8": {
    "frequencies": [
      0.0,
      0.0,
      0.0,
      0.0,
      0.0,
      0.0,
      0.0,
      0.0,
      0.0,
      0.0,
      0.0,
      0.0,
      0.0,
      0.0,
      0.0,
      0.0,
      0.0,
      0.0,
      0.0,
      0.0,
      0.0,
      0.0,
      0.0,
      0.0,
      0.0,
      0.0,
      0.0,
      0.0,
      0.0,
      0.0,
      0.0,
      0.0,
      0.0,
      0.0,
      0.0,
      0.0,
      0.0,
      0.0,
      0.0,
      0.0,
      0.0,
      0.0,
      0.0,
      0.0,
      0.0,
      0.0,
      0.0,
      0.0,
      0.0,
      0.0,
      0.0,
      0.0,
      0.0,
      0.0,
      0.0,
      0.0,
      0.0,
      0.0,
      0.0,
      0.0,
      0.0,
      0.0,
      0.0,
      0.0,
      0.0,
      0.0,
      0.0,
      0.0,
      0.0,
      0.0,
      0.0,
      0.0,
      0.0,
      0.0,
      0.0,
      0.0
    ]
  },
  "A/bald_eagle/BC/FAV-1294-10/2022_781e9e43df": {
    "frequencies": [
      0.0,
      0.0,
      0.0,
      0.0,
      0.0,
      0.0,
      0.0,
      0.0,
      0.0,
      0.0,
      0.0,
      0.0,
      0.0,
      0.0,
      0.0,
      0.0,
      0.0,
      0.0,
      0.0,
      0.0,
      0.0,
      0.0,
      0.0,
      0.0,
      0.0,
      0.0,
      0.0,
      0.0,
      0.0,
      0.0,
      0.0,
      0.0,
      0.0,
      0.0,
      0.0,
      0.0,
      0.0,
      0.0,
      0.0,
      0.0,
      0.0,
      0.0,
      0.0,
      0.0,
      0.0,
      0.0,
      0.0,
      0.0,
      0.0,
      0.0,
      0.0,
      0.0,
      0.0,
      0.0,
      0.0,
      0.0,
      0.0,
      0.0,
      0.0,
      0.0,
      0.0,
      0.0,
      0.0,
      0.0,
      0.0,
      0.0,
      0.0,
      0.0,
      0.0,
      0.0,
      0.0,
      0.0,
      0.0,
      0.0,
      0.0,
      0.0
    ]
  },
  "A/bald_eagle/BC/OTH-0021-11/2023_c595345560": {
    "frequencies": [
      0.0,
      0.0,
      0.0,
      0.0,
      0.0,
      0.0,
      0.0,
      0.0,
      0.0,
      0.0,
      0.0,
      0.0,
      0.0,
      0.0,
      0.0,
      0.0,
      0.0,
      0.0,
      0.0,
      0.0,
      0.0,
      0.0,
      0.0,
      0.0,
      0.0,
      0.0,
      0.0,
      0.0,
      0.0,
      0.0,
      0.0,
      0.0,
      0.0,
      0.0,
      0.0,
      0.0,
      0.0,
      0.0,
      0.0,
      0.0,
      0.0,
      0.0,
      0.0,
      0.0,
      0.0,
      0.0,
      0.0,
      0.0,
      0.0,
      0.0,
      0.0,
      0.0,
      0.0,
      0.0,
      0.0,
      0.0,
      0.0,
      0.0,
      0.0,
      0.0,
      0.0,
      0.0,
      0.0,
      0.0,
      0.0,
      0.0,
      0.0,
      0.0,
      0.0,
      0.0,
      0.0,
      0.0,
      0.0,
      0.0,
      0.0,
      0.0
    ]
  },
  "A/bald_eagle/BC/OTH-0097-10/2022_e96ea9a6a3": {
    "frequencies": [
      0.0,
      0.0,
      0.0,
      0.0,
      0.0,
      0.0,
      0.0,
      0.0,
      0.0,
      0.0,
      0.0,
      0.0,
      0.0,
      0.0,
      0.0,
      0.0,
      0.0,
      0.0,
      0.0,
      0.0,
      0.0,
      0.0,
      0.0,
      0.0,
      0.0,
      0.0,
      0.0,
      0.0,
      0.0,
      0.0,
      0.0,
      0.0,
      0.0,
      0.0,
      0.0,
      0.0,
      0.0,
      0.0,
      0.0,
      0.0,
      0.0,
      0.0,
      0.0,
      0.0,
      0.0,
      0.0,
      0.0,
      0.0,
      0.0,
      0.0,
      0.0,
      0.0,
      0.0,
      0.0,
      0.0,
      0.0,
      0.0,
      0.0,
      0.0,
      0.0,
      0.0,
      0.0,
      0.0,
      0.0,
      0.0,
      0.0,
      0.0,
      0.0,
      0.0,
      0.0,
      0.0,
      0.0,
      0.0,
      0.0,
      0.0,
      0.0
    ]
  },
  "A/bald_eagle/BC/OTH-0097-20/2022_3f9be07c2c": {
    "frequencies": [
      0.0,
      0.0,
      0.0,
      0.0,
      0.0,
      0.0,
      0.0,
      0.0,
      0.0,
      0.0,
      0.0,
      0.0,
      0.0,
      0.0,
      0.0,
      0.0,
      0.0,
      0.0,
      0.0,
      0.0,
      0.0,
      0.0,
      0.0,
      0.0,
      0.0,
      0.0,
      0.0,
      0.0,
      0.0,
      0.0,
      0.0,
      0.0,
      0.0,
      0.0,
      0.0,
      0.0,
      0.0,
      0.0,
      0.0,
      0.0,
      0.0,
      0.0,
      0.0,
      0.0,
      0.0,
      0.0,
      0.0,
      0.0,
      0.0,
      0.0,
      0.0,
      0.0,
      0.0,
      0.0,
      0.0,
      0.0,
      0.0,
      0.0,
      0.0,
      0.0,
      0.0,
      0.0,
      0.0,
      0.0,
      0.0,
      0.0,
      0.0,
      0.0,
      0.0,
      0.0,
      0.0,
      0.0,
      0.0,
      0.0,
      0.0,
      0.0
    ]
  },
  "A/bald_eagle/BC/OTH-0097-3/2022_2acc23b02b": {
    "frequencies": [
      0.0,
      0.0,
      0.0,
      0.0,
      0.0,
      0.0,
      0.0,
      0.0,
      0.0,
      0.0,
      0.0,
      0.0,
      0.0,
      0.0,
      0.0,
      0.0,
      0.0,
      0.0,
      0.0,
      0.0,
      0.0,
      0.0,
      0.0,
      0.0,
      0.0,
      0.0,
      0.0,
      0.0,
      0.0,
      0.0,
      0.0,
      0.0,
      0.0,
      0.0,
      0.0,
      0.0,
      0.0,
      0.0,
      0.0,
      0.0,
      0.0,
      0.0,
      0.0,
      0.0,
      0.0,
      0.0,
      0.0,
      0.0,
      0.0,
      0.0,
      0.0,
      0.0,
      0.0,
      0.0,
      0.0,
      0.0,
      0.0,
      0.0,
      0.0,
      0.0,
      0.0,
      0.0,
      0.0,
      0.0,
      0.0,
      0.0,
      0.0,
      0.0,
      0.0,
      0.0,
      0.0,
      0.0,
      0.0,
      0.0,
      0.0,
      0.0
    ]
  },
  "A/bald_eagle/BC/OTH-0134-11/2022_66e9e42122": {
    "frequencies": [
      0.0,
      0.0,
      0.0,
      0.0,
      0.0,
      0.0,
      0.0,
      0.0,
      0.0,
      0.0,
      0.0,
      0.0,
      0.0,
      0.0,
      0.0,
      0.0,
      0.0,
      0.0,
      0.0,
      0.0,
      0.0,
      0.0,
      0.0,
      0.0,
      0.0,
      0.0,
      0.0,
      0.0,
      0.0,
      0.0,
      0.0,
      0.0,
      0.0,
      0.0,
      0.0,
      0.0,
      0.0,
      0.0,
      0.0,
      0.0,
      0.0,
      0.0,
      0.0,
      0.0,
      0.0,
      0.0,
      0.0,
      0.0,
      0.0,
      0.0,
      0.0,
      0.0,
      0.0,
      0.0,
      0.0,
      0.0,
      0.0,
      0.0,
      0.0,
      0.0,
      0.0,
      0.0,
      0.0,
      0.0,
      0.0,
      0.0,
      0.0,
      0.0,
      0.0,
      0.0,
      0.0,
      0.0,
      0.0,
      0.0,
      0.0,
      0.0
    ]
  },
  "A/bald_eagle/BC/OTH-0134-2/2022_05f7530eef": {
    "frequencies": [
      0.0,
      0.0,
      0.0,
      0.0,
      0.0,
      0.0,
      0.0,
      0.0,
      0.0,
      0.0,
      0.0,
      0.0,
      0.0,
      0.0,
      0.0,
      0.0,
      0.0,
      0.0,
      0.0,
      0.0,
      0.0,
      0.0,
      0.0,
      0.0,
      0.0,
      0.0,
      0.0,
      0.0,
      0.0,
      0.0,
      0.0,
      0.0,
      0.0,
      0.0,
      0.0,
      0.0,
      0.0,
      0.0,
      0.0,
      0.0,
      0.0,
      0.0,
      0.0,
      0.0,
      0.0,
      0.0,
      0.0,
      0.0,
      0.0,
      0.0,
      0.0,
      0.0,
      0.0,
      0.0,
      0.0,
      0.0,
      0.0,
      0.0,
      0.0,
      0.0,
      0.0,
      0.0,
      0.0,
      0.0,
      0.0,
      0.0,
      0.0,
      0.0,
      0.0,
      0.0,
      0.0,
      0.0,
      0.0,
      0.0,
      0.0,
      0.0
    ]
  },
  "A/bald_eagle/BC/OTH-0134-3/2022_61c20190c9": {
    "frequencies": [
      0.0,
      0.0,
      0.0,
      0.0,
      0.0,
      0.0,
      0.0,
      0.0,
      0.0,
      0.0,
      0.0,
      0.0,
      0.0,
      0.0,
      0.0,
      0.0,
      0.0,
      0.0,
      0.0,
      0.0,
      0.0,
      0.0,
      0.0,
      0.0,
      0.0,
      0.0,
      0.0,
      0.0,
      0.0,
      0.0,
      0.0,
      0.0,
      0.0,
      0.0,
      0.0,
      0.0,
      0.0,
      0.0,
      0.0,
      0.0,
      0.0,
      0.0,
      0.0,
      0.0,
      0.0,
      0.0,
      0.0,
      0.0,
      0.0,
      0.0,
      0.0,
      0.0,
      0.0,
      0.0,
      0.0,
      0.0,
      0.0,
      0.0,
      0.0,
      0.0,
      0.0,
      0.0,
      0.0,
      0.0,
      0.0,
      0.0,
      0.0,
      0.0,
      0.0,
      0.0,
      0.0,
      0.0,
      0.0,
      0.0,
      0.0,
      0.0
    ]
  },
  "A/bald_eagle/BC/OTH-0134-7/2022_f2c398f2e0": {
    "frequencies": [
      0.0,
      0.0,
      0.0,
      0.0,
      0.0,
      0.0,
      0.0,
      0.0,
      0.0,
      0.0,
      0.0,
      0.0,
      0.0,
      0.0,
      0.0,
      0.0,
      0.0,
      0.0,
      0.0,
      0.0,
      0.0,
      0.0,
      0.0,
      0.0,
      0.0,
      0.0,
      0.0,
      0.0,
      0.0,
      0.0,
      0.0,
      0.0,
      0.0,
      0.0,
      0.0,
      0.0,
      0.0,
      0.0,
      0.0,
      0.0,
      0.0,
      0.0,
      0.0,
      0.0,
      0.0,
      0.0,
      0.0,
      0.0,
      0.0,
      0.0,
      0.0,
      0.0,
      0.0,
      0.0,
      0.0,
      0.0,
      0.0,
      0.0,
      0.0,
      0.0,
      0.0,
      0.0,
      0.0,
      0.0,
      0.0,
      0.0,
      0.0,
      0.0,
      0.0,
      0.0,
      0.0,
      0.0,
      0.0,
      0.0,
      0.0,
      0.0
    ]
  },
  "A/bald_eagle/Michigan/23-000751-001/2023_abbe669703": {
    "frequencies": [
      0.0,
      0.0,
      0.0,
      0.0,
      0.0,
      0.0,
      0.0,
      0.0,
      0.0,
      0.0,
      0.0,
      0.0,
      0.0,
      0.0,
      0.0,
      0.0,
      0.0,
      0.0,
      0.0,
      0.0,
      0.0,
      0.0,
      0.0,
      0.0,
      0.0,
      0.0,
      0.0,
      0.0,
      0.0,
      0.0,
      0.0,
      0.0,
      0.0,
      0.0,
      0.0,
      0.0,
      0.0,
      0.0,
      0.0,
      0.0,
      0.0,
      0.0,
      0.0,
      0.0,
      0.0,
      0.0,
      0.0,
      0.0,
      0.0,
      0.0,
      0.0,
      0.0,
      0.0,
      0.0,
      0.0,
      0.0,
      0.0,
      0.0,
      0.0,
      0.0,
      0.0,
      0.0,
      0.0,
      0.0,
      0.0,
      0.0,
      0.0,
      0.0,
      0.0,
      0.0,
      0.0,
      0.0,
      0.0,
      0.0,
      0.0,
      0.0
    ]
  },
  "A/bald_eagle/Minnesota/22-015783-001/2022_7e0e466f26": {
    "frequencies": [
      0.0,
      0.0,
      0.0,
      0.0,
      0.0,
      0.0,
      0.0,
      0.0,
      0.0,
      0.0,
      0.0,
      0.0,
      0.0,
      0.0,
      0.0,
      0.0,
      0.0,
      0.0,
      0.0,
      0.0,
      0.0,
      0.0,
      0.0,
      0.0,
      0.0,
      0.0,
      0.0,
      0.0,
      0.0,
      0.0,
      0.0,
      0.0,
      0.0,
      0.0,
      0.0,
      0.0,
      0.0,
      0.0,
      0.0,
      0.0,
      0.0,
      0.0,
      0.0,
      0.0,
      0.0,
      0.0,
      0.0,
      0.0,
      0.0,
      0.0,
      0.0,
      0.0,
      0.0,
      0.0,
      0.0,
      0.0,
      0.0,
      0.0,
      0.0,
      0.0,
      0.0,
      0.0,
      0.0,
      0.0,
      0.0,
      0.0,
      0.0,
      0.0,
      0.0,
      0.0,
      0.0,
      0.0,
      0.0,
      0.0,
      0.0,
      0.0
    ]
  },
  "A/bald_eagle/North_Carolina/W22-140/2022_910d346836": {
    "frequencies": [
      0.0,
      0.0,
      0.0,
      0.0,
      0.0,
      0.0,
      0.0,
      0.0,
      0.0,
      0.0,
      0.0,
      0.0,
      0.0,
      0.0,
      0.0,
      0.0,
      0.0,
      0.0,
      0.0,
      0.0,
      0.0,
      0.0,
      0.0,
      0.0,
      0.0,
      0.0,
      0.0,
      0.0,
      0.0,
      0.0,
      0.0,
      0.0,
      0.0,
      0.0,
      0.0,
      0.0,
      0.0,
      0.0,
      0.0,
      0.0,
      0.0,
      0.0,
      0.0,
      0.0,
      0.0,
      0.0,
      0.0,
      0.0,
      0.0,
      0.0,
      0.0,
      0.0,
      0.0,
      0.0,
      0.0,
      0.0,
      0.0,
      0.0,
      0.0,
      0.0,
      0.0,
      0.0,
      0.0,
      0.0,
      0.0,
      0.0,
      0.0,
      0.0,
      0.0,
      0.0,
      0.0,
      0.0,
      0.0,
      0.0,
      0.0,
      0.0
    ]
  },
  "A/bald_eagle/Oregon/22-017510-001/2022_95cce8196e": {
    "frequencies": [
      0.0,
      0.0,
      0.0,
      0.0,
      0.0,
      0.0,
      0.0,
      0.0,
      0.0,
      0.0,
      0.0,
      0.0,
      0.0,
      0.0,
      0.0,
      0.0,
      0.0,
      0.0,
      0.0,
      0.0,
      0.0,
      0.0,
      0.0,
      0.0,
      0.0,
      0.0,
      0.0,
      0.0,
      0.0,
      0.0,
      0.0,
      0.0,
      0.0,
      0.0,
      0.0,
      0.0,
      0.0,
      0.0,
      0.0,
      0.0,
      0.0,
      0.0,
      0.0,
      0.0,
      0.0,
      0.0,
      0.0,
      0.0,
      0.0,
      0.0,
      0.0,
      0.0,
      0.0,
      0.0,
      0.0,
      0.0,
      0.0,
      0.0,
      0.0,
      0.0,
      0.0,
      0.0,
      0.0,
      0.0,
      0.0,
      0.0,
      0.0,
      0.0,
      0.0,
      0.0,
      0.0,
      0.0,
      0.0,
      0.0,
      0.0,
      0.0
    ]
  },
  "A/bald_eagle/Oregon/22-022964-001/2022_dbda62c58d": {
    "frequencies": [
      0.0,
      0.0,
      0.0,
      0.0,
      0.0,
      0.0,
      0.0,
      0.0,
      0.0,
      0.0,
      0.0,
      0.0,
      0.0,
      0.0,
      0.0,
      0.0,
      0.0,
      0.0,
      0.0,
      0.0,
      0.0,
      0.0,
      0.0,
      0.0,
      0.0,
      0.0,
      0.0,
      0.0,
      0.0,
      0.0,
      0.0,
      0.0,
      0.0,
      0.0,
      0.0,
      0.0,
      0.0,
      0.0,
      0.0,
      0.0,
      0.0,
      0.0,
      0.0,
      0.0,
      0.0,
      0.0,
      0.0,
      0.0,
      0.0,
      0.0,
      0.0,
      0.0,
      0.0,
      0.0,
      0.0,
      0.0,
      0.0,
      0.0,
      0.0,
      0.0,
      0.0,
      0.0,
      0.0,
      0.0,
      0.0,
      0.0,
      0.0,
      0.0,
      0.0,
      0.0,
      0.0,
      0.0,
      0.0,
      0.0,
      0.0,
      0.0
    ]
  },
  "A/bald_eagle/Washington/22-014479-001/2022_9cf96d7b4f": {
    "frequencies": [
      0.0,
      0.0,
      0.0,
      0.0,
      0.0,
      0.0,
      0.0,
      0.0,
      0.0,
      0.0,
      0.0,
      0.0,
      0.0,
      0.0,
      0.0,
      0.0,
      0.0,
      0.0,
      0.0,
      0.0,
      0.0,
      0.0,
      0.0,
      0.0,
      0.0,
      0.0,
      0.0,
      0.0,
      0.0,
      0.0,
      0.0,
      0.0,
      0.0,
      0.0,
      0.0,
      0.0,
      0.0,
      0.0,
      0.0,
      0.0,
      0.0,
      0.0,
      0.0,
      0.0,
      0.0,
      0.0,
      0.0,
      0.0,
      0.0,
      0.0,
      0.0,
      0.0,
      0.0,
      0.0,
      0.0,
      0.0,
      0.0,
      0.0,
      0.0,
      0.0,
      0.0,
      0.0,
      0.0,
      0.0,
      0.0,
      0.0,
      0.0,
      0.0,
      0.0,
      0.0,
      0.0,
      0.0,
      0.0,
      0.0,
      0.0,
      0.0
    ]
  },
  "A/bald_eagle/Washington/22-015521-007/2022_a7729890af": {
    "frequencies": [
      0.0,
      0.0,
      0.0,
      0.0,
      0.0,
      0.0,
      0.0,
      0.0,
      0.0,
      0.0,
      0.0,
      0.0,
      0.0,
      0.0,
      0.0,
      0.0,
      0.0,
      0.0,
      0.0,
      0.0,
      0.0,
      0.0,
      0.0,
      0.0,
      0.0,
      0.0,
      0.0,
      0.0,
      0.0,
      0.0,
      0.0,
      0.0,
      0.0,
      0.0,
      0.0,
      0.0,
      0.0,
      0.0,
      0.0,
      0.0,
      0.0,
      0.0,
      0.0,
      0.0,
      0.0,
      0.0,
      0.0,
      0.0,
      0.0,
      0.0,
      0.0,
      0.0,
      0.0,
      0.0,
      0.0,
      0.0,
      0.0,
      0.0,
      0.0,
      0.0,
      0.0,
      0.0,
      0.0,
      0.0,
      0.0,
      0.0,
      0.0,
      0.0,
      0.0,
      0.0,
      0.0,
      0.0,
      0.0,
      0.0,
      0.0,
      0.0
    ]
  },
  "A/bald_eagle/Washington/22-016060-001/2022_0e58e79991": {
    "frequencies": [
      0.0,
      0.0,
      0.0,
      0.0,
      0.0,
      0.0,
      0.0,
      0.0,
      0.0,
      0.0,
      0.0,
      0.0,
      0.0,
      0.0,
      0.0,
      0.0,
      0.0,
      0.0,
      0.0,
      0.0,
      0.0,
      0.0,
      0.0,
      0.0,
      0.0,
      0.0,
      0.0,
      0.0,
      0.0,
      0.0,
      0.0,
      0.0,
      0.0,
      0.0,
      0.0,
      0.0,
      0.0,
      0.0,
      0.0,
      0.0,
      0.0,
      0.0,
      0.0,
      0.0,
      0.0,
      0.0,
      0.0,
      0.0,
      0.0,
      0.0,
      0.0,
      0.0,
      0.0,
      0.0,
      0.0,
      0.0,
      0.0,
      0.0,
      0.0,
      0.0,
      0.0,
      0.0,
      0.0,
      0.0,
      0.0,
      0.0,
      0.0,
      0.0,
      0.0,
      0.0,
      0.0,
      0.0,
      0.0,
      0.0,
      0.0,
      0.0
    ]
  },
  "A/bald_eagle/Washington/22-018102-001/2022_8114c80f6f": {
    "frequencies": [
      0.0,
      0.0,
      0.0,
      0.0,
      0.0,
      0.0,
      0.0,
      0.0,
      0.0,
      0.0,
      0.0,
      0.0,
      0.0,
      0.0,
      0.0,
      0.0,
      0.0,
      0.0,
      0.0,
      0.0,
      0.0,
      0.0,
      0.0,
      0.0,
      0.0,
      0.0,
      0.0,
      0.0,
      0.0,
      0.0,
      0.0,
      0.0,
      0.0,
      0.0,
      0.0,
      0.0,
      0.0,
      0.0,
      0.0,
      0.0,
      0.0,
      0.0,
      0.0,
      0.0,
      0.0,
      0.0,
      0.0,
      0.0,
      0.0,
      0.0,
      0.0,
      0.0,
      0.0,
      0.0,
      0.0,
      0.0,
      0.0,
      0.0,
      0.0,
      0.0,
      0.0,
      0.0,
      0.0,
      0.0,
      0.0,
      0.0,
      0.0,
      0.0,
      0.0,
      0.0,
      0.0,
      0.0,
      0.0,
      0.0,
      0.0,
      0.0
    ]
  },
  "A/bald_eagle/Washington/22-019898-001/2022_512288385c": {
    "frequencies": [
      0.0,
      0.0,
      0.0,
      0.0,
      0.0,
      0.0,
      0.0,
      0.0,
      0.0,
      0.0,
      0.0,
      0.0,
      0.0,
      0.0,
      0.0,
      0.0,
      0.0,
      0.0,
      0.0,
      0.0,
      0.0,
      0.0,
      0.0,
      0.0,
      0.0,
      0.0,
      0.0,
      0.0,
      0.0,
      0.0,
      0.0,
      0.0,
      0.0,
      0.0,
      0.0,
      0.0,
      0.0,
      0.0,
      0.0,
      0.0,
      0.0,
      0.0,
      0.0,
      0.0,
      0.0,
      0.0,
      0.0,
      0.0,
      0.0,
      0.0,
      0.0,
      0.0,
      0.0,
      0.0,
      0.0,
      0.0,
      0.0,
      0.0,
      0.0,
      0.0,
      0.0,
      0.0,
      0.0,
      0.0,
      0.0,
      0.0,
      0.0,
      0.0,
      0.0,
      0.0,
      0.0,
      0.0,
      0.0,
      0.0,
      0.0,
      0.0
    ]
  },
  "A/bald_eagle/Washington/22-024491-001/2022_6e7f4867b8": {
    "frequencies": [
      0.0,
      0.0,
      0.0,
      0.0,
      0.0,
      0.0,
      0.0,
      0.0,
      0.0,
      0.0,
      0.0,
      0.0,
      0.0,
      0.0,
      0.0,
      0.0,
      0.0,
      0.0,
      0.0,
      0.0,
      0.0,
      0.0,
      0.0,
      0.0,
      0.0,
      0.0,
      0.0,
      0.0,
      0.0,
      0.0,
      0.0,
      0.0,
      0.0,
      0.0,
      0.0,
      0.0,
      0.0,
      0.0,
      0.0,
      0.0,
      0.0,
      0.0,
      0.0,
      0.0,
      0.0,
      0.0,
      0.0,
      0.0,
      0.0,
      0.0,
      0.0,
      0.0,
      0.0,
      0.0,
      0.0,
      0.0,
      0.0,
      0.0,
      0.0,
      0.0,
      0.0,
      0.0,
      0.0,
      0.0,
      0.0,
      0.0,
      0.0,
      0.0,
      0.0,
      0.0,
      0.0,
      0.0,
      0.0,
      0.0,
      0.0,
      0.0
    ]
  },
  "A/bald_eagle/Washington/22-024499-001/2022_bd606dcf1c": {
    "frequencies": [
      0.0,
      0.0,
      0.0,
      0.0,
      0.0,
      0.0,
      0.0,
      0.0,
      0.0,
      0.0,
      0.0,
      0.0,
      0.0,
      0.0,
      0.0,
      0.0,
      0.0,
      0.0,
      0.0,
      0.0,
      0.0,
      0.0,
      0.0,
      0.0,
      0.0,
      0.0,
      0.0,
      0.0,
      0.0,
      0.0,
      0.0,
      0.0,
      0.0,
      0.0,
      0.0,
      0.0,
      0.0,
      0.0,
      0.0,
      0.0,
      0.0,
      0.0,
      0.0,
      0.0,
      0.0,
      0.0,
      0.0,
      0.0,
      0.0,
      0.0,
      0.0,
      0.0,
      0.0,
      0.0,
      0.0,
      0.0,
      0.0,
      0.0,
      0.0,
      0.0,
      0.0,
      0.0,
      0.0,
      0.0,
      0.0,
      0.0,
      0.0,
      0.0,
      0.0,
      0.0,
      0.0,
      0.0,
      0.0,
      0.0,
      0.0,
      0.0
    ]
  },
  "A/bald_eagle/Washington/22-027600-001/2022_0f17217a34": {
    "frequencies": [
      0.0,
      0.0,
      0.0,
      0.0,
      0.0,
      0.0,
      0.0,
      0.0,
      0.0,
      0.0,
      0.0,
      0.0,
      0.0,
      0.0,
      0.0,
      0.0,
      0.0,
      0.0,
      0.0,
      0.0,
      0.0,
      0.0,
      0.0,
      0.0,
      0.0,
      0.0,
      0.0,
      0.0,
      0.0,
      0.0,
      0.0,
      0.0,
      0.0,
      0.0,
      0.0,
      0.0,
      0.0,
      0.0,
      0.0,
      0.0,
      0.0,
      0.0,
      0.0,
      0.0,
      0.0,
      0.0,
      0.0,
      0.0,
      0.0,
      0.0,
      0.0,
      0.0,
      0.0,
      0.0,
      0.0,
      0.0,
      0.0,
      0.0,
      0.0,
      0.0,
      0.0,
      0.0,
      0.0,
      0.0,
      0.0,
      0.0,
      0.0,
      0.0,
      0.0,
      0.0,
      0.0,
      0.0,
      0.0,
      0.0,
      0.0,
      0.0
    ]
  },
  "A/bald_eagle/Washington/22-028132-001/2022_fabb1e3b00": {
    "frequencies": [
      0.0,
      0.0,
      0.0,
      0.0,
      0.0,
      0.0,
      0.0,
      0.0,
      0.0,
      0.0,
      0.0,
      0.0,
      0.0,
      0.0,
      0.0,
      0.0,
      0.0,
      0.0,
      0.0,
      0.0,
      0.0,
      0.0,
      0.0,
      0.0,
      0.0,
      0.0,
      0.0,
      0.0,
      0.0,
      0.0,
      0.0,
      0.0,
      0.0,
      0.0,
      0.0,
      0.0,
      0.0,
      0.0,
      0.0,
      0.0,
      0.0,
      0.0,
      0.0,
      0.0,
      0.0,
      0.0,
      0.0,
      0.0,
      0.0,
      0.0,
      0.0,
      0.0,
      0.0,
      0.0,
      0.0,
      0.0,
      0.0,
      0.0,
      0.0,
      0.0,
      0.0,
      0.0,
      0.0,
      0.0,
      0.0,
      0.0,
      0.0,
      0.0,
      0.0,
      0.0,
      0.0,
      0.0,
      0.0,
      0.0,
      0.0,
      0.0
    ]
  },
  "A/bald_eagle/Washington/22-028137-001/2022_1d18ff280b": {
    "frequencies": [
      0.0,
      0.0,
      0.0,
      0.0,
      0.0,
      0.0,
      0.0,
      0.0,
      0.0,
      0.0,
      0.0,
      0.0,
      0.0,
      0.0,
      0.0,
      0.0,
      0.0,
      0.0,
      0.0,
      0.0,
      0.0,
      0.0,
      0.0,
      0.0,
      0.0,
      0.0,
      0.0,
      0.0,
      0.0,
      0.0,
      0.0,
      0.0,
      0.0,
      0.0,
      0.0,
      0.0,
      0.0,
      0.0,
      0.0,
      0.0,
      0.0,
      0.0,
      0.0,
      0.0,
      0.0,
      0.0,
      0.0,
      0.0,
      0.0,
      0.0,
      0.0,
      0.0,
      0.0,
      0.0,
      0.0,
      0.0,
      0.0,
      0.0,
      0.0,
      0.0,
      0.0,
      0.0,
      0.0,
      0.0,
      0.0,
      0.0,
      0.0,
      0.0,
      0.0,
      0.0,
      0.0,
      0.0,
      0.0,
      0.0,
      0.0,
      0.0
    ]
  },
  "A/bald_eagle/Wyoming/22-013015-001/2022_b084468c4c": {
    "frequencies": [
      0.0,
      0.0,
      0.0,
      0.0,
      0.0,
      0.0,
      0.0,
      0.0,
      0.0,
      0.0,
      0.0,
      0.0,
      0.0,
      0.0,
      0.0,
      0.0,
      0.0,
      0.0,
      0.0,
      0.0,
      0.0,
      0.0,
      0.0,
      0.0,
      0.0,
      0.0,
      0.0,
      0.0,
      0.0,
      0.0,
      0.0,
      0.0,
      0.0,
      0.0,
      0.0,
      0.0,
      0.0,
      0.0,
      0.0,
      0.0,
      0.0,
      0.0,
      0.0,
      0.0,
      0.0,
      0.0,
      0.0,
      0.0,
      0.0,
      0.0,
      0.0,
      0.0,
      0.0,
      0.0,
      0.0,
      0.0,
      0.0,
      0.0,
      0.0,
      0.0,
      0.0,
      0.0,
      0.0,
      0.0,
      0.0,
      0.0,
      0.0,
      0.0,
      0.0,
      0.0,
      0.0,
      0.0,
      0.0,
      0.0,
      0.0,
      0.0
    ]
  },
  "A/bald_eagle/YT/FAV-0014-20/2023_7d07c10117": {
    "frequencies": [
      0.0,
      0.0,
      0.0,
      0.0,
      0.0,
      0.0,
      0.0,
      0.0,
      0.0,
      0.0,
      0.0,
      0.0,
      0.0,
      0.0,
      0.0,
      0.0,
      0.0,
      0.0,
      0.0,
      0.0,
      0.0,
      0.0,
      0.0,
      0.0,
      0.0,
      0.0,
      0.0,
      0.0,
      0.0,
      0.0,
      0.0,
      0.0,
      0.0,
      0.0,
      0.0,
      0.0,
      0.0,
      0.0,
      0.0,
      0.0,
      0.0,
      0.0,
      0.0,
      0.0,
      0.0,
      0.0,
      0.0,
      0.0,
      0.0,
      0.0,
      0.0,
      0.0,
      0.0,
      0.0,
      0.0,
      0.0,
      0.0,
      0.0,
      0.0,
      0.0,
      0.0,
      0.0,
      0.0,
      0.0,
      0.0,
      0.0,
      0.0,
      0.0,
      0.0,
      0.0,
      0.0,
      0.0,
      0.0,
      0.0,
      0.0,
      0.0
    ]
  },
  "A/black-billed_magpie/AB/FAV-0505-53/2022_b9d7695856": {
    "frequencies": [
      0.0,
      0.0,
      0.0,
      0.0,
      0.0,
      0.0,
      0.0,
      0.0,
      0.0,
      0.0,
      0.0,
      0.0,
      0.0,
      0.0,
      0.0,
      0.0,
      0.0,
      0.0,
      0.0,
      0.0,
      0.0,
      0.0,
      0.0,
      0.0,
      0.0,
      0.0,
      0.0,
      0.0,
      0.0,
      0.0,
      0.0,
      0.0,
      0.0,
      0.0,
      0.0,
      0.0,
      0.0,
      0.0,
      0.0,
      0.0,
      0.0,
      0.0,
      0.0,
      0.0,
      0.0,
      0.0,
      0.0,
      0.0,
      0.0,
      0.0,
      0.0,
      0.0,
      0.0,
      0.0,
      0.0,
      0.0,
      0.0,
      0.0,
      0.0,
      0.0,
      0.0,
      0.0,
      0.0,
      0.0,
      0.0,
      0.0,
      0.0,
      0.0,
      0.0,
      0.0,
      0.0,
      0.0,
      0.0,
      0.0,
      0.0,
      0.0
    ]
  },
  "A/black-billed_magpie/AB/FAV-0833-13/2022_83959baae8": {
    "frequencies": [
      0.0,
      0.0,
      0.0,
      0.0,
      0.0,
      0.0,
      0.0,
      0.0,
      0.0,
      0.0,
      0.0,
      0.0,
      0.0,
      0.0,
      0.0,
      0.0,
      0.0,
      0.0,
      0.0,
      0.0,
      0.0,
      0.0,
      0.0,
      0.0,
      0.0,
      0.0,
      0.0,
      0.0,
      0.0,
      0.0,
      0.0,
      0.0,
      0.0,
      0.0,
      0.0,
      0.0,
      0.0,
      0.0,
      0.0,
      0.0,
      0.0,
      0.0,
      0.0,
      0.0,
      0.0,
      0.0,
      0.0,
      0.0,
      0.0,
      0.0,
      0.0,
      0.0,
      0.0,
      0.0,
      0.0,
      0.0,
      0.0,
      0.0,
      0.0,
      0.0,
      0.0,
      0.0,
      0.0,
      0.0,
      0.0,
      0.0,
      0.0,
      0.0,
      0.0,
      0.0,
      0.0,
      0.0,
      0.0,
      0.0,
      0.0,
      0.0
    ]
  },
  "A/black-billed_magpie/AB/FAV-0833-14/2022_85cc0a4b57": {
    "frequencies": [
      0.0,
      0.0,
      0.0,
      0.0,
      0.0,
      0.0,
      0.0,
      0.0,
      0.0,
      0.0,
      0.0,
      0.0,
      0.0,
      0.0,
      0.0,
      0.0,
      0.0,
      0.0,
      0.0,
      0.0,
      0.0,
      0.0,
      0.0,
      0.0,
      0.0,
      0.0,
      0.0,
      0.0,
      0.0,
      0.0,
      0.0,
      0.0,
      0.0,
      0.0,
      0.0,
      0.0,
      0.0,
      0.0,
      0.0,
      0.0,
      0.0,
      0.0,
      0.0,
      0.0,
      0.0,
      0.0,
      0.0,
      0.0,
      0.0,
      0.0,
      0.0,
      0.0,
      0.0,
      0.0,
      0.0,
      0.0,
      0.0,
      0.0,
      0.0,
      0.0,
      0.0,
      0.0,
      0.0,
      0.0,
      0.0,
      0.0,
      0.0,
      0.0,
      0.0,
      0.0,
      0.0,
      0.0,
      0.0,
      0.0,
      0.0,
      0.0
    ]
  },
  "A/black-billed_magpie/AB/FAV-0833-52/2022_823f94f09d": {
    "frequencies": [
      0.0,
      0.0,
      0.0,
      0.0,
      0.0,
      0.0,
      0.0,
      0.0,
      0.0,
      0.0,
      0.0,
      0.0,
      0.0,
      0.0,
      0.0,
      0.0,
      0.0,
      0.0,
      0.0,
      0.0,
      0.0,
      0.0,
      0.0,
      0.0,
      0.0,
      0.0,
      0.0,
      0.0,
      0.0,
      0.0,
      0.0,
      0.0,
      0.0,
      0.0,
      0.0,
      0.0,
      0.0,
      0.0,
      0.0,
      0.0,
      0.0,
      0.0,
      0.0,
      0.0,
      0.0,
      0.0,
      0.0,
      0.0,
      0.0,
      0.0,
      0.0,
      0.0,
      0.0,
      0.0,
      0.0,
      0.0,
      0.0,
      0.0,
      0.0,
      0.0,
      0.0,
      0.0,
      0.0,
      0.0,
      0.0,
      0.0,
      0.0,
      0.0,
      0.0,
      0.0,
      0.0,
      0.0,
      0.0,
      0.0,
      0.0,
      0.0
    ]
  },
  "A/black-billed_magpie/AB/FAV-0918-8/2022_635215148d": {
    "frequencies": [
      0.0,
      0.0,
      0.0,
      0.0,
      0.0,
      0.0,
      0.0,
      0.0,
      0.0,
      0.0,
      0.0,
      0.0,
      0.0,
      0.0,
      0.0,
      0.0,
      0.0,
      0.0,
      0.0,
      0.0,
      0.0,
      0.0,
      0.0,
      0.0,
      0.0,
      0.0,
      0.0,
      0.0,
      0.0,
      0.0,
      0.0,
      0.0,
      0.0,
      0.0,
      0.0,
      0.0,
      0.0,
      0.0,
      0.0,
      0.0,
      0.0,
      0.0,
      0.0,
      0.0,
      0.0,
      0.0,
      0.0,
      0.0,
      0.0,
      0.0,
      0.0,
      0.0,
      0.0,
      0.0,
      0.0,
      0.0,
      0.0,
      0.0,
      0.0,
      0.0,
      0.0,
      0.0,
      0.0,
      0.0,
      0.0,
      0.0,
      0.0,
      0.0,
      0.0,
      0.0,
      0.0,
      0.0,
      0.0,
      0.0,
      0.0,
      0.0
    ]
  },
  "A/black_brant/Alaska/22-018101-001/2022_f7ac4f98bb": {
    "frequencies": [
      0.0,
      0.0,
      0.0,
      0.0,
      0.0,
      0.0,
      0.0,
      0.0,
      0.0,
      0.0,
      0.0,
      0.0,
      0.0,
      0.0,
      0.0,
      0.0,
      0.0,
      0.0,
      0.0,
      0.0,
      0.0,
      0.0,
      0.0,
      0.0,
      0.0,
      0.0,
      0.0,
      0.0,
      0.0,
      0.0,
      0.0,
      0.0,
      0.0,
      0.0,
      0.0,
      0.0,
      0.0,
      0.0,
      0.0,
      0.0,
      0.0,
      0.0,
      0.0,
      0.0,
      0.0,
      0.0,
      0.0,
      0.0,
      0.0,
      0.0,
      0.0,
      0.0,
      0.0,
      0.0,
      0.0,
      0.0,
      0.0,
      0.0,
      0.0,
      0.0,
      0.0,
      0.0,
      0.0,
      0.0,
      0.0,
      0.0,
      0.0,
      0.0,
      0.0,
      0.0,
      0.0,
      0.0,
      0.0,
      0.0,
      0.0,
      0.0
    ]
  },
  "A/black_crowned_night-heron/California/22-034328-001-R/2022_e883756666": {
    "frequencies": [
      0.0,
      0.0,
      0.0,
      0.0,
      0.0,
      0.0,
      0.0,
      0.0,
      0.0,
      0.0,
      0.0,
      0.0,
      0.0,
      0.0,
      0.0,
      0.0,
      0.0,
      0.0,
      0.0,
      0.0,
      0.0,
      0.0,
      0.0,
      0.0,
      0.0,
      0.0,
      0.0,
      0.0,
      0.0,
      0.0,
      0.0,
      0.0,
      0.0,
      0.0,
      0.0,
      0.0,
      0.0,
      0.0,
      0.0,
      0.0,
      0.0,
      0.0,
      0.0,
      0.0,
      0.0,
      0.0,
      0.0,
      0.0,
      0.0,
      0.0,
      0.0,
      0.0,
      0.0,
      0.0,
      0.0,
      0.0,
      0.0,
      0.0,
      0.0,
      0.0,
      0.0,
      0.0,
      0.0,
      0.0,
      0.0,
      0.0,
      0.0,
      0.0,
      0.0,
      0.0,
      0.0,
      0.0,
      0.0,
      0.0,
      0.0,
      0.0
    ]
  },
  "A/black_crowned_night_heron/California/22-032924-002/2022_b320a46ca6": {
    "frequencies": [
      0.0,
      0.0,
      0.0,
      0.0,
      0.0,
      0.0,
      0.0,
      0.0,
      0.0,
      0.0,
      0.0,
      0.0,
      0.0,
      0.0,
      0.0,
      0.0,
      0.0,
      0.0,
      0.0,
      0.0,
      0.0,
      0.0,
      0.0,
      0.0,
      0.0,
      0.0,
      0.0,
      0.0,
      0.0,
      0.0,
      0.0,
      0.0,
      0.0,
      0.0,
      0.0,
      0.0,
      0.0,
      0.0,
      0.0,
      0.0,
      0.0,
      0.0,
      0.0,
      0.0,
      0.0,
      0.0,
      0.0,
      0.0,
      0.0,
      0.0,
      0.0,
      0.0,
      0.0,
      0.0,
      0.0,
      0.0,
      0.0,
      0.0,
      0.0,
      0.0,
      0.0,
      0.0,
      0.0,
      0.0,
      0.0,
      0.0,
      0.0,
      0.0,
      0.0,
      0.0,
      0.0,
      0.0,
      0.0,
      0.0,
      0.0,
      0.0
    ]
  },
  "A/blackbird/USA/24-008354-001/2024_05ac54b121": {
    "frequencies": [
      0.002438,
      0.002775,
      0.003148,
      0.003505,
      0.003796,
      0.003978,
      0.004033,
      0.003958,
      0.003763,
      0.003469,
      0.003099,
      0.002679,
      0.002235,
      0.0018,
      0.001397,
      0.001046,
      0.000756,
      0.000533,
      0.000371,
      0.000258,
      0.000182,
      0.000134,
      0.000104,
      8.6e-05,
      7.5e-05,
      6.7e-05,
      6.2e-05,
      5.8e-05,
      5.4e-05,
      4.9e-05,
      4.4e-05,
      3.9e-05,
      3.3e-05,
      2.8e-05,
      2.3e-05,
      1.9e-05,
      1.5e-05,
      1.2e-05,
      9e-06,
      7e-06,
      6e-06,
      4e-06,
      3e-06,
      3e-06,
      2e-06,
      2e-06,
      1e-06,
      1e-06,
      1e-06,
      1e-06,
      1e-06,
      1e-06,
      1e-06,
      1e-06,
      1e-06,
      0.0,
      0.0,
      0.0,
      0.0,
      0.0,
      0.0,
      0.0,
      0.0,
      0.0,
      0.0,
      0.0,
      0.0,
      0.0,
      0.0,
      0.0,
      0.0,
      0.0,
      0.0,
      0.0,
      0.0,
      0.0
    ]
  },
  "A/blackbird/USA/24-008357-001/2024_0c379a03b5": {
    "frequencies": [
      0.002438,
      0.002775,
      0.003148,
      0.003505,
      0.003796,
      0.003978,
      0.004033,
      0.003958,
      0.003763,
      0.003469,
      0.003099,
      0.002679,
      0.002235,
      0.0018,
      0.001397,
      0.001046,
      0.000756,
      0.000533,
      0.000371,
      0.000258,
      0.000182,
      0.000134,
      0.000104,
      8.6e-05,
      7.5e-05,
      6.7e-05,
      6.2e-05,
      5.8e-05,
      5.4e-05,
      4.9e-05,
      4.4e-05,
      3.9e-05,
      3.3e-05,
      2.8e-05,
      2.3e-05,
      1.9e-05,
      1.5e-05,
      1.2e-05,
      9e-06,
      7e-06,
      6e-06,
      4e-06,
      3e-06,
      3e-06,
      2e-06,
      2e-06,
      1e-06,
      1e-06,
      1e-06,
      1e-06,
      1e-06,
      1e-06,
      1e-06,
      1e-06,
      1e-06,
      0.0,
      0.0,
      0.0,
      0.0,
      0.0,
      0.0,
      0.0,
      0.0,
      0.0,
      0.0,
      0.0,
      0.0,
      0.0,
      0.0,
      0.0,
      0.0,
      0.0,
      0.0,
      0.0,
      0.0,
      0.0
    ]
  },
  "A/blue-winged_teal/Indiana/23-028134-002/2023_f4e28615a7": {
    "frequencies": [
      0.0,
      0.0,
      0.0,
      0.0,
      0.0,
      0.0,
      0.0,
      0.0,
      0.0,
      0.0,
      0.0,
      0.0,
      0.0,
      0.0,
      0.0,
      0.0,
      0.0,
      0.0,
      0.0,
      0.0,
      0.0,
      0.0,
      0.0,
      0.0,
      0.0,
      0.0,
      0.0,
      0.0,
      0.0,
      0.0,
      0.0,
      0.0,
      0.0,
      0.0,
      0.0,
      0.0,
      0.0,
      0.0,
      0.0,
      0.0,
      0.0,
      0.0,
      0.0,
      0.0,
      0.0,
      0.0,
      0.0,
      0.0,
      0.0,
      0.0,
      0.0,
      0.0,
      0.0,
      0.0,
      0.0,
      0.0,
      0.0,
      0.0,
      0.0,
      0.0,
      0.0,
      0.0,
      0.0,
      0.0,
      0.0,
      0.0,
      0.0,
      0.0,
      0.0,
      0.0,
      0.0,
      0.0,
      0.0,
      0.0,
      0.0,
      0.0
    ]
  },
  "A/blue-winged_teal/Indiana/23-028134-009/2023_5ff01278d0": {
    "frequencies": [
      0.0,
      0.0,
      0.0,
      0.0,
      0.0,
      0.0,
      0.0,
      0.0,
      0.0,
      0.0,
      0.0,
      0.0,
      0.0,
      0.0,
      0.0,
      0.0,
      0.0,
      0.0,
      0.0,
      0.0,
      0.0,
      0.0,
      0.0,
      0.0,
      0.0,
      0.0,
      0.0,
      0.0,
      0.0,
      0.0,
      0.0,
      0.0,
      0.0,
      0.0,
      0.0,
      0.0,
      0.0,
      0.0,
      0.0,
      0.0,
      0.0,
      0.0,
      0.0,
      0.0,
      0.0,
      0.0,
      0.0,
      0.0,
      0.0,
      0.0,
      0.0,
      0.0,
      0.0,
      0.0,
      0.0,
      0.0,
      0.0,
      0.0,
      0.0,
      0.0,
      0.0,
      0.0,
      0.0,
      0.0,
      0.0,
      0.0,
      0.0,
      0.0,
      0.0,
      0.0,
      0.0,
      0.0,
      0.0,
      0.0,
      0.0,
      0.0
    ]
  },
  "A/blue-winged_teal/Indiana/23-028136-003/2023_5413365980": {
    "frequencies": [
      0.0,
      0.0,
      0.0,
      0.0,
      0.0,
      0.0,
      0.0,
      0.0,
      0.0,
      0.0,
      0.0,
      0.0,
      0.0,
      0.0,
      0.0,
      0.0,
      0.0,
      0.0,
      0.0,
      0.0,
      0.0,
      0.0,
      0.0,
      0.0,
      0.0,
      0.0,
      0.0,
      0.0,
      0.0,
      0.0,
      0.0,
      0.0,
      0.0,
      0.0,
      0.0,
      0.0,
      0.0,
      0.0,
      0.0,
      0.0,
      0.0,
      0.0,
      0.0,
      0.0,
      0.0,
      0.0,
      0.0,
      0.0,
      0.0,
      0.0,
      0.0,
      0.0,
      0.0,
      0.0,
      0.0,
      0.0,
      0.0,
      0.0,
      0.0,
      0.0,
      0.0,
      0.0,
      0.0,
      0.0,
      0.0,
      0.0,
      0.0,
      0.0,
      0.0,
      0.0,
      0.0,
      0.0,
      0.0,
      0.0,
      0.0,
      0.0
    ]
  },
  "A/blue-winged_teal/Kansas/23-030993-006-original/2023_6de983de06": {
    "frequencies": [
      0.0,
      0.0,
      0.0,
      0.0,
      0.0,
      0.0,
      0.0,
      0.0,
      0.0,
      0.0,
      0.0,
      0.0,
      0.0,
      0.0,
      0.0,
      0.0,
      0.0,
      0.0,
      0.0,
      0.0,
      0.0,
      0.0,
      0.0,
      0.0,
      0.0,
      0.0,
      0.0,
      0.0,
      0.0,
      0.0,
      0.0,
      0.0,
      0.0,
      0.0,
      0.0,
      0.0,
      0.0,
      0.0,
      0.0,
      0.0,
      0.0,
      0.0,
      0.0,
      0.0,
      0.0,
      0.0,
      0.0,
      0.0,
      0.0,
      0.0,
      0.0,
      0.0,
      0.0,
      0.0,
      0.0,
      0.0,
      0.0,
      0.0,
      0.0,
      0.0,
      0.0,
      0.0,
      0.0,
      0.0,
      0.0,
      0.0,
      0.0,
      0.0,
      0.0,
      0.0,
      0.0,
      0.0,
      0.0,
      0.0,
      0.0,
      0.0
    ]
  },
  "A/blue-winged_teal/Louisiana/23-028760-009-original/2023_53ce8d8ab4": {
    "frequencies": [
      0.0,
      0.0,
      0.0,
      0.0,
      0.0,
      0.0,
      0.0,
      0.0,
      0.0,
      0.0,
      0.0,
      0.0,
      0.0,
      0.0,
      0.0,
      0.0,
      0.0,
      0.0,
      0.0,
      0.0,
      0.0,
      0.0,
      0.0,
      0.0,
      0.0,
      0.0,
      0.0,
      0.0,
      0.0,
      0.0,
      0.0,
      0.0,
      0.0,
      0.0,
      0.0,
      0.0,
      0.0,
      0.0,
      0.0,
      0.0,
      0.0,
      0.0,
      0.0,
      0.0,
      0.0,
      0.0,
      0.0,
      0.0,
      0.0,
      0.0,
      0.0,
      0.0,
      0.0,
      0.0,
      0.0,
      0.0,
      0.0,
      0.0,
      0.0,
      0.0,
      0.0,
      0.0,
      0.0,
      0.0,
      0.0,
      0.0,
      0.0,
      0.0,
      0.0,
      0.0,
      0.0,
      0.0,
      0.0,
      0.0,
      0.0,
      0.0
    ]
  },
  "A/blue-winged_teal/Louisiana/23-028760-010-original/2023_03422d99df": {
    "frequencies": [
      0.0,
      0.0,
      0.0,
      0.0,
      0.0,
      0.0,
      0.0,
      0.0,
      0.0,
      0.0,
      0.0,
      0.0,
      0.0,
      0.0,
      0.0,
      0.0,
      0.0,
      0.0,
      0.0,
      0.0,
      0.0,
      0.0,
      0.0,
      0.0,
      0.0,
      0.0,
      0.0,
      0.0,
      0.0,
      0.0,
      0.0,
      0.0,
      0.0,
      0.0,
      0.0,
      0.0,
      0.0,
      0.0,
      0.0,
      0.0,
      0.0,
      0.0,
      0.0,
      0.0,
      0.0,
      0.0,
      0.0,
      0.0,
      0.0,
      0.0,
      0.0,
      0.0,
      0.0,
      0.0,
      0.0,
      0.0,
      0.0,
      0.0,
      0.0,
      0.0,
      0.0,
      0.0,
      0.0,
      0.0,
      0.0,
      0.0,
      0.0,
      0.0,
      0.0,
      0.0,
      0.0,
      0.0,
      0.0,
      0.0,
      0.0,
      0.0
    ]
  },
  "A/blue-winged_teal/Louisiana/23-028760-015-original/2023_3d548b21e2": {
    "frequencies": [
      0.0,
      0.0,
      0.0,
      0.0,
      0.0,
      0.0,
      0.0,
      0.0,
      0.0,
      0.0,
      0.0,
      0.0,
      0.0,
      0.0,
      0.0,
      0.0,
      0.0,
      0.0,
      0.0,
      0.0,
      0.0,
      0.0,
      0.0,
      0.0,
      0.0,
      0.0,
      0.0,
      0.0,
      0.0,
      0.0,
      0.0,
      0.0,
      0.0,
      0.0,
      0.0,
      0.0,
      0.0,
      0.0,
      0.0,
      0.0,
      0.0,
      0.0,
      0.0,
      0.0,
      0.0,
      0.0,
      0.0,
      0.0,
      0.0,
      0.0,
      0.0,
      0.0,
      0.0,
      0.0,
      0.0,
      0.0,
      0.0,
      0.0,
      0.0,
      0.0,
      0.0,
      0.0,
      0.0,
      0.0,
      0.0,
      0.0,
      0.0,
      0.0,
      0.0,
      0.0,
      0.0,
      0.0,
      0.0,
      0.0,
      0.0,
      0.0
    ]
  },
  "A/blue-winged_teal/Louisiana/23-028765-002-original/2023_ddbfb70c27": {
    "frequencies": [
      0.0,
      0.0,
      0.0,
      0.0,
      0.0,
      0.0,
      0.0,
      0.0,
      0.0,
      0.0,
      0.0,
      0.0,
      0.0,
      0.0,
      0.0,
      0.0,
      0.0,
      0.0,
      0.0,
      0.0,
      0.0,
      0.0,
      0.0,
      0.0,
      0.0,
      0.0,
      0.0,
      0.0,
      0.0,
      0.0,
      0.0,
      0.0,
      0.0,
      0.0,
      0.0,
      0.0,
      0.0,
      0.0,
      0.0,
      0.0,
      0.0,
      0.0,
      0.0,
      0.0,
      0.0,
      0.0,
      0.0,
      0.0,
      0.0,
      0.0,
      0.0,
      0.0,
      0.0,
      0.0,
      0.0,
      0.0,
      0.0,
      0.0,
      0.0,
      0.0,
      0.0,
      0.0,
      0.0,
      0.0,
      0.0,
      0.0,
      0.0,
      0.0,
      0.0,
      0.0,
      0.0,
      0.0,
      0.0,
      0.0,
      0.0,
      0.0
    ]
  },
  "A/blue-winged_teal/Louisiana/UGAI15-2510/2015_aac8a57503": {
    "frequencies": [
      0.0,
      0.0,
      0.0,
      0.0,
      0.0,
      0.0,
      0.0,
      0.0,
      0.0,
      0.0,
      0.0,
      0.0,
      0.0,
      0.0,
      0.0,
      0.0,
      0.0,
      0.0,
      0.0,
      0.0,
      0.0,
      0.0,
      0.0,
      0.0,
      0.0,
      0.0,
      0.0,
      0.0,
      0.0,
      0.0,
      0.0,
      0.0,
      0.0,
      0.0,
      0.0,
      0.0,
      0.0,
      0.0,
      0.0,
      0.0,
      0.0,
      0.0,
      0.0,
      0.0,
      0.0,
      0.0,
      0.0,
      0.0,
      0.0,
      0.0,
      0.0,
      0.0,
      0.0,
      0.0,
      0.0,
      0.0,
      0.0,
      0.0,
      0.0,
      0.0,
      0.0,
      0.0,
      0.0,
      0.0,
      0.0,
      0.0,
      0.0,
      0.0,
      0.0,
      0.0,
      0.0,
      0.0,
      0.0,
      0.0,
      0.0,
      0.0
    ]
  },
  "A/blue-winged_teal/Minnesota/23-029308-003-original/2023_ac26808d9e": {
    "frequencies": [
      0.0,
      0.0,
      0.0,
      0.0,
      0.0,
      0.0,
      0.0,
      0.0,
      0.0,
      0.0,
      0.0,
      0.0,
      0.0,
      0.0,
      0.0,
      0.0,
      0.0,
      0.0,
      0.0,
      0.0,
      0.0,
      0.0,
      0.0,
      0.0,
      0.0,
      0.0,
      0.0,
      0.0,
      0.0,
      0.0,
      0.0,
      0.0,
      0.0,
      0.0,
      0.0,
      0.0,
      0.0,
      0.0,
      0.0,
      0.0,
      0.0,
      0.0,
      0.0,
      0.0,
      0.0,
      0.0,
      0.0,
      0.0,
      0.0,
      0.0,
      0.0,
      0.0,
      0.0,
      0.0,
      0.0,
      0.0,
      0.0,
      0.0,
      0.0,
      0.0,
      0.0,
      0.0,
      0.0,
      0.0,
      0.0,
      0.0,
      0.0,
      0.0,
      0.0,
      0.0,
      0.0,
      0.0,
      0.0,
      0.0,
      0.0,
      0.0
    ]
  },
  "A/blue-winged_teal/Minnesota/23-029309-015-original/2023_b4756201d1": {
    "frequencies": [
      0.0,
      0.0,
      0.0,
      0.0,
      0.0,
      0.0,
      0.0,
      0.0,
      0.0,
      0.0,
      0.0,
      0.0,
      0.0,
      0.0,
      0.0,
      0.0,
      0.0,
      0.0,
      0.0,
      0.0,
      0.0,
      0.0,
      0.0,
      0.0,
      0.0,
      0.0,
      0.0,
      0.0,
      0.0,
      0.0,
      0.0,
      0.0,
      0.0,
      0.0,
      0.0,
      0.0,
      0.0,
      0.0,
      0.0,
      0.0,
      0.0,
      0.0,
      0.0,
      0.0,
      0.0,
      0.0,
      0.0,
      0.0,
      0.0,
      0.0,
      0.0,
      0.0,
      0.0,
      0.0,
      0.0,
      0.0,
      0.0,
      0.0,
      0.0,
      0.0,
      0.0,
      0.0,
      0.0,
      0.0,
      0.0,
      0.0,
      0.0,
      0.0,
      0.0,
      0.0,
      0.0,
      0.0,
      0.0,
      0.0,
      0.0,
      0.0
    ]
  },
  "A/blue-winged_teal/Minnesota/23-029310-008-original/2023_0cf68ea942": {
    "frequencies": [
      0.0,
      0.0,
      0.0,
      0.0,
      0.0,
      0.0,
      0.0,
      0.0,
      0.0,
      0.0,
      0.0,
      0.0,
      0.0,
      0.0,
      0.0,
      0.0,
      0.0,
      0.0,
      0.0,
      0.0,
      0.0,
      0.0,
      0.0,
      0.0,
      0.0,
      0.0,
      0.0,
      0.0,
      0.0,
      0.0,
      0.0,
      0.0,
      0.0,
      0.0,
      0.0,
      0.0,
      0.0,
      0.0,
      0.0,
      0.0,
      0.0,
      0.0,
      0.0,
      0.0,
      0.0,
      0.0,
      0.0,
      0.0,
      0.0,
      0.0,
      0.0,
      0.0,
      0.0,
      0.0,
      0.0,
      0.0,
      0.0,
      0.0,
      0.0,
      0.0,
      0.0,
      0.0,
      0.0,
      0.0,
      0.0,
      0.0,
      0.0,
      0.0,
      0.0,
      0.0,
      0.0,
      0.0,
      0.0,
      0.0,
      0.0,
      0.0
    ]
  },
  "A/blue-winged_teal/Minnesota/23-029706-017-original/2023_03f13187de": {
    "frequencies": [
      0.0,
      0.0,
      0.0,
      0.0,
      0.0,
      0.0,
      0.0,
      0.0,
      0.0,
      0.0,
      0.0,
      0.0,
      0.0,
      0.0,
      0.0,
      0.0,
      0.0,
      0.0,
      0.0,
      0.0,
      0.0,
      0.0,
      0.0,
      0.0,
      0.0,
      0.0,
      0.0,
      0.0,
      0.0,
      0.0,
      0.0,
      0.0,
      0.0,
      0.0,
      0.0,
      0.0,
      0.0,
      0.0,
      0.0,
      0.0,
      0.0,
      0.0,
      0.0,
      0.0,
      0.0,
      0.0,
      0.0,
      0.0,
      0.0,
      0.0,
      0.0,
      0.0,
      0.0,
      0.0,
      0.0,
      0.0,
      0.0,
      0.0,
      0.0,
      0.0,
      0.0,
      0.0,
      0.0,
      0.0,
      0.0,
      0.0,
      0.0,
      0.0,
      0.0,
      0.0,
      0.0,
      0.0,
      0.0,
      0.0,
      0.0,
      0.0
    ]
  },
  "A/blue-winged_teal/Mississippi/23-028542-002-original/2023_652282d801": {
    "frequencies": [
      0.0,
      0.0,
      0.0,
      0.0,
      0.0,
      0.0,
      0.0,
      0.0,
      0.0,
      0.0,
      0.0,
      0.0,
      0.0,
      0.0,
      0.0,
      0.0,
      0.0,
      0.0,
      0.0,
      0.0,
      0.0,
      0.0,
      0.0,
      0.0,
      0.0,
      0.0,
      0.0,
      0.0,
      0.0,
      0.0,
      0.0,
      0.0,
      0.0,
      0.0,
      0.0,
      0.0,
      0.0,
      0.0,
      0.0,
      0.0,
      0.0,
      0.0,
      0.0,
      0.0,
      0.0,
      0.0,
      0.0,
      0.0,
      0.0,
      0.0,
      0.0,
      0.0,
      0.0,
      0.0,
      0.0,
      0.0,
      0.0,
      0.0,
      0.0,
      0.0,
      0.0,
      0.0,
      0.0,
      0.0,
      0.0,
      0.0,
      0.0,
      0.0,
      0.0,
      0.0,
      0.0,
      0.0,
      0.0,
      0.0,
      0.0,
      0.0
    ]
  },
  "A/blue-winged_teal/Missouri/15OS4822/2015_83289dfe51": {
    "frequencies": [
      0.0,
      0.0,
      0.0,
      0.0,
      0.0,
      0.0,
      0.0,
      0.0,
      0.0,
      0.0,
      0.0,
      0.0,
      0.0,
      0.0,
      0.0,
      0.0,
      0.0,
      0.0,
      0.0,
      0.0,
      0.0,
      0.0,
      0.0,
      0.0,
      0.0,
      0.0,
      0.0,
      0.0,
      0.0,
      0.0,
      0.0,
      0.0,
      0.0,
      0.0,
      0.0,
      0.0,
      0.0,
      0.0,
      0.0,
      0.0,
      0.0,
      0.0,
      0.0,
      0.0,
      0.0,
      0.0,
      0.0,
      0.0,
      0.0,
      0.0,
      0.0,
      0.0,
      0.0,
      0.0,
      0.0,
      0.0,
      0.0,
      0.0,
      0.0,
      0.0,
      0.0,
      0.0,
      0.0,
      0.0,
      0.0,
      0.0,
      0.0,
      0.0,
      0.0,
      0.0,
      0.0,
      0.0,
      0.0,
      0.0,
      0.0,
      0.0
    ]
  },
  "A/blue-winged_teal/Missouri/15OS4823/2015_4318500e53": {
    "frequencies": [
      0.0,
      0.0,
      0.0,
      0.0,
      0.0,
      0.0,
      0.0,
      0.0,
      0.0,
      0.0,
      0.0,
      0.0,
      0.0,
      0.0,
      0.0,
      0.0,
      0.0,
      0.0,
      0.0,
      0.0,
      0.0,
      0.0,
      0.0,
      0.0,
      0.0,
      0.0,
      0.0,
      0.0,
      0.0,
      0.0,
      0.0,
      0.0,
      0.0,
      0.0,
      0.0,
      0.0,
      0.0,
      0.0,
      0.0,
      0.0,
      0.0,
      0.0,
      0.0,
      0.0,
      0.0,
      0.0,
      0.0,
      0.0,
      0.0,
      0.0,
      0.0,
      0.0,
      0.0,
      0.0,
      0.0,
      0.0,
      0.0,
      0.0,
      0.0,
      0.0,
      0.0,
      0.0,
      0.0,
      0.0,
      0.0,
      0.0,
      0.0,
      0.0,
      0.0,
      0.0,
      0.0,
      0.0,
      0.0,
      0.0,
      0.0,
      0.0
    ]
  },
  "A/blue-winged_teal/Missouri/23-028874-001-original/2023_8016cf8b05": {
    "frequencies": [
      0.0,
      0.0,
      0.0,
      0.0,
      0.0,
      0.0,
      0.0,
      0.0,
      0.0,
      0.0,
      0.0,
      0.0,
      0.0,
      0.0,
      0.0,
      0.0,
      0.0,
      0.0,
      0.0,
      0.0,
      0.0,
      0.0,
      0.0,
      0.0,
      0.0,
      0.0,
      0.0,
      0.0,
      0.0,
      0.0,
      0.0,
      0.0,
      0.0,
      0.0,
      0.0,
      0.0,
      0.0,
      0.0,
      0.0,
      0.0,
      0.0,
      0.0,
      0.0,
      0.0,
      0.0,
      0.0,
      0.0,
      0.0,
      0.0,
      0.0,
      0.0,
      0.0,
      0.0,
      0.0,
      0.0,
      0.0,
      0.0,
      0.0,
      0.0,
      0.0,
      0.0,
      0.0,
      0.0,
      0.0,
      0.0,
      0.0,
      0.0,
      0.0,
      0.0,
      0.0,
      0.0,
      0.0,
      0.0,
      0.0,
      0.0,
      0.0
    ]
  },
  "A/blue-winged_teal/Texas/23-028777-001-original/2023_157e645ffb": {
    "frequencies": [
      0.0,
      0.0,
      0.0,
      0.0,
      0.0,
      0.0,
      0.0,
      0.0,
      0.0,
      0.0,
      0.0,
      0.0,
      0.0,
      0.0,
      0.0,
      0.0,
      0.0,
      0.0,
      0.0,
      0.0,
      0.0,
      0.0,
      0.0,
      0.0,
      0.0,
      0.0,
      0.0,
      0.0,
      0.0,
      0.0,
      0.0,
      0.0,
      0.0,
      0.0,
      0.0,
      0.0,
      0.0,
      0.0,
      0.0,
      0.0,
      0.0,
      0.0,
      0.0,
      0.0,
      0.0,
      0.0,
      0.0,
      0.0,
      0.0,
      0.0,
      0.0,
      0.0,
      0.0,
      0.0,
      0.0,
      0.0,
      0.0,
      0.0,
      0.0,
      0.0,
      0.0,
      0.0,
      0.0,
      0.0,
      0.0,
      0.0,
      0.0,
      0.0,
      0.0,
      0.0,
      0.0,
      0.0,
      0.0,
      0.0,
      0.0,
      0.0
    ]
  },
  "A/blue-winged_teal/Texas/23-039200-015-original/2023_922347bba8": {
    "frequencies": [
      0.0,
      0.0,
      0.0,
      0.0,
      0.0,
      0.0,
      0.0,
      0.0,
      0.0,
      0.0,
      0.0,
      0.0,
      0.0,
      0.0,
      0.0,
      0.0,
      0.0,
      0.0,
      0.0,
      0.0,
      0.0,
      0.0,
      0.0,
      0.0,
      0.0,
      0.0,
      0.0,
      0.0,
      0.0,
      0.0,
      0.0,
      0.0,
      0.0,
      0.0,
      0.0,
      0.0,
      0.0,
      0.0,
      0.0,
      0.0,
      0.0,
      0.0,
      0.0,
      0.0,
      0.0,
      0.0,
      0.0,
      0.0,
      0.0,
      0.0,
      0.0,
      0.0,
      0.0,
      0.0,
      0.0,
      0.0,
      0.0,
      0.0,
      0.0,
      0.0,
      0.0,
      0.0,
      0.0,
      0.0,
      0.0,
      0.0,
      0.0,
      0.0,
      0.0,
      0.0,
      0.0,
      0.0,
      0.0,
      0.0,
      0.0,
      0.0
    ]
  },
  "A/blue-winged_teal/Texas/23-039200-018-original/2023_e799b23202": {
    "frequencies": [
      0.0,
      0.0,
      0.0,
      0.0,
      0.0,
      0.0,
      0.0,
      0.0,
      0.0,
      0.0,
      0.0,
      0.0,
      0.0,
      0.0,
      0.0,
      0.0,
      0.0,
      0.0,
      0.0,
      0.0,
      0.0,
      0.0,
      0.0,
      0.0,
      0.0,
      0.0,
      0.0,
      0.0,
      0.0,
      0.0,
      0.0,
      0.0,
      0.0,
      0.0,
      0.0,
      0.0,
      0.0,
      0.0,
      0.0,
      0.0,
      0.0,
      0.0,
      0.0,
      0.0,
      0.0,
      0.0,
      0.0,
      0.0,
      0.0,
      0.0,
      0.0,
      0.0,
      0.0,
      0.0,
      0.0,
      0.0,
      0.0,
      0.0,
      0.0,
      0.0,
      0.0,
      0.0,
      0.0,
      0.0,
      0.0,
      0.0,
      0.0,
      0.0,
      0.0,
      0.0,
      0.0,
      0.0,
      0.0,
      0.0,
      0.0,
      0.0
    ]
  },
  "A/blue-winged_teal/Texas/UGAI15-0568/2015_c0dc7414aa": {
    "frequencies": [
      0.0,
      0.0,
      0.0,
      0.0,
      0.0,
      0.0,
      0.0,
      0.0,
      0.0,
      0.0,
      0.0,
      0.0,
      0.0,
      0.0,
      0.0,
      0.0,
      0.0,
      0.0,
      0.0,
      0.0,
      0.0,
      0.0,
      0.0,
      0.0,
      0.0,
      0.0,
      0.0,
      0.0,
      0.0,
      0.0,
      0.0,
      0.0,
      0.0,
      0.0,
      0.0,
      0.0,
      0.0,
      0.0,
      0.0,
      0.0,
      0.0,
      0.0,
      0.0,
      0.0,
      0.0,
      0.0,
      0.0,
      0.0,
      0.0,
      0.0,
      0.0,
      0.0,
      0.0,
      0.0,
      0.0,
      0.0,
      0.0,
      0.0,
      0.0,
      0.0,
      0.0,
      0.0,
      0.0,
      0.0,
      0.0,
      0.0,
      0.0,
      0.0,
      0.0,
      0.0,
      0.0,
      0.0,
      0.0,
      0.0,
      0.0,
      0.0
    ]
  },
  "A/blue-winged_teal/Texas/UGAI15-0642/2015_ada99214da": {
    "frequencies": [
      0.0,
      0.0,
      0.0,
      0.0,
      0.0,
      0.0,
      0.0,
      0.0,
      0.0,
      0.0,
      0.0,
      0.0,
      0.0,
      0.0,
      0.0,
      0.0,
      0.0,
      0.0,
      0.0,
      0.0,
      0.0,
      0.0,
      0.0,
      0.0,
      0.0,
      0.0,
      0.0,
      0.0,
      0.0,
      0.0,
      0.0,
      0.0,
      0.0,
      0.0,
      0.0,
      0.0,
      0.0,
      0.0,
      0.0,
      0.0,
      0.0,
      0.0,
      0.0,
      0.0,
      0.0,
      0.0,
      0.0,
      0.0,
      0.0,
      0.0,
      0.0,
      0.0,
      0.0,
      0.0,
      0.0,
      0.0,
      0.0,
      0.0,
      0.0,
      0.0,
      0.0,
      0.0,
      0.0,
      0.0,
      0.0,
      0.0,
      0.0,
      0.0,
      0.0,
      0.0,
      0.0,
      0.0,
      0.0,
      0.0,
      0.0,
      0.0
    ]
  },
  "A/blue-winged_teal/Texas/UGAI15-0701/2015_68e453fbd6": {
    "frequencies": [
      0.0,
      0.0,
      0.0,
      0.0,
      0.0,
      0.0,
      0.0,
      0.0,
      0.0,
      0.0,
      0.0,
      0.0,
      0.0,
      0.0,
      0.0,
      0.0,
      0.0,
      0.0,
      0.0,
      0.0,
      0.0,
      0.0,
      0.0,
      0.0,
      0.0,
      0.0,
      0.0,
      0.0,
      0.0,
      0.0,
      0.0,
      0.0,
      0.0,
      0.0,
      0.0,
      0.0,
      0.0,
      0.0,
      0.0,
      0.0,
      0.0,
      0.0,
      0.0,
      0.0,
      0.0,
      0.0,
      0.0,
      0.0,
      0.0,
      0.0,
      0.0,
      0.0,
      0.0,
      0.0,
      0.0,
      0.0,
      0.0,
      0.0,
      0.0,
      0.0,
      0.0,
      0.0,
      0.0,
      0.0,
      0.0,
      0.0,
      0.0,
      0.0,
      0.0,
      0.0,
      0.0,
      0.0,
      0.0,
      0.0,
      0.0,
      0.0
    ]
  },
  "A/blue-winged_teal/Texas/UGAI15-2283/2015_a33463ab79": {
    "frequencies": [
      0.0,
      0.0,
      0.0,
      0.0,
      0.0,
      0.0,
      0.0,
      0.0,
      0.0,
      0.0,
      0.0,
      0.0,
      0.0,
      0.0,
      0.0,
      0.0,
      0.0,
      0.0,
      0.0,
      0.0,
      0.0,
      0.0,
      0.0,
      0.0,
      0.0,
      0.0,
      0.0,
      0.0,
      0.0,
      0.0,
      0.0,
      0.0,
      0.0,
      0.0,
      0.0,
      0.0,
      0.0,
      0.0,
      0.0,
      0.0,
      0.0,
      0.0,
      0.0,
      0.0,
      0.0,
      0.0,
      0.0,
      0.0,
      0.0,
      0.0,
      0.0,
      0.0,
      0.0,
      0.0,
      0.0,
      0.0,
      0.0,
      0.0,
      0.0,
      0.0,
      0.0,
      0.0,
      0.0,
      0.0,
      0.0,
      0.0,
      0.0,
      0.0,
      0.0,
      0.0,
      0.0,
      0.0,
      0.0,
      0.0,
      0.0,
      0.0
    ]
  },
  "A/blue-winged_teal/Texas/UGAI15-2338/2015_609af7c3e1": {
    "frequencies": [
      0.0,
      0.0,
      0.0,
      0.0,
      0.0,
      0.0,
      0.0,
      0.0,
      0.0,
      0.0,
      0.0,
      0.0,
      0.0,
      0.0,
      0.0,
      0.0,
      0.0,
      0.0,
      0.0,
      0.0,
      0.0,
      0.0,
      0.0,
      0.0,
      0.0,
      0.0,
      0.0,
      0.0,
      0.0,
      0.0,
      0.0,
      0.0,
      0.0,
      0.0,
      0.0,
      0.0,
      0.0,
      0.0,
      0.0,
      0.0,
      0.0,
      0.0,
      0.0,
      0.0,
      0.0,
      0.0,
      0.0,
      0.0,
      0.0,
      0.0,
      0.0,
      0.0,
      0.0,
      0.0,
      0.0,
      0.0,
      0.0,
      0.0,
      0.0,
      0.0,
      0.0,
      0.0,
      0.0,
      0.0,
      0.0,
      0.0,
      0.0,
      0.0,
      0.0,
      0.0,
      0.0,
      0.0,
      0.0,
      0.0,
      0.0,
      0.0
    ]
  },
  "A/broiler_chicken/BC/FAV-0228-OS/2022_75c199dec2": {
    "frequencies": [
      0.0,
      0.0,
      0.0,
      0.0,
      0.0,
      0.0,
      0.0,
      0.0,
      0.0,
      0.0,
      0.0,
      0.0,
      0.0,
      0.0,
      0.0,
      0.0,
      0.0,
      0.0,
      0.0,
      0.0,
      0.0,
      0.0,
      0.0,
      0.0,
      0.0,
      0.0,
      0.0,
      0.0,
      0.0,
      0.0,
      0.0,
      0.0,
      0.0,
      0.0,
      0.0,
      0.0,
      0.0,
      0.0,
      0.0,
      0.0,
      0.0,
      0.0,
      0.0,
      0.0,
      0.0,
      0.0,
      0.0,
      0.0,
      0.0,
      0.0,
      0.0,
      0.0,
      0.0,
      0.0,
      0.0,
      0.0,
      0.0,
      0.0,
      0.0,
      0.0,
      0.0,
      0.0,
      0.0,
      0.0,
      0.0,
      0.0,
      0.0,
      0.0,
      0.0,
      0.0,
      0.0,
      0.0,
      0.0,
      0.0,
      0.0,
      0.0
    ]
  },
  "A/broiler_chicken/BC/FAV-0228/2022_ad0c261f24": {
    "frequencies": [
      0.0,
      0.0,
      0.0,
      0.0,
      0.0,
      0.0,
      0.0,
      0.0,
      0.0,
      0.0,
      0.0,
      0.0,
      0.0,
      0.0,
      0.0,
      0.0,
      0.0,
      0.0,
      0.0,
      0.0,
      0.0,
      0.0,
      0.0,
      0.0,
      0.0,
      0.0,
      0.0,
      0.0,
      0.0,
      0.0,
      0.0,
      0.0,
      0.0,
      0.0,
      0.0,
      0.0,
      0.0,
      0.0,
      0.0,
      0.0,
      0.0,
      0.0,
      0.0,
      0.0,
      0.0,
      0.0,
      0.0,
      0.0,
      0.0,
      0.0,
      0.0,
      0.0,
      0.0,
      0.0,
      0.0,
      0.0,
      0.0,
      0.0,
      0.0,
      0.0,
      0.0,
      0.0,
      0.0,
      0.0,
      0.0,
      0.0,
      0.0,
      0.0,
      0.0,
      0.0,
      0.0,
      0.0,
      0.0,
      0.0,
      0.0,
      0.0
    ]
  },
  "A/brown_pelican/California/22-034324-001-R/2022_1d905c133c": {
    "frequencies": [
      0.0,
      0.0,
      0.0,
      0.0,
      0.0,
      0.0,
      0.0,
      0.0,
      0.0,
      0.0,
      0.0,
      0.0,
      0.0,
      0.0,
      0.0,
      0.0,
      0.0,
      0.0,
      0.0,
      0.0,
      0.0,
      0.0,
      0.0,
      0.0,
      0.0,
      0.0,
      0.0,
      0.0,
      0.0,
      0.0,
      0.0,
      0.0,
      0.0,
      0.0,
      0.0,
      0.0,
      0.0,
      0.0,
      0.0,
      0.0,
      0.0,
      0.0,
      0.0,
      0.0,
      0.0,
      0.0,
      0.0,
      0.0,
      0.0,
      0.0,
      0.0,
      0.0,
      0.0,
      0.0,
      0.0,
      0.0,
      0.0,
      0.0,
      0.0,
      0.0,
      0.0,
      0.0,
      0.0,
      0.0,
      0.0,
      0.0,
      0.0,
      0.0,
      0.0,
      0.0,
      0.0,
      0.0,
      0.0,
      0.0,
      0.0,
      0.0
    ]
  },
  "A/bufflehead/California/23-007656-001-original/2023_65430e1382": {
    "frequencies": [
      0.0,
      0.0,
      0.0,
      0.0,
      0.0,
      0.0,
      0.0,
      0.0,
      0.0,
      0.0,
      0.0,
      0.0,
      0.0,
      0.0,
      0.0,
      0.0,
      0.0,
      0.0,
      0.0,
      0.0,
      0.0,
      0.0,
      0.0,
      0.0,
      0.0,
      0.0,
      0.0,
      0.0,
      0.0,
      0.0,
      0.0,
      0.0,
      0.0,
      0.0,
      0.0,
      0.0,
      0.0,
      0.0,
      0.0,
      0.0,
      0.0,
      0.0,
      0.0,
      0.0,
      0.0,
      0.0,
      0.0,
      0.0,
      0.0,
      0.0,
      0.0,
      0.0,
      0.0,
      0.0,
      0.0,
      0.0,
      0.0,
      0.0,
      0.0,
      0.0,
      0.0,
      0.0,
      0.0,
      0.0,
      0.0,
      0.0,
      0.0,
      0.0,
      0.0,
      0.0,
      0.0,
      0.0,
      0.0,
      0.0,
      0.0,
      0.0
    ]
  },
  "A/bufflehead/North_Dakota/23-034425-002-original/2023_ecd823b7d0": {
    "frequencies": [
      0.0,
      0.0,
      0.0,
      0.0,
      0.0,
      0.0,
      0.0,
      0.0,
      0.0,
      0.0,
      0.0,
      0.0,
      0.0,
      0.0,
      0.0,
      0.0,
      0.0,
      0.0,
      0.0,
      0.0,
      0.0,
      0.0,
      0.0,
      0.0,
      0.0,
      0.0,
      0.0,
      0.0,
      0.0,
      0.0,
      0.0,
      0.0,
      0.0,
      0.0,
      0.0,
      0.0,
      0.0,
      0.0,
      0.0,
      0.0,
      0.0,
      0.0,
      0.0,
      0.0,
      0.0,
      0.0,
      0.0,
      0.0,
      0.0,
      0.0,
      0.0,
      0.0,
      0.0,
      0.0,
      0.0,
      0.0,
      0.0,
      0.0,
      0.0,
      0.0,
      0.0,
      0.0,
      0.0,
      0.0,
      0.0,
      0.0,
      0.0,
      0.0,
      0.0,
      0.0,
      0.0,
      0.0,
      0.0,
      0.0,
      0.0,
      0.0
    ]
  },
  "A/bufflehead/Washington/22-036619-001/2022_65ba159373": {
    "frequencies": [
      0.0,
      0.0,
      0.0,
      0.0,
      0.0,
      0.0,
      0.0,
      0.0,
      0.0,
      0.0,
      0.0,
      0.0,
      0.0,
      0.0,
      0.0,
      0.0,
      0.0,
      0.0,
      0.0,
      0.0,
      0.0,
      0.0,
      0.0,
      0.0,
      0.0,
      0.0,
      0.0,
      0.0,
      0.0,
      0.0,
      0.0,
      0.0,
      0.0,
      0.0,
      0.0,
      0.0,
      0.0,
      0.0,
      0.0,
      0.0,
      0.0,
      0.0,
      0.0,
      0.0,
      0.0,
      0.0,
      0.0,
      0.0,
      0.0,
      0.0,
      0.0,
      0.0,
      0.0,
      0.0,
      0.0,
      0.0,
      0.0,
      0.0,
      0.0,
      0.0,
      0.0,
      0.0,
      0.0,
      0.0,
      0.0,
      0.0,
      0.0,
      0.0,
      0.0,
      0.0,
      0.0,
      0.0,
      0.0,
      0.0,
      0.0,
      0.0
    ]
  },
  "A/cackling_goose/BC/FAV-0053-44/2022_8769bb00eb": {
    "frequencies": [
      0.0,
      0.0,
      0.0,
      0.0,
      0.0,
      0.0,
      0.0,
      0.0,
      0.0,
      0.0,
      0.0,
      0.0,
      0.0,
      0.0,
      0.0,
      0.0,
      0.0,
      0.0,
      0.0,
      0.0,
      0.0,
      0.0,
      0.0,
      0.0,
      0.0,
      0.0,
      0.0,
      0.0,
      0.0,
      0.0,
      0.0,
      0.0,
      0.0,
      0.0,
      0.0,
      0.0,
      0.0,
      0.0,
      0.0,
      0.0,
      0.0,
      0.0,
      0.0,
      0.0,
      0.0,
      0.0,
      0.0,
      0.0,
      0.0,
      0.0,
      0.0,
      0.0,
      0.0,
      0.0,
      0.0,
      0.0,
      0.0,
      0.0,
      0.0,
      0.0,
      0.0,
      0.0,
      0.0,
      0.0,
      0.0,
      0.0,
      0.0,
      0.0,
      0.0,
      0.0,
      0.0,
      0.0,
      0.0,
      0.0,
      0.0,
      0.0
    ]
  },
  "A/cackling_goose/Oregon/22-037261-001-R/2022_ac3c59e3ed": {
    "frequencies": [
      0.0,
      0.0,
      0.0,
      0.0,
      0.0,
      0.0,
      0.0,
      0.0,
      0.0,
      0.0,
      0.0,
      0.0,
      0.0,
      0.0,
      0.0,
      0.0,
      0.0,
      0.0,
      0.0,
      0.0,
      0.0,
      0.0,
      0.0,
      0.0,
      0.0,
      0.0,
      0.0,
      0.0,
      0.0,
      0.0,
      0.0,
      0.0,
      0.0,
      0.0,
      0.0,
      0.0,
      0.0,
      0.0,
      0.0,
      0.0,
      0.0,
      0.0,
      0.0,
      0.0,
      0.0,
      0.0,
      0.0,
      0.0,
      0.0,
      0.0,
      0.0,
      0.0,
      0.0,
      0.0,
      0.0,
      0.0,
      0.0,
      0.0,
      0.0,
      0.0,
      0.0,
      0.0,
      0.0,
      0.0,
      0.0,
      0.0,
      0.0,
      0.0,
      0.0,
      0.0,
      0.0,
      0.0,
      0.0,
      0.0,
      0.0,
      0.0
    ]
  },
  "A/canada_goose/Montana/22-011285-001/2022_903d4627b5": {
    "frequencies": [
      0.0,
      0.0,
      0.0,
      0.0,
      0.0,
      0.0,
      0.0,
      0.0,
      0.0,
      0.0,
      0.0,
      0.0,
      0.0,
      0.0,
      0.0,
      0.0,
      0.0,
      0.0,
      0.0,
      0.0,
      0.0,
      0.0,
      0.0,
      0.0,
      0.0,
      0.0,
      0.0,
      0.0,
      0.0,
      0.0,
      0.0,
      0.0,
      0.0,
      0.0,
      0.0,
      0.0,
      0.0,
      0.0,
      0.0,
      0.0,
      0.0,
      0.0,
      0.0,
      0.0,
      0.0,
      0.0,
      0.0,
      0.0,
      0.0,
      0.0,
      0.0,
      0.0,
      0.0,
      0.0,
      0.0,
      0.0,
      0.0,
      0.0,
      0.0,
      0.0,
      0.0,
      0.0,
      0.0,
      0.0,
      0.0,
      0.0,
      0.0,
      0.0,
      0.0,
      0.0,
      0.0,
      0.0,
      0.0,
      0.0,
      0.0,
      0.0
    ]
  },
  "A/canada_goose/New_Hampshire/22-010920-002/2022_89f39efd67": {
    "frequencies": [
      0.0,
      0.0,
      0.0,
      0.0,
      0.0,
      0.0,
      0.0,
      0.0,
      0.0,
      0.0,
      0.0,
      0.0,
      0.0,
      0.0,
      0.0,
      0.0,
      0.0,
      0.0,
      0.0,
      0.0,
      0.0,
      0.0,
      0.0,
      0.0,
      0.0,
      0.0,
      0.0,
      0.0,
      0.0,
      0.0,
      0.0,
      0.0,
      0.0,
      0.0,
      0.0,
      0.0,
      0.0,
      0.0,
      0.0,
      0.0,
      0.0,
      0.0,
      0.0,
      0.0,
      0.0,
      0.0,
      0.0,
      0.0,
      0.0,
      0.0,
      0.0,
      0.0,
      0.0,
      0.0,
      0.0,
      0.0,
      0.0,
      0.0,
      0.0,
      0.0,
      0.0,
      0.0,
      0.0,
      0.0,
      0.0,
      0.0,
      0.0,
      0.0,
      0.0,
      0.0,
      0.0,
      0.0,
      0.0,
      0.0,
      0.0,
      0.0
    ]
  },
  "A/canada_goose/USA/24-005146-001/2024_44f64fcdf6": {
    "frequencies": [
      0.009337,
      0.009714,
      0.009627,
      0.009074,
      0.008137,
      0.006975,
      0.005737,
      0.004548,
      0.003483,
      0.002592,
      0.001875,
      0.001322,
      0.000909,
      0.000616,
      0.000413,
      0.000279,
      0.000192,
      0.000137,
      0.000104,
      8.3e-05,
      6.9e-05,
      6e-05,
      5.3e-05,
      4.8e-05,
      4.4e-05,
      4.1e-05,
      3.8e-05,
      3.5e-05,
      3.2e-05,
      2.8e-05,
      2.5e-05,
      2.1e-05,
      1.8e-05,
      1.5e-05,
      1.2e-05,
      9e-06,
      7e-06,
      5e-06,
      4e-06,
      3e-06,
      2e-06,
      2e-06,
      1e-06,
      1e-06,
      1e-06,
      1e-06,
      1e-06,
      0.0,
      0.0,
      0.0,
      0.0,
      0.0,
      0.0,
      0.0,
      0.0,
      0.0,
      0.0,
      0.0,
      0.0,
      0.0,
      0.0,
      0.0,
      0.0,
      0.0,
      0.0,
      0.0,
      0.0,
      0.0,
      0.0,
      0.0,
      0.0,
      0.0,
      0.0,
      0.0,
      0.0,
      0.0
    ]
  },
  "A/caspian_tern/Washington/22-024503-001/2022_6055f7ea75": {
    "frequencies": [
      0.0,
      0.0,
      0.0,
      0.0,
      0.0,
      0.0,
      0.0,
      0.0,
      0.0,
      0.0,
      0.0,
      0.0,
      0.0,
      0.0,
      0.0,
      0.0,
      0.0,
      0.0,
      0.0,
      0.0,
      0.0,
      0.0,
      0.0,
      0.0,
      0.0,
      0.0,
      0.0,
      0.0,
      0.0,
      0.0,
      0.0,
      0.0,
      0.0,
      0.0,
      0.0,
      0.0,
      0.0,
      0.0,
      0.0,
      0.0,
      0.0,
      0.0,
      0.0,
      0.0,
      0.0,
      0.0,
      0.0,
      0.0,
      0.0,
      0.0,
      0.0,
      0.0,
      0.0,
      0.0,
      0.0,
      0.0,
      0.0,
      0.0,
      0.0,
      0.0,
      0.0,
      0.0,
      0.0,
      0.0,
      0.0,
      0.0,
      0.0,
      0.0,
      0.0,
      0.0,
      0.0,
      0.0,
      0.0,
      0.0,
      0.0,
      0.0
    ]
  },
  "A/caspian_tern/Washington/22-024503-002/2022_1e77072bcd": {
    "frequencies": [
      0.0,
      0.0,
      0.0,
      0.0,
      0.0,
      0.0,
      0.0,
      0.0,
      0.0,
      0.0,
      0.0,
      0.0,
      0.0,
      0.0,
      0.0,
      0.0,
      0.0,
      0.0,
      0.0,
      0.0,
      0.0,
      0.0,
      0.0,
      0.0,
      0.0,
      0.0,
      0.0,
      0.0,
      0.0,
      0.0,
      0.0,
      0.0,
      0.0,
      0.0,
      0.0,
      0.0,
      0.0,
      0.0,
      0.0,
      0.0,
      0.0,
      0.0,
      0.0,
      0.0,
      0.0,
      0.0,
      0.0,
      0.0,
      0.0,
      0.0,
      0.0,
      0.0,
      0.0,
      0.0,
      0.0,
      0.0,
      0.0,
      0.0,
      0.0,
      0.0,
      0.0,
      0.0,
      0.0,
      0.0,
      0.0,
      0.0,
      0.0,
      0.0,
      0.0,
      0.0,
      0.0,
      0.0,
      0.0,
      0.0,
      0.0,
      0.0
    ]
  },
  "A/cat/Ohio/OH24-9576-7/2024_26fca8e3a8": {
    "frequencies": [
      0.001031,
      0.001041,
      0.001092,
      0.001187,
      0.001327,
      0.001502,
      0.001699,
      0.001905,
      0.002102,
      0.002268,
      0.002384,
      0.002434,
      0.002402,
      0.002285,
      0.002088,
      0.001831,
      0.001539,
      0.001243,
      0.000968,
      0.000731,
      0.000537,
      0.00039,
      0.000282,
      0.000207,
      0.000157,
      0.000124,
      0.000103,
      8.9e-05,
      8e-05,
      7.2e-05,
      6.5e-05,
      5.8e-05,
      5.1e-05,
      4.3e-05,
      3.6e-05,
      3e-05,
      2.4e-05,
      2e-05,
      1.6e-05,
      1.2e-05,
      1e-05,
      8e-06,
      6e-06,
      5e-06,
      4e-06,
      3e-06,
      3e-06,
      2e-06,
      2e-06,
      2e-06,
      2e-06,
      2e-06,
      1e-06,
      1e-06,
      1e-06,
      1e-06,
      1e-06,
      1e-06,
      1e-06,
      1e-06,
      0.0,
      0.0,
      0.0,
      0.0,
      0.0,
      0.0,
      0.0,
      0.0,
      0.0,
      0.0,
      0.0,
      0.0,
      0.0,
      0.0,
      0.0,
      0.0
    ]
  },
  "A/cat/South_Dakota/001/2024_4fae8543a6": {
    "frequencies": [
      0.001006,
      0.001009,
      0.001051,
      0.001138,
      0.001268,
      0.001434,
      0.001626,
      0.00183,
      0.002029,
      0.002202,
      0.00233,
      0.002394,
      0.002379,
      0.002279,
      0.002098,
      0.001852,
      0.001567,
      0.001275,
      0.000999,
      0.000758,
      0.00056,
      0.000408,
      0.000296,
      0.000217,
      0.000163,
      0.000128,
      0.000106,
      9.1e-05,
      8.1e-05,
      7.4e-05,
      6.6e-05,
      5.9e-05,
      5.1e-05,
      4.4e-05,
      3.7e-05,
      3e-05,
      2.5e-05,
      2e-05,
      1.6e-05,
      1.3e-05,
      1e-05,
      8e-06,
      6e-06,
      5e-06,
      4e-06,
      4e-06,
      3e-06,
      3e-06,
      2e-06,
      2e-06,
      2e-06,
      2e-06,
      2e-06,
      1e-06,
      1e-06,
      1e-06,
      1e-06,
      1e-06,
      1e-06,
      1e-06,
      0.0,
      0.0,
      0.0,
      0.0,
      0.0,
      0.0,
      0.0,
      0.0,
      0.0,
      0.0,
      0.0,
      0.0,
      0.0,
      0.0,
      0.0,
      0.0
    ]
  },
  "A/cat/South_Dakota/002/2024_6081e72f5f": {
    "frequencies": [
      0.001006,
      0.001009,
      0.001051,
      0.001138,
      0.001268,
      0.001434,
      0.001626,
      0.00183,
      0.002029,
      0.002202,
      0.00233,
      0.002394,
      0.002379,
      0.002279,
      0.002098,
      0.001852,
      0.001567,
      0.001275,
      0.000999,
      0.000758,
      0.00056,
      0.000408,
      0.000296,
      0.000217,
      0.000163,
      0.000128,
      0.000106,
      9.1e-05,
      8.1e-05,
      7.4e-05,
      6.6e-05,
      5.9e-05,
      5.1e-05,
      4.4e-05,
      3.7e-05,
      3e-05,
      2.5e-05,
      2e-05,
      1.6e-05,
      1.3e-05,
      1e-05,
      8e-06,
      6e-06,
      5e-06,
      4e-06,
      4e-06,
      3e-06,
      3e-06,
      2e-06,
      2e-06,
      2e-06,
      2e-06,
      2e-06,
      1e-06,
      1e-06,
      1e-06,
      1e-06,
      1e-06,
      1e-06,
      1e-06,
      0.0,
      0.0,
      0.0,
      0.0,
      0.0,
      0.0,
      0.0,
      0.0,
      0.0,
      0.0,
      0.0,
      0.0,
      0.0,
      0.0,
      0.0,
      0.0
    ]
  },
  "A/cat/USA/24-006142-001/2024_3af53172bf": {
    "frequencies": [
      0.0,
      0.0,
      0.0,
      0.0,
      0.0,
      0.0,
      0.0,
      0.0,
      0.0,
      0.0,
      0.0,
      0.0,
      0.0,
      0.0,
      0.0,
      0.0,
      0.0,
      0.0,
      0.0,
      0.0,
      0.0,
      0.0,
      0.0,
      0.0,
      0.0,
      0.0,
      0.0,
      0.0,
      0.0,
      0.0,
      0.0,
      0.0,
      0.0,
      0.0,
      0.0,
      0.0,
      0.0,
      0.0,
      0.0,
      0.0,
      0.0,
      0.0,
      0.0,
      0.0,
      0.0,
      0.0,
      0.0,
      0.0,
      0.0,
      0.0,
      0.0,
      0.0,
      0.0,
      0.0,
      0.0,
      0.0,
      0.0,
      0.0,
      0.0,
      0.0,
      0.0,
      0.0,
      0.0,
      0.0,
      0.0,
      0.0,
      0.0,
      0.0,
      0.0,
      0.0,
      0.0,
      0.0,
      0.0,
      0.0,
      0.0,
      0.0
    ]
  },
  "A/cat/USA/24-008764-001/2024_129518fca1": {
    "frequencies": [
      0.001883,
      0.002108,
      0.002389,
      0.002694,
      0.002987,
      0.003227,
      0.003389,
      0.003456,
      0.003421,
      0.003287,
      0.003062,
      0.00276,
      0.002401,
      0.002015,
      0.001627,
      0.001264,
      0.000945,
      0.000685,
      0.000486,
      0.00034,
      0.000239,
      0.000172,
      0.000129,
      0.000102,
      8.6e-05,
      7.6e-05,
      6.9e-05,
      6.4e-05,
      5.9e-05,
      5.4e-05,
      4.9e-05,
      4.3e-05,
      3.7e-05,
      3.1e-05,
      2.6e-05,
      2.1e-05,
      1.7e-05,
      1.3e-05,
      1.1e-05,
      8e-06,
      6e-06,
      5e-06,
      4e-06,
      3e-06,
      3e-06,
      2e-06,
      2e-06,
      1e-06,
      1e-06,
      1e-06,
      1e-06,
      1e-06,
      1e-06,
      1e-06,
      1e-06,
      1e-06,
      1e-06,
      0.0,
      0.0,
      0.0,
      0.0,
      0.0,
      0.0,
      0.0,
      0.0,
      0.0,
      0.0,
      0.0,
      0.0,
      0.0,
      0.0,
      0.0,
      0.0,
      0.0,
      0.0,
      0.0
    ]
  },
  "A/cat/USA/24-008764-002/2024_58a286295b": {
    "frequencies": [
      0.001883,
      0.002108,
      0.002389,
      0.002694,
      0.002987,
      0.003227,
      0.003389,
      0.003456,
      0.003421,
      0.003287,
      0.003062,
      0.00276,
      0.002401,
      0.002015,
      0.001627,
      0.001264,
      0.000945,
      0.000685,
      0.000486,
      0.00034,
      0.000239,
      0.000172,
      0.000129,
      0.000102,
      8.6e-05,
      7.6e-05,
      6.9e-05,
      6.4e-05,
      5.9e-05,
      5.4e-05,
      4.9e-05,
      4.3e-05,
      3.7e-05,
      3.1e-05,
      2.6e-05,
      2.1e-05,
      1.7e-05,
      1.3e-05,
      1.1e-05,
      8e-06,
      6e-06,
      5e-06,
      4e-06,
      3e-06,
      3e-06,
      2e-06,
      2e-06,
      1e-06,
      1e-06,
      1e-06,
      1e-06,
      1e-06,
      1e-06,
      1e-06,
      1e-06,
      1e-06,
      1e-06,
      0.0,
      0.0,
      0.0,
      0.0,
      0.0,
      0.0,
      0.0,
      0.0,
      0.0,
      0.0,
      0.0,
      0.0,
      0.0,
      0.0,
      0.0,
      0.0,
      0.0,
      0.0,
      0.0
    ]
  },
  "A/cat/USA/24-008850-001/2024_25997d4212": {
    "frequencies": [
      0.002047,
      0.002308,
      0.002621,
      0.002946,
      0.003244,
      0.003471,
      0.003604,
      0.00363,
      0.003546,
      0.00336,
      0.003086,
      0.002744,
      0.002354,
      0.001948,
      0.001552,
      0.00119,
      0.00088,
      0.000632,
      0.000444,
      0.00031,
      0.000218,
      0.000158,
      0.00012,
      9.6e-05,
      8.2e-05,
      7.3e-05,
      6.6e-05,
      6.2e-05,
      5.7e-05,
      5.3e-05,
      4.7e-05,
      4.2e-05,
      3.6e-05,
      3e-05,
      2.5e-05,
      2e-05,
      1.6e-05,
      1.3e-05,
      1e-05,
      8e-06,
      6e-06,
      5e-06,
      4e-06,
      3e-06,
      2e-06,
      2e-06,
      2e-06,
      1e-06,
      1e-06,
      1e-06,
      1e-06,
      1e-06,
      1e-06,
      1e-06,
      1e-06,
      1e-06,
      0.0,
      0.0,
      0.0,
      0.0,
      0.0,
      0.0,
      0.0,
      0.0,
      0.0,
      0.0,
      0.0,
      0.0,
      0.0,
      0.0,
      0.0,
      0.0,
      0.0,
      0.0,
      0.0,
      0.0
    ]
  },
  "A/cat/USA/24-008850-002/2024_9c86f00872": {
    "frequencies": [
      0.002047,
      0.002308,
      0.002621,
      0.002946,
      0.003244,
      0.003471,
      0.003604,
      0.00363,
      0.003546,
      0.00336,
      0.003086,
      0.002744,
      0.002354,
      0.001948,
      0.001552,
      0.00119,
      0.00088,
      0.000632,
      0.000444,
      0.00031,
      0.000218,
      0.000158,
      0.00012,
      9.6e-05,
      8.2e-05,
      7.3e-05,
      6.6e-05,
      6.2e-05,
      5.7e-05,
      5.3e-05,
      4.7e-05,
      4.2e-05,
      3.6e-05,
      3e-05,
      2.5e-05,
      2e-05,
      1.6e-05,
      1.3e-05,
      1e-05,
      8e-06,
      6e-06,
      5e-06,
      4e-06,
      3e-06,
      2e-06,
      2e-06,
      2e-06,
      1e-06,
      1e-06,
      1e-06,
      1e-06,
      1e-06,
      1e-06,
      1e-06,
      1e-06,
      1e-06,
      0.0,
      0.0,
      0.0,
      0.0,
      0.0,
      0.0,
      0.0,
      0.0,
      0.0,
      0.0,
      0.0,
      0.0,
      0.0,
      0.0,
      0.0,
      0.0,
      0.0,
      0.0,
      0.0,
      0.0
    ]
  },
  "A/cat/USA/24-009116-004/2024_d2ab31c1f2": {
    "frequencies": [
      0.002047,
      0.002308,
      0.002621,
      0.002946,
      0.003244,
      0.003471,
      0.003604,
      0.00363,
      0.003546,
      0.00336,
      0.003086,
      0.002744,
      0.002354,
      0.001948,
      0.001552,
      0.00119,
      0.00088,
      0.000632,
      0.000444,
      0.00031,
      0.000218,
      0.000158,
      0.00012,
      9.6e-05,
      8.2e-05,
      7.3e-05,
      6.6e-05,
      6.2e-05,
      5.7e-05,
      5.3e-05,
      4.7e-05,
      4.2e-05,
      3.6e-05,
      3e-05,
      2.5e-05,
      2e-05,
      1.6e-05,
      1.3e-05,
      1e-05,
      8e-06,
      6e-06,
      5e-06,
      4e-06,
      3e-06,
      2e-06,
      2e-06,
      2e-06,
      1e-06,
      1e-06,
      1e-06,
      1e-06,
      1e-06,
      1e-06,
      1e-06,
      1e-06,
      1e-06,
      0.0,
      0.0,
      0.0,
      0.0,
      0.0,
      0.0,
      0.0,
      0.0,
      0.0,
      0.0,
      0.0,
      0.0,
      0.0,
      0.0,
      0.0,
      0.0,
      0.0,
      0.0,
      0.0,
      0.0
    ]
  },
  "A/cat/USA/24-009116-005/2024_c053406683": {
    "frequencies": [
      0.002047,
      0.002308,
      0.002621,
      0.002946,
      0.003244,
      0.003471,
      0.003604,
      0.00363,
      0.003546,
      0.00336,
      0.003086,
      0.002744,
      0.002354,
      0.001948,
      0.001552,
      0.00119,
      0.00088,
      0.000632,
      0.000444,
      0.00031,
      0.000218,
      0.000158,
      0.00012,
      9.6e-05,
      8.2e-05,
      7.3e-05,
      6.6e-05,
      6.2e-05,
      5.7e-05,
      5.3e-05,
      4.7e-05,
      4.2e-05,
      3.6e-05,
      3e-05,
      2.5e-05,
      2e-05,
      1.6e-05,
      1.3e-05,
      1e-05,
      8e-06,
      6e-06,
      5e-06,
      4e-06,
      3e-06,
      2e-06,
      2e-06,
      2e-06,
      1e-06,
      1e-06,
      1e-06,
      1e-06,
      1e-06,
      1e-06,
      1e-06,
      1e-06,
      1e-06,
      0.0,
      0.0,
      0.0,
      0.0,
      0.0,
      0.0,
      0.0,
      0.0,
      0.0,
      0.0,
      0.0,
      0.0,
      0.0,
      0.0,
      0.0,
      0.0,
      0.0,
      0.0,
      0.0,
      0.0
    ]
  },
  "A/cat/USA/24-009311-004/2024_a9df4ee46b": {
    "frequencies": [
      0.002438,
      0.002775,
      0.003148,
      0.003505,
      0.003796,
      0.003978,
      0.004033,
      0.003958,
      0.003763,
      0.003469,
      0.003099,
      0.002679,
      0.002235,
      0.0018,
      0.001397,
      0.001046,
      0.000756,
      0.000533,
      0.000371,
      0.000258,
      0.000182,
      0.000134,
      0.000104,
      8.6e-05,
      7.5e-05,
      6.7e-05,
      6.2e-05,
      5.8e-05,
      5.4e-05,
      4.9e-05,
      4.4e-05,
      3.9e-05,
      3.3e-05,
      2.8e-05,
      2.3e-05,
      1.9e-05,
      1.5e-05,
      1.2e-05,
      9e-06,
      7e-06,
      6e-06,
      4e-06,
      3e-06,
      3e-06,
      2e-06,
      2e-06,
      1e-06,
      1e-06,
      1e-06,
      1e-06,
      1e-06,
      1e-06,
      1e-06,
      1e-06,
      1e-06,
      0.0,
      0.0,
      0.0,
      0.0,
      0.0,
      0.0,
      0.0,
      0.0,
      0.0,
      0.0,
      0.0,
      0.0,
      0.0,
      0.0,
      0.0,
      0.0,
      0.0,
      0.0,
      0.0,
      0.0,
      0.0
    ]
  },
  "A/cat/USA/24-015309-001/2024_3fc39dba96": {
    "frequencies": [
      0.000473,
      0.000439,
      0.000403,
      0.000368,
      0.000337,
      0.000314,
      0.000301,
      0.000303,
      0.000324,
      0.000368,
      0.000439,
      0.00054,
      0.000673,
      0.000833,
      0.00101,
      0.001189,
      0.001352,
      0.001478,
      0.001555,
      0.001573,
      0.001534,
      0.001443,
      0.001311,
      0.001151,
      0.000978,
      0.000804,
      0.00064,
      0.000494,
      0.000372,
      0.000276,
      0.000205,
      0.000154,
      0.000118,
      9.3e-05,
      7.6e-05,
      6.2e-05,
      5.1e-05,
      4.2e-05,
      3.5e-05,
      2.8e-05,
      2.3e-05,
      1.9e-05,
      1.6e-05,
      1.3e-05,
      1.1e-05,
      1e-05,
      9e-06,
      8e-06,
      7e-06,
      6e-06,
      6e-06,
      6e-06,
      5e-06,
      5e-06,
      5e-06,
      5e-06,
      4e-06,
      4e-06,
      3e-06,
      3e-06,
      2e-06,
      2e-06,
      1e-06,
      1e-06,
      1e-06,
      1e-06,
      0.0,
      0.0,
      0.0,
      0.0,
      0.0,
      0.0,
      0.0,
      0.0,
      0.0,
      0.0
    ]
  },
  "A/cat/USA/24-015315-001/2024_02469fe876": {
    "frequencies": [
      0.000473,
      0.000439,
      0.000403,
      0.000368,
      0.000337,
      0.000314,
      0.000301,
      0.000303,
      0.000324,
      0.000368,
      0.000439,
      0.00054,
      0.000673,
      0.000833,
      0.00101,
      0.001189,
      0.001352,
      0.001478,
      0.001555,
      0.001573,
      0.001534,
      0.001443,
      0.001311,
      0.001151,
      0.000978,
      0.000804,
      0.00064,
      0.000494,
      0.000372,
      0.000276,
      0.000205,
      0.000154,
      0.000118,
      9.3e-05,
      7.6e-05,
      6.2e-05,
      5.1e-05,
      4.2e-05,
      3.5e-05,
      2.8e-05,
      2.3e-05,
      1.9e-05,
      1.6e-05,
      1.3e-05,
      1.1e-05,
      1e-05,
      9e-06,
      8e-06,
      7e-06,
      6e-06,
      6e-06,
      6e-06,
      5e-06,
      5e-06,
      5e-06,
      5e-06,
      4e-06,
      4e-06,
      3e-06,
      3e-06,
      2e-06,
      2e-06,
      1e-06,
      1e-06,
      1e-06,
      1e-06,
      0.0,
      0.0,
      0.0,
      0.0,
      0.0,
      0.0,
      0.0,
      0.0,
      0.0,
      0.0
    ]
  },
  "A/cat/USA/24-016313-001/2024_a287192590": {
    "frequencies": [
      0.000458,
      0.000425,
      0.00039,
      0.000356,
      0.000326,
      0.000302,
      0.000288,
      0.000286,
      0.000302,
      0.000339,
      0.000401,
      0.000492,
      0.000615,
      0.000766,
      0.000938,
      0.001116,
      0.001285,
      0.001424,
      0.001518,
      0.001557,
      0.00154,
      0.001469,
      0.001353,
      0.001204,
      0.001036,
      0.000862,
      0.000693,
      0.000539,
      0.000408,
      0.000303,
      0.000223,
      0.000166,
      0.000126,
      9.8e-05,
      7.9e-05,
      6.4e-05,
      5.3e-05,
      4.3e-05,
      3.6e-05,
      2.9e-05,
      2.4e-05,
      2e-05,
      1.7e-05,
      1.4e-05,
      1.2e-05,
      1e-05,
      9e-06,
      8e-06,
      7e-06,
      7e-06,
      6e-06,
      6e-06,
      6e-06,
      6e-06,
      5e-06,
      5e-06,
      5e-06,
      4e-06,
      4e-06,
      3e-06,
      2e-06,
      2e-06,
      1e-06,
      1e-06,
      1e-06,
      1e-06,
      0.0,
      0.0,
      0.0,
      0.0,
      0.0,
      0.0,
      0.0,
      0.0,
      0.0,
      0.0
    ]
  },
  "A/cat/USA/24-018452-002/2024_3e14eea725": {
    "frequencies": [
      0.000345,
      0.000324,
      0.000301,
      0.000276,
      0.000253,
      0.000231,
      0.000213,
      0.000201,
      0.000195,
      0.000198,
      0.000214,
      0.000245,
      0.000296,
      0.000372,
      0.000474,
      0.000604,
      0.000757,
      0.000923,
      0.001091,
      0.001247,
      0.001377,
      0.001469,
      0.001513,
      0.001504,
      0.001442,
      0.00133,
      0.001177,
      0.000997,
      0.000807,
      0.000624,
      0.000464,
      0.000333,
      0.000236,
      0.000168,
      0.000122,
      9.1e-05,
      7.1e-05,
      5.7e-05,
      4.6e-05,
      3.8e-05,
      3.1e-05,
      2.6e-05,
      2.2e-05,
      1.9e-05,
      1.6e-05,
      1.4e-05,
      1.2e-05,
      1.1e-05,
      1e-05,
      1e-05,
      9e-06,
      9e-06,
      9e-06,
      8e-06,
      8e-06,
      8e-06,
      8e-06,
      7e-06,
      6e-06,
      5e-06,
      4e-06,
      3e-06,
      2e-06,
      2e-06,
      1e-06,
      1e-06,
      1e-06,
      1e-06,
      1e-06,
      0.0,
      0.0,
      0.0,
      0.0,
      0.0,
      0.0,
      0.0
    ]
  },
  "A/cat/USA/24-020717-001/2024_582b1f1eb3": {
    "frequencies": [
      0.00018,
      0.000173,
      0.000165,
      0.000155,
      0.000145,
      0.000136,
      0.000127,
      0.000119,
      0.000113,
      0.000109,
      0.000107,
      0.000107,
      0.00011,
      0.000116,
      0.000129,
      0.00015,
      0.000184,
      0.000235,
      0.000308,
      0.000408,
      0.000538,
      0.000698,
      0.000887,
      0.001097,
      0.001311,
      0.00151,
      0.001666,
      0.001753,
      0.001747,
      0.001643,
      0.001451,
      0.001202,
      0.000937,
      0.000691,
      0.000486,
      0.00033,
      0.000221,
      0.000149,
      0.000103,
      7.4e-05,
      5.6e-05,
      4.5e-05,
      3.7e-05,
      3.2e-05,
      2.8e-05,
      2.4e-05,
      2.2e-05,
      2e-05,
      1.9e-05,
      1.8e-05,
      1.8e-05,
      1.8e-05,
      1.8e-05,
      1.8e-05,
      1.8e-05,
      1.8e-05,
      1.8e-05,
      1.6e-05,
      1.5e-05,
      1.3e-05,
      1.1e-05,
      9e-06,
      7e-06,
      5e-06,
      4e-06,
      3e-06,
      3e-06,
      2e-06,
      2e-06,
      1e-06,
      1e-06,
      1e-06,
      1e-06,
      1e-06,
      1e-06,
      1e-06
    ]
  },
  "A/cat/USA/24-020793-001/2024_140f25f6f8": {
    "frequencies": [
      0.000164,
      0.000159,
      0.000152,
      0.000143,
      0.000135,
      0.000126,
      0.000118,
      0.000112,
      0.000106,
      0.000103,
      0.000101,
      0.0001,
      0.000102,
      0.000107,
      0.000116,
      0.000131,
      0.000157,
      0.000197,
      0.000256,
      0.00034,
      0.000453,
      0.000598,
      0.000777,
      0.000984,
      0.001207,
      0.001428,
      0.00162,
      0.001753,
      0.001797,
      0.001737,
      0.001576,
      0.00134,
      0.001071,
      0.000806,
      0.000577,
      0.000397,
      0.000266,
      0.000178,
      0.000121,
      8.5e-05,
      6.3e-05,
      4.9e-05,
      4e-05,
      3.4e-05,
      2.9e-05,
      2.6e-05,
      2.4e-05,
      2.2e-05,
      2.1e-05,
      2e-05,
      1.9e-05,
      1.9e-05,
      2e-05,
      2e-05,
      2e-05,
      2e-05,
      1.9e-05,
      1.8e-05,
      1.6e-05,
      1.4e-05,
      1.2e-05,
      1e-05,
      8e-06,
      6e-06,
      5e-06,
      4e-06,
      3e-06,
      2e-06,
      2e-06,
      2e-06,
      1e-06,
      1e-06,
      1e-06,
      1e-06,
      1e-06,
      1e-06
    ]
  },
  "A/cat/USA/24-020794-001/2024_d52462b89d": {
    "frequencies": [
      0.000172,
      0.000166,
      0.000158,
      0.000149,
      0.00014,
      0.000131,
      0.000122,
      0.000115,
      0.00011,
      0.000106,
      0.000104,
      0.000104,
      0.000106,
      0.000111,
      0.000122,
      0.00014,
      0.00017,
      0.000215,
      0.000281,
      0.000372,
      0.000494,
      0.000647,
      0.000831,
      0.001041,
      0.001261,
      0.001471,
      0.001647,
      0.001757,
      0.001776,
      0.001692,
      0.001515,
      0.001272,
      0.001003,
      0.000748,
      0.00053,
      0.000362,
      0.000243,
      0.000163,
      0.000111,
      7.9e-05,
      6e-05,
      4.7e-05,
      3.9e-05,
      3.3e-05,
      2.8e-05,
      2.5e-05,
      2.3e-05,
      2.1e-05,
      2e-05,
      1.9e-05,
      1.9e-05,
      1.9e-05,
      1.9e-05,
      1.9e-05,
      1.9e-05,
      1.9e-05,
      1.8e-05,
      1.7e-05,
      1.6e-05,
      1.3e-05,
      1.1e-05,
      9e-06,
      7e-06,
      6e-06,
      4e-06,
      3e-06,
      3e-06,
      2e-06,
      2e-06,
      1e-06,
      1e-06,
      1e-06,
      1e-06,
      1e-06,
      1e-06,
      1e-06
    ]
  },
  "A/cat/USA/24-021510-001/2024_0e9961ffb0": {
    "frequencies": [
      0.000136,
      0.000133,
      0.000128,
      0.000122,
      0.000115,
      0.000108,
      0.000102,
      9.7e-05,
      9.3e-05,
      9e-05,
      8.9e-05,
      8.8e-05,
      8.9e-05,
      9.2e-05,
      9.7e-05,
      0.000105,
      0.000119,
      0.000143,
      0.000179,
      0.000235,
      0.000315,
      0.000427,
      0.000574,
      0.000759,
      0.000978,
      0.00122,
      0.001461,
      0.001671,
      0.001812,
      0.001851,
      0.001776,
      0.001594,
      0.00134,
      0.001059,
      0.00079,
      0.000561,
      0.000384,
      0.000257,
      0.000171,
      0.000116,
      8.2e-05,
      6.1e-05,
      4.7e-05,
      3.9e-05,
      3.3e-05,
      3e-05,
      2.7e-05,
      2.5e-05,
      2.4e-05,
      2.3e-05,
      2.3e-05,
      2.3e-05,
      2.3e-05,
      2.3e-05,
      2.4e-05,
      2.4e-05,
      2.3e-05,
      2.2e-05,
      2e-05,
      1.7e-05,
      1.5e-05,
      1.2e-05,
      1e-05,
      8e-06,
      6e-06,
      5e-06,
      4e-06,
      3e-06,
      3e-06,
      2e-06,
      2e-06,
      2e-06,
      1e-06,
      1e-06,
      1e-06,
      1e-06
    ]
  },
  "A/cat/USA/24-021510-002/2024_bfd004730f": {
    "frequencies": [
      0.000136,
      0.000133,
      0.000128,
      0.000122,
      0.000115,
      0.000108,
      0.000102,
      9.7e-05,
      9.3e-05,
      9e-05,
      8.9e-05,
      8.8e-05,
      8.9e-05,
      9.2e-05,
      9.7e-05,
      0.000105,
      0.000119,
      0.000143,
      0.000179,
      0.000235,
      0.000315,
      0.000427,
      0.000574,
      0.000759,
      0.000978,
      0.00122,
      0.001461,
      0.001671,
      0.001812,
      0.001851,
      0.001776,
      0.001594,
      0.00134,
      0.001059,
      0.00079,
      0.000561,
      0.000384,
      0.000257,
      0.000171,
      0.000116,
      8.2e-05,
      6.1e-05,
      4.7e-05,
      3.9e-05,
      3.3e-05,
      3e-05,
      2.7e-05,
      2.5e-05,
      2.4e-05,
      2.3e-05,
      2.3e-05,
      2.3e-05,
      2.3e-05,
      2.3e-05,
      2.4e-05,
      2.4e-05,
      2.3e-05,
      2.2e-05,
      2e-05,
      1.7e-05,
      1.5e-05,
      1.2e-05,
      1e-05,
      8e-06,
      6e-06,
      5e-06,
      4e-06,
      3e-06,
      3e-06,
      2e-06,
      2e-06,
      2e-06,
      1e-06,
      1e-06,
      1e-06,
      1e-06
    ]
  },
  "A/cat/USA/24-036311-001/2024_31ce322124": {
    "frequencies": [
      2e-06,
      2e-06,
      2e-06,
      2e-06,
      3e-06,
      3e-06,
      3e-06,
      3e-06,
      3e-06,
      4e-06,
      4e-06,
      4e-06,
      5e-06,
      5e-06,
      6e-06,
      7e-06,
      8e-06,
      9e-06,
      1e-05,
      1.1e-05,
      1.3e-05,
      1.5e-05,
      1.8e-05,
      2.1e-05,
      2.4e-05,
      2.9e-05,
      3.4e-05,
      4e-05,
      4.6e-05,
      5.3e-05,
      6e-05,
      6.7e-05,
      7.3e-05,
      8e-05,
      8.8e-05,
      0.0001,
      0.000117,
      0.000143,
      0.000179,
      0.000228,
      0.00029,
      0.000365,
      0.000451,
      0.000544,
      0.000638,
      0.000729,
      0.000812,
      0.000882,
      0.000934,
      0.000965,
      0.000974,
      0.000959,
      0.000918,
      0.000852,
      0.000764,
      0.000659,
      0.000548,
      0.000441,
      0.000349,
      0.000275,
      0.000221,
      0.000181,
      0.000152,
      0.000129,
      0.000112,
      9.8e-05,
      8.7e-05,
      7.9e-05,
      7.2e-05,
      6.7e-05,
      6.4e-05,
      6.2e-05,
      6.2e-05,
      6.3e-05,
      6.5e-05,
      6.8e-05
    ]
  },
  "A/cat/USA/24-036990-001/2024_9f4d895d19": {
    "frequencies": [
      2e-06,
      2e-06,
      2e-06,
      2e-06,
      2e-06,
      2e-06,
      2e-06,
      3e-06,
      3e-06,
      3e-06,
      3e-06,
      4e-06,
      4e-06,
      5e-06,
      5e-06,
      6e-06,
      7e-06,
      8e-06,
      9e-06,
      1e-05,
      1.1e-05,
      1.3e-05,
      1.5e-05,
      1.8e-05,
      2.1e-05,
      2.6e-05,
      3e-05,
      3.6e-05,
      4.2e-05,
      4.8e-05,
      5.5e-05,
      6.1e-05,
      6.6e-05,
      7.1e-05,
      7.7e-05,
      8.4e-05,
      9.5e-05,
      0.000112,
      0.000137,
      0.000173,
      0.000221,
      0.000283,
      0.000359,
      0.000448,
      0.000545,
      0.000648,
      0.000751,
      0.000851,
      0.000939,
      0.001012,
      0.001065,
      0.001092,
      0.001086,
      0.001045,
      0.000967,
      0.000855,
      0.000721,
      0.000581,
      0.000453,
      0.000347,
      0.000268,
      0.000212,
      0.000172,
      0.000144,
      0.000123,
      0.000108,
      9.6e-05,
      8.7e-05,
      8e-05,
      7.5e-05,
      7.2e-05,
      7e-05,
      7e-05,
      7.1e-05,
      7.4e-05,
      7.8e-05
    ]
  },
  "A/cat/USA/24-037232-001/2024_d48eb052c1": {
    "frequencies": [
      2e-06,
      2e-06,
      2e-06,
      2e-06,
      2e-06,
      2e-06,
      2e-06,
      3e-06,
      3e-06,
      3e-06,
      3e-06,
      4e-06,
      4e-06,
      5e-06,
      5e-06,
      6e-06,
      7e-06,
      8e-06,
      9e-06,
      1e-05,
      1.1e-05,
      1.3e-05,
      1.5e-05,
      1.8e-05,
      2.1e-05,
      2.6e-05,
      3e-05,
      3.6e-05,
      4.2e-05,
      4.8e-05,
      5.5e-05,
      6.1e-05,
      6.6e-05,
      7.1e-05,
      7.7e-05,
      8.4e-05,
      9.5e-05,
      0.000112,
      0.000137,
      0.000173,
      0.000221,
      0.000283,
      0.000359,
      0.000448,
      0.000545,
      0.000648,
      0.000751,
      0.000851,
      0.000939,
      0.001012,
      0.001065,
      0.001092,
      0.001086,
      0.001045,
      0.000967,
      0.000855,
      0.000721,
      0.000581,
      0.000453,
      0.000347,
      0.000268,
      0.000212,
      0.000172,
      0.000144,
      0.000123,
      0.000108,
      9.6e-05,
      8.7e-05,
      8e-05,
      7.5e-05,
      7.2e-05,
      7e-05,
      7e-05,
      7.1e-05,
      7.4e-05,
      7.8e-05
    ]
  },
  "A/cat/USA/24-037233-001/2024_23db536efd": {
    "frequencies": [
      2e-06,
      2e-06,
      2e-06,
      2e-06,
      2e-06,
      2e-06,
      2e-06,
      3e-06,
      3e-06,
      3e-06,
      3e-06,
      4e-06,
      4e-06,
      5e-06,
      5e-06,
      6e-06,
      7e-06,
      8e-06,
      9e-06,
      1e-05,
      1.1e-05,
      1.3e-05,
      1.5e-05,
      1.8e-05,
      2.1e-05,
      2.6e-05,
      3e-05,
      3.6e-05,
      4.2e-05,
      4.8e-05,
      5.5e-05,
      6.1e-05,
      6.6e-05,
      7.1e-05,
      7.7e-05,
      8.4e-05,
      9.5e-05,
      0.000112,
      0.000137,
      0.000173,
      0.000221,
      0.000283,
      0.000359,
      0.000448,
      0.000545,
      0.000648,
      0.000751,
      0.000851,
      0.000939,
      0.001012,
      0.001065,
      0.001092,
      0.001086,
      0.001045,
      0.000967,
      0.000855,
      0.000721,
      0.000581,
      0.000453,
      0.000347,
      0.000268,
      0.000212,
      0.000172,
      0.000144,
      0.000123,
      0.000108,
      9.6e-05,
      8.7e-05,
      8e-05,
      7.5e-05,
      7.2e-05,
      7e-05,
      7e-05,
      7.1e-05,
      7.4e-05,
      7.8e-05
    ]
  },
  "A/cat/USA/24-037236-001/2024_16d5623df5": {
    "frequencies": [
      2e-06,
      2e-06,
      2e-06,
      2e-06,
      2e-06,
      2e-06,
      2e-06,
      3e-06,
      3e-06,
      3e-06,
      3e-06,
      4e-06,
      4e-06,
      5e-06,
      5e-06,
      6e-06,
      7e-06,
      8e-06,
      9e-06,
      1e-05,
      1.1e-05,
      1.3e-05,
      1.5e-05,
      1.8e-05,
      2.1e-05,
      2.6e-05,
      3e-05,
      3.6e-05,
      4.2e-05,
      4.8e-05,
      5.5e-05,
      6.1e-05,
      6.6e-05,
      7.1e-05,
      7.7e-05,
      8.4e-05,
      9.5e-05,
      0.000112,
      0.000137,
      0.000173,
      0.000221,
      0.000283,
      0.000359,
      0.000448,
      0.000545,
      0.000648,
      0.000751,
      0.000851,
      0.000939,
      0.001012,
      0.001065,
      0.001092,
      0.001086,
      0.001045,
      0.000967,
      0.000855,
      0.000721,
      0.000581,
      0.000453,
      0.000347,
      0.000268,
      0.000212,
      0.000172,
      0.000144,
      0.000123,
      0.000108,
      9.6e-05,
      8.7e-05,
      8e-05,
      7.5e-05,
      7.2e-05,
      7e-05,
      7e-05,
      7.1e-05,
      7.4e-05,
      7.8e-05
    ]
  },
  "A/cat/USA/24-037237-001/2024_58991742bb": {
    "frequencies": [
      2e-06,
      2e-06,
      2e-06,
      2e-06,
      2e-06,
      2e-06,
      2e-06,
      3e-06,
      3e-06,
      3e-06,
      3e-06,
      4e-06,
      4e-06,
      5e-06,
      5e-06,
      6e-06,
      7e-06,
      8e-06,
      9e-06,
      1e-05,
      1.1e-05,
      1.3e-05,
      1.5e-05,
      1.8e-05,
      2.1e-05,
      2.6e-05,
      3e-05,
      3.6e-05,
      4.2e-05,
      4.8e-05,
      5.5e-05,
      6.1e-05,
      6.6e-05,
      7.1e-05,
      7.7e-05,
      8.4e-05,
      9.5e-05,
      0.000112,
      0.000137,
      0.000173,
      0.000221,
      0.000283,
      0.000359,
      0.000448,
      0.000545,
      0.000648,
      0.000751,
      0.000851,
      0.000939,
      0.001012,
      0.001065,
      0.001092,
      0.001086,
      0.001045,
      0.000967,
      0.000855,
      0.000721,
      0.000581,
      0.000453,
      0.000347,
      0.000268,
      0.000212,
      0.000172,
      0.000144,
      0.000123,
      0.000108,
      9.6e-05,
      8.7e-05,
      8e-05,
      7.5e-05,
      7.2e-05,
      7e-05,
      7e-05,
      7.1e-05,
      7.4e-05,
      7.8e-05
    ]
  },
  "A/cat/USA/24-037415-001/2024_d1bfb29ef1": {
    "frequencies": [
      2e-06,
      2e-06,
      2e-06,
      2e-06,
      2e-06,
      2e-06,
      2e-06,
      3e-06,
      3e-06,
      3e-06,
      3e-06,
      4e-06,
      4e-06,
      5e-06,
      5e-06,
      6e-06,
      7e-06,
      8e-06,
      9e-06,
      1e-05,
      1.2e-05,
      1.4e-05,
      1.6e-05,
      1.9e-05,
      2.2e-05,
      2.6e-05,
      3.1e-05,
      3.7e-05,
      4.3e-05,
      4.9e-05,
      5.6e-05,
      6.2e-05,
      6.7e-05,
      7.3e-05,
      7.9e-05,
      8.7e-05,
      9.8e-05,
      0.000116,
      0.000143,
      0.000181,
      0.000232,
      0.000296,
      0.000374,
      0.000463,
      0.000561,
      0.000662,
      0.000763,
      0.000858,
      0.000941,
      0.001007,
      0.001052,
      0.001071,
      0.001059,
      0.001012,
      0.000931,
      0.000819,
      0.000689,
      0.000555,
      0.000433,
      0.000333,
      0.000259,
      0.000206,
      0.000168,
      0.000141,
      0.000121,
      0.000106,
      9.4e-05,
      8.5e-05,
      7.8e-05,
      7.3e-05,
      7e-05,
      6.9e-05,
      6.8e-05,
      7e-05,
      7.2e-05,
      7.6e-05
    ]
  },
  "A/cat/USA/24-037415-002/2024_7b0ef00ed3": {
    "frequencies": [
      2e-06,
      2e-06,
      2e-06,
      2e-06,
      2e-06,
      2e-06,
      2e-06,
      3e-06,
      3e-06,
      3e-06,
      3e-06,
      4e-06,
      4e-06,
      5e-06,
      5e-06,
      6e-06,
      7e-06,
      8e-06,
      9e-06,
      1e-05,
      1.2e-05,
      1.4e-05,
      1.6e-05,
      1.9e-05,
      2.2e-05,
      2.6e-05,
      3.1e-05,
      3.7e-05,
      4.3e-05,
      4.9e-05,
      5.6e-05,
      6.2e-05,
      6.7e-05,
      7.3e-05,
      7.9e-05,
      8.7e-05,
      9.8e-05,
      0.000116,
      0.000143,
      0.000181,
      0.000232,
      0.000296,
      0.000374,
      0.000463,
      0.000561,
      0.000662,
      0.000763,
      0.000858,
      0.000941,
      0.001007,
      0.001052,
      0.001071,
      0.001059,
      0.001012,
      0.000931,
      0.000819,
      0.000689,
      0.000555,
      0.000433,
      0.000333,
      0.000259,
      0.000206,
      0.000168,
      0.000141,
      0.000121,
      0.000106,
      9.4e-05,
      8.5e-05,
      7.8e-05,
      7.3e-05,
      7e-05,
      6.9e-05,
      6.8e-05,
      7e-05,
      7.2e-05,
      7.6e-05
    ]
  },
  "A/cat/USA/24-037415-003/2024_13de27a63d": {
    "frequencies": [
      2e-06,
      2e-06,
      2e-06,
      2e-06,
      2e-06,
      2e-06,
      2e-06,
      3e-06,
      3e-06,
      3e-06,
      3e-06,
      4e-06,
      4e-06,
      5e-06,
      5e-06,
      6e-06,
      7e-06,
      8e-06,
      9e-06,
      1e-05,
      1.2e-05,
      1.4e-05,
      1.6e-05,
      1.9e-05,
      2.2e-05,
      2.6e-05,
      3.1e-05,
      3.7e-05,
      4.3e-05,
      4.9e-05,
      5.6e-05,
      6.2e-05,
      6.7e-05,
      7.3e-05,
      7.9e-05,
      8.7e-05,
      9.8e-05,
      0.000116,
      0.000143,
      0.000181,
      0.000232,
      0.000296,
      0.000374,
      0.000463,
      0.000561,
      0.000662,
      0.000763,
      0.000858,
      0.000941,
      0.001007,
      0.001052,
      0.001071,
      0.001059,
      0.001012,
      0.000931,
      0.000819,
      0.000689,
      0.000555,
      0.000433,
      0.000333,
      0.000259,
      0.000206,
      0.000168,
      0.000141,
      0.000121,
      0.000106,
      9.4e-05,
      8.5e-05,
      7.8e-05,
      7.3e-05,
      7e-05,
      6.9e-05,
      6.8e-05,
      7e-05,
      7.2e-05,
      7.6e-05
    ]
  },
  "A/cat/USA/24-037506-001/2024_6f59e9727a": {
    "frequencies": [
      2e-06,
      2e-06,
      2e-06,
      2e-06,
      2e-06,
      2e-06,
      2e-06,
      2e-06,
      3e-06,
      3e-06,
      3e-06,
      4e-06,
      4e-06,
      4e-06,
      5e-06,
      6e-06,
      7e-06,
      7e-06,
      8e-06,
      1e-05,
      1.1e-05,
      1.3e-05,
      1.5e-05,
      1.8e-05,
      2.1e-05,
      2.5e-05,
      3e-05,
      3.5e-05,
      4.1e-05,
      4.8e-05,
      5.4e-05,
      6e-05,
      6.5e-05,
      7e-05,
      7.5e-05,
      8.2e-05,
      9.2e-05,
      0.000108,
      0.000131,
      0.000165,
      0.000211,
      0.000271,
      0.000345,
      0.000432,
      0.000529,
      0.000633,
      0.000739,
      0.000843,
      0.000937,
      0.001017,
      0.001077,
      0.001112,
      0.001114,
      0.001078,
      0.001003,
      0.000891,
      0.000754,
      0.000609,
      0.000474,
      0.000362,
      0.000278,
      0.000218,
      0.000176,
      0.000147,
      0.000126,
      0.00011,
      9.7e-05,
      8.8e-05,
      8.1e-05,
      7.6e-05,
      7.3e-05,
      7.1e-05,
      7.1e-05,
      7.3e-05,
      7.5e-05,
      8e-05
    ]
  },
  "A/cat/USA/24-037806-001/2024_97e529b01a": {
    "frequencies": [
      1e-06,
      1e-06,
      2e-06,
      2e-06,
      2e-06,
      2e-06,
      2e-06,
      2e-06,
      2e-06,
      3e-06,
      3e-06,
      3e-06,
      4e-06,
      4e-06,
      5e-06,
      5e-06,
      6e-06,
      7e-06,
      8e-06,
      9e-06,
      1e-05,
      1.2e-05,
      1.4e-05,
      1.7e-05,
      2e-05,
      2.4e-05,
      2.8e-05,
      3.3e-05,
      3.9e-05,
      4.5e-05,
      5.1e-05,
      5.7e-05,
      6.2e-05,
      6.7e-05,
      7.1e-05,
      7.7e-05,
      8.5e-05,
      9.7e-05,
      0.000116,
      0.000144,
      0.000184,
      0.000237,
      0.000304,
      0.000387,
      0.000482,
      0.000588,
      0.0007,
      0.000814,
      0.000924,
      0.001025,
      0.001108,
      0.001168,
      0.001194,
      0.001178,
      0.001115,
      0.001006,
      0.000861,
      0.000699,
      0.000543,
      0.000411,
      0.000311,
      0.000239,
      0.00019,
      0.000156,
      0.000132,
      0.000115,
      0.000102,
      9.2e-05,
      8.5e-05,
      8e-05,
      7.7e-05,
      7.5e-05,
      7.5e-05,
      7.7e-05,
      8e-05,
      8.5e-05
    ]
  },
  "A/cat/USA/24-037808-001/2024_4309b539c7": {
    "frequencies": [
      1e-06,
      1e-06,
      2e-06,
      2e-06,
      2e-06,
      2e-06,
      2e-06,
      2e-06,
      2e-06,
      3e-06,
      3e-06,
      3e-06,
      4e-06,
      4e-06,
      5e-06,
      5e-06,
      6e-06,
      7e-06,
      8e-06,
      9e-06,
      1e-05,
      1.2e-05,
      1.4e-05,
      1.7e-05,
      2e-05,
      2.4e-05,
      2.8e-05,
      3.3e-05,
      3.9e-05,
      4.5e-05,
      5.1e-05,
      5.7e-05,
      6.2e-05,
      6.7e-05,
      7.1e-05,
      7.7e-05,
      8.5e-05,
      9.7e-05,
      0.000116,
      0.000144,
      0.000184,
      0.000237,
      0.000304,
      0.000387,
      0.000482,
      0.000588,
      0.0007,
      0.000814,
      0.000924,
      0.001025,
      0.001108,
      0.001168,
      0.001194,
      0.001178,
      0.001115,
      0.001006,
      0.000861,
      0.000699,
      0.000543,
      0.000411,
      0.000311,
      0.000239,
      0.00019,
      0.000156,
      0.000132,
      0.000115,
      0.000102,
      9.2e-05,
      8.5e-05,
      8e-05,
      7.7e-05,
      7.5e-05,
      7.5e-05,
      7.7e-05,
      8e-05,
      8.5e-05
    ]
  },
  "A/cat/USA/24-037809-001/2024_958f1066b6": {
    "frequencies": [
      1e-06,
      1e-06,
      2e-06,
      2e-06,
      2e-06,
      2e-06,
      2e-06,
      2e-06,
      2e-06,
      3e-06,
      3e-06,
      3e-06,
      4e-06,
      4e-06,
      5e-06,
      5e-06,
      6e-06,
      7e-06,
      8e-06,
      9e-06,
      1e-05,
      1.2e-05,
      1.4e-05,
      1.7e-05,
      2e-05,
      2.4e-05,
      2.8e-05,
      3.3e-05,
      3.9e-05,
      4.5e-05,
      5.1e-05,
      5.7e-05,
      6.2e-05,
      6.7e-05,
      7.1e-05,
      7.7e-05,
      8.5e-05,
      9.7e-05,
      0.000116,
      0.000144,
      0.000184,
      0.000237,
      0.000304,
      0.000387,
      0.000482,
      0.000588,
      0.0007,
      0.000814,
      0.000924,
      0.001025,
      0.001108,
      0.001168,
      0.001194,
      0.001178,
      0.001115,
      0.001006,
      0.000861,
      0.000699,
      0.000543,
      0.000411,
      0.000311,
      0.000239,
      0.00019,
      0.000156,
      0.000132,
      0.000115,
      0.000102,
      9.2e-05,
      8.5e-05,
      8e-05,
      7.7e-05,
      7.5e-05,
      7.5e-05,
      7.7e-05,
      8e-05,
      8.5e-05
    ]
  },
  "A/cat/USA/24-037985-002/2024_dcf93ae8b8": {
    "frequencies": [
      1e-06,
      2e-06,
      2e-06,
      2e-06,
      2e-06,
      2e-06,
      2e-06,
      2e-06,
      3e-06,
      3e-06,
      3e-06,
      3e-06,
      4e-06,
      4e-06,
      5e-06,
      6e-06,
      6e-06,
      7e-06,
      8e-06,
      9e-06,
      1.1e-05,
      1.3e-05,
      1.5e-05,
      1.7e-05,
      2.1e-05,
      2.5e-05,
      2.9e-05,
      3.5e-05,
      4.1e-05,
      4.7e-05,
      5.3e-05,
      5.9e-05,
      6.4e-05,
      6.9e-05,
      7.4e-05,
      8e-05,
      9e-05,
      0.000104,
      0.000126,
      0.000158,
      0.000202,
      0.000259,
      0.000331,
      0.000417,
      0.000514,
      0.000618,
      0.000726,
      0.000834,
      0.000934,
      0.001021,
      0.001089,
      0.001131,
      0.001141,
      0.001112,
      0.00104,
      0.000928,
      0.000789,
      0.000637,
      0.000496,
      0.000378,
      0.000288,
      0.000225,
      0.000181,
      0.00015,
      0.000128,
      0.000111,
      9.9e-05,
      8.9e-05,
      8.2e-05,
      7.7e-05,
      7.4e-05,
      7.3e-05,
      7.3e-05,
      7.4e-05,
      7.7e-05,
      8.1e-05
    ]
  },
  "A/cat/USA/24-037985-004/2024_0085102b19": {
    "frequencies": [
      1e-06,
      2e-06,
      2e-06,
      2e-06,
      2e-06,
      2e-06,
      2e-06,
      2e-06,
      3e-06,
      3e-06,
      3e-06,
      3e-06,
      4e-06,
      4e-06,
      5e-06,
      6e-06,
      6e-06,
      7e-06,
      8e-06,
      9e-06,
      1.1e-05,
      1.3e-05,
      1.5e-05,
      1.7e-05,
      2.1e-05,
      2.5e-05,
      2.9e-05,
      3.5e-05,
      4.1e-05,
      4.7e-05,
      5.3e-05,
      5.9e-05,
      6.4e-05,
      6.9e-05,
      7.4e-05,
      8e-05,
      9e-05,
      0.000104,
      0.000126,
      0.000158,
      0.000202,
      0.000259,
      0.000331,
      0.000417,
      0.000514,
      0.000618,
      0.000726,
      0.000834,
      0.000934,
      0.001021,
      0.001089,
      0.001131,
      0.001141,
      0.001112,
      0.00104,
      0.000928,
      0.000789,
      0.000637,
      0.000496,
      0.000378,
      0.000288,
      0.000225,
      0.000181,
      0.00015,
      0.000128,
      0.000111,
      9.9e-05,
      8.9e-05,
      8.2e-05,
      7.7e-05,
      7.4e-05,
      7.3e-05,
      7.3e-05,
      7.4e-05,
      7.7e-05,
      8.1e-05
    ]
  },
  "A/cat/USA/24-037985-008/2024_bafe734e8b": {
    "frequencies": [
      1e-06,
      2e-06,
      2e-06,
      2e-06,
      2e-06,
      2e-06,
      2e-06,
      2e-06,
      3e-06,
      3e-06,
      3e-06,
      3e-06,
      4e-06,
      4e-06,
      5e-06,
      6e-06,
      6e-06,
      7e-06,
      8e-06,
      9e-06,
      1.1e-05,
      1.3e-05,
      1.5e-05,
      1.7e-05,
      2.1e-05,
      2.5e-05,
      2.9e-05,
      3.5e-05,
      4.1e-05,
      4.7e-05,
      5.3e-05,
      5.9e-05,
      6.4e-05,
      6.9e-05,
      7.4e-05,
      8e-05,
      9e-05,
      0.000104,
      0.000126,
      0.000158,
      0.000202,
      0.000259,
      0.000331,
      0.000417,
      0.000514,
      0.000618,
      0.000726,
      0.000834,
      0.000934,
      0.001021,
      0.001089,
      0.001131,
      0.001141,
      0.001112,
      0.00104,
      0.000928,
      0.000789,
      0.000637,
      0.000496,
      0.000378,
      0.000288,
      0.000225,
      0.000181,
      0.00015,
      0.000128,
      0.000111,
      9.9e-05,
      8.9e-05,
      8.2e-05,
      7.7e-05,
      7.4e-05,
      7.3e-05,
      7.3e-05,
      7.4e-05,
      7.7e-05,
      8.1e-05
    ]
  },
  "A/cat/USA/24-037986-004/2024_2a1d43aeb5": {
    "frequencies": [
      1e-06,
      1e-06,
      1e-06,
      2e-06,
      2e-06,
      2e-06,
      2e-06,
      2e-06,
      2e-06,
      2e-06,
      3e-06,
      3e-06,
      3e-06,
      4e-06,
      4e-06,
      5e-06,
      6e-06,
      6e-06,
      7e-06,
      8e-06,
      1e-05,
      1.1e-05,
      1.3e-05,
      1.6e-05,
      1.9e-05,
      2.2e-05,
      2.7e-05,
      3.2e-05,
      3.7e-05,
      4.3e-05,
      4.9e-05,
      5.4e-05,
      5.9e-05,
      6.3e-05,
      6.7e-05,
      7.2e-05,
      7.8e-05,
      8.8e-05,
      0.000103,
      0.000126,
      0.00016,
      0.000206,
      0.000267,
      0.000344,
      0.000436,
      0.000541,
      0.000657,
      0.00078,
      0.000904,
      0.001023,
      0.00113,
      0.001216,
      0.001268,
      0.001277,
      0.001231,
      0.001128,
      0.000979,
      0.000801,
      0.000624,
      0.00047,
      0.00035,
      0.000265,
      0.000206,
      0.000167,
      0.00014,
      0.000121,
      0.000107,
      9.7e-05,
      8.9e-05,
      8.4e-05,
      8.1e-05,
      8e-05,
      8e-05,
      8.2e-05,
      8.6e-05,
      9.1e-05
    ]
  },
  "A/cat/USA/24-037986-006/2024_aa9c2db8fd": {
    "frequencies": [
      1e-06,
      1e-06,
      1e-06,
      2e-06,
      2e-06,
      2e-06,
      2e-06,
      2e-06,
      2e-06,
      2e-06,
      3e-06,
      3e-06,
      3e-06,
      4e-06,
      4e-06,
      5e-06,
      6e-06,
      6e-06,
      7e-06,
      8e-06,
      1e-05,
      1.1e-05,
      1.3e-05,
      1.6e-05,
      1.9e-05,
      2.2e-05,
      2.7e-05,
      3.2e-05,
      3.7e-05,
      4.3e-05,
      4.9e-05,
      5.4e-05,
      5.9e-05,
      6.3e-05,
      6.7e-05,
      7.2e-05,
      7.8e-05,
      8.8e-05,
      0.000103,
      0.000126,
      0.00016,
      0.000206,
      0.000267,
      0.000344,
      0.000436,
      0.000541,
      0.000657,
      0.00078,
      0.000904,
      0.001023,
      0.00113,
      0.001216,
      0.001268,
      0.001277,
      0.001231,
      0.001128,
      0.000979,
      0.000801,
      0.000624,
      0.00047,
      0.00035,
      0.000265,
      0.000206,
      0.000167,
      0.00014,
      0.000121,
      0.000107,
      9.7e-05,
      8.9e-05,
      8.4e-05,
      8.1e-05,
      8e-05,
      8e-05,
      8.2e-05,
      8.6e-05,
      9.1e-05
    ]
  },
  "A/cat/USA/24-037986-008/2024_e15ea2322f": {
    "frequencies": [
      1e-06,
      1e-06,
      1e-06,
      2e-06,
      2e-06,
      2e-06,
      2e-06,
      2e-06,
      2e-06,
      2e-06,
      3e-06,
      3e-06,
      3e-06,
      4e-06,
      4e-06,
      5e-06,
      6e-06,
      6e-06,
      7e-06,
      8e-06,
      1e-05,
      1.1e-05,
      1.3e-05,
      1.6e-05,
      1.9e-05,
      2.2e-05,
      2.7e-05,
      3.2e-05,
      3.7e-05,
      4.3e-05,
      4.9e-05,
      5.4e-05,
      5.9e-05,
      6.3e-05,
      6.7e-05,
      7.2e-05,
      7.8e-05,
      8.8e-05,
      0.000103,
      0.000126,
      0.00016,
      0.000206,
      0.000267,
      0.000344,
      0.000436,
      0.000541,
      0.000657,
      0.00078,
      0.000904,
      0.001023,
      0.00113,
      0.001216,
      0.001268,
      0.001277,
      0.001231,
      0.001128,
      0.000979,
      0.000801,
      0.000624,
      0.00047,
      0.00035,
      0.000265,
      0.000206,
      0.000167,
      0.00014,
      0.000121,
      0.000107,
      9.7e-05,
      8.9e-05,
      8.4e-05,
      8.1e-05,
      8e-05,
      8e-05,
      8.2e-05,
      8.6e-05,
      9.1e-05
    ]
  },
  "A/cat/USA/24-038392-001/2024_d758d7c256": {
    "frequencies": [
      2e-06,
      2e-06,
      2e-06,
      2e-06,
      2e-06,
      2e-06,
      2e-06,
      3e-06,
      3e-06,
      3e-06,
      3e-06,
      4e-06,
      4e-06,
      5e-06,
      5e-06,
      6e-06,
      7e-06,
      8e-06,
      9e-06,
      1e-05,
      1.1e-05,
      1.3e-05,
      1.5e-05,
      1.8e-05,
      2.1e-05,
      2.6e-05,
      3e-05,
      3.6e-05,
      4.2e-05,
      4.8e-05,
      5.5e-05,
      6.1e-05,
      6.6e-05,
      7.1e-05,
      7.7e-05,
      8.4e-05,
      9.5e-05,
      0.000112,
      0.000137,
      0.000173,
      0.000221,
      0.000283,
      0.000359,
      0.000448,
      0.000545,
      0.000648,
      0.000751,
      0.000851,
      0.000939,
      0.001012,
      0.001065,
      0.001092,
      0.001086,
      0.001045,
      0.000967,
      0.000855,
      0.000721,
      0.000581,
      0.000453,
      0.000347,
      0.000268,
      0.000212,
      0.000172,
      0.000144,
      0.000123,
      0.000108,
      9.6e-05,
      8.7e-05,
      8e-05,
      7.5e-05,
      7.2e-05,
      7e-05,
      7e-05,
      7.1e-05,
      7.4e-05,
      7.8e-05
    ]
  },
  "A/cat/USA/24-039057-001/2024_70b51722cc": {
    "frequencies": [
      1e-06,
      1e-06,
      1e-06,
      1e-06,
      1e-06,
      1e-06,
      1e-06,
      1e-06,
      2e-06,
      2e-06,
      2e-06,
      2e-06,
      3e-06,
      3e-06,
      3e-06,
      4e-06,
      4e-06,
      5e-06,
      6e-06,
      7e-06,
      8e-06,
      9e-06,
      1.1e-05,
      1.3e-05,
      1.6e-05,
      1.9e-05,
      2.3e-05,
      2.7e-05,
      3.2e-05,
      3.7e-05,
      4.3e-05,
      4.8e-05,
      5.2e-05,
      5.6e-05,
      5.9e-05,
      6.2e-05,
      6.5e-05,
      7e-05,
      7.8e-05,
      9.1e-05,
      0.000112,
      0.000143,
      0.000186,
      0.000245,
      0.000322,
      0.000417,
      0.000532,
      0.000666,
      0.000815,
      0.000975,
      0.001139,
      0.001296,
      0.001429,
      0.001518,
      0.001542,
      0.001482,
      0.001341,
      0.001134,
      0.0009,
      0.000679,
      0.000496,
      0.000361,
      0.000267,
      0.000206,
      0.000166,
      0.00014,
      0.000122,
      0.00011,
      0.000102,
      9.6e-05,
      9.3e-05,
      9.2e-05,
      9.3e-05,
      9.6e-05,
      0.000101,
      0.000108
    ]
  },
  "A/cat/USA/25-003476-002/2025_d6efef3158": {
    "frequencies": [
      0.0,
      0.0,
      0.0,
      0.0,
      0.0,
      0.0,
      0.0,
      0.0,
      0.0,
      1e-06,
      1e-06,
      1e-06,
      1e-06,
      1e-06,
      1e-06,
      1e-06,
      2e-06,
      2e-06,
      2e-06,
      3e-06,
      3e-06,
      4e-06,
      5e-06,
      6e-06,
      7e-06,
      9e-06,
      1.1e-05,
      1.4e-05,
      1.7e-05,
      2e-05,
      2.3e-05,
      2.7e-05,
      3e-05,
      3.3e-05,
      3.5e-05,
      3.7e-05,
      3.8e-05,
      3.9e-05,
      4e-05,
      4.2e-05,
      4.4e-05,
      4.7e-05,
      5.2e-05,
      6.2e-05,
      7.8e-05,
      0.000104,
      0.000145,
      0.000207,
      0.000301,
      0.000436,
      0.000627,
      0.000886,
      0.001217,
      0.001618,
      0.002053,
      0.002458,
      0.002745,
      0.002837,
      0.0027,
      0.002371,
      0.001934,
      0.001484,
      0.001085,
      0.000769,
      0.00054,
      0.000385,
      0.000284,
      0.000222,
      0.000186,
      0.000166,
      0.000157,
      0.000154,
      0.000158,
      0.000166,
      0.000179,
      0.000196
    ]
  },
  "A/cat/USA/25-003476-003/2025_c05a9136f2": {
    "frequencies": [
      0.0,
      0.0,
      0.0,
      0.0,
      0.0,
      0.0,
      0.0,
      0.0,
      0.0,
      1e-06,
      1e-06,
      1e-06,
      1e-06,
      1e-06,
      1e-06,
      1e-06,
      2e-06,
      2e-06,
      2e-06,
      3e-06,
      3e-06,
      4e-06,
      5e-06,
      6e-06,
      7e-06,
      9e-06,
      1.1e-05,
      1.4e-05,
      1.7e-05,
      2e-05,
      2.3e-05,
      2.7e-05,
      3e-05,
      3.3e-05,
      3.5e-05,
      3.7e-05,
      3.8e-05,
      3.9e-05,
      4e-05,
      4.2e-05,
      4.4e-05,
      4.7e-05,
      5.2e-05,
      6.2e-05,
      7.8e-05,
      0.000104,
      0.000145,
      0.000207,
      0.000301,
      0.000436,
      0.000627,
      0.000886,
      0.001217,
      0.001618,
      0.002053,
      0.002458,
      0.002745,
      0.002837,
      0.0027,
      0.002371,
      0.001934,
      0.001484,
      0.001085,
      0.000769,
      0.00054,
      0.000385,
      0.000284,
      0.000222,
      0.000186,
      0.000166,
      0.000157,
      0.000154,
      0.000158,
      0.000166,
      0.000179,
      0.000196
    ]
  },
  "A/cat/USA/25-004391-001/2025_2f5efa36b8": {
    "frequencies": [
      0.0,
      0.0,
      0.0,
      0.0,
      0.0,
      0.0,
      0.0,
      0.0,
      0.0,
      0.0,
      0.0,
      1e-06,
      1e-06,
      1e-06,
      1e-06,
      1e-06,
      1e-06,
      1e-06,
      2e-06,
      2e-06,
      2e-06,
      3e-06,
      4e-06,
      4e-06,
      6e-06,
      7e-06,
      9e-06,
      1.1e-05,
      1.3e-05,
      1.6e-05,
      1.9e-05,
      2.2e-05,
      2.4e-05,
      2.7e-05,
      2.9e-05,
      3.1e-05,
      3.2e-05,
      3.4e-05,
      3.5e-05,
      3.6e-05,
      3.7e-05,
      3.9e-05,
      4.1e-05,
      4.6e-05,
      5.5e-05,
      6.9e-05,
      9.2e-05,
      0.000131,
      0.000192,
      0.000287,
      0.000432,
      0.000645,
      0.000943,
      0.001339,
      0.00182,
      0.002338,
      0.0028,
      0.003105,
      0.003167,
      0.002975,
      0.002588,
      0.002106,
      0.001619,
      0.001193,
      0.000855,
      0.000608,
      0.000437,
      0.000325,
      0.000255,
      0.000214,
      0.000193,
      0.000185,
      0.000186,
      0.000194,
      0.00021,
      0.000231
    ]
  },
  "A/cat/USA/25-004756-001/2025_224407ca76": {
    "frequencies": [
      0.0,
      0.0,
      0.0,
      0.0,
      0.0,
      0.0,
      0.0,
      0.0,
      0.0,
      0.0,
      0.0,
      1e-06,
      1e-06,
      1e-06,
      1e-06,
      1e-06,
      1e-06,
      1e-06,
      2e-06,
      2e-06,
      2e-06,
      3e-06,
      4e-06,
      4e-06,
      6e-06,
      7e-06,
      9e-06,
      1.1e-05,
      1.3e-05,
      1.6e-05,
      1.9e-05,
      2.2e-05,
      2.4e-05,
      2.7e-05,
      2.9e-05,
      3.1e-05,
      3.2e-05,
      3.4e-05,
      3.5e-05,
      3.6e-05,
      3.7e-05,
      3.9e-05,
      4.1e-05,
      4.6e-05,
      5.5e-05,
      6.9e-05,
      9.2e-05,
      0.000131,
      0.000192,
      0.000287,
      0.000432,
      0.000645,
      0.000943,
      0.001339,
      0.00182,
      0.002338,
      0.0028,
      0.003105,
      0.003167,
      0.002975,
      0.002588,
      0.002106,
      0.001619,
      0.001193,
      0.000855,
      0.000608,
      0.000437,
      0.000325,
[truncated: 8,540,395 more chars]
