# Supplementary material for: Next-Generation Sequencing Strategies During the 2024–2025 Avian Influenza A(H5N1) Emergency Response in the U.S
Source: Viruses. 2026 Apr 21;18(4):482. doi: 10.3390/v18040482 (PMC13120661; doi:10.3390/v18040482)
Supplement: Supplementary file 1 [file viruses-18-00482-s001.zip › Nextstrain-Builds-HA-NA-PB2/2025-06-17_D11_HA.json]

{"version": "v2", "meta": {"title": "A/H5 HA Build: Available Private Data with D1.X like HA Segment", "updated": "2025-07-24", "build_url": "https://github.com/uee9/HumanH5N1Phylogenetics/tree/main", "maintainers": [{"name": "CDC/NCIRD/ID", "url": "https://www.cdc.gov/ncird/flu.html"}], "display_defaults": {"map_triplicate": true}, "genome_annotations": {"nuc": {"end": 1704, "start": 1, "strand": "+", "type": "source", "seqid": "References/H5N1_HA.gb"}, "HA": {"end": 1704, "seqid": "References/H5N1_HA.gb", "start": 49, "strand": "+", "type": "CDS"}, "HA-SigPep": {"end": 48, "seqid": "References/H5N1_HA.gb", "start": 1, "strand": "+", "type": "CDS"}}, "colorings": [{"key": "num_date", "title": "Sampling date", "type": "continuous"}, {"key": "gt", "title": "Genotype", "type": "categorical"}, {"key": "region", "title": "Region", "type": "categorical", "scale": [["Africa", "#ef7b12"], ["Europe", "#1bd204"], ["North America", "#0028e6"], ["Southern Asia", "#f97963"], ["Western Asia", "#ffbeb2"], ["Southeastern Asia", "#e22b31"], ["Eastern Asia", "#9e002a"], ["Central Asia", "#da614e"]]}, {"key": "country", "title": "Country", "type": "categorical", "scale": [["Spain", "#A6CEE3"], ["Japan", "#8FBFDB"], ["Belgium", "#79B1D3"], ["United States", "#62A3CB"], ["France", "#4C94C3"], ["Vietnam", "#3586BB"], ["United Kingdom", "#1F78B4"], ["Czech Republic", "#3789AD"], ["Nigeria", "#509AA6"], ["Bulgaria", "#68AB9F"], ["Italy", "#81BC98"], ["Netherlands", "#99CD91"], ["South Korea", "#B2DF8A"], ["Canada", "#9CD47A"], ["Denmark", "#87CA6A"], ["Russia", "#72BF5A"], ["Poland", "#5DB44B"], ["Georgia", "#48AA3B"], ["Finland", "#33A02C"], ["Bangladesh", "#549F3E"], ["Moldova", "#759E50"], ["Mexico", "#969D62"], ["Sweden", "#B89B74"], ["China", "#D99B86"], ["Germany", "#FB9A99"], ["Austria", "#F78484"], ["Niger", "#F36F6F"], ["Hong Kong", "#EF595A"], ["Slovakia", "#EB4445"], ["Albania", "#E72F30"], ["Norway", "#E31A1C"], ["Croatia", "#E73529"], ["Slovenia", "#EB5137"], ["Romania", "#F06C45"], ["Ghana", "#F48853"], ["Laos", "#F8A361"], ["Iraq", "#FDBF6F"], ["Egypt", "#FDB45C"], ["Israel", "#FDA949"], ["South Africa", "#FE9E37"], ["Senegal", "#FE9424"], ["Ireland", "#FE8912"], ["Latvia", "#FF7F00"], ["Kosovo", "#F68723"], ["Kazakhstan", "#ED9047"], ["Portugal", "#E4986B"], ["Iceland", "#DBA18E"], ["Switzerland", "#D2A9B2"], ["Greece", "#CAB2D6"], ["Estonia", "#BA9ECC"], ["India", "#AA8BC2"], ["Hungary", "#9A77B8"], ["Benin", "#8A64AE"], ["Luxembourg", "#7950A3"], ["Cyprus", "#6A3D9A"], ["Svalbard And Jan Mayen", "#825D99"], ["Isle of Man", "#B49D99"], ["Macedonia", "#CDBE99"], ["Cambodia", "#E6DE99"], ["Mali", "#FFFF99"], ["Burkina Faso", "#F2E386"], ["Lithuania", "#E5C773"], ["Serbia", "#D8AC60"], ["Gambia", "#CB904D"], ["Jersey", "#BE743A"], ["Philippines", "#B15928"]]}, {"key": "state", "title": "State", "type": "categorical", "scale": [["AL", "#e6194B"], ["AK", "#3cb44b"], ["AZ", "#ffe119"], ["AR", "#4363d8"], ["CA", "#f58231"], ["CO", "#911eb4"], ["CT", "#42d4f4"], ["DE", "#f032e6"], ["FL", "#fabed4"], ["GA", "#469990"], ["HI", "#dcbeff"], ["ID", "#9A6324"], ["IL", "#fffac8"], ["IN", "#800000"], ["IA", "#aaffc3"], ["KS", "#808000"], ["KY", "#ffd8b1"], ["LA", "#000075"], ["ME", "#a9a9a9"], ["MT", "#ffffff"], ["NE", "#000000"], ["NV", "#5d8aa8"], ["NH", "#f0f8ff"], ["NJ", "#e32636"], ["NM", "#ffbf00"], ["NY", "#cd9575"], ["NC", "#7fffd4"], ["ND", "#4b5320"], ["OH", "#a52a2a"], ["OK", "#007fff"], ["OR", "#89cff0"], ["MD", "#ffe135"], ["MA", "#848482"], ["MI", "#bcd4e6"], ["MN", "#9f8170"], ["MS", "#ffe4c4"], ["MO", "#ffebcd"], ["PA", "#a2a2d0"], ["SC", "#cc5500"], ["SD", "#fff600"], ["TN", "#007ba7"], ["TX", "#f7e7ce"], ["UT", "#36454f"], ["VT", "#7fff00"], ["VA", "#d2691e"], ["WA", "#0047ab"], ["WV", "#b87333"], ["WI", "#dc143c"], ["WY", "#40e0d0"], ["PR", "#004EF1"], ["AB", "#FFD700"], ["BC", "#FF6347"], ["NS", "#FF1493"], ["ON", "#32CD32"], ["PE", "#FF4500"], ["QC", "#FFD700"], ["SK", "#FF8C00"]]}, {"key": "isl_subtype", "title": "Subtype", "type": "categorical"}, {"key": "ha_genetic_group", "title": "HA Genetic Group", "type": "categorical", "scale": [["2.3.4.4b", "#9BC6FF"]]}, {"key": "genotype", "title": "Genoflu Genotype", "type": "categorical"}, {"key": "segment_lineage", "title": "Genoflu Segment Lineage", "type": "categorical"}, {"key": "host", "title": "Host", "type": "categorical", "scale": [["mute swan", "#A6CEE3"], ["hooded crane", "#9FC9E0"], ["chicken", "#98C5DE"], ["mallard", "#91C0DB"], ["gull", "#8ABCD9"], ["turkey", "#83B8D6"], ["goose", "#7CB3D4"], ["Eurasian wigeon", "#75AFD2"], ["western gull", "#6EAACF"], ["Muscovy duck", "#67A6CD"], ["duck", "#60A2CA"], ["crane", "#5A9DC8"], ["great cormorant", "#5399C6"], ["Eurasian griffon", "#4C94C3"], ["canada goose", "#4590C1"], ["black-headed gull", "#3E8CBE"], ["bobcat", "#3787BC"], ["cattle", "#3083BA"], ["herring gull", "#297EB7"], ["human", "#227AB5"], ["common kestrel", "#227AB3"], ["bird", "#297FB0"], ["snow goose", "#3184AE"], ["swan", "#388AAC"], ["crow", "#408FAA"], ["American wigeon", "#4894A8"], ["dog", "#4F9AA6"], ["pheasant", "#579FA3"], ["eagle", "#5EA4A1"], ["common whooper", "#66A99F"], ["African ostrich", "#6DAF9D"], ["peregrine falcon", "#75B49B"], ["mink", "#7CB999"], ["Northern goshawk", "#84BE97"], ["barn owl", "#8BC494"], ["Eurasian jay", "#93C992"], ["barnacle goose", "#9ACE90"], ["lammergeier", "#A2D38E"], ["wild turkey", "#A9D98C"], ["tundra swan", "#B1DE8A"], ["sample", "#ACDC85"], ["bald eagle", "#A5D880"], ["guineafowl", "#9FD57C"], ["large-billed crow", "#98D277"], ["grey heron", "#92CF72"], ["common buzzard", "#8BCB6D"], ["domestic goose", "#85C868"], ["New World quails", "#7EC563"], ["egret", "#78C25F"], ["domestic cat", "#71BF5A"], ["Indian spot-billed duck", "#6BBB55"], ["tern", "#64B850"], ["green-winged teal", "#5EB54B"], ["northern pintail", "#57B247"], ["waterfowl", "#51AE42"], ["hawk", "#4AAB3D"], ["common tern", "#44A838"], ["red fox", "#3DA533"], ["white stork", "#37A22F"], ["bufflehead", "#369F2E"], ["grebe", "#409F33"], ["Common raven", "#4B9F39"], ["pelican", "#559E3E"], ["Passerine", "#5F9E44"], ["dabbling duck", "#699E49"], ["canada goose", "#749E4F"], ["knot", "#7E9D55"], ["white-fronted goose", "#889D5A"], ["common goldeneye", "#929D60"], ["great crested grebe", "#9D9C65"], ["common gull", "#A79C6B"], ["Eurasian eagle-owl", "#B19C70"], ["Arctic fox", "#BB9B76"], ["red tailed hawk", "#C59B7C"], ["magpie", "#D09B81"], ["rhea", "#DA9A87"], ["heron", "#E49A8C"], ["common teal", "#EE9A92"], ["helmeted guineafowl", "#F99A97"], ["brown-headed gull", "#F88E8D"], ["domestic ferret", "#F78786"], ["California condor", "#F68080"], ["bar-headed goose", "#F57A7A"], ["red shouldered hawk", "#F37373"], ["stork", "#F26D6D"], ["glaucous gull", "#F16667"], ["penguin", "#F06060"], ["swab", "#EE595A"], ["bean goose", "#ED5353"], ["kelp gull", "#EC4C4D"], ["skunk", "#EB4647"], ["snowy owl", "#EA3F40"], ["yellow-legged gull", "#E8383A"], ["Eurasian spoonbill", "#E73233"], ["curlew", "#E62B2D"], ["slaty-backed gull", "#E52527"], ["European peacock", "#E31E20"], ["ring-necked duck", "#E31C1D"], ["owl", "#E42421"], ["Eurasian curlew", "#E62D25"], ["great egret", "#E73529"], ["spur-winged goose", "#E83E2E"], ["vulture", "#EA4632"], ["black turnstone", "#EB4E36"], ["thick-billed murre", "#EC573A"], ["red knot", "#EE5F3F"], ["mountain hawk-eagle", "#EF6843"], ["white-winged scoter", "#F07047"], ["spot-billed duck", "#F1794B"], ["cat", "#F38150"], ["sanderling", "#F48A54"], ["mew gull", "#F59258"], ["oystercatcher", "#F79A5C"], ["great skua", "#F8A361"], ["common murre", "#F9AB65"], ["common magpie", "#FBB469"], ["whiskered tern", "#FCBC6D"], ["great horned owl", "#FDBC6A"], ["white stork", "#FDB965"], ["peafowl", "#FDB65F"], ["gadwall", "#FDB259"], ["Sandwich tern", "#FDAF54"], ["little egret", "#FDAC4E"], ["Eurasian scops owl", "#FDA848"], ["Northern fulmar", "#FDA543"], ["Australian pelican", "#FDA23D"], ["little grebe", "#FD9F37"], ["feces", "#FE9B32"], ["mountain lion", "#FE982C"], ["coot", "#FE9526"], ["tufted duck", "#FE9221"], ["Ring-necked pheasant", "#FE8E1B"], ["pigeon", "#FE8B15"], ["african jacana", "#FE8810"], ["saddleback dolphin", "#FE840A"], ["emu", "#FE8104"], ["garganey", "#FE7F01"], ["Northern shoveler", "#FB820C"], ["teal", "#F98417"], ["blackbird", "#F68722"], ["European polecat", "#F3892D"], ["green winged teal", "#F08C38"], ["mammal", "#EE8F43"], ["ermine", "#EB914E"], ["Ural owl", "#E89459"], ["lesser black-backed gull", "#E69664"], ["dunlin", "#E3996F"], ["cackling goose", "#E09C7A"], ["black swan", "#DD9E85"], ["turkey vulture", "#DBA190"], ["greater white-fronted goose", "#D8A49B"], ["Greater flamingo", "#D5A6A6"], ["seal", "#D3A9B1"], ["sparrow", "#D0ABBC"], ["Snowy plover", "#CDAEC7"], ["great black-backed gull", "#CAB1D2"], ["glaucous-winged gull", "#C6AED4"], ["Eurasian nightjar", "#C1A8D0"], ["harbor seal", "#BDA2CD"], ["mandarin duck", "#B89CCA"], ["cormorant", "#B396C7"], ["eagle-owl", "#AE90C4"], ["ruddy shelduck", "#A98AC1"], ["brent goose", "#A484BE"], ["pink-footed goose", "#9F7EBB"], ["Eurasian sparrowhawk", "#9A78B8"], ["cooper's hawk", "#9572B5"], ["american crow", "#906CB2"], ["white-tailed eagle", "#8B66AF"], ["northern gannet", "#8760AC"], ["arctic tern", "#825AA9"], ["brown bear", "#7D54A5"], ["common quail", "#784EA2"], ["hooded merganser", "#73489F"], ["flamingo", "#6E429C"], ["falcon", "#6A3D99"], ["African sacred ibis", "#724799"], ["wood duck", "#795199"], ["Indian peafowl", "#815B99"], ["jackdaw", "#896599"], ["bear", "#906F99"], ["shearwaters and petrels", "#987999"], ["red breasted merganser", "#A08399"], ["common eider", "#A78D99"], ["dove", "#AF9799"], ["sea otter", "#B6A199"], ["surf scoter", "#BEAB99"], ["raccoon dog", "#C6B599"], ["black-legged kittiwake", "#CDBE99"], ["ruddy turnstone", "#D5C899"], ["partridge", "#DDD299"], ["tiger", "#E4DC99"], ["great blue heron", "#ECE699"], ["animal", "#F3F099"], ["ancient murrelet", "#FBFA99"], ["polar bear", "#FCFA95"], ["guinea fowl", "#F8F190"], ["burrowing owl", "#F4E98A"], ["black kite", "#F0E084"], ["mouse", "#ECD87E"], ["peafowls", "#E8CF78"], ["blue-winged teal", "#E4C773"], ["black crowned night heron", "#E0BE6D"], ["American wigeon", "#DCB667"], ["rodent", "#D8AD61"], ["scaup", "#D4A55C"], ["moorhen", "#D09C56"], ["trumpeter swan", "#CC9450"], ["long-eared owl", "#C88B4A"], ["blow fly", "#C48344"], ["house mouse", "#C07A3F"], ["Eurasian oystercatcher", "#BC7239"], ["Egyptian goose", "#B86933"], ["long-tailed jaeger", "#B4612D"], ["merganser", "#B15928"]]}, {"key": "host_generic", "title": "Host Generic", "type": "categorical", "scale": [["human", "#F5BB00"], ["avian", "#367588"], ["cattle", "#420042"], ["poultry", "#63C305"]]}, {"key": "internal_date", "title": "Internal Date", "type": "categorical"}, {"key": "bi_ambig_count", "title": "Bi-ambigous Base Count", "type": "categorical", "scale": [["Zero", "#808080"], ["One", "#00008B"], ["Two", "#008000"], ["Three", "#90EE90"], ["Four", "#f2ba49"]]}, {"key": "tri_ambig_count", "title": "Tri-ambigous Base Count", "type": "categorical", "scale": [["Zero", "#808080"], ["One", "#00008B"]]}, {"key": "N_count", "title": "N Base Count", "type": "categorical", "scale": [["Zero", "#808080"], ["One", "#00008B"], ["Greater than Six", "#FF0000"]]}, {"key": "confidence", "title": "confidence", "type": "continuous"}], "filters": ["county", "country", "region", "state", "isl_subtype", "ha_genetic_group", "segment_lineage", "genotype", "passage", "data_source", "isolate_submitter", "base_id", "primary_identifier", "originator", "reason_for_submission", "tn_93_dist_d11", "internal_date", "isolate_hash", "strain_name", "host", "ambig_present", "N_present", "ambig_positions_NT", "host_generic"], "geo_resolutions": [{"key": "region", "demes": {"Western Asia": {"latitude": 23.90358925, "longitude": 54.30718994}, "Eastern Asia": {"latitude": 36.61687469, "longitude": 103.7974091}, "Southeastern Asia": {"latitude": 3.615259171, "longitude": 114.7237778}, "Central Asia": {"latitude": 41.75716782, "longitude": 63.13296509}, "Africa": {"latitude": -0.837881744, "longitude": 15.21965694}, "North America": {"latitude": 39.52654648, "longitude": -99.14386749}, "Southern Asia": {"latitude": 22.90909386, "longitude": 79.58556366}, "Europe": {"latitude": 51.08763885, "longitude": 10.37213421}}}, {"key": "country", "demes": {"Albania": {"latitude": 41.14245224, "longitude": 20.04982948}, "Svalbard And Jan Mayen": {"latitude": 78.67160034, "longitude": 16.64189911}, "Italy": {"latitude": 43.52947617, "longitude": 12.14884949}, "Germany": {"latitude": 51.08763885, "longitude": 10.37213421}, "Lithuania": {"latitude": 55.32596207, "longitude": 23.89189148}, "Ireland": {"latitude": 53.17403412, "longitude": -8.134511948}, "Georgia": {"latitude": 42.16856003, "longitude": 43.50778961}, "Croatia": {"latitude": 45.15944672, "longitude": 16.42389297}, "Nigeria": {"latitude": 9.595108032, "longitude": 8.089606285}, "Gambia": {"latitude": 13.44965363, "longitude": -15.39601803}, "Portugal": {"latitude": 39.67739868, "longitude": -7.977615356}, "Cyprus": {"latitude": 34.91666794, "longitude": 33.00600433}, "Iceland": {"latitude": 64.99575043, "longitude": -18.57397079}, "Serbia": {"latitude": 44.22150421, "longitude": 20.7895813}, "France": {"latitude": 46.62011719, "longitude": 2.452757359}, "Estonia": {"latitude": 58.6859169, "longitude": 25.83217049}, "Austria": {"latitude": 47.58549881, "longitude": 14.1264782}, "Belgium": {"latitude": 50.63981247, "longitude": 4.640645504}, "Greece": {"latitude": 39.47906876, "longitude": 22.5846386}, "Latvia": {"latitude": 56.85085297, "longitude": 24.91237068}, "Mali": {"latitude": 17.34581375, "longitude": -3.542687893}, "Benin": {"latitude": 9.641753197, "longitude": 2.327845335}, "Hungary": {"latitude": 47.16277695, "longitude": 19.39559364}, "Ghana": {"latitude": 7.953451157, "longitude": -1.21676898}, "Poland": {"latitude": 52.12759399, "longitude": 19.39011765}, "Switzerland": {"latitude": 46.79785156, "longitude": 8.208660126}, "Finland": {"latitude": 64.50497437, "longitude": 26.28355026}, "Netherlands": {"latitude": 52.2821579, "longitude": 5.642136574}, "Canada": {"latitude": 57.93468094, "longitude": -102.3657684}, "United States": {"latitude": 39.52654648, "longitude": -99.14386749}, "Jersey": {"latitude": 49.21837616, "longitude": -2.126876593}, "Slovenia": {"latitude": 46.11555481, "longitude": 14.80444622}, "Spain": {"latitude": 40.39977264, "longitude": -3.563365221}, "South Korea": {"latitude": 36.46069336, "longitude": 127.8708649}, "Israel": {"latitude": 31.46110153, "longitude": 35.00445175}, "Bulgaria": {"latitude": 42.76889801, "longitude": 25.21552277}, "Iraq": {"latitude": 33.03970337, "longitude": 43.74353027}, "Burkina Faso": {"latitude": 12.26953697, "longitude": -1.754568458}, "Kazakhstan": {"latitude": 48.15717316, "longitude": 67.29307556}, "Vietnam": {"latitude": 16.65169525, "longitude": 106.301178}, "Philippines": {"latitude": 15.95690918, "longitude": 121.4155273}, "Macedonia": {"latitude": 41.59531021, "longitude": 21.68211365}, "Egypt": {"latitude": 26.49593163, "longitude": 29.86189842}, "Slovakia": {"latitude": 48.70547104, "longitude": 19.47905159}, "Russia": {"latitude": 61.66149139, "longitude": 99.0623703}, "China": {"latitude": 36.61687469, "longitude": 103.7974091}, "Senegal": {"latitude": 14.36624336, "longitude": -14.47348881}, "Hong Kong": {"latitude": 22.43918419, "longitude": 114.139183}, "Kosovo": {"latitude": 42.6026001, "longitude": 20.90299988}, "Denmark": {"latitude": 56.24045944, "longitude": 9.355995178}, "Czech Republic": {"latitude": 49.73340988, "longitude": 15.31240082}, "United Kingdom": {"latitude": 53.93779755, "longitude": -2.506889582}, "South Africa": {"latitude": -29.00987244, "longitude": 25.15649796}, "Niger": {"latitude": 17.41912651, "longitude": 9.385464668}, "Bangladesh": {"latitude": 23.89751244, "longitude": 90.22405243}, "Romania": {"latitude": 45.85242844, "longitude": 24.97293282}, "Norway": {"latitude": 64.23783112, "longitude": 13.90841579}, "Cambodia": {"latitude": 12.72097397, "longitude": 104.9079361}, "Mexico": {"latitude": 23.94102287, "longitude": -102.5051422}, "Japan": {"latitude": 36.65005112, "longitude": 137.9854279}, "Isle of Man": {"latitude": 54.22419739, "longitude": -4.538738251}, "Laos": {"latitude": 18.5021801, "longitude": 103.7377243}, "India": {"latitude": 22.90909386, "longitude": 79.58556366}, "Sweden": {"latitude": 62.83810425, "longitude": 16.7330761}, "Luxembourg": {"latitude": 49.76724625, "longitude": 6.071826935}, "Moldova": {"latitude": 47.19499207, "longitude": 28.45673752}}}, {"key": "state", "demes": {"MT": {"latitude": 39.055, "longitude": -76.7909}, "UT": {"latitude": 39.3055, "longitude": -111.6703}, "KY": {"latitude": 37.5347, "longitude": -85.3021}, "IA": {"latitude": 42.0751, "longitude": -93.496}, "KS": {"latitude": 38.4937, "longitude": -98.3804}, "NV": {"latitude": 44.3467, "longitude": -85.4102}, "FL": {"latitude": 28.6305, "longitude": -82.4497}, "AK": {"latitude": 64.0685, "longitude": -152.2782}, "AR": {"latitude": 34.8938, "longitude": -92.4426}, "TN": {"latitude": 35.858, "longitude": -86.3505}, "TX": {"latitude": 31.4757, "longitude": -99.3312}, "OH": {"latitude": 43.6805, "longitude": -71.5811}, "PA": {"latitude": 40.8781, "longitude": -77.7996}, "OK": {"latitude": 40.1907, "longitude": -74.6728}, "IL": {"latitude": 40.0417, "longitude": -89.1965}, "ND": {"latitude": 39.3289, "longitude": -116.6312}, "PR": {"latitude": 18.4663, "longitude": -66.1057}, "WY": {"latitude": 42.9957, "longitude": -107.5512}, "NC": {"latitude": 41.5378, "longitude": -99.7951}, "ON": {"latitude": 51.2538, "longitude": -85.3232}, "NJ": {"latitude": 32.7364, "longitude": -89.6678}, "MI": {"latitude": 47.4501, "longitude": -100.4659}, "ME": {"latitude": 45.3695, "longitude": -69.2428}, "LA": {"latitude": 31.0689, "longitude": -91.9968}, "NY": {"latitude": 47.0527, "longitude": -109.6333}, "IN": {"latitude": 39.8942, "longitude": -86.2816}, "VT": {"latitude": 44.0687, "longitude": -72.6658}, "QC": {"latitude": 52.9399, "longitude": -71.2091}, "CA": {"latitude": 37.1841, "longitude": -119.4696}, "AL": {"latitude": 32.7794, "longitude": -86.8287}, "SC": {"latitude": 33.9169, "longitude": -80.8964}, "MO": {"latitude": 43.9336, "longitude": -120.5583}, "DE": {"latitude": 38.9896, "longitude": -75.505}, "NH": {"latitude": 46.2807, "longitude": -94.3053}, "WI": {"latitude": 44.6243, "longitude": -89.9941}, "NS": {"latitude": 44.682, "longitude": -63.7443}, "CT": {"latitude": 41.6219, "longitude": -72.7273}, "NM": {"latitude": 38.3566, "longitude": -92.458}, "ID": {"latitude": 44.3509, "longitude": -114.613}, "OR": {"latitude": 34.4071, "longitude": -106.1126}, "GA": {"latitude": 32.6415, "longitude": -83.4426}, "PE": {"latitude": 46.5107, "longitude": -63.4168}, "HI": {"latitude": 20.2927, "longitude": -156.3737}, "WV": {"latitude": 38.6409, "longitude": -80.6227}, "CO": {"latitude": 38.9972, "longitude": -105.5478}, "AB": {"latitude": 53.7267, "longitude": -116.538}, "MD": {"latitude": 42.9538, "longitude": -75.5268}, "BC": {"latitude": 49.260695, "longitude": -123.118383}, "AZ": {"latitude": 34.2744, "longitude": -111.6602}, "SD": {"latitude": 44.4443, "longitude": -100.2263}, "SK": {"latitude": 52.9399, "longitude": -106.4509}, "MN": {"latitude": 40.2862, "longitude": -82.7937}, "MA": {"latitude": 35.5557, "longitude": -79.3877}, "WA": {"latitude": 47.3826, "longitude": -120.4472}, "VA": {"latitude": 37.5215, "longitude": -78.8537}, "NE": {"latitude": 42.2596, "longitude": -71.8083}, "MS": {"latitude": 35.5889, "longitude": -97.4943}}}], "panels": ["tree", "map", "entropy", "frequencies"]}, "tree": {"name": "NODE_0000005", "node_attrs": {"div": 0, "num_date": {"value": 2020.27, "confidence": [2019.549, 2020.337]}, "region": {"value": "Western Asia", "confidence": {"Western Asia": 0.559, "Europe": 0.349, "Central Asia": 0.0707, "Africa": 0.0211}, "entropy": 0.964}, "country": {"value": "Iraq", "confidence": {"Iraq": 0.54, "Kazakhstan": 0.285, "Russia": 0.115, "Egypt": 0.0316}, "entropy": 1.267}, "host_generic": {"value": "poultry", "confidence": {"poultry": 0.985, "avian": 0.0147}, "entropy": 0.0766}}, "branch_attrs": {"mutations": {}}, "children": [{"name": "A/chicken/Iraq/1/2020_81bea1c3d9", "node_attrs": {"div": 0.000572, "num_date": {"value": 2020.362, "confidence": [2020.362, 2020.362], "inferred": false}, "region": {"value": "Western Asia", "confidence": {"Western Asia": 1.0}, "entropy": -1e-12}, "originator": {"value": "Central Veterinary Labs"}, "ambig_present": {"value": "Absent"}, "country": {"value": "Iraq", "confidence": {"Iraq": 1.0}, "entropy": -1e-12}, "reason_for_submission": {"value": "surveillance"}, "strain_name": {"value": "A/chicken/Iraq/1/2020"}, "isl_subtype": {"value": "H5N8"}, "tri_ambig_count": {"value": "Zero"}, "isolate_submitter": {"value": "GB-Sur-APHA"}, "N_count": {"value": "Zero"}, "host_generic": {"value": "poultry", "confidence": {"poultry": 1.0}, "entropy": -1e-12}, "segment_lineage": {"value": "ea3"}, "N_present": {"value": "Absent"}, "genotype": {"value": "Not assigned"}, "bi_ambig_count": {"value": "Zero"}, "data_source": {"value": "GISAID"}, "isolate_hash": {"value": "81bea1c3d9c6101e39a54000e76e03e4"}, "primary_identifier": {"value": "EPI_ISL_623074"}, "tn_93_dist_d11": {"value": 0.0161}, "passage": {"value": "X"}, "ha_genetic_group": {"value": "2.3.4.4b"}, "host": {"value": "chicken"}}, "branch_attrs": {"mutations": {}}}, {"name": "NODE_0000001", "node_attrs": {"div": 1.35e-21, "num_date": {"value": 2020.291, "confidence": [2019.692, 2020.35]}, "region": {"value": "Europe", "confidence": {"Europe": 0.693, "Central Asia": 0.143, "Western Asia": 0.121, "Africa": 0.0425}, "entropy": 0.923}, "country": {"value": "Kazakhstan", "confidence": {"Kazakhstan": 0.584, "Russia": 0.242, "Iraq": 0.0995, "Egypt": 0.0641}, "entropy": 1.156}, "host_generic": {"value": "poultry", "confidence": {"poultry": 0.985, "avian": 0.0153}, "entropy": 0.079}}, "branch_attrs": {"mutations": {"nuc": ["T1302C"]}}, "children": [{"name": "A/chicken/Kazakhstan/23/2020_2148c90c81", "node_attrs": {"div": 0.00115, "num_date": {"value": 2020.583, "confidence": [2020.583, 2020.583], "inferred": false}, "region": {"value": "Central Asia", "confidence": {"Central Asia": 1.0}, "entropy": -1e-12}, "originator": {"value": "Aikimbayev National Scientific Center for Especially Dangerous Infections"}, "ambig_present": {"value": "Absent"}, "country": {"value": "Kazakhstan", "confidence": {"Kazakhstan": 1.0}, "entropy": -1e-12}, "reason_for_submission": {"value": "surveillance"}, "strain_name": {"value": "A/chicken/Kazakhstan/23/2020"}, "isl_subtype": {"value": "H5N8"}, "tri_ambig_count": {"value": "Zero"}, "N_count": {"value": "Zero"}, "host_generic": {"value": "poultry", "confidence": {"poultry": 1.0}, "entropy": -1e-12}, "segment_lineage": {"value": "ea3"}, "N_present": {"value": "Absent"}, "genotype": {"value": "Not assigned"}, "bi_ambig_count": {"value": "Zero"}, "data_source": {"value": "GISAID"}, "isolate_hash": {"value": "2148c90c81df5f0466c125a4c50d6885"}, "primary_identifier": {"value": "EPI_ISL_13632084"}, "tn_93_dist_d11": {"value": 0.0167}, "passage": {"value": "E1"}, "ha_genetic_group": {"value": "2.3.4.4b"}, "host": {"value": "chicken"}}, "branch_attrs": {"mutations": {"nuc": ["T300A", "G1647A"], "HA": ["N84K", "M533I"]}, "labels": {"aa": "HA: N84K, M533I"}}}, {"name": "NODE_0001077", "node_attrs": {"div": 0.00229, "num_date": {"value": 2020.344, "confidence": [2020.093, 2020.556]}, "region": {"value": "Europe", "confidence": {"Europe": 0.873, "Africa": 0.0927, "Western Asia": 0.0182, "Central Asia": 0.0156}, "entropy": 0.477}, "country": {"value": "Russia", "confidence": {"Russia": 0.571, "Kazakhstan": 0.213, "Egypt": 0.182, "Iraq": 0.025}, "entropy": 1.13}, "host_generic": {"value": "poultry", "confidence": {"poultry": 0.892, "avian": 0.108}, "entropy": 0.343}, "confidence": {"value": 87.8}}, "branch_attrs": {"mutations": {"nuc": ["T415C", "T1014A", "C1182T"], "HA": ["S123P"]}, "labels": {"aa": "HA: S123P"}}, "children": [{"name": "NODE_0001079", "node_attrs": {"div": 0.00287, "num_date": {"value": 2020.563, "confidence": [2020.394, 2020.711]}, "region": {"value": "Africa", "confidence": {"Africa": 0.998, "Europe": 0.00164}, "entropy": 0.0123}, "country": {"value": "Egypt", "confidence": {"Egypt": 0.998, "Russia": 0.00137}, "entropy": 0.0154}, "host_generic": {"value": "poultry", "confidence": {"poultry": 0.967, "avian": 0.0334}, "entropy": 0.146}, "confidence": {"value": 44.5}}, "branch_attrs": {"mutations": {"nuc": ["G1062T"]}}, "children": [{"name": "NODE_0001080", "node_attrs": {"div": 0.00689, "num_date": {"value": 2020.957, "confidence": [2020.849, 2021.034]}, "region": {"value": "Africa", "confidence": {"Africa": 1.0}, "entropy": 2.39e-05}, "country": {"value": "Egypt", "confidence": {"Egypt": 1.0}, "entropy": 3.67e-05}, "host_generic": {"value": "poultry", "confidence": {"poultry": 0.997, "avian": 0.00265}, "entropy": 0.0184}, "confidence": {"value": 99.5}}, "branch_attrs": {"mutations": {"nuc": ["A45T", "T96C", "C315A", "A522G", "G579A", "G672A"], "HA-SigPep": ["K15N"]}, "labels": {"aa": "HA-SigPep: K15N"}}, "children": [{"name": "A/duck/Egypt/A19643/2021_23117d2381", "node_attrs": {"div": 0.00861, "num_date": {"value": 2021.07, "confidence": [2021.07, 2021.07], "inferred": false}, "region": {"value": "Africa", "confidence": {"Africa": 1.0}, "entropy": -1e-12}, "originator": {"value": "St Jude Children's Research Hospital"}, "ambig_present": {"value": "Absent"}, "country": {"value": "Egypt", "confidence": {"Egypt": 1.0}, "entropy": -1e-12}, "reason_for_submission": {"value": "surveillance"}, "strain_name": {"value": "A/Duck/Egypt/A19643/2021"}, "isl_subtype": {"value": "H5N8"}, "tri_ambig_count": {"value": "Zero"}, "isolate_submitter": {"value": "import"}, "N_count": {"value": "Zero"}, "host_generic": {"value": "poultry", "confidence": {"poultry": 1.0}, "entropy": -1e-12}, "segment_lineage": {"value": "ea3"}, "N_present": {"value": "Absent"}, "genotype": {"value": "Not assigned"}, "bi_ambig_count": {"value": "Zero"}, "data_source": {"value": "GISAID"}, "isolate_hash": {"value": "23117d2381a5bb7b60048cd126a1c2f2"}, "primary_identifier": {"value": "EPI_ISL_17767319"}, "tn_93_dist_d11": {"value": 0.0197}, "passage": {"value": "OR"}, "ha_genetic_group": {"value": "2.3.4.4b"}, "host": {"value": "duck"}}, "branch_attrs": {"mutations": {"nuc": ["T126C", "C333T", "A612G"]}}}, {"name": "NODE_0000007", "node_attrs": {"div": 0.00689, "num_date": {"value": 2021.111, "confidence": [2020.987, 2021.111]}, "region": {"value": "Africa", "confidence": {"Africa": 1.0}, "entropy": 2.63e-07}, "country": {"value": "Egypt", "confidence": {"Egypt": 1.0}, "entropy": 1.85e-06}, "host_generic": {"value": "poultry", "confidence": {"poultry": 0.999}, "entropy": 0.00596}}, "branch_attrs": {"mutations": {}}, "children": [{"name": "A/chicken/Egypt/A19673/2021_da3a6859c1", "node_attrs": {"div": 0.00689, "num_date": {"value": 2021.111, "confidence": [2021.111, 2021.111], "inferred": false}, "region": {"value": "Africa", "confidence": {"Africa": 1.0}, "entropy": -1e-12}, "originator": {"value": "St Jude Children's Research Hospital"}, "ambig_present": {"value": "Absent"}, "country": {"value": "Egypt", "confidence": {"Egypt": 1.0}, "entropy": -1e-12}, "reason_for_submission": {"value": "surveillance"}, "strain_name": {"value": "A/chicken/Egypt/A19673/2021"}, "isl_subtype": {"value": "H5N8"}, "tri_ambig_count": {"value": "Zero"}, "isolate_submitter": {"value": "import"}, "N_count": {"value": "Zero"}, "host_generic": {"value": "poultry", "confidence": {"poultry": 1.0}, "entropy": -1e-12}, "segment_lineage": {"value": "ea3"}, "N_present": {"value": "Absent"}, "genotype": {"value": "Not assigned"}, "bi_ambig_count": {"value": "Zero"}, "data_source": {"value": "GISAID"}, "isolate_hash": {"value": "da3a6859c19cf0789e192ad3ed0aa188"}, "primary_identifier": {"value": "EPI_ISL_17767333"}, "tn_93_dist_d11": {"value": 0.0179}, "passage": {"value": "OR"}, "ha_genetic_group": {"value": "2.3.4.4b"}, "host": {"value": "chicken"}}, "branch_attrs": {"mutations": {}}}, {"name": "A/chicken/Egypt/A19671/2021_2fadf7dab2", "node_attrs": {"div": 0.00689, "num_date": {"value": 2021.111, "confidence": [2021.111, 2021.111], "inferred": false}, "region": {"value": "Africa", "confidence": {"Africa": 1.0}, "entropy": -1e-12}, "originator": {"value": "St Jude Children's Research Hospital"}, "ambig_present": {"value": "Absent"}, "country": {"value": "Egypt", "confidence": {"Egypt": 1.0}, "entropy": -1e-12}, "reason_for_submission": {"value": "surveillance"}, "strain_name": {"value": "A/chicken/Egypt/A19671/2021"}, "isl_subtype": {"value": "H5N8"}, "tri_ambig_count": {"value": "Zero"}, "isolate_submitter": {"value": "import"}, "N_count": {"value": "Zero"}, "host_generic": {"value": "poultry", "confidence": {"poultry": 1.0}, "entropy": -1e-12}, "segment_lineage": {"value": "ea3"}, "N_present": {"value": "Absent"}, "genotype": {"value": "Not assigned"}, "bi_ambig_count": {"value": "Zero"}, "data_source": {"value": "GISAID"}, "isolate_hash": {"value": "2fadf7dab2ffbfc587cb8c082b15fa0d"}, "primary_identifier": {"value": "EPI_ISL_17767332"}, "tn_93_dist_d11": {"value": 0.0179}, "passage": {"value": "OR"}, "ha_genetic_group": {"value": "2.3.4.4b"}, "host": {"value": "chicken"}}, "branch_attrs": {"mutations": {}}}]}]}, {"name": "NODE_0001082", "node_attrs": {"div": 0.00401, "num_date": {"value": 2020.815, "confidence": [2020.576, 2020.85]}, "region": {"value": "Africa", "confidence": {"Africa": 1.0}, "entropy": 0.000155}, "country": {"value": "Egypt", "confidence": {"Egypt": 1.0}, "entropy": 0.000248}, "host_generic": {"value": "poultry", "confidence": {"poultry": 0.957, "avian": 0.0427}, "entropy": 0.176}, "confidence": {"value": 85.6}}, "branch_attrs": {"mutations": {"nuc": ["C279T", "A1356G", "C1446T"]}}, "children": [{"name": "A/duck/Egypt/HS_5/2022_00962cff18", "node_attrs": {"div": 0.00746, "num_date": {"value": 2022.259, "confidence": [2022.259, 2022.259], "inferred": false}, "region": {"value": "Africa", "confidence": {"Africa": 1.0}, "entropy": -1e-12}, "originator": {"value": "National Laboratory for Veterinary Quality Control on Poultry production Animal Health Research Inistitute"}, "ambig_present": {"value": "Absent"}, "country": {"value": "Egypt", "confidence": {"Egypt": 1.0}, "entropy": -1e-12}, "reason_for_submission": {"value": "surveillance"}, "strain_name": {"value": "A/Duck/Egypt/HS.5/2022"}, "isl_subtype": {"value": "H5N8"}, "tri_ambig_count": {"value": "Zero"}, "N_count": {"value": "Zero"}, "host_generic": {"value": "avian", "confidence": {"avian": 1.0}, "entropy": -1e-12}, "segment_lineage": {"value": "ea3"}, "N_present": {"value": "Absent"}, "genotype": {"value": "Not assigned"}, "bi_ambig_count": {"value": "Zero"}, "data_source": {"value": "GISAID"}, "isolate_hash": {"value": "00962cff18eb2b739b9eb8f34f396bb0"}, "primary_identifier": {"value": "EPI_ISL_14037833"}, "tn_93_dist_d11": {"value": 0.0185}, "passage": {"value": "E1"}, "ha_genetic_group": {"value": "2.3.4.4b"}, "host": {"value": "Muscovy duck"}}, "branch_attrs": {"mutations": {"nuc": ["A15G", "T174C", "G363A", "C524T", "G1278A", "T1705A"], "HA": ["T159I"]}, "labels": {"aa": "HA: T159I"}}}, {"name": "NODE_0001083", "node_attrs": {"div": 0.0127, "num_date": {"value": 2021.138, "confidence": [2021.094, 2021.138]}, "region": {"value": "Africa", "confidence": {"Africa": 1.0}, "entropy": 5.19e-07}, "country": {"value": "Egypt", "confidence": {"Egypt": 1.0}, "entropy": 2.5e-06}, "host_generic": {"value": "poultry", "confidence": {"poultry": 0.997, "avian": 0.00329}, "entropy": 0.0221}, "confidence": {"value": 100}}, "branch_attrs": {"mutations": {"nuc": ["A93G", "C349T", "C411T", "G462A", "C549T", "G754A", "G1007A", "T1122C", "C1161T", "C1395T", "C1408T", "G1418A", "A1569G", "G1593A", "A1614G"], "HA": ["D236N", "S320N", "R457K"]}, "labels": {"aa": "HA: D236N, S320N, R457K"}}, "children": [{"name": "A/duck/Egypt/Ismailia/2021_0bdf0214bc", "node_attrs": {"div": 0.0127, "num_date": {"value": 2021.138, "confidence": [2021.138, 2021.138], "inferred": false}, "region": {"value": "Africa", "confidence": {"Africa": 1.0}, "entropy": -1e-12}, "ambig_present": {"value": "Absent"}, "country": {"value": "Egypt", "confidence": {"Egypt": 1.0}, "entropy": -1e-12}, "reason_for_submission": {"value": "surveillance"}, "strain_name": {"value": "A/duck/Egypt/Ismailia/2021"}, "isl_subtype": {"value": "H5N8"}, "tri_ambig_count": {"value": "Zero"}, "isolate_submitter": {"value": "import"}, "N_count": {"value": "Zero"}, "host_generic": {"value": "poultry", "confidence": {"poultry": 1.0}, "entropy": -1e-12}, "segment_lineage": {"value": "ea3"}, "N_present": {"value": "Absent"}, "genotype": {"value": "Not assigned"}, "bi_ambig_count": {"value": "Zero"}, "data_source": {"value": "GISAID"}, "isolate_hash": {"value": "0bdf0214bc76a6991cf41a3b3f4c8fe9"}, "primary_identifier": {"value": "EPI_ISL_14901700"}, "tn_93_dist_d11": {"value": 0.0228}, "passage": {"value": "X"}, "ha_genetic_group": {"value": "2.3.4.4b"}, "host": {"value": "duck"}}, "branch_attrs": {"mutations": {}}}, {"name": "A/turkey/Egypt/Giza/2021_813e203c74", "node_attrs": {"div": 0.0127, "num_date": {"value": 2021.168, "confidence": [2021.168, 2021.168], "inferred": false}, "region": {"value": "Africa", "confidence": {"Africa": 1.0}, "entropy": -1e-12}, "ambig_present": {"value": "Absent"}, "country": {"value": "Egypt", "confidence": {"Egypt": 1.0}, "entropy": -1e-12}, "reason_for_submission": {"value": "surveillance"}, "strain_name": {"value": "A/Turkey/Egypt/Giza/2021"}, "isl_subtype": {"value": "H5N8"}, "tri_ambig_count": {"value": "Zero"}, "isolate_submitter": {"value": "import"}, "N_count": {"value": "Zero"}, "host_generic": {"value": "poultry", "confidence": {"poultry": 1.0}, "entropy": -1e-12}, "segment_lineage": {"value": "ea3"}, "N_present": {"value": "Absent"}, "genotype": {"value": "Not assigned"}, "bi_ambig_count": {"value": "Zero"}, "data_source": {"value": "GISAID"}, "isolate_hash": {"value": "813e203c746b1482c2910dcf38d53f76"}, "primary_identifier": {"value": "EPI_ISL_14937233"}, "tn_93_dist_d11": {"value": 0.0228}, "passage": {"value": "X"}, "ha_genetic_group": {"value": "2.3.4.4b"}, "host": {"value": "turkey"}}, "branch_attrs": {"mutations": {}}}]}]}]}, {"name": "NODE_0000554", "node_attrs": {"div": 0.00344, "num_date": {"value": 2020.518, "confidence": [2020.42, 2020.564]}, "region": {"value": "Europe", "confidence": {"Europe": 1.0}, "entropy": 8.64e-07}, "country": {"value": "Russia", "confidence": {"Russia": 0.999, "Germany": 0.00131}, "entropy": 0.0106}, "host_generic": {"value": "avian", "confidence": {"avian": 1.0}, "entropy": 0.00251}, "confidence": {"value": 90}}, "branch_attrs": {"mutations": {"nuc": ["C417A", "A1356G", "G1410A"]}}, "children": [{"name": "NODE_0001054", "node_attrs": {"div": 0.00401, "num_date": {"value": 2020.561, "confidence": [2020.328, 2020.586]}, "region": {"value": "Europe", "confidence": {"Europe": 1.0}, "entropy": 3.02e-06}, "country": {"value": "Russia", "confidence": {"Russia": 1.0}, "entropy": 6.16e-05}, "host_generic": {"value": "avian", "confidence": {"avian": 0.999}, "entropy": 0.00589}, "confidence": {"value": 75.7}}, "branch_attrs": {"mutations": {"nuc": ["C240T"]}}, "children": [{"name": "NODE_0001055", "node_attrs": {"div": 0.00688, "num_date": {"value": 2020.596, "confidence": [2020.573, 2020.624]}, "region": {"value": "Europe", "confidence": {"Europe": 1.0}, "entropy": 1.52e-10}, "country": {"value": "Russia", "confidence": {"Russia": 1.0}, "entropy": 4.36e-11}, "host_generic": {"value": "avian", "confidence": {"avian": 1.0}, "entropy": 9.99e-05}, "confidence": {"value": 98.8}}, "branch_attrs": {"mutations": {"nuc": ["C36T", "T450A", "C515A", "G711A", "A1693C"], "HA": ["A156E"]}, "labels": {"aa": "HA: A156E"}}, "children": [{"name": "A/goose/Omsk/011101/2020_1caa160348", "node_attrs": {"div": 0.00688, "num_date": {"value": 2020.627, "confidence": [2020.627, 2020.627], "inferred": false}, "region": {"value": "Europe", "confidence": {"Europe": 1.0}, "entropy": -1e-12}, "originator": {"value": "State Research Center of Virology and Biotechnology VECTOR"}, "ambig_present": {"value": "Absent"}, "country": {"value": "Russia", "confidence": {"Russia": 1.0}, "entropy": -1e-12}, "reason_for_submission": {"value": "surveillance"}, "strain_name": {"value": "A/goose/Omsk/011101/2020"}, "isl_subtype": {"value": "H5N8"}, "tri_ambig_count": {"value": "Zero"}, "isolate_submitter": {"value": "RU-Yek-VECTOR"}, "N_count": {"value": "Zero"}, "host_generic": {"value": "avian", "confidence": {"avian": 1.0}, "entropy": -1e-12}, "segment_lineage": {"value": "ea3"}, "N_present": {"value": "Absent"}, "genotype": {"value": "Not assigned"}, "bi_ambig_count": {"value": "Zero"}, "data_source": {"value": "GISAID"}, "isolate_hash": {"value": "1caa16034817bd44d509338bd6204410"}, "primary_identifier": {"value": "EPI_ISL_644136"}, "tn_93_dist_d11": {"value": 0.0155}, "passage": {"value": "E1"}, "ha_genetic_group": {"value": "2.3.4.4b"}, "host": {"value": "goose"}}, "branch_attrs": {"mutations": {}}}, {"name": "A/goose/Omsk/011101/2020_d7330d48fe", "node_attrs": {"div": 0.00688, "num_date": {"value": 2020.627, "confidence": [2020.627, 2020.627], "inferred": false}, "region": {"value": "Europe", "confidence": {"Europe": 1.0}, "entropy": -1e-12}, "originator": {"value": "State Research Center of Virology and Biotechnology VECTOR"}, "ambig_present": {"value": "Absent"}, "country": {"value": "Russia", "confidence": {"Russia": 1.0}, "entropy": -1e-12}, "reason_for_submission": {"value": "surveillance"}, "strain_name": {"value": "A/goose/Omsk/011101/2020"}, "isl_subtype": {"value": "H5N8"}, "tri_ambig_count": {"value": "Zero"}, "isolate_submitter": {"value": "RU-Yek-VECTOR"}, "N_count": {"value": "Zero"}, "host_generic": {"value": "avian", "confidence": {"avian": 1.0}, "entropy": -1e-12}, "segment_lineage": {"value": "ea3"}, "N_present": {"value": "Absent"}, "genotype": {"value": "Not assigned"}, "bi_ambig_count": {"value": "Zero"}, "data_source": {"value": "GISAID"}, "isolate_hash": {"value": "d7330d48fe125d5413c28cdcd64c8d8a"}, "primary_identifier": {"value": "EPI_ISL_644156"}, "tn_93_dist_d11": {"value": 0.0155}, "passage": {"value": "OR"}, "ha_genetic_group": {"value": "2.3.4.4b"}, "host": {"value": "goose"}}, "branch_attrs": {"mutations": {}}}, {"name": "NODE_0000025", "node_attrs": {"div": 0.00688, "num_date": {"value": 2020.673, "confidence": [2020.602, 2020.673]}, "region": {"value": "Europe", "confidence": {"Europe": 1.0}, "entropy": 3.02e-06}, "country": {"value": "Russia", "confidence": {"Russia": 1.0}, "entropy": 4.17e-06}, "host_generic": {"value": "avian", "confidence": {"avian": 0.999}, "entropy": 0.00556}}, "branch_attrs": {"mutations": {}}, "children": [{"name": "A/goose/Omsk/30004/2020_486db33cb2", "node_attrs": {"div": 0.00688, "num_date": {"value": 2020.673, "confidence": [2020.673, 2020.673], "inferred": false}, "region": {"value": "Europe", "confidence": {"Europe": 1.0}, "entropy": -1e-12}, "originator": {"value": "State Research Center of Virology and Biotechnology VECTOR"}, "ambig_present": {"value": "Absent"}, "country": {"value": "Russia", "confidence": {"Russia": 1.0}, "entropy": -1e-12}, "reason_for_submission": {"value": "surveillance"}, "strain_name": {"value": "A/goose/Omsk/30004/2020"}, "isl_subtype": {"value": "H5N8"}, "tri_ambig_count": {"value": "Zero"}, "isolate_submitter": {"value": "RU-Yek-VECTOR"}, "N_count": {"value": "Zero"}, "host_generic": {"value": "avian", "confidence": {"avian": 1.0}, "entropy": -1e-12}, "segment_lineage": {"value": "ea3"}, "N_present": {"value": "Absent"}, "genotype": {"value": "Not assigned"}, "bi_ambig_count": {"value": "Zero"}, "data_source": {"value": "GISAID"}, "isolate_hash": {"value": "486db33cb296b2b9107d8500f43bc8a5"}, "primary_identifier": {"value": "EPI_ISL_654828"}, "tn_93_dist_d11": {"value": 0.0155}, "passage": {"value": "E1"}, "ha_genetic_group": {"value": "2.3.4.4b"}, "host": {"value": "goose"}}, "branch_attrs": {"mutations": {}}}, {"name": "A/goose/Omsk/30003/2020_dd83644761", "node_attrs": {"div": 0.00688, "num_date": {"value": 2020.673, "confidence": [2020.673, 2020.673], "inferred": false}, "region": {"value": "Europe", "confidence": {"Europe": 1.0}, "entropy": -1e-12}, "originator": {"value": "State Research Center of Virology and Biotechnology VECTOR"}, "ambig_present": {"value": "Absent"}, "country": {"value": "Russia", "confidence": {"Russia": 1.0}, "entropy": -1e-12}, "reason_for_submission": {"value": "surveillance"}, "strain_name": {"value": "A/goose/Omsk/30003/2020"}, "isl_subtype": {"value": "H5N8"}, "tri_ambig_count": {"value": "Zero"}, "isolate_submitter": {"value": "RU-Yek-VECTOR"}, "N_count": {"value": "Zero"}, "host_generic": {"value": "avian", "confidence": {"avian": 1.0}, "entropy": -1e-12}, "segment_lineage": {"value": "ea3"}, "N_present": {"value": "Absent"}, "genotype": {"value": "Not assigned"}, "bi_ambig_count": {"value": "Zero"}, "data_source": {"value": "GISAID"}, "isolate_hash": {"value": "dd83644761f64e87a6aeb57d21dc9942"}, "primary_identifier": {"value": "EPI_ISL_654827"}, "tn_93_dist_d11": {"value": 0.0155}, "passage": {"value": "E1"}, "ha_genetic_group": {"value": "2.3.4.4b"}, "host": {"value": "goose"}}, "branch_attrs": {"mutations": {}}}]}, {"name": "NODE_0001056", "node_attrs": {"div": 0.00746, "num_date": {"value": 2020.611, "confidence": [2020.597, 2020.627]}, "region": {"value": "Europe", "confidence": {"Europe": 1.0}, "entropy": 3.02e-06}, "country": {"value": "Russia", "confidence": {"Russia": 1.0}, "entropy": 4.17e-06}, "host_generic": {"value": "avian", "confidence": {"avian": 0.999}, "entropy": 0.00556}, "confidence": {"value": 91.7}}, "branch_attrs": {"mutations": {"nuc": ["A879G"]}}, "children": [{"name": "A/goose/Omsk/01161/2020_15dc4d328c", "node_attrs": {"div": 0.00746, "num_date": {"value": 2020.627, "confidence": [2020.627, 2020.627], "inferred": false}, "region": {"value": "Europe", "confidence": {"Europe": 1.0}, "entropy": -1e-12}, "originator": {"value": "State Research Center of Virology and Biotechnology VECTOR"}, "ambig_present": {"value": "Absent"}, "country": {"value": "Russia", "confidence": {"Russia": 1.0}, "entropy": -1e-12}, "reason_for_submission": {"value": "surveillance"}, "strain_name": {"value": "A/goose/Omsk/01161/2020"}, "isl_subtype": {"value": "H5N8"}, "tri_ambig_count": {"value": "Zero"}, "isolate_submitter": {"value": "RU-Yek-VECTOR"}, "N_count": {"value": "Zero"}, "host_generic": {"value": "avian", "confidence": {"avian": 1.0}, "entropy": -1e-12}, "segment_lineage": {"value": "ea3"}, "N_present": {"value": "Absent"}, "genotype": {"value": "Not assigned"}, "bi_ambig_count": {"value": "Zero"}, "data_source": {"value": "GISAID"}, "isolate_hash": {"value": "15dc4d328c166825059a3d2d9e72484e"}, "primary_identifier": {"value": "EPI_ISL_644152"}, "tn_93_dist_d11": {"value": 0.0161}, "passage": {"value": "OR"}, "ha_genetic_group": {"value": "2.3.4.4b"}, "host": {"value": "goose"}}, "branch_attrs": {"mutations": {}}}, {"name": "A/goose/Omsk/01161/2020_c7688e4796", "node_attrs": {"div": 0.00803, "num_date": {"value": 2020.627, "confidence": [2020.627, 2020.627], "inferred": false}, "region": {"value": "Europe", "confidence": {"Europe": 1.0}, "entropy": -1e-12}, "originator": {"value": "State Research Center of Virology and Biotechnology VECTOR"}, "ambig_present": {"value": "Absent"}, "country": {"value": "Russia", "confidence": {"Russia": 1.0}, "entropy": -1e-12}, "reason_for_submission": {"value": "surveillance"}, "strain_name": {"value": "A/goose/Omsk/01161/2020"}, "isl_subtype": {"value": "H5N8"}, "tri_ambig_count": {"value": "Zero"}, "isolate_submitter": {"value": "RU-Yek-VECTOR"}, "N_count": {"value": "Zero"}, "host_generic": {"value": "avian", "confidence": {"avian": 1.0}, "entropy": -1e-12}, "segment_lineage": {"value": "ea3"}, "N_present": {"value": "Absent"}, "genotype": {"value": "Not assigned"}, "bi_ambig_count": {"value": "Zero"}, "data_source": {"value": "GISAID"}, "isolate_hash": {"value": "c7688e479643f62c64be3b83e251c5ed"}, "primary_identifier": {"value": "EPI_ISL_644130"}, "tn_93_dist_d11": {"value": 0.0167}, "passage": {"value": "E1"}, "ha_genetic_group": {"value": "2.3.4.4b"}, "host": {"value": "goose"}}, "branch_attrs": {"mutations": {"nuc": ["C873T"]}}}]}]}, {"name": "NODE_0001060", "node_attrs": {"div": 0.00516, "num_date": {"value": 2020.558, "confidence": [2020.54, 2020.606]}, "region": {"value": "Europe", "confidence": {"Europe": 1.0}, "entropy": 2.57e-08}, "country": {"value": "Russia", "confidence": {"Russia": 1.0}, "entropy": 4.52e-07}, "host_generic": {"value": "avian", "confidence": {"avian": 1.0}, "entropy": 0.00235}, "confidence": {"value": 91.2}}, "branch_attrs": {"mutations": {"nuc": ["G198A", "A1377G"]}}, "children": [{"name": "NODE_0001061", "node_attrs": {"div": 0.00688, "num_date": {"value": 2020.673, "confidence": [2020.629, 2020.673]}, "region": {"value": "Europe", "confidence": {"Europe": 1.0}, "entropy": 3.02e-06}, "country": {"value": "Russia", "confidence": {"Russia": 1.0}, "entropy": 4.17e-06}, "host_generic": {"value": "avian", "confidence": {"avian": 0.999}, "entropy": 0.00571}, "confidence": {"value": 96.7}}, "branch_attrs": {"mutations": {"nuc": ["A1479G", "G1538A", "G1651A"], "HA": ["R497K", "G535S"]}, "labels": {"aa": "HA: R497K, G535S"}}, "children": [{"name": "A/goose/Omsk/30009/2020_e7abf98c58", "node_attrs": {"div": 0.00688, "num_date": {"value": 2020.673, "confidence": [2020.673, 2020.673], "inferred": false}, "region": {"value": "Europe", "confidence": {"Europe": 1.0}, "entropy": -1e-12}, "originator": {"value": "State Research Center of Virology and Biotechnology VECTOR"}, "ambig_present": {"value": "Absent"}, "country": {"value": "Russia", "confidence": {"Russia": 1.0}, "entropy": -1e-12}, "reason_for_submission": {"value": "surveillance"}, "strain_name": {"value": "A/goose/Omsk/30009/2020"}, "isl_subtype": {"value": "H5N8"}, "tri_ambig_count": {"value": "Zero"}, "isolate_submitter": {"value": "RU-Yek-VECTOR"}, "N_count": {"value": "Zero"}, "host_generic": {"value": "avian", "confidence": {"avian": 1.0}, "entropy": -1e-12}, "segment_lineage": {"value": "ea3"}, "N_present": {"value": "Absent"}, "genotype": {"value": "Not assigned"}, "bi_ambig_count": {"value": "Zero"}, "data_source": {"value": "GISAID"}, "isolate_hash": {"value": "e7abf98c58383a9302edffea32833e8c"}, "primary_identifier": {"value": "EPI_ISL_654831"}, "tn_93_dist_d11": {"value": 0.0155}, "passage": {"value": "E1"}, "ha_genetic_group": {"value": "2.3.4.4b"}, "host": {"value": "goose"}}, "branch_attrs": {"mutations": {}}}, {"name": "A/goose/Omsk/30010/2020_53510e509f", "node_attrs": {"div": 0.00688, "num_date": {"value": 2020.673, "confidence": [2020.673, 2020.673], "inferred": false}, "region": {"value": "Europe", "confidence": {"Europe": 1.0}, "entropy": -1e-12}, "originator": {"value": "State Research Center of Virology and Biotechnology VECTOR"}, "ambig_present": {"value": "Absent"}, "country": {"value": "Russia", "confidence": {"Russia": 1.0}, "entropy": -1e-12}, "reason_for_submission": {"value": "surveillance"}, "strain_name": {"value": "A/goose/Omsk/30010/2020"}, "isl_subtype": {"value": "H5N8"}, "tri_ambig_count": {"value": "Zero"}, "isolate_submitter": {"value": "RU-Yek-VECTOR"}, "N_count": {"value": "Zero"}, "host_generic": {"value": "avian", "confidence": {"avian": 1.0}, "entropy": -1e-12}, "segment_lineage": {"value": "ea3"}, "N_present": {"value": "Absent"}, "genotype": {"value": "Not assigned"}, "bi_ambig_count": {"value": "Zero"}, "data_source": {"value": "GISAID"}, "isolate_hash": {"value": "53510e509f859df21d3a235cec0b9b57"}, "primary_identifier": {"value": "EPI_ISL_654832"}, "tn_93_dist_d11": {"value": 0.0155}, "passage": {"value": "E1"}, "ha_genetic_group": {"value": "2.3.4.4b"}, "host": {"value": "goose"}}, "branch_attrs": {"mutations": {}}}]}, {"name": "NODE_0000038", "node_attrs": {"div": 0.00516, "num_date": {"value": 2020.589, "confidence": [2020.566, 2020.62]}, "region": {"value": "Europe", "confidence": {"Europe": 1.0}, "entropy": 0.000151}, "country": {"value": "Russia", "confidence": {"Russia": 0.996, "Denmark": 0.00266, "Kazakhstan": 0.00104}, "entropy": 0.029}, "host_generic": {"value": "avian", "confidence": {"avian": 0.999}, "entropy": 0.00618}}, "branch_attrs": {"mutations": {}}, "children": [{"name": "A/peregrine_falcon/Denmark/13776-1/2020_0dcb1b9d44", "node_attrs": {"div": 0.00688, "num_date": {"value": 2020.829, "confidence": [2020.829, 2020.829], "inferred": false}, "region": {"value": "Europe", "confidence": {"Europe": 1.0}, "entropy": -1e-12}, "originator": {"value": "Statens Serumm Institute"}, "ambig_present": {"value": "Absent"}, "country": {"value": "Denmark", "confidence": {"Denmark": 1.0}, "entropy": -1e-12}, "reason_for_submission": {"value": "surveillance"}, "strain_name": {"value": "A/peregrine falcon/Denmark/13776-1/2020-10-30(H5N5)"}, "isl_subtype": {"value": "H5N5"}, "tri_ambig_count": {"value": "Zero"}, "isolate_submitter": {"value": "DK-Cop-DTU"}, "N_count": {"value": "Zero"}, "host_generic": {"value": "avian", "confidence": {"avian": 1.0}, "entropy": -1e-12}, "segment_lineage": {"value": "ea3"}, "N_present": {"value": "Absent"}, "genotype": {"value": "Not assigned"}, "bi_ambig_count": {"value": "Zero"}, "data_source": {"value": "GISAID"}, "isolate_hash": {"value": "0dcb1b9d44d4e05d4a054c6be47307b1"}, "primary_identifier": {"value": "EPI_ISL_644737"}, "tn_93_dist_d11": {"value": 0.0155}, "passage": {"value": "OR"}, "ha_genetic_group": {"value": "2.3.4.4b"}, "host": {"value": "peregrine falcon"}}, "branch_attrs": {"mutations": {"nuc": ["T786C", "A1179G", "G1510A"], "HA": ["D488N"]}, "labels": {"aa": "HA: D488N"}}}, {"name": "NODE_0000041", "node_attrs": {"div": 0.00516, "num_date": {"value": 2020.612, "confidence": [2020.576, 2020.627]}, "region": {"value": "Europe", "confidence": {"Europe": 0.997, "Central Asia": 0.00346}, "entropy": 0.0231}, "country": {"value": "Russia", "confidence": {"Russia": 0.995, "Kazakhstan": 0.00428}, "entropy": 0.0323}, "host_generic": {"value": "avian", "confidence": {"avian": 0.999}, "entropy": 0.00602}}, "branch_attrs": {"mutations": {}}, "children": [{"name": "A/mute_swan/Kazakhstan/1-267-20-B/2020_b216e6773c", "node_attrs": {"div": 0.00573, "num_date": {"value": 2020.728, "confidence": [2020.728, 2020.728], "inferred": false}, "region": {"value": "Central Asia", "confidence": {"Central Asia": 1.0}, "entropy": -1e-12}, "originator": {"value": "National Veterinary Reference Center"}, "ambig_present": {"value": "Absent"}, "country": {"value": "Kazakhstan", "confidence": {"Kazakhstan": 1.0}, "entropy": -1e-12}, "reason_for_submission": {"value": "surveillance"}, "strain_name": {"value": "A/mute_swan/Kazakhstan/1-267-20-B/2020"}, "isl_subtype": {"value": "H5N8"}, "tri_ambig_count": {"value": "Zero"}, "isolate_submitter": {"value": "GB-Sur-APHA"}, "N_count": {"value": "Zero"}, "host_generic": {"value": "avian", "confidence": {"avian": 1.0}, "entropy": -1e-12}, "segment_lineage": {"value": "ea3"}, "N_present": {"value": "Absent"}, "genotype": {"value": "Not assigned"}, "bi_ambig_count": {"value": "Zero"}, "data_source": {"value": "GISAID"}, "isolate_hash": {"value": "b216e6773c86dace20bd3c9dd4973794"}, "primary_identifier": {"value": "EPI_ISL_614401"}, "tn_93_dist_d11": {"value": 0.0143}, "passage": {"value": "X"}, "ha_genetic_group": {"value": "2.3.4.4b"}, "host": {"value": "mute swan"}}, "branch_attrs": {"mutations": {"nuc": ["C954T"]}}}, {"name": "A/goose/Omsk/0115/2020_ee2196e77b", "node_attrs": {"div": 0.00516, "num_date": {"value": 2020.627, "confidence": [2020.627, 2020.627], "inferred": false}, "region": {"value": "Europe", "confidence": {"Europe": 1.0}, "entropy": -1e-12}, "originator": {"value": "State Research Center of Virology and Biotechnology VECTOR"}, "ambig_present": {"value": "Absent"}, "country": {"value": "Russia", "confidence": {"Russia": 1.0}, "entropy": -1e-12}, "reason_for_submission": {"value": "surveillance"}, "strain_name": {"value": "A/goose/Omsk/0115/2020"}, "isl_subtype": {"value": "H5N8"}, "tri_ambig_count": {"value": "Zero"}, "isolate_submitter": {"value": "RU-Yek-VECTOR"}, "N_count": {"value": "Zero"}, "host_generic": {"value": "avian", "confidence": {"avian": 1.0}, "entropy": -1e-12}, "segment_lineage": {"value": "ea3"}, "N_present": {"value": "Absent"}, "genotype": {"value": "Not assigned"}, "bi_ambig_count": {"value": "Zero"}, "data_source": {"value": "GISAID"}, "isolate_hash": {"value": "ee2196e77b15f0e8d3e9170751dbc342"}, "primary_identifier": {"value": "EPI_ISL_644129"}, "tn_93_dist_d11": {"value": 0.0137}, "passage": {"value": "E1"}, "ha_genetic_group": {"value": "2.3.4.4b"}, "host": {"value": "goose"}}, "branch_attrs": {"mutations": {}}}]}]}, {"name": "NODE_0000031", "node_attrs": {"div": 0.00516, "num_date": {"value": 2020.578, "confidence": [2020.561, 2020.604]}, "region": {"value": "Europe", "confidence": {"Europe": 1.0}, "entropy": 3.05e-06}, "country": {"value": "Russia", "confidence": {"Russia": 1.0}, "entropy": 5.02e-05}, "host_generic": {"value": "avian", "confidence": {"avian": 0.985, "poultry": 0.0147}, "entropy": 0.0768}}, "branch_attrs": {"mutations": {}}, "children": [{"name": "NODE_0000033", "node_attrs": {"div": 0.00516, "num_date": {"value": 2020.59, "confidence": [2020.566, 2020.605]}, "region": {"value": "Europe", "confidence": {"Europe": 1.0}, "entropy": 3.03e-06}, "country": {"value": "Russia", "confidence": {"Russia": 1.0}, "entropy": 4.3e-06}, "host_generic": {"value": "avian", "confidence": {"avian": 0.998, "poultry": 0.00194}, "entropy": 0.0141}}, "branch_attrs": {"mutations": {}}, "children": [{"name": "A/goose/Omsk/0002/2020_2470b5ed42", "node_attrs": {"div": 0.0063, "num_date": {"value": 2020.616, "confidence": [2020.616, 2020.616], "inferred": false}, "region": {"value": "Europe", "confidence": {"Europe": 1.0}, "entropy": -1e-12}, "originator": {"value": "State Research Center of Virology and Biotechnology VECTOR"}, "ambig_present": {"value": "Absent"}, "country": {"value": "Russia", "confidence": {"Russia": 1.0}, "entropy": -1e-12}, "reason_for_submission": {"value": "surveillance"}, "strain_name": {"value": "A/goose/Omsk/0002/2020"}, "isl_subtype": {"value": "H5N8"}, "tri_ambig_count": {"value": "Zero"}, "isolate_submitter": {"value": "RU-Yek-VECTOR"}, "N_count": {"value": "Zero"}, "host_generic": {"value": "avian", "confidence": {"avian": 1.0}, "entropy": -1e-12}, "segment_lineage": {"value": "ea3"}, "N_present": {"value": "Absent"}, "genotype": {"value": "Not assigned"}, "bi_ambig_count": {"value": "Zero"}, "data_source": {"value": "GISAID"}, "isolate_hash": {"value": "2470b5ed42267b0be93727c172a6fd3e"}, "primary_identifier": {"value": "EPI_ISL_644122"}, "tn_93_dist_d11": {"value": 0.0149}, "passage": {"value": "E1"}, "ha_genetic_group": {"value": "2.3.4.4b"}, "host": {"value": "goose"}}, "branch_attrs": {"mutations": {"nuc": ["A512G", "G1167A"], "HA": ["D155G"]}, "labels": {"aa": "HA: D155G"}}}, {"name": "NODE_0001072", "node_attrs": {"div": 0.00573, "num_date": {"value": 2020.627, "confidence": [2020.598, 2020.627]}, "region": {"value": "Europe", "confidence": {"Europe": 1.0}, "entropy": 2.2e-08}, "country": {"value": "Russia", "confidence": {"Russia": 1.0}, "entropy": 1.31e-08}, "host_generic": {"value": "avian", "confidence": {"avian": 1.0}, "entropy": 0.000835}, "confidence": {"value": 90.2}}, "branch_attrs": {"mutations": {"nuc": ["T392A"], "HA": ["L115Q"]}, "labels": {"aa": "HA: L115Q"}}, "children": [{"name": "A/wild_duck/Omsk/01111/2020_b13922ddf9", "node_attrs": {"div": 0.00573, "num_date": {"value": 2020.627, "confidence": [2020.627, 2020.627], "inferred": false}, "region": {"value": "Europe", "confidence": {"Europe": 1.0}, "entropy": -1e-12}, "originator": {"value": "State Research Center of Virology and Biotechnology VECTOR"}, "ambig_present": {"value": "Absent"}, "country": {"value": "Russia", "confidence": {"Russia": 1.0}, "entropy": -1e-12}, "reason_for_submission": {"value": "surveillance"}, "strain_name": {"value": "A/wild duck/Omsk/01111/2020"}, "isl_subtype": {"value": "H5N8"}, "tri_ambig_count": {"value": "Zero"}, "isolate_submitter": {"value": "RU-Yek-VECTOR"}, "N_count": {"value": "Zero"}, "host_generic": {"value": "avian", "confidence": {"avian": 1.0}, "entropy": -1e-12}, "segment_lineage": {"value": "ea3"}, "N_present": {"value": "Absent"}, "genotype": {"value": "Not assigned"}, "bi_ambig_count": {"value": "Zero"}, "data_source": {"value": "GISAID"}, "isolate_hash": {"value": "b13922ddf9acc2ee5f2f313892689b19"}, "primary_identifier": {"value": "EPI_ISL_644138"}, "tn_93_dist_d11": {"value": 0.0143}, "passage": {"value": "E1"}, "ha_genetic_group": {"value": "2.3.4.4b"}, "host": {"value": "dabbling duck"}}, "branch_attrs": {"mutations": {}}}, {"name": "A/goose/Omsk/0114/2020_8c7436e7c3", "node_attrs": {"div": 0.00573, "num_date": {"value": 2020.627, "confidence": [2020.627, 2020.627], "inferred": false}, "region": {"value": "Europe", "confidence": {"Europe": 1.0}, "entropy": -1e-12}, "originator": {"value": "State Research Center of Virology and Biotechnology VECTOR"}, "ambig_present": {"value": "Absent"}, "country": {"value": "Russia", "confidence": {"Russia": 1.0}, "entropy": -1e-12}, "reason_for_submission": {"value": "surveillance"}, "strain_name": {"value": "A/goose/Omsk/0114/2020"}, "isl_subtype": {"value": "H5N8"}, "tri_ambig_count": {"value": "Zero"}, "isolate_submitter": {"value": "RU-Yek-VECTOR"}, "N_count": {"value": "Zero"}, "host_generic": {"value": "avian", "confidence": {"avian": 1.0}, "entropy": -1e-12}, "segment_lineage": {"value": "ea3"}, "N_present": {"value": "Absent"}, "genotype": {"value": "Not assigned"}, "bi_ambig_count": {"value": "Zero"}, "data_source": {"value": "GISAID"}, "isolate_hash": {"value": "8c7436e7c3b54242f93f561a0ebf6215"}, "primary_identifier": {"value": "EPI_ISL_644128"}, "tn_93_dist_d11": {"value": 0.0143}, "passage": {"value": "E1"}, "ha_genetic_group": {"value": "2.3.4.4b"}, "host": {"value": "goose"}}, "branch_attrs": {"mutations": {}}}, {"name": "A/goose/Omsk/0114/2020_6efacf7360", "node_attrs": {"div": 0.00573, "num_date": {"value": 2020.627, "confidence": [2020.627, 2020.627], "inferred": false}, "region": {"value": "Europe", "confidence": {"Europe": 1.0}, "entropy": -1e-12}, "originator": {"value": "State Research Center of Virology and Biotechnology VECTOR"}, "ambig_present": {"value": "Absent"}, "country": {"value": "Russia", "confidence": {"Russia": 1.0}, "entropy": -1e-12}, "reason_for_submission": {"value": "surveillance"}, "strain_name": {"value": "A/goose/Omsk/0114/2020"}, "isl_subtype": {"value": "H5N8"}, "tri_ambig_count": {"value": "Zero"}, "isolate_submitter": {"value": "RU-Yek-VECTOR"}, "N_count": {"value": "Zero"}, "host_generic": {"value": "avian", "confidence": {"avian": 1.0}, "entropy": -1e-12}, "segment_lineage": {"value": "ea3"}, "N_present": {"value": "Absent"}, "genotype": {"value": "Not assigned"}, "bi_ambig_count": {"value": "Zero"}, "data_source": {"value": "GISAID"}, "isolate_hash": {"value": "6efacf7360921da6b836c39f8427acd1"}, "primary_identifier": {"value": "EPI_ISL_644151"}, "tn_93_dist_d11": {"value": 0.0143}, "passage": {"value": "OR"}, "ha_genetic_group": {"value": "2.3.4.4b"}, "host": {"value": "goose"}}, "branch_attrs": {"mutations": {}}}]}]}, {"name": "NODE_0000036", "node_attrs": {"div": 0.00516, "num_date": {"value": 2020.596, "confidence": [2020.564, 2020.623]}, "region": {"value": "Europe", "confidence": {"Europe": 1.0}, "entropy": 3.05e-06}, "country": {"value": "Russia", "confidence": {"Russia": 0.998, "Denmark": 0.00156}, "entropy": 0.0137}, "host_generic": {"value": "avian", "confidence": {"avian": 0.85, "poultry": 0.15}, "entropy": 0.423}}, "branch_attrs": {"mutations": {}}, "children": [{"name": "A/chicken/Omsk/30007/2020_e590eb7808", "node_attrs": {"div": 0.00688, "num_date": {"value": 2020.673, "confidence": [2020.673, 2020.673], "inferred": false}, "region": {"value": "Europe", "confidence": {"Europe": 1.0}, "entropy": -1e-12}, "originator": {"value": "State Research Center of Virology and Biotechnology VECTOR"}, "ambig_present": {"value": "Absent"}, "country": {"value": "Russia", "confidence": {"Russia": 1.0}, "entropy": -1e-12}, "reason_for_submission": {"value": "surveillance"}, "strain_name": {"value": "A/chicken/Omsk/30007/2020"}, "isl_subtype": {"value": "H5N8"}, "tri_ambig_count": {"value": "Zero"}, "isolate_submitter": {"value": "RU-Yek-VECTOR"}, "N_count": {"value": "Zero"}, "host_generic": {"value": "poultry", "confidence": {"poultry": 1.0}, "entropy": -1e-12}, "segment_lineage": {"value": "ea3"}, "N_present": {"value": "Absent"}, "genotype": {"value": "Not assigned"}, "bi_ambig_count": {"value": "Zero"}, "data_source": {"value": "GISAID"}, "isolate_hash": {"value": "e590eb78088e1eee7dbf0a5e1c94f7d7"}, "primary_identifier": {"value": "EPI_ISL_654830"}, "tn_93_dist_d11": {"value": 0.0155}, "passage": {"value": "E1"}, "ha_genetic_group": {"value": "2.3.4.4b"}, "host": {"value": "chicken"}}, "branch_attrs": {"mutations": {"nuc": ["C632A", "A951G", "G1062T"], "HA": ["T195N"]}, "labels": {"aa": "HA: T195N"}}}, {"name": "NODE_0001065", "node_attrs": {"div": 0.00573, "num_date": {"value": 2020.813, "confidence": [2020.702, 2020.84]}, "region": {"value": "Europe", "confidence": {"Europe": 1.0}, "entropy": 3.05e-06}, "country": {"value": "Denmark", "confidence": {"Denmark": 0.977, "Germany": 0.0164, "Russia": 0.00578}, "entropy": 0.123}, "host_generic": {"value": "avian", "confidence": {"avian": 0.933, "poultry": 0.0667}, "entropy": 0.245}, "confidence": {"value": 82.7}}, "branch_attrs": {"mutations": {"nuc": ["A303G"]}}, "children": [{"name": "A/peregrine_falcon/Denmark/14596-1/2020_8a808884b9", "node_attrs": {"div": 0.0063, "num_date": {"value": 2020.848, "confidence": [2020.848, 2020.848], "inferred": false}, "region": {"value": "Europe", "confidence": {"Europe": 1.0}, "entropy": -1e-12}, "originator": {"value": "Statens Serumm Institute"}, "ambig_present": {"value": "Absent"}, "country": {"value": "Denmark", "confidence": {"Denmark": 1.0}, "entropy": -1e-12}, "reason_for_submission": {"value": "surveillance"}, "strain_name": {"value": "A/peregrine falcon/Denmark/14596-1/2020"}, "isl_subtype": {"value": "H5N8"}, "tri_ambig_count": {"value": "Zero"}, "isolate_submitter": {"value": "DK-Cop-SSI"}, "N_count": {"value": "Zero"}, "host_generic": {"value": "avian", "confidence": {"avian": 1.0}, "entropy": -1e-12}, "segment_lineage": {"value": "ea3"}, "N_present": {"value": "Absent"}, "genotype": {"value": "Not assigned"}, "bi_ambig_count": {"value": "Zero"}, "data_source": {"value": "GISAID"}, "isolate_hash": {"value": "8a808884b9050dbc2be29eddc522e012"}, "primary_identifier": {"value": "EPI_ISL_984690"}, "tn_93_dist_d11": {"value": 0.0149}, "passage": {"value": "OR"}, "ha_genetic_group": {"value": "2.3.4.4b"}, "host": {"value": "peregrine falcon"}}, "branch_attrs": {"mutations": {"nuc": ["T933C"]}}}, {"name": "NODE_0000044", "node_attrs": {"div": 0.00573, "num_date": {"value": 2020.822, "confidence": [2020.777, 2020.851]}, "region": {"value": "Europe", "confidence": {"Europe": 1.0}, "entropy": 3.34e-06}, "country": {"value": "Denmark", "confidence": {"Denmark": 0.971, "Germany": 0.0282}, "entropy": 0.136}, "host_generic": {"value": "avian", "confidence": {"avian": 0.898, "poultry": 0.102}, "entropy": 0.33}}, "branch_attrs": {"mutations": {}}, "children": [{"name": "A/graylag_goose/Denmark/14535-1/2020_3fb4adf31c", "node_attrs": {"div": 0.0063, "num_date": {"value": 2020.857, "confidence": [2020.857, 2020.857], "inferred": false}, "region": {"value": "Europe", "confidence": {"Europe": 1.0}, "entropy": -1e-12}, "originator": {"value": "Statens Serumm Institute"}, "ambig_present": {"value": "Absent"}, "country": {"value": "Denmark", "confidence": {"Denmark": 1.0}, "entropy": -1e-12}, "reason_for_submission": {"value": "surveillance"}, "strain_name": {"value": "A/graylag goose/Denmark/14535-1/2020"}, "isl_subtype": {"value": "H5N8"}, "tri_ambig_count": {"value": "Zero"}, "isolate_submitter": {"value": "DK-Cop-SSI"}, "N_count": {"value": "Zero"}, "host_generic": {"value": "avian", "confidence": {"avian": 1.0}, "entropy": -1e-12}, "segment_lineage": {"value": "ea3"}, "N_present": {"value": "Absent"}, "genotype": {"value": "Not assigned"}, "bi_ambig_count": {"value": "Zero"}, "data_source": {"value": "GISAID"}, "isolate_hash": {"value": "3fb4adf31ca1c1669c2e2a9cd75c25f5"}, "primary_identifier": {"value": "EPI_ISL_984694"}, "tn_93_dist_d11": {"value": 0.0149}, "passage": {"value": "OR"}, "ha_genetic_group": {"value": "2.3.4.4b"}, "host": {"value": "goose"}}, "branch_attrs": {"mutations": {"nuc": ["C699A"]}}}, {"name": "NODE_0001067", "node_attrs": {"div": 0.00745, "num_date": {"value": 2021.142, "confidence": [2021.106, 2021.163]}, "region": {"value": "Europe", "confidence": {"Europe": 1.0}, "entropy": 2.42e-08}, "country": {"value": "Germany", "confidence": {"Germany": 1.0}, "entropy": 0.000687}, "host_generic": {"value": "poultry", "confidence": {"poultry": 0.622, "avian": 0.378}, "entropy": 0.663}, "confidence": {"value": 97.6}}, "branch_attrs": {"mutations": {"nuc": ["G969A", "A1305G", "G1377A"]}}, "children": [{"name": "A/turkey/Germany_MV/AI02458/2021_4d7de79f76", "node_attrs": {"div": 0.00745, "num_date": {"value": 2021.188, "confidence": [2021.188, 2021.188], "inferred": false}, "region": {"value": "Europe", "confidence": {"Europe": 1.0}, "entropy": -1e-12}, "originator": {"value": "Landesamt fr Landwirtschaft Lebensmittelsicherheit und Fischerei LALLF"}, "ambig_present": {"value": "Present"}, "country": {"value": "Germany", "confidence": {"Germany": 1.0}, "entropy": -1e-12}, "reason_for_submission": {"value": "surveillance"}, "strain_name": {"value": "A/turkey/Germany-MV/AI02458/2021"}, "isl_subtype": {"value": "H5N8"}, "tri_ambig_count": {"value": "Zero"}, "isolate_submitter": {"value": "DE-GIR-FLI"}, "N_count": {"value": "Zero"}, "host_generic": {"value": "poultry", "confidence": {"poultry": 1.0}, "entropy": -1e-12}, "segment_lineage": {"value": "ea3"}, "N_present": {"value": "Absent"}, "genotype": {"value": "Not assigned"}, "bi_ambig_count": {"value": "One"}, "data_source": {"value": "GISAID"}, "isolate_hash": {"value": "4d7de79f7610d6af692821c079dbf3e3"}, "primary_identifier": {"value": "EPI_ISL_5142961"}, "ambig_positions_NT": {"value": "163"}, "tn_93_dist_d11": {"value": 0.0137}, "passage": {"value": "X"}, "ha_genetic_group": {"value": "2.3.4.4b"}, "host": {"value": "turkey"}}, "branch_attrs": {"mutations": {}}}, {"name": "A/domestic_duck/Germany_NW/AI02049/2021_3caa0994a8", "node_attrs": {"div": 0.00745, "num_date": {"value": 2021.163, "confidence": [2021.163, 2021.163], "inferred": false}, "region": {"value": "Europe", "confidence": {"Europe": 1.0}, "entropy": -1e-12}, "originator": {"value": "Chemisches und Veterinruntersuchungsamt WestfalenArnsberg CVUAWestfalen"}, "ambig_present": {"value": "Present"}, "country": {"value": "Germany", "confidence": {"Germany": 1.0}, "entropy": -1e-12}, "reason_for_submission": {"value": "surveillance"}, "strain_name": {"value": "A/domestic duck/Germany-NW/AI02049/2021"}, "isl_subtype": {"value": "H5N8"}, "tri_ambig_count": {"value": "Zero"}, "isolate_submitter": {"value": "DE-GIR-FLI"}, "N_count": {"value": "Zero"}, "host_generic": {"value": "avian", "confidence": {"avian": 1.0}, "entropy": -1e-12}, "segment_lineage": {"value": "ea3"}, "N_present": {"value": "Absent"}, "genotype": {"value": "Not assigned"}, "bi_ambig_count": {"value": "One"}, "data_source": {"value": "GISAID"}, "isolate_hash": {"value": "3caa0994a851087d054386cdaa24b2e3"}, "primary_identifier": {"value": "EPI_ISL_5102033"}, "ambig_positions_NT": {"value": "554"}, "tn_93_dist_d11": {"value": 0.0137}, "passage": {"value": "X"}, "ha_genetic_group": {"value": "2.3.4.4b"}, "host": {"value": "mallard"}}, "branch_attrs": {"mutations": {}}}, {"name": "A/chicken/Germany_MV/AI01965/2021_065e604ad9", "node_attrs": {"div": 0.00745, "num_date": {"value": 2021.163, "confidence": [2021.163, 2021.163], "inferred": false}, "region": {"value": "Europe", "confidence": {"Europe": 1.0}, "entropy": -1e-12}, "originator": {"value": "Landesamt fr Landwirtschaft Lebensmittelsicherheit und Fischerei LALLF"}, "ambig_present": {"value": "Present"}, "country": {"value": "Germany", "confidence": {"Germany": 1.0}, "entropy": -1e-12}, "reason_for_submission": {"value": "surveillance"}, "strain_name": {"value": "A/chicken/Germany-MV/AI01965/2021"}, "isl_subtype": {"value": "H5N8"}, "tri_ambig_count": {"value": "Zero"}, "isolate_submitter": {"value": "DE-GIR-FLI"}, "N_count": {"value": "Zero"}, "host_generic": {"value": "poultry", "confidence": {"poultry": 1.0}, "entropy": -1e-12}, "segment_lineage": {"value": "ea3"}, "N_present": {"value": "Absent"}, "genotype": {"value": "Not assigned"}, "bi_ambig_count": {"value": "Two"}, "data_source": {"value": "GISAID"}, "isolate_hash": {"value": "065e604ad981f55b2d7a1ef7bade11f9"}, "primary_identifier": {"value": "EPI_ISL_5115613"}, "ambig_positions_NT": {"value": "163 / 554"}, "tn_93_dist_d11": {"value": 0.0137}, "passage": {"value": "X"}, "ha_genetic_group": {"value": "2.3.4.4b"}, "host": {"value": "chicken"}}, "branch_attrs": {"mutations": {}}}]}]}]}]}]}]}]}, {"name": "NODE_0000046", "node_attrs": {"div": 0.00344, "num_date": {"value": 2020.554, "confidence": [2020.344, 2020.566]}, "region": {"value": "Europe", "confidence": {"Europe": 1.0}, "entropy": 3.04e-06}, "country": {"value": "Russia", "confidence": {"Russia": 0.996, "Netherlands": 0.00227, "Germany": 0.00174}, "entropy": 0.0309}, "host_generic": {"value": "avian", "confidence": {"avian": 0.989, "poultry": 0.0105}, "entropy": 0.0584}}, "branch_attrs": {"mutations": {}}, "children": [{"name": "NODE_0001034", "node_attrs": {"div": 0.00516, "num_date": {"value": 2020.795, "confidence": [2020.714, 2020.816]}, "region": {"value": "Europe", "confidence": {"Europe": 1.0}, "entropy": 2.23e-08}, "country": {"value": "Netherlands", "confidence": {"Netherlands": 0.722, "Germany": 0.16, "Belgium": 0.0887, "Russia": 0.0268}, "entropy": 0.862}, "host_generic": {"value": "avian", "confidence": {"avian": 0.981, "poultry": 0.0187}, "entropy": 0.0928}, "confidence": {"value": 95.3}}, "branch_attrs": {"mutations": {"nuc": ["C416A", "T582C", "A897T"], "HA": ["P123Q"]}, "labels": {"aa": "HA: P123Q"}}, "children": [{"name": "A/gallus_gallus/Belgium/12168_002/2020_f40c1a4c78", "node_attrs": {"div": 0.00688, "num_date": {"value": 2020.881, "confidence": [2020.881, 2020.881], "inferred": false}, "region": {"value": "Europe", "confidence": {"Europe": 1.0}, "entropy": -1e-12}, "originator": {"value": "Sciensano  Animal Infectious Diseases"}, "ambig_present": {"value": "Absent"}, "country": {"value": "Belgium", "confidence": {"Belgium": 1.0}, "entropy": -1e-12}, "reason_for_submission": {"value": "surveillance"}, "strain_name": {"value": "A/Gallus_gallus/Belgium/12168_002/2020"}, "isl_subtype": {"value": "H5N5"}, "tri_ambig_count": {"value": "Zero"}, "N_count": {"value": "Zero"}, "host_generic": {"value": "poultry", "confidence": {"poultry": 1.0}, "entropy": -1e-12}, "segment_lineage": {"value": "ea3"}, "N_present": {"value": "Absent"}, "genotype": {"value": "Not assigned"}, "bi_ambig_count": {"value": "Zero"}, "data_source": {"value": "GISAID"}, "isolate_hash": {"value": "f40c1a4c787f0dc5708a3a3c0f225f1c"}, "primary_identifier": {"value": "EPI_ISL_660264"}, "tn_93_dist_d11": {"value": 0.0143}, "passage": {"value": "X"}, "ha_genetic_group": {"value": "2.3.4.4b"}, "host": {"value": "chicken"}}, "branch_attrs": {"mutations": {"nuc": ["T297C", "T420C", "A499G"], "HA": ["I151V"]}, "labels": {"aa": "HA: I151V"}}}, {"name": "NODE_0000020", "node_attrs": {"div": 0.00516, "num_date": {"value": 2020.814, "confidence": [2020.783, 2020.93]}, "region": {"value": "Europe", "confidence": {"Europe": 1.0}, "entropy": 3.41e-06}, "country": {"value": "Netherlands", "confidence": {"Netherlands": 0.997, "Germany": 0.00145, "Belgium": 0.00108}, "entropy": 0.0215}, "host_generic": {"value": "avian", "confidence": {"avian": 0.997, "poultry": 0.00254}, "entropy": 0.0178}}, "branch_attrs": {"mutations": {}}, "children": [{"name": "A/red_knot/Netherlands/1/2021_ee6485c059", "node_attrs": {"div": 0.00573, "num_date": {"value": 2021.056, "confidence": [2021.056, 2021.056], "inferred": false}, "internal_date": {"value": "2025-6"}, "region": {"value": "Europe", "confidence": {"Europe": 1.0}, "entropy": -1e-12}, "originator": {"value": "Erasmus Medical Center"}, "ambig_present": {"value": "Absent"}, "country": {"value": "Netherlands", "confidence": {"Netherlands": 1.0}, "entropy": -1e-12}, "reason_for_submission": {"value": "surveillance"}, "strain_name": {"value": "A/Red knot/Netherlands/1/2021"}, "isl_subtype": {"value": "H5N3"}, "tri_ambig_count": {"value": "Zero"}, "isolate_submitter": {"value": "NL-Rot-ERASMUS"}, "N_count": {"value": "Zero"}, "host_generic": {"value": "avian", "confidence": {"avian": 1.0}, "entropy": -1e-12}, "segment_lineage": {"value": "ea3"}, "N_present": {"value": "Absent"}, "genotype": {"value": "Not assigned"}, "bi_ambig_count": {"value": "Zero"}, "data_source": {"value": "GISAID"}, "isolate_hash": {"value": "ee6485c059683bf0d48bd96706c05ce8"}, "primary_identifier": {"value": "EPI_ISL_19706191"}, "tn_93_dist_d11": {"value": 0.0143}, "passage": {"value": "OR"}, "ha_genetic_group": {"value": "2.3.4.4b"}, "host": {"value": "red knot"}}, "branch_attrs": {"mutations": {"nuc": ["G1278A"]}}}, {"name": "A/common_buzzard/Netherlands/21024357-002/2021_bf8154093e", "node_attrs": {"div": 0.0086, "num_date": {"value": 2021.144, "confidence": [2021.144, 2021.144], "inferred": false}, "region": {"value": "Europe", "confidence": {"Europe": 1.0}, "entropy": -1e-12}, "originator": {"value": "Wageningen Bioveterinary Research "}, "ambig_present": {"value": "Absent"}, "country": {"value": "Netherlands", "confidence": {"Netherlands": 1.0}, "entropy": -1e-12}, "reason_for_submission": {"value": "surveillance"}, "strain_name": {"value": "A/common buzzard/Netherlands/21024357-002/2021"}, "isl_subtype": {"value": "H5N3"}, "tri_ambig_count": {"value": "Zero"}, "isolate_submitter": {"value": "NL-Lel-WBVR"}, "N_count": {"value": "Zero"}, "host_generic": {"value": "avian", "confidence": {"avian": 1.0}, "entropy": -1e-12}, "segment_lineage": {"value": "ea3"}, "N_present": {"value": "Absent"}, "genotype": {"value": "Not assigned"}, "bi_ambig_count": {"value": "Zero"}, "data_source": {"value": "GISAID"}, "isolate_hash": {"value": "bf8154093e2d79b8952b339358315887"}, "primary_identifier": {"value": "EPI_ISL_2172530"}, "tn_93_dist_d11": {"value": 0.0173}, "passage": {"value": "OR"}, "ha_genetic_group": {"value": "2.3.4.4b"}, "host": {"value": "common buzzard"}}, "branch_attrs": {"mutations": {"nuc": ["G102A", "G511A", "A928G", "G1071A", "G1242A", "G1413A"], "HA": ["D155N", "I294V"]}, "labels": {"aa": "HA: D155N, I294V"}}}]}, {"name": "NODE_0000009", "node_attrs": {"div": 0.00516, "num_date": {"value": 2020.807, "confidence": [2020.776, 2020.818]}, "region": {"value": "Europe", "confidence": {"Europe": 1.0}, "entropy": 3.05e-06}, "country": {"value": "Germany", "confidence": {"Germany": 0.967, "Netherlands": 0.0218, "Denmark": 0.00977}, "entropy": 0.17}, "host_generic": {"value": "avian", "confidence": {"avian": 0.994, "poultry": 0.00554}, "entropy": 0.0343}}, "branch_attrs": {"mutations": {}}, "children": [{"name": "NODE_0000010", "node_attrs": {"div": 0.00516, "num_date": {"value": 2020.815, "confidence": [2020.801, 2020.854]}, "region": {"value": "Europe", "confidence": {"Europe": 1.0}, "entropy": 3.06e-06}, "country": {"value": "Germany", "confidence": {"Germany": 0.971, "Denmark": 0.0183, "Netherlands": 0.0103}, "entropy": 0.158}, "host_generic": {"value": "avian", "confidence": {"avian": 0.987, "poultry": 0.0133}, "entropy": 0.0708}}, "branch_attrs": {"mutations": {}}, "children": [{"name": "NODE_0000012", "node_attrs": {"div": 0.00516, "num_date": {"value": 2020.845, "confidence": [2020.803, 2020.922]}, "region": {"value": "Europe", "confidence": {"Europe": 1.0}, "entropy": 3.03e-06}, "country": {"value": "Germany", "confidence": {"Germany": 0.586, "Denmark": 0.348, "Slovenia": 0.0517, "Netherlands": 0.00792, "Italy": 0.0016, "Poland": 0.00127}, "entropy": 0.925}, "host_generic": {"value": "avian", "confidence": {"avian": 0.998, "poultry": 0.0018}, "entropy": 0.0132}}, "branch_attrs": {"mutations": {}}, "children": [{"name": "A/mute_swan/Slovenia/1914-20_21VIR959-5/2020_74534e2d91", "node_attrs": {"div": 0.00573, "num_date": {"value": 2020.98, "confidence": [2020.98, 2020.98], "inferred": false}, "region": {"value": "Europe", "confidence": {"Europe": 1.0}, "entropy": -1e-12}, "originator": {"value": "Istituto Zooprofilattico Sperimentale delle Venezie EU/OIE/Reference Laboratory and FAO Reference Centre for AI and ND"}, "ambig_present": {"value": "Absent"}, "country": {"value": "Slovenia", "confidence": {"Slovenia": 1.0}, "entropy": -1e-12}, "reason_for_submission": {"value": "surveillance"}, "strain_name": {"value": "A/mute_swan/Slovenia/1914-20_21VIR959-5/2020"}, "isl_subtype": {"value": "H5N5"}, "tri_ambig_count": {"value": "Zero"}, "isolate_submitter": {"value": "IT-Leg-IZSVE"}, "N_count": {"value": "Zero"}, "host_generic": {"value": "avian", "confidence": {"avian": 1.0}, "entropy": -1e-12}, "segment_lineage": {"value": "ea3"}, "N_present": {"value": "Absent"}, "genotype": {"value": "Not assigned"}, "bi_ambig_count": {"value": "Zero"}, "data_source": {"value": "GISAID"}, "isolate_hash": {"value": "74534e2d91352b86cd52fd0a0a725357"}, "primary_identifier": {"value": "EPI_ISL_1665267"}, "tn_93_dist_d11": {"value": 0.0143}, "passage": {"value": "E1"}, "ha_genetic_group": {"value": "2.3.4.4b"}, "host": {"value": "mute swan"}}, "branch_attrs": {"mutations": {"nuc": ["T1392C"]}}}, {"name": "A/common_kestrel/Denmark/16023-01/2021_62a8a8330a", "node_attrs": {"div": 0.0063, "num_date": {"value": 2021.001, "confidence": [2021.001, 2021.001], "inferred": false}, "region": {"value": "Europe", "confidence": {"Europe": 1.0}, "entropy": -1e-12}, "originator": {"value": "Statens Serumm Institute"}, "ambig_present": {"value": "Absent"}, "country": {"value": "Denmark", "confidence": {"Denmark": 1.0}, "entropy": -1e-12}, "reason_for_submission": {"value": "surveillance"}, "strain_name": {"value": "A/common kestrel/Denmark/16023-01/2021-01-01(H5N3)"}, "isl_subtype": {"value": "H5N3"}, "tri_ambig_count": {"value": "Zero"}, "isolate_submitter": {"value": "DK-Cop-SSI"}, "N_count": {"value": "Zero"}, "host_generic": {"value": "avian", "confidence": {"avian": 1.0}, "entropy": -1e-12}, "segment_lineage": {"value": "ea3"}, "N_present": {"value": "Absent"}, "genotype": {"value": "Not assigned"}, "bi_ambig_count": {"value": "Zero"}, "data_source": {"value": "GISAID"}, "isolate_hash": {"value": "62a8a8330a3aebfbcf7ae66a2d8fd575"}, "primary_identifier": {"value": "EPI_ISL_1063993"}, "tn_93_dist_d11": {"value": 0.0149}, "passage": {"value": "OR"}, "ha_genetic_group": {"value": "2.3.4.4b"}, "host": {"value": "common kestrel"}}, "branch_attrs": {"mutations": {"nuc": ["T408C", "A701G"], "HA": ["Q218R"]}, "labels": {"aa": "HA: Q218R"}}}]}, {"name": "NODE_0000013", "node_attrs": {"div": 0.00516, "num_date": {"value": 2020.851, "confidence": [2020.811, 2020.857]}, "region": {"value": "Europe", "confidence": {"Europe": 1.0}, "entropy": 3.05e-06}, "country": {"value": "Germany", "confidence": {"Germany": 0.984, "Denmark": 0.00712, "Netherlands": 0.00458, "Ireland": 0.00331}, "entropy": 0.0999}, "host_generic": {"value": "avian", "confidence": {"avian": 0.896, "poultry": 0.104}, "entropy": 0.334}}, "branch_attrs": {"mutations": {}}, "children": [{"name": "A/chicken/Germany_MV/AI02431/2020_7a4bdc207c", "node_attrs": {"div": 0.00516, "num_date": {"value": 2020.857, "confidence": [2020.857, 2020.857], "inferred": false}, "region": {"value": "Europe", "confidence": {"Europe": 1.0}, "entropy": -1e-12}, "originator": {"value": "Landesamt fr Landwirtschaft Lebensmittelsicherheit und Fischerei LALLF"}, "ambig_present": {"value": "Present"}, "country": {"value": "Germany", "confidence": {"Germany": 1.0}, "entropy": -1e-12}, "reason_for_submission": {"value": "surveillance"}, "strain_name": {"value": "A/chicken/Germany-MV/AI02431/2020"}, "isl_subtype": {"value": "H5N5"}, "tri_ambig_count": {"value": "Zero"}, "isolate_submitter": {"value": "DE-GIR-FLI"}, "N_count": {"value": "Zero"}, "host_generic": {"value": "poultry", "confidence": {"poultry": 1.0}, "entropy": -1e-12}, "segment_lineage": {"value": "ea3"}, "N_present": {"value": "Absent"}, "genotype": {"value": "Not assigned"}, "bi_ambig_count": {"value": "One"}, "data_source": {"value": "GISAID"}, "isolate_hash": {"value": "7a4bdc207cd5881eb81dfdbc576c07df"}, "primary_identifier": {"value": "EPI_ISL_5061617"}, "ambig_positions_NT": {"value": "554"}, "tn_93_dist_d11": {"value": 0.0137}, "passage": {"value": "X"}, "ha_genetic_group": {"value": "2.3.4.4b"}, "host": {"value": "chicken"}}, "branch_attrs": {"mutations": {}}}, {"name": "NODE_0000014", "node_attrs": {"div": 0.00516, "num_date": {"value": 2020.941, "confidence": [2020.842, 2020.98]}, "region": {"value": "Europe", "confidence": {"Europe": 1.0}, "entropy": 3.03e-06}, "country": {"value": "Ireland", "confidence": {"Ireland": 0.998, "Germany": 0.00205}, "entropy": 0.0161}, "host_generic": {"value": "avian", "confidence": {"avian": 0.99, "poultry": 0.00955}, "entropy": 0.0539}}, "branch_attrs": {"mutations": {}}, "children": [{"name": "A/knot_wader/Ireland/473_21VIR2956-2/2021_b9126b8a99", "node_attrs": {"div": 0.00516, "num_date": {"value": 2021.001, "confidence": [2021.001, 2021.001], "inferred": false}, "region": {"value": "Europe", "confidence": {"Europe": 1.0}, "entropy": -1e-12}, "originator": {"value": "Istituto Zooprofilattico Sperimentale delle Venezie EU/OIE/Reference Laboratory and FAO Reference Centre for AI and ND"}, "ambig_present": {"value": "Absent"}, "country": {"value": "Ireland", "confidence": {"Ireland": 1.0}, "entropy": -1e-12}, "reason_for_submission": {"value": "surveillance"}, "strain_name": {"value": "A/knot_wader/Ireland/473_21VIR2956-2/2021"}, "isl_subtype": {"value": "H5N3"}, "tri_ambig_count": {"value": "Zero"}, "isolate_submitter": {"value": "IT-Leg-IZSVE"}, "N_count": {"value": "Zero"}, "host_generic": {"value": "avian", "confidence": {"avian": 1.0}, "entropy": -1e-12}, "segment_lineage": {"value": "ea3"}, "N_present": {"value": "Absent"}, "genotype": {"value": "Not assigned"}, "bi_ambig_count": {"value": "Zero"}, "data_source": {"value": "GISAID"}, "isolate_hash": {"value": "b9126b8a99947f49e673b1da41ff5967"}, "primary_identifier": {"value": "EPI_ISL_2234808"}, "tn_93_dist_d11": {"value": 0.0137}, "passage": {"value": "E1"}, "ha_genetic_group": {"value": "2.3.4.4b"}, "host": {"value": "knot"}}, "branch_attrs": {"mutations": {}}}, {"name": "A/knot_wader/Ireland/472_21VIR2956-1/2021_6eb5cf9da0", "node_attrs": {"div": 0.00573, "num_date": {"value": 2021.001, "confidence": [2021.001, 2021.001], "inferred": false}, "region": {"value": "Europe", "confidence": {"Europe": 1.0}, "entropy": -1e-12}, "originator": {"value": "Istituto Zooprofilattico Sperimentale delle Venezie EU/OIE/Reference Laboratory and FAO Reference Centre for AI and ND"}, "ambig_present": {"value": "Absent"}, "country": {"value": "Ireland", "confidence": {"Ireland": 1.0}, "entropy": -1e-12}, "reason_for_submission": {"value": "surveillance"}, "strain_name": {"value": "A/knot_wader/Ireland/472_21VIR2956-1/2021"}, "isl_subtype": {"value": "H5N3"}, "tri_ambig_count": {"value": "Zero"}, "isolate_submitter": {"value": "IT-Leg-IZSVE"}, "N_count": {"value": "Zero"}, "host_generic": {"value": "avian", "confidence": {"avian": 1.0}, "entropy": -1e-12}, "segment_lineage": {"value": "ea3"}, "N_present": {"value": "Absent"}, "genotype": {"value": "Not assigned"}, "bi_ambig_count": {"value": "Zero"}, "data_source": {"value": "GISAID"}, "isolate_hash": {"value": "6eb5cf9da04b23d412bdc0ba6678330f"}, "primary_identifier": {"value": "EPI_ISL_2234807"}, "tn_93_dist_d11": {"value": 0.0143}, "passage": {"value": "E1"}, "ha_genetic_group": {"value": "2.3.4.4b"}, "host": {"value": "knot"}}, "branch_attrs": {"mutations": {"nuc": ["A1479G"]}}}]}]}]}, {"name": "NODE_0000015", "node_attrs": {"div": 0.00516, "num_date": {"value": 2020.812, "confidence": [2020.795, 2020.82]}, "region": {"value": "Europe", "confidence": {"Europe": 1.0}, "entropy": 3.07e-06}, "country": {"value": "Germany", "confidence": {"Germany": 0.988, "Denmark": 0.0072, "Netherlands": 0.00362}, "entropy": 0.0743}, "host_generic": {"value": "avian", "confidence": {"avian": 0.999, "poultry": 0.00144}, "entropy": 0.0109}}, "branch_attrs": {"mutations": {}}, "children": [{"name": "NODE_0000019", "node_attrs": {"div": 0.00516, "num_date": {"value": 2020.82, "confidence": [2020.801, 2020.85]}, "region": {"value": "Europe", "confidence": {"Europe": 1.0}, "entropy": 3.05e-06}, "country": {"value": "Germany", "confidence": {"Germany": 0.991, "Italy": 0.00593, "Denmark": 0.00135}, "entropy": 0.0597}, "host_generic": {"value": "avian", "confidence": {"avian": 0.999}, "entropy": 0.00701}}, "branch_attrs": {"mutations": {}}, "children": [{"name": "A/common_teal/Italy/20VIR7439-190/2020_7bd296e6e2", "node_attrs": {"div": 0.00631, "num_date": {"value": 2020.908, "confidence": [2020.908, 2020.908], "inferred": false}, "region": {"value": "Europe", "confidence": {"Europe": 1.0}, "entropy": -1e-12}, "originator": {"value": "Istituto Zooprofilattico Sperimentale delle Venezie EU/OIE/Reference Laboratory and FAO Reference Centre for AI and ND"}, "ambig_present": {"value": "Absent"}, "country": {"value": "Italy", "confidence": {"Italy": 1.0}, "entropy": -1e-12}, "reason_for_submission": {"value": "surveillance"}, "strain_name": {"value": "A/common_teal/Italy/20VIR7439-190/2020"}, "isl_subtype": {"value": "H5N5"}, "tri_ambig_count": {"value": "Zero"}, "isolate_submitter": {"value": "IT-Leg-IZSVE"}, "N_count": {"value": "Zero"}, "host_generic": {"value": "avian", "confidence": {"avian": 1.0}, "entropy": -1e-12}, "segment_lineage": {"value": "ea3"}, "N_present": {"value": "Absent"}, "genotype": {"value": "Not assigned"}, "bi_ambig_count": {"value": "Zero"}, "data_source": {"value": "GISAID"}, "isolate_hash": {"value": "7bd296e6e24aaa632f6c240c82d044b7"}, "primary_identifier": {"value": "EPI_ISL_956409"}, "tn_93_dist_d11": {"value": 0.0149}, "passage": {"value": "E1"}, "ha_genetic_group": {"value": "2.3.4.4b"}, "host": {"value": "common teal"}}, "branch_attrs": {"mutations": {"nuc": ["T39C", "A705T"]}}}, {"name": "NODE_0001048", "node_attrs": {"div": 0.00573, "num_date": {"value": 2020.861, "confidence": [2020.814, 2020.918]}, "region": {"value": "Europe", "confidence": {"Europe": 1.0}, "entropy": 3.05e-06}, "country": {"value": "Germany", "confidence": {"Germany": 1.0}, "entropy": 0.000682}, "host_generic": {"value": "avian", "confidence": {"avian": 0.999}, "entropy": 0.00658}, "confidence": {"value": 84}}, "branch_attrs": {"mutations": {"nuc": ["T1055A"], "HA": ["I336K"]}, "labels": {"aa": "HA: I336K"}}, "children": [{"name": "A/red_knot/Germany_SH/AI03424/2020_adfe6b7634", "node_attrs": {"div": 0.00631, "num_date": {"value": 2020.958, "confidence": [2020.958, 2020.958], "inferred": false}, "region": {"value": "Europe", "confidence": {"Europe": 1.0}, "entropy": -1e-12}, "originator": {"value": "Landeslabor SchleswigHolstein"}, "ambig_present": {"value": "Present"}, "country": {"value": "Germany", "confidence": {"Germany": 1.0}, "entropy": -1e-12}, "reason_for_submission": {"value": "surveillance"}, "strain_name": {"value": "A/red knot/Germany-SH/AI03424/2020"}, "isl_subtype": {"value": "H5N3"}, "tri_ambig_count": {"value": "Zero"}, "isolate_submitter": {"value": "DE-GIR-FLI"}, "N_count": {"value": "Zero"}, "host_generic": {"value": "avian", "confidence": {"avian": 1.0}, "entropy": -1e-12}, "segment_lineage": {"value": "ea3"}, "N_present": {"value": "Absent"}, "genotype": {"value": "Not assigned"}, "bi_ambig_count": {"value": "One"}, "data_source": {"value": "GISAID"}, "isolate_hash": {"value": "adfe6b7634359d8da51f6928df9cfc38"}, "primary_identifier": {"value": "EPI_ISL_1205489"}, "ambig_positions_NT": {"value": "554"}, "tn_93_dist_d11": {"value": 0.0149}, "passage": {"value": "X"}, "ha_genetic_group": {"value": "2.3.4.4b"}, "host": {"value": "red knot"}}, "branch_attrs": {"mutations": {"nuc": ["G675T"], "HA": ["L209F"]}, "labels": {"aa": "HA: L209F"}}}, {"name": "NODE_0000021", "node_attrs": {"div": 0.00573, "num_date": {"value": 2020.895, "confidence": [2020.816, 2020.937]}, "region": {"value": "Europe", "confidence": {"Europe": 1.0}, "entropy": 3.03e-06}, "country": {"value": "Germany", "confidence": {"Germany": 1.0}, "entropy": 5.81e-05}, "host_generic": {"value": "avian", "confidence": {"avian": 0.999}, "entropy": 0.00606}}, "branch_attrs": {"mutations": {}}, "children": [{"name": "A/red_knot/Germany_SH/AI03421/2020_02d7338b87", "node_attrs": {"div": 0.00688, "num_date": {"value": 2020.952, "confidence": [2020.952, 2020.952], "inferred": false}, "region": {"value": "Europe", "confidence": {"Europe": 1.0}, "entropy": -1e-12}, "originator": {"value": "Landeslabor SchleswigHolstein"}, "ambig_present": {"value": "Absent"}, "country": {"value": "Germany", "confidence": {"Germany": 1.0}, "entropy": -1e-12}, "reason_for_submission": {"value": "surveillance"}, "strain_name": {"value": "A/red knot/Germany-SH/AI03421/2020"}, "isl_subtype": {"value": "H5N3"}, "tri_ambig_count": {"value": "Zero"}, "isolate_submitter": {"value": "DE-GIR-FLI"}, "N_count": {"value": "Zero"}, "host_generic": {"value": "avian", "confidence": {"avian": 1.0}, "entropy": -1e-12}, "segment_lineage": {"value": "ea3"}, "N_present": {"value": "Absent"}, "genotype": {"value": "Not assigned"}, "bi_ambig_count": {"value": "Zero"}, "data_source": {"value": "GISAID"}, "isolate_hash": {"value": "02d7338b87929091b32f08298c8b3989"}, "primary_identifier": {"value": "EPI_ISL_1205487"}, "tn_93_dist_d11": {"value": 0.0155}, "passage": {"value": "X"}, "ha_genetic_group": {"value": "2.3.4.4b"}, "host": {"value": "red knot"}}, "branch_attrs": {"mutations": {"nuc": ["G327A", "G468A"]}}}, {"name": "A/red_knot/Germany_SH/AI03419/2020_1be4545341", "node_attrs": {"div": 0.00573, "num_date": {"value": 2020.952, "confidence": [2020.952, 2020.952], "inferred": false}, "region": {"value": "Europe", "confidence": {"Europe": 1.0}, "entropy": -1e-12}, "originator": {"value": "Landeslabor SchleswigHolstein"}, "ambig_present": {"value": "Absent"}, "country": {"value": "Germany", "confidence": {"Germany": 1.0}, "entropy": -1e-12}, "reason_for_submission": {"value": "surveillance"}, "strain_name": {"value": "A/red knot/Germany-SH/AI03419/2020"}, "isl_subtype": {"value": "H5N3"}, "tri_ambig_count": {"value": "Zero"}, "isolate_submitter": {"value": "DE-GIR-FLI"}, "N_count": {"value": "Zero"}, "host_generic": {"value": "avian", "confidence": {"avian": 1.0}, "entropy": -1e-12}, "segment_lineage": {"value": "ea3"}, "N_present": {"value": "Absent"}, "genotype": {"value": "Not assigned"}, "bi_ambig_count": {"value": "Zero"}, "data_source": {"value": "GISAID"}, "isolate_hash": {"value": "1be4545341330f31e6ba3f536a787502"}, "primary_identifier": {"value": "EPI_ISL_1205485"}, "tn_93_dist_d11": {"value": 0.0143}, "passage": {"value": "X"}, "ha_genetic_group": {"value": "2.3.4.4b"}, "host": {"value": "red knot"}}, "branch_attrs": {"mutations": {}}}]}]}]}, {"name": "NODE_0000022", "node_attrs": {"div": 0.00516, "num_date": {"value": 2020.818, "confidence": [2020.806, 2020.823]}, "region": {"value": "Europe", "confidence": {"Europe": 1.0}, "entropy": 3.07e-06}, "country": {"value": "Germany", "confidence": {"Germany": 0.968, "Denmark": 0.023, "France": 0.00583, "Netherlands": 0.00314}, "entropy": 0.169}, "host_generic": {"value": "avian", "confidence": {"avian": 0.999, "poultry": 0.00135}, "entropy": 0.0102}}, "branch_attrs": {"mutations": {}}, "children": [{"name": "NODE_0000024", "node_attrs": {"div": 0.00516, "num_date": {"value": 2020.823, "confidence": [2020.81, 2020.937]}, "region": {"value": "Europe", "confidence": {"Europe": 1.0}, "entropy": 3.09e-06}, "country": {"value": "Germany", "confidence": {"Germany": 0.803, "Denmark": 0.101, "France": 0.0549, "Netherlands": 0.0186, "Sweden": 0.014, "United Kingdom": 0.00288}, "entropy": 0.756}, "host_generic": {"value": "avian", "confidence": {"avian": 0.996, "poultry": 0.00352}, "entropy": 0.0234}}, "branch_attrs": {"mutations": {}}, "children": [{"name": "A/curlew/France/21P003648/2021_ab04ce0afe", "node_attrs": {"div": 0.00573, "num_date": {"value": 2021.059, "confidence": [2021.059, 2021.059], "inferred": false}, "region": {"value": "Europe", "confidence": {"Europe": 1.0}, "entropy": -1e-12}, "originator": {"value": "Anses PloufraganPlouzan"}, "ambig_present": {"value": "Absent"}, "country": {"value": "France", "confidence": {"France": 1.0}, "entropy": -1e-12}, "reason_for_submission": {"value": "surveillance"}, "strain_name": {"value": "A/curlew/France/21P003648/2021"}, "isl_subtype": {"value": "H5N3"}, "tri_ambig_count": {"value": "Zero"}, "isolate_submitter": {"value": "FR-Plo-ANSES"}, "N_count": {"value": "Zero"}, "host_generic": {"value": "avian", "confidence": {"avian": 1.0}, "entropy": -1e-12}, "segment_lineage": {"value": "ea3"}, "N_present": {"value": "Absent"}, "genotype": {"value": "Not assigned"}, "bi_ambig_count": {"value": "Zero"}, "data_source": {"value": "GISAID"}, "isolate_hash": {"value": "ab04ce0afe4dccb450a87b96b91be0c7"}, "primary_identifier": {"value": "EPI_ISL_1259397"}, "tn_93_dist_d11": {"value": 0.0143}, "passage": {"value": "X"}, "ha_genetic_group": {"value": "2.3.4.4b"}, "host": {"value": "curlew"}}, "branch_attrs": {"mutations": {"nuc": ["G1137A"]}}}, {"name": "NODE_0001036", "node_attrs": {"div": 0.0063, "num_date": {"value": 2021.033, "confidence": [2020.878, 2021.088]}, "region": {"value": "Europe", "confidence": {"Europe": 1.0}, "entropy": 9.92e-06}, "country": {"value": "Germany", "confidence": {"Germany": 0.511, "Denmark": 0.395, "Sweden": 0.0601, "Netherlands": 0.0138, "France": 0.0136, "United Kingdom": 0.00207, "Poland": 0.00103}, "entropy": 1.047}, "host_generic": {"value": "avian", "confidence": {"avian": 0.971, "poultry": 0.029}, "entropy": 0.131}, "confidence": {"value": 88}}, "branch_attrs": {"mutations": {"nuc": ["C444T", "A1563G"]}}, "children": [{"name": "A/mute_swan/Denmark/17356-1_01/2021_6278538b8f", "node_attrs": {"div": 0.0086, "num_date": {"value": 2021.16, "confidence": [2021.16, 2021.16], "inferred": false}, "internal_date": {"value": "2024-28"}, "region": {"value": "Europe", "confidence": {"Europe": 1.0}, "entropy": -1e-12}, "originator": {"value": "Statens Serum Institut"}, "ambig_present": {"value": "Absent"}, "country": {"value": "Denmark", "confidence": {"Denmark": 1.0}, "entropy": -1e-12}, "reason_for_submission": {"value": "surveillance"}, "strain_name": {"value": "A/mute_swan/Denmark/17356-1.01/2021"}, "isl_subtype": {"value": "H5N5"}, "tri_ambig_count": {"value": "Zero"}, "isolate_submitter": {"value": "DK-Cop-SSI"}, "N_count": {"value": "Zero"}, "host_generic": {"value": "avian", "confidence": {"avian": 1.0}, "entropy": -1e-12}, "segment_lineage": {"value": "ea3"}, "N_present": {"value": "Absent"}, "genotype": {"value": "Not assigned"}, "bi_ambig_count": {"value": "Zero"}, "data_source": {"value": "GISAID"}, "isolate_hash": {"value": "6278538b8f0976b169d1d66706d56834"}, "primary_identifier": {"value": "EPI_ISL_19255999"}, "tn_93_dist_d11": {"value": 0.0173}, "passage": {"value": "X"}, "ha_genetic_group": {"value": "2.3.4.4b"}, "host": {"value": "mute swan"}}, "branch_attrs": {"mutations": {"nuc": ["A303G", "A1204G", "G1506A", "G1617A"], "HA": ["I386V"]}, "labels": {"aa": "HA: I386V"}}}, {"name": "A/chicken/Sweden/SVA210201SZ0080/FB000693-IP4/2021_e52077b60e", "node_attrs": {"div": 0.00804, "num_date": {"value": 2022.056, "confidence": [2022.056, 2022.056], "inferred": false}, "region": {"value": "Europe", "confidence": {"Europe": 1.0}, "entropy": -1e-12}, "originator": {"value": "National Veterinary Institute SVA"}, "ambig_present": {"value": "Absent"}, "country": {"value": "Sweden", "confidence": {"Sweden": 1.0}, "entropy": -1e-12}, "reason_for_submission": {"value": "surveillance"}, "strain_name": {"value": "A/Chicken/Sweden/SVA210201SZ0080/FB000693-IP4/2021"}, "isl_subtype": {"value": "H5N5"}, "tri_ambig_count": {"value": "Zero"}, "isolate_submitter": {"value": "DK-Fre-DTU"}, "N_count": {"value": "Zero"}, "host_generic": {"value": "poultry", "confidence": {"poultry": 1.0}, "entropy": -1e-12}, "segment_lineage": {"value": "ea3"}, "N_present": {"value": "Absent"}, "genotype": {"value": "Not assigned"}, "bi_ambig_count": {"value": "Zero"}, "data_source": {"value": "GISAID"}, "isolate_hash": {"value": "e52077b60e6444f934c1a51a2699cb3e"}, "primary_identifier": {"value": "EPI_ISL_12980521"}, "tn_93_dist_d11": {"value": 0.0168}, "passage": {"value": "OR"}, "ha_genetic_group": {"value": "2.3.4.4b"}, "host": {"value": "chicken"}}, "branch_attrs": {"mutations": {"nuc": ["A180-", "A181-", "A182-", "T183-", "G184-", "G185-", "G186-", "G187-", "T188-", "G189-", "A190-", "A191-", "G295A", "A825G", "A1146T"], "HA": ["L44X", "N45-", "G46-", "V47-", "K48X", "A83T"]}, "labels": {"aa": "HA: L44X, N45-, G46-, V47-, K48X, A83T"}}}]}]}, {"name": "NODE_0000027", "node_attrs": {"div": 0.00516, "num_date": {"value": 2020.827, "confidence": [2020.814, 2020.827]}, "region": {"value": "Europe", "confidence": {"Europe": 1.0}, "entropy": 3.05e-06}, "country": {"value": "Germany", "confidence": {"Germany": 0.968, "Denmark": 0.0239, "France": 0.00587, "Netherlands": 0.00242}, "entropy": 0.168}, "host_generic": {"value": "avian", "confidence": {"avian": 0.998, "poultry": 0.00164}, "entropy": 0.0122}}, "branch_attrs": {"mutations": {}}, "children": [{"name": "A/buzzard/Germany_MV/AI02166/2020_40dc72a36c", "node_attrs": {"div": 0.00516, "num_date": {"value": 2020.827, "confidence": [2020.827, 2020.827], "inferred": false}, "region": {"value": "Europe", "confidence": {"Europe": 1.0}, "entropy": -1e-12}, "originator": {"value": "Landesamt fr Landwirtschaft Lebensmittelsicherheit und Fischerei LALLF"}, "ambig_present": {"value": "Absent"}, "country": {"value": "Germany", "confidence": {"Germany": 1.0}, "entropy": -1e-12}, "reason_for_submission": {"value": "surveillance"}, "strain_name": {"value": "A/buzzard/Germany-MV/AI02166/2020"}, "isl_subtype": {"value": "H5N5"}, "tri_ambig_count": {"value": "Zero"}, "isolate_submitter": {"value": "DE-GIR-FLI"}, "N_count": {"value": "Zero"}, "host_generic": {"value": "avian", "confidence": {"avian": 1.0}, "entropy": -1e-12}, "segment_lineage": {"value": "ea3"}, "N_present": {"value": "Absent"}, "genotype": {"value": "Not assigned"}, "bi_ambig_count": {"value": "Zero"}, "data_source": {"value": "GISAID"}, "isolate_hash": {"value": "40dc72a36c74c1605763d10b6438e458"}, "primary_identifier": {"value": "EPI_ISL_614399"}, "tn_93_dist_d11": {"value": 0.0137}, "passage": {"value": "X"}, "ha_genetic_group": {"value": "2.3.4.4b"}, "host": {"value": "common buzzard"}}, "branch_attrs": {"mutations": {}}}, {"name": "NODE_0000028", "node_attrs": {"div": 0.00516, "num_date": {"value": 2020.955, "confidence": [2020.813, 2021.048]}, "region": {"value": "Europe", "confidence": {"Europe": 1.0}, "entropy": 3.05e-06}, "country": {"value": "Germany", "confidence": {"Germany": 0.673, "Denmark": 0.229, "France": 0.0678, "Netherlands": 0.0202, "United Kingdom": 0.00398, "Belgium": 0.00135, "Czech Republic": 0.0011}, "entropy": 0.938}, "host_generic": {"value": "avian", "confidence": {"avian": 0.991, "poultry": 0.00895}, "entropy": 0.0511}}, "branch_attrs": {"mutations": {}}, "children": [{"name": "A/red_knot/France/21P003249/2021_940a983c50", "node_attrs": {"div": 0.00516, "num_date": {"value": 2021.048, "confidence": [2021.048, 2021.048], "inferred": false}, "region": {"value": "Europe", "confidence": {"Europe": 1.0}, "entropy": -1e-12}, "originator": {"value": "Anses PloufraganPlouzan"}, "ambig_present": {"value": "Absent"}, "country": {"value": "France", "confidence": {"France": 1.0}, "entropy": -1e-12}, "reason_for_submission": {"value": "surveillance"}, "strain_name": {"value": "A/red knot/France/21P003249/2021"}, "isl_subtype": {"value": "H5N3"}, "tri_ambig_count": {"value": "Zero"}, "isolate_submitter": {"value": "FR-Plo-ANSES"}, "N_count": {"value": "Zero"}, "host_generic": {"value": "avian", "confidence": {"avian": 1.0}, "entropy": -1e-12}, "segment_lineage": {"value": "ea3"}, "N_present": {"value": "Absent"}, "genotype": {"value": "Not assigned"}, "bi_ambig_count": {"value": "Zero"}, "data_source": {"value": "GISAID"}, "isolate_hash": {"value": "940a983c5045fc0708ea0dc1d64872a1"}, "primary_identifier": {"value": "EPI_ISL_1259399"}, "tn_93_dist_d11": {"value": 0.0137}, "passage": {"value": "X"}, "ha_genetic_group": {"value": "2.3.4.4b"}, "host": {"value": "red knot"}}, "branch_attrs": {"mutations": {}}}, {"name": "NODE_0001045", "node_attrs": {"div": 0.00573, "num_date": {"value": 2021.073, "confidence": [2020.96, 2021.19]}, "region": {"value": "Europe", "confidence": {"Europe": 1.0}, "entropy": 3.05e-06}, "country": {"value": "Denmark", "confidence": {"Denmark": 0.993, "Germany": 0.00663}, "entropy": 0.0434}, "host_generic": {"value": "avian", "confidence": {"avian": 0.912, "poultry": 0.0879}, "entropy": 0.298}, "confidence": {"value": 84.6}}, "branch_attrs": {"mutations": {"nuc": ["G13A"], "HA-SigPep": ["V5I"]}, "labels": {"aa": "HA-SigPep: V5I"}}, "children": [{"name": "A/peregrine_falcon/Denmark/18104-1_01/2021_e7375d4da4", "node_attrs": {"div": 0.00573, "num_date": {"value": 2021.21, "confidence": [2021.21, 2021.21], "inferred": false}, "internal_date": {"value": "2024-27"}, "region": {"value": "Europe", "confidence": {"Europe": 1.0}, "entropy": -1e-12}, "originator": {"value": "Statens Serum Institut"}, "ambig_present": {"value": "Absent"}, "country": {"value": "Denmark", "confidence": {"Denmark": 1.0}, "entropy": -1e-12}, "reason_for_submission": {"value": "surveillance"}, "strain_name": {"value": "A/peregrine_falcon/Denmark/18104-1.01/2021"}, "isl_subtype": {"value": "H5N5"}, "tri_ambig_count": {"value": "Zero"}, "isolate_submitter": {"value": "DK-Cop-SSI"}, "N_count": {"value": "Zero"}, "host_generic": {"value": "avian", "confidence": {"avian": 1.0}, "entropy": -1e-12}, "segment_lineage": {"value": "ea3"}, "N_present": {"value": "Absent"}, "genotype": {"value": "Not assigned"}, "bi_ambig_count": {"value": "Zero"}, "data_source": {"value": "GISAID"}, "isolate_hash": {"value": "e7375d4da484388a376d266915e2d4b4"}, "primary_identifier": {"value": "EPI_ISL_19237509"}, "tn_93_dist_d11": {"value": 0.0143}, "passage": {"value": "X"}, "ha_genetic_group": {"value": "2.3.4.4b"}, "host": {"value": "peregrine falcon"}}, "branch_attrs": {"mutations": {}}}, {"name": "NODE_0001046", "node_attrs": {"div": 0.00688, "num_date": {"value": 2021.212, "confidence": [2021.137, 2021.212]}, "region": {"value": "Europe", "confidence": {"Europe": 1.0}, "entropy": 3.03e-06}, "country": {"value": "Denmark", "confidence": {"Denmark": 1.0}, "entropy": 0.000737}, "host_generic": {"value": "poultry", "confidence": {"poultry": 0.936, "avian": 0.0643}, "entropy": 0.239}, "confidence": {"value": 94.7}}, "branch_attrs": {"mutations": {"nuc": ["G84A", "A872G"], "HA": ["N275S"]}, "labels": {"aa": "HA: N275S"}}, "children": [{"name": "A/chicken/Denmark/18064-8/2021_d05abc4199", "node_attrs": {"div": 0.00688, "num_date": {"value": 2021.212, "confidence": [2021.212, 2021.212], "inferred": false}, "internal_date": {"value": "2024-28"}, "region": {"value": "Europe", "confidence": {"Europe": 1.0}, "entropy": -1e-12}, "originator": {"value": "Statens Serum Institut"}, "ambig_present": {"value": "Absent"}, "country": {"value": "Denmark", "confidence": {"Denmark": 1.0}, "entropy": -1e-12}, "reason_for_submission": {"value": "surveillance"}, "strain_name": {"value": "A/chicken/Denmark/18064-8/2021"}, "isl_subtype": {"value": "H5N5"}, "tri_ambig_count": {"value": "Zero"}, "isolate_submitter": {"value": "DK-Cop-SSI"}, "N_count": {"value": "Zero"}, "host_generic": {"value": "poultry", "confidence": {"poultry": 1.0}, "entropy": -1e-12}, "segment_lineage": {"value": "ea3"}, "N_present": {"value": "Absent"}, "genotype": {"value": "Not assigned"}, "bi_ambig_count": {"value": "Zero"}, "data_source": {"value": "GISAID"}, "isolate_hash": {"value": "d05abc41996321af996f4111b2beec7a"}, "primary_identifier": {"value": "EPI_ISL_19256002"}, "tn_93_dist_d11": {"value": 0.0155}, "passage": {"value": "X"}, "ha_genetic_group": {"value": "2.3.4.4b"}, "host": {"value": "chicken"}}, "branch_attrs": {"mutations": {}}}, {"name": "A/chicken/Denmark/18064-11/2021_3d5424f9c0", "node_attrs": {"div": 0.00688, "num_date": {"value": 2021.212, "confidence": [2021.212, 2021.212], "inferred": false}, "internal_date": {"value": "2024-28"}, "region": {"value": "Europe", "confidence": {"Europe": 1.0}, "entropy": -1e-12}, "originator": {"value": "Statens Serum Institut"}, "ambig_present": {"value": "Absent"}, "country": {"value": "Denmark", "confidence": {"Denmark": 1.0}, "entropy": -1e-12}, "reason_for_submission": {"value": "surveillance"}, "strain_name": {"value": "A/chicken/Denmark/18064-11/2021"}, "isl_subtype": {"value": "H5N5"}, "tri_ambig_count": {"value": "Zero"}, "isolate_submitter": {"value": "DK-Cop-SSI"}, "N_count": {"value": "Zero"}, "host_generic": {"value": "poultry", "confidence": {"poultry": 1.0}, "entropy": -1e-12}, "segment_lineage": {"value": "ea3"}, "N_present": {"value": "Absent"}, "genotype": {"value": "Not assigned"}, "bi_ambig_count": {"value": "Zero"}, "data_source": {"value": "GISAID"}, "isolate_hash": {"value": "3d5424f9c0b10489c40bbbe84b989117"}, "primary_identifier": {"value": "EPI_ISL_19256003"}, "tn_93_dist_d11": {"value": 0.0155}, "passage": {"value": "X"}, "ha_genetic_group": {"value": "2.3.4.4b"}, "host": {"value": "chicken"}}, "branch_attrs": {"mutations": {}}}]}]}]}]}]}]}]}]}, {"name": "NODE_0000784", "node_attrs": {"div": 0.00401, "num_date": {"value": 2020.553, "confidence": [2020.534, 2020.572]}, "region": {"value": "Europe", "confidence": {"Europe": 1.0}, "entropy": 3.07e-06}, "country": {"value": "Russia", "confidence": {"Russia": 1.0}, "entropy": 0.00021}, "host_generic": {"value": "avian", "confidence": {"avian": 0.957, "poultry": 0.0429}, "entropy": 0.177}, "confidence": {"value": 83.2}}, "branch_attrs": {"mutations": {"nuc": ["T430G"], "HA": ["S128A"]}, "labels": {"aa": "HA: S128A"}}, "children": [{"name": "NODE_0000084", "node_attrs": {"div": 0.00401, "num_date": {"value": 2020.56, "confidence": [2020.551, 2020.579]}, "region": {"value": "Europe", "confidence": {"Europe": 1.0}, "entropy": 3.07e-06}, "country": {"value": "Russia", "confidence": {"Russia": 1.0}, "entropy": 0.000131}, "host_generic": {"value": "avian", "confidence": {"avian": 0.951, "poultry": 0.0488}, "entropy": 0.195}}, "branch_attrs": {"mutations": {}}, "children": [{"name": "NODE_0000801", "node_attrs": {"div": 0.00458, "num_date": {"value": 2020.574, "confidence": [2020.56, 2020.598]}, "region": {"value": "Europe", "confidence": {"Europe": 1.0}, "entropy": 3.07e-06}, "country": {"value": "Russia", "confidence": {"Russia": 1.0}, "entropy": 4.7e-06}, "host_generic": {"value": "avian", "confidence": {"avian": 0.968, "poultry": 0.0316}, "entropy": 0.14}, "confidence": {"value": 78.1}}, "branch_attrs": {"mutations": {"nuc": ["A783G"]}}, "children": [{"name": "NODE_0000802", "node_attrs": {"div": 0.00573, "num_date": {"value": 2020.673, "confidence": [2020.623, 2020.673]}, "region": {"value": "Europe", "confidence": {"Europe": 1.0}, "entropy": 3.03e-06}, "country": {"value": "Russia", "confidence": {"Russia": 1.0}, "entropy": 4.18e-06}, "host_generic": {"value": "avian", "confidence": {"avian": 0.997, "poultry": 0.00336}, "entropy": 0.0225}, "confidence": {"value": 91.7}}, "branch_attrs": {"mutations": {"nuc": ["C411T", "T1646C"], "HA": ["M533T"]}, "labels": {"aa": "HA: M533T"}}, "children": [{"name": "A/goose/Omsk/30001/2020_0fe1897366", "node_attrs": {"div": 0.00573, "num_date": {"value": 2020.673, "confidence": [2020.673, 2020.673], "inferred": false}, "region": {"value": "Europe", "confidence": {"Europe": 1.0}, "entropy": -1e-12}, "originator": {"value": "State Research Center of Virology and Biotechnology VECTOR"}, "ambig_present": {"value": "Absent"}, "country": {"value": "Russia", "confidence": {"Russia": 1.0}, "entropy": -1e-12}, "reason_for_submission": {"value": "surveillance"}, "strain_name": {"value": "A/goose/Omsk/30001/2020"}, "isl_subtype": {"value": "H5N8"}, "tri_ambig_count": {"value": "Zero"}, "isolate_submitter": {"value": "RU-Yek-VECTOR"}, "N_count": {"value": "Zero"}, "host_generic": {"value": "avian", "confidence": {"avian": 1.0}, "entropy": -1e-12}, "segment_lineage": {"value": "ea3"}, "N_present": {"value": "Absent"}, "genotype": {"value": "Not assigned"}, "bi_ambig_count": {"value": "Zero"}, "data_source": {"value": "GISAID"}, "isolate_hash": {"value": "0fe18973667f6cd24b56a226fb89b4b0"}, "primary_identifier": {"value": "EPI_ISL_654826"}, "tn_93_dist_d11": {"value": 0.0143}, "passage": {"value": "E1"}, "ha_genetic_group": {"value": "2.3.4.4b"}, "host": {"value": "goose"}}, "branch_attrs": {"mutations": {}}}, {"name": "A/goose/Omsk/30006/2020_431aa7dd10", "node_attrs": {"div": 0.00573, "num_date": {"value": 2020.673, "confidence": [2020.673, 2020.673], "inferred": false}, "region": {"value": "Europe", "confidence": {"Europe": 1.0}, "entropy": -1e-12}, "originator": {"value": "State Research Center of Virology and Biotechnology VECTOR"}, "ambig_present": {"value": "Absent"}, "country": {"value": "Russia", "confidence": {"Russia": 1.0}, "entropy": -1e-12}, "reason_for_submission": {"value": "surveillance"}, "strain_name": {"value": "A/goose/Omsk/30006/2020"}, "isl_subtype": {"value": "H5N8"}, "tri_ambig_count": {"value": "Zero"}, "isolate_submitter": {"value": "RU-Yek-VECTOR"}, "N_count": {"value": "Zero"}, "host_generic": {"value": "avian", "confidence": {"avian": 1.0}, "entropy": -1e-12}, "segment_lineage": {"value": "ea3"}, "N_present": {"value": "Absent"}, "genotype": {"value": "Not assigned"}, "bi_ambig_count": {"value": "Zero"}, "data_source": {"value": "GISAID"}, "isolate_hash": {"value": "431aa7dd10f28607c7d319057733a09e"}, "primary_identifier": {"value": "EPI_ISL_654829"}, "tn_93_dist_d11": {"value": 0.0143}, "passage": {"value": "E1"}, "ha_genetic_group": {"value": "2.3.4.4b"}, "host": {"value": "goose"}}, "branch_attrs": {"mutations": {}}}]}, {"name": "NODE_0000803", "node_attrs": {"div": 0.00516, "num_date": {"value": 2020.588, "confidence": [2020.575, 2020.615]}, "region": {"value": "Europe", "confidence": {"Europe": 1.0}, "entropy": 3.06e-06}, "country": {"value": "Russia", "confidence": {"Russia": 1.0}, "entropy": 4.2e-06}, "host_generic": {"value": "avian", "confidence": {"avian": 0.909, "poultry": 0.0911}, "entropy": 0.305}, "confidence": {"value": 79}}, "branch_attrs": {"mutations": {"nuc": ["A1645T"], "HA": ["M533L"]}, "labels": {"aa": "HA: M533L"}}, "children": [{"name": "NODE_0000050", "node_attrs": {"div": 0.00516, "num_date": {"value": 2020.608, "confidence": [2020.572, 2020.657]}, "region": {"value": "Europe", "confidence": {"Europe": 1.0}, "entropy": 3.03e-06}, "country": {"value": "Russia", "confidence": {"Russia": 1.0}, "entropy": 4.18e-06}, "host_generic": {"value": "avian", "confidence": {"avian": 0.837, "poultry": 0.163}, "entropy": 0.444}}, "branch_attrs": {"mutations": {}}, "children": [{"name": "A/goose/Russian_Federation/Omsk/1680-6/2020_505f7a0adc", "node_attrs": {"div": 0.0063, "num_date": {"value": 2020.753, "confidence": [2020.753, 2020.753], "inferred": false}, "region": {"value": "Europe", "confidence": {"Europe": 1.0}, "entropy": -1e-12}, "originator": {"value": "Federal Centre for Animal Health ARRIAH "}, "ambig_present": {"value": "Absent"}, "country": {"value": "Russia", "confidence": {"Russia": 1.0}, "entropy": -1e-12}, "reason_for_submission": {"value": "surveillance"}, "strain_name": {"value": "A/goose/Russian_Federation/Omsk/1680-6/2020"}, "isl_subtype": {"value": "H5N5"}, "tri_ambig_count": {"value": "Zero"}, "isolate_submitter": {"value": "GB-Sur-APHA"}, "N_count": {"value": "Zero"}, "host_generic": {"value": "avian", "confidence": {"avian": 1.0}, "entropy": -1e-12}, "segment_lineage": {"value": "ea3"}, "N_present": {"value": "Absent"}, "genotype": {"value": "Not assigned"}, "bi_ambig_count": {"value": "Zero"}, "data_source": {"value": "GISAID"}, "isolate_hash": {"value": "505f7a0adc819399e8141f10b3290f8f"}, "primary_identifier": {"value": "EPI_ISL_626648"}, "tn_93_dist_d11": {"value": 0.0149}, "passage": {"value": "X"}, "ha_genetic_group": {"value": "2.3.4.4b"}, "host": {"value": "goose"}}, "branch_attrs": {"mutations": {"nuc": ["G438A", "C496A"], "HA": ["L150I"]}, "labels": {"aa": "HA: L150I"}}}, {"name": "A/chicken/Russian_Federation/Omsk/1680-10/2020_dd31cd9600", "node_attrs": {"div": 0.0063, "num_date": {"value": 2020.753, "confidence": [2020.753, 2020.753], "inferred": false}, "region": {"value": "Europe", "confidence": {"Europe": 1.0}, "entropy": -1e-12}, "originator": {"value": "Federal Centre for Animal Health ARRIAH "}, "ambig_present": {"value": "Absent"}, "country": {"value": "Russia", "confidence": {"Russia": 1.0}, "entropy": -1e-12}, "reason_for_submission": {"value": "surveillance"}, "strain_name": {"value": "A/chicken/Russian_Federation/Omsk/1680-10/2020"}, "isl_subtype": {"value": "H5N5"}, "tri_ambig_count": {"value": "Zero"}, "isolate_submitter": {"value": "GB-Sur-APHA"}, "N_count": {"value": "Zero"}, "host_generic": {"value": "poultry", "confidence": {"poultry": 1.0}, "entropy": -1e-12}, "segment_lineage": {"value": "ea3"}, "N_present": {"value": "Absent"}, "genotype": {"value": "Not assigned"}, "bi_ambig_count": {"value": "Zero"}, "data_source": {"value": "GISAID"}, "isolate_hash": {"value": "dd31cd9600b2d9ffef7d6506f71d8173"}, "primary_identifier": {"value": "EPI_ISL_626647"}, "tn_93_dist_d11": {"value": 0.0149}, "passage": {"value": "X"}, "ha_genetic_group": {"value": "2.3.4.4b"}, "host": {"value": "chicken"}}, "branch_attrs": {"mutations": {"nuc": ["A264G", "A1224G"]}}}]}, {"name": "NODE_0000805", "node_attrs": {"div": 0.00573, "num_date": {"value": 2020.608, "confidence": [2020.591, 2020.623]}, "region": {"value": "Europe", "confidence": {"Europe": 1.0}, "entropy": 3.03e-06}, "country": {"value": "Russia", "confidence": {"Russia": 1.0}, "entropy": 4.18e-06}, "host_generic": {"value": "avian", "confidence": {"avian": 0.875, "poultry": 0.125}, "entropy": 0.378}, "confidence": {"value": 93.3}}, "branch_attrs": {"mutations": {"nuc": ["T177C"]}}, "children": [{"name": "A/goose/Omsk/0071/2020_7fb50d74a5", "node_attrs": {"div": 0.00573, "num_date": {"value": 2020.627, "confidence": [2020.627, 2020.627], "inferred": false}, "region": {"value": "Europe", "confidence": {"Europe": 1.0}, "entropy": -1e-12}, "originator": {"value": "State Research Center of Virology and Biotechnology VECTOR"}, "ambig_present": {"value": "Absent"}, "country": {"value": "Russia", "confidence": {"Russia": 1.0}, "entropy": -1e-12}, "reason_for_submission": {"value": "surveillance"}, "strain_name": {"value": "A/goose/Omsk/0071/2020"}, "isl_subtype": {"value": "H5N8"}, "tri_ambig_count": {"value": "Zero"}, "isolate_submitter": {"value": "RU-Yek-VECTOR"}, "N_count": {"value": "Zero"}, "host_generic": {"value": "avian", "confidence": {"avian": 1.0}, "entropy": -1e-12}, "segment_lineage": {"value": "ea3"}, "N_present": {"value": "Absent"}, "genotype": {"value": "Not assigned"}, "bi_ambig_count": {"value": "Zero"}, "data_source": {"value": "GISAID"}, "isolate_hash": {"value": "7fb50d74a585207a99378a6a856d5cf6"}, "primary_identifier": {"value": "EPI_ISL_644139"}, "tn_93_dist_d11": {"value": 0.0143}, "passage": {"value": "E1"}, "ha_genetic_group": {"value": "2.3.4.4b"}, "host": {"value": "goose"}}, "branch_attrs": {"mutations": {}}}, {"name": "NODE_0000806", "node_attrs": {"div": 0.0063, "num_date": {"value": 2020.627, "confidence": [2020.609, 2020.627]}, "region": {"value": "Europe", "confidence": {"Europe": 1.0}, "entropy": 2.2e-08}, "country": {"value": "Russia", "confidence": {"Russia": 1.0}, "entropy": 1.31e-08}, "host_generic": {"value": "poultry", "confidence": {"poultry": 0.61, "avian": 0.39}, "entropy": 0.669}, "confidence": {"value": 0}}, "branch_attrs": {"mutations": {"nuc": ["A1585C"], "HA": ["T513P"]}, "labels": {"aa": "HA: T513P"}}, "children": [{"name": "A/goose/Omsk/0074/2020_4fc6e3481a", "node_attrs": {"div": 0.0063, "num_date": {"value": 2020.627, "confidence": [2020.627, 2020.627], "inferred": false}, "region": {"value": "Europe", "confidence": {"Europe": 1.0}, "entropy": -1e-12}, "originator": {"value": "State Research Center of Virology and Biotechnology VECTOR"}, "ambig_present": {"value": "Absent"}, "country": {"value": "Russia", "confidence": {"Russia": 1.0}, "entropy": -1e-12}, "reason_for_submission": {"value": "surveillance"}, "strain_name": {"value": "A/goose/Omsk/0074/2020"}, "isl_subtype": {"value": "H5N8"}, "tri_ambig_count": {"value": "Zero"}, "isolate_submitter": {"value": "RU-Yek-VECTOR"}, "N_count": {"value": "Zero"}, "host_generic": {"value": "avian", "confidence": {"avian": 1.0}, "entropy": -1e-12}, "segment_lineage": {"value": "ea3"}, "N_present": {"value": "Absent"}, "genotype": {"value": "Not assigned"}, "bi_ambig_count": {"value": "Zero"}, "data_source": {"value": "GISAID"}, "isolate_hash": {"value": "4fc6e3481ad420de6f5c8e3c1fb51e39"}, "primary_identifier": {"value": "EPI_ISL_644141"}, "tn_93_dist_d11": {"value": 0.0149}, "passage": {"value": "E1"}, "ha_genetic_group": {"value": "2.3.4.4b"}, "host": {"value": "goose"}}, "branch_attrs": {"mutations": {}}}, {"name": "A/chicken/Omsk/0073/2020_4b80012c3f", "node_attrs": {"div": 0.0063, "num_date": {"value": 2020.627, "confidence": [2020.627, 2020.627], "inferred": false}, "region": {"value": "Europe", "confidence": {"Europe": 1.0}, "entropy": -1e-12}, "originator": {"value": "State Research Center of Virology and Biotechnology VECTOR"}, "ambig_present": {"value": "Absent"}, "country": {"value": "Russia", "confidence": {"Russia": 1.0}, "entropy": -1e-12}, "reason_for_submission": {"value": "surveillance"}, "strain_name": {"value": "A/chicken/Omsk/0073/2020"}, "isl_subtype": {"value": "H5N8"}, "tri_ambig_count": {"value": "Zero"}, "isolate_submitter": {"value": "RU-Yek-VECTOR"}, "N_count": {"value": "Zero"}, "host_generic": {"value": "poultry", "confidence": {"poultry": 1.0}, "entropy": -1e-12}, "segment_lineage": {"value": "ea3"}, "N_present": {"value": "Absent"}, "genotype": {"value": "Not assigned"}, "bi_ambig_count": {"value": "Zero"}, "data_source": {"value": "GISAID"}, "isolate_hash": {"value": "4b80012c3f57ed68f9a5ae03253a923c"}, "primary_identifier": {"value": "EPI_ISL_644140"}, "tn_93_dist_d11": {"value": 0.0149}, "passage": {"value": "E1"}, "ha_genetic_group": {"value": "2.3.4.4b"}, "host": {"value": "chicken"}}, "branch_attrs": {"mutations": {}}}, {"name": "A/chicken/Omsk/0073/2020_d8a38c70d4", "node_attrs": {"div": 0.0063, "num_date": {"value": 2020.627, "confidence": [2020.627, 2020.627], "inferred": false}, "region": {"value": "Europe", "confidence": {"Europe": 1.0}, "entropy": -1e-12}, "originator": {"value": "State Research Center of Virology and Biotechnology VECTOR"}, "ambig_present": {"value": "Absent"}, "country": {"value": "Russia", "confidence": {"Russia": 1.0}, "entropy": -1e-12}, "reason_for_submission": {"value": "surveillance"}, "strain_name": {"value": "A/chicken/Omsk/0073/2020"}, "isl_subtype": {"value": "H5N8"}, "tri_ambig_count": {"value": "Zero"}, "isolate_submitter": {"value": "RU-Yek-VECTOR"}, "N_count": {"value": "Zero"}, "host_generic": {"value": "poultry", "confidence": {"poultry": 1.0}, "entropy": -1e-12}, "segment_lineage": {"value": "ea3"}, "N_present": {"value": "Absent"}, "genotype": {"value": "Not assigned"}, "bi_ambig_count": {"value": "Zero"}, "data_source": {"value": "GISAID"}, "isolate_hash": {"value": "d8a38c70d44e56d24cfdbdbd403e85ef"}, "primary_identifier": {"value": "EPI_ISL_644158"}, "tn_93_dist_d11": {"value": 0.0149}, "passage": {"value": "OR"}, "ha_genetic_group": {"value": "2.3.4.4b"}, "host": {"value": "chicken"}}, "branch_attrs": {"mutations": {}}}]}]}]}]}, {"name": "NODE_0000091", "node_attrs": {"div": 0.00401, "num_date": {"value": 2020.588, "confidence": [2020.546, 2020.616]}, "region": {"value": "Europe", "confidence": {"Europe": 1.0}, "entropy": 3.05e-06}, "country": {"value": "Russia", "confidence": {"Russia": 0.998, "Germany": 0.00176}, "entropy": 0.0183}, "host_generic": {"value": "avian", "confidence": {"avian": 0.866, "poultry": 0.134}, "entropy": 0.394}}, "branch_attrs": {"mutations": {}}, "children": [{"name": "A/chicken/Chelyabinsk/201/2020_d7917c8453", "node_attrs": {"div": 0.00458, "num_date": {"value": 2020.687, "confidence": [2020.687, 2020.687], "inferred": false}, "region": {"value": "Europe", "confidence": {"Europe": 1.0}, "entropy": -1e-12}, "originator": {"value": "State Research Center of Virology and Biotechnology VECTOR"}, "ambig_present": {"value": "Absent"}, "country": {"value": "Russia", "confidence": {"Russia": 1.0}, "entropy": -1e-12}, "reason_for_submission": {"value": "surveillance"}, "strain_name": {"value": "A/chicken/Chelyabinsk/201/2020"}, "isl_subtype": {"value": "H5N8"}, "tri_ambig_count": {"value": "Zero"}, "isolate_submitter": {"value": "RU-Yek-VECTOR"}, "N_count": {"value": "Zero"}, "host_generic": {"value": "poultry", "confidence": {"poultry": 1.0}, "entropy": -1e-12}, "segment_lineage": {"value": "ea3"}, "N_present": {"value": "Absent"}, "genotype": {"value": "Not assigned"}, "bi_ambig_count": {"value": "Zero"}, "data_source": {"value": "GISAID"}, "isolate_hash": {"value": "d7917c8453bc0348480f79a382e05da5"}, "primary_identifier": {"value": "EPI_ISL_654833"}, "tn_93_dist_d11": {"value": 0.0131}, "passage": {"value": "E1"}, "ha_genetic_group": {"value": "2.3.4.4b"}, "host": {"value": "chicken"}}, "branch_attrs": {"mutations": {"nuc": ["A852T"]}}}, {"name": "NODE_0000092", "node_attrs": {"div": 0.00401, "num_date": {"value": 2020.601, "confidence": [2020.552, 2020.657]}, "region": {"value": "Europe", "confidence": {"Europe": 1.0}, "entropy": 3.03e-06}, "country": {"value": "Germany", "confidence": {"Germany": 0.577, "Denmark": 0.304, "Russia": 0.113, "Netherlands": 0.00346}, "entropy": 0.971}, "host_generic": {"value": "avian", "confidence": {"avian": 0.988, "poultry": 0.0122}, "entropy": 0.0661}}, "branch_attrs": {"mutations": {}}, "children": [{"name": "A/barnacle_goose/Germany_SH/AI02199/2020_62505fdc88", "node_attrs": {"div": 0.00688, "num_date": {"value": 2020.84, "confidence": [2020.84, 2020.84], "inferred": false}, "region": {"value": "Europe", "confidence": {"Europe": 1.0}, "entropy": -1e-12}, "originator": {"value": "Landeslabor SchleswigHolstein"}, "ambig_present": {"value": "Absent"}, "country": {"value": "Germany", "confidence": {"Germany": 1.0}, "entropy": -1e-12}, "reason_for_submission": {"value": "surveillance"}, "strain_name": {"value": "A/barnacle goose/Germany-SH/AI02199/2020"}, "isl_subtype": {"value": "H5N8"}, "tri_ambig_count": {"value": "Zero"}, "isolate_submitter": {"value": "DE-GIR-FLI"}, "N_count": {"value": "Zero"}, "host_generic": {"value": "avian", "confidence": {"avian": 1.0}, "entropy": -1e-12}, "segment_lineage": {"value": "ea3"}, "N_present": {"value": "Absent"}, "genotype": {"value": "Not assigned"}, "bi_ambig_count": {"value": "Zero"}, "data_source": {"value": "GISAID"}, "isolate_hash": {"value": "62505fdc881a6a3d76ec37f053520578"}, "primary_identifier": {"value": "EPI_ISL_5060031"}, "tn_93_dist_d11": {"value": 0.0155}, "passage": {"value": "X"}, "ha_genetic_group": {"value": "2.3.4.4b"}, "host": {"value": "barnacle goose"}}, "branch_attrs": {"mutations": {"nuc": ["C240T", "A705G", "T795C", "C1161T", "A1527T"]}}}, {"name": "NODE_0000785", "node_attrs": {"div": 0.00688, "num_date": {"value": 2020.845, "confidence": [2020.753, 2021.015]}, "region": {"value": "Europe", "confidence": {"Europe": 1.0}, "entropy": 2.61e-08}, "country": {"value": "Denmark", "confidence": {"Denmark": 1.0}, "entropy": 0.000768}, "host_generic": {"value": "avian", "confidence": {"avian": 1.0}, "entropy": 0.00225}, "confidence": {"value": 99.1}}, "branch_attrs": {"mutations": {"nuc": ["T14C", "G186A", "C396A", "G1062A", "A1563G"], "HA-SigPep": ["V5A"]}, "labels": {"aa": "HA-SigPep: V5A"}}, "children": [{"name": "A/common_buzzard/Denmark/17855-1_02/2021_ed53934d72", "node_attrs": {"div": 0.0086, "num_date": {"value": 2021.188, "confidence": [2021.188, 2021.188], "inferred": false}, "internal_date": {"value": "2024-28"}, "region": {"value": "Europe", "confidence": {"Europe": 1.0}, "entropy": -1e-12}, "originator": {"value": "Statens Serum Institut"}, "ambig_present": {"value": "Absent"}, "country": {"value": "Denmark", "confidence": {"Denmark": 1.0}, "entropy": -1e-12}, "reason_for_submission": {"value": "surveillance"}, "strain_name": {"value": "A/common_buzzard/Denmark/17855-1.02/2021"}, "isl_subtype": {"value": "H5N8"}, "tri_ambig_count": {"value": "Zero"}, "isolate_submitter": {"value": "DK-Cop-SSI"}, "N_count": {"value": "Zero"}, "host_generic": {"value": "avian", "confidence": {"avian": 1.0}, "entropy": -1e-12}, "segment_lineage": {"value": "ea3"}, "N_present": {"value": "Absent"}, "genotype": {"value": "Not assigned"}, "bi_ambig_count": {"value": "Zero"}, "data_source": {"value": "GISAID"}, "isolate_hash": {"value": "ed53934d72ee41d5d29f208387d2d4dd"}, "primary_identifier": {"value": "EPI_ISL_19256005"}, "tn_93_dist_d11": {"value": 0.0173}, "passage": {"value": "X"}, "ha_genetic_group": {"value": "2.3.4.4b"}, "host": {"value": "common buzzard"}}, "branch_attrs": {"mutations": {"nuc": ["C279A", "A456G", "A897G"]}}}, {"name": "NODE_0000787", "node_attrs": {"div": 0.00745, "num_date": {"value": 2021.028, "confidence": [2020.916, 2021.099]}, "region": {"value": "Europe", "confidence": {"Europe": 1.0}, "entropy": 3.02e-06}, "country": {"value": "Denmark", "confidence": {"Denmark": 1.0}, "entropy": 2.96e-05}, "host_generic": {"value": "avian", "confidence": {"avian": 0.999}, "entropy": 0.00571}, "confidence": {"value": 77.1}}, "branch_attrs": {"mutations": {"nuc": ["T1659C"]}}, "children": [{"name": "A/common_buzzard/Denmark/19276-1_02/2021_9f51a2ee56", "node_attrs": {"div": 0.00802, "num_date": {"value": 2021.311, "confidence": [2021.311, 2021.311], "inferred": false}, "internal_date": {"value": "2024-27"}, "region": {"value": "Europe", "confidence": {"Europe": 1.0}, "entropy": -1e-12}, "originator": {"value": "Statens Serum Institut"}, "ambig_present": {"value": "Absent"}, "country": {"value": "Denmark", "confidence": {"Denmark": 1.0}, "entropy": -1e-12}, "reason_for_submission": {"value": "surveillance"}, "strain_name": {"value": "A/common_buzzard/Denmark/19276-1.02/2021"}, "isl_subtype": {"value": "H5N8"}, "tri_ambig_count": {"value": "Zero"}, "isolate_submitter": {"value": "DK-Cop-SSI"}, "N_count": {"value": "Zero"}, "host_generic": {"value": "avian", "confidence": {"avian": 1.0}, "entropy": -1e-12}, "segment_lineage": {"value": "ea3"}, "N_present": {"value": "Absent"}, "genotype": {"value": "Not assigned"}, "bi_ambig_count": {"value": "Zero"}, "data_source": {"value": "GISAID"}, "isolate_hash": {"value": "9f51a2ee5613853914b51a7daf3b3ab1"}, "primary_identifier": {"value": "EPI_ISL_19237599"}, "tn_93_dist_d11": {"value": 0.0167}, "passage": {"value": "X"}, "ha_genetic_group": {"value": "2.3.4.4b"}, "host": {"value": "common buzzard"}}, "branch_attrs": {"mutations": {"nuc": ["T912C"]}}}, {"name": "A_European_herring_gull_Denmark_17519-1_02_2021_f8708a97ee", "node_attrs": {"div": 0.00917, "num_date": {"value": 2021.16, "confidence": [2021.16, 2021.16], "inferred": false}, "internal_date": {"value": "2024-11"}, "region": {"value": "Europe", "confidence": {"Europe": 1.0}, "entropy": -1e-12}, "originator": {"value": "Statens Serum Institute"}, "ambig_present": {"value": "Absent"}, "country": {"value": "Denmark", "confidence": {"Denmark": 1.0}, "entropy": -1e-12}, "reason_for_submission": {"value": "surveillance"}, "strain_name": {"value": "A_European_herring_gull_Denmark_17519-1.02_2021"}, "isl_subtype": {"value": "H5N8"}, "tri_ambig_count": {"value": "Zero"}, "isolate_submitter": {"value": "DK-Cop-SSI"}, "N_count": {"value": "Zero"}, "host_generic": {"value": "avian", "confidence": {"avian": 1.0}, "entropy": -1e-12}, "segment_lineage": {"value": "ea3"}, "N_present": {"value": "Absent"}, "genotype": {"value": "Not assigned"}, "bi_ambig_count": {"value": "Zero"}, "data_source": {"value": "GISAID"}, "isolate_hash": {"value": "f8708a97eefe907695ff908a79c88865"}, "primary_identifier": {"value": "EPI_ISL_18788590"}, "tn_93_dist_d11": {"value": 0.0179}, "passage": {"value": "OR"}, "ha_genetic_group": {"value": "2.3.4.4b"}, "host": {"value": "herring gull"}}, "branch_attrs": {"mutations": {"nuc": ["T561C", "A1152G", "A1257G"]}}}]}, {"name": "NODE_0000788", "node_attrs": {"div": 0.00745, "num_date": {"value": 2021.016, "confidence": [2020.873, 2021.144]}, "region": {"value": "Europe", "confidence": {"Europe": 1.0}, "entropy": 3.03e-06}, "country": {"value": "Denmark", "confidence": {"Denmark": 1.0}, "entropy": 2.98e-05}, "host_generic": {"value": "avian", "confidence": {"avian": 0.999}, "entropy": 0.00626}, "confidence": {"value": 82.5}}, "branch_attrs": {"mutations": {"nuc": ["C357T"]}}, "children": [{"name": "NODE_0000789", "node_attrs": {"div": 0.0086, "num_date": {"value": 2021.17, "confidence": [2021.116, 2021.204]}, "region": {"value": "Europe", "confidence": {"Europe": 1.0}, "entropy": 2.2e-08}, "country": {"value": "Denmark", "confidence": {"Denmark": 1.0}, "entropy": 2.32e-07}, "host_generic": {"value": "avian", "confidence": {"avian": 1.0}, "entropy": 0.000738}, "confidence": {"value": 94.1}}, "branch_attrs": {"mutations": {"nuc": ["C261T", "A397G"], "HA": ["I117V"]}, "labels": {"aa": "HA: I117V"}}, "children": [{"name": "A/turkey/Denmark/17896-12/2021_59a08775e6", "node_attrs": {"div": 0.0086, "num_date": {"value": 2021.204, "confidence": [2021.204, 2021.204], "inferred": false}, "internal_date": {"value": "2024-28"}, "region": {"value": "Europe", "confidence": {"Europe": 1.0}, "entropy": -1e-12}, "originator": {"value": "Statens Serum Institut"}, "ambig_present": {"value": "Absent"}, "country": {"value": "Denmark", "confidence": {"Denmark": 1.0}, "entropy": -1e-12}, "reason_for_submission": {"value": "surveillance"}, "strain_name": {"value": "A/turkey/Denmark/17896-12/2021"}, "isl_subtype": {"value": "H5N8"}, "tri_ambig_count": {"value": "Zero"}, "isolate_submitter": {"value": "DK-Cop-SSI"}, "N_count": {"value": "Zero"}, "host_generic": {"value": "avian", "confidence": {"avian": 1.0}, "entropy": -1e-12}, "segment_lineage": {"value": "ea3"}, "N_present": {"value": "Absent"}, "genotype": {"value": "Not assigned"}, "bi_ambig_count": {"value": "Zero"}, "data_source": {"value": "GISAID"}, "isolate_hash": {"value": "59a08775e635d7219cecf98b77cc09fe"}, "primary_identifier": {"value": "EPI_ISL_19255995"}, "tn_93_dist_d11": {"value": 0.0173}, "passage": {"value": "X"}, "ha_genetic_group": {"value": "2.3.4.4b"}, "host": {"value": "wild turkey"}}, "branch_attrs": {"mutations": {}}}, {"name": "A/turkey/Denmark/17896-33/2021_32f182c9e0", "node_attrs": {"div": 0.0086, "num_date": {"value": 2021.204, "confidence": [2021.204, 2021.204], "inferred": false}, "internal_date": {"value": "2024-28"}, "region": {"value": "Europe", "confidence": {"Europe": 1.0}, "entropy": -1e-12}, "originator": {"value": "Statens Serum Institut"}, "ambig_present": {"value": "Absent"}, "country": {"value": "Denmark", "confidence": {"Denmark": 1.0}, "entropy": -1e-12}, "reason_for_submission": {"value": "surveillance"}, "strain_name": {"value": "A/turkey/Denmark/17896-33/2021"}, "isl_subtype": {"value": "H5N8"}, "tri_ambig_count": {"value": "Zero"}, "isolate_submitter": {"value": "DK-Cop-SSI"}, "N_count": {"value": "Zero"}, "host_generic": {"value": "avian", "confidence": {"avian": 1.0}, "entropy": -1e-12}, "segment_lineage": {"value": "ea3"}, "N_present": {"value": "Absent"}, "genotype": {"value": "Not assigned"}, "bi_ambig_count": {"value": "Zero"}, "data_source": {"value": "GISAID"}, "isolate_hash": {"value": "32f182c9e08be2cdbe531e24646cba68"}, "primary_identifier": {"value": "EPI_ISL_19255997"}, "tn_93_dist_d11": {"value": 0.0173}, "passage": {"value": "X"}, "ha_genetic_group": {"value": "2.3.4.4b"}, "host": {"value": "wild turkey"}}, "branch_attrs": {"mutations": {}}}, {"name": "A/turkey/Denmark/17896-32/2021_6d381ab447", "node_attrs": {"div": 0.0086, "num_date": {"value": 2021.204, "confidence": [2021.204, 2021.204], "inferred": false}, "internal_date": {"value": "2024-28"}, "region": {"value": "Europe", "confidence": {"Europe": 1.0}, "entropy": -1e-12}, "originator": {"value": "Statens Serum Institut"}, "ambig_present": {"value": "Absent"}, "country": {"value": "Denmark", "confidence": {"Denmark": 1.0}, "entropy": -1e-12}, "reason_for_submission": {"value": "surveillance"}, "strain_name": {"value": "A/turkey/Denmark/17896-32/2021"}, "isl_subtype": {"value": "H5N8"}, "tri_ambig_count": {"value": "Zero"}, "isolate_submitter": {"value": "DK-Cop-SSI"}, "N_count": {"value": "Zero"}, "host_generic": {"value": "avian", "confidence": {"avian": 1.0}, "entropy": -1e-12}, "segment_lineage": {"value": "ea3"}, "N_present": {"value": "Absent"}, "genotype": {"value": "Not assigned"}, "bi_ambig_count": {"value": "Zero"}, "data_source": {"value": "GISAID"}, "isolate_hash": {"value": "6d381ab4478952db5f7506897b690afe"}, "primary_identifier": {"value": "EPI_ISL_19255996"}, "tn_93_dist_d11": {"value": 0.0173}, "passage": {"value": "X"}, "ha_genetic_group": {"value": "2.3.4.4b"}, "host": {"value": "wild turkey"}}, "branch_attrs": {"mutations": {}}}]}, {"name": "NODE_0000085", "node_attrs": {"div": 0.00745, "num_date": {"value": 2021.037, "confidence": [2020.926, 2021.155]}, "region": {"value": "Europe", "confidence": {"Europe": 1.0}, "entropy": 3.05e-06}, "country": {"value": "Denmark", "confidence": {"Denmark": 1.0}, "entropy": 2.04e-05}, "host_generic": {"value": "avian", "confidence": {"avian": 0.999}, "entropy": 0.00657}}, "branch_attrs": {"mutations": {}}, "children": [{"name": "A/turkey/Denmark/17896-1/2021_adc4a0da96", "node_attrs": {"div": 0.00802, "num_date": {"value": 2021.204, "confidence": [2021.204, 2021.204], "inferred": false}, "internal_date": {"value": "2024-28"}, "region": {"value": "Europe", "confidence": {"Europe": 1.0}, "entropy": -1e-12}, "originator": {"value": "Statens Serum Institut"}, "ambig_present": {"value": "Absent"}, "country": {"value": "Denmark", "confidence": {"Denmark": 1.0}, "entropy": -1e-12}, "reason_for_submission": {"value": "surveillance"}, "strain_name": {"value": "A/turkey/Denmark/17896-1/2021"}, "isl_subtype": {"value": "H5N8"}, "tri_ambig_count": {"value": "Zero"}, "isolate_submitter": {"value": "DK-Cop-SSI"}, "N_count": {"value": "Zero"}, "host_generic": {"value": "avian", "confidence": {"avian": 1.0}, "entropy": -1e-12}, "segment_lineage": {"value": "ea3"}, "N_present": {"value": "Absent"}, "genotype": {"value": "Not assigned"}, "bi_ambig_count": {"value": "Zero"}, "data_source": {"value": "GISAID"}, "isolate_hash": {"value": "adc4a0da966cb7b004f3d65843c47af2"}, "primary_identifier": {"value": "EPI_ISL_19255994"}, "tn_93_dist_d11": {"value": 0.0167}, "passage": {"value": "X"}, "ha_genetic_group": {"value": "2.3.4.4b"}, "host": {"value": "wild turkey"}}, "branch_attrs": {"mutations": {"nuc": ["G711A"]}}}, {"name": "NODE_0000067", "node_attrs": {"div": 0.00745, "num_date": {"value": 2021.072, "confidence": [2021.0, 2021.158]}, "region": {"value": "Europe", "confidence": {"Europe": 1.0}, "entropy": 3.05e-06}, "country": {"value": "Denmark", "confidence": {"Denmark": 1.0}, "entropy": 2.03e-05}, "host_generic": {"value": "avian", "confidence": {"avian": 0.999}, "entropy": 0.00664}}, "branch_attrs": {"mutations": {}}, "children": [{"name": "A/turkey/Denmark/17686-9/2021_99354895e1", "node_attrs": {"div": 0.00745, "num_date": {"value": 2021.188, "confidence": [2021.188, 2021.188], "inferred": false}, "internal_date": {"value": "2024-28"}, "region": {"value": "Europe", "confidence": {"Europe": 1.0}, "entropy": -1e-12}, "originator": {"value": "Statens Serum Institut"}, "ambig_present": {"value": "Absent"}, "country": {"value": "Denmark", "confidence": {"Denmark": 1.0}, "entropy": -1e-12}, "reason_for_submission": {"value": "surveillance"}, "strain_name": {"value": "A/turkey/Denmark/17686-9/2021"}, "isl_subtype": {"value": "H5N8"}, "tri_ambig_count": {"value": "Zero"}, "isolate_submitter": {"value": "DK-Cop-SSI"}, "N_count": {"value": "Zero"}, "host_generic": {"value": "avian", "confidence": {"avian": 1.0}, "entropy": -1e-12}, "segment_lineage": {"value": "ea3"}, "N_present": {"value": "Absent"}, "genotype": {"value": "Not assigned"}, "bi_ambig_count": {"value": "Zero"}, "data_source": {"value": "GISAID"}, "isolate_hash": {"value": "99354895e1b8d8cfea8b317603642801"}, "primary_identifier": {"value": "EPI_ISL_19255998"}, "tn_93_dist_d11": {"value": 0.0161}, "passage": {"value": "X"}, "ha_genetic_group": {"value": "2.3.4.4b"}, "host": {"value": "wild turkey"}}, "branch_attrs": {"mutations": {}}}, {"name": "NODE_0000069", "node_attrs": {"div": 0.00745, "num_date": {"value": 2021.117, "confidence": [2021.042, 2021.162]}, "region": {"value": "Europe", "confidence": {"Europe": 1.0}, "entropy": 3.06e-06}, "country": {"value": "Denmark", "confidence": {"Denmark": 1.0}, "entropy": 2.04e-05}, "host_generic": {"value": "avian", "confidence": {"avian": 0.999}, "entropy": 0.00713}}, "branch_attrs": {"mutations": {}}, "children": [{"name": "NODE_0000071", "node_attrs": {"div": 0.00745, "num_date": {"value": 2021.15, "confidence": [2021.092, 2021.174]}, "region": {"value": "Europe", "confidence": {"Europe": 1.0}, "entropy": 3.03e-06}, "country": {"value": "Denmark", "confidence": {"Denmark": 1.0}, "entropy": 2.01e-05}, "host_generic": {"value": "avian", "confidence": {"avian": 0.999}, "entropy": 0.0061}}, "branch_attrs": {"mutations": {}}, "children": [{"name": "A/turkey/Denmark/17502-3/2021_a91eff1997", "node_attrs": {"div": 0.00745, "num_date": {"value": 2021.179, "confidence": [2021.179, 2021.179], "inferred": false}, "internal_date": {"value": "2024-28"}, "region": {"value": "Europe", "confidence": {"Europe": 1.0}, "entropy": -1e-12}, "originator": {"value": "Statens Serum Institut"}, "ambig_present": {"value": "Absent"}, "country": {"value": "Denmark", "confidence": {"Denmark": 1.0}, "entropy": -1e-12}, "reason_for_submission": {"value": "surveillance"}, "strain_name": {"value": "A/turkey/Denmark/17502-3/2021"}, "isl_subtype": {"value": "H5N8"}, "tri_ambig_count": {"value": "Zero"}, "isolate_submitter": {"value": "DK-Cop-SSI"}, "N_count": {"value": "Zero"}, "host_generic": {"value": "avian", "confidence": {"avian": 1.0}, "entropy": -1e-12}, "segment_lineage": {"value": "ea3"}, "N_present": {"value": "Absent"}, "genotype": {"value": "Not assigned"}, "bi_ambig_count": {"value": "Zero"}, "data_source": {"value": "GISAID"}, "isolate_hash": {"value": "a91eff19979d9cd3e954d5e1f06e882a"}, "primary_identifier": {"value": "EPI_ISL_19255991"}, "tn_93_dist_d11": {"value": 0.0161}, "passage": {"value": "X"}, "ha_genetic_group": {"value": "2.3.4.4b"}, "host": {"value": "wild turkey"}}, "branch_attrs": {"mutations": {}}}, {"name": "A/turkey/Denmark/17450-17/2021_652828aa41", "node_attrs": {"div": 0.00745, "num_date": {"value": 2021.174, "confidence": [2021.174, 2021.174], "inferred": false}, "internal_date": {"value": "2024-28"}, "region": {"value": "Europe", "confidence": {"Europe": 1.0}, "entropy": -1e-12}, "originator": {"value": "Statens Serum Institut"}, "ambig_present": {"value": "Absent"}, "country": {"value": "Denmark", "confidence": {"Denmark": 1.0}, "entropy": -1e-12}, "reason_for_submission": {"value": "surveillance"}, "strain_name": {"value": "A/turkey/Denmark/17450-17/2021"}, "isl_subtype": {"value": "H5N8"}, "tri_ambig_count": {"value": "Zero"}, "isolate_submitter": {"value": "DK-Cop-SSI"}, "N_count": {"value": "Zero"}, "host_generic": {"value": "avian", "confidence": {"avian": 1.0}, "entropy": -1e-12}, "segment_lineage": {"value": "ea3"}, "N_present": {"value": "Absent"}, "genotype": {"value": "Not assigned"}, "bi_ambig_count": {"value": "Zero"}, "data_source": {"value": "GISAID"}, "isolate_hash": {"value": "652828aa41d62291a6265b312c4269d4"}, "primary_identifier": {"value": "EPI_ISL_19255987"}, "tn_93_dist_d11": {"value": 0.0161}, "passage": {"value": "X"}, "ha_genetic_group": {"value": "2.3.4.4b"}, "host": {"value": "wild turkey"}}, "branch_attrs": {"mutations": {}}}]}, {"name": "NODE_0000073", "node_attrs": {"div": 0.00745, "num_date": {"value": 2021.13, "confidence": [2021.072, 2021.166]}, "region": {"value": "Europe", "confidence": {"Europe": 1.0}, "entropy": 3.05e-06}, "country": {"value": "Denmark", "confidence": {"Denmark": 1.0}, "entropy": 2.03e-05}, "host_generic": {"value": "avian", "confidence": {"avian": 0.999}, "entropy": 0.00664}}, "branch_attrs": {"mutations": {}}, "children": [{"name": "A/turkey/Denmark/17670-1/2021_99682fbb3f", "node_attrs": {"div": 0.00745, "num_date": {"value": 2021.185, "confidence": [2021.185, 2021.185], "inferred": false}, "internal_date": {"value": "2024-28"}, "region": {"value": "Europe", "confidence": {"Europe": 1.0}, "entropy": -1e-12}, "originator": {"value": "Statens Serum Institut"}, "ambig_present": {"value": "Absent"}, "country": {"value": "Denmark", "confidence": {"Denmark": 1.0}, "entropy": -1e-12}, "reason_for_submission": {"value": "surveillance"}, "strain_name": {"value": "A/turkey/Denmark/17670-1/2021"}, "isl_subtype": {"value": "H5N8"}, "tri_ambig_count": {"value": "Zero"}, "isolate_submitter": {"value": "DK-Cop-SSI"}, "N_count": {"value": "Zero"}, "host_generic": {"value": "avian", "confidence": {"avian": 1.0}, "entropy": -1e-12}, "segment_lineage": {"value": "ea3"}, "N_present": {"value": "Absent"}, "genotype": {"value": "Not assigned"}, "bi_ambig_count": {"value": "Zero"}, "data_source": {"value": "GISAID"}, "isolate_hash": {"value": "99682fbb3f42da4e70a00c87e54edd5a"}, "primary_identifier": {"value": "EPI_ISL_19255990"}, "tn_93_dist_d11": {"value": 0.0161}, "passage": {"value": "X"}, "ha_genetic_group": {"value": "2.3.4.4b"}, "host": {"value": "wild turkey"}}, "branch_attrs": {"mutations": {}}}, {"name": "NODE_0000074", "node_attrs": {"div": 0.00745, "num_date": {"value": 2021.142, "confidence": [2021.095, 2021.167]}, "region": {"value": "Europe", "confidence": {"Europe": 1.0}, "entropy": 3.05e-06}, "country": {"value": "Denmark", "confidence": {"Denmark": 1.0}, "entropy": 2.03e-05}, "host_generic": {"value": "avian", "confidence": {"avian": 0.999}, "entropy": 0.00659}}, "branch_attrs": {"mutations": {}}, "children": [{"name": "A/turkey/Denmark/17686-7/2021_c09d140c04", "node_attrs": {"div": 0.00745, "num_date": {"value": 2021.188, "confidence": [2021.188, 2021.188], "inferred": false}, "internal_date": {"value": "2024-28"}, "region": {"value": "Europe", "confidence": {"Europe": 1.0}, "entropy": -1e-12}, "originator": {"value": "Statens Serum Institut"}, "ambig_present": {"value": "Absent"}, "country": {"value": "Denmark", "confidence": {"Denmark": 1.0}, "entropy": -1e-12}, "reason_for_submission": {"value": "surveillance"}, "strain_name": {"value": "A/turkey/Denmark/17686-7/2021"}, "isl_subtype": {"value": "H5N8"}, "tri_ambig_count": {"value": "Zero"}, "isolate_submitter": {"value": "DK-Cop-SSI"}, "N_count": {"value": "Zero"}, "host_generic": {"value": "avian", "confidence": {"avian": 1.0}, "entropy": -1e-12}, "segment_lineage": {"value": "ea3"}, "N_present": {"value": "Absent"}, "genotype": {"value": "Not assigned"}, "bi_ambig_count": {"value": "Zero"}, "data_source": {"value": "GISAID"}, "isolate_hash": {"value": "c09d140c0434c4e41335e1ef957ed688"}, "primary_identifier": {"value": "EPI_ISL_19255993"}, "tn_93_dist_d11": {"value": 0.0161}, "passage": {"value": "X"}, "ha_genetic_group": {"value": "2.3.4.4b"}, "host": {"value": "wild turkey"}}, "branch_attrs": {"mutations": {}}}, {"name": "NODE_0000079", "node_attrs": {"div": 0.00745, "num_date": {"value": 2021.155, "confidence": [2021.104, 2021.171]}, "region": {"value": "Europe", "confidence": {"Europe": 1.0}, "entropy": 3.05e-06}, "country": {"value": "Denmark", "confidence": {"Denmark": 1.0}, "entropy": 2.03e-05}, "host_generic": {"value": "avian", "confidence": {"avian": 0.999}, "entropy": 0.00655}}, "branch_attrs": {"mutations": {}}, "children": [{"name": "A/turkey/Denmark/17686-16/2021_17cf97112c", "node_attrs": {"div": 0.00745, "num_date": {"value": 2021.188, "confidence": [2021.188, 2021.188], "inferred": false}, "internal_date": {"value": "2024-28"}, "region": {"value": "Europe", "confidence": {"Europe": 1.0}, "entropy": -1e-12}, "originator": {"value": "Statens Serum Institut"}, "ambig_present": {"value": "Absent"}, "country": {"value": "Denmark", "confidence": {"Denmark": 1.0}, "entropy": -1e-12}, "reason_for_submission": {"value": "surveillance"}, "strain_name": {"value": "A/turkey/Denmark/17686-16/2021"}, "isl_subtype": {"value": "H5N8"}, "tri_ambig_count": {"value": "Zero"}, "isolate_submitter": {"value": "DK-Cop-SSI"}, "N_count": {"value": "Zero"}, "host_generic": {"value": "avian", "confidence": {"avian": 1.0}, "entropy": -1e-12}, "segment_lineage": {"value": "ea3"}, "N_present": {"value": "Absent"}, "genotype": {"value": "Not assigned"}, "bi_ambig_count": {"value": "Zero"}, "data_source": {"value": "GISAID"}, "isolate_hash": {"value": "17cf97112c3d319de416ee78ae35c4f6"}, "primary_identifier": {"value": "EPI_ISL_19255992"}, "tn_93_dist_d11": {"value": 0.0161}, "passage": {"value": "X"}, "ha_genetic_group": {"value": "2.3.4.4b"}, "host": {"value": "wild turkey"}}, "branch_attrs": {"mutations": {}}}, {"name": "NODE_0000080", "node_attrs": {"div": 0.00745, "num_date": {"value": 2021.171, "confidence": [2021.106, 2021.174]}, "region": {"value": "Europe", "confidence": {"Europe": 1.0}, "entropy": 3.03e-06}, "country": {"value": "Denmark", "confidence": {"Denmark": 1.0}, "entropy": 2.01e-05}, "host_generic": {"value": "avian", "confidence": {"avian": 0.999}, "entropy": 0.00605}}, "branch_attrs": {"mutations": {}}, "children": [{"name": "A/turkey/Denmark/17502-2/2021_031555215d", "node_attrs": {"div": 0.00745, "num_date": {"value": 2021.179, "confidence": [2021.179, 2021.179], "inferred": false}, "internal_date": {"value": "2024-28"}, "region": {"value": "Europe", "confidence": {"Europe": 1.0}, "entropy": -1e-12}, "originator": {"value": "Statens Serum Institut"}, "ambig_present": {"value": "Absent"}, "country": {"value": "Denmark", "confidence": {"Denmark": 1.0}, "entropy": -1e-12}, "reason_for_submission": {"value": "surveillance"}, "strain_name": {"value": "A/turkey/Denmark/17502-2/2021"}, "isl_subtype": {"value": "H5N8"}, "tri_ambig_count": {"value": "Zero"}, "isolate_submitter": {"value": "DK-Cop-SSI"}, "N_count": {"value": "Zero"}, "host_generic": {"value": "avian", "confidence": {"avian": 1.0}, "entropy": -1e-12}, "segment_lineage": {"value": "ea3"}, "N_present": {"value": "Absent"}, "genotype": {"value": "Not assigned"}, "bi_ambig_count": {"value": "Zero"}, "data_source": {"value": "GISAID"}, "isolate_hash": {"value": "031555215d1800eb83e184321c43aa2a"}, "primary_identifier": {"value": "EPI_ISL_19255989"}, "tn_93_dist_d11": {"value": 0.0161}, "passage": {"value": "X"}, "ha_genetic_group": {"value": "2.3.4.4b"}, "host": {"value": "wild turkey"}}, "branch_attrs": {"mutations": {}}}, {"name": "A/turkey/Denmark/17450-7/2021_5cd1a0e7df", "node_attrs": {"div": 0.00745, "num_date": {"value": 2021.174, "confidence": [2021.174, 2021.174], "inferred": false}, "internal_date": {"value": "2024-28"}, "region": {"value": "Europe", "confidence": {"Europe": 1.0}, "entropy": -1e-12}, "originator": {"value": "Statens Serum Institut"}, "ambig_present": {"value": "Absent"}, "country": {"value": "Denmark", "confidence": {"Denmark": 1.0}, "entropy": -1e-12}, "reason_for_submission": {"value": "surveillance"}, "strain_name": {"value": "A/turkey/Denmark/17450-7/2021"}, "isl_subtype": {"value": "H5N8"}, "tri_ambig_count": {"value": "Zero"}, "isolate_submitter": {"value": "DK-Cop-SSI"}, "N_count": {"value": "Zero"}, "host_generic": {"value": "avian", "confidence": {"avian": 1.0}, "entropy": -1e-12}, "segment_lineage": {"value": "ea3"}, "N_present": {"value": "Absent"}, "genotype": {"value": "Not assigned"}, "bi_ambig_count": {"value": "Zero"}, "data_source": {"value": "GISAID"}, "isolate_hash": {"value": "5cd1a0e7df149e90a4315700c941f784"}, "primary_identifier": {"value": "EPI_ISL_19255988"}, "tn_93_dist_d11": {"value": 0.0161}, "passage": {"value": "X"}, "ha_genetic_group": {"value": "2.3.4.4b"}, "host": {"value": "wild turkey"}}, "branch_attrs": {"mutations": {}}}]}]}]}]}]}]}]}]}]}]}]}]}, {"name": "NODE_0000060", "node_attrs": {"div": 0.00401, "num_date": {"value": 2020.56, "confidence": [2020.551, 2020.573]}, "region": {"value": "Europe", "confidence": {"Europe": 1.0}, "entropy": 3.07e-06}, "country": {"value": "Russia", "confidence": {"Russia": 1.0}, "entropy": 5.78e-06}, "host_generic": {"value": "avian", "confidence": {"avian": 0.864, "poultry": 0.136}, "entropy": 0.398}}, "branch_attrs": {"mutations": {}}, "children": [{"name": "NODE_0000062", "node_attrs": {"div": 0.00401, "num_date": {"value": 2020.567, "confidence": [2020.551, 2020.58]}, "region": {"value": "Europe", "confidence": {"Europe": 1.0}, "entropy": 3.07e-06}, "country": {"value": "Russia", "confidence": {"Russia": 1.0}, "entropy": 4.73e-06}, "host_generic": {"value": "avian", "confidence": {"avian": 0.916, "poultry": 0.0841}, "entropy": 0.289}}, "branch_attrs": {"mutations": {}}, "children": [{"name": "NODE_0000839", "node_attrs": {"div": 0.00458, "num_date": {"value": 2020.587, "confidence": [2020.57, 2020.625]}, "region": {"value": "Europe", "confidence": {"Europe": 1.0}, "entropy": 3.05e-06}, "country": {"value": "Russia", "confidence": {"Russia": 1.0}, "entropy": 4.19e-06}, "host_generic": {"value": "avian", "confidence": {"avian": 0.991, "poultry": 0.0093}, "entropy": 0.0528}, "confidence": {"value": 85.3}}, "branch_attrs": {"mutations": {"nuc": ["A1293G"]}}, "children": [{"name": "A/duck/Omsk/0077/2020_7b4f4a48df", "node_attrs": {"div": 0.00458, "num_date": {"value": 2020.627, "confidence": [2020.627, 2020.627], "inferred": false}, "region": {"value": "Europe", "confidence": {"Europe": 1.0}, "entropy": -1e-12}, "originator": {"value": "State Research Center of Virology and Biotechnology VECTOR"}, "ambig_present": {"value": "Absent"}, "country": {"value": "Russia", "confidence": {"Russia": 1.0}, "entropy": -1e-12}, "reason_for_submission": {"value": "surveillance"}, "strain_name": {"value": "A/duck/Omsk/0077/2020"}, "isl_subtype": {"value": "H5N8"}, "tri_ambig_count": {"value": "Zero"}, "isolate_submitter": {"value": "RU-Yek-VECTOR"}, "N_count": {"value": "Zero"}, "host_generic": {"value": "avian", "confidence": {"avian": 1.0}, "entropy": -1e-12}, "segment_lineage": {"value": "ea3"}, "N_present": {"value": "Absent"}, "genotype": {"value": "Not assigned"}, "bi_ambig_count": {"value": "Zero"}, "data_source": {"value": "GISAID"}, "isolate_hash": {"value": "7b4f4a48df0b1663122d54b7592a7f42"}, "primary_identifier": {"value": "EPI_ISL_644144"}, "tn_93_dist_d11": {"value": 0.0131}, "passage": {"value": "E1"}, "ha_genetic_group": {"value": "2.3.4.4b"}, "host": {"value": "dabbling duck"}}, "branch_attrs": {"mutations": {}}}, {"name": "NODE_0000066", "node_attrs": {"div": 0.00458, "num_date": {"value": 2020.602, "confidence": [2020.572, 2020.626]}, "region": {"value": "Europe", "confidence": {"Europe": 1.0}, "entropy": 3.03e-06}, "country": {"value": "Russia", "confidence": {"Russia": 1.0}, "entropy": 4.18e-06}, "host_generic": {"value": "avian", "confidence": {"avian": 0.997, "poultry": 0.00308}, "entropy": 0.0209}}, "branch_attrs": {"mutations": {}}, "children": [{"name": "A/duck/Omsk/0075/2020_a0beda1273", "node_attrs": {"div": 0.00458, "num_date": {"value": 2020.627, "confidence": [2020.627, 2020.627], "inferred": false}, "region": {"value": "Europe", "confidence": {"Europe": 1.0}, "entropy": -1e-12}, "originator": {"value": "State Research Center of Virology and Biotechnology VECTOR"}, "ambig_present": {"value": "Absent"}, "country": {"value": "Russia", "confidence": {"Russia": 1.0}, "entropy": -1e-12}, "reason_for_submission": {"value": "surveillance"}, "strain_name": {"value": "A/duck/Omsk/0075/2020"}, "isl_subtype": {"value": "H5N8"}, "tri_ambig_count": {"value": "Zero"}, "isolate_submitter": {"value": "RU-Yek-VECTOR"}, "N_count": {"value": "Zero"}, "host_generic": {"value": "avian", "confidence": {"avian": 1.0}, "entropy": -1e-12}, "segment_lineage": {"value": "ea3"}, "N_present": {"value": "Absent"}, "genotype": {"value": "Not assigned"}, "bi_ambig_count": {"value": "Zero"}, "data_source": {"value": "GISAID"}, "isolate_hash": {"value": "a0beda12736d6eec972bc1f8a5fbef20"}, "primary_identifier": {"value": "EPI_ISL_644142"}, "tn_93_dist_d11": {"value": 0.0131}, "passage": {"value": "E1"}, "ha_genetic_group": {"value": "2.3.4.4b"}, "host": {"value": "dabbling duck"}}, "branch_attrs": {"mutations": {}}}, {"name": "NODE_0000841", "node_attrs": {"div": 0.00516, "num_date": {"value": 2020.627, "confidence": [2020.605, 2020.627]}, "region": {"value": "Europe", "confidence": {"Europe": 1.0}, "entropy": 2.2e-08}, "country": {"value": "Russia", "confidence": {"Russia": 1.0}, "entropy": 1.31e-08}, "host_generic": {"value": "avian", "confidence": {"avian": 0.99, "poultry": 0.0105}, "entropy": 0.0582}, "confidence": {"value": 93.4}}, "branch_attrs": {"mutations": {"nuc": ["A1520T"], "HA": ["Q491L"]}, "labels": {"aa": "HA: Q491L"}}, "children": [{"name": "A/duck/Omsk/0076/2020_0295e3f61d", "node_attrs": {"div": 0.00516, "num_date": {"value": 2020.627, "confidence": [2020.627, 2020.627], "inferred": false}, "region": {"value": "Europe", "confidence": {"Europe": 1.0}, "entropy": -1e-12}, "originator": {"value": "State Research Center of Virology and Biotechnology VECTOR"}, "ambig_present": {"value": "Absent"}, "country": {"value": "Russia", "confidence": {"Russia": 1.0}, "entropy": -1e-12}, "reason_for_submission": {"value": "surveillance"}, "strain_name": {"value": "A/duck/Omsk/0076/2020"}, "isl_subtype": {"value": "H5N8"}, "tri_ambig_count": {"value": "Zero"}, "isolate_submitter": {"value": "RU-Yek-VECTOR"}, "N_count": {"value": "Zero"}, "host_generic": {"value": "avian", "confidence": {"avian": 1.0}, "entropy": -1e-12}, "segment_lineage": {"value": "ea3"}, "N_present": {"value": "Absent"}, "genotype": {"value": "Not assigned"}, "bi_ambig_count": {"value": "Zero"}, "data_source": {"value": "GISAID"}, "isolate_hash": {"value": "0295e3f61d9993907952fd8f80a8d5bf"}, "primary_identifier": {"value": "EPI_ISL_644143"}, "tn_93_dist_d11": {"value": 0.0137}, "passage": {"value": "E1"}, "ha_genetic_group": {"value": "2.3.4.4b"}, "host": {"value": "dabbling duck"}}, "branch_attrs": {"mutations": {}}}, {"name": "A/duck/Omsk/0076/2020_ca40632528", "node_attrs": {"div": 0.00516, "num_date": {"value": 2020.627, "confidence": [2020.627, 2020.627], "inferred": false}, "region": {"value": "Europe", "confidence": {"Europe": 1.0}, "entropy": -1e-12}, "originator": {"value": "State Research Center of Virology and Biotechnology VECTOR"}, "ambig_present": {"value": "Absent"}, "country": {"value": "Russia", "confidence": {"Russia": 1.0}, "entropy": -1e-12}, "reason_for_submission": {"value": "surveillance"}, "strain_name": {"value": "A/duck/Omsk/0076/2020"}, "isl_subtype": {"value": "H5N8"}, "tri_ambig_count": {"value": "Zero"}, "isolate_submitter": {"value": "RU-Yek-VECTOR"}, "N_count": {"value": "Zero"}, "host_generic": {"value": "avian", "confidence": {"avian": 1.0}, "entropy": -1e-12}, "segment_lineage": {"value": "ea3"}, "N_present": {"value": "Absent"}, "genotype": {"value": "Not assigned"}, "bi_ambig_count": {"value": "Zero"}, "data_source": {"value": "GISAID"}, "isolate_hash": {"value": "ca40632528bdcfa8212ef2afffa5420b"}, "primary_identifier": {"value": "EPI_ISL_644159"}, "tn_93_dist_d11": {"value": 0.0137}, "passage": {"value": "OR"}, "ha_genetic_group": {"value": "2.3.4.4b"}, "host": {"value": "dabbling duck"}}, "branch_attrs": {"mutations": {}}}, {"name": "A/duck/Russian_Federation/Omsk/1328-2/2020_969a4fffbd", "node_attrs": {"div": 0.00516, "num_date": {"value": 2020.627, "confidence": [2020.627, 2020.627], "inferred": false}, "region": {"value": "Europe", "confidence": {"Europe": 1.0}, "entropy": -1e-12}, "originator": {"value": "Federal Centre for Animal Health ARRIAH "}, "ambig_present": {"value": "Absent"}, "country": {"value": "Russia", "confidence": {"Russia": 1.0}, "entropy": -1e-12}, "reason_for_submission": {"value": "surveillance"}, "strain_name": {"value": "A/duck/Russian_Federation/Omsk/1328-2/2020"}, "isl_subtype": {"value": "H5N8"}, "tri_ambig_count": {"value": "Zero"}, "isolate_submitter": {"value": "GB-Sur-APHA"}, "N_count": {"value": "Zero"}, "host_generic": {"value": "poultry", "confidence": {"poultry": 1.0}, "entropy": -1e-12}, "segment_lineage": {"value": "ea3"}, "N_present": {"value": "Absent"}, "genotype": {"value": "Not assigned"}, "bi_ambig_count": {"value": "Zero"}, "data_source": {"value": "GISAID"}, "isolate_hash": {"value": "969a4fffbd1ff2733a38125c22292b98"}, "primary_identifier": {"value": "EPI_ISL_626650"}, "tn_93_dist_d11": {"value": 0.0137}, "passage": {"value": "X"}, "ha_genetic_group": {"value": "2.3.4.4b"}, "host": {"value": "duck"}}, "branch_attrs": {"mutations": {}}}]}]}]}, {"name": "NODE_0000068", "node_attrs": {"div": 0.00401, "num_date": {"value": 2020.574, "confidence": [2020.552, 2020.592]}, "region": {"value": "Europe", "confidence": {"Europe": 1.0}, "entropy": 3.05e-06}, "country": {"value": "Russia", "confidence": {"Russia": 1.0}, "entropy": 0.000128}, "host_generic": {"value": "avian", "confidence": {"avian": 0.848, "poultry": 0.152}, "entropy": 0.426}}, "branch_attrs": {"mutations": {}}, "children": [{"name": "NODE_0000837", "node_attrs": {"div": 0.00458, "num_date": {"value": 2020.61, "confidence": [2020.54, 2020.733]}, "region": {"value": "Europe", "confidence": {"Europe": 1.0}, "entropy": 3.05e-06}, "country": {"value": "Russia", "confidence": {"Russia": 0.997, "Netherlands": 0.00306}, "entropy": 0.0218}, "host_generic": {"value": "poultry", "confidence": {"poultry": 0.936, "avian": 0.064}, "entropy": 0.238}, "confidence": {"value": 83.4}}, "branch_attrs": {"mutations": {"nuc": ["A631G"], "HA": ["T195A"]}, "labels": {"aa": "HA: T195A"}}, "children": [{"name": "A/chicken/Netherlands/20016978-001/2020_f745f361e7", "node_attrs": {"div": 0.0063, "num_date": {"value": 2020.837, "confidence": [2020.837, 2020.837], "inferred": false}, "region": {"value": "Europe", "confidence": {"Europe": 1.0}, "entropy": -1e-12}, "originator": {"value": "Wageningen Bioveterinary Research "}, "ambig_present": {"value": "Absent"}, "country": {"value": "Netherlands", "confidence": {"Netherlands": 1.0}, "entropy": -1e-12}, "reason_for_submission": {"value": "surveillance"}, "strain_name": {"value": "A/chicken/Netherlands/20016978-001/2020"}, "isl_subtype": {"value": "H5N8"}, "tri_ambig_count": {"value": "Zero"}, "isolate_submitter": {"value": "NL-Lel-WBVR"}, "N_count": {"value": "Zero"}, "host_generic": {"value": "poultry", "confidence": {"poultry": 1.0}, "entropy": -1e-12}, "segment_lineage": {"value": "ea3"}, "N_present": {"value": "Absent"}, "genotype": {"value": "Not assigned"}, "bi_ambig_count": {"value": "Zero"}, "data_source": {"value": "GISAID"}, "isolate_hash": {"value": "f745f361e76dc111f93756cdcdb8a095"}, "primary_identifier": {"value": "EPI_ISL_641377"}, "tn_93_dist_d11": {"value": 0.0149}, "passage": {"value": "OR"}, "ha_genetic_group": {"value": "2.3.4.4b"}, "host": {"value": "chicken"}}, "branch_attrs": {"mutations": {"nuc": ["G186A", "G438A", "G981A"]}}}, {"name": "NODE_0000070", "node_attrs": {"div": 0.00458, "num_date": {"value": 2020.736, "confidence": [2020.651, 2020.736]}, "region": {"value": "Europe", "confidence": {"Europe": 1.0}, "entropy": 3.03e-06}, "country": {"value": "Russia", "confidence": {"Russia": 1.0}, "entropy": 0.000128}, "host_generic": {"value": "poultry", "confidence": {"poultry": 0.995, "avian": 0.00501}, "entropy": 0.0315}}, "branch_attrs": {"mutations": {}}, "children": [{"name": "A/chicken/Tyumen/302-01/2020_bcac3c8c2b", "node_attrs": {"div": 0.00458, "num_date": {"value": 2020.736, "confidence": [2020.736, 2020.736], "inferred": false}, "region": {"value": "Europe", "confidence": {"Europe": 1.0}, "entropy": -1e-12}, "originator": {"value": "State Research Center of Virology and Biotechnology VECTOR"}, "ambig_present": {"value": "Absent"}, "country": {"value": "Russia", "confidence": {"Russia": 1.0}, "entropy": -1e-12}, "reason_for_submission": {"value": "surveillance"}, "strain_name": {"value": "A/chicken/Tyumen/302-01/2020"}, "isl_subtype": {"value": "H5N8"}, "tri_ambig_count": {"value": "Zero"}, "isolate_submitter": {"value": "RU-Yek-VECTOR"}, "N_count": {"value": "Zero"}, "host_generic": {"value": "poultry", "confidence": {"poultry": 1.0}, "entropy": -1e-12}, "segment_lineage": {"value": "ea3"}, "N_present": {"value": "Absent"}, "genotype": {"value": "Not assigned"}, "bi_ambig_count": {"value": "Zero"}, "data_source": {"value": "GISAID"}, "isolate_hash": {"value": "bcac3c8c2b66a55c7040d2d63842f51c"}, "primary_identifier": {"value": "EPI_ISL_1114735"}, "tn_93_dist_d11": {"value": 0.0131}, "passage": {"value": "E1"}, "ha_genetic_group": {"value": "2.3.4.4b"}, "host": {"value": "chicken"}}, "branch_attrs": {"mutations": {}}}, {"name": "A/chicken/Tyumen/302-02/2020_c79f9477a5", "node_attrs": {"div": 0.00458, "num_date": {"value": 2020.736, "confidence": [2020.736, 2020.736], "inferred": false}, "region": {"value": "Europe", "confidence": {"Europe": 1.0}, "entropy": -1e-12}, "originator": {"value": "State Research Center of Virology and Biotechnology VECTOR"}, "ambig_present": {"value": "Absent"}, "country": {"value": "Russia", "confidence": {"Russia": 1.0}, "entropy": -1e-12}, "reason_for_submission": {"value": "surveillance"}, "strain_name": {"value": "A/chicken/Tyumen/302-02/2020"}, "isl_subtype": {"value": "H5N8"}, "tri_ambig_count": {"value": "Zero"}, "isolate_submitter": {"value": "RU-Yek-VECTOR"}, "N_count": {"value": "Zero"}, "host_generic": {"value": "poultry", "confidence": {"poultry": 1.0}, "entropy": -1e-12}, "segment_lineage": {"value": "ea3"}, "N_present": {"value": "Absent"}, "genotype": {"value": "Not assigned"}, "bi_ambig_count": {"value": "Zero"}, "data_source": {"value": "GISAID"}, "isolate_hash": {"value": "c79f9477a5caf1ce0501b9146718bcd5"}, "primary_identifier": {"value": "EPI_ISL_1114736"}, "tn_93_dist_d11": {"value": 0.0131}, "passage": {"value": "E1"}, "ha_genetic_group": {"value": "2.3.4.4b"}, "host": {"value": "chicken"}}, "branch_attrs": {"mutations": {}}}]}]}, {"name": "NODE_0000820", "node_attrs": {"div": 0.00516, "num_date": {"value": 2020.608, "confidence": [2020.595, 2020.616]}, "region": {"value": "Europe", "confidence": {"Europe": 1.0}, "entropy": 2.2e-08}, "country": {"value": "Russia", "confidence": {"Russia": 1.0}, "entropy": 1.52e-08}, "host_generic": {"value": "avian", "confidence": {"avian": 0.999, "poultry": 0.00139}, "entropy": 0.0105}, "confidence": {"value": 89.9}}, "branch_attrs": {"mutations": {"nuc": ["C1041T", "A1614C"]}}, "children": [{"name": "A/turkey/Omsk/0001/2020_2d670fee09", "node_attrs": {"div": 0.00516, "num_date": {"value": 2020.616, "confidence": [2020.616, 2020.616], "inferred": false}, "region": {"value": "Europe", "confidence": {"Europe": 1.0}, "entropy": -1e-12}, "originator": {"value": "State Research Center of Virology and Biotechnology VECTOR"}, "ambig_present": {"value": "Absent"}, "country": {"value": "Russia", "confidence": {"Russia": 1.0}, "entropy": -1e-12}, "reason_for_submission": {"value": "surveillance"}, "strain_name": {"value": "A/turkey/Omsk/0001/2020"}, "isl_subtype": {"value": "H5N8"}, "tri_ambig_count": {"value": "Zero"}, "isolate_submitter": {"value": "RU-Yek-VECTOR"}, "N_count": {"value": "Zero"}, "host_generic": {"value": "avian", "confidence": {"avian": 1.0}, "entropy": -1e-12}, "segment_lineage": {"value": "ea3"}, "N_present": {"value": "Absent"}, "genotype": {"value": "Not assigned"}, "bi_ambig_count": {"value": "Zero"}, "data_source": {"value": "GISAID"}, "isolate_hash": {"value": "2d670fee0997d70c7db39c4d1630b92d"}, "primary_identifier": {"value": "EPI_ISL_644121"}, "tn_93_dist_d11": {"value": 0.0137}, "passage": {"value": "E1"}, "ha_genetic_group": {"value": "2.3.4.4b"}, "host": {"value": "wild turkey"}}, "branch_attrs": {"mutations": {}}}, {"name": "A/duck/Omsk/0004/2020_68ac11deb0", "node_attrs": {"div": 0.00516, "num_date": {"value": 2020.616, "confidence": [2020.616, 2020.616], "inferred": false}, "region": {"value": "Europe", "confidence": {"Europe": 1.0}, "entropy": -1e-12}, "originator": {"value": "State Research Center of Virology and Biotechnology VECTOR"}, "ambig_present": {"value": "Absent"}, "country": {"value": "Russia", "confidence": {"Russia": 1.0}, "entropy": -1e-12}, "reason_for_submission": {"value": "surveillance"}, "strain_name": {"value": "A/duck/Omsk/0004/2020"}, "isl_subtype": {"value": "H5N8"}, "tri_ambig_count": {"value": "Zero"}, "isolate_submitter": {"value": "RU-Yek-VECTOR"}, "N_count": {"value": "Zero"}, "host_generic": {"value": "avian", "confidence": {"avian": 1.0}, "entropy": -1e-12}, "segment_lineage": {"value": "ea3"}, "N_present": {"value": "Absent"}, "genotype": {"value": "Not assigned"}, "bi_ambig_count": {"value": "Zero"}, "data_source": {"value": "GISAID"}, "isolate_hash": {"value": "68ac11deb0628ac8e9e50f894ac18c99"}, "primary_identifier": {"value": "EPI_ISL_644124"}, "tn_93_dist_d11": {"value": 0.0137}, "passage": {"value": "E1"}, "ha_genetic_group": {"value": "2.3.4.4b"}, "host": {"value": "dabbling duck"}}, "branch_attrs": {"mutations": {}}}, {"name": "A/duck/Omsk/0004/2020_081b278132", "node_attrs": {"div": 0.00516, "num_date": {"value": 2020.616, "confidence": [2020.616, 2020.616], "inferred": false}, "region": {"value": "Europe", "confidence": {"Europe": 1.0}, "entropy": -1e-12}, "originator": {"value": "State Research Center of Virology and Biotechnology VECTOR"}, "ambig_present": {"value": "Absent"}, "country": {"value": "Russia", "confidence": {"Russia": 1.0}, "entropy": -1e-12}, "reason_for_submission": {"value": "surveillance"}, "strain_name": {"value": "A/duck/Omsk/0004/2020"}, "isl_subtype": {"value": "H5N8"}, "tri_ambig_count": {"value": "Zero"}, "isolate_submitter": {"value": "RU-Yek-VECTOR"}, "N_count": {"value": "Zero"}, "host_generic": {"value": "avian", "confidence": {"avian": 1.0}, "entropy": -1e-12}, "segment_lineage": {"value": "ea3"}, "N_present": {"value": "Absent"}, "genotype": {"value": "Not assigned"}, "bi_ambig_count": {"value": "Zero"}, "data_source": {"value": "GISAID"}, "isolate_hash": {"value": "081b2781328d3c65deb81d687f72c4e1"}, "primary_identifier": {"value": "EPI_ISL_644149"}, "tn_93_dist_d11": {"value": 0.0137}, "passage": {"value": "OR"}, "ha_genetic_group": {"value": "2.3.4.4b"}, "host": {"value": "dabbling duck"}}, "branch_attrs": {"mutations": {}}}]}]}]}, {"name": "NODE_0000072", "node_attrs": {"div": 0.00401, "num_date": {"value": 2020.56, "confidence": [2020.553, 2020.575]}, "region": {"value": "Europe", "confidence": {"Europe": 1.0}, "entropy": 3.07e-06}, "country": {"value": "Russia", "confidence": {"Russia": 1.0}, "entropy": 0.000111}, "host_generic": {"value": "poultry", "confidence": {"poultry": 0.585, "avian": 0.415}, "entropy": 0.679}}, "branch_attrs": {"mutations": {}}, "children": [{"name": "NODE_0000830", "node_attrs": {"div": 0.00458, "num_date": {"value": 2020.575, "confidence": [2020.561, 2020.606]}, "region": {"value": "Europe", "confidence": {"Europe": 1.0}, "entropy": 3.07e-06}, "country": {"value": "Russia", "confidence": {"Russia": 1.0}, "entropy": 4.62e-06}, "host_generic": {"value": "poultry", "confidence": {"poultry": 0.944, "avian": 0.0555}, "entropy": 0.214}, "confidence": {"value": 83.5}}, "branch_attrs": {"mutations": {"nuc": ["C921T"]}}, "children": [{"name": "NODE_0000834", "node_attrs": {"div": 0.00516, "num_date": {"value": 2020.609, "confidence": [2020.582, 2020.638]}, "region": {"value": "Europe", "confidence": {"Europe": 1.0}, "entropy": 3.03e-06}, "country": {"value": "Russia", "confidence": {"Russia": 1.0}, "entropy": 4.18e-06}, "host_generic": {"value": "poultry", "confidence": {"poultry": 0.996, "avian": 0.00442}, "entropy": 0.0284}, "confidence": {"value": 83.4}}, "branch_attrs": {"mutations": {"nuc": ["G1007A"], "HA": ["S320N"]}, "labels": {"aa": "HA: S320N"}}, "children": [{"name": "A/chicken/Kurgan/1001/2020_6e0c2bea4e", "node_attrs": {"div": 0.00516, "num_date": {"value": 2020.654, "confidence": [2020.654, 2020.654], "inferred": false}, "region": {"value": "Europe", "confidence": {"Europe": 1.0}, "entropy": -1e-12}, "originator": {"value": "State Research Center of Virology and Biotechnology VECTOR"}, "ambig_present": {"value": "Absent"}, "country": {"value": "Russia", "confidence": {"Russia": 1.0}, "entropy": -1e-12}, "reason_for_submission": {"value": "surveillance"}, "strain_name": {"value": "A/chicken/Kurgan/1001/2020"}, "isl_subtype": {"value": "H5N8"}, "tri_ambig_count": {"value": "Zero"}, "isolate_submitter": {"value": "RU-Yek-VECTOR"}, "N_count": {"value": "Zero"}, "host_generic": {"value": "poultry", "confidence": {"poultry": 1.0}, "entropy": -1e-12}, "segment_lineage": {"value": "ea3"}, "N_present": {"value": "Absent"}, "genotype": {"value": "Not assigned"}, "bi_ambig_count": {"value": "Zero"}, "data_source": {"value": "GISAID"}, "isolate_hash": {"value": "6e0c2bea4efc5968ddcec771d499171a"}, "primary_identifier": {"value": "EPI_ISL_654834"}, "tn_93_dist_d11": {"value": 0.0137}, "passage": {"value": "E1"}, "ha_genetic_group": {"value": "2.3.4.4b"}, "host": {"value": "chicken"}}, "branch_attrs": {"mutations": {}}}, {"name": "A/chicken/Kurgan/1003/2020_708366a71b", "node_attrs": {"div": 0.0063, "num_date": {"value": 2020.654, "confidence": [2020.654, 2020.654], "inferred": false}, "region": {"value": "Europe", "confidence": {"Europe": 1.0}, "entropy": -1e-12}, "originator": {"value": "State Research Center of Virology and Biotechnology VECTOR"}, "ambig_present": {"value": "Absent"}, "country": {"value": "Russia", "confidence": {"Russia": 1.0}, "entropy": -1e-12}, "reason_for_submission": {"value": "surveillance"}, "strain_name": {"value": "A/chicken/Kurgan/1003/2020"}, "isl_subtype": {"value": "H5N8"}, "tri_ambig_count": {"value": "Zero"}, "isolate_submitter": {"value": "RU-Yek-VECTOR"}, "N_count": {"value": "Zero"}, "host_generic": {"value": "poultry", "confidence": {"poultry": 1.0}, "entropy": -1e-12}, "segment_lineage": {"value": "ea3"}, "N_present": {"value": "Absent"}, "genotype": {"value": "Not assigned"}, "bi_ambig_count": {"value": "Zero"}, "data_source": {"value": "GISAID"}, "isolate_hash": {"value": "708366a71b66a71d240ca76057da6099"}, "primary_identifier": {"value": "EPI_ISL_654835"}, "tn_93_dist_d11": {"value": 0.0149}, "passage": {"value": "E1"}, "ha_genetic_group": {"value": "2.3.4.4b"}, "host": {"value": "chicken"}}, "branch_attrs": {"mutations": {"nuc": ["G186A", "C1254T"]}}}]}, {"name": "NODE_0000075", "node_attrs": {"div": 0.00458, "num_date": {"value": 2020.595, "confidence": [2020.572, 2020.622]}, "region": {"value": "Europe", "confidence": {"Europe": 1.0}, "entropy": 3.06e-06}, "country": {"value": "Russia", "confidence": {"Russia": 1.0}, "entropy": 4.2e-06}, "host_generic": {"value": "poultry", "confidence": {"poultry": 0.968, "avian": 0.0319}, "entropy": 0.141}}, "branch_attrs": {"mutations": {}}, "children": [{"name": "NODE_0000076", "node_attrs": {"div": 0.00458, "num_date": {"value": 2020.632, "confidence": [2020.575, 2020.654]}, "region": {"value": "Europe", "confidence": {"Europe": 1.0}, "entropy": 3.03e-06}, "country": {"value": "Russia", "confidence": {"Russia": 1.0}, "entropy": 4.18e-06}, "host_generic": {"value": "poultry", "confidence": {"poultry": 0.997, "avian": 0.00277}, "entropy": 0.0191}}, "branch_attrs": {"mutations": {}}, "children": [{"name": "A/chicken/Kurgan/1004/2020_c02d853d04", "node_attrs": {"div": 0.00458, "num_date": {"value": 2020.654, "confidence": [2020.654, 2020.654], "inferred": false}, "region": {"value": "Europe", "confidence": {"Europe": 1.0}, "entropy": -1e-12}, "originator": {"value": "State Research Center of Virology and Biotechnology VECTOR"}, "ambig_present": {"value": "Absent"}, "country": {"value": "Russia", "confidence": {"Russia": 1.0}, "entropy": -1e-12}, "reason_for_submission": {"value": "surveillance"}, "strain_name": {"value": "A/chicken/Kurgan/1004/2020"}, "isl_subtype": {"value": "H5N8"}, "tri_ambig_count": {"value": "Zero"}, "isolate_submitter": {"value": "RU-Yek-VECTOR"}, "N_count": {"value": "Zero"}, "host_generic": {"value": "poultry", "confidence": {"poultry": 1.0}, "entropy": -1e-12}, "segment_lineage": {"value": "ea3"}, "N_present": {"value": "Absent"}, "genotype": {"value": "Not assigned"}, "bi_ambig_count": {"value": "Zero"}, "data_source": {"value": "GISAID"}, "isolate_hash": {"value": "c02d853d040baa98b9c846ebe80ec213"}, "primary_identifier": {"value": "EPI_ISL_654836"}, "tn_93_dist_d11": {"value": 0.0131}, "passage": {"value": "E1"}, "ha_genetic_group": {"value": "2.3.4.4b"}, "host": {"value": "chicken"}}, "branch_attrs": {"mutations": {}}}, {"name": "A/chicken/Kurgan/1005/2020_185de86e7c", "node_attrs": {"div": 0.00458, "num_date": {"value": 2020.654, "confidence": [2020.654, 2020.654], "inferred": false}, "region": {"value": "Europe", "confidence": {"Europe": 1.0}, "entropy": -1e-12}, "originator": {"value": "State Research Center of Virology and Biotechnology VECTOR"}, "ambig_present": {"value": "Absent"}, "country": {"value": "Russia", "confidence": {"Russia": 1.0}, "entropy": -1e-12}, "reason_for_submission": {"value": "surveillance"}, "strain_name": {"value": "A/chicken/Kurgan/1005/2020"}, "isl_subtype": {"value": "H5N8"}, "tri_ambig_count": {"value": "Zero"}, "isolate_submitter": {"value": "RU-Yek-VECTOR"}, "N_count": {"value": "Zero"}, "host_generic": {"value": "poultry", "confidence": {"poultry": 1.0}, "entropy": -1e-12}, "segment_lineage": {"value": "ea3"}, "N_present": {"value": "Absent"}, "genotype": {"value": "Not assigned"}, "bi_ambig_count": {"value": "Zero"}, "data_source": {"value": "GISAID"}, "isolate_hash": {"value": "185de86e7cd38b788fa0da007da23189"}, "primary_identifier": {"value": "EPI_ISL_654837"}, "tn_93_dist_d11": {"value": 0.0131}, "passage": {"value": "E1"}, "ha_genetic_group": {"value": "2.3.4.4b"}, "host": {"value": "chicken"}}, "branch_attrs": {"mutations": {}}}]}, {"name": "NODE_0000831", "node_attrs": {"div": 0.00516, "num_date": {"value": 2020.654, "confidence": [2020.613, 2020.654]}, "region": {"value": "Europe", "confidence": {"Europe": 1.0}, "entropy": 3.03e-06}, "country": {"value": "Russia", "confidence": {"Russia": 1.0}, "entropy": 4.18e-06}, "host_generic": {"value": "poultry", "confidence": {"poultry": 0.903, "avian": 0.0973}, "entropy": 0.319}, "confidence": {"value": 90.8}}, "branch_attrs": {"mutations": {"nuc": ["G393A"]}}, "children": [{"name": "A/goose/Kurgan/01/2020_c558437673", "node_attrs": {"div": 0.00516, "num_date": {"value": 2020.654, "confidence": [2020.654, 2020.654], "inferred": false}, "region": {"value": "Europe", "confidence": {"Europe": 1.0}, "entropy": -1e-12}, "originator": {"value": "State Research Center of Virology and Biotechnology VECTOR"}, "ambig_present": {"value": "Absent"}, "country": {"value": "Russia", "confidence": {"Russia": 1.0}, "entropy": -1e-12}, "reason_for_submission": {"value": "surveillance"}, "strain_name": {"value": "A/goose/Kurgan/01/2020"}, "isl_subtype": {"value": "H5N8"}, "tri_ambig_count": {"value": "Zero"}, "isolate_submitter": {"value": "RU-Yek-VECTOR"}, "N_count": {"value": "Zero"}, "host_generic": {"value": "avian", "confidence": {"avian": 1.0}, "entropy": -1e-12}, "segment_lineage": {"value": "ea3"}, "N_present": {"value": "Absent"}, "genotype": {"value": "Not assigned"}, "bi_ambig_count": {"value": "Zero"}, "data_source": {"value": "GISAID"}, "isolate_hash": {"value": "c558437673eb122f4be1254f93e9ac37"}, "primary_identifier": {"value": "EPI_ISL_654839"}, "tn_93_dist_d11": {"value": 0.0137}, "passage": {"value": "E1"}, "ha_genetic_group": {"value": "2.3.4.4b"}, "host": {"value": "goose"}}, "branch_attrs": {"mutations": {}}}, {"name": "A/chicken/Kurgan/1010/2020_9801b79b38", "node_attrs": {"div": 0.00516, "num_date": {"value": 2020.654, "confidence": [2020.654, 2020.654], "inferred": false}, "region": {"value": "Europe", "confidence": {"Europe": 1.0}, "entropy": -1e-12}, "originator": {"value": "State Research Center of Virology and Biotechnology VECTOR"}, "ambig_present": {"value": "Absent"}, "country": {"value": "Russia", "confidence": {"Russia": 1.0}, "entropy": -1e-12}, "reason_for_submission": {"value": "surveillance"}, "strain_name": {"value": "A/chicken/Kurgan/1010/2020"}, "isl_subtype": {"value": "H5N8"}, "tri_ambig_count": {"value": "Zero"}, "isolate_submitter": {"value": "RU-Yek-VECTOR"}, "N_count": {"value": "Zero"}, "host_generic": {"value": "poultry", "confidence": {"poultry": 1.0}, "entropy": -1e-12}, "segment_lineage": {"value": "ea3"}, "N_present": {"value": "Absent"}, "genotype": {"value": "Not assigned"}, "bi_ambig_count": {"value": "Zero"}, "data_source": {"value": "GISAID"}, "isolate_hash": {"value": "9801b79b389340afb3bf9bf0d4505d53"}, "primary_identifier": {"value": "EPI_ISL_654838"}, "tn_93_dist_d11": {"value": 0.0137}, "passage": {"value": "E1"}, "ha_genetic_group": {"value": "2.3.4.4b"}, "host": {"value": "chicken"}}, "branch_attrs": {"mutations": {}}}]}]}]}, {"name": "NODE_0000078", "node_attrs": {"div": 0.00401, "num_date": {"value": 2020.567, "confidence": [2020.554, 2020.577]}, "region": {"value": "Europe", "confidence": {"Europe": 1.0}, "entropy": 3.07e-06}, "country": {"value": "Russia", "confidence": {"Russia": 0.997, "Netherlands": 0.00144, "Germany": 0.00103}, "entropy": 0.0199}, "host_generic": {"value": "poultry", "confidence": {"poultry": 0.581, "avian": 0.419}, "entropy": 0.68}}, "branch_attrs": {"mutations": {}}, "children": [{"name": "NODE_0000823", "node_attrs": {"div": 0.00458, "num_date": {"value": 2020.581, "confidence": [2020.57, 2020.581]}, "region": {"value": "Europe", "confidence": {"Europe": 1.0}, "entropy": 3.03e-06}, "country": {"value": "Russia", "confidence": {"Russia": 1.0}, "entropy": 0.00011}, "host_generic": {"value": "poultry", "confidence": {"poultry": 0.97, "avian": 0.0298}, "entropy": 0.134}, "confidence": {"value": 86.8}}, "branch_attrs": {"mutations": {"nuc": ["C1390A"], "HA": ["L448I"]}, "labels": {"aa": "HA: L448I"}}, "children": [{"name": "A/duck/Chelyabinsk/1207-1/2020_01698142c6", "node_attrs": {"div": 0.00458, "num_date": {"value": 2020.581, "confidence": [2020.581, 2020.581], "inferred": false}, "region": {"value": "Europe", "confidence": {"Europe": 1.0}, "entropy": -1e-12}, "originator": {"value": "Federal Centre for Animal Health ARRIAH  OIE Regional Reference Laboratory "}, "ambig_present": {"value": "Absent"}, "country": {"value": "Russia", "confidence": {"Russia": 1.0}, "entropy": -1e-12}, "reason_for_submission": {"value": "surveillance"}, "strain_name": {"value": "A/duck/Chelyabinsk/1207-1/2020"}, "isl_subtype": {"value": "H5N8"}, "tri_ambig_count": {"value": "Zero"}, "isolate_submitter": {"value": "RU-Vla-ARRIAH"}, "N_count": {"value": "Zero"}, "host_generic": {"value": "poultry", "confidence": {"poultry": 1.0}, "entropy": -1e-12}, "segment_lineage": {"value": "ea3"}, "N_present": {"value": "Absent"}, "genotype": {"value": "Not assigned"}, "bi_ambig_count": {"value": "Zero"}, "data_source": {"value": "GISAID"}, "isolate_hash": {"value": "01698142c638adc314e445c2ad80e75e"}, "primary_identifier": {"value": "EPI_ISL_637098"}, "tn_93_dist_d11": {"value": 0.0131}, "passage": {"value": "X"}, "ha_genetic_group": {"value": "2.3.4.4b"}, "host": {"value": "duck"}}, "branch_attrs": {"mutations": {}}}, {"name": "NODE_0000824", "node_attrs": {"div": 0.00516, "num_date": {"value": 2020.597, "confidence": [2020.587, 2020.597]}, "region": {"value": "Europe", "confidence": {"Europe": 1.0}, "entropy": -9.95e-13}, "country": {"value": "Russia", "confidence": {"Russia": 1.0}, "entropy": -1e-12}, "host_generic": {"value": "poultry", "confidence": {"poultry": 1.0}, "entropy": 1.54e-06}, "confidence": {"value": 91.4}}, "branch_attrs": {"mutations": {"nuc": ["T1440C"]}}, "children": [{"name": "A/chicken/Chelyabinsk/404/2020_6991f9a982", "node_attrs": {"div": 0.00516, "num_date": {"value": 2020.597, "confidence": [2020.597, 2020.597], "inferred": false}, "region": {"value": "Europe", "confidence": {"Europe": 1.0}, "entropy": -1e-12}, "originator": {"value": "State Research Center of Virology and Biotechnology VECTOR"}, "ambig_present": {"value": "Absent"}, "country": {"value": "Russia", "confidence": {"Russia": 1.0}, "entropy": -1e-12}, "reason_for_submission": {"value": "surveillance"}, "strain_name": {"value": "A/chicken/Chelyabinsk/404/2020"}, "isl_subtype": {"value": "H5N8"}, "tri_ambig_count": {"value": "Zero"}, "isolate_submitter": {"value": "RU-Yek-VECTOR"}, "N_count": {"value": "Zero"}, "host_generic": {"value": "poultry", "confidence": {"poultry": 1.0}, "entropy": -1e-12}, "segment_lineage": {"value": "ea3"}, "N_present": {"value": "Absent"}, "genotype": {"value": "Not assigned"}, "bi_ambig_count": {"value": "Zero"}, "data_source": {"value": "GISAID"}, "isolate_hash": {"value": "6991f9a982e9148ac0679df9148e25ad"}, "primary_identifier": {"value": "EPI_ISL_644161"}, "tn_93_dist_d11": {"value": 0.0137}, "passage": {"value": "OR"}, "ha_genetic_group": {"value": "2.3.4.4b"}, "host": {"value": "chicken"}}, "branch_attrs": {"mutations": {}}}, {"name": "A/chicken/Chelyabinsk/404/2020_4ca5724b10", "node_attrs": {"div": 0.00516, "num_date": {"value": 2020.597, "confidence": [2020.597, 2020.597], "inferred": false}, "region": {"value": "Europe", "confidence": {"Europe": 1.0}, "entropy": -1e-12}, "originator": {"value": "State Research Center of Virology and Biotechnology VECTOR"}, "ambig_present": {"value": "Absent"}, "country": {"value": "Russia", "confidence": {"Russia": 1.0}, "entropy": -1e-12}, "reason_for_submission": {"value": "surveillance"}, "strain_name": {"value": "A/chicken/Chelyabinsk/404/2020"}, "isl_subtype": {"value": "H5N8"}, "tri_ambig_count": {"value": "Zero"}, "isolate_submitter": {"value": "RU-Yek-VECTOR"}, "N_count": {"value": "Zero"}, "host_generic": {"value": "poultry", "confidence": {"poultry": 1.0}, "entropy": -1e-12}, "segment_lineage": {"value": "ea3"}, "N_present": {"value": "Absent"}, "genotype": {"value": "Not assigned"}, "bi_ambig_count": {"value": "Zero"}, "data_source": {"value": "GISAID"}, "isolate_hash": {"value": "4ca5724b102cd0ab4ad68f807ad796d5"}, "primary_identifier": {"value": "EPI_ISL_644148"}, "tn_93_dist_d11": {"value": 0.0137}, "passage": {"value": "E1"}, "ha_genetic_group": {"value": "2.3.4.4b"}, "host": {"value": "chicken"}}, "branch_attrs": {"mutations": {}}}, {"name": "A/chicken/Chelyabinsk/403/2020_2bb814251a", "node_attrs": {"div": 0.00516, "num_date": {"value": 2020.597, "confidence": [2020.597, 2020.597], "inferred": false}, "region": {"value": "Europe", "confidence": {"Europe": 1.0}, "entropy": -1e-12}, "originator": {"value": "State Research Center of Virology and Biotechnology VECTOR"}, "ambig_present": {"value": "Absent"}, "country": {"value": "Russia", "confidence": {"Russia": 1.0}, "entropy": -1e-12}, "reason_for_submission": {"value": "surveillance"}, "strain_name": {"value": "A/chicken/Chelyabinsk/403/2020"}, "isl_subtype": {"value": "H5N8"}, "tri_ambig_count": {"value": "Zero"}, "isolate_submitter": {"value": "RU-Yek-VECTOR"}, "N_count": {"value": "Zero"}, "host_generic": {"value": "poultry", "confidence": {"poultry": 1.0}, "entropy": -1e-12}, "segment_lineage": {"value": "ea3"}, "N_present": {"value": "Absent"}, "genotype": {"value": "Not assigned"}, "bi_ambig_count": {"value": "Zero"}, "data_source": {"value": "GISAID"}, "isolate_hash": {"value": "2bb814251af314a314beb939934315db"}, "primary_identifier": {"value": "EPI_ISL_644160"}, "tn_93_dist_d11": {"value": 0.0137}, "passage": {"value": "OR"}, "ha_genetic_group": {"value": "2.3.4.4b"}, "host": {"value": "chicken"}}, "branch_attrs": {"mutations": {}}}, {"name": "A/chicken/Chelyabinsk/401/2020_5786177e2c", "node_attrs": {"div": 0.00516, "num_date": {"value": 2020.597, "confidence": [2020.597, 2020.597], "inferred": false}, "region": {"value": "Europe", "confidence": {"Europe": 1.0}, "entropy": -1e-12}, "originator": {"value": "State Research Center of Virology and Biotechnology VECTOR"}, "ambig_present": {"value": "Absent"}, "country": {"value": "Russia", "confidence": {"Russia": 1.0}, "entropy": -1e-12}, "reason_for_submission": {"value": "surveillance"}, "strain_name": {"value": "A/chicken/Chelyabinsk/401/2020"}, "isl_subtype": {"value": "H5N8"}, "tri_ambig_count": {"value": "Zero"}, "isolate_submitter": {"value": "RU-Yek-VECTOR"}, "N_count": {"value": "Zero"}, "host_generic": {"value": "poultry", "confidence": {"poultry": 1.0}, "entropy": -1e-12}, "segment_lineage": {"value": "ea3"}, "N_present": {"value": "Absent"}, "genotype": {"value": "Not assigned"}, "bi_ambig_count": {"value": "Zero"}, "data_source": {"value": "GISAID"}, "isolate_hash": {"value": "5786177e2cb9aef6f7e2e0d7d4eef36e"}, "primary_identifier": {"value": "EPI_ISL_644145"}, "tn_93_dist_d11": {"value": 0.0137}, "passage": {"value": "E1"}, "ha_genetic_group": {"value": "2.3.4.4b"}, "host": {"value": "chicken"}}, "branch_attrs": {"mutations": {}}}, {"name": "A/chicken/Chelyabinsk/402/2020_c2a21bf13c", "node_attrs": {"div": 0.00516, "num_date": {"value": 2020.597, "confidence": [2020.597, 2020.597], "inferred": false}, "region": {"value": "Europe", "confidence": {"Europe": 1.0}, "entropy": -1e-12}, "originator": {"value": "State Research Center of Virology and Biotechnology VECTOR"}, "ambig_present": {"value": "Absent"}, "country": {"value": "Russia", "confidence": {"Russia": 1.0}, "entropy": -1e-12}, "reason_for_submission": {"value": "surveillance"}, "strain_name": {"value": "A/chicken/Chelyabinsk/402/2020"}, "isl_subtype": {"value": "H5N8"}, "tri_ambig_count": {"value": "Zero"}, "isolate_submitter": {"value": "RU-Yek-VECTOR"}, "N_count": {"value": "Zero"}, "host_generic": {"value": "poultry", "confidence": {"poultry": 1.0}, "entropy": -1e-12}, "segment_lineage": {"value": "ea3"}, "N_present": {"value": "Absent"}, "genotype": {"value": "Not assigned"}, "bi_ambig_count": {"value": "Zero"}, "data_source": {"value": "GISAID"}, "isolate_hash": {"value": "c2a21bf13c4dea0078fd161e00401eaa"}, "primary_identifier": {"value": "EPI_ISL_644146"}, "tn_93_dist_d11": {"value": 0.0137}, "passage": {"value": "E1"}, "ha_genetic_group": {"value": "2.3.4.4b"}, "host": {"value": "chicken"}}, "branch_attrs": {"mutations": {}}}, {"name": "A/chicken/Chelyabinsk/403/2020_ca4b0a8fbd", "node_attrs": {"div": 0.00516, "num_date": {"value": 2020.597, "confidence": [2020.597, 2020.597], "inferred": false}, "region": {"value": "Europe", "confidence": {"Europe": 1.0}, "entropy": -1e-12}, "originator": {"value": "State Research Center of Virology and Biotechnology VECTOR"}, "ambig_present": {"value": "Absent"}, "country": {"value": "Russia", "confidence": {"Russia": 1.0}, "entropy": -1e-12}, "reason_for_submission": {"value": "surveillance"}, "strain_name": {"value": "A/chicken/Chelyabinsk/403/2020"}, "isl_subtype": {"value": "H5N8"}, "tri_ambig_count": {"value": "Zero"}, "isolate_submitter": {"value": "RU-Yek-VECTOR"}, "N_count": {"value": "Zero"}, "host_generic": {"value": "poultry", "confidence": {"poultry": 1.0}, "entropy": -1e-12}, "segment_lineage": {"value": "ea3"}, "N_present": {"value": "Absent"}, "genotype": {"value": "Not assigned"}, "bi_ambig_count": {"value": "Zero"}, "data_source": {"value": "GISAID"}, "isolate_hash": {"value": "ca4b0a8fbdad956eb9e1c7e99ed5ebb4"}, "primary_identifier": {"value": "EPI_ISL_644147"}, "tn_93_dist_d11": {"value": 0.0137}, "passage": {"value": "E1"}, "ha_genetic_group": {"value": "2.3.4.4b"}, "host": {"value": "chicken"}}, "branch_attrs": {"mutations": {}}}]}]}, {"name": "NODE_0000083", "node_attrs": {"div": 0.00401, "num_date": {"value": 2020.574, "confidence": [2020.557, 2020.69]}, "region": {"value": "Europe", "confidence": {"Europe": 1.0}, "entropy": 3.22e-06}, "country": {"value": "Netherlands", "confidence": {"Netherlands": 0.468, "Germany": 0.336, "Russia": 0.182, "Slovakia": 0.00461, "Poland": 0.00259, "Denmark": 0.0017, "United Kingdom": 0.00115}, "entropy": 1.123}, "host_generic": {"value": "avian", "confidence": {"avian": 0.943, "poultry": 0.0571}, "entropy": 0.219}}, "branch_attrs": {"mutations": {}}, "children": [{"name": "NODE_0000818", "node_attrs": {"div": 0.00516, "num_date": {"value": 2020.881, "confidence": [2020.815, 2020.881]}, "region": {"value": "Europe", "confidence": {"Europe": 1.0}, "entropy": 3.2e-06}, "country": {"value": "Germany", "confidence": {"Germany": 0.824, "Netherlands": 0.0806, "Slovakia": 0.0567, "Russia": 0.0289, "Poland": 0.00303, "Czech Republic": 0.00128, "United Kingdom": 0.00115, "Denmark": 0.00106}, "entropy": 0.695}, "host_generic": {"value": "avian", "confidence": {"avian": 0.995, "poultry": 0.00531}, "entropy": 0.0331}, "confidence": {"value": 94}}, "branch_attrs": {"mutations": {"nuc": ["G291A", "A651G"]}}, "children": [{"name": "A/domestic_goose/Germany_SH/AI02884/2020_2bab6f13e5", "node_attrs": {"div": 0.00516, "num_date": {"value": 2020.881, "confidence": [2020.881, 2020.881], "inferred": false}, "region": {"value": "Europe", "confidence": {"Europe": 1.0}, "entropy": -1e-12}, "originator": {"value": "Landeslabor SchleswigHolstein"}, "ambig_present": {"value": "Absent"}, "country": {"value": "Germany", "confidence": {"Germany": 1.0}, "entropy": -1e-12}, "reason_for_submission": {"value": "surveillance"}, "strain_name": {"value": "A/domestic goose/Germany-SH/AI02884/2020"}, "isl_subtype": {"value": "H5N8"}, "tri_ambig_count": {"value": "Zero"}, "isolate_submitter": {"value": "DE-GIR-FLI"}, "N_count": {"value": "Zero"}, "host_generic": {"value": "avian", "confidence": {"avian": 1.0}, "entropy": -1e-12}, "segment_lineage": {"value": "ea3"}, "N_present": {"value": "Absent"}, "genotype": {"value": "Not assigned"}, "bi_ambig_count": {"value": "Zero"}, "data_source": {"value": "GISAID"}, "isolate_hash": {"value": "2bab6f13e58107b700497c27fd91d445"}, "primary_identifier": {"value": "EPI_ISL_5061890"}, "tn_93_dist_d11": {"value": 0.0137}, "passage": {"value": "X"}, "ha_genetic_group": {"value": "2.3.4.4b"}, "host": {"value": "domestic goose"}}, "branch_attrs": {"mutations": {}}}, {"name": "A/Muscovy_duck/Slovakia/Pah1_21VIR1086-1/2021_e99ab3e3b4", "node_attrs": {"div": 0.00516, "num_date": {"value": 2021.021, "confidence": [2021.021, 2021.021], "inferred": false}, "region": {"value": "Europe", "confidence": {"Europe": 1.0}, "entropy": -1e-12}, "originator": {"value": "Istituto Zooprofilattico Sperimentale delle Venezie EU/OIE/Reference Laboratory and FAO Reference Centre for AI and ND"}, "ambig_present": {"value": "Absent"}, "country": {"value": "Slovakia", "confidence": {"Slovakia": 1.0}, "entropy": -1e-12}, "reason_for_submission": {"value": "surveillance"}, "strain_name": {"value": "A/muscovy_duck/Slovakia/Pah1_21VIR1086-1/2021"}, "isl_subtype": {"value": "H5N8"}, "tri_ambig_count": {"value": "Zero"}, "isolate_submitter": {"value": "IT-Leg-IZSVE"}, "N_count": {"value": "Zero"}, "host_generic": {"value": "avian", "confidence": {"avian": 1.0}, "entropy": -1e-12}, "segment_lineage": {"value": "ea3"}, "N_present": {"value": "Absent"}, "genotype": {"value": "Not assigned"}, "bi_ambig_count": {"value": "Zero"}, "data_source": {"value": "GISAID"}, "isolate_hash": {"value": "e99ab3e3b4fc47f5413ab58479e34174"}, "primary_identifier": {"value": "EPI_ISL_1665256"}, "tn_93_dist_d11": {"value": 0.0137}, "passage": {"value": "E1"}, "ha_genetic_group": {"value": "2.3.4.4b"}, "host": {"value": "Muscovy duck"}}, "branch_attrs": {"mutations": {}}}]}, {"name": "NODE_0000809", "node_attrs": {"div": 0.00573, "num_date": {"value": 2020.829, "confidence": [2020.803, 2020.845]}, "region": {"value": "Europe", "confidence": {"Europe": 1.0}, "entropy": -1e-12}, "country": {"value": "Netherlands", "confidence": {"Netherlands": 1.0}, "entropy": -9.4e-13}, "host_generic": {"value": "avian", "confidence": {"avian": 1.0}, "entropy": 9.41e-08}, "confidence": {"value": 96.3}}, "branch_attrs": {"mutations": {"nuc": ["C78T", "T1011G", "T1422C"]}}, "children": [{"name": "A/barnacle_goose/Netherlands/21023501-002/2021_71d3218055", "node_attrs": {"div": 0.00687, "num_date": {"value": 2021.097, "confidence": [2021.097, 2021.097], "inferred": false}, "region": {"value": "Europe", "confidence": {"Europe": 1.0}, "entropy": -1e-12}, "originator": {"value": "Wageningen Bioveterinary Research "}, "ambig_present": {"value": "Absent"}, "country": {"value": "Netherlands", "confidence": {"Netherlands": 1.0}, "entropy": -1e-12}, "reason_for_submission": {"value": "surveillance"}, "strain_name": {"value": "A/barnacle goose/Netherlands/21023501-002/2021"}, "isl_subtype": {"value": "H5N8"}, "tri_ambig_count": {"value": "Zero"}, "isolate_submitter": {"value": "NL-Lel-WBVR"}, "N_count": {"value": "Zero"}, "host_generic": {"value": "avian", "confidence": {"avian": 1.0}, "entropy": -1e-12}, "segment_lineage": {"value": "ea3"}, "N_present": {"value": "Absent"}, "genotype": {"value": "Not assigned"}, "bi_ambig_count": {"value": "Zero"}, "data_source": {"value": "GISAID"}, "isolate_hash": {"value": "71d321805575da0ca9e6ab7d71e821f0"}, "primary_identifier": {"value": "EPI_ISL_2176841"}, "tn_93_dist_d11": {"value": 0.0155}, "passage": {"value": "OR"}, "ha_genetic_group": {"value": "2.3.4.4b"}, "host": {"value": "barnacle goose"}}, "branch_attrs": {"mutations": {"nuc": ["G189A", "T1236C"]}}}, {"name": "A/mute_swan/Netherlands/3/2020_70cca93ac3", "node_attrs": {"div": 0.0063, "num_date": {"value": 2020.848, "confidence": [2020.848, 2020.848], "inferred": false}, "region": {"value": "Europe", "confidence": {"Europe": 1.0}, "entropy": -1e-12}, "originator": {"value": "Erasmus Medical Center"}, "ambig_present": {"value": "Absent"}, "country": {"value": "Netherlands", "confidence": {"Netherlands": 1.0}, "entropy": -1e-12}, "reason_for_submission": {"value": "surveillance"}, "strain_name": {"value": "A/Mute Swan/Netherlands/3/2020"}, "isl_subtype": {"value": "H5N8"}, "tri_ambig_count": {"value": "Zero"}, "isolate_submitter": {"value": "NL-Rot-ERASMUS"}, "N_count": {"value": "Zero"}, "host_generic": {"value": "avian", "confidence": {"avian": 1.0}, "entropy": -1e-12}, "segment_lineage": {"value": "ea3"}, "N_present": {"value": "Absent"}, "genotype": {"value": "Not assigned"}, "bi_ambig_count": {"value": "Zero"}, "data_source": {"value": "GISAID"}, "isolate_hash": {"value": "70cca93ac34080a7ab0f9f6305b16479"}, "primary_identifier": {"value": "EPI_ISL_1575134"}, "tn_93_dist_d11": {"value": 0.0149}, "passage": {"value": "OR"}, "ha_genetic_group": {"value": "2.3.4.4b"}, "host": {"value": "mute swan"}}, "branch_attrs": {"mutations": {"nuc": ["G438A"]}}}, {"name": "A/mute_swan/Netherlands/1/2020_29f9bfc8b6", "node_attrs": {"div": 0.00573, "num_date": {"value": 2020.848, "confidence": [2020.848, 2020.848], "inferred": false}, "region": {"value": "Europe", "confidence": {"Europe": 1.0}, "entropy": -1e-12}, "originator": {"value": "Erasmus Medical Center"}, "ambig_present": {"value": "Absent"}, "country": {"value": "Netherlands", "confidence": {"Netherlands": 1.0}, "entropy": -1e-12}, "reason_for_submission": {"value": "surveillance"}, "strain_name": {"value": "A/Mute Swan/Netherlands/1/2020"}, "isl_subtype": {"value": "H5N8"}, "tri_ambig_count": {"value": "Zero"}, "isolate_submitter": {"value": "NL-Rot-ERASMUS"}, "N_count": {"value": "Zero"}, "host_generic": {"value": "avian", "confidence": {"avian": 1.0}, "entropy": -1e-12}, "segment_lineage": {"value": "ea3"}, "N_present": {"value": "Absent"}, "genotype": {"value": "Not assigned"}, "bi_ambig_count": {"value": "Zero"}, "data_source": {"value": "GISAID"}, "isolate_hash": {"value": "29f9bfc8b6960268fcdd42242ab719a4"}, "primary_identifier": {"value": "EPI_ISL_1575130"}, "tn_93_dist_d11": {"value": 0.0143}, "passage": {"value": "OR"}, "ha_genetic_group": {"value": "2.3.4.4b"}, "host": {"value": "mute swan"}}, "branch_attrs": {"mutations": {}}}, {"name": "A/mute_swan/Netherlands/5/2020_e2e98d388f", "node_attrs": {"div": 0.00573, "num_date": {"value": 2020.848, "confidence": [2020.848, 2020.848], "inferred": false}, "region": {"value": "Europe", "confidence": {"Europe": 1.0}, "entropy": -1e-12}, "originator": {"value": "Erasmus Medical Center"}, "ambig_present": {"value": "Absent"}, "country": {"value": "Netherlands", "confidence": {"Netherlands": 1.0}, "entropy": -1e-12}, "reason_for_submission": {"value": "surveillance"}, "strain_name": {"value": "A/Mute Swan/Netherlands/5/2020"}, "isl_subtype": {"value": "H5N8"}, "tri_ambig_count": {"value": "Zero"}, "isolate_submitter": {"value": "NL-Rot-ERASMUS"}, "N_count": {"value": "Zero"}, "host_generic": {"value": "avian", "confidence": {"avian": 1.0}, "entropy": -1e-12}, "segment_lineage": {"value": "ea3"}, "N_present": {"value": "Absent"}, "genotype": {"value": "Not assigned"}, "bi_ambig_count": {"value": "Zero"}, "data_source": {"value": "GISAID"}, "isolate_hash": {"value": "e2e98d388f30a6e6db0855db9774d5dc"}, "primary_identifier": {"value": "EPI_ISL_1575136"}, "tn_93_dist_d11": {"value": 0.0143}, "passage": {"value": "OR"}, "ha_genetic_group": {"value": "2.3.4.4b"}, "host": {"value": "mute swan"}}, "branch_attrs": {"mutations": {}}}, {"name": "A/herring_gull/Netherlands/2/2020_7653cffad9", "node_attrs": {"div": 0.00573, "num_date": {"value": 2020.848, "confidence": [2020.848, 2020.848], "inferred": false}, "region": {"value": "Europe", "confidence": {"Europe": 1.0}, "entropy": -1e-12}, "originator": {"value": "Erasmus Medical Center"}, "ambig_present": {"value": "Absent"}, "country": {"value": "Netherlands", "confidence": {"Netherlands": 1.0}, "entropy": -1e-12}, "reason_for_submission": {"value": "surveillance"}, "strain_name": {"value": "A/Herring Gull/Netherlands/2/2020"}, "isl_subtype": {"value": "H5N8"}, "tri_ambig_count": {"value": "Zero"}, "isolate_submitter": {"value": "NL-Rot-ERASMUS"}, "N_count": {"value": "Zero"}, "host_generic": {"value": "avian", "confidence": {"avian": 1.0}, "entropy": -1e-12}, "segment_lineage": {"value": "ea3"}, "N_present": {"value": "Absent"}, "genotype": {"value": "Not assigned"}, "bi_ambig_count": {"value": "Zero"}, "data_source": {"value": "GISAID"}, "isolate_hash": {"value": "7653cffad9323af9e11bb3b5b4f11afc"}, "primary_identifier": {"value": "EPI_ISL_1575132"}, "tn_93_dist_d11": {"value": 0.0143}, "passage": {"value": "OR"}, "ha_genetic_group": {"value": "2.3.4.4b"}, "host": {"value": "herring gull"}}, "branch_attrs": {"mutations": {}}}, {"name": "A/common_buzzard/Netherlands/4/2020_1feee569d1", "node_attrs": {"div": 0.00573, "num_date": {"value": 2020.848, "confidence": [2020.848, 2020.848], "inferred": false}, "region": {"value": "Europe", "confidence": {"Europe": 1.0}, "entropy": -1e-12}, "originator": {"value": "Erasmus Medical Center"}, "ambig_present": {"value": "Absent"}, "country": {"value": "Netherlands", "confidence": {"Netherlands": 1.0}, "entropy": -1e-12}, "reason_for_submission": {"value": "surveillance"}, "strain_name": {"value": "A/Common Buzzard/Netherlands/4/2020"}, "isl_subtype": {"value": "H5N8"}, "tri_ambig_count": {"value": "Zero"}, "isolate_submitter": {"value": "NL-Rot-ERASMUS"}, "N_count": {"value": "Zero"}, "host_generic": {"value": "avian", "confidence": {"avian": 1.0}, "entropy": -1e-12}, "segment_lineage": {"value": "ea3"}, "N_present": {"value": "Absent"}, "genotype": {"value": "Not assigned"}, "bi_ambig_count": {"value": "Zero"}, "data_source": {"value": "GISAID"}, "isolate_hash": {"value": "1feee569d1ab88f4b4bcd88602cfe9e8"}, "primary_identifier": {"value": "EPI_ISL_1575129"}, "tn_93_dist_d11": {"value": 0.0143}, "passage": {"value": "OR"}, "ha_genetic_group": {"value": "2.3.4.4b"}, "host": {"value": "common buzzard"}}, "branch_attrs": {"mutations": {}}}, {"name": "A/greylag_goose/Netherlands/1/2020_1da3206dd0", "node_attrs": {"div": 0.00573, "num_date": {"value": 2020.848, "confidence": [2020.848, 2020.848], "inferred": false}, "region": {"value": "Europe", "confidence": {"Europe": 1.0}, "entropy": -1e-12}, "originator": {"value": "Erasmus Medical Center"}, "ambig_present": {"value": "Absent"}, "country": {"value": "Netherlands", "confidence": {"Netherlands": 1.0}, "entropy": -1e-12}, "reason_for_submission": {"value": "surveillance"}, "strain_name": {"value": "A/Greylag Goose/Netherlands/1/2020"}, "isl_subtype": {"value": "H5N8"}, "tri_ambig_count": {"value": "Zero"}, "isolate_submitter": {"value": "NL-Rot-ERASMUS"}, "N_count": {"value": "Zero"}, "host_generic": {"value": "avian", "confidence": {"avian": 1.0}, "entropy": -1e-12}, "segment_lineage": {"value": "ea3"}, "N_present": {"value": "Absent"}, "genotype": {"value": "Not assigned"}, "bi_ambig_count": {"value": "Zero"}, "data_source": {"value": "GISAID"}, "isolate_hash": {"value": "1da3206dd08b547ce377b76f3f287046"}, "primary_identifier": {"value": "EPI_ISL_1575135"}, "tn_93_dist_d11": {"value": 0.0143}, "passage": {"value": "OR"}, "ha_genetic_group": {"value": "2.3.4.4b"}, "host": {"value": "goose"}}, "branch_attrs": {"mutations": {}}}, {"name": "NODE_0000086", "node_attrs": {"div": 0.00573, "num_date": {"value": 2020.848, "confidence": [2020.827, 2020.848]}, "region": {"value": "Europe", "confidence": {"Europe": 1.0}, "entropy": 3.02e-06}, "country": {"value": "Netherlands", "confidence": {"Netherlands": 1.0}, "entropy": 0.000108}, "host_generic": {"value": "avian", "confidence": {"avian": 0.999}, "entropy": 0.00556}}, "branch_attrs": {"mutations": {}}, "children": [{"name": "A/herring_gull/Netherlands/3/2020_9e2024721b", "node_attrs": {"div": 0.00573, "num_date": {"value": 2020.848, "confidence": [2020.848, 2020.848], "inferred": false}, "region": {"value": "Europe", "confidence": {"Europe": 1.0}, "entropy": -1e-12}, "originator": {"value": "Erasmus Medical Center"}, "ambig_present": {"value": "Absent"}, "country": {"value": "Netherlands", "confidence": {"Netherlands": 1.0}, "entropy": -1e-12}, "reason_for_submission": {"value": "surveillance"}, "strain_name": {"value": "A/Herring Gull/Netherlands/3/2020"}, "isl_subtype": {"value": "H5N8"}, "tri_ambig_count": {"value": "Zero"}, "isolate_submitter": {"value": "NL-Rot-ERASMUS"}, "N_count": {"value": "Zero"}, "host_generic": {"value": "avian", "confidence": {"avian": 1.0}, "entropy": -1e-12}, "segment_lineage": {"value": "ea3"}, "N_present": {"value": "Absent"}, "genotype": {"value": "Not assigned"}, "bi_ambig_count": {"value": "Zero"}, "data_source": {"value": "GISAID"}, "isolate_hash": {"value": "9e2024721bcd6b90b2a8ef48d20839e9"}, "primary_identifier": {"value": "EPI_ISL_1575133"}, "tn_93_dist_d11": {"value": 0.0143}, "passage": {"value": "OR"}, "ha_genetic_group": {"value": "2.3.4.4b"}, "host": {"value": "herring gull"}}, "branch_attrs": {"mutations": {}}}, {"name": "A/herring_gull/Netherlands/1/2020_6ca95b7af1", "node_attrs": {"div": 0.00573, "num_date": {"value": 2020.848, "confidence": [2020.848, 2020.848], "inferred": false}, "region": {"value": "Europe", "confidence": {"Europe": 1.0}, "entropy": -1e-12}, "originator": {"value": "Erasmus Medical Center"}, "ambig_present": {"value": "Absent"}, "country": {"value": "Netherlands", "confidence": {"Netherlands": 1.0}, "entropy": -1e-12}, "reason_for_submission": {"value": "surveillance"}, "strain_name": {"value": "A/Herring Gull/Netherlands/1/2020"}, "isl_subtype": {"value": "H5N8"}, "tri_ambig_count": {"value": "Zero"}, "isolate_submitter": {"value": "NL-Rot-ERASMUS"}, "N_count": {"value": "Zero"}, "host_generic": {"value": "avian", "confidence": {"avian": 1.0}, "entropy": -1e-12}, "segment_lineage": {"value": "ea3"}, "N_present": {"value": "Absent"}, "genotype": {"value": "Not assigned"}, "bi_ambig_count": {"value": "Zero"}, "data_source": {"value": "GISAID"}, "isolate_hash": {"value": "6ca95b7af1a356e1d0a245c55c4d03c2"}, "primary_identifier": {"value": "EPI_ISL_1575131"}, "tn_93_dist_d11": {"value": 0.0143}, "passage": {"value": "OR"}, "ha_genetic_group": {"value": "2.3.4.4b"}, "host": {"value": "herring gull"}}, "branch_attrs": {"mutations": {}}}]}]}]}]}]}]}]}]}, {"name": "NODE_0000844", "node_attrs": {"div": 0.00401, "num_date": {"value": 2020.56, "confidence": [2020.521, 2020.597]}, "region": {"value": "Europe", "confidence": {"Europe": 1.0}, "entropy": 0.000645}, "country": {"value": "Russia", "confidence": {"Russia": 0.992, "Germany": 0.00473, "Kazakhstan": 0.00117, "Poland": 0.00108}, "entropy": 0.0565}, "host_generic": {"value": "avian", "confidence": {"avian": 0.999}, "entropy": 0.00694}, "confidence": {"value": 85.2}}, "branch_attrs": {"mutations": {"nuc": ["C1203A"]}}, "children": [{"name": "NODE_0000088", "node_attrs": {"div": 0.00401, "num_date": {"value": 2020.579, "confidence": [2020.541, 2020.608]}, "region": {"value": "Europe", "confidence": {"Europe": 0.994, "Eastern Asia": 0.00559}, "entropy": 0.0346}, "country": {"value": "Russia", "confidence": {"Russia": 0.988, "Germany": 0.00561, "China": 0.00545}, "entropy": 0.0779}, "host_generic": {"value": "avian", "confidence": {"avian": 0.999, "poultry": 0.00106}, "entropy": 0.00832}}, "branch_attrs": {"mutations": {}}, "children": [{"name": "NODE_0000845", "node_attrs": {"div": 0.00458, "num_date": {"value": 2020.815, "confidence": [2020.608, 2020.906]}, "region": {"value": "Eastern Asia", "confidence": {"Eastern Asia": 0.997, "Europe": 0.00283}, "entropy": 0.0195}, "country": {"value": "China", "confidence": {"China": 0.992, "Russia": 0.0077}, "entropy": 0.0468}, "host_generic": {"value": "avian", "confidence": {"avian": 0.998, "poultry": 0.00169}, "entropy": 0.0125}, "confidence": {"value": 75.5}}, "branch_attrs": {"mutations": {"nuc": ["C1350T"]}}, "children": [{"name": "A/brown-headed_gull/Tibet/N38/2021_f2459f1b68", "node_attrs": {"div": 0.0103, "num_date": {"value": 2021.393, "confidence": [2021.393, 2021.393], "inferred": false}, "region": {"value": "Eastern Asia", "confidence": {"Eastern Asia": 1.0}, "entropy": -1e-12}, "originator": {"value": "Xi'an Tianlong Science and Technology Co Ltd"}, "ambig_present": {"value": "Absent"}, "country": {"value": "China", "confidence": {"China": 1.0}, "entropy": -1e-12}, "reason_for_submission": {"value": "surveillance"}, "strain_name": {"value": "A/brown-headed_gull/Tibet/N38/2021"}, "isl_subtype": {"value": "H5N8"}, "tri_ambig_count": {"value": "Zero"}, "N_count": {"value": "Zero"}, "host_generic": {"value": "avian", "confidence": {"avian": 1.0}, "entropy": -1e-12}, "segment_lineage": {"value": "ea3"}, "N_present": {"value": "Absent"}, "genotype": {"value": "Not assigned"}, "bi_ambig_count": {"value": "Zero"}, "data_source": {"value": "GISAID"}, "isolate_hash": {"value": "f2459f1b68e34a2f2f30bf1634998910"}, "primary_identifier": {"value": "EPI_ISL_14822757"}, "tn_93_dist_d11": {"value": 0.0191}, "passage": {"value": "X"}, "ha_genetic_group": {"value": "2.3.4.4b"}, "host": {"value": "brown-headed gull"}}, "branch_attrs": {"mutations": {"nuc": ["G88A", "A237G", "G405A", "C666T", "G669A", "T734A", "G760A", "A1257G", "G1506A", "A1533G"], "HA": ["E14K", "F229Y", "A238T"]}, "labels": {"aa": "HA: E14K, F229Y, A238T"}}}, {"name": "NODE_0000846", "node_attrs": {"div": 0.00573, "num_date": {"value": 2021.028, "confidence": [2020.86, 2021.15]}, "region": {"value": "Eastern Asia", "confidence": {"Eastern Asia": 1.0}, "entropy": 7.95e-05}, "country": {"value": "China", "confidence": {"China": 1.0}, "entropy": 0.000541}, "host_generic": {"value": "avian", "confidence": {"avian": 0.999, "poultry": 0.0012}, "entropy": 0.00928}, "confidence": {"value": 87.8}}, "branch_attrs": {"mutations": {"nuc": ["C1311A", "T1476C"]}}, "children": [{"name": "A/bar-headed_goose/Tibet/XZ1131/2021_751a6308f3", "node_attrs": {"div": 0.0086, "num_date": {"value": 2021.382, "confidence": [2021.382, 2021.382], "inferred": false}, "region": {"value": "Eastern Asia", "confidence": {"Eastern Asia": 1.0}, "entropy": -1e-12}, "originator": {"value": "College of Wildlife and Protected Areas Northeast Forestry University"}, "ambig_present": {"value": "Absent"}, "country": {"value": "China", "confidence": {"China": 1.0}, "entropy": -1e-12}, "reason_for_submission": {"value": "surveillance"}, "strain_name": {"value": "A/Bar-headed Goose/Tibet/XZ1131/2021"}, "isl_subtype": {"value": "H5N1"}, "tri_ambig_count": {"value": "Zero"}, "N_count": {"value": "Zero"}, "host_generic": {"value": "avian", "confidence": {"avian": 1.0}, "entropy": -1e-12}, "segment_lineage": {"value": "ea3"}, "N_present": {"value": "Absent"}, "genotype": {"value": "Not assigned"}, "bi_ambig_count": {"value": "Zero"}, "data_source": {"value": "GISAID"}, "isolate_hash": {"value": "751a6308f30a693971ee842c875fa6ef"}, "primary_identifier": {"value": "EPI_ISL_8215689"}, "tn_93_dist_d11": {"value": 0.0173}, "passage": {"value": "X"}, "ha_genetic_group": {"value": "2.3.4.4b"}, "host": {"value": "bar-headed goose"}}, "branch_attrs": {"mutations": {"nuc": ["G304A", "C349T", "G438A", "C444T", "C454T"], "HA": ["A86T", "P136S"]}, "labels": {"aa": "HA: A86T, P136S"}}}, {"name": "A/bar-headed_goose/Tibet/XZ901/2021_a0769c1bbf", "node_attrs": {"div": 0.00802, "num_date": {"value": 2021.382, "confidence": [2021.382, 2021.382], "inferred": false}, "region": {"value": "Eastern Asia", "confidence": {"Eastern Asia": 1.0}, "entropy": -1e-12}, "originator": {"value": "College of Wildlife and Protected Areas Northeast Forestry University"}, "ambig_present": {"value": "Absent"}, "country": {"value": "China", "confidence": {"China": 1.0}, "entropy": -1e-12}, "reason_for_submission": {"value": "surveillance"}, "strain_name": {"value": "A/Bar-headed Goose/Tibet/XZ901/2021"}, "isl_subtype": {"value": "H5N1"}, "tri_ambig_count": {"value": "Zero"}, "N_count": {"value": "Zero"}, "host_generic": {"value": "avian", "confidence": {"avian": 1.0}, "entropy": -1e-12}, "segment_lineage": {"value": "ea3"}, "N_present": {"value": "Absent"}, "genotype": {"value": "Not assigned"}, "bi_ambig_count": {"value": "Zero"}, "data_source": {"value": "GISAID"}, "isolate_hash": {"value": "a0769c1bbf6194edf4401ffc5e491937"}, "primary_identifier": {"value": "EPI_ISL_8215688"}, "tn_93_dist_d11": {"value": 0.0167}, "passage": {"value": "X"}, "ha_genetic_group": {"value": "2.3.4.4b"}, "host": {"value": "bar-headed goose"}}, "branch_attrs": {"mutations": {"nuc": ["A150G", "C411A", "T420C", "C611T"], "HA": ["T188I"]}, "labels": {"aa": "HA: T188I"}}}]}]}, {"name": "NODE_0000849", "node_attrs": {"div": 0.00458, "num_date": {"value": 2020.612, "confidence": [2020.567, 2020.648]}, "region": {"value": "Europe", "confidence": {"Europe": 1.0}, "entropy": 0.000361}, "country": {"value": "Russia", "confidence": {"Russia": 0.989, "Germany": 0.00859, "China": 0.00128}, "entropy": 0.0682}, "host_generic": {"value": "avian", "confidence": {"avian": 0.998, "poultry": 0.0015}, "entropy": 0.0113}, "confidence": {"value": 88.3}}, "branch_attrs": {"mutations": {"nuc": ["C888T"]}}, "children": [{"name": "NODE_0000145", "node_attrs": {"div": 0.00458, "num_date": {"value": 2020.613, "confidence": [2020.577, 2020.671]}, "region": {"value": "Europe", "confidence": {"Europe": 1.0}, "entropy": 0.000155}, "country": {"value": "Russia", "confidence": {"Russia": 1.0}, "entropy": 0.001}, "host_generic": {"value": "avian", "confidence": {"avian": 0.994, "poultry": 0.00592}, "entropy": 0.0363}}, "branch_attrs": {"mutations": {}}, "children": [{"name": "A/swan/Tumen/1479-2/2020_9cb315d7ad", "node_attrs": {"div": 0.00458, "num_date": {"value": 2020.693, "confidence": [2020.693, 2020.693], "inferred": false}, "region": {"value": "Europe", "confidence": {"Europe": 1.0}, "entropy": -1e-12}, "originator": {"value": "Federal Centre for Animal Health ARRIAH  OIE Regional Reference Laboratory "}, "ambig_present": {"value": "Absent"}, "country": {"value": "Russia", "confidence": {"Russia": 1.0}, "entropy": -1e-12}, "reason_for_submission": {"value": "surveillance"}, "strain_name": {"value": "A/swan/Tumen/1479-2/2020"}, "isl_subtype": {"value": "H5N8"}, "tri_ambig_count": {"value": "Zero"}, "isolate_submitter": {"value": "RU-Vla-ARRIAH"}, "N_count": {"value": "Zero"}, "host_generic": {"value": "avian", "confidence": {"avian": 1.0}, "entropy": -1e-12}, "segment_lineage": {"value": "ea3"}, "N_present": {"value": "Absent"}, "genotype": {"value": "Not assigned"}, "bi_ambig_count": {"value": "Zero"}, "data_source": {"value": "GISAID"}, "isolate_hash": {"value": "9cb315d7ad7565ef4ac0d0259eb734eb"}, "primary_identifier": {"value": "EPI_ISL_661178"}, "tn_93_dist_d11": {"value": 0.0131}, "passage": {"value": "X"}, "ha_genetic_group": {"value": "2.3.4.4b"}, "host": {"value": "swan"}}, "branch_attrs": {"mutations": {}}}, {"name": "NODE_0000146", "node_attrs": {"div": 0.00458, "num_date": {"value": 2020.64, "confidence": [2020.575, 2020.691]}, "region": {"value": "Europe", "confidence": {"Europe": 0.997, "Central Asia": 0.00346}, "entropy": 0.0231}, "country": {"value": "Russia", "confidence": {"Russia": 0.997, "Kazakhstan": 0.00261}, "entropy": 0.0186}, "host_generic": {"value": "avian", "confidence": {"avian": 0.945, "poultry": 0.0547}, "entropy": 0.212}}, "branch_attrs": {"mutations": {}}, "children": [{"name": "A/swan/Kazakhstan/9-20-B-Talg-39/2020_b680bafd5b", "node_attrs": {"div": 0.00516, "num_date": {"value": 2020.723, "confidence": [2020.723, 2020.723], "inferred": false}, "region": {"value": "Central Asia", "confidence": {"Central Asia": 1.0}, "entropy": -1e-12}, "originator": {"value": "National Veterinary Reference Center"}, "ambig_present": {"value": "Absent"}, "country": {"value": "Kazakhstan", "confidence": {"Kazakhstan": 1.0}, "entropy": -1e-12}, "reason_for_submission": {"value": "surveillance"}, "strain_name": {"value": "A/swan/Kazakhstan/9-20-B-Talg-39/2020"}, "isl_subtype": {"value": "H5N8"}, "tri_ambig_count": {"value": "Zero"}, "N_count": {"value": "Zero"}, "host_generic": {"value": "avian", "confidence": {"avian": 1.0}, "entropy": -1e-12}, "segment_lineage": {"value": "ea3"}, "N_present": {"value": "Absent"}, "genotype": {"value": "Not assigned"}, "bi_ambig_count": {"value": "Zero"}, "data_source": {"value": "GISAID"}, "isolate_hash": {"value": "b680bafd5b7ddbde7c80378bdc5fea82"}, "primary_identifier": {"value": "EPI_ISL_2932614"}, "tn_93_dist_d11": {"value": 0.0137}, "passage": {"value": "X"}, "ha_genetic_group": {"value": "2.3.4.4b"}, "host": {"value": "swan"}}, "branch_attrs": {"mutations": {"nuc": ["T909C"]}}}, {"name": "NODE_0000852", "node_attrs": {"div": 0.00516, "num_date": {"value": 2020.706, "confidence": [2020.676, 2020.706]}, "region": {"value": "Europe", "confidence": {"Europe": 1.0}, "entropy": 7.71e-07}, "country": {"value": "Russia", "confidence": {"Russia": 1.0}, "entropy": 3.36e-07}, "host_generic": {"value": "poultry", "confidence": {"poultry": 0.579, "avian": 0.421}, "entropy": 0.681}, "confidence": {"value": 93}}, "branch_attrs": {"mutations": {"nuc": ["A1581G"], "HA": ["I511M"]}, "labels": {"aa": "HA: I511M"}}, "children": [{"name": "A/duck/Russian_Federation/Saratov/1578-2/2020_ee902ffb94", "node_attrs": {"div": 0.00516, "num_date": {"value": 2020.714, "confidence": [2020.714, 2020.714], "inferred": false}, "region": {"value": "Europe", "confidence": {"Europe": 1.0}, "entropy": -1e-12}, "originator": {"value": "Federal Centre for Animal Health ARRIAH "}, "ambig_present": {"value": "Absent"}, "country": {"value": "Russia", "confidence": {"Russia": 1.0}, "entropy": -1e-12}, "reason_for_submission": {"value": "surveillance"}, "strain_name": {"value": "A/duck/Russian_Federation/Saratov/1578-2/2020"}, "isl_subtype": {"value": "H5N8"}, "tri_ambig_count": {"value": "Zero"}, "isolate_submitter": {"value": "GB-Sur-APHA"}, "N_count": {"value": "Zero"}, "host_generic": {"value": "poultry", "confidence": {"poultry": 1.0}, "entropy": -1e-12}, "segment_lineage": {"value": "ea3"}, "N_present": {"value": "Absent"}, "genotype": {"value": "Not assigned"}, "bi_ambig_count": {"value": "Zero"}, "data_source": {"value": "GISAID"}, "isolate_hash": {"value": "ee902ffb943a29bad97d9a6b8be14584"}, "primary_identifier": {"value": "EPI_ISL_626649"}, "tn_93_dist_d11": {"value": 0.0137}, "passage": {"value": "X"}, "ha_genetic_group": {"value": "2.3.4.4b"}, "host": {"value": "duck"}}, "branch_attrs": {"mutations": {}}}, {"name": "A/chicken/Saratov/29801/2020_e03d17e5fc", "node_attrs": {"div": 0.00516, "num_date": {"value": 2020.706, "confidence": [2020.706, 2020.706], "inferred": false}, "region": {"value": "Europe", "confidence": {"Europe": 1.0}, "entropy": -1e-12}, "originator": {"value": "State Research Center of Virology and Biotechnology VECTOR"}, "ambig_present": {"value": "Absent"}, "country": {"value": "Russia", "confidence": {"Russia": 1.0}, "entropy": -1e-12}, "reason_for_submission": {"value": "surveillance"}, "strain_name": {"value": "A/chicken/Saratov/29801/2020"}, "isl_subtype": {"value": "H5N8"}, "tri_ambig_count": {"value": "Zero"}, "isolate_submitter": {"value": "RU-Yek-VECTOR"}, "N_count": {"value": "Zero"}, "host_generic": {"value": "poultry", "confidence": {"poultry": 1.0}, "entropy": -1e-12}, "segment_lineage": {"value": "ea3"}, "N_present": {"value": "Absent"}, "genotype": {"value": "Not assigned"}, "bi_ambig_count": {"value": "Zero"}, "data_source": {"value": "GISAID"}, "isolate_hash": {"value": "e03d17e5fcf1c6947272fcadadf906fe"}, "primary_identifier": {"value": "EPI_ISL_654821"}, "tn_93_dist_d11": {"value": 0.0137}, "passage": {"value": "E1"}, "ha_genetic_group": {"value": "2.3.4.4b"}, "host": {"value": "chicken"}}, "branch_attrs": {"mutations": {}}}, {"name": "A/duck/Saratov/29804/2020_be8e1253fa", "node_attrs": {"div": 0.00516, "num_date": {"value": 2020.706, "confidence": [2020.706, 2020.706], "inferred": false}, "region": {"value": "Europe", "confidence": {"Europe": 1.0}, "entropy": -1e-12}, "originator": {"value": "State Research Center of Virology and Biotechnology VECTOR"}, "ambig_present": {"value": "Absent"}, "country": {"value": "Russia", "confidence": {"Russia": 1.0}, "entropy": -1e-12}, "reason_for_submission": {"value": "surveillance"}, "strain_name": {"value": "A/duck/Saratov/29804/2020"}, "isl_subtype": {"value": "H5N8"}, "tri_ambig_count": {"value": "Zero"}, "isolate_submitter": {"value": "RU-Yek-VECTOR"}, "N_count": {"value": "Zero"}, "host_generic": {"value": "avian", "confidence": {"avian": 1.0}, "entropy": -1e-12}, "segment_lineage": {"value": "ea3"}, "N_present": {"value": "Absent"}, "genotype": {"value": "Not assigned"}, "bi_ambig_count": {"value": "Zero"}, "data_source": {"value": "GISAID"}, "isolate_hash": {"value": "be8e1253fa9f14dccfe7bc2dbd34c0f6"}, "primary_identifier": {"value": "EPI_ISL_654824"}, "tn_93_dist_d11": {"value": 0.0137}, "passage": {"value": "E1"}, "ha_genetic_group": {"value": "2.3.4.4b"}, "host": {"value": "dabbling duck"}}, "branch_attrs": {"mutations": {}}}]}]}]}, {"name": "NODE_0000854", "node_attrs": {"div": 0.00573, "num_date": {"value": 2020.795, "confidence": [2020.712, 2020.837]}, "region": {"value": "Europe", "confidence": {"Europe": 1.0}, "entropy": 7.02e-06}, "country": {"value": "Germany", "confidence": {"Germany": 0.681, "Sweden": 0.164, "Russia": 0.143, "Netherlands": 0.00302, "Poland": 0.00243, "Denmark": 0.00162, "Italy": 0.00102}, "entropy": 0.919}, "host_generic": {"value": "avian", "confidence": {"avian": 0.999, "poultry": 0.00131}, "entropy": 0.01}, "confidence": {"value": 86.7}}, "branch_attrs": {"mutations": {"nuc": ["T1380C", "T1416C"]}}, "children": [{"name": "A/common_pheasant/Sweden/SVA210224SZ0005/KN000542-IP8/2021_a52669dc51", "node_attrs": {"div": 0.0063, "num_date": {"value": 2021.149, "confidence": [2021.149, 2021.149], "inferred": false}, "region": {"value": "Europe", "confidence": {"Europe": 1.0}, "entropy": -1e-12}, "originator": {"value": "National Veterinary Institute SVA"}, "ambig_present": {"value": "Absent"}, "country": {"value": "Sweden", "confidence": {"Sweden": 1.0}, "entropy": -1e-12}, "reason_for_submission": {"value": "surveillance"}, "strain_name": {"value": "A/Common pheasant/Sweden/SVA210224SZ0005/KN000542-IP8/2021"}, "isl_subtype": {"value": "H5N8"}, "tri_ambig_count": {"value": "Zero"}, "isolate_submitter": {"value": "DK-Fre-DTU"}, "N_count": {"value": "Zero"}, "host_generic": {"value": "avian", "confidence": {"avian": 1.0}, "entropy": -1e-12}, "segment_lineage": {"value": "ea3"}, "N_present": {"value": "Absent"}, "genotype": {"value": "Not assigned"}, "bi_ambig_count": {"value": "Zero"}, "data_source": {"value": "GISAID"}, "isolate_hash": {"value": "a52669dc516f685336034dcbc4544bd1"}, "primary_identifier": {"value": "EPI_ISL_13175667"}, "tn_93_dist_d11": {"value": 0.0149}, "passage": {"value": "OR"}, "ha_genetic_group": {"value": "2.3.4.4b"}, "host": {"value": "Ring-necked pheasant"}}, "branch_attrs": {"mutations": {"nuc": ["A1014C"]}}}, {"name": "NODE_0000855", "node_attrs": {"div": 0.0063, "num_date": {"value": 2020.813, "confidence": [2020.797, 2020.916]}, "region": {"value": "Europe", "confidence": {"Europe": 1.0}, "entropy": -5.69e-14}, "country": {"value": "Germany", "confidence": {"Germany": 1.0}, "entropy": 0.000242}, "host_generic": {"value": "avian", "confidence": {"avian": 0.997, "poultry": 0.00294}, "entropy": 0.0201}, "confidence": {"value": 80}}, "branch_attrs": {"mutations": {"nuc": ["A705G"]}}, "children": [{"name": "NODE_0000099", "node_attrs": {"div": 0.0063, "num_date": {"value": 2020.835, "confidence": [2020.809, 2020.98]}, "region": {"value": "Europe", "confidence": {"Europe": 1.0}, "entropy": 3.03e-06}, "country": {"value": "Finland", "confidence": {"Finland": 0.426, "Germany": 0.389, "Latvia": 0.164, "Sweden": 0.00478, "Netherlands": 0.00202, "Poland": 0.00131, "Denmark": 0.00107}, "entropy": 1.182}, "host_generic": {"value": "avian", "confidence": {"avian": 0.999, "poultry": 0.001}, "entropy": 0.00792}}, "branch_attrs": {"mutations": {}}, "children": [{"name": "A/wigeon/Latvia/23903/2021_081ed5243a", "node_attrs": {"div": 0.00745, "num_date": {"value": 2021.095, "confidence": [2021.095, 2021.095], "inferred": false}, "region": {"value": "Europe", "confidence": {"Europe": 1.0}, "entropy": -1e-12}, "originator": {"value": "Institute of Food Safety Animal Health and Environment BIOR"}, "ambig_present": {"value": "Absent"}, "country": {"value": "Latvia", "confidence": {"Latvia": 1.0}, "entropy": -1e-12}, "reason_for_submission": {"value": "surveillance"}, "strain_name": {"value": "A/wigeon/Latvia/23903/2021"}, "isl_subtype": {"value": "H5N8"}, "tri_ambig_count": {"value": "Zero"}, "N_count": {"value": "Zero"}, "host_generic": {"value": "avian", "confidence": {"avian": 1.0}, "entropy": -1e-12}, "segment_lineage": {"value": "ea3"}, "N_present": {"value": "Absent"}, "genotype": {"value": "Not assigned"}, "bi_ambig_count": {"value": "Zero"}, "data_source": {"value": "GISAID"}, "isolate_hash": {"value": "081ed5243ab7955b62bb24a510b290ec"}, "primary_identifier": {"value": "EPI_ISL_1420637"}, "tn_93_dist_d11": {"value": 0.0161}, "passage": {"value": "X"}, "ha_genetic_group": {"value": "2.3.4.4b"}, "host": {"value": "Eurasian wigeon"}}, "branch_attrs": {"mutations": {"nuc": ["T126C", "A1036C"]}}}, {"name": "NODE_0000899", "node_attrs": {"div": 0.00687, "num_date": {"value": 2020.955, "confidence": [2020.882, 2021.001]}, "region": {"value": "Europe", "confidence": {"Europe": 1.0}, "entropy": 3.03e-06}, "country": {"value": "Finland", "confidence": {"Finland": 0.998, "Germany": 0.00119}, "entropy": 0.0128}, "host_generic": {"value": "avian", "confidence": {"avian": 0.999}, "entropy": 0.00617}, "confidence": {"value": 81.6}}, "branch_attrs": {"mutations": {"nuc": ["C1452T"]}}, "children": [{"name": "A/pheasant/Finland/499_21VIR7689-1/2021_c056c2a35e", "node_attrs": {"div": 0.00687, "num_date": {"value": 2021.001, "confidence": [2021.001, 2021.001], "inferred": false}, "region": {"value": "Europe", "confidence": {"Europe": 1.0}, "entropy": -1e-12}, "originator": {"value": "Finnish Food Authority"}, "ambig_present": {"value": "Absent"}, "country": {"value": "Finland", "confidence": {"Finland": 1.0}, "entropy": -1e-12}, "reason_for_submission": {"value": "surveillance"}, "strain_name": {"value": "A/pheasant/Finland/499_21VIR7689-1/2021"}, "isl_subtype": {"value": "H5N8"}, "tri_ambig_count": {"value": "Zero"}, "isolate_submitter": {"value": "IT-Leg-IZSVE"}, "N_count": {"value": "Zero"}, "host_generic": {"value": "avian", "confidence": {"avian": 1.0}, "entropy": -1e-12}, "segment_lineage": {"value": "ea3"}, "N_present": {"value": "Absent"}, "genotype": {"value": "Not assigned"}, "bi_ambig_count": {"value": "Zero"}, "data_source": {"value": "GISAID"}, "isolate_hash": {"value": "c056c2a35e5a6ae0dd151e7d531953df"}, "primary_identifier": {"value": "EPI_ISL_7778769"}, "tn_93_dist_d11": {"value": 0.0155}, "passage": {"value": "X"}, "ha_genetic_group": {"value": "2.3.4.4b"}, "host": {"value": "pheasant"}}, "branch_attrs": {"mutations": {}}}, {"name": "A/pheasant/Finland/1589_21VIR7689-3/2021_216511772f", "node_attrs": {"div": 0.00859, "num_date": {"value": 2021.086, "confidence": [2021.086, 2021.086], "inferred": false}, "region": {"value": "Europe", "confidence": {"Europe": 1.0}, "entropy": -1e-12}, "originator": {"value": "Finnish Food Authority"}, "ambig_present": {"value": "Absent"}, "country": {"value": "Finland", "confidence": {"Finland": 1.0}, "entropy": -1e-12}, "reason_for_submission": {"value": "surveillance"}, "strain_name": {"value": "A/pheasant/Finland/1589_21VIR7689-3/2021"}, "isl_subtype": {"value": "H5N8"}, "tri_ambig_count": {"value": "Zero"}, "isolate_submitter": {"value": "IT-Leg-IZSVE"}, "N_count": {"value": "Zero"}, "host_generic": {"value": "avian", "confidence": {"avian": 1.0}, "entropy": -1e-12}, "segment_lineage": {"value": "ea3"}, "N_present": {"value": "Absent"}, "genotype": {"value": "Not assigned"}, "bi_ambig_count": {"value": "Zero"}, "data_source": {"value": "GISAID"}, "isolate_hash": {"value": "216511772fbfd55022fc8f72304df9fa"}, "primary_identifier": {"value": "EPI_ISL_7778771"}, "tn_93_dist_d11": {"value": 0.0173}, "passage": {"value": "X"}, "ha_genetic_group": {"value": "2.3.4.4b"}, "host": {"value": "pheasant"}}, "branch_attrs": {"mutations": {"nuc": ["C632T", "G1413A", "G1617A"], "HA": ["T195I"]}, "labels": {"aa": "HA: T195I"}}}]}]}, {"name": "NODE_0000098", "node_attrs": {"div": 0.0063, "num_date": {"value": 2020.833, "confidence": [2020.81, 2020.954]}, "region": {"value": "Europe", "confidence": {"Europe": 1.0}, "entropy": 3.05e-06}, "country": {"value": "Denmark", "confidence": {"Denmark": 0.767, "Germany": 0.198, "Netherlands": 0.0279, "Poland": 0.00702}, "entropy": 0.661}, "host_generic": {"value": "avian", "confidence": {"avian": 0.999, "poultry": 0.0011}, "entropy": 0.00861}}, "branch_attrs": {"mutations": {}}, "children": [{"name": "NODE_0000897", "node_attrs": {"div": 0.00687, "num_date": {"value": 2020.958, "confidence": [2020.885, 2020.958]}, "region": {"value": "Europe", "confidence": {"Europe": 1.0}, "entropy": 3.03e-06}, "country": {"value": "Denmark", "confidence": {"Denmark": 0.797, "Germany": 0.144, "Poland": 0.0401, "Netherlands": 0.0177}, "entropy": 0.667}, "host_generic": {"value": "avian", "confidence": {"avian": 0.999}, "entropy": 0.00624}, "confidence": {"value": 87.1}}, "branch_attrs": {"mutations": {"nuc": ["G114A"]}}, "children": [{"name": "A/swan/Poland/MB141/2020_d82ff5a17c", "node_attrs": {"div": 0.00687, "num_date": {"value": 2020.958, "confidence": [2020.958, 2020.958], "inferred": false}, "region": {"value": "Europe", "confidence": {"Europe": 1.0}, "entropy": -1e-12}, "originator": {"value": "National Veterinary Research Institut Poland PIWetPIB"}, "ambig_present": {"value": "Absent"}, "country": {"value": "Poland", "confidence": {"Poland": 1.0}, "entropy": -1e-12}, "reason_for_submission": {"value": "surveillance"}, "strain_name": {"value": "A/swan/Poland/MB141/2020(H5N8)"}, "isl_subtype": {"value": "H5N8"}, "tri_ambig_count": {"value": "Zero"}, "isolate_submitter": {"value": "PL-Pul-PIWET"}, "N_count": {"value": "Zero"}, "host_generic": {"value": "avian", "confidence": {"avian": 1.0}, "entropy": -1e-12}, "segment_lineage": {"value": "ea3"}, "N_present": {"value": "Absent"}, "genotype": {"value": "Not assigned"}, "bi_ambig_count": {"value": "Zero"}, "data_source": {"value": "GISAID"}, "isolate_hash": {"value": "d82ff5a17ce3f979e0a6eda9ce97f3d2"}, "primary_identifier": {"value": "EPI_ISL_846623"}, "tn_93_dist_d11": {"value": 0.0155}, "passage": {"value": "X"}, "ha_genetic_group": {"value": "2.3.4.4b"}, "host": {"value": "swan"}}, "branch_attrs": {"mutations": {}}}, {"name": "A/barnacle_goose/Denmark/17859-1_02/2021_f818d50e25", "node_attrs": {"div": 0.00859, "num_date": {"value": 2021.185, "confidence": [2021.185, 2021.185], "inferred": false}, "internal_date": {"value": "2024-27"}, "region": {"value": "Europe", "confidence": {"Europe": 1.0}, "entropy": -1e-12}, "originator": {"value": "Statens Serum Institut"}, "ambig_present": {"value": "Absent"}, "country": {"value": "Denmark", "confidence": {"Denmark": 1.0}, "entropy": -1e-12}, "reason_for_submission": {"value": "surveillance"}, "strain_name": {"value": "A/barnacle_goose/Denmark/17859-1.02/2021"}, "isl_subtype": {"value": "H5N8"}, "tri_ambig_count": {"value": "Zero"}, "isolate_submitter": {"value": "DK-Cop-SSI"}, "N_count": {"value": "Zero"}, "host_generic": {"value": "avian", "confidence": {"avian": 1.0}, "entropy": -1e-12}, "segment_lineage": {"value": "ea3"}, "N_present": {"value": "Absent"}, "genotype": {"value": "Not assigned"}, "bi_ambig_count": {"value": "Zero"}, "data_source": {"value": "GISAID"}, "isolate_hash": {"value": "f818d50e25c9723622de41f78c0567ff"}, "primary_identifier": {"value": "EPI_ISL_19237499"}, "tn_93_dist_d11": {"value": 0.0173}, "passage": {"value": "X"}, "ha_genetic_group": {"value": "2.3.4.4b"}, "host": {"value": "barnacle goose"}}, "branch_attrs": {"mutations": {"nuc": ["A614C", "C632T", "G1431A"], "HA": ["N189T", "T195I"]}, "labels": {"aa": "HA: N189T, T195I"}}}]}, {"name": "NODE_0000100", "node_attrs": {"div": 0.0063, "num_date": {"value": 2020.897, "confidence": [2020.804, 2020.99]}, "region": {"value": "Europe", "confidence": {"Europe": 1.0}, "entropy": 3.05e-06}, "country": {"value": "Denmark", "confidence": {"Denmark": 0.82, "Netherlands": 0.0974, "Germany": 0.0808, "Poland": 0.00118}, "entropy": 0.607}, "host_generic": {"value": "avian", "confidence": {"avian": 0.999}, "entropy": 0.00676}}, "branch_attrs": {"mutations": {}}, "children": [{"name": "A/pheasant/Denmark/17293-10/2021_039c1b3b97", "node_attrs": {"div": 0.00802, "num_date": {"value": 2021.166, "confidence": [2021.166, 2021.166], "inferred": false}, "internal_date": {"value": "2024-27"}, "region": {"value": "Europe", "confidence": {"Europe": 1.0}, "entropy": -1e-12}, "originator": {"value": "Statens Serum Institut"}, "ambig_present": {"value": "Absent"}, "country": {"value": "Denmark", "confidence": {"Denmark": 1.0}, "entropy": -1e-12}, "reason_for_submission": {"value": "surveillance"}, "strain_name": {"value": "A/pheasant/Denmark/17293-10/2021"}, "isl_subtype": {"value": "H5N8"}, "tri_ambig_count": {"value": "Zero"}, "isolate_submitter": {"value": "DK-Cop-SSI"}, "N_count": {"value": "Zero"}, "host_generic": {"value": "avian", "confidence": {"avian": 1.0}, "entropy": -1e-12}, "segment_lineage": {"value": "ea3"}, "N_present": {"value": "Absent"}, "genotype": {"value": "Not assigned"}, "bi_ambig_count": {"value": "Zero"}, "data_source": {"value": "GISAID"}, "isolate_hash": {"value": "039c1b3b972957964f1b377e15ef7122"}, "primary_identifier": {"value": "EPI_ISL_19237892"}, "tn_93_dist_d11": {"value": 0.0167}, "passage": {"value": "X"}, "ha_genetic_group": {"value": "2.3.4.4b"}, "host": {"value": "Ring-necked pheasant"}}, "branch_attrs": {"mutations": {"nuc": ["G1053A", "A1488G", "A1594G"], "HA": ["I516V"]}, "labels": {"aa": "HA: I516V"}}}, {"name": "NODE_0000101", "node_attrs": {"div": 0.0063, "num_date": {"value": 2020.963, "confidence": [2020.776, 2021.01]}, "region": {"value": "Europe", "confidence": {"Europe": 1.0}, "entropy": 3.15e-06}, "country": {"value": "Netherlands", "confidence": {"Netherlands": 0.994, "Denmark": 0.00479}, "entropy": 0.0387}, "host_generic": {"value": "avian", "confidence": {"avian": 0.999}, "entropy": 0.00629}}, "branch_attrs": {"mutations": {}}, "children": [{"name": "A/peacock/Netherlands/21026542-001/2021_36e0642a14", "node_attrs": {"div": 0.00917, "num_date": {"value": 2021.264, "confidence": [2021.264, 2021.264], "inferred": false}, "region": {"value": "Europe", "confidence": {"Europe": 1.0}, "entropy": -1e-12}, "originator": {"value": "Wageningen Bioveterinary Research "}, "ambig_present": {"value": "Absent"}, "country": {"value": "Netherlands", "confidence": {"Netherlands": 1.0}, "entropy": -1e-12}, "reason_for_submission": {"value": "surveillance"}, "strain_name": {"value": "A/peacock/Netherlands/21026542-001/2021"}, "isl_subtype": {"value": "H5N8"}, "tri_ambig_count": {"value": "Zero"}, "isolate_submitter": {"value": "NL-Lel-WBVR"}, "N_count": {"value": "Zero"}, "host_generic": {"value": "avian", "confidence": {"avian": 1.0}, "entropy": -1e-12}, "segment_lineage": {"value": "ea3"}, "N_present": {"value": "Absent"}, "genotype": {"value": "Not assigned"}, "bi_ambig_count": {"value": "Zero"}, "data_source": {"value": "GISAID"}, "isolate_hash": {"value": "36e0642a14124b753de2295ed90525fa"}, "primary_identifier": {"value": "EPI_ISL_2177398"}, "tn_93_dist_d11": {"value": 0.0167}, "passage": {"value": "OR"}, "ha_genetic_group": {"value": "2.3.4.4b"}, "host": {"value": "Indian peafowl"}}, "branch_attrs": {"mutations": {"nuc": ["T690C", "T795C", "C867T", "T1320C", "C1416T"]}}}, {"name": "A/common_buzzard/Netherlands/21021187-001/2021_ed9d7851df", "node_attrs": {"div": 0.0063, "num_date": {"value": 2021.01, "confidence": [2021.01, 2021.01], "inferred": false}, "region": {"value": "Europe", "confidence": {"Europe": 1.0}, "entropy": -1e-12}, "originator": {"value": "Wageningen Bioveterinary Research "}, "ambig_present": {"value": "Absent"}, "country": {"value": "Netherlands", "confidence": {"Netherlands": 1.0}, "entropy": -1e-12}, "reason_for_submission": {"value": "surveillance"}, "strain_name": {"value": "A/common buzzard/Netherlands/21021187-001/2021"}, "isl_subtype": {"value": "H5N8"}, "tri_ambig_count": {"value": "Zero"}, "isolate_submitter": {"value": "NL-Lel-WBVR"}, "N_count": {"value": "Zero"}, "host_generic": {"value": "avian", "confidence": {"avian": 1.0}, "entropy": -1e-12}, "segment_lineage": {"value": "ea3"}, "N_present": {"value": "Absent"}, "genotype": {"value": "Not assigned"}, "bi_ambig_count": {"value": "Zero"}, "data_source": {"value": "GISAID"}, "isolate_hash": {"value": "ed9d7851df66bf5012e8a5b48633ec44"}, "primary_identifier": {"value": "EPI_ISL_2175628"}, "tn_93_dist_d11": {"value": 0.0149}, "passage": {"value": "OR"}, "ha_genetic_group": {"value": "2.3.4.4b"}, "host": {"value": "common buzzard"}}, "branch_attrs": {"mutations": {}}}]}]}]}, {"name": "NODE_0000877", "node_attrs": {"div": 0.00687, "num_date": {"value": 2020.846, "confidence": [2020.798, 2020.956]}, "region": {"value": "Europe", "confidence": {"Europe": 1.0}, "entropy": 3.05e-06}, "country": {"value": "Germany", "confidence": {"Germany": 1.0}, "entropy": 0.00233}, "host_generic": {"value": "avian", "confidence": {"avian": 0.925, "poultry": 0.0754}, "entropy": 0.267}, "confidence": {"value": 86.2}}, "branch_attrs": {"mutations": {"nuc": ["G4A"], "HA-SigPep": ["E2K"]}, "labels": {"aa": "HA-SigPep: E2K"}}, "children": [{"name": "NODE_0000879", "node_attrs": {"div": 0.00745, "num_date": {"value": 2020.926, "confidence": [2020.854, 2020.986]}, "region": {"value": "Europe", "confidence": {"Europe": 1.0}, "entropy": 3.03e-06}, "country": {"value": "Germany", "confidence": {"Germany": 0.991, "Poland": 0.00917}, "entropy": 0.0543}, "host_generic": {"value": "avian", "confidence": {"avian": 0.993, "poultry": 0.00709}, "entropy": 0.0422}, "confidence": {"value": 88.9}}, "branch_attrs": {"mutations": {"nuc": ["A1299G"]}}, "children": [{"name": "A/wild_goose/Germany_NI/AI00626/2021_8d60a369c2", "node_attrs": {"div": 0.00745, "num_date": {"value": 2021.029, "confidence": [2021.029, 2021.029], "inferred": false}, "region": {"value": "Europe", "confidence": {"Europe": 1.0}, "entropy": -1e-12}, "originator": {"value": "Lebensmittel und Veterinrinstitut Oldenburg  Standort Veterinrinstitut"}, "ambig_present": {"value": "Absent"}, "country": {"value": "Germany", "confidence": {"Germany": 1.0}, "entropy": -1e-12}, "reason_for_submission": {"value": "surveillance"}, "strain_name": {"value": "A/wild goose/Germany-NI/AI00626/2021"}, "isl_subtype": {"value": "H5N8"}, "tri_ambig_count": {"value": "Zero"}, "isolate_submitter": {"value": "DE-GIR-FLI"}, "N_count": {"value": "Zero"}, "host_generic": {"value": "avian", "confidence": {"avian": 1.0}, "entropy": -1e-12}, "segment_lineage": {"value": "ea3"}, "N_present": {"value": "Absent"}, "genotype": {"value": "Not assigned"}, "bi_ambig_count": {"value": "Zero"}, "data_source": {"value": "GISAID"}, "isolate_hash": {"value": "8d60a369c2f13e03d6215202ef0e7d9a"}, "primary_identifier": {"value": "EPI_ISL_5098138"}, "tn_93_dist_d11": {"value": 0.0161}, "passage": {"value": "X"}, "ha_genetic_group": {"value": "2.3.4.4b"}, "host": {"value": "goose"}}, "branch_attrs": {"mutations": {}}}, {"name": "A/tufted_duck/Poland/MB061/2021_a747dba37c", "node_attrs": {"div": 0.0109, "num_date": {"value": 2021.086, "confidence": [2021.086, 2021.086], "inferred": false}, "region": {"value": "Europe", "confidence": {"Europe": 1.0}, "entropy": -1e-12}, "originator": {"value": "National Veterinary Research Institut Poland PIWetPIB"}, "ambig_present": {"value": "Absent"}, "country": {"value": "Poland", "confidence": {"Poland": 1.0}, "entropy": -1e-12}, "reason_for_submission": {"value": "surveillance"}, "strain_name": {"value": "A/tufted_duck/Poland/MB061/2021(H5N5)"}, "isl_subtype": {"value": "H5N5"}, "tri_ambig_count": {"value": "Zero"}, "isolate_submitter": {"value": "PL-Pul-PIWET"}, "N_count": {"value": "Zero"}, "host_generic": {"value": "avian", "confidence": {"avian": 1.0}, "entropy": -1e-12}, "segment_lineage": {"value": "ea3"}, "N_present": {"value": "Absent"}, "genotype": {"value": "Not assigned"}, "bi_ambig_count": {"value": "Zero"}, "data_source": {"value": "GISAID"}, "isolate_hash": {"value": "a747dba37cd16a93d8c216633c5e4b8f"}, "primary_identifier": {"value": "EPI_ISL_1255051"}, "tn_93_dist_d11": {"value": 0.0197}, "passage": {"value": "OR"}, "ha_genetic_group": {"value": "2.3.4.4b"}, "host": {"value": "tufted duck"}}, "branch_attrs": {"mutations": {"nuc": ["G288T", "C471A", "T906C", "C1041T", "C1254A", "T1275C"], "HA": ["N402K"]}, "labels": {"aa": "HA: N402K"}}}]}, {"name": "NODE_0000160", "node_attrs": {"div": 0.00687, "num_date": {"value": 2020.861, "confidence": [2020.822, 2020.969]}, "region": {"value": "Europe", "confidence": {"Europe": 1.0}, "entropy": 3.24e-06}, "country": {"value": "Germany", "confidence": {"Germany": 0.992, "Denmark": 0.00828}, "entropy": 0.0495}, "host_generic": {"value": "poultry", "confidence": {"poultry": 0.782, "avian": 0.218}, "entropy": 0.524}}, "branch_attrs": {"mutations": {}}, "children": [{"name": "NODE_0000880", "node_attrs": {"div": 0.00859, "num_date": {"value": 2021.168, "confidence": [2021.092, 2021.19]}, "region": {"value": "Europe", "confidence": {"Europe": 1.0}, "entropy": 3.2e-06}, "country": {"value": "Denmark", "confidence": {"Denmark": 0.991, "Germany": 0.00909}, "entropy": 0.0526}, "host_generic": {"value": "poultry", "confidence": {"poultry": 0.985, "avian": 0.015}, "entropy": 0.0777}, "confidence": {"value": 96.3}}, "branch_attrs": {"mutations": {"nuc": ["C159T", "T787C", "G853T"], "HA": ["F247L", "V269L"]}, "labels": {"aa": "HA: F247L, V269L"}}, "children": [{"name": "A/chicken/Denmark/17735-8/2021_fdc085bbd8", "node_attrs": {"div": 0.00859, "num_date": {"value": 2021.19, "confidence": [2021.19, 2021.19], "inferred": false}, "internal_date": {"value": "2024-28"}, "region": {"value": "Europe", "confidence": {"Europe": 1.0}, "entropy": -1e-12}, "originator": {"value": "Statens Serum Institut"}, "ambig_present": {"value": "Absent"}, "country": {"value": "Denmark", "confidence": {"Denmark": 1.0}, "entropy": -1e-12}, "reason_for_submission": {"value": "surveillance"}, "strain_name": {"value": "A/chicken/Denmark/17735-8/2021"}, "isl_subtype": {"value": "H5N8"}, "tri_ambig_count": {"value": "Zero"}, "isolate_submitter": {"value": "DK-Cop-SSI"}, "N_count": {"value": "Zero"}, "host_generic": {"value": "poultry", "confidence": {"poultry": 1.0}, "entropy": -1e-12}, "segment_lineage": {"value": "ea3"}, "N_present": {"value": "Absent"}, "genotype": {"value": "Not assigned"}, "bi_ambig_count": {"value": "Zero"}, "data_source": {"value": "GISAID"}, "isolate_hash": {"value": "fdc085bbd83b97fefa2013e991977c9d"}, "primary_identifier": {"value": "EPI_ISL_19256001"}, "tn_93_dist_d11": {"value": 0.0173}, "passage": {"value": "X"}, "ha_genetic_group": {"value": "2.3.4.4b"}, "host": {"value": "chicken"}}, "branch_attrs": {"mutations": {}}}, {"name": "A/chicken/Denmark/17735-11/2021_27bb444f60", "node_attrs": {"div": 0.00859, "num_date": {"value": 2021.19, "confidence": [2021.19, 2021.19], "inferred": false}, "internal_date": {"value": "2024-28"}, "region": {"value": "Europe", "confidence": {"Europe": 1.0}, "entropy": -1e-12}, "originator": {"value": "Statens Serum Institut"}, "ambig_present": {"value": "Absent"}, "country": {"value": "Denmark", "confidence": {"Denmark": 1.0}, "entropy": -1e-12}, "reason_for_submission": {"value": "surveillance"}, "strain_name": {"value": "A/chicken/Denmark/17735-11/2021"}, "isl_subtype": {"value": "H5N8"}, "tri_ambig_count": {"value": "Zero"}, "isolate_submitter": {"value": "DK-Cop-SSI"}, "N_count": {"value": "Zero"}, "host_generic": {"value": "poultry", "confidence": {"poultry": 1.0}, "entropy": -1e-12}, "segment_lineage": {"value": "ea3"}, "N_present": {"value": "Absent"}, "genotype": {"value": "Not assigned"}, "bi_ambig_count": {"value": "Zero"}, "data_source": {"value": "GISAID"}, "isolate_hash": {"value": "27bb444f604cd718fbc9c266cf3fa8db"}, "primary_identifier": {"value": "EPI_ISL_19256000"}, "tn_93_dist_d11": {"value": 0.0173}, "passage": {"value": "X"}, "ha_genetic_group": {"value": "2.3.4.4b"}, "host": {"value": "chicken"}}, "branch_attrs": {"mutations": {}}}]}, {"name": "NODE_0000881", "node_attrs": {"div": 0.00745, "num_date": {"value": 2020.929, "confidence": [2020.859, 2020.987]}, "region": {"value": "Europe", "confidence": {"Europe": 1.0}, "entropy": 3.08e-06}, "country": {"value": "Germany", "confidence": {"Germany": 1.0}, "entropy": 0.000849}, "host_generic": {"value": "poultry", "confidence": {"poultry": 0.828, "avian": 0.172}, "entropy": 0.459}, "confidence": {"value": 85}}, "branch_attrs": {"mutations": {"nuc": ["G468A"]}}, "children": [{"name": "NODE_0000884", "node_attrs": {"div": 0.0103, "num_date": {"value": 2021.15, "confidence": [2021.087, 2021.182]}, "region": {"value": "Europe", "confidence": {"Europe": 1.0}, "entropy": 3.03e-06}, "country": {"value": "Germany", "confidence": {"Germany": 1.0}, "entropy": 6.21e-05}, "host_generic": {"value": "poultry", "confidence": {"poultry": 0.784, "avian": 0.216}, "entropy": 0.521}, "confidence": {"value": 98.9}}, "branch_attrs": {"mutations": {"nuc": ["C330T", "T450C", "A834G", "G900A", "C1443T"]}}, "children": [{"name": "A/chicken/Germany_MV/AI02376/2021_ead008d021", "node_attrs": {"div": 0.0103, "num_date": {"value": 2021.182, "confidence": [2021.182, 2021.182], "inferred": false}, "region": {"value": "Europe", "confidence": {"Europe": 1.0}, "entropy": -1e-12}, "originator": {"value": "Landesamt fr Landwirtschaft Lebensmittelsicherheit und Fischerei LALLF"}, "ambig_present": {"value": "Present"}, "country": {"value": "Germany", "confidence": {"Germany": 1.0}, "entropy": -1e-12}, "reason_for_submission": {"value": "surveillance"}, "strain_name": {"value": "A/chicken/Germany-MV/AI02376/2021"}, "isl_subtype": {"value": "H5N8"}, "tri_ambig_count": {"value": "Zero"}, "isolate_submitter": {"value": "DE-GIR-FLI"}, "N_count": {"value": "Zero"}, "host_generic": {"value": "poultry", "confidence": {"poultry": 1.0}, "entropy": -1e-12}, "segment_lineage": {"value": "ea3"}, "N_present": {"value": "Absent"}, "genotype": {"value": "Not assigned"}, "bi_ambig_count": {"value": "One"}, "data_source": {"value": "GISAID"}, "isolate_hash": {"value": "ead008d0211b764d1d53f231d998661d"}, "primary_identifier": {"value": "EPI_ISL_5116326"}, "ambig_positions_NT": {"value": "554"}, "tn_93_dist_d11": {"value": 0.0179}, "passage": {"value": "X"}, "ha_genetic_group": {"value": "2.3.4.4b"}, "host": {"value": "chicken"}}, "branch_attrs": {"mutations": {}}}, {"name": "A/domestic_goose/Germany_MV/AI02558/2021_bcea7b3a54", "node_attrs": {"div": 0.0109, "num_date": {"value": 2021.188, "confidence": [2021.188, 2021.188], "inferred": false}, "region": {"value": "Europe", "confidence": {"Europe": 1.0}, "entropy": -1e-12}, "originator": {"value": "Landesamt fr Landwirtschaft Lebensmittelsicherheit und Fischerei LALLF"}, "ambig_present": {"value": "Present"}, "country": {"value": "Germany", "confidence": {"Germany": 1.0}, "entropy": -1e-12}, "reason_for_submission": {"value": "surveillance"}, "strain_name": {"value": "A/domestic goose/Germany-MV/AI02558/2021"}, "isl_subtype": {"value": "H5N8"}, "tri_ambig_count": {"value": "Zero"}, "isolate_submitter": {"value": "DE-GIR-FLI"}, "N_count": {"value": "Zero"}, "host_generic": {"value": "avian", "confidence": {"avian": 1.0}, "entropy": -1e-12}, "segment_lineage": {"value": "ea3"}, "N_present": {"value": "Absent"}, "genotype": {"value": "Not assigned"}, "bi_ambig_count": {"value": "Two"}, "data_source": {"value": "GISAID"}, "isolate_hash": {"value": "bcea7b3a544443ec305856be4bda281a"}, "primary_identifier": {"value": "EPI_ISL_5143300"}, "ambig_positions_NT": {"value": "554 / 888"}, "tn_93_dist_d11": {"value": 0.0179}, "passage": {"value": "X"}, "ha_genetic_group": {"value": "2.3.4.4b"}, "host": {"value": "domestic goose"}}, "branch_attrs": {"mutations": {"nuc": ["C474T"]}}}]}, {"name": "NODE_0000125", "node_attrs": {"div": 0.00745, "num_date": {"value": 2020.955, "confidence": [2020.884, 2021.038]}, "region": {"value": "Europe", "confidence": {"Europe": 1.0}, "entropy": 4.92e-06}, "country": {"value": "Germany", "confidence": {"Germany": 1.0}, "entropy": 0.000103}, "host_generic": {"value": "poultry", "confidence": {"poultry": 0.867, "avian": 0.132}, "entropy": 0.395}}, "branch_attrs": {"mutations": {}}, "children": [{"name": "A/chicken/Germany_MV/AI01794/2021_df65f628ce", "node_attrs": {"div": 0.00974, "num_date": {"value": 2021.155, "confidence": [2021.155, 2021.155], "inferred": false}, "region": {"value": "Europe", "confidence": {"Europe": 1.0}, "entropy": -1e-12}, "originator": {"value": "Landesamt fr Landwirtschaft Lebensmittelsicherheit und Fischerei LALLF"}, "ambig_present": {"value": "Present"}, "country": {"value": "Germany", "confidence": {"Germany": 1.0}, "entropy": -1e-12}, "reason_for_submission": {"value": "surveillance"}, "strain_name": {"value": "A/chicken/Germany-MV/AI01794/2021"}, "isl_subtype": {"value": "H5N8"}, "tri_ambig_count": {"value": "Zero"}, "isolate_submitter": {"value": "DE-GIR-FLI"}, "N_count": {"value": "Zero"}, "host_generic": {"value": "poultry", "confidence": {"poultry": 1.0}, "entropy": -1e-12}, "segment_lineage": {"value": "ea3"}, "N_present": {"value": "Absent"}, "genotype": {"value": "Not assigned"}, "bi_ambig_count": {"value": "Two"}, "data_source": {"value": "GISAID"}, "isolate_hash": {"value": "df65f628ce1bbb2dab56b7a825a2f7a8"}, "primary_identifier": {"value": "EPI_ISL_5099463"}, "ambig_positions_NT": {"value": "554 / 888"}, "tn_93_dist_d11": {"value": 0.0179}, "passage": {"value": "X"}, "ha_genetic_group": {"value": "2.3.4.4b"}, "host": {"value": "chicken"}}, "branch_attrs": {"mutations": {"nuc": ["G384A", "A1077C", "C1446T", "A1479G"]}}}, {"name": "NODE_0000882", "node_attrs": {"div": 0.0109, "num_date": {"value": 2021.438, "confidence": [2021.256, 2021.527]}, "region": {"value": "Europe", "confidence": {"Europe": 1.0}, "entropy": 4.9e-06}, "country": {"value": "Germany", "confidence": {"Germany": 1.0}, "entropy": 8.73e-05}, "host_generic": {"value": "marine mammals", "confidence": {"marine mammals": 0.999}, "entropy": 0.00564}, "confidence": {"value": 99}}, "branch_attrs": {"mutations": {"nuc": ["T408C", "T582C", "T673C", "A714G", "A1022G", "T1440A"], "HA": ["K325R"]}, "labels": {"aa": "HA: K325R"}}, "children": [{"name": "A/seal/Germany_SH/AI05379/2021_bfdbd59898", "node_attrs": {"div": 0.0109, "num_date": {"value": 2021.632, "confidence": [2021.632, 2021.632], "inferred": false}, "region": {"value": "Europe", "confidence": {"Europe": 1.0}, "entropy": -1e-12}, "originator": {"value": "Tierrztliche Hochschule Hannover"}, "ambig_present": {"value": "Absent"}, "country": {"value": "Germany", "confidence": {"Germany": 1.0}, "entropy": -1e-12}, "reason_for_submission": {"value": "surveillance"}, "strain_name": {"value": "A/seal/Germany-SH/AI05379/2021"}, "isl_subtype": {"value": "H5N8"}, "tri_ambig_count": {"value": "Zero"}, "isolate_submitter": {"value": "DE-GIR-FLI"}, "N_count": {"value": "Zero"}, "host_generic": {"value": "marine mammals", "confidence": {"marine mammals": 1.0}, "entropy": -1e-12}, "segment_lineage": {"value": "ea3"}, "N_present": {"value": "Absent"}, "genotype": {"value": "Not assigned"}, "bi_ambig_count": {"value": "Zero"}, "data_source": {"value": "GISAID"}, "isolate_hash": {"value": "bfdbd598987b000206e475f8fd1ca8fc"}, "primary_identifier": {"value": "EPI_ISL_4805936"}, "tn_93_dist_d11": {"value": 0.0185}, "passage": {"value": "X"}, "ha_genetic_group": {"value": "2.3.4.4b"}, "host": {"value": "seal"}}, "branch_attrs": {"mutations": {}}}, {"name": "A/seal/Germany_SH/AI05373/2021_4f0ec5c5ea", "node_attrs": {"div": 0.0132, "num_date": {"value": 2021.621, "confidence": [2021.621, 2021.621], "inferred": false}, "region": {"value": "Europe", "confidence": {"Europe": 1.0}, "entropy": -1e-12}, "originator": {"value": "Landeslabor SchleswigHolstein"}, "ambig_present": {"value": "Absent"}, "country": {"value": "Germany", "confidence": {"Germany": 1.0}, "entropy": -1e-12}, "reason_for_submission": {"value": "surveillance"}, "strain_name": {"value": "A/seal/Germany-SH/AI05373/2021"}, "isl_subtype": {"value": "H5N8"}, "tri_ambig_count": {"value": "Zero"}, "isolate_submitter": {"value": "DE-GIR-FLI"}, "N_count": {"value": "Zero"}, "host_generic": {"value": "marine mammals", "confidence": {"marine mammals": 1.0}, "entropy": -1e-12}, "segment_lineage": {"value": "ea3"}, "N_present": {"value": "Absent"}, "genotype": {"value": "Not assigned"}, "bi_ambig_count": {"value": "Zero"}, "data_source": {"value": "GISAID"}, "isolate_hash": {"value": "4f0ec5c5eaefecf2309dba831cb6569f"}, "primary_identifier": {"value": "EPI_ISL_4804850"}, "tn_93_dist_d11": {"value": 0.0209}, "passage": {"value": "X"}, "ha_genetic_group": {"value": "2.3.4.4b"}, "host": {"value": "seal"}}, "branch_attrs": {"mutations": {"nuc": ["T795C", "G853T", "G1062A", "C1470T"], "HA": ["V269L"]}, "labels": {"aa": "HA: V269L"}}}]}]}]}]}]}, {"name": "NODE_0000108", "node_attrs": {"div": 0.0063, "num_date": {"value": 2020.833, "confidence": [2020.809, 2020.965]}, "region": {"value": "Europe", "confidence": {"Europe": 1.0}, "entropy": 3.05e-06}, "country": {"value": "Germany", "confidence": {"Germany": 1.0}, "entropy": 0.00088}, "host_generic": {"value": "avian", "confidence": {"avian": 0.891, "poultry": 0.109}, "entropy": 0.345}}, "branch_attrs": {"mutations": {}}, "children": [{"name": "NODE_0000110", "node_attrs": {"div": 0.0063, "num_date": {"value": 2020.897, "confidence": [2020.828, 2021.007]}, "region": {"value": "Europe", "confidence": {"Europe": 1.0}, "entropy": 3.05e-06}, "country": {"value": "Germany", "confidence": {"Germany": 0.998, "Czech Republic": 0.0014}, "entropy": 0.0179}, "host_generic": {"value": "poultry", "confidence": {"poultry": 0.598, "avian": 0.402}, "entropy": 0.674}}, "branch_attrs": {"mutations": {}}, "children": [{"name": "A/chicken/Germany_SH/AI02312/2021_cb2aec9df5", "node_attrs": {"div": 0.00802, "num_date": {"value": 2021.174, "confidence": [2021.174, 2021.174], "inferred": false}, "region": {"value": "Europe", "confidence": {"Europe": 1.0}, "entropy": -1e-12}, "originator": {"value": "Landeslabor SchleswigHolstein"}, "ambig_present": {"value": "Present"}, "country": {"value": "Germany", "confidence": {"Germany": 1.0}, "entropy": -1e-12}, "reason_for_submission": {"value": "surveillance"}, "strain_name": {"value": "A/chicken/Germany-SH/AI02312/2021"}, "isl_subtype": {"value": "H5N8"}, "tri_ambig_count": {"value": "Zero"}, "isolate_submitter": {"value": "DE-GIR-FLI"}, "N_count": {"value": "Zero"}, "host_generic": {"value": "poultry", "confidence": {"poultry": 1.0}, "entropy": -1e-12}, "segment_lineage": {"value": "ea3"}, "N_present": {"value": "Absent"}, "genotype": {"value": "Not assigned"}, "bi_ambig_count": {"value": "One"}, "data_source": {"value": "GISAID"}, "isolate_hash": {"value": "cb2aec9df554df24e6d4e6fa0dce0daa"}, "primary_identifier": {"value": "EPI_ISL_5115967"}, "ambig_positions_NT": {"value": "554"}, "tn_93_dist_d11": {"value": 0.0167}, "passage": {"value": "X"}, "ha_genetic_group": {"value": "2.3.4.4b"}, "host": {"value": "chicken"}}, "branch_attrs": {"mutations": {"nuc": ["G438A", "A631G", "T1684C"], "HA": ["T195A"]}, "labels": {"aa": "HA: T195A"}}}, {"name": "NODE_0000113", "node_attrs": {"div": 0.0063, "num_date": {"value": 2021.03, "confidence": [2020.867, 2021.064]}, "region": {"value": "Europe", "confidence": {"Europe": 1.0}, "entropy": 3.03e-06}, "country": {"value": "Germany", "confidence": {"Germany": 0.637, "Czech Republic": 0.21, "Sweden": 0.145, "Poland": 0.00449, "Italy": 0.00103}, "entropy": 0.953}, "host_generic": {"value": "poultry", "confidence": {"poultry": 0.59, "avian": 0.41}, "entropy": 0.677}}, "branch_attrs": {"mutations": {}}, "children": [{"name": "A/chicken/Sweden/SVA210223SZ0647/FB046588-IP7/2021_debf4afb28", "node_attrs": {"div": 0.00802, "num_date": {"value": 2021.147, "confidence": [2021.147, 2021.147], "inferred": false}, "region": {"value": "Europe", "confidence": {"Europe": 1.0}, "entropy": -1e-12}, "originator": {"value": "National Veterinary Institute SVA"}, "ambig_present": {"value": "Absent"}, "country": {"value": "Sweden", "confidence": {"Sweden": 1.0}, "entropy": -1e-12}, "reason_for_submission": {"value": "surveillance"}, "strain_name": {"value": "A/Chicken/Sweden/SVA210223SZ0647/FB046588-IP7/2021"}, "isl_subtype": {"value": "H5N8"}, "tri_ambig_count": {"value": "Zero"}, "isolate_submitter": {"value": "DK-Fre-DTU"}, "N_count": {"value": "Zero"}, "host_generic": {"value": "poultry", "confidence": {"poultry": 1.0}, "entropy": -1e-12}, "segment_lineage": {"value": "ea3"}, "N_present": {"value": "Absent"}, "genotype": {"value": "Not assigned"}, "bi_ambig_count": {"value": "Zero"}, "data_source": {"value": "GISAID"}, "isolate_hash": {"value": "debf4afb289c5892d7a47b6938a178ad"}, "primary_identifier": {"value": "EPI_ISL_13175608"}, "tn_93_dist_d11": {"value": 0.0167}, "passage": {"value": "OR"}, "ha_genetic_group": {"value": "2.3.4.4b"}, "host": {"value": "chicken"}}, "branch_attrs": {"mutations": {"nuc": ["C339A", "T561C", "A1467G"], "HA": ["D97E"]}, "labels": {"aa": "HA: D97E"}}}, {"name": "A/mute_swan/Czech_Republic/1656-1/2021_5a7996837f", "node_attrs": {"div": 0.0063, "num_date": {"value": 2021.064, "confidence": [2021.064, 2021.064], "inferred": false}, "region": {"value": "Europe", "confidence": {"Europe": 1.0}, "entropy": -1e-12}, "originator": {"value": "State Veterinary Institute Prague"}, "ambig_present": {"value": "Absent"}, "country": {"value": "Czech Republic", "confidence": {"Czech Republic": 1.0}, "entropy": -1e-12}, "reason_for_submission": {"value": "surveillance"}, "strain_name": {"value": "A/mute swan/Czech Republic/1656-1/2021"}, "isl_subtype": {"value": "H5N8"}, "tri_ambig_count": {"value": "Zero"}, "isolate_submitter": {"value": "CZ-Pra-SVIP"}, "N_count": {"value": "Zero"}, "host_generic": {"value": "avian", "confidence": {"avian": 1.0}, "entropy": -1e-12}, "segment_lineage": {"value": "ea3"}, "N_present": {"value": "Absent"}, "genotype": {"value": "Not assigned"}, "bi_ambig_count": {"value": "Zero"}, "data_source": {"value": "GISAID"}, "isolate_hash": {"value": "5a7996837fb324f757da507844fac2b5"}, "primary_identifier": {"value": "EPI_ISL_1180234"}, "tn_93_dist_d11": {"value": 0.0149}, "passage": {"value": "OR"}, "ha_genetic_group": {"value": "2.3.4.4b"}, "host": {"value": "mute swan"}}, "branch_attrs": {"mutations": {}}}]}]}, {"name": "NODE_0000889", "node_attrs": {"div": 0.00687, "num_date": {"value": 2020.941, "confidence": [2020.871, 2020.981]}, "region": {"value": "Europe", "confidence": {"Europe": 1.0}, "entropy": 3.05e-06}, "country": {"value": "Germany", "confidence": {"Germany": 0.993, "Finland": 0.00555, "Estonia": 0.00109}, "entropy": 0.0479}, "host_generic": {"value": "avian", "confidence": {"avian": 0.93, "poultry": 0.0705}, "entropy": 0.255}, "confidence": {"value": 82.9}}, "branch_attrs": {"mutations": {"nuc": ["A150G"]}}, "children": [{"name": "A/mute_swan/Finland/1325_21VIR7689-2/2021_b246f3f400", "node_attrs": {"div": 0.00745, "num_date": {"value": 2021.001, "confidence": [2021.001, 2021.001], "inferred": false}, "region": {"value": "Europe", "confidence": {"Europe": 1.0}, "entropy": -1e-12}, "originator": {"value": "Finnish Food Authority"}, "ambig_present": {"value": "Absent"}, "country": {"value": "Finland", "confidence": {"Finland": 1.0}, "entropy": -1e-12}, "reason_for_submission": {"value": "surveillance"}, "strain_name": {"value": "A/mute_swan/Finland/1325_21VIR7689-2/2021"}, "isl_subtype": {"value": "H5N8"}, "tri_ambig_count": {"value": "Zero"}, "isolate_submitter": {"value": "IT-Leg-IZSVE"}, "N_count": {"value": "Zero"}, "host_generic": {"value": "avian", "confidence": {"avian": 1.0}, "entropy": -1e-12}, "segment_lineage": {"value": "ea3"}, "N_present": {"value": "Absent"}, "genotype": {"value": "Not assigned"}, "bi_ambig_count": {"value": "Zero"}, "data_source": {"value": "GISAID"}, "isolate_hash": {"value": "b246f3f4009da0a1cbc5aa8f168a8b55"}, "primary_identifier": {"value": "EPI_ISL_7778770"}, "tn_93_dist_d11": {"value": 0.0161}, "passage": {"value": "X"}, "ha_genetic_group": {"value": "2.3.4.4b"}, "host": {"value": "mute swan"}}, "branch_attrs": {"mutations": {"nuc": ["G114A"]}}}, {"name": "NODE_0000131", "node_attrs": {"div": 0.00687, "num_date": {"value": 2020.969, "confidence": [2020.913, 2021.026]}, "region": {"value": "Europe", "confidence": {"Europe": 1.0}, "entropy": 3.05e-06}, "country": {"value": "Germany", "confidence": {"Germany": 0.993, "Estonia": 0.00404, "Finland": 0.0023}, "entropy": 0.0468}, "host_generic": {"value": "avian", "confidence": {"avian": 0.847, "poultry": 0.153}, "entropy": 0.428}}, "branch_attrs": {"mutations": {}}, "children": [{"name": "A/chicken/Germany_MV/AI00539/2021_9421b10442", "node_attrs": {"div": 0.00745, "num_date": {"value": 2021.032, "confidence": [2021.032, 2021.032], "inferred": false}, "region": {"value": "Europe", "confidence": {"Europe": 1.0}, "entropy": -1e-12}, "originator": {"value": "Landesamt fr Landwirtschaft Lebensmittelsicherheit und Fischerei LALLF"}, "ambig_present": {"value": "Present"}, "country": {"value": "Germany", "confidence": {"Germany": 1.0}, "entropy": -1e-12}, "reason_for_submission": {"value": "surveillance"}, "strain_name": {"value": "A/chicken/Germany-MV/AI00539/2021"}, "isl_subtype": {"value": "H5N8"}, "tri_ambig_count": {"value": "Zero"}, "isolate_submitter": {"value": "DE-GIR-FLI"}, "N_count": {"value": "Zero"}, "host_generic": {"value": "poultry", "confidence": {"poultry": 1.0}, "entropy": -1e-12}, "segment_lineage": {"value": "ea3"}, "N_present": {"value": "Absent"}, "genotype": {"value": "Not assigned"}, "bi_ambig_count": {"value": "One"}, "data_source": {"value": "GISAID"}, "isolate_hash": {"value": "9421b104428aedd55f54a819551b0337"}, "primary_identifier": {"value": "EPI_ISL_5095554"}, "ambig_positions_NT": {"value": "554"}, "tn_93_dist_d11": {"value": 0.0161}, "passage": {"value": "X"}, "ha_genetic_group": {"value": "2.3.4.4b"}, "host": {"value": "chicken"}}, "branch_attrs": {"mutations": {"nuc": ["T1248C"]}}}, {"name": "NODE_0000144", "node_attrs": {"div": 0.00687, "num_date": {"value": 2021.13, "confidence": [2021.004, 2021.168]}, "region": {"value": "Europe", "confidence": {"Europe": 1.0}, "entropy": 3.05e-06}, "country": {"value": "Estonia", "confidence": {"Estonia": 0.991, "Germany": 0.00654, "Finland": 0.00207}, "entropy": 0.0559}, "host_generic": {"value": "avian", "confidence": {"avian": 0.985, "poultry": 0.015}, "entropy": 0.0778}}, "branch_attrs": {"mutations": {}}, "children": [{"name": "A/mute_swan/Estonia/TA2106419-1_21VIR7512-3/2021_874c9c4f2d", "node_attrs": {"div": 0.00687, "num_date": {"value": 2021.171, "confidence": [2021.171, 2021.171], "inferred": false}, "region": {"value": "Europe", "confidence": {"Europe": 1.0}, "entropy": -1e-12}, "originator": {"value": "Estonian Veterinary and Food Laboratory"}, "ambig_present": {"value": "Absent"}, "country": {"value": "Estonia", "confidence": {"Estonia": 1.0}, "entropy": -1e-12}, "reason_for_submission": {"value": "surveillance"}, "strain_name": {"value": "A/mute_swan/Estonia/TA2106419-1_21VIR7512-3/2021"}, "isl_subtype": {"value": "H5N8"}, "tri_ambig_count": {"value": "Zero"}, "isolate_submitter": {"value": "IT-Leg-IZSVE"}, "N_count": {"value": "Zero"}, "host_generic": {"value": "avian", "confidence": {"avian": 1.0}, "entropy": -1e-12}, "segment_lineage": {"value": "ea3"}, "N_present": {"value": "Absent"}, "genotype": {"value": "Not assigned"}, "bi_ambig_count": {"value": "Zero"}, "data_source": {"value": "GISAID"}, "isolate_hash": {"value": "874c9c4f2d403af7c8d96bbc5345bdf9"}, "primary_identifier": {"value": "EPI_ISL_7778759"}, "tn_93_dist_d11": {"value": 0.0155}, "passage": {"value": "X"}, "ha_genetic_group": {"value": "2.3.4.4b"}, "host": {"value": "mute swan"}}, "branch_attrs": {"mutations": {}}}, {"name": "NODE_0000116", "node_attrs": {"div": 0.00687, "num_date": {"value": 2021.168, "confidence": [2021.078, 2021.171]}, "region": {"value": "Europe", "confidence": {"Europe": 1.0}, "entropy": 3.05e-06}, "country": {"value": "Estonia", "confidence": {"Estonia": 0.993, "Finland": 0.00481, "Germany": 0.00214}, "entropy": 0.0471}, "host_generic": {"value": "avian", "confidence": {"avian": 0.998, "poultry": 0.00213}, "entropy": 0.0152}}, "branch_attrs": {"mutations": {}}, "children": [{"name": "A/mute_swan/Estonia/TA2106615_21VIR7512-4/2021_2bafe0524c", "node_attrs": {"div": 0.00687, "num_date": {"value": 2021.171, "confidence": [2021.171, 2021.171], "inferred": false}, "region": {"value": "Europe", "confidence": {"Europe": 1.0}, "entropy": -1e-12}, "originator": {"value": "Estonian Veterinary and Food Laboratory"}, "ambig_present": {"value": "Absent"}, "country": {"value": "Estonia", "confidence": {"Estonia": 1.0}, "entropy": -1e-12}, "reason_for_submission": {"value": "surveillance"}, "strain_name": {"value": "A/mute_swan/Estonia/TA2106615_21VIR7512-4/2021"}, "isl_subtype": {"value": "H5N8"}, "tri_ambig_count": {"value": "Zero"}, "isolate_submitter": {"value": "IT-Leg-IZSVE"}, "N_count": {"value": "Zero"}, "host_generic": {"value": "avian", "confidence": {"avian": 1.0}, "entropy": -1e-12}, "segment_lineage": {"value": "ea3"}, "N_present": {"value": "Absent"}, "genotype": {"value": "Not assigned"}, "bi_ambig_count": {"value": "Zero"}, "data_source": {"value": "GISAID"}, "isolate_hash": {"value": "2bafe0524c8e1ed018f7acca366b9126"}, "primary_identifier": {"value": "EPI_ISL_7778760"}, "tn_93_dist_d11": {"value": 0.0155}, "passage": {"value": "X"}, "ha_genetic_group": {"value": "2.3.4.4b"}, "host": {"value": "mute swan"}}, "branch_attrs": {"mutations": {}}}, {"name": "NODE_0000117", "node_attrs": {"div": 0.00687, "num_date": {"value": 2021.349, "confidence": [2021.189, 2021.497]}, "region": {"value": "Europe", "confidence": {"Europe": 1.0}, "entropy": 3.05e-06}, "country": {"value": "Finland", "confidence": {"Finland": 0.516, "Estonia": 0.484}, "entropy": 0.694}, "host_generic": {"value": "avian", "confidence": {"avian": 0.999}, "entropy": 0.0074}}, "branch_attrs": {"mutations": {}}, "children": [{"name": "A/white-tailed_eagle/Finland/9257_21VIR7689-11/2021_3fda501b73", "node_attrs": {"div": 0.00687, "num_date": {"value": 2021.497, "confidence": [2021.497, 2021.497], "inferred": false}, "region": {"value": "Europe", "confidence": {"Europe": 1.0}, "entropy": -1e-12}, "originator": {"value": "Finnish Food Authority"}, "ambig_present": {"value": "Absent"}, "country": {"value": "Finland", "confidence": {"Finland": 1.0}, "entropy": -1e-12}, "reason_for_submission": {"value": "surveillance"}, "strain_name": {"value": "A/white-tailed_eagle/Finland/9257_21VIR7689-11/2021"}, "isl_subtype": {"value": "H5N8"}, "tri_ambig_count": {"value": "Zero"}, "isolate_submitter": {"value": "IT-Leg-IZSVE"}, "N_count": {"value": "Zero"}, "host_generic": {"value": "avian", "confidence": {"avian": 1.0}, "entropy": -1e-12}, "segment_lineage": {"value": "ea3"}, "N_present": {"value": "Absent"}, "genotype": {"value": "Not assigned"}, "bi_ambig_count": {"value": "Zero"}, "data_source": {"value": "GISAID"}, "isolate_hash": {"value": "3fda501b73c753a0af5070dde46d4383"}, "primary_identifier": {"value": "EPI_ISL_7778764"}, "tn_93_dist_d11": {"value": 0.0155}, "passage": {"value": "X"}, "ha_genetic_group": {"value": "2.3.4.4b"}, "host": {"value": "eagle"}}, "branch_attrs": {"mutations": {}}}, {"name": "NODE_0000119", "node_attrs": {"div": 0.00687, "num_date": {"value": 2021.482, "confidence": [2021.313, 2021.582]}, "region": {"value": "Europe", "confidence": {"Europe": 1.0}, "entropy": 3.03e-06}, "country": {"value": "Finland", "confidence": {"Finland": 0.516, "Estonia": 0.484}, "entropy": 0.694}, "host_generic": {"value": "avian", "confidence": {"avian": 0.999}, "entropy": 0.00613}}, "branch_attrs": {"mutations": {}}, "children": [{"name": "A/eagle_owl/Estonia/TA2122239_21VIR10433-10/2021_f87b35c266", "node_attrs": {"div": 0.00859, "num_date": {"value": 2021.716, "confidence": [2021.716, 2021.716], "inferred": false}, "region": {"value": "Europe", "confidence": {"Europe": 1.0}, "entropy": -1e-12}, "originator": {"value": "Estonian Veterinary and Food Laboratory"}, "ambig_present": {"value": "Absent"}, "country": {"value": "Estonia", "confidence": {"Estonia": 1.0}, "entropy": -1e-12}, "reason_for_submission": {"value": "surveillance"}, "strain_name": {"value": "A/Eagle_owl/Estonia/TA2122239_21VIR10433-10/2021"}, "isl_subtype": {"value": "H5N8"}, "tri_ambig_count": {"value": "Zero"}, "isolate_submitter": {"value": "IT-Leg-IZSVE"}, "N_count": {"value": "Zero"}, "host_generic": {"value": "avian", "confidence": {"avian": 1.0}, "entropy": -1e-12}, "segment_lineage": {"value": "ea3"}, "N_present": {"value": "Absent"}, "genotype": {"value": "Not assigned"}, "bi_ambig_count": {"value": "Zero"}, "data_source": {"value": "GISAID"}, "isolate_hash": {"value": "f87b35c266d98648ff6694c8a59f4366"}, "primary_identifier": {"value": "EPI_ISL_7778753"}, "tn_93_dist_d11": {"value": 0.0173}, "passage": {"value": "X"}, "ha_genetic_group": {"value": "2.3.4.4b"}, "host": {"value": "eagle-owl"}}, "branch_attrs": {"mutations": {"nuc": ["G360A", "G996A", "C1404A"]}}}, {"name": "A/whooper_swan/Finland/9906_21VIR7689-14/2021_4894d64755", "node_attrs": {"div": 0.00687, "num_date": {"value": 2021.582, "confidence": [2021.582, 2021.582], "inferred": false}, "region": {"value": "Europe", "confidence": {"Europe": 1.0}, "entropy": -1e-12}, "originator": {"value": "Finnish Food Authority"}, "ambig_present": {"value": "Absent"}, "country": {"value": "Finland", "confidence": {"Finland": 1.0}, "entropy": -1e-12}, "reason_for_submission": {"value": "surveillance"}, "strain_name": {"value": "A/whooper_swan/Finland/9906_21VIR7689-14/2021"}, "isl_subtype": {"value": "H5N8"}, "tri_ambig_count": {"value": "Zero"}, "isolate_submitter": {"value": "IT-Leg-IZSVE"}, "N_count": {"value": "Zero"}, "host_generic": {"value": "avian", "confidence": {"avian": 1.0}, "entropy": -1e-12}, "segment_lineage": {"value": "ea3"}, "N_present": {"value": "Absent"}, "genotype": {"value": "Not assigned"}, "bi_ambig_count": {"value": "Zero"}, "data_source": {"value": "GISAID"}, "isolate_hash": {"value": "4894d647552f291d1be6280af5fcb28a"}, "primary_identifier": {"value": "EPI_ISL_7778767"}, "tn_93_dist_d11": {"value": 0.0155}, "passage": {"value": "X"}, "ha_genetic_group": {"value": "2.3.4.4b"}, "host": {"value": "common whooper"}}, "branch_attrs": {"mutations": {}}}]}]}]}]}]}]}]}, {"name": "NODE_0000149", "node_attrs": {"div": 0.0063, "num_date": {"value": 2020.833, "confidence": [2020.808, 2020.919]}, "region": {"value": "Europe", "confidence": {"Europe": 1.0}, "entropy": 3.05e-06}, "country": {"value": "Germany", "confidence": {"Germany": 1.0}, "entropy": 0.00142}, "host_generic": {"value": "avian", "confidence": {"avian": 0.853, "poultry": 0.147}, "entropy": 0.418}}, "branch_attrs": {"mutations": {}}, "children": [{"name": "NODE_0000862", "node_attrs": {"div": 0.00745, "num_date": {"value": 2020.944, "confidence": [2020.868, 2021.072]}, "region": {"value": "Europe", "confidence": {"Europe": 1.0}, "entropy": 3.05e-06}, "country": {"value": "Germany", "confidence": {"Germany": 0.998, "Estonia": 0.00168}, "entropy": 0.0152}, "host_generic": {"value": "avian", "confidence": {"avian": 0.912, "poultry": 0.0881}, "entropy": 0.298}, "confidence": {"value": 90.6}}, "branch_attrs": {"mutations": {"nuc": ["T11C", "C1398T"], "HA-SigPep": ["I4T"]}, "labels": {"aa": "HA-SigPep: I4T"}}, "children": [{"name": "A/mute_swan/Estonia/TA2106241_21VIR7512-2/2021_ce950184a5", "node_attrs": {"div": 0.00859, "num_date": {"value": 2021.166, "confidence": [2021.166, 2021.166], "inferred": false}, "region": {"value": "Europe", "confidence": {"Europe": 1.0}, "entropy": -1e-12}, "originator": {"value": "Estonian Veterinary and Food Laboratory"}, "ambig_present": {"value": "Absent"}, "country": {"value": "Estonia", "confidence": {"Estonia": 1.0}, "entropy": -1e-12}, "reason_for_submission": {"value": "surveillance"}, "strain_name": {"value": "A/mute_swan/Estonia/TA2106241_21VIR7512-2/2021"}, "isl_subtype": {"value": "H5N8"}, "tri_ambig_count": {"value": "Zero"}, "isolate_submitter": {"value": "IT-Leg-IZSVE"}, "N_count": {"value": "Zero"}, "host_generic": {"value": "avian", "confidence": {"avian": 1.0}, "entropy": -1e-12}, "segment_lineage": {"value": "ea3"}, "N_present": {"value": "Absent"}, "genotype": {"value": "Not assigned"}, "bi_ambig_count": {"value": "Zero"}, "data_source": {"value": "GISAID"}, "isolate_hash": {"value": "ce950184a5ccfbb352ce5def56679ca5"}, "primary_identifier": {"value": "EPI_ISL_7778758"}, "tn_93_dist_d11": {"value": 0.0173}, "passage": {"value": "X"}, "ha_genetic_group": {"value": "2.3.4.4b"}, "host": {"value": "mute swan"}}, "branch_attrs": {"mutations": {"nuc": ["T306C", "G1007A"], "HA": ["S320N"]}, "labels": {"aa": "HA: S320N"}}}, {"name": "NODE_0000097", "node_attrs": {"div": 0.00745, "num_date": {"value": 2020.961, "confidence": [2020.89, 2021.085]}, "region": {"value": "Europe", "confidence": {"Europe": 1.0}, "entropy": 3.03e-06}, "country": {"value": "Germany", "confidence": {"Germany": 1.0}, "entropy": 0.00012}, "host_generic": {"value": "avian", "confidence": {"avian": 0.84, "poultry": 0.16}, "entropy": 0.44}}, "branch_attrs": {"mutations": {}}, "children": [{"name": "A/chicken/Germany_SN/AI02353/2021_4b5c95470e", "node_attrs": {"div": 0.0103, "num_date": {"value": 2021.174, "confidence": [2021.174, 2021.174], "inferred": false}, "region": {"value": "Europe", "confidence": {"Europe": 1.0}, "entropy": -1e-12}, "originator": {"value": "Landesuntersuchungsanstalt fr das Gesundheits und Veterinrwesen Sachsen"}, "ambig_present": {"value": "Present"}, "country": {"value": "Germany", "confidence": {"Germany": 1.0}, "entropy": -1e-12}, "reason_for_submission": {"value": "surveillance"}, "strain_name": {"value": "A/chicken/Germany-SN/AI02353/2021"}, "isl_subtype": {"value": "H5N8"}, "tri_ambig_count": {"value": "Zero"}, "isolate_submitter": {"value": "DE-GIR-FLI"}, "N_count": {"value": "Zero"}, "host_generic": {"value": "poultry", "confidence": {"poultry": 1.0}, "entropy": -1e-12}, "segment_lineage": {"value": "ea3"}, "N_present": {"value": "Absent"}, "genotype": {"value": "Not assigned"}, "bi_ambig_count": {"value": "One"}, "data_source": {"value": "GISAID"}, "isolate_hash": {"value": "4b5c95470e853d5bac6a3b9a0a1a7902"}, "primary_identifier": {"value": "EPI_ISL_5116093"}, "ambig_positions_NT": {"value": "554"}, "tn_93_dist_d11": {"value": 0.0191}, "passage": {"value": "X"}, "ha_genetic_group": {"value": "2.3.4.4b"}, "host": {"value": "chicken"}}, "branch_attrs": {"mutations": {"nuc": ["A15G", "C240T", "C261T", "C510T", "A1563G"]}}}, {"name": "A/peregrine_falcon/Germany_MV/2024AI00040/2021_bfff5a8192", "node_attrs": {"div": 0.00859, "num_date": {"value": 2021.155, "confidence": [2021.155, 2021.155], "inferred": false}, "internal_date": {"value": "2025-23"}, "region": {"value": "Europe", "confidence": {"Europe": 1.0}, "entropy": -1e-12}, "originator": {"value": "FriedrichLoefflerInstitut"}, "ambig_present": {"value": "Present"}, "country": {"value": "Germany", "confidence": {"Germany": 1.0}, "entropy": -1e-12}, "reason_for_submission": {"value": "surveillance"}, "strain_name": {"value": "A/Peregrine Falcon/Germany-MV/2024AI00040/2021"}, "isl_subtype": {"value": "H5N2"}, "tri_ambig_count": {"value": "Zero"}, "isolate_submitter": {"value": "import"}, "N_count": {"value": "Zero"}, "host_generic": {"value": "avian", "confidence": {"avian": 1.0}, "entropy": -1e-12}, "segment_lineage": {"value": "ea3"}, "N_present": {"value": "Absent"}, "genotype": {"value": "Not assigned"}, "bi_ambig_count": {"value": "Two"}, "data_source": {"value": "GISAID"}, "isolate_hash": {"value": "bfff5a81928db654956138b182364858"}, "primary_identifier": {"value": "EPI_ISL_19893299"}, "ambig_positions_NT": {"value": "250 / 1055"}, "tn_93_dist_d11": {"value": 0.0173}, "passage": {"value": "OR"}, "ha_genetic_group": {"value": "2.3.4.4b"}, "host": {"value": "peregrine falcon"}}, "branch_attrs": {"mutations": {"nuc": ["C399T", "C1404T"]}}}]}]}, {"name": "NODE_0000122", "node_attrs": {"div": 0.0063, "num_date": {"value": 2020.843, "confidence": [2020.771, 2020.922]}, "region": {"value": "Europe", "confidence": {"Europe": 1.0}, "entropy": 3.05e-06}, "country": {"value": "Germany", "confidence": {"Germany": 0.99, "Poland": 0.00938}, "entropy": 0.0551}, "host_generic": {"value": "poultry", "confidence": {"poultry": 0.844, "avian": 0.156}, "entropy": 0.433}}, "branch_attrs": {"mutations": {}}, "children": [{"name": "A/chicken/Poland/474/2020_b8eaf6272b", "node_attrs": {"div": 0.0063, "num_date": {"value": 2020.922, "confidence": [2020.922, 2020.922], "inferred": false}, "region": {"value": "Europe", "confidence": {"Europe": 1.0}, "entropy": -1e-12}, "originator": {"value": "National Veterinary Research Institut Poland PIWetPIB"}, "ambig_present": {"value": "Absent"}, "country": {"value": "Poland", "confidence": {"Poland": 1.0}, "entropy": -1e-12}, "reason_for_submission": {"value": "surveillance"}, "strain_name": {"value": "A/chicken/Poland/474/2020(H5N8)"}, "isl_subtype": {"value": "H5N8"}, "tri_ambig_count": {"value": "Zero"}, "isolate_submitter": {"value": "PL-Pul-PIWET"}, "N_count": {"value": "Zero"}, "host_generic": {"value": "poultry", "confidence": {"poultry": 1.0}, "entropy": -1e-12}, "segment_lineage": {"value": "ea3"}, "N_present": {"value": "Absent"}, "genotype": {"value": "Not assigned"}, "bi_ambig_count": {"value": "Zero"}, "data_source": {"value": "GISAID"}, "isolate_hash": {"value": "b8eaf6272b0936b86aaaa5a720a209f8"}, "primary_identifier": {"value": "EPI_ISL_846601"}, "tn_93_dist_d11": {"value": 0.0149}, "passage": {"value": "X"}, "ha_genetic_group": {"value": "2.3.4.4b"}, "host": {"value": "chicken"}}, "branch_attrs": {"mutations": {}}}, {"name": "NODE_0000124", "node_attrs": {"div": 0.0063, "num_date": {"value": 2020.881, "confidence": [2020.821, 2020.964]}, "region": {"value": "Europe", "confidence": {"Europe": 1.0}, "entropy": 3.07e-06}, "country": {"value": "Germany", "confidence": {"Germany": 1.0}, "entropy": 0.00222}, "host_generic": {"value": "poultry", "confidence": {"poultry": 0.884, "avian": 0.116}, "entropy": 0.358}}, "branch_attrs": {"mutations": {}}, "children": [{"name": "NODE_0000872", "node_attrs": {"div": 0.00687, "num_date": {"value": 2021.029, "confidence": [2020.904, 2021.08]}, "region": {"value": "Europe", "confidence": {"Europe": 1.0}, "entropy": 3.03e-06}, "country": {"value": "Germany", "confidence": {"Germany": 0.998, "Lithuania": 0.00117}, "entropy": 0.0144}, "host_generic": {"value": "poultry", "confidence": {"poultry": 0.832, "avian": 0.168}, "entropy": 0.453}, "confidence": {"value": 10.6}}, "branch_attrs": {"mutations": {"nuc": ["G90A"]}}, "children": [{"name": "A/swan/Lithuania/1298PG1_21VIR2606-3/2021_33de8e650a", "node_attrs": {"div": 0.00802, "num_date": {"value": 2021.155, "confidence": [2021.155, 2021.155], "inferred": false}, "region": {"value": "Europe", "confidence": {"Europe": 1.0}, "entropy": -1e-12}, "originator": {"value": "Istituto Zooprofilattico Sperimentale delle Venezie EU/OIE/Reference Laboratory and FAO Reference Centre for AI and ND"}, "ambig_present": {"value": "Absent"}, "country": {"value": "Lithuania", "confidence": {"Lithuania": 1.0}, "entropy": -1e-12}, "reason_for_submission": {"value": "surveillance"}, "strain_name": {"value": "A/swan/Lithuania/1298PG1_21VIR2606-3/2021"}, "isl_subtype": {"value": "H5N8"}, "tri_ambig_count": {"value": "Zero"}, "isolate_submitter": {"value": "IT-Leg-IZSVE"}, "N_count": {"value": "Zero"}, "host_generic": {"value": "avian", "confidence": {"avian": 1.0}, "entropy": -1e-12}, "segment_lineage": {"value": "ea3"}, "N_present": {"value": "Absent"}, "genotype": {"value": "Not assigned"}, "bi_ambig_count": {"value": "Zero"}, "data_source": {"value": "GISAID"}, "isolate_hash": {"value": "33de8e650aab4cf118d8e184e6b037d8"}, "primary_identifier": {"value": "EPI_ISL_1719910"}, "tn_93_dist_d11": {"value": 0.0167}, "passage": {"value": "OR"}, "ha_genetic_group": {"value": "2.3.4.4b"}, "host": {"value": "swan"}}, "branch_attrs": {"mutations": {"nuc": ["A516G", "G1552A"], "HA": ["E502K"]}, "labels": {"aa": "HA: E502K"}}}, {"name": "A/chicken/Germany_SH/AI02562/2021_86ce76e8ec", "node_attrs": {"div": 0.00802, "num_date": {"value": 2021.19, "confidence": [2021.19, 2021.19], "inferred": false}, "region": {"value": "Europe", "confidence": {"Europe": 1.0}, "entropy": -1e-12}, "originator": {"value": "Landeslabor SchleswigHolstein"}, "ambig_present": {"value": "Absent"}, "country": {"value": "Germany", "confidence": {"Germany": 1.0}, "entropy": -1e-12}, "reason_for_submission": {"value": "surveillance"}, "strain_name": {"value": "A/chicken/Germany-SH/AI02562/2021"}, "isl_subtype": {"value": "H5N8"}, "tri_ambig_count": {"value": "Zero"}, "isolate_submitter": {"value": "DE-GIR-FLI"}, "N_count": {"value": "Zero"}, "host_generic": {"value": "poultry", "confidence": {"poultry": 1.0}, "entropy": -1e-12}, "segment_lineage": {"value": "ea3"}, "N_present": {"value": "Absent"}, "genotype": {"value": "Not assigned"}, "bi_ambig_count": {"value": "Zero"}, "data_source": {"value": "GISAID"}, "isolate_hash": {"value": "86ce76e8ec05f5158c4252e530a826eb"}, "primary_identifier": {"value": "EPI_ISL_5123847"}, "tn_93_dist_d11": {"value": 0.0167}, "passage": {"value": "X"}, "ha_genetic_group": {"value": "2.3.4.4b"}, "host": {"value": "chicken"}}, "branch_attrs": {"mutations": {"nuc": ["A640G", "T795C"], "HA": ["I198V"]}, "labels": {"aa": "HA: I198V"}}}]}, {"name": "NODE_0000126", "node_attrs": {"div": 0.0063, "num_date": {"value": 2020.901, "confidence": [2020.85, 2020.967]}, "region": {"value": "Europe", "confidence": {"Europe": 1.0}, "entropy": 3.07e-06}, "country": {"value": "Germany", "confidence": {"Germany": 1.0}, "entropy": 0.00116}, "host_generic": {"value": "poultry", "confidence": {"poultry": 0.923, "avian": 0.0773}, "entropy": 0.272}}, "branch_attrs": {"mutations": {}}, "children": [{"name": "NODE_0000127", "node_attrs": {"div": 0.0063, "num_date": {"value": 2021.119, "confidence": [2020.945, 2021.125]}, "region": {"value": "Europe", "confidence": {"Europe": 1.0}, "entropy": 3.03e-06}, "country": {"value": "Germany", "confidence": {"Germany": 0.991, "Denmark": 0.00874}, "entropy": 0.0515}, "host_generic": {"value": "poultry", "confidence": {"poultry": 0.864, "avian": 0.136}, "entropy": 0.397}}, "branch_attrs": {"mutations": {}}, "children": [{"name": "A/chicken/Germany_NI/AI02412/2021_5558414bb6", "node_attrs": {"div": 0.00687, "num_date": {"value": 2021.185, "confidence": [2021.185, 2021.185], "inferred": false}, "region": {"value": "Europe", "confidence": {"Europe": 1.0}, "entropy": -1e-12}, "originator": {"value": "Lebensmittel und Veterinrinstitut Oldenburg  Standort Veterinrinstitut"}, "ambig_present": {"value": "Present"}, "country": {"value": "Germany", "confidence": {"Germany": 1.0}, "entropy": -1e-12}, "reason_for_submission": {"value": "surveillance"}, "strain_name": {"value": "A/chicken/Germany-NI/AI02412/2021"}, "isl_subtype": {"value": "H5N8"}, "tri_ambig_count": {"value": "Zero"}, "isolate_submitter": {"value": "DE-GIR-FLI"}, "N_count": {"value": "Zero"}, "host_generic": {"value": "poultry", "confidence": {"poultry": 1.0}, "entropy": -1e-12}, "segment_lineage": {"value": "ea3"}, "N_present": {"value": "Absent"}, "genotype": {"value": "Not assigned"}, "bi_ambig_count": {"value": "One"}, "data_source": {"value": "GISAID"}, "isolate_hash": {"value": "5558414bb69160effbb12f2e2792d19a"}, "primary_identifier": {"value": "EPI_ISL_5143554"}, "ambig_positions_NT": {"value": "554"}, "tn_93_dist_d11": {"value": 0.0155}, "passage": {"value": "X"}, "ha_genetic_group": {"value": "2.3.4.4b"}, "host": {"value": "chicken"}}, "branch_attrs": {"mutations": {"nuc": ["T1008A"], "HA": ["S320R"]}, "labels": {"aa": "HA: S320R"}}}, {"name": "A/great_black-backed_gull/Denmark/16883-1_01/2021_ced3998053", "node_attrs": {"div": 0.0063, "num_date": {"value": 2021.125, "confidence": [2021.125, 2021.125], "inferred": false}, "internal_date": {"value": "2024-27"}, "region": {"value": "Europe", "confidence": {"Europe": 1.0}, "entropy": -1e-12}, "originator": {"value": "Statens Serum Institut"}, "ambig_present": {"value": "Absent"}, "country": {"value": "Denmark", "confidence": {"Denmark": 1.0}, "entropy": -1e-12}, "reason_for_submission": {"value": "surveillance"}, "strain_name": {"value": "A/great_black-backed_gull/Denmark/16883-1.01/2021"}, "isl_subtype": {"value": "H5N8"}, "tri_ambig_count": {"value": "Zero"}, "isolate_submitter": {"value": "DK-Cop-SSI"}, "N_count": {"value": "Zero"}, "host_generic": {"value": "avian", "confidence": {"avian": 1.0}, "entropy": -1e-12}, "segment_lineage": {"value": "ea3"}, "N_present": {"value": "Absent"}, "genotype": {"value": "Not assigned"}, "bi_ambig_count": {"value": "Zero"}, "data_source": {"value": "GISAID"}, "isolate_hash": {"value": "ced3998053bae6132718804b9158772c"}, "primary_identifier": {"value": "EPI_ISL_19237896"}, "tn_93_dist_d11": {"value": 0.0149}, "passage": {"value": "X"}, "ha_genetic_group": {"value": "2.3.4.4b"}, "host": {"value": "great black-backed gull"}}, "branch_attrs": {"mutations": {}}}]}, {"name": "NODE_0000128", "node_attrs": {"div": 0.0063, "num_date": {"value": 2020.929, "confidence": [2020.869, 2020.968]}, "region": {"value": "Europe", "confidence": {"Europe": 1.0}, "entropy": 3.05e-06}, "country": {"value": "Germany", "confidence": {"Germany": 1.0}, "entropy": 0.000691}, "host_generic": {"value": "poultry", "confidence": {"poultry": 0.961, "avian": 0.0388}, "entropy": 0.164}}, "branch_attrs": {"mutations": {}}, "children": [{"name": "A/turkey/Germany_NI/AI02943/2021_9facba90f9", "node_attrs": {"div": 0.00745, "num_date": {"value": 2021.201, "confidence": [2021.201, 2021.201], "inferred": false}, "region": {"value": "Europe", "confidence": {"Europe": 1.0}, "entropy": -1e-12}, "originator": {"value": "Lebensmittel und Veterinrinstitut Oldenburg  Standort Veterinrinstitut"}, "ambig_present": {"value": "Present"}, "country": {"value": "Germany", "confidence": {"Germany": 1.0}, "entropy": -1e-12}, "reason_for_submission": {"value": "surveillance"}, "strain_name": {"value": "A/turkey/Germany-NI/AI02943/2021"}, "isl_subtype": {"value": "H5N8"}, "tri_ambig_count": {"value": "Zero"}, "isolate_submitter": {"value": "DE-GIR-FLI"}, "N_count": {"value": "Zero"}, "host_generic": {"value": "poultry", "confidence": {"poultry": 1.0}, "entropy": -1e-12}, "segment_lineage": {"value": "ea3"}, "N_present": {"value": "Absent"}, "genotype": {"value": "Not assigned"}, "bi_ambig_count": {"value": "Two"}, "data_source": {"value": "GISAID"}, "isolate_hash": {"value": "9facba90f949cf1a160fda175b098651"}, "primary_identifier": {"value": "EPI_ISL_5134658"}, "ambig_positions_NT": {"value": "235 / 554"}, "tn_93_dist_d11": {"value": 0.0161}, "passage": {"value": "X"}, "ha_genetic_group": {"value": "2.3.4.4b"}, "host": {"value": "turkey"}}, "branch_attrs": {"mutations": {"nuc": ["A303G", "A568G"], "HA": ["I174V"]}, "labels": {"aa": "HA: I174V"}}}, {"name": "NODE_0000129", "node_attrs": {"div": 0.0063, "num_date": {"value": 2020.943, "confidence": [2020.881, 2020.977]}, "region": {"value": "Europe", "confidence": {"Europe": 1.0}, "entropy": 3.09e-06}, "country": {"value": "Germany", "confidence": {"Germany": 0.996, "Denmark": 0.00319}, "entropy": 0.0278}, "host_generic": {"value": "poultry", "confidence": {"poultry": 0.901, "avian": 0.0989}, "entropy": 0.323}}, "branch_attrs": {"mutations": {}}, "children": [{"name": "NODE_0000130", "node_attrs": {"div": 0.0063, "num_date": {"value": 2020.961, "confidence": [2020.898, 2021.07]}, "region": {"value": "Europe", "confidence": {"Europe": 1.0}, "entropy": 6.68e-06}, "country": {"value": "Germany", "confidence": {"Germany": 0.648, "Denmark": 0.292, "Belgium": 0.0369, "Netherlands": 0.0164, "United Kingdom": 0.00252, "Poland": 0.00121}, "entropy": 0.876}, "host_generic": {"value": "poultry", "confidence": {"poultry": 0.984, "avian": 0.0161}, "entropy": 0.0826}}, "branch_attrs": {"mutations": {}}, "children": [{"name": "A/chicken/Denmark/17292-1_01/2021_17fd1164c8", "node_attrs": {"div": 0.00745, "num_date": {"value": 2021.166, "confidence": [2021.166, 2021.166], "inferred": false}, "internal_date": {"value": "2024-27"}, "region": {"value": "Europe", "confidence": {"Europe": 1.0}, "entropy": -1e-12}, "originator": {"value": "Statens Serum Institut"}, "ambig_present": {"value": "Absent"}, "country": {"value": "Denmark", "confidence": {"Denmark": 1.0}, "entropy": -1e-12}, "reason_for_submission": {"value": "surveillance"}, "strain_name": {"value": "A/chicken/Denmark/17292-1.01/2021"}, "isl_subtype": {"value": "H5N8"}, "tri_ambig_count": {"value": "Zero"}, "isolate_submitter": {"value": "DK-Cop-SSI"}, "N_count": {"value": "Zero"}, "host_generic": {"value": "poultry", "confidence": {"poultry": 1.0}, "entropy": -1e-12}, "segment_lineage": {"value": "ea3"}, "N_present": {"value": "Absent"}, "genotype": {"value": "Not assigned"}, "bi_ambig_count": {"value": "Zero"}, "data_source": {"value": "GISAID"}, "isolate_hash": {"value": "17fd1164c8821cb7fd0cb76dd980a854"}, "primary_identifier": {"value": "EPI_ISL_19237893"}, "tn_93_dist_d11": {"value": 0.0161}, "passage": {"value": "X"}, "ha_genetic_group": {"value": "2.3.4.4b"}, "host": {"value": "chicken"}}, "branch_attrs": {"mutations": {"nuc": ["G1284A", "C1671T"]}}}, {"name": "NODE_0000856", "node_attrs": {"div": 0.0109, "num_date": {"value": 2021.631, "confidence": [2021.572, 2021.662]}, "region": {"value": "Europe", "confidence": {"Europe": 1.0}, "entropy": 3.4e-10}, "country": {"value": "Belgium", "confidence": {"Belgium": 1.0}, "entropy": 0.000153}, "host_generic": {"value": "poultry", "confidence": {"poultry": 0.999, "avian": 0.00139}, "entropy": 0.0105}, "confidence": {"value": 99.7}}, "branch_attrs": {"mutations": {"nuc": ["G207A", "A807C", "A1019-", "A1020-", "A1021-", "A1022G", "G1023A", "G1025A", "A1026G", "A1031G", "-1033A", "-1034A", "-1035A", "A1305G"], "HA": ["E324X", "K325X", "R326K", "K328R", "-329K"]}, "labels": {"aa": "HA: E324X, K325X, R326K, K328R, -329K"}}, "children": [{"name": "A/gallus_gallus/Belgium/11644/2021_7595eb9a5d", "node_attrs": {"div": 0.0109, "num_date": {"value": 2021.689, "confidence": [2021.689, 2021.689], "inferred": false}, "region": {"value": "Europe", "confidence": {"Europe": 1.0}, "entropy": -1e-12}, "originator": {"value": "Sciensano  Animal Infectious Diseases"}, "ambig_present": {"value": "Absent"}, "country": {"value": "Belgium", "confidence": {"Belgium": 1.0}, "entropy": -1e-12}, "reason_for_submission": {"value": "surveillance"}, "strain_name": {"value": "A/Gallus_gallus/Belgium/11644/2021"}, "isl_subtype": {"value": "H5N8"}, "tri_ambig_count": {"value": "Zero"}, "N_count": {"value": "Zero"}, "host_generic": {"value": "poultry", "confidence": {"poultry": 1.0}, "entropy": -1e-12}, "segment_lineage": {"value": "ea3"}, "N_present": {"value": "Absent"}, "genotype": {"value": "Not assigned"}, "bi_ambig_count": {"value": "Zero"}, "data_source": {"value": "GISAID"}, "isolate_hash": {"value": "7595eb9a5d24eae015a8a817985b4b99"}, "primary_identifier": {"value": "EPI_ISL_7624142"}, "tn_93_dist_d11": {"value": 0.0185}, "passage": {"value": "E1"}, "ha_genetic_group": {"value": "2.3.4.4b"}, "host": {"value": "chicken"}}, "branch_attrs": {"mutations": {}}}, {"name": "A/chicken/Luxembourg/21168413/2021_7369394e64", "node_attrs": {"div": 0.0115, "num_date": {"value": 2021.673, "confidence": [2021.673, 2021.673], "inferred": false}, "region": {"value": "Europe", "confidence": {"Europe": 1.0}, "entropy": -1e-12}, "originator": {"value": "Laboratoire de Mdecine vtrinaire de l'Etat"}, "ambig_present": {"value": "Present"}, "country": {"value": "Luxembourg", "confidence": {"Luxembourg": 1.0}, "entropy": -1e-12}, "reason_for_submission": {"value": "surveillance"}, "strain_name": {"value": "A/chicken/Luxembourg/21168413/2021"}, "isl_subtype": {"value": "H5N8"}, "tri_ambig_count": {"value": "Zero"}, "isolate_submitter": {"value": "LU-ESA-LIH"}, "N_count": {"value": "Zero"}, "host_generic": {"value": "poultry", "confidence": {"poultry": 1.0}, "entropy": -1e-12}, "segment_lineage": {"value": "ea3"}, "N_present": {"value": "Absent"}, "genotype": {"value": "Not assigned"}, "bi_ambig_count": {"value": "One"}, "data_source": {"value": "GISAID"}, "isolate_hash": {"value": "7369394e64615c4ca6436da7ccc37c7a"}, "primary_identifier": {"value": "EPI_ISL_5049590"}, "ambig_positions_NT": {"value": "306"}, "tn_93_dist_d11": {"value": 0.0192}, "passage": {"value": "X"}, "ha_genetic_group": {"value": "2.3.4.4b"}, "host": {"value": "chicken"}}, "branch_attrs": {"mutations": {"nuc": ["T1227C"]}}}, {"name": "A/gallus_gallus/Belgium/11372_0001/2021_e249c2c838", "node_attrs": {"div": 0.0109, "num_date": {"value": 2021.664, "confidence": [2021.664, 2021.664], "inferred": false}, "region": {"value": "Europe", "confidence": {"Europe": 1.0}, "entropy": -1e-12}, "originator": {"value": "Sciensano  Animal Infectious Diseases"}, "ambig_present": {"value": "Absent"}, "country": {"value": "Belgium", "confidence": {"Belgium": 1.0}, "entropy": -1e-12}, "reason_for_submission": {"value": "surveillance"}, "strain_name": {"value": "A/Gallus_gallus/Belgium/11372_0001/2021"}, "isl_subtype": {"value": "H5N8"}, "tri_ambig_count": {"value": "Zero"}, "N_count": {"value": "Zero"}, "host_generic": {"value": "poultry", "confidence": {"poultry": 1.0}, "entropy": -1e-12}, "segment_lineage": {"value": "ea3"}, "N_present": {"value": "Absent"}, "genotype": {"value": "Not assigned"}, "bi_ambig_count": {"value": "Zero"}, "data_source": {"value": "GISAID"}, "isolate_hash": {"value": "e249c2c838a2681fdd202db92808105c"}, "primary_identifier": {"value": "EPI_ISL_9250718"}, "tn_93_dist_d11": {"value": 0.0185}, "passage": {"value": "E1"}, "ha_genetic_group": {"value": "2.3.4.4b"}, "host": {"value": "chicken"}}, "branch_attrs": {"mutations": {}}}, {"name": "A/meleagris_gallopavo/Belgium/11293_001/2021_03670db9cf", "node_attrs": {"div": 0.0109, "num_date": {"value": 2021.662, "confidence": [2021.662, 2021.662], "inferred": false}, "region": {"value": "Europe", "confidence": {"Europe": 1.0}, "entropy": -1e-12}, "originator": {"value": "Sciensano  Animal Infectious Diseases"}, "ambig_present": {"value": "Absent"}, "country": {"value": "Belgium", "confidence": {"Belgium": 1.0}, "entropy": -1e-12}, "reason_for_submission": {"value": "surveillance"}, "strain_name": {"value": "A/Meleagris gallopavo/Belgium/11293_001/2021"}, "isl_subtype": {"value": "H5N8"}, "tri_ambig_count": {"value": "Zero"}, "N_count": {"value": "Zero"}, "host_generic": {"value": "avian", "confidence": {"avian": 1.0}, "entropy": -1e-12}, "segment_lineage": {"value": "ea3"}, "N_present": {"value": "Absent"}, "genotype": {"value": "Not assigned"}, "bi_ambig_count": {"value": "Zero"}, "data_source": {"value": "GISAID"}, "isolate_hash": {"value": "03670db9cf5adf01669b56ab56921d80"}, "primary_identifier": {"value": "EPI_ISL_4396748"}, "tn_93_dist_d11": {"value": 0.0185}, "passage": {"value": "E1"}, "ha_genetic_group": {"value": "2.3.4.4b"}, "host": {"value": "wild turkey"}}, "branch_attrs": {"mutations": {}}}]}]}, {"name": "NODE_0000132", "node_attrs": {"div": 0.0063, "num_date": {"value": 2020.952, "confidence": [2020.892, 2020.992]}, "region": {"value": "Europe", "confidence": {"Europe": 1.0}, "entropy": 3.07e-06}, "country": {"value": "Germany", "confidence": {"Germany": 0.997, "Czech Republic": 0.0021}, "entropy": 0.0247}, "host_generic": {"value": "avian", "confidence": {"avian": 0.813, "poultry": 0.187}, "entropy": 0.482}}, "branch_attrs": {"mutations": {}}, "children": [{"name": "NODE_0000134", "node_attrs": {"div": 0.0063, "num_date": {"value": 2020.966, "confidence": [2020.901, 2021.013]}, "region": {"value": "Europe", "confidence": {"Europe": 1.0}, "entropy": 3.03e-06}, "country": {"value": "Germany", "confidence": {"Germany": 0.644, "Czech Republic": 0.274, "Estonia": 0.0697, "Austria": 0.00369, "Poland": 0.00343, "Italy": 0.0012}, "entropy": 0.911}, "host_generic": {"value": "avian", "confidence": {"avian": 0.983, "poultry": 0.0167}, "entropy": 0.0851}}, "branch_attrs": {"mutations": {}}, "children": [{"name": "A/Guinea_fowl/Estonia/TA2104719_21VIR7512-9/2021_03b7cddeff", "node_attrs": {"div": 0.00687, "num_date": {"value": 2021.133, "confidence": [2021.133, 2021.133], "inferred": false}, "region": {"value": "Europe", "confidence": {"Europe": 1.0}, "entropy": -1e-12}, "originator": {"value": "Estonian Veterinary and Food Laboratory"}, "ambig_present": {"value": "Absent"}, "country": {"value": "Estonia", "confidence": {"Estonia": 1.0}, "entropy": -1e-12}, "reason_for_submission": {"value": "surveillance"}, "strain_name": {"value": "A/guinea_fowl/Estonia/TA2104719_21VIR7512-9/2021"}, "isl_subtype": {"value": "H5N8"}, "tri_ambig_count": {"value": "Zero"}, "isolate_submitter": {"value": "IT-Leg-IZSVE"}, "N_count": {"value": "Zero"}, "host_generic": {"value": "avian", "confidence": {"avian": 1.0}, "entropy": -1e-12}, "segment_lineage": {"value": "ea3"}, "N_present": {"value": "Absent"}, "genotype": {"value": "Not assigned"}, "bi_ambig_count": {"value": "Zero"}, "data_source": {"value": "GISAID"}, "isolate_hash": {"value": "03b7cddeff0d0b7e5410ff59f8b33881"}, "primary_identifier": {"value": "EPI_ISL_7778762"}, "tn_93_dist_d11": {"value": 0.0155}, "passage": {"value": "X"}, "ha_genetic_group": {"value": "2.3.4.4b"}, "host": {"value": "guineafowl"}}, "branch_attrs": {"mutations": {"nuc": ["A219T"]}}}, {"name": "NODE_0000865", "node_attrs": {"div": 0.00859, "num_date": {"value": 2021.037, "confidence": [2021.008, 2021.086]}, "region": {"value": "Europe", "confidence": {"Europe": 1.0}, "entropy": 2.21e-08}, "country": {"value": "Czech Republic", "confidence": {"Czech Republic": 0.984, "Austria": 0.0103, "Germany": 0.00564}, "entropy": 0.094}, "host_generic": {"value": "avian", "confidence": {"avian": 1.0}, "entropy": 0.00216}, "confidence": {"value": 97.9}}, "branch_attrs": {"mutations": {"nuc": ["G25A", "C162T", "A298G", "C454T"], "HA": ["N84D", "P136S"], "HA-SigPep": ["A9T"]}, "labels": {"aa": "HA: N84D, P136S; HA-SigPep: A9T"}}, "children": [{"name": "A/mute_swan/Czech_Republic/4606/2021_6876f39c5a", "node_attrs": {"div": 0.00917, "num_date": {"value": 2021.171, "confidence": [2021.171, 2021.171], "inferred": false}, "region": {"value": "Europe", "confidence": {"Europe": 1.0}, "entropy": -1e-12}, "originator": {"value": "State Veterinary Institute Prague"}, "ambig_present": {"value": "Absent"}, "country": {"value": "Czech Republic", "confidence": {"Czech Republic": 1.0}, "entropy": -1e-12}, "reason_for_submission": {"value": "surveillance"}, "strain_name": {"value": "A/mute swan/Czech Republic/4606/2021"}, "isl_subtype": {"value": "H5N8"}, "tri_ambig_count": {"value": "Zero"}, "isolate_submitter": {"value": "CZ-Pra-SVIP"}, "N_count": {"value": "Zero"}, "host_generic": {"value": "avian", "confidence": {"avian": 1.0}, "entropy": -1e-12}, "segment_lineage": {"value": "ea3"}, "N_present": {"value": "Absent"}, "genotype": {"value": "Not assigned"}, "bi_ambig_count": {"value": "Zero"}, "data_source": {"value": "GISAID"}, "isolate_hash": {"value": "6876f39c5a6ee0673dc9725d341032ca"}, "primary_identifier": {"value": "EPI_ISL_1399242"}, "tn_93_dist_d11": {"value": 0.0179}, "passage": {"value": "OR"}, "ha_genetic_group": {"value": "2.3.4.4b"}, "host": {"value": "mute swan"}}, "branch_attrs": {"mutations": {"nuc": ["T420A"], "HA": ["N124K"]}, "labels": {"aa": "HA: N124K"}}}, {"name": "A/mute_swan/Austria/21014124_21VIR1085-8/2021_7c850985d2", "node_attrs": {"div": 0.00917, "num_date": {"value": 2021.086, "confidence": [2021.086, 2021.086], "inferred": false}, "region": {"value": "Europe", "confidence": {"Europe": 1.0}, "entropy": -1e-12}, "originator": {"value": "Istituto Zooprofilattico Sperimentale delle Venezie EU/OIE/Reference Laboratory and FAO Reference Centre for AI and ND"}, "ambig_present": {"value": "Absent"}, "country": {"value": "Austria", "confidence": {"Austria": 1.0}, "entropy": -1e-12}, "reason_for_submission": {"value": "surveillance"}, "strain_name": {"value": "A/mute_swan/Austria/21014124_21VIR1085-8/2021"}, "isl_subtype": {"value": "H5N8"}, "tri_ambig_count": {"value": "Zero"}, "isolate_submitter": {"value": "IT-Leg-IZSVE"}, "N_count": {"value": "Zero"}, "host_generic": {"value": "avian", "confidence": {"avian": 1.0}, "entropy": -1e-12}, "segment_lineage": {"value": "ea3"}, "N_present": {"value": "Absent"}, "genotype": {"value": "Not assigned"}, "bi_ambig_count": {"value": "Zero"}, "data_source": {"value": "GISAID"}, "isolate_hash": {"value": "7c850985d22df05c8f9e41c677740ade"}, "primary_identifier": {"value": "EPI_ISL_1665259"}, "tn_93_dist_d11": {"value": 0.0179}, "passage": {"value": "OR"}, "ha_genetic_group": {"value": "2.3.4.4b"}, "host": {"value": "mute swan"}}, "branch_attrs": {"mutations": {"nuc": ["T408C"]}}}, {"name": "NODE_0000167", "node_attrs": {"div": 0.00859, "num_date": {"value": 2021.069, "confidence": [2021.029, 2021.091]}, "region": {"value": "Europe", "confidence": {"Europe": 1.0}, "entropy": 3.03e-06}, "country": {"value": "Czech Republic", "confidence": {"Czech Republic": 0.994, "Austria": 0.00551}, "entropy": 0.0356}, "host_generic": {"value": "avian", "confidence": {"avian": 0.999}, "entropy": 0.00616}}, "branch_attrs": {"mutations": {}}, "children": [{"name": "A/mute_swan/Czech_Republic/4607-2/2021_845bfc408a", "node_attrs": {"div": 0.00859, "num_date": {"value": 2021.171, "confidence": [2021.171, 2021.171], "inferred": false}, "region": {"value": "Europe", "confidence": {"Europe": 1.0}, "entropy": -1e-12}, "originator": {"value": "State Veterinary Institute Prague"}, "ambig_present": {"value": "Absent"}, "country": {"value": "Czech Republic", "confidence": {"Czech Republic": 1.0}, "entropy": -1e-12}, "reason_for_submission": {"value": "surveillance"}, "strain_name": {"value": "A/mute swan/Czech Republic/4607-2/2021"}, "isl_subtype": {"value": "H5N8"}, "tri_ambig_count": {"value": "Zero"}, "isolate_submitter": {"value": "CZ-Pra-SVIP"}, "N_count": {"value": "Zero"}, "host_generic": {"value": "avian", "confidence": {"avian": 1.0}, "entropy": -1e-12}, "segment_lineage": {"value": "ea3"}, "N_present": {"value": "Absent"}, "genotype": {"value": "Not assigned"}, "bi_ambig_count": {"value": "Zero"}, "data_source": {"value": "GISAID"}, "isolate_hash": {"value": "845bfc408a9e6c1e3fd8a8eb199af6e6"}, "primary_identifier": {"value": "EPI_ISL_1399244"}, "tn_93_dist_d11": {"value": 0.0173}, "passage": {"value": "OR"}, "ha_genetic_group": {"value": "2.3.4.4b"}, "host": {"value": "mute swan"}}, "branch_attrs": {"mutations": {}}}, {"name": "NODE_0000168", "node_attrs": {"div": 0.00859, "num_date": {"value": 2021.095, "confidence": [2021.061, 2021.095]}, "region": {"value": "Europe", "confidence": {"Europe": 1.0}, "entropy": 3.03e-06}, "country": {"value": "Czech Republic", "confidence": {"Czech Republic": 0.988, "Austria": 0.012}, "entropy": 0.0678}, "host_generic": {"value": "avian", "confidence": {"avian": 0.999}, "entropy": 0.00602}}, "branch_attrs": {"mutations": {}}, "children": [{"name": "A/mute_swan/Czech_Republic/4607-1/2021_939ec82577", "node_attrs": {"div": 0.00859, "num_date": {"value": 2021.171, "confidence": [2021.171, 2021.171], "inferred": false}, "region": {"value": "Europe", "confidence": {"Europe": 1.0}, "entropy": -1e-12}, "originator": {"value": "State Veterinary Institute Prague"}, "ambig_present": {"value": "Absent"}, "country": {"value": "Czech Republic", "confidence": {"Czech Republic": 1.0}, "entropy": -1e-12}, "reason_for_submission": {"value": "surveillance"}, "strain_name": {"value": "A/mute swan/Czech Republic/4607-1/2021"}, "isl_subtype": {"value": "H5N8"}, "tri_ambig_count": {"value": "Zero"}, "isolate_submitter": {"value": "CZ-Pra-SVIP"}, "N_count": {"value": "Zero"}, "host_generic": {"value": "avian", "confidence": {"avian": 1.0}, "entropy": -1e-12}, "segment_lineage": {"value": "ea3"}, "N_present": {"value": "Absent"}, "genotype": {"value": "Not assigned"}, "bi_ambig_count": {"value": "Zero"}, "data_source": {"value": "GISAID"}, "isolate_hash": {"value": "939ec82577a5a08f677570ec4777226b"}, "primary_identifier": {"value": "EPI_ISL_1399243"}, "tn_93_dist_d11": {"value": 0.0173}, "passage": {"value": "OR"}, "ha_genetic_group": {"value": "2.3.4.4b"}, "host": {"value": "mute swan"}}, "branch_attrs": {"mutations": {}}}, {"name": "A/mute_swan/Austria/21011165_21VIR1085-2/2021_1c971a6097", "node_attrs": {"div": 0.00859, "num_date": {"value": 2021.095, "confidence": [2021.095, 2021.095], "inferred": false}, "region": {"value": "Europe", "confidence": {"Europe": 1.0}, "entropy": -1e-12}, "originator": {"value": "Istituto Zooprofilattico Sperimentale delle Venezie EU/OIE/Reference Laboratory and FAO Reference Centre for AI and ND"}, "ambig_present": {"value": "Absent"}, "country": {"value": "Austria", "confidence": {"Austria": 1.0}, "entropy": -1e-12}, "reason_for_submission": {"value": "surveillance"}, "strain_name": {"value": "A/mute_swan/Austria/21011165_21VIR1085-2/2021"}, "isl_subtype": {"value": "H5N8"}, "tri_ambig_count": {"value": "Zero"}, "isolate_submitter": {"value": "IT-Leg-IZSVE"}, "N_count": {"value": "Zero"}, "host_generic": {"value": "avian", "confidence": {"avian": 1.0}, "entropy": -1e-12}, "segment_lineage": {"value": "ea3"}, "N_present": {"value": "Absent"}, "genotype": {"value": "Not assigned"}, "bi_ambig_count": {"value": "Zero"}, "data_source": {"value": "GISAID"}, "isolate_hash": {"value": "1c971a60972fc3545c46fa5221ac9449"}, "primary_identifier": {"value": "EPI_ISL_1665257"}, "tn_93_dist_d11": {"value": 0.0173}, "passage": {"value": "OR"}, "ha_genetic_group": {"value": "2.3.4.4b"}, "host": {"value": "mute swan"}}, "branch_attrs": {"mutations": {}}}]}]}]}]}, {"name": "NODE_0000136", "node_attrs": {"div": 0.0063, "num_date": {"value": 2021.018, "confidence": [2020.896, 2021.134]}, "region": {"value": "Europe", "confidence": {"Europe": 1.0}, "entropy": 3.07e-06}, "country": {"value": "Germany", "confidence": {"Germany": 1.0}, "entropy": 0.00439}, "host_generic": {"value": "avian", "confidence": {"avian": 0.877, "poultry": 0.123}, "entropy": 0.374}}, "branch_attrs": {"mutations": {}}, "children": [{"name": "NODE_0000137", "node_attrs": {"div": 0.0063, "num_date": {"value": 2021.037, "confidence": [2020.948, 2021.143]}, "region": {"value": "Europe", "confidence": {"Europe": 1.0}, "entropy": 3.05e-06}, "country": {"value": "Germany", "confidence": {"Germany": 1.0}, "entropy": 0.000123}, "host_generic": {"value": "avian", "confidence": {"avian": 0.927, "poultry": 0.073}, "entropy": 0.261}}, "branch_attrs": {"mutations": {}}, "children": [{"name": "A/domestic_goose/Germany_MV/AI02319/2021_2bd59fd3fa", "node_attrs": {"div": 0.00687, "num_date": {"value": 2021.174, "confidence": [2021.174, 2021.174], "inferred": false}, "region": {"value": "Europe", "confidence": {"Europe": 1.0}, "entropy": -1e-12}, "originator": {"value": "Landesamt fr Landwirtschaft Lebensmittelsicherheit und Fischerei LALLF"}, "ambig_present": {"value": "Absent"}, "country": {"value": "Germany", "confidence": {"Germany": 1.0}, "entropy": -1e-12}, "reason_for_submission": {"value": "surveillance"}, "strain_name": {"value": "A/domestic goose/Germany-MV/AI02319/2021"}, "isl_subtype": {"value": "H5N8"}, "tri_ambig_count": {"value": "Zero"}, "isolate_submitter": {"value": "DE-GIR-FLI"}, "N_count": {"value": "Zero"}, "host_generic": {"value": "avian", "confidence": {"avian": 1.0}, "entropy": -1e-12}, "segment_lineage": {"value": "ea3"}, "N_present": {"value": "Absent"}, "genotype": {"value": "Not assigned"}, "bi_ambig_count": {"value": "Zero"}, "data_source": {"value": "GISAID"}, "isolate_hash": {"value": "2bd59fd3faa89b214c7369380cd44d67"}, "primary_identifier": {"value": "EPI_ISL_5115969"}, "tn_93_dist_d11": {"value": 0.0155}, "passage": {"value": "X"}, "ha_genetic_group": {"value": "2.3.4.4b"}, "host": {"value": "domestic goose"}}, "branch_attrs": {"mutations": {"nuc": ["C761A"], "HA": ["A238E"]}, "labels": {"aa": "HA: A238E"}}}, {"name": "NODE_0000139", "node_attrs": {"div": 0.0063, "num_date": {"value": 2021.13, "confidence": [2021.046, 2021.146]}, "region": {"value": "Europe", "confidence": {"Europe": 1.0}, "entropy": 3.05e-06}, "country": {"value": "Germany", "confidence": {"Germany": 1.0}, "entropy": 0.00089}, "host_generic": {"value": "avian", "confidence": {"avian": 0.858, "poultry": 0.142}, "entropy": 0.409}}, "branch_attrs": {"mutations": {}}, "children": [{"name": "A/domestic_goose/Germany_SH/AI02100/2021_4fe607f9b3", "node_attrs": {"div": 0.0063, "num_date": {"value": 2021.171, "confidence": [2021.171, 2021.171], "inferred": false}, "region": {"value": "Europe", "confidence": {"Europe": 1.0}, "entropy": -1e-12}, "originator": {"value": "Landeslabor SchleswigHolstein"}, "ambig_present": {"value": "Present"}, "country": {"value": "Germany", "confidence": {"Germany": 1.0}, "entropy": -1e-12}, "reason_for_submission": {"value": "surveillance"}, "strain_name": {"value": "A/domestic goose/Germany-SH/AI02100/2021"}, "isl_subtype": {"value": "H5N8"}, "tri_ambig_count": {"value": "Zero"}, "isolate_submitter": {"value": "DE-GIR-FLI"}, "N_count": {"value": "Zero"}, "host_generic": {"value": "avian", "confidence": {"avian": 1.0}, "entropy": -1e-12}, "segment_lineage": {"value": "ea3"}, "N_present": {"value": "Absent"}, "genotype": {"value": "Not assigned"}, "bi_ambig_count": {"value": "Two"}, "data_source": {"value": "GISAID"}, "isolate_hash": {"value": "4fe607f9b3297a09c5ab65613993417d"}, "primary_identifier": {"value": "EPI_ISL_5115616"}, "ambig_positions_NT": {"value": "235 / 554"}, "tn_93_dist_d11": {"value": 0.0149}, "passage": {"value": "X"}, "ha_genetic_group": {"value": "2.3.4.4b"}, "host": {"value": "domestic goose"}}, "branch_attrs": {"mutations": {}}}, {"name": "NODE_0000140", "node_attrs": {"div": 0.0063, "num_date": {"value": 2021.149, "confidence": [2021.098, 2021.149]}, "region": {"value": "Europe", "confidence": {"Europe": 1.0}, "entropy": 3.03e-06}, "country": {"value": "Germany", "confidence": {"Germany": 0.991, "Denmark": 0.00872}, "entropy": 0.0514}, "host_generic": {"value": "poultry", "confidence": {"poultry": 0.94, "avian": 0.0605}, "entropy": 0.228}}, "branch_attrs": {"mutations": {}}, "children": [{"name": "A/chicken/Germany_NI/AI02543/2021_4d66e25052", "node_attrs": {"div": 0.0063, "num_date": {"value": 2021.188, "confidence": [2021.188, 2021.188], "inferred": false}, "region": {"value": "Europe", "confidence": {"Europe": 1.0}, "entropy": -1e-12}, "originator": {"value": "Lebensmittel und Veterinrinstitut Oldenburg  Standort Veterinrinstitut"}, "ambig_present": {"value": "Present"}, "country": {"value": "Germany", "confidence": {"Germany": 1.0}, "entropy": -1e-12}, "reason_for_submission": {"value": "surveillance"}, "strain_name": {"value": "A/chicken/Germany-NI/AI02543/2021"}, "isl_subtype": {"value": "H5N8"}, "tri_ambig_count": {"value": "Zero"}, "isolate_submitter": {"value": "DE-GIR-FLI"}, "N_count": {"value": "Zero"}, "host_generic": {"value": "poultry", "confidence": {"poultry": 1.0}, "entropy": -1e-12}, "segment_lineage": {"value": "ea3"}, "N_present": {"value": "Absent"}, "genotype": {"value": "Not assigned"}, "bi_ambig_count": {"value": "One"}, "data_source": {"value": "GISAID"}, "isolate_hash": {"value": "4d66e25052fe96ffaa45be1c10eb7e88"}, "primary_identifier": {"value": "EPI_ISL_5142894"}, "ambig_positions_NT": {"value": "554"}, "tn_93_dist_d11": {"value": 0.0149}, "passage": {"value": "X"}, "ha_genetic_group": {"value": "2.3.4.4b"}, "host": {"value": "chicken"}}, "branch_attrs": {"mutations": {}}}, {"name": "A/chicken/Denmark/17126-11/2021_57a8030746", "node_attrs": {"div": 0.0063, "num_date": {"value": 2021.149, "confidence": [2021.149, 2021.149], "inferred": false}, "internal_date": {"value": "2024-27"}, "region": {"value": "Europe", "confidence": {"Europe": 1.0}, "entropy": -1e-12}, "originator": {"value": "Statens Serum Institut"}, "ambig_present": {"value": "Absent"}, "country": {"value": "Denmark", "confidence": {"Denmark": 1.0}, "entropy": -1e-12}, "reason_for_submission": {"value": "surveillance"}, "strain_name": {"value": "A/chicken/Denmark/17126-11/2021"}, "isl_subtype": {"value": "H5N8"}, "tri_ambig_count": {"value": "Zero"}, "isolate_submitter": {"value": "DK-Cop-SSI"}, "N_count": {"value": "Zero"}, "host_generic": {"value": "poultry", "confidence": {"poultry": 1.0}, "entropy": -1e-12}, "segment_lineage": {"value": "ea3"}, "N_present": {"value": "Absent"}, "genotype": {"value": "Not assigned"}, "bi_ambig_count": {"value": "Zero"}, "data_source": {"value": "GISAID"}, "isolate_hash": {"value": "57a8030746794739382e3600dc819de2"}, "primary_identifier": {"value": "EPI_ISL_19237894"}, "tn_93_dist_d11": {"value": 0.0149}, "passage": {"value": "X"}, "ha_genetic_group": {"value": "2.3.4.4b"}, "host": {"value": "chicken"}}, "branch_attrs": {"mutations": {}}}]}]}]}, {"name": "NODE_0000141", "node_attrs": {"div": 0.0063, "num_date": {"value": 2021.037, "confidence": [2020.948, 2021.137]}, "region": {"value": "Europe", "confidence": {"Europe": 1.0}, "entropy": 3.05e-06}, "country": {"value": "Germany", "confidence": {"Germany": 0.99, "Denmark": 0.00585, "Estonia": 0.0033}, "entropy": 0.0671}, "host_generic": {"value": "avian", "confidence": {"avian": 0.848, "poultry": 0.152}, "entropy": 0.426}}, "branch_attrs": {"mutations": {}}, "children": [{"name": "A/mute_swan/Estonia/TA2106111-2_21VIR7512-1/2021_a5632e0e39", "node_attrs": {"div": 0.00687, "num_date": {"value": 2021.166, "confidence": [2021.166, 2021.166], "inferred": false}, "region": {"value": "Europe", "confidence": {"Europe": 1.0}, "entropy": -1e-12}, "originator": {"value": "Estonian Veterinary and Food Laboratory"}, "ambig_present": {"value": "Absent"}, "country": {"value": "Estonia", "confidence": {"Estonia": 1.0}, "entropy": -1e-12}, "reason_for_submission": {"value": "surveillance"}, "strain_name": {"value": "A/mute_swan/Estonia/TA2106111-2_21VIR7512-1/2021"}, "isl_subtype": {"value": "H5N8"}, "tri_ambig_count": {"value": "Zero"}, "isolate_submitter": {"value": "IT-Leg-IZSVE"}, "N_count": {"value": "Zero"}, "host_generic": {"value": "avian", "confidence": {"avian": 1.0}, "entropy": -1e-12}, "segment_lineage": {"value": "ea3"}, "N_present": {"value": "Absent"}, "genotype": {"value": "Not assigned"}, "bi_ambig_count": {"value": "Zero"}, "data_source": {"value": "GISAID"}, "isolate_hash": {"value": "a5632e0e39f04d115170a837aa2aa728"}, "primary_identifier": {"value": "EPI_ISL_7778757"}, "tn_93_dist_d11": {"value": 0.0155}, "passage": {"value": "X"}, "ha_genetic_group": {"value": "2.3.4.4b"}, "host": {"value": "mute swan"}}, "branch_attrs": {"mutations": {"nuc": ["A1164G"]}}}, {"name": "NODE_0000142", "node_attrs": {"div": 0.0063, "num_date": {"value": 2021.12, "confidence": [2021.043, 2021.141]}, "region": {"value": "Europe", "confidence": {"Europe": 1.0}, "entropy": 3.05e-06}, "country": {"value": "Germany", "confidence": {"Germany": 0.976, "Denmark": 0.0215, "Sweden": 0.00187}, "entropy": 0.122}, "host_generic": {"value": "poultry", "confidence": {"poultry": 0.617, "avian": 0.383}, "entropy": 0.666}}, "branch_attrs": {"mutations": {}}, "children": [{"name": "A/chicken/Denmark/17126-14/2021_8556d2a78b", "node_attrs": {"div": 0.0063, "num_date": {"value": 2021.149, "confidence": [2021.149, 2021.149], "inferred": false}, "internal_date": {"value": "2024-27"}, "region": {"value": "Europe", "confidence": {"Europe": 1.0}, "entropy": -1e-12}, "originator": {"value": "Statens Serum Institut"}, "ambig_present": {"value": "Absent"}, "country": {"value": "Denmark", "confidence": {"Denmark": 1.0}, "entropy": -1e-12}, "reason_for_submission": {"value": "surveillance"}, "strain_name": {"value": "A/chicken/Denmark/17126-14/2021"}, "isl_subtype": {"value": "H5N8"}, "tri_ambig_count": {"value": "Zero"}, "isolate_submitter": {"value": "DK-Cop-SSI"}, "N_count": {"value": "Zero"}, "host_generic": {"value": "poultry", "confidence": {"poultry": 1.0}, "entropy": -1e-12}, "segment_lineage": {"value": "ea3"}, "N_present": {"value": "Absent"}, "genotype": {"value": "Not assigned"}, "bi_ambig_count": {"value": "Zero"}, "data_source": {"value": "GISAID"}, "isolate_hash": {"value": "8556d2a78bcfb4788d88b86af05e2e2b"}, "primary_identifier": {"value": "EPI_ISL_19237895"}, "tn_93_dist_d11": {"value": 0.0149}, "passage": {"value": "X"}, "ha_genetic_group": {"value": "2.3.4.4b"}, "host": {"value": "chicken"}}, "branch_attrs": {"mutations": {}}}, {"name": "NODE_0000143", "node_attrs": {"div": 0.0063, "num_date": {"value": 2021.144, "confidence": [2021.092, 2021.144]}, "region": {"value": "Europe", "confidence": {"Europe": 1.0}, "entropy": 3.03e-06}, "country": {"value": "Germany", "confidence": {"Germany": 0.984, "Sweden": 0.00941, "Denmark": 0.0058}, "entropy": 0.0925}, "host_generic": {"value": "poultry", "confidence": {"poultry": 0.606, "avian": 0.394}, "entropy": 0.67}}, "branch_attrs": {"mutations": {}}, "children": [{"name": "A/chicken/Germany_MV/AI01587/2021_2ee0cc2eef", "node_attrs": {"div": 0.0063, "num_date": {"value": 2021.144, "confidence": [2021.144, 2021.144], "inferred": false}, "region": {"value": "Europe", "confidence": {"Europe": 1.0}, "entropy": -1e-12}, "originator": {"value": "Landesamt fr Landwirtschaft Lebensmittelsicherheit und Fischerei LALLF"}, "ambig_present": {"value": "Present"}, "country": {"value": "Germany", "confidence": {"Germany": 1.0}, "entropy": -1e-12}, "reason_for_submission": {"value": "surveillance"}, "strain_name": {"value": "A/chicken/Germany-MV/AI01587/2021"}, "isl_subtype": {"value": "H5N8"}, "tri_ambig_count": {"value": "Zero"}, "isolate_submitter": {"value": "DE-GIR-FLI"}, "N_count": {"value": "Zero"}, "host_generic": {"value": "poultry", "confidence": {"poultry": 1.0}, "entropy": -1e-12}, "segment_lineage": {"value": "ea3"}, "N_present": {"value": "Absent"}, "genotype": {"value": "Not assigned"}, "bi_ambig_count": {"value": "Two"}, "data_source": {"value": "GISAID"}, "isolate_hash": {"value": "2ee0cc2eef320a5207b8b0545541d537"}, "primary_identifier": {"value": "EPI_ISL_5099373"}, "ambig_positions_NT": {"value": "235 / 554"}, "tn_93_dist_d11": {"value": 0.0149}, "passage": {"value": "X"}, "ha_genetic_group": {"value": "2.3.4.4b"}, "host": {"value": "chicken"}}, "branch_attrs": {"mutations": {}}}, {"name": "A/turkey/Sweden/SVA210315SZ0260/FB067516-IP19/2021_edb9c7e785", "node_attrs": {"div": 0.0063, "num_date": {"value": 2021.201, "confidence": [2021.201, 2021.201], "inferred": false}, "region": {"value": "Europe", "confidence": {"Europe": 1.0}, "entropy": -1e-12}, "originator": {"value": "National Veterinary Institute SVA"}, "ambig_present": {"value": "Absent"}, "country": {"value": "Sweden", "confidence": {"Sweden": 1.0}, "entropy": -1e-12}, "reason_for_submission": {"value": "surveillance"}, "strain_name": {"value": "A/Turkey/Sweden/SVA210315SZ0260/FB067516-IP19/2021"}, "isl_subtype": {"value": "H5N8"}, "tri_ambig_count": {"value": "Zero"}, "isolate_submitter": {"value": "DK-Fre-DTU"}, "N_count": {"value": "Zero"}, "host_generic": {"value": "avian", "confidence": {"avian": 1.0}, "entropy": -1e-12}, "segment_lineage": {"value": "ea3"}, "N_present": {"value": "Absent"}, "genotype": {"value": "Not assigned"}, "bi_ambig_count": {"value": "Zero"}, "data_source": {"value": "GISAID"}, "isolate_hash": {"value": "edb9c7e7858471b1869acb2ccf13a26e"}, "primary_identifier": {"value": "EPI_ISL_13175606"}, "tn_93_dist_d11": {"value": 0.0149}, "passage": {"value": "OR"}, "ha_genetic_group": {"value": "2.3.4.4b"}, "host": {"value": "wild turkey"}}, "branch_attrs": {"mutations": {}}}]}]}]}]}]}]}]}]}]}]}]}]}]}]}]}, {"name": "NODE_0000207", "node_attrs": {"div": 0.00401, "num_date": {"value": 2020.561, "confidence": [2020.543, 2020.601]}, "region": {"value": "Europe", "confidence": {"Europe": 0.996, "Central Asia": 0.0035}, "entropy": 0.0234}, "country": {"value": "Russia", "confidence": {"Russia": 0.57, "Kazakhstan": 0.238, "Poland": 0.127, "Italy": 0.0385, "Germany": 0.0184, "Czech Republic": 0.00266}, "entropy": 1.183}, "host_generic": {"value": "avian", "confidence": {"avian": 0.999}, "entropy": 0.00644}}, "branch_attrs": {"mutations": {}}, "children": [{"name": "A/domestic_goose/Kazakhstan/1-248_2-20-B/2020_c6e1800aa7", "node_attrs": {"div": 0.00689, "num_date": {"value": 2020.72, "confidence": [2020.72, 2020.72], "inferred": false}, "region": {"value": "Central Asia", "confidence": {"Central Asia": 1.0}, "entropy": -1e-12}, "originator": {"value": "National Veterinary Reference Center"}, "ambig_present": {"value": "Present"}, "country": {"value": "Kazakhstan", "confidence": {"Kazakhstan": 1.0}, "entropy": -1e-12}, "reason_for_submission": {"value": "surveillance"}, "strain_name": {"value": "A/domestic_goose/Kazakhstan/1-248_2-20-B/2020"}, "isl_subtype": {"value": "H5N8"}, "tri_ambig_count": {"value": "Zero"}, "isolate_submitter": {"value": "GB-Sur-APHA"}, "N_count": {"value": "Zero"}, "host_generic": {"value": "avian", "confidence": {"avian": 1.0}, "entropy": -1e-12}, "segment_lineage": {"value": "ea3"}, "N_present": {"value": "Absent"}, "genotype": {"value": "Not assigned"}, "bi_ambig_count": {"value": "One"}, "data_source": {"value": "GISAID"}, "isolate_hash": {"value": "c6e1800aa7ba24b283fe397ea7965226"}, "primary_identifier": {"value": "EPI_ISL_615068"}, "ambig_positions_NT": {"value": "16"}, "tn_93_dist_d11": {"value": 0.0155}, "passage": {"value": "X"}, "ha_genetic_group": {"value": "2.3.4.4b"}, "host": {"value": "domestic goose"}}, "branch_attrs": {"mutations": {"nuc": ["T33C", "C496A", "A614C", "G1137A", "A1536T"], "HA": ["L150I", "N189T"]}, "labels": {"aa": "HA: L150I, N189T"}}}, {"name": "NODE_0000909", "node_attrs": {"div": 0.00516, "num_date": {"value": 2020.582, "confidence": [2020.561, 2020.619]}, "region": {"value": "Europe", "confidence": {"Europe": 1.0}, "entropy": 0.000399}, "country": {"value": "Poland", "confidence": {"Poland": 0.639, "Italy": 0.213, "Germany": 0.0774, "Kazakhstan": 0.044, "Czech Republic": 0.015, "Russia": 0.0103}, "entropy": 1.071}, "host_generic": {"value": "avian", "confidence": {"avian": 0.999}, "entropy": 0.00453}, "confidence": {"value": 93.2}}, "branch_attrs": {"mutations": {"nuc": ["A720G", "A1401G"]}}, "children": [{"name": "NODE_0000910", "node_attrs": {"div": 0.00573, "num_date": {"value": 2020.6, "confidence": [2020.569, 2020.627]}, "region": {"value": "Europe", "confidence": {"Europe": 0.997, "Central Asia": 0.00349}, "entropy": 0.0233}, "country": {"value": "Poland", "confidence": {"Poland": 0.449, "Italy": 0.266, "Kazakhstan": 0.0999, "Germany": 0.0759, "Sweden": 0.0717, "Denmark": 0.0134, "Czech Republic": 0.0109, "Russia": 0.00785, "Netherlands": 0.00167}, "entropy": 1.521}, "host_generic": {"value": "avian", "confidence": {"avian": 0.99, "poultry": 0.00983}, "entropy": 0.0552}, "confidence": {"value": 82.3}}, "branch_attrs": {"mutations": {"nuc": ["C1395T"]}}, "children": [{"name": "NODE_0000912", "node_attrs": {"div": 0.00917, "num_date": {"value": 2020.668, "confidence": [2020.649, 2020.668]}, "region": {"value": "Central Asia", "confidence": {"Central Asia": 0.999, "Europe": 0.00117}, "entropy": 0.00906}, "country": {"value": "Kazakhstan", "confidence": {"Kazakhstan": 0.999}, "entropy": 0.0128}, "host_generic": {"value": "avian", "confidence": {"avian": 0.906, "poultry": 0.0941}, "entropy": 0.312}, "confidence": {"value": 99.6}}, "branch_attrs": {"mutations": {"nuc": ["A34G", "T51C", "T486C", "T756C", "C1296T", "C1302T"], "HA-SigPep": ["S12G"]}, "labels": {"aa": "HA-SigPep: S12G"}}, "children": [{"name": "A/chicken/Kazakhstan/220-B-2-H5N8-4/2020_f754179b10", "node_attrs": {"div": 0.00917, "num_date": {"value": 2020.668, "confidence": [2020.668, 2020.668], "inferred": false}, "region": {"value": "Central Asia", "confidence": {"Central Asia": 1.0}, "entropy": -1e-12}, "originator": {"value": "National Veterinary Reference Center"}, "ambig_present": {"value": "Absent"}, "country": {"value": "Kazakhstan", "confidence": {"Kazakhstan": 1.0}, "entropy": -1e-12}, "reason_for_submission": {"value": "surveillance"}, "strain_name": {"value": "A/chicken/Kazakhstan/220-B-2-H5N8-4/2020"}, "isl_subtype": {"value": "H5N8"}, "tri_ambig_count": {"value": "Zero"}, "N_count": {"value": "Zero"}, "host_generic": {"value": "poultry", "confidence": {"poultry": 1.0}, "entropy": -1e-12}, "segment_lineage": {"value": "ea3"}, "N_present": {"value": "Absent"}, "genotype": {"value": "Not assigned"}, "bi_ambig_count": {"value": "Zero"}, "data_source": {"value": "GISAID"}, "isolate_hash": {"value": "f754179b10fa5b3a0339049d1d7549e8"}, "primary_identifier": {"value": "EPI_ISL_2932608"}, "tn_93_dist_d11": {"value": 0.0179}, "passage": {"value": "X"}, "ha_genetic_group": {"value": "2.3.4.4b"}, "host": {"value": "chicken"}}, "branch_attrs": {"mutations": {}}}, {"name": "A/goose/Kazakhstan/4-190-20-B-H5N8-1/2020_574f8c96a5", "node_attrs": {"div": 0.00917, "num_date": {"value": 2020.668, "confidence": [2020.668, 2020.668], "inferred": false}, "region": {"value": "Central Asia", "confidence": {"Central Asia": 1.0}, "entropy": -1e-12}, "originator": {"value": "National Veterinary Reference Center"}, "ambig_present": {"value": "Absent"}, "country": {"value": "Kazakhstan", "confidence": {"Kazakhstan": 1.0}, "entropy": -1e-12}, "reason_for_submission": {"value": "surveillance"}, "strain_name": {"value": "A/goose/Kazakhstan/4-190-20-B-H5N8-1/2020"}, "isl_subtype": {"value": "H5N8"}, "tri_ambig_count": {"value": "Zero"}, "N_count": {"value": "Zero"}, "host_generic": {"value": "avian", "confidence": {"avian": 1.0}, "entropy": -1e-12}, "segment_lineage": {"value": "ea3"}, "N_present": {"value": "Absent"}, "genotype": {"value": "Not assigned"}, "bi_ambig_count": {"value": "Zero"}, "data_source": {"value": "GISAID"}, "isolate_hash": {"value": "574f8c96a566f1a51320e67aba7dd4b2"}, "primary_identifier": {"value": "EPI_ISL_2932600"}, "tn_93_dist_d11": {"value": 0.0179}, "passage": {"value": "X"}, "ha_genetic_group": {"value": "2.3.4.4b"}, "host": {"value": "goose"}}, "branch_attrs": {"mutations": {}}}]}, {"name": "NODE_0000147", "node_attrs": {"div": 0.00573, "num_date": {"value": 2020.613, "confidence": [2020.568, 2020.669]}, "region": {"value": "Europe", "confidence": {"Europe": 1.0}, "entropy": 0.000153}, "country": {"value": "Italy", "confidence": {"Italy": 0.351, "Poland": 0.271, "Sweden": 0.225, "Germany": 0.0774, "Denmark": 0.0426, "Kazakhstan": 0.0162, "Czech Republic": 0.00752, "Russia": 0.00352, "Netherlands": 0.00265}, "entropy": 1.564}, "host_generic": {"value": "avian", "confidence": {"avian": 0.998, "poultry": 0.00176}, "entropy": 0.0129}}, "branch_attrs": {"mutations": {}}, "children": [{"name": "A/peregrine_falcon/Sweden/SVA201117SZ0467/20KN003345/2020_abf393dea2", "node_attrs": {"div": 0.00917, "num_date": {"value": 2020.859, "confidence": [2020.859, 2020.859], "inferred": false}, "region": {"value": "Europe", "confidence": {"Europe": 1.0}, "entropy": -1e-12}, "originator": {"value": "National Veterinary Institute SVA"}, "ambig_present": {"value": "Absent"}, "country": {"value": "Sweden", "confidence": {"Sweden": 1.0}, "entropy": -1e-12}, "reason_for_submission": {"value": "surveillance"}, "strain_name": {"value": "A/Peregrine falcon/Sweden/SVA201117SZ0467/20KN003345/2020"}, "isl_subtype": {"value": "H5N8"}, "tri_ambig_count": {"value": "Zero"}, "isolate_submitter": {"value": "DK-Fre-DTU"}, "N_count": {"value": "Zero"}, "host_generic": {"value": "avian", "confidence": {"avian": 1.0}, "entropy": -1e-12}, "segment_lineage": {"value": "ea3"}, "N_present": {"value": "Absent"}, "genotype": {"value": "Not assigned"}, "bi_ambig_count": {"value": "Zero"}, "data_source": {"value": "GISAID"}, "isolate_hash": {"value": "abf393dea2b609c8d150d10827135e7a"}, "primary_identifier": {"value": "EPI_ISL_668456"}, "tn_93_dist_d11": {"value": 0.0179}, "passage": {"value": "OR"}, "ha_genetic_group": {"value": "2.3.4.4b"}, "host": {"value": "peregrine falcon"}}, "branch_attrs": {"mutations": {"nuc": ["G102A", "A681C", "A684G", "G1016A", "G1471A", "G1496A"], "HA": ["R323K", "D475N", "R483K"]}, "labels": {"aa": "HA: R323K, D475N, R483K"}}}, {"name": "NODE_0000148", "node_attrs": {"div": 0.00573, "num_date": {"value": 2020.639, "confidence": [2020.571, 2020.795]}, "region": {"value": "Europe", "confidence": {"Europe": 1.0}, "entropy": 6.5e-06}, "country": {"value": "Italy", "confidence": {"Italy": 0.532, "Poland": 0.15, "Denmark": 0.117, "Sweden": 0.109, "Germany": 0.0715, "Czech Republic": 0.00537, "Kazakhstan": 0.00449, "Netherlands": 0.00338, "Russia": 0.00228}, "entropy": 1.431}, "host_generic": {"value": "avian", "confidence": {"avian": 0.998, "poultry": 0.00157}, "entropy": 0.0117}}, "branch_attrs": {"mutations": {}}, "children": [{"name": "A/whooper_swan/Denmark/17481-1_02/2021_ca234e269e", "node_attrs": {"div": 0.00802, "num_date": {"value": 2021.155, "confidence": [2021.155, 2021.155], "inferred": false}, "internal_date": {"value": "2024-28"}, "region": {"value": "Europe", "confidence": {"Europe": 1.0}, "entropy": -1e-12}, "originator": {"value": "Statens Serum Institut"}, "ambig_present": {"value": "Absent"}, "country": {"value": "Denmark", "confidence": {"Denmark": 1.0}, "entropy": -1e-12}, "reason_for_submission": {"value": "surveillance"}, "strain_name": {"value": "A/whooper_swan/Denmark/17481-1.02/2021"}, "isl_subtype": {"value": "H5N8"}, "tri_ambig_count": {"value": "Zero"}, "isolate_submitter": {"value": "DK-Cop-SSI"}, "N_count": {"value": "Zero"}, "host_generic": {"value": "avian", "confidence": {"avian": 1.0}, "entropy": -1e-12}, "segment_lineage": {"value": "ea3"}, "N_present": {"value": "Absent"}, "genotype": {"value": "Not assigned"}, "bi_ambig_count": {"value": "Zero"}, "data_source": {"value": "GISAID"}, "isolate_hash": {"value": "ca234e269edb35a7db236a630fc0391b"}, "primary_identifier": {"value": "EPI_ISL_19256004"}, "tn_93_dist_d11": {"value": 0.0167}, "passage": {"value": "X"}, "ha_genetic_group": {"value": "2.3.4.4b"}, "host": {"value": "common whooper"}}, "branch_attrs": {"mutations": {"nuc": ["G489A", "C888A", "G1128A", "A1645G"], "HA": ["M533V"]}, "labels": {"aa": "HA: M533V"}}}, {"name": "NODE_0000914", "node_attrs": {"div": 0.0063, "num_date": {"value": 2020.813, "confidence": [2020.712, 2020.846]}, "region": {"value": "Europe", "confidence": {"Europe": 1.0}, "entropy": 3.07e-06}, "country": {"value": "Italy", "confidence": {"Italy": 0.998, "Poland": 0.0012}, "entropy": 0.0183}, "host_generic": {"value": "avian", "confidence": {"avian": 0.999}, "entropy": 0.00704}, "confidence": {"value": 87.4}}, "branch_attrs": {"mutations": {"nuc": ["C231T"]}}, "children": [{"name": "A/Eurasian_wigeon/Italy/20VIR7139-121/2020_d97de4a88a", "node_attrs": {"div": 0.0063, "num_date": {"value": 2020.87, "confidence": [2020.87, 2020.87], "inferred": false}, "region": {"value": "Europe", "confidence": {"Europe": 1.0}, "entropy": -1e-12}, "originator": {"value": "Istituto Zooprofilattico Sperimentale delle Venezie EU/OIE/Reference Laboratory and FAO Reference Centre for AI and ND"}, "ambig_present": {"value": "Absent"}, "country": {"value": "Italy", "confidence": {"Italy": 1.0}, "entropy": -1e-12}, "reason_for_submission": {"value": "surveillance"}, "strain_name": {"value": "A/Eurasian_wigeon/Italy/20VIR7139-121/2020"}, "isl_subtype": {"value": "H5N8"}, "tri_ambig_count": {"value": "Zero"}, "isolate_submitter": {"value": "IT-Leg-IZSVE"}, "N_count": {"value": "Zero"}, "host_generic": {"value": "avian", "confidence": {"avian": 1.0}, "entropy": -1e-12}, "segment_lineage": {"value": "ea3"}, "N_present": {"value": "Absent"}, "genotype": {"value": "Not assigned"}, "bi_ambig_count": {"value": "Zero"}, "data_source": {"value": "GISAID"}, "isolate_hash": {"value": "d97de4a88ac2a233d085f368b37596d5"}, "primary_identifier": {"value": "EPI_ISL_683593"}, "tn_93_dist_d11": {"value": 0.0137}, "passage": {"value": "E1"}, "ha_genetic_group": {"value": "2.3.4.4b"}, "host": {"value": "Eurasian wigeon"}}, "branch_attrs": {"mutations": {}}}, {"name": "NODE_0000915", "node_attrs": {"div": 0.00745, "num_date": {"value": 2020.845, "confidence": [2020.818, 2020.869]}, "region": {"value": "Europe", "confidence": {"Europe": 1.0}, "entropy": 3.03e-06}, "country": {"value": "Italy", "confidence": {"Italy": 1.0}, "entropy": 0.000209}, "host_generic": {"value": "avian", "confidence": {"avian": 0.999}, "entropy": 0.0061}, "confidence": {"value": 92.2}}, "branch_attrs": {"mutations": {"nuc": ["C234T", "G822A"]}}, "children": [{"name": "A/mallard/Italy/20VIR7139-73/2020_54cf6e85d3", "node_attrs": {"div": 0.00745, "num_date": {"value": 2020.87, "confidence": [2020.87, 2020.87], "inferred": false}, "region": {"value": "Europe", "confidence": {"Europe": 1.0}, "entropy": -1e-12}, "originator": {"value": "Istituto Zooprofilattico Sperimentale delle Venezie EU/OIE/Reference Laboratory and FAO Reference Centre for AI and ND"}, "ambig_present": {"value": "Absent"}, "country": {"value": "Italy", "confidence": {"Italy": 1.0}, "entropy": -1e-12}, "reason_for_submission": {"value": "surveillance"}, "strain_name": {"value": "A/mallard/Italy/20VIR7139-73/2020"}, "isl_subtype": {"value": "H5N8"}, "tri_ambig_count": {"value": "Zero"}, "isolate_submitter": {"value": "IT-Leg-IZSVE"}, "N_count": {"value": "Zero"}, "host_generic": {"value": "avian", "confidence": {"avian": 1.0}, "entropy": -1e-12}, "segment_lineage": {"value": "ea3"}, "N_present": {"value": "Absent"}, "genotype": {"value": "Not assigned"}, "bi_ambig_count": {"value": "Zero"}, "data_source": {"value": "GISAID"}, "isolate_hash": {"value": "54cf6e85d332fa8ae0641d415ad21a7f"}, "primary_identifier": {"value": "EPI_ISL_654958"}, "tn_93_dist_d11": {"value": 0.0149}, "passage": {"value": "C1"}, "ha_genetic_group": {"value": "2.3.4.4b"}, "host": {"value": "mallard"}}, "branch_attrs": {"mutations": {}}}, {"name": "A/mallard/Italy/20VIR7139-124_feather/2020_0cfade1e6c", "node_attrs": {"div": 0.00802, "num_date": {"value": 2020.87, "confidence": [2020.87, 2020.87], "inferred": false}, "region": {"value": "Europe", "confidence": {"Europe": 1.0}, "entropy": -1e-12}, "originator": {"value": "Istituto Zooprofilattico Sperimentale delle Venezie EU/OIE/Reference Laboratory and FAO Reference Centre for AI and ND"}, "ambig_present": {"value": "Absent"}, "country": {"value": "Italy", "confidence": {"Italy": 1.0}, "entropy": -1e-12}, "reason_for_submission": {"value": "surveillance"}, "strain_name": {"value": "A/mallard/Italy/20VIR7139-124_feather/2020"}, "isl_subtype": {"value": "H5N8"}, "tri_ambig_count": {"value": "Zero"}, "isolate_submitter": {"value": "IT-Leg-IZSVE"}, "N_count": {"value": "Zero"}, "host_generic": {"value": "avian", "confidence": {"avian": 1.0}, "entropy": -1e-12}, "segment_lineage": {"value": "ea3"}, "N_present": {"value": "Absent"}, "genotype": {"value": "Not assigned"}, "bi_ambig_count": {"value": "Zero"}, "data_source": {"value": "GISAID"}, "isolate_hash": {"value": "0cfade1e6c247d223df80c25bac227c8"}, "primary_identifier": {"value": "EPI_ISL_683594"}, "tn_93_dist_d11": {"value": 0.0155}, "passage": {"value": "E1"}, "ha_genetic_group": {"value": "2.3.4.4b"}, "host": {"value": "mallard"}}, "branch_attrs": {"mutations": {"nuc": ["A1031G"], "HA": ["K328R"]}, "labels": {"aa": "HA: K328R"}}}]}]}]}]}]}, {"name": "NODE_0000923", "node_attrs": {"div": 0.00573, "num_date": {"value": 2020.614, "confidence": [2020.544, 2020.876]}, "region": {"value": "Europe", "confidence": {"Europe": 1.0}, "entropy": 5.09e-06}, "country": {"value": "Poland", "confidence": {"Poland": 0.65, "Italy": 0.272, "Czech Republic": 0.0408, "Germany": 0.0331, "Kazakhstan": 0.0022, "Russia": 0.00147}, "entropy": 0.908}, "host_generic": {"value": "avian", "confidence": {"avian": 0.988, "poultry": 0.0118}, "entropy": 0.0643}, "confidence": {"value": 78}}, "branch_attrs": {"mutations": {"nuc": ["A1179T"]}}, "children": [{"name": "NODE_0000924", "node_attrs": {"div": 0.00687, "num_date": {"value": 2020.795, "confidence": [2020.705, 2020.846]}, "region": {"value": "Europe", "confidence": {"Europe": 1.0}, "entropy": 3.06e-06}, "country": {"value": "Italy", "confidence": {"Italy": 0.994, "Poland": 0.0051}, "entropy": 0.0381}, "host_generic": {"value": "avian", "confidence": {"avian": 0.997, "poultry": 0.00342}, "entropy": 0.0229}, "confidence": {"value": 91.7}}, "branch_attrs": {"mutations": {"nuc": ["G405A", "A678G"]}}, "children": [{"name": "A/common_teal/Italy/20VIR7439-191/2020_22a3854101", "node_attrs": {"div": 0.00974, "num_date": {"value": 2020.908, "confidence": [2020.908, 2020.908], "inferred": false}, "region": {"value": "Europe", "confidence": {"Europe": 1.0}, "entropy": -1e-12}, "originator": {"value": "Istituto Zooprofilattico Sperimentale delle Venezie EU/OIE/Reference Laboratory and FAO Reference Centre for AI and ND"}, "ambig_present": {"value": "Absent"}, "country": {"value": "Italy", "confidence": {"Italy": 1.0}, "entropy": -1e-12}, "reason_for_submission": {"value": "surveillance"}, "strain_name": {"value": "A/common_teal/Italy/20VIR7439-191/2020"}, "isl_subtype": {"value": "H5N8"}, "tri_ambig_count": {"value": "Zero"}, "isolate_submitter": {"value": "IT-Leg-IZSVE"}, "N_count": {"value": "Zero"}, "host_generic": {"value": "avian", "confidence": {"avian": 1.0}, "entropy": -1e-12}, "segment_lineage": {"value": "ea3"}, "N_present": {"value": "Absent"}, "genotype": {"value": "Not assigned"}, "bi_ambig_count": {"value": "Zero"}, "data_source": {"value": "GISAID"}, "isolate_hash": {"value": "22a385410121bc00379e6648f61302b1"}, "primary_identifier": {"value": "EPI_ISL_1665251"}, "tn_93_dist_d11": {"value": 0.0173}, "passage": {"value": "E1"}, "ha_genetic_group": {"value": "2.3.4.4b"}, "host": {"value": "common teal"}}, "branch_attrs": {"mutations": {"nuc": ["A1019-", "A1020-", "A1021-", "A1022G", "G1023A", "G1025A", "A1026G", "A1031G", "-1033A", "-1034A", "-1035A"], "HA": ["E324X", "K325X", "R326K", "K328R", "-329K"]}, "labels": {"aa": "HA: E324X, K325X, R326K, K328R, -329K"}}}, {"name": "NODE_0000228", "node_attrs": {"div": 0.00687, "num_date": {"value": 2020.815, "confidence": [2020.781, 2020.859]}, "region": {"value": "Europe", "confidence": {"Europe": 1.0}, "entropy": 3.05e-06}, "country": {"value": "Italy", "confidence": {"Italy": 1.0}, "entropy": 0.000548}, "host_generic": {"value": "avian", "confidence": {"avian": 0.99, "poultry": 0.0102}, "entropy": 0.0567}}, "branch_attrs": {"mutations": {}}, "children": [{"name": "A/common_teal/Italy/20VIR7608-73/2020_5ce0f9cdd1", "node_attrs": {"div": 0.00802, "num_date": {"value": 2020.925, "confidence": [2020.925, 2020.925], "inferred": false}, "region": {"value": "Europe", "confidence": {"Europe": 1.0}, "entropy": -1e-12}, "originator": {"value": "Istituto Zooprofilattico Sperimentale delle Venezie EU/OIE/Reference Laboratory and FAO Reference Centre for AI and ND"}, "ambig_present": {"value": "Absent"}, "country": {"value": "Italy", "confidence": {"Italy": 1.0}, "entropy": -1e-12}, "reason_for_submission": {"value": "surveillance"}, "strain_name": {"value": "A/common_teal/Italy/20VIR7608-73/2020"}, "isl_subtype": {"value": "H5N8"}, "tri_ambig_count": {"value": "Zero"}, "isolate_submitter": {"value": "IT-Leg-IZSVE"}, "N_count": {"value": "Zero"}, "host_generic": {"value": "avian", "confidence": {"avian": 1.0}, "entropy": -1e-12}, "segment_lineage": {"value": "ea3"}, "N_present": {"value": "Absent"}, "genotype": {"value": "Not assigned"}, "bi_ambig_count": {"value": "Zero"}, "data_source": {"value": "GISAID"}, "isolate_hash": {"value": "5ce0f9cdd1cc35ec55f9ab17a4c73942"}, "primary_identifier": {"value": "EPI_ISL_956408"}, "tn_93_dist_d11": {"value": 0.0167}, "passage": {"value": "OR"}, "ha_genetic_group": {"value": "2.3.4.4b"}, "host": {"value": "common teal"}}, "branch_attrs": {"mutations": {"nuc": ["T906C", "T993C"]}}}, {"name": "NODE_0000153", "node_attrs": {"div": 0.00687, "num_date": {"value": 2020.839, "confidence": [2020.799, 2020.877]}, "region": {"value": "Europe", "confidence": {"Europe": 1.0}, "entropy": 3.06e-06}, "country": {"value": "Italy", "confidence": {"Italy": 1.0}, "entropy": 3.81e-05}, "host_generic": {"value": "avian", "confidence": {"avian": 0.908, "poultry": 0.0915}, "entropy": 0.306}}, "branch_attrs": {"mutations": {}}, "children": [{"name": "NODE_0000154", "node_attrs": {"div": 0.00687, "num_date": {"value": 2020.862, "confidence": [2020.806, 2020.908]}, "region": {"value": "Europe", "confidence": {"Europe": 1.0}, "entropy": 3.03e-06}, "country": {"value": "Italy", "confidence": {"Italy": 1.0}, "entropy": 3.26e-05}, "host_generic": {"value": "avian", "confidence": {"avian": 0.992, "poultry": 0.00846}, "entropy": 0.0488}}, "branch_attrs": {"mutations": {}}, "children": [{"name": "A/greylag_goose/Italy/20VIR7660-6/2020_78ddedc21f", "node_attrs": {"div": 0.00745, "num_date": {"value": 2020.911, "confidence": [2020.911, 2020.911], "inferred": false}, "region": {"value": "Europe", "confidence": {"Europe": 1.0}, "entropy": -1e-12}, "originator": {"value": "Istituto Zooprofilattico Sperimentale delle Venezie EU/OIE/Reference Laboratory and FAO Reference Centre for AI and ND"}, "ambig_present": {"value": "Absent"}, "country": {"value": "Italy", "confidence": {"Italy": 1.0}, "entropy": -1e-12}, "reason_for_submission": {"value": "surveillance"}, "strain_name": {"value": "A/greylag_goose/Italy/20VIR7660-6/2020"}, "isl_subtype": {"value": "H5N8"}, "tri_ambig_count": {"value": "Zero"}, "isolate_submitter": {"value": "IT-Leg-IZSVE"}, "N_count": {"value": "Zero"}, "host_generic": {"value": "avian", "confidence": {"avian": 1.0}, "entropy": -1e-12}, "segment_lineage": {"value": "ea3"}, "N_present": {"value": "Absent"}, "genotype": {"value": "Not assigned"}, "bi_ambig_count": {"value": "Zero"}, "data_source": {"value": "GISAID"}, "isolate_hash": {"value": "78ddedc21f74aa9ea144c64984f8ab7b"}, "primary_identifier": {"value": "EPI_ISL_956411"}, "tn_93_dist_d11": {"value": 0.0161}, "passage": {"value": "OR"}, "ha_genetic_group": {"value": "2.3.4.4b"}, "host": {"value": "goose"}}, "branch_attrs": {"mutations": {"nuc": ["T408C"]}}}, {"name": "A/seagull/Italy/21VIR2479/2021_2238deb3b5", "node_attrs": {"div": 0.00745, "num_date": {"value": 2021.075, "confidence": [2021.075, 2021.075], "inferred": false}, "region": {"value": "Europe", "confidence": {"Europe": 1.0}, "entropy": -1e-12}, "originator": {"value": "Istituto Zooprofilattico Sperimentale delle Venezie EU/OIE/Reference Laboratory and FAO Reference Centre for AI and ND"}, "ambig_present": {"value": "Absent"}, "country": {"value": "Italy", "confidence": {"Italy": 1.0}, "entropy": -1e-12}, "reason_for_submission": {"value": "surveillance"}, "strain_name": {"value": "A/seagull/Italy/21VIR2479/2021"}, "isl_subtype": {"value": "H5N8"}, "tri_ambig_count": {"value": "Zero"}, "isolate_submitter": {"value": "IT-Leg-IZSVE"}, "N_count": {"value": "Zero"}, "host_generic": {"value": "avian", "confidence": {"avian": 1.0}, "entropy": -1e-12}, "segment_lineage": {"value": "ea3"}, "N_present": {"value": "Absent"}, "genotype": {"value": "Not assigned"}, "bi_ambig_count": {"value": "Zero"}, "data_source": {"value": "GISAID"}, "isolate_hash": {"value": "2238deb3b5173a769fa835b9b334ed78"}, "primary_identifier": {"value": "EPI_ISL_2234810"}, "tn_93_dist_d11": {"value": 0.0161}, "passage": {"value": "OR"}, "ha_genetic_group": {"value": "2.3.4.4b"}, "host": {"value": "bird"}}, "branch_attrs": {"mutations": {"nuc": ["T96C"]}}}]}, {"name": "NODE_0000928", "node_attrs": {"div": 0.00745, "num_date": {"value": 2020.942, "confidence": [2020.836, 2020.999]}, "region": {"value": "Europe", "confidence": {"Europe": 1.0}, "entropy": 3.03e-06}, "country": {"value": "Italy", "confidence": {"Italy": 1.0}, "entropy": 3.26e-05}, "host_generic": {"value": "poultry", "confidence": {"poultry": 0.891, "avian": 0.109}, "entropy": 0.344}, "confidence": {"value": 76.2}}, "branch_attrs": {"mutations": {"nuc": ["G1471A"], "HA": ["D475N"]}, "labels": {"aa": "HA: D475N"}}, "children": [{"name": "A/chicken/Italy/21VIR1151-2/2021_8617e2cf33", "node_attrs": {"div": 0.00859, "num_date": {"value": 2021.13, "confidence": [2021.13, 2021.13], "inferred": false}, "region": {"value": "Europe", "confidence": {"Europe": 1.0}, "entropy": -1e-12}, "originator": {"value": "Istituto Zooprofilattico Sperimentale delle Venezie EU/OIE/Reference Laboratory and FAO Reference Centre for AI and ND"}, "ambig_present": {"value": "Absent"}, "country": {"value": "Italy", "confidence": {"Italy": 1.0}, "entropy": -1e-12}, "reason_for_submission": {"value": "surveillance"}, "strain_name": {"value": "A/chicken/Italy/21VIR1151-2/2021"}, "isl_subtype": {"value": "H5N8"}, "tri_ambig_count": {"value": "Zero"}, "isolate_submitter": {"value": "IT-Leg-IZSVE"}, "N_count": {"value": "Zero"}, "host_generic": {"value": "poultry", "confidence": {"poultry": 1.0}, "entropy": -1e-12}, "segment_lineage": {"value": "ea3"}, "N_present": {"value": "Absent"}, "genotype": {"value": "Not assigned"}, "bi_ambig_count": {"value": "Zero"}, "data_source": {"value": "GISAID"}, "isolate_hash": {"value": "8617e2cf3359b32dc2ff254a836f8855"}, "primary_identifier": {"value": "EPI_ISL_1665247"}, "tn_93_dist_d11": {"value": 0.0173}, "passage": {"value": "OR"}, "ha_genetic_group": {"value": "2.3.4.4b"}, "host": {"value": "chicken"}}, "branch_attrs": {"mutations": {"nuc": ["T717C", "A1166G"], "HA": ["K373R"]}, "labels": {"aa": "HA: K373R"}}}, {"name": "NODE_0000929", "node_attrs": {"div": 0.00974, "num_date": {"value": 2021.147, "confidence": [2021.107, 2021.147]}, "region": {"value": "Europe", "confidence": {"Europe": 1.0}, "entropy": 2.2e-08}, "country": {"value": "Italy", "confidence": {"Italy": 1.0}, "entropy": 2.63e-07}, "host_generic": {"value": "poultry", "confidence": {"poultry": 0.947, "avian": 0.0534}, "entropy": 0.208}, "confidence": {"value": 97.7}}, "branch_attrs": {"mutations": {"nuc": ["A219G", "C399T", "C765T", "G1083A"]}}, "children": [{"name": "A/chicken/Italy/21VIR1293-9/2021_cb6d89d2a0", "node_attrs": {"div": 0.00974, "num_date": {"value": 2021.147, "confidence": [2021.147, 2021.147], "inferred": false}, "region": {"value": "Europe", "confidence": {"Europe": 1.0}, "entropy": -1e-12}, "originator": {"value": "Istituto Zooprofilattico Sperimentale delle Venezie EU/OIE/Reference Laboratory and FAO Reference Centre for AI and ND"}, "ambig_present": {"value": "Present"}, "country": {"value": "Italy", "confidence": {"Italy": 1.0}, "entropy": -1e-12}, "reason_for_submission": {"value": "surveillance"}, "strain_name": {"value": "A/chicken/Italy/21VIR1293-9/2021"}, "isl_subtype": {"value": "H5N8"}, "tri_ambig_count": {"value": "Zero"}, "isolate_submitter": {"value": "IT-Leg-IZSVE"}, "N_count": {"value": "Zero"}, "host_generic": {"value": "poultry", "confidence": {"poultry": 1.0}, "entropy": -1e-12}, "segment_lineage": {"value": "ea3"}, "N_present": {"value": "Absent"}, "genotype": {"value": "Not assigned"}, "bi_ambig_count": {"value": "One"}, "data_source": {"value": "GISAID"}, "isolate_hash": {"value": "cb6d89d2a0c173dcf1143dac32de5dd3"}, "primary_identifier": {"value": "EPI_ISL_1665248"}, "ambig_positions_NT": {"value": "814"}, "tn_93_dist_d11": {"value": 0.0185}, "passage": {"value": "OR"}, "ha_genetic_group": {"value": "2.3.4.4b"}, "host": {"value": "chicken"}}, "branch_attrs": {"mutations": {}}}, {"name": "A/Guinea_fowl/Italy/21VIR1293-20/2021_e057ac23e6", "node_attrs": {"div": 0.00974, "num_date": {"value": 2021.147, "confidence": [2021.147, 2021.147], "inferred": false}, "region": {"value": "Europe", "confidence": {"Europe": 1.0}, "entropy": -1e-12}, "originator": {"value": "Istituto Zooprofilattico Sperimentale delle Venezie EU/OIE/Reference Laboratory and FAO Reference Centre for AI and ND"}, "ambig_present": {"value": "Absent"}, "country": {"value": "Italy", "confidence": {"Italy": 1.0}, "entropy": -1e-12}, "reason_for_submission": {"value": "surveillance"}, "strain_name": {"value": "A/guinea_fowl/Italy/21VIR1293-20/2021"}, "isl_subtype": {"value": "H5N8"}, "tri_ambig_count": {"value": "Zero"}, "isolate_submitter": {"value": "IT-Leg-IZSVE"}, "N_count": {"value": "Zero"}, "host_generic": {"value": "avian", "confidence": {"avian": 1.0}, "entropy": -1e-12}, "segment_lineage": {"value": "ea3"}, "N_present": {"value": "Absent"}, "genotype": {"value": "Not assigned"}, "bi_ambig_count": {"value": "Zero"}, "data_source": {"value": "GISAID"}, "isolate_hash": {"value": "e057ac23e654ded52ba4af5eb7365e75"}, "primary_identifier": {"value": "EPI_ISL_1665255"}, "tn_93_dist_d11": {"value": 0.0185}, "passage": {"value": "OR"}, "ha_genetic_group": {"value": "2.3.4.4b"}, "host": {"value": "guineafowl"}}, "branch_attrs": {"mutations": {}}}, {"name": "A/duck/Italy/21VIR1293-15/2021_cf51187ed9", "node_attrs": {"div": 0.00974, "num_date": {"value": 2021.147, "confidence": [2021.147, 2021.147], "inferred": false}, "region": {"value": "Europe", "confidence": {"Europe": 1.0}, "entropy": -1e-12}, "originator": {"value": "Istituto Zooprofilattico Sperimentale delle Venezie EU/OIE/Reference Laboratory and FAO Reference Centre for AI and ND"}, "ambig_present": {"value": "Absent"}, "country": {"value": "Italy", "confidence": {"Italy": 1.0}, "entropy": -1e-12}, "reason_for_submission": {"value": "surveillance"}, "strain_name": {"value": "A/duck/Italy/21VIR1293-15/2021"}, "isl_subtype": {"value": "H5N8"}, "tri_ambig_count": {"value": "Zero"}, "isolate_submitter": {"value": "IT-Leg-IZSVE"}, "N_count": {"value": "Zero"}, "host_generic": {"value": "poultry", "confidence": {"poultry": 1.0}, "entropy": -1e-12}, "segment_lineage": {"value": "ea3"}, "N_present": {"value": "Absent"}, "genotype": {"value": "Not assigned"}, "bi_ambig_count": {"value": "Zero"}, "data_source": {"value": "GISAID"}, "isolate_hash": {"value": "cf51187ed92aad076f72e22d337e46af"}, "primary_identifier": {"value": "EPI_ISL_1665252"}, "tn_93_dist_d11": {"value": 0.0185}, "passage": {"value": "OR"}, "ha_genetic_group": {"value": "2.3.4.4b"}, "host": {"value": "duck"}}, "branch_attrs": {"mutations": {}}}]}]}]}]}]}, {"name": "NODE_0000931", "node_attrs": {"div": 0.0063, "num_date": {"value": 2020.816, "confidence": [2020.772, 2020.927]}, "region": {"value": "Europe", "confidence": {"Europe": 1.0}, "entropy": 3.08e-06}, "country": {"value": "Poland", "confidence": {"Poland": 0.758, "Czech Republic": 0.158, "Italy": 0.0669, "Germany": 0.0164}, "entropy": 0.757}, "host_generic": {"value": "avian", "confidence": {"avian": 0.893, "poultry": 0.107}, "entropy": 0.34}, "confidence": {"value": 83}}, "branch_attrs": {"mutations": {"nuc": ["C1452T"]}}, "children": [{"name": "NODE_0000158", "node_attrs": {"div": 0.0063, "num_date": {"value": 2020.845, "confidence": [2020.802, 2020.93]}, "region": {"value": "Europe", "confidence": {"Europe": 1.0}, "entropy": 3.55e-06}, "country": {"value": "Poland", "confidence": {"Poland": 0.984, "Germany": 0.0108, "Czech Republic": 0.00443, "Italy": 0.00115}, "entropy": 0.0974}, "host_generic": {"value": "avian", "confidence": {"avian": 0.818, "poultry": 0.182}, "entropy": 0.475}}, "branch_attrs": {"mutations": {}}, "children": [{"name": "A/buzzard/Poland/MB277-21_22VIR5675-18/2021_8559b0b82f", "node_attrs": {"div": 0.00745, "num_date": {"value": 2021.185, "confidence": [2021.185, 2021.185], "inferred": false}, "region": {"value": "Europe", "confidence": {"Europe": 1.0}, "entropy": -1e-12}, "originator": {"value": "National Veterinary Research Institut Poland PIWetPIB"}, "ambig_present": {"value": "Absent"}, "country": {"value": "Poland", "confidence": {"Poland": 1.0}, "entropy": -1e-12}, "reason_for_submission": {"value": "surveillance"}, "strain_name": {"value": "A/buzzard/Poland/MB277-21_22VIR5675-18/2021"}, "isl_subtype": {"value": "H5N8"}, "tri_ambig_count": {"value": "Zero"}, "N_count": {"value": "Zero"}, "host_generic": {"value": "avian", "confidence": {"avian": 1.0}, "entropy": -1e-12}, "segment_lineage": {"value": "ea3"}, "N_present": {"value": "Absent"}, "genotype": {"value": "Not assigned"}, "bi_ambig_count": {"value": "Zero"}, "data_source": {"value": "GISAID"}, "isolate_hash": {"value": "8559b0b82fc708ce5c018f77f9ffa6e5"}, "primary_identifier": {"value": "EPI_ISL_18244823"}, "tn_93_dist_d11": {"value": 0.0161}, "passage": {"value": "X"}, "ha_genetic_group": {"value": "2.3.4.4b"}, "host": {"value": "common buzzard"}}, "branch_attrs": {"mutations": {"nuc": ["C666T", "A1584G"]}}}, {"name": "NODE_0000159", "node_attrs": {"div": 0.0063, "num_date": {"value": 2020.899, "confidence": [2020.803, 2020.933]}, "region": {"value": "Europe", "confidence": {"Europe": 1.0}, "entropy": 3.05e-06}, "country": {"value": "Poland", "confidence": {"Poland": 0.977, "Germany": 0.0216, "Czech Republic": 0.00143}, "entropy": 0.119}, "host_generic": {"value": "poultry", "confidence": {"poultry": 0.938, "avian": 0.0617}, "entropy": 0.232}}, "branch_attrs": {"mutations": {}}, "children": [{"name": "A/turkey/Poland/477/2020_d1465fc15c", "node_attrs": {"div": 0.0063, "num_date": {"value": 2020.933, "confidence": [2020.933, 2020.933], "inferred": false}, "region": {"value": "Europe", "confidence": {"Europe": 1.0}, "entropy": -1e-12}, "originator": {"value": "National Veterinary Research Institut Poland PIWetPIB"}, "ambig_present": {"value": "Absent"}, "country": {"value": "Poland", "confidence": {"Poland": 1.0}, "entropy": -1e-12}, "reason_for_submission": {"value": "surveillance"}, "strain_name": {"value": "A/turkey/Poland/477/2020(H5N8)"}, "isl_subtype": {"value": "H5N8"}, "tri_ambig_count": {"value": "Zero"}, "isolate_submitter": {"value": "PL-Pul-PIWET"}, "N_count": {"value": "Zero"}, "host_generic": {"value": "poultry", "confidence": {"poultry": 1.0}, "entropy": -1e-12}, "segment_lineage": {"value": "ea3"}, "N_present": {"value": "Absent"}, "genotype": {"value": "Not assigned"}, "bi_ambig_count": {"value": "Zero"}, "data_source": {"value": "GISAID"}, "isolate_hash": {"value": "d1465fc15cc7517632f0ce1ee9cd02d8"}, "primary_identifier": {"value": "EPI_ISL_846604"}, "tn_93_dist_d11": {"value": 0.0149}, "passage": {"value": "X"}, "ha_genetic_group": {"value": "2.3.4.4b"}, "host": {"value": "turkey"}}, "branch_attrs": {"mutations": {}}}, {"name": "NODE_0000932", "node_attrs": {"div": 0.00859, "num_date": {"value": 2021.037, "confidence": [2020.973, 2021.09]}, "region": {"value": "Europe", "confidence": {"Europe": 1.0}, "entropy": 3.03e-06}, "country": {"value": "Germany", "confidence": {"Germany": 0.991, "Poland": 0.00883}, "entropy": 0.0526}, "host_generic": {"value": "poultry", "confidence": {"poultry": 0.995, "avian": 0.00485}, "entropy": 0.0307}, "confidence": {"value": 96.2}}, "branch_attrs": {"mutations": {"nuc": ["A7G", "T780C", "T1392C", "A1530G"], "HA-SigPep": ["N3D"]}, "labels": {"aa": "HA-SigPep: N3D"}}, "children": [{"name": "A/turkey/Germany_MV/AI01127/2021_447dfa194f", "node_attrs": {"div": 0.00916, "num_date": {"value": 2021.1, "confidence": [2021.1, 2021.1], "inferred": false}, "region": {"value": "Europe", "confidence": {"Europe": 1.0}, "entropy": -1e-12}, "originator": {"value": "Landesamt fr Landwirtschaft Lebensmittelsicherheit und Fischerei LALLF"}, "ambig_present": {"value": "Absent"}, "country": {"value": "Germany", "confidence": {"Germany": 1.0}, "entropy": -1e-12}, "reason_for_submission": {"value": "surveillance"}, "strain_name": {"value": "A/turkey/Germany-MV/AI01127/2021"}, "isl_subtype": {"value": "H5N8"}, "tri_ambig_count": {"value": "Zero"}, "isolate_submitter": {"value": "DE-GIR-FLI"}, "N_count": {"value": "Zero"}, "host_generic": {"value": "poultry", "confidence": {"poultry": 1.0}, "entropy": -1e-12}, "segment_lineage": {"value": "ea3"}, "N_present": {"value": "Absent"}, "genotype": {"value": "Not assigned"}, "bi_ambig_count": {"value": "Zero"}, "data_source": {"value": "GISAID"}, "isolate_hash": {"value": "447dfa194f398df3f76ea2a06b098eba"}, "primary_identifier": {"value": "EPI_ISL_5098154"}, "tn_93_dist_d11": {"value": 0.0179}, "passage": {"value": "X"}, "ha_genetic_group": {"value": "2.3.4.4b"}, "host": {"value": "turkey"}}, "branch_attrs": {"mutations": {"nuc": ["G466A"], "HA": ["A140T"]}, "labels": {"aa": "HA: A140T"}}}, {"name": "A/turkey/Germany_MV/AI01477/2021_2def200926", "node_attrs": {"div": 0.00974, "num_date": {"value": 2021.136, "confidence": [2021.136, 2021.136], "inferred": false}, "region": {"value": "Europe", "confidence": {"Europe": 1.0}, "entropy": -1e-12}, "originator": {"value": "Bayrisches Landesamt fr Gesundheit und Lebensmittelsicherheit LGL"}, "ambig_present": {"value": "Present"}, "country": {"value": "Germany", "confidence": {"Germany": 1.0}, "entropy": -1e-12}, "reason_for_submission": {"value": "surveillance"}, "strain_name": {"value": "A/turkey/Germany-MV/AI01477/2021"}, "isl_subtype": {"value": "H5N8"}, "tri_ambig_count": {"value": "Zero"}, "isolate_submitter": {"value": "DE-GIR-FLI"}, "N_count": {"value": "Zero"}, "host_generic": {"value": "poultry", "confidence": {"poultry": 1.0}, "entropy": -1e-12}, "segment_lineage": {"value": "ea3"}, "N_present": {"value": "Absent"}, "genotype": {"value": "Not assigned"}, "bi_ambig_count": {"value": "One"}, "data_source": {"value": "GISAID"}, "isolate_hash": {"value": "2def200926b12e9e4cb73975a70e73ae"}, "primary_identifier": {"value": "EPI_ISL_5099368"}, "ambig_positions_NT": {"value": "554"}, "tn_93_dist_d11": {"value": 0.0185}, "passage": {"value": "X"}, "ha_genetic_group": {"value": "2.3.4.4b"}, "host": {"value": "turkey"}}, "branch_attrs": {"mutations": {"nuc": ["T513C", "G1053A"]}}}]}]}]}, {"name": "NODE_0000935", "node_attrs": {"div": 0.00745, "num_date": {"value": 2021.027, "confidence": [2020.895, 2021.133]}, "region": {"value": "Europe", "confidence": {"Europe": 1.0}, "entropy": 3.05e-06}, "country": {"value": "Czech Republic", "confidence": {"Czech Republic": 0.989, "Poland": 0.00972}, "entropy": 0.0635}, "host_generic": {"value": "avian", "confidence": {"avian": 0.834, "poultry": 0.166}, "entropy": 0.449}, "confidence": {"value": 90.6}}, "branch_attrs": {"mutations": {"nuc": ["T132C", "C867T"]}}, "children": [{"name": "A/Australian_brushturkey/Czech_Republic/5904/2021_6029a9504d", "node_attrs": {"div": 0.00859, "num_date": {"value": 2021.229, "confidence": [2021.229, 2021.229], "inferred": false}, "region": {"value": "Europe", "confidence": {"Europe": 1.0}, "entropy": -1e-12}, "originator": {"value": "State Veterinary Institute Prague"}, "ambig_present": {"value": "Absent"}, "country": {"value": "Czech Republic", "confidence": {"Czech Republic": 1.0}, "entropy": -1e-12}, "reason_for_submission": {"value": "surveillance"}, "strain_name": {"value": "A/australian brushturkey/Czech Republic/5904/2021"}, "isl_subtype": {"value": "H5N8"}, "tri_ambig_count": {"value": "Zero"}, "isolate_submitter": {"value": "CZ-Pra-SVIP"}, "N_count": {"value": "Zero"}, "host_generic": {"value": "avian", "confidence": {"avian": 1.0}, "entropy": -1e-12}, "segment_lineage": {"value": "ea3"}, "N_present": {"value": "Absent"}, "genotype": {"value": "Not assigned"}, "bi_ambig_count": {"value": "Zero"}, "data_source": {"value": "GISAID"}, "isolate_hash": {"value": "6029a9504db931b2c1b0ef308f825c7a"}, "primary_identifier": {"value": "EPI_ISL_1697197"}, "tn_93_dist_d11": {"value": 0.0173}, "passage": {"value": "OR"}, "ha_genetic_group": {"value": "2.3.4.4b"}, "host": {"value": "bird"}}, "branch_attrs": {"mutations": {"nuc": ["C618A", "C1516T"], "HA": ["P490S"]}, "labels": {"aa": "HA: P490S"}}}, {"name": "NODE_0000201", "node_attrs": {"div": 0.00745, "num_date": {"value": 2021.046, "confidence": [2020.955, 2021.154]}, "region": {"value": "Europe", "confidence": {"Europe": 1.0}, "entropy": 3.06e-06}, "country": {"value": "Czech Republic", "confidence": {"Czech Republic": 0.999}, "entropy": 0.0069}, "host_generic": {"value": "poultry", "confidence": {"poultry": 0.893, "avian": 0.107}, "entropy": 0.341}}, "branch_attrs": {"mutations": {}}, "children": [{"name": "NODE_0000162", "node_attrs": {"div": 0.00745, "num_date": {"value": 2021.146, "confidence": [2021.06, 2021.158]}, "region": {"value": "Europe", "confidence": {"Europe": 1.0}, "entropy": 3.03e-06}, "country": {"value": "Czech Republic", "confidence": {"Czech Republic": 0.991, "Germany": 0.00873}, "entropy": 0.0544}, "host_generic": {"value": "poultry", "confidence": {"poultry": 0.992, "avian": 0.00804}, "entropy": 0.0468}}, "branch_attrs": {"mutations": {}}, "children": [{"name": "A/chicken/Czech_Republic/4092-2/2021_fa221dad8e", "node_attrs": {"div": 0.00745, "num_date": {"value": 2021.158, "confidence": [2021.158, 2021.158], "inferred": false}, "region": {"value": "Europe", "confidence": {"Europe": 1.0}, "entropy": -1e-12}, "originator": {"value": "State Veterinary Institute Prague"}, "ambig_present": {"value": "Absent"}, "country": {"value": "Czech Republic", "confidence": {"Czech Republic": 1.0}, "entropy": -1e-12}, "reason_for_submission": {"value": "surveillance"}, "strain_name": {"value": "A/chicken/Czech Republic/4092-2/2021"}, "isl_subtype": {"value": "H5N8"}, "tri_ambig_count": {"value": "Zero"}, "isolate_submitter": {"value": "CZ-Pra-SVIP"}, "N_count": {"value": "Zero"}, "host_generic": {"value": "poultry", "confidence": {"poultry": 1.0}, "entropy": -1e-12}, "segment_lineage": {"value": "ea3"}, "N_present": {"value": "Absent"}, "genotype": {"value": "Not assigned"}, "bi_ambig_count": {"value": "Zero"}, "data_source": {"value": "GISAID"}, "isolate_hash": {"value": "fa221dad8e23b89141c61771729b0332"}, "primary_identifier": {"value": "EPI_ISL_1399234"}, "tn_93_dist_d11": {"value": 0.0161}, "passage": {"value": "OR"}, "ha_genetic_group": {"value": "2.3.4.4b"}, "host": {"value": "chicken"}}, "branch_attrs": {"mutations": {}}}, {"name": "A/chicken/Germany_BY/AI02066/2021_420a3b2c94", "node_attrs": {"div": 0.00745, "num_date": {"value": 2021.166, "confidence": [2021.166, 2021.166], "inferred": false}, "region": {"value": "Europe", "confidence": {"Europe": 1.0}, "entropy": -1e-12}, "originator": {"value": "Bayrisches Landesamt fr Gesundheit und Lebensmittelsicherheit LGL"}, "ambig_present": {"value": "Present"}, "country": {"value": "Germany", "confidence": {"Germany": 1.0}, "entropy": -1e-12}, "reason_for_submission": {"value": "surveillance"}, "strain_name": {"value": "A/chicken/Germany-BY/AI02066/2021"}, "isl_subtype": {"value": "H5N8"}, "tri_ambig_count": {"value": "Zero"}, "isolate_submitter": {"value": "DE-GIR-FLI"}, "N_count": {"value": "Zero"}, "host_generic": {"value": "poultry", "confidence": {"poultry": 1.0}, "entropy": -1e-12}, "segment_lineage": {"value": "ea3"}, "N_present": {"value": "Absent"}, "genotype": {"value": "Not assigned"}, "bi_ambig_count": {"value": "Two"}, "data_source": {"value": "GISAID"}, "isolate_hash": {"value": "420a3b2c9492fedb190fd6ceb08e5358"}, "primary_identifier": {"value": "EPI_ISL_5102136"}, "ambig_positions_NT": {"value": "235 / 554"}, "tn_93_dist_d11": {"value": 0.0161}, "passage": {"value": "X"}, "ha_genetic_group": {"value": "2.3.4.4b"}, "host": {"value": "chicken"}}, "branch_attrs": {"mutations": {}}}]}, {"name": "NODE_0000938", "node_attrs": {"div": 0.00802, "num_date": {"value": 2021.139, "confidence": [2021.072, 2021.158]}, "region": {"value": "Europe", "confidence": {"Europe": 1.0}, "entropy": 3.05e-06}, "country": {"value": "Czech Republic", "confidence": {"Czech Republic": 1.0}, "entropy": 0.00015}, "host_generic": {"value": "poultry", "confidence": {"poultry": 0.946, "avian": 0.0536}, "entropy": 0.209}, "confidence": {"value": 85.5}}, "branch_attrs": {"mutations": {"nuc": ["C639T"]}}, "children": [{"name": "A/chicken/Czech_Republic/4092-1/2021_37ee8dff05", "node_attrs": {"div": 0.00802, "num_date": {"value": 2021.158, "confidence": [2021.158, 2021.158], "inferred": false}, "region": {"value": "Europe", "confidence": {"Europe": 1.0}, "entropy": -1e-12}, "originator": {"value": "State Veterinary Institute Prague"}, "ambig_present": {"value": "Absent"}, "country": {"value": "Czech Republic", "confidence": {"Czech Republic": 1.0}, "entropy": -1e-12}, "reason_for_submission": {"value": "surveillance"}, "strain_name": {"value": "A/chicken/Czech Republic/4092-1/2021"}, "isl_subtype": {"value": "H5N8"}, "tri_ambig_count": {"value": "Zero"}, "isolate_submitter": {"value": "CZ-Pra-SVIP"}, "N_count": {"value": "Zero"}, "host_generic": {"value": "poultry", "confidence": {"poultry": 1.0}, "entropy": -1e-12}, "segment_lineage": {"value": "ea3"}, "N_present": {"value": "Absent"}, "genotype": {"value": "Not assigned"}, "bi_ambig_count": {"value": "Zero"}, "data_source": {"value": "GISAID"}, "isolate_hash": {"value": "37ee8dff05c3e412882ec0820d9962c7"}, "primary_identifier": {"value": "EPI_ISL_1399233"}, "tn_93_dist_d11": {"value": 0.0167}, "passage": {"value": "OR"}, "ha_genetic_group": {"value": "2.3.4.4b"}, "host": {"value": "chicken"}}, "branch_attrs": {"mutations": {}}}, {"name": "NODE_0000170", "node_attrs": {"div": 0.00802, "num_date": {"value": 2021.157, "confidence": [2021.109, 2021.196]}, "region": {"value": "Europe", "confidence": {"Europe": 1.0}, "entropy": 3.03e-06}, "country": {"value": "Czech Republic", "confidence": {"Czech Republic": 1.0}, "entropy": 4.75e-05}, "host_generic": {"value": "poultry", "confidence": {"poultry": 0.884, "avian": 0.116}, "entropy": 0.358}}, "branch_attrs": {"mutations": {}}, "children": [{"name": "A/chicken/Czech_Republic/6654/2021_d687deaa91", "node_attrs": {"div": 0.00917, "num_date": {"value": 2021.262, "confidence": [2021.262, 2021.262], "inferred": false}, "region": {"value": "Europe", "confidence": {"Europe": 1.0}, "entropy": -1e-12}, "originator": {"value": "State Veterinary Institute Prague"}, "ambig_present": {"value": "Present"}, "country": {"value": "Czech Republic", "confidence": {"Czech Republic": 1.0}, "entropy": -1e-12}, "reason_for_submission": {"value": "surveillance"}, "strain_name": {"value": "A/chicken/Czech Republic/6654/2021"}, "isl_subtype": {"value": "H5N8"}, "tri_ambig_count": {"value": "Zero"}, "isolate_submitter": {"value": "CZ-Pra-SVIP"}, "N_count": {"value": "Zero"}, "host_generic": {"value": "poultry", "confidence": {"poultry": 1.0}, "entropy": -1e-12}, "segment_lineage": {"value": "ea3"}, "N_present": {"value": "Absent"}, "genotype": {"value": "Not assigned"}, "bi_ambig_count": {"value": "One"}, "data_source": {"value": "GISAID"}, "isolate_hash": {"value": "d687deaa918e1e7f9edcf65de226ee7b"}, "primary_identifier": {"value": "EPI_ISL_1697184"}, "ambig_positions_NT": {"value": "554"}, "tn_93_dist_d11": {"value": 0.0179}, "passage": {"value": "OR"}, "ha_genetic_group": {"value": "2.3.4.4b"}, "host": {"value": "chicken"}}, "branch_attrs": {"mutations": {"nuc": ["T309C", "G911A"], "HA": ["S288N"]}, "labels": {"aa": "HA: S288N"}}}, {"name": "A/goose/Czech_Republic/5363-10/2021_818345ca45", "node_attrs": {"div": 0.00802, "num_date": {"value": 2021.196, "confidence": [2021.196, 2021.196], "inferred": false}, "region": {"value": "Europe", "confidence": {"Europe": 1.0}, "entropy": -1e-12}, "originator": {"value": "State Veterinary Institute Prague"}, "ambig_present": {"value": "Present"}, "country": {"value": "Czech Republic", "confidence": {"Czech Republic": 1.0}, "entropy": -1e-12}, "reason_for_submission": {"value": "surveillance"}, "strain_name": {"value": "A/goose/Czech Republic/5363-10/2021"}, "isl_subtype": {"value": "H5N8"}, "tri_ambig_count": {"value": "Zero"}, "isolate_submitter": {"value": "CZ-Pra-SVIP"}, "N_count": {"value": "Zero"}, "host_generic": {"value": "avian", "confidence": {"avian": 1.0}, "entropy": -1e-12}, "segment_lineage": {"value": "ea3"}, "N_present": {"value": "Absent"}, "genotype": {"value": "Not assigned"}, "bi_ambig_count": {"value": "One"}, "data_source": {"value": "GISAID"}, "isolate_hash": {"value": "818345ca450b664151cd0ae39a923ac4"}, "primary_identifier": {"value": "EPI_ISL_1941581"}, "ambig_positions_NT": {"value": "554"}, "tn_93_dist_d11": {"value": 0.0167}, "passage": {"value": "OR"}, "ha_genetic_group": {"value": "2.3.4.4b"}, "host": {"value": "domestic goose"}}, "branch_attrs": {"mutations": {}}}]}]}]}]}]}]}, {"name": "NODE_0000164", "node_attrs": {"div": 0.00516, "num_date": {"value": 2020.602, "confidence": [2020.574, 2020.829]}, "region": {"value": "Europe", "confidence": {"Europe": 1.0}, "entropy": 5.09e-06}, "country": {"value": "Poland", "confidence": {"Poland": 0.786, "Germany": 0.175, "Czech Republic": 0.0241, "Italy": 0.0137}, "entropy": 0.655}, "host_generic": {"value": "avian", "confidence": {"avian": 0.998, "poultry": 0.00192}, "entropy": 0.014}}, "branch_attrs": {"mutations": {}}, "children": [{"name": "NODE_0000165", "node_attrs": {"div": 0.00516, "num_date": {"value": 2020.816, "confidence": [2020.772, 2020.832]}, "region": {"value": "Europe", "confidence": {"Europe": 1.0}, "entropy": 3.06e-06}, "country": {"value": "Poland", "confidence": {"Poland": 0.761, "Germany": 0.224, "Netherlands": 0.00667, "Czech Republic": 0.00534, "Italy": 0.00234}, "entropy": 0.621}, "host_generic": {"value": "avian", "confidence": {"avian": 0.998, "poultry": 0.00187}, "entropy": 0.0136}}, "branch_attrs": {"mutations": {}}, "children": [{"name": "A/greylag_goose/Germany_SH/AI02191/2020_8ba40e8a20", "node_attrs": {"div": 0.00516, "num_date": {"value": 2020.832, "confidence": [2020.832, 2020.832], "inferred": false}, "region": {"value": "Europe", "confidence": {"Europe": 1.0}, "entropy": -1e-12}, "originator": {"value": "Landeslabor SchleswigHolstein"}, "ambig_present": {"value": "Absent"}, "country": {"value": "Germany", "confidence": {"Germany": 1.0}, "entropy": -1e-12}, "reason_for_submission": {"value": "surveillance"}, "strain_name": {"value": "A/greylag goose/Germany-SH/AI02191/2020"}, "isl_subtype": {"value": "H5N8"}, "tri_ambig_count": {"value": "Zero"}, "isolate_submitter": {"value": "DE-GIR-FLI"}, "N_count": {"value": "Zero"}, "host_generic": {"value": "avian", "confidence": {"avian": 1.0}, "entropy": -1e-12}, "segment_lineage": {"value": "ea3"}, "N_present": {"value": "Absent"}, "genotype": {"value": "Not assigned"}, "bi_ambig_count": {"value": "Zero"}, "data_source": {"value": "GISAID"}, "isolate_hash": {"value": "8ba40e8a20ae0971e24f4d2beba7cc85"}, "primary_identifier": {"value": "EPI_ISL_5058630"}, "tn_93_dist_d11": {"value": 0.0137}, "passage": {"value": "X"}, "ha_genetic_group": {"value": "2.3.4.4b"}, "host": {"value": "domestic goose"}}, "branch_attrs": {"mutations": {}}}, {"name": "NODE_0000166", "node_attrs": {"div": 0.00516, "num_date": {"value": 2020.832, "confidence": [2020.798, 2020.917]}, "region": {"value": "Europe", "confidence": {"Europe": 1.0}, "entropy": 3.05e-06}, "country": {"value": "Poland", "confidence": {"Poland": 0.819, "Germany": 0.109, "Netherlands": 0.0692, "Czech Republic": 0.00126}, "entropy": 0.61}, "host_generic": {"value": "avian", "confidence": {"avian": 0.99, "poultry": 0.0104}, "entropy": 0.0577}}, "branch_attrs": {"mutations": {}}, "children": [{"name": "A/common_buzzard/Netherlands/21021497-001/2021_94bca7cbc9", "node_attrs": {"div": 0.00516, "num_date": {"value": 2021.026, "confidence": [2021.026, 2021.026], "inferred": false}, "region": {"value": "Europe", "confidence": {"Europe": 1.0}, "entropy": -1e-12}, "originator": {"value": "Wageningen Bioveterinary Research "}, "ambig_present": {"value": "Absent"}, "country": {"value": "Netherlands", "confidence": {"Netherlands": 1.0}, "entropy": -1e-12}, "reason_for_submission": {"value": "surveillance"}, "strain_name": {"value": "A/common buzzard/Netherlands/21021497-001/2021"}, "isl_subtype": {"value": "H5N8"}, "tri_ambig_count": {"value": "Zero"}, "isolate_submitter": {"value": "NL-Lel-WBVR"}, "N_count": {"value": "Zero"}, "host_generic": {"value": "avian", "confidence": {"avian": 1.0}, "entropy": -1e-12}, "segment_lineage": {"value": "ea3"}, "N_present": {"value": "Absent"}, "genotype": {"value": "Not assigned"}, "bi_ambig_count": {"value": "Zero"}, "data_source": {"value": "GISAID"}, "isolate_hash": {"value": "94bca7cbc920a440ad53f9a29a947847"}, "primary_identifier": {"value": "EPI_ISL_2172522"}, "tn_93_dist_d11": {"value": 0.0137}, "passage": {"value": "OR"}, "ha_genetic_group": {"value": "2.3.4.4b"}, "host": {"value": "common buzzard"}}, "branch_attrs": {"mutations": {}}}, {"name": "NODE_0000917", "node_attrs": {"div": 0.0063, "num_date": {"value": 2020.979, "confidence": [2020.913, 2020.99]}, "region": {"value": "Europe", "confidence": {"Europe": 1.0}, "entropy": 3.05e-06}, "country": {"value": "Poland", "confidence": {"Poland": 0.998, "Germany": 0.0011}, "entropy": 0.0155}, "host_generic": {"value": "avian", "confidence": {"avian": 0.898, "poultry": 0.102}, "entropy": 0.331}, "confidence": {"value": 92.3}}, "branch_attrs": {"mutations": {"nuc": ["C510T", "G1356A"]}}, "children": [{"name": "A/chicken/Poland/565/2020_71efd6e534", "node_attrs": {"div": 0.0063, "num_date": {"value": 2020.99, "confidence": [2020.99, 2020.99], "inferred": false}, "region": {"value": "Europe", "confidence": {"Europe": 1.0}, "entropy": -1e-12}, "originator": {"value": "National Veterinary Research Institut Poland PIWetPIB"}, "ambig_present": {"value": "Absent"}, "country": {"value": "Poland", "confidence": {"Poland": 1.0}, "entropy": -1e-12}, "reason_for_submission": {"value": "surveillance"}, "strain_name": {"value": "A/chicken/Poland/565/2020(H5N8)"}, "isl_subtype": {"value": "H5N8"}, "tri_ambig_count": {"value": "Zero"}, "isolate_submitter": {"value": "PL-Pul-PIWET"}, "N_count": {"value": "Zero"}, "host_generic": {"value": "poultry", "confidence": {"poultry": 1.0}, "entropy": -1e-12}, "segment_lineage": {"value": "ea3"}, "N_present": {"value": "Absent"}, "genotype": {"value": "Not assigned"}, "bi_ambig_count": {"value": "Zero"}, "data_source": {"value": "GISAID"}, "isolate_hash": {"value": "71efd6e5349e34a3d9eb33505c3a8131"}, "primary_identifier": {"value": "EPI_ISL_846617"}, "tn_93_dist_d11": {"value": 0.0149}, "passage": {"value": "X"}, "ha_genetic_group": {"value": "2.3.4.4b"}, "host": {"value": "chicken"}}, "branch_attrs": {"mutations": {}}}, {"name": "NODE_0000918", "node_attrs": {"div": 0.00687, "num_date": {"value": 2021.029, "confidence": [2020.962, 2021.138]}, "region": {"value": "Europe", "confidence": {"Europe": 1.0}, "entropy": 3.05e-06}, "country": {"value": "Poland", "confidence": {"Poland": 0.999}, "entropy": 0.00454}, "host_generic": {"value": "avian", "confidence": {"avian": 0.99, "poultry": 0.0102}, "entropy": 0.0569}, "confidence": {"value": 89.2}}, "branch_attrs": {"mutations": {"nuc": ["T1509C"]}}, "children": [{"name": "A/mute_swan/Poland/MB306-21_22VIR5675-20/2021_752f75303f", "node_attrs": {"div": 0.00802, "num_date": {"value": 2021.204, "confidence": [2021.204, 2021.204], "inferred": false}, "region": {"value": "Europe", "confidence": {"Europe": 1.0}, "entropy": -1e-12}, "originator": {"value": "National Veterinary Research Institut Poland PIWetPIB"}, "ambig_present": {"value": "Absent"}, "country": {"value": "Poland", "confidence": {"Poland": 1.0}, "entropy": -1e-12}, "reason_for_submission": {"value": "surveillance"}, "strain_name": {"value": "A/mute_swan/Poland/MB306-21_22VIR5675-20/2021"}, "isl_subtype": {"value": "H5N8"}, "tri_ambig_count": {"value": "Zero"}, "N_count": {"value": "Zero"}, "host_generic": {"value": "avian", "confidence": {"avian": 1.0}, "entropy": -1e-12}, "segment_lineage": {"value": "ea3"}, "N_present": {"value": "Absent"}, "genotype": {"value": "Not assigned"}, "bi_ambig_count": {"value": "Zero"}, "data_source": {"value": "GISAID"}, "isolate_hash": {"value": "752f75303fbf277f081d4a48306d7d41"}, "primary_identifier": {"value": "EPI_ISL_18245531"}, "tn_93_dist_d11": {"value": 0.0167}, "passage": {"value": "X"}, "ha_genetic_group": {"value": "2.3.4.4b"}, "host": {"value": "mute swan"}}, "branch_attrs": {"mutations": {"nuc": ["G207T", "C330T"], "HA": ["K53N"]}, "labels": {"aa": "HA: K53N"}}}, {"name": "NODE_0000169", "node_attrs": {"div": 0.00687, "num_date": {"value": 2021.118, "confidence": [2020.965, 2021.137]}, "region": {"value": "Europe", "confidence": {"Europe": 1.0}, "entropy": 3.03e-06}, "country": {"value": "Poland", "confidence": {"Poland": 0.994, "Netherlands": 0.00553}, "entropy": 0.0375}, "host_generic": {"value": "avian", "confidence": {"avian": 0.998, "poultry": 0.00154}, "entropy": 0.0115}}, "branch_attrs": {"mutations": {}}, "children": [{"name": "A/barnacle_goose/Netherlands/21024358-001/2021_a158ce1060", "node_attrs": {"div": 0.00745, "num_date": {"value": 2021.141, "confidence": [2021.141, 2021.141], "inferred": false}, "region": {"value": "Europe", "confidence": {"Europe": 1.0}, "entropy": -1e-12}, "originator": {"value": "Wageningen Bioveterinary Research "}, "ambig_present": {"value": "Absent"}, "country": {"value": "Netherlands", "confidence": {"Netherlands": 1.0}, "entropy": -1e-12}, "reason_for_submission": {"value": "surveillance"}, "strain_name": {"value": "A/barnacle goose/Netherlands/21024358-001/2021"}, "isl_subtype": {"value": "H5N8"}, "tri_ambig_count": {"value": "Zero"}, "isolate_submitter": {"value": "NL-Lel-WBVR"}, "N_count": {"value": "Zero"}, "host_generic": {"value": "avian", "confidence": {"avian": 1.0}, "entropy": -1e-12}, "segment_lineage": {"value": "ea3"}, "N_present": {"value": "Absent"}, "genotype": {"value": "Not assigned"}, "bi_ambig_count": {"value": "Zero"}, "data_source": {"value": "GISAID"}, "isolate_hash": {"value": "a158ce1060a58291c31ede769926f53a"}, "primary_identifier": {"value": "EPI_ISL_2172531"}, "tn_93_dist_d11": {"value": 0.0161}, "passage": {"value": "OR"}, "ha_genetic_group": {"value": "2.3.4.4b"}, "host": {"value": "barnacle goose"}}, "branch_attrs": {"mutations": {"nuc": ["G900A"]}}}, {"name": "A/mute_swan/Poland/MB189/2021_6ba5917822", "node_attrs": {"div": 0.00687, "num_date": {"value": 2021.144, "confidence": [2021.144, 2021.144], "inferred": false}, "region": {"value": "Europe", "confidence": {"Europe": 1.0}, "entropy": -1e-12}, "originator": {"value": "National Veterinary Research Institut Poland PIWetPIB"}, "ambig_present": {"value": "Absent"}, "country": {"value": "Poland", "confidence": {"Poland": 1.0}, "entropy": -1e-12}, "reason_for_submission": {"value": "surveillance"}, "strain_name": {"value": "A/mute_swan/Poland/MB189/2021"}, "isl_subtype": {"value": "H5N8"}, "tri_ambig_count": {"value": "Zero"}, "N_count": {"value": "Zero"}, "host_generic": {"value": "avian", "confidence": {"avian": 1.0}, "entropy": -1e-12}, "segment_lineage": {"value": "ea3"}, "N_present": {"value": "Absent"}, "genotype": {"value": "Not assigned"}, "bi_ambig_count": {"value": "Zero"}, "data_source": {"value": "GISAID"}, "isolate_hash": {"value": "6ba5917822b21aa065eeac37b91b241c"}, "primary_identifier": {"value": "EPI_ISL_2113167"}, "tn_93_dist_d11": {"value": 0.0155}, "passage": {"value": "X"}, "ha_genetic_group": {"value": "2.3.4.4b"}, "host": {"value": "mute swan"}}, "branch_attrs": {"mutations": {}}}]}]}]}]}]}, {"name": "NODE_0000940", "node_attrs": {"div": 0.0063, "num_date": {"value": 2020.796, "confidence": [2020.705, 2020.832]}, "region": {"value": "Europe", "confidence": {"Europe": 1.0}, "entropy": 3.07e-06}, "country": {"value": "Poland", "confidence": {"Poland": 0.782, "Germany": 0.16, "Czech Republic": 0.0542, "Italy": 0.00325}, "entropy": 0.664}, "host_generic": {"value": "avian", "confidence": {"avian": 0.99, "poultry": 0.00997}, "entropy": 0.0559}, "confidence": {"value": 90.8}}, "branch_attrs": {"mutations": {"nuc": ["C391A", "T1008C"], "HA": ["L115M"]}, "labels": {"aa": "HA: L115M"}}, "children": [{"name": "NODE_0000171", "node_attrs": {"div": 0.0063, "num_date": {"value": 2020.814, "confidence": [2020.78, 2020.862]}, "region": {"value": "Europe", "confidence": {"Europe": 1.0}, "entropy": 3.07e-06}, "country": {"value": "Czech Republic", "confidence": {"Czech Republic": 0.986, "Poland": 0.0105, "Germany": 0.00353}, "entropy": 0.0829}, "host_generic": {"value": "avian", "confidence": {"avian": 0.992, "poultry": 0.00766}, "entropy": 0.045}}, "branch_attrs": {"mutations": {}}, "children": [{"name": "NODE_0000172", "node_attrs": {"div": 0.0063, "num_date": {"value": 2020.826, "confidence": [2020.8, 2020.864]}, "region": {"value": "Europe", "confidence": {"Europe": 1.0}, "entropy": 3.05e-06}, "country": {"value": "Czech Republic", "confidence": {"Czech Republic": 0.999}, "entropy": 0.00479}, "host_generic": {"value": "avian", "confidence": {"avian": 0.986, "poultry": 0.0144}, "entropy": 0.0756}}, "branch_attrs": {"mutations": {}}, "children": [{"name": "NODE_0000176", "node_attrs": {"div": 0.0063, "num_date": {"value": 2020.845, "confidence": [2020.81, 2020.867]}, "region": {"value": "Europe", "confidence": {"Europe": 1.0}, "entropy": 3.03e-06}, "country": {"value": "Czech Republic", "confidence": {"Czech Republic": 0.997, "Sweden": 0.00194}, "entropy": 0.0215}, "host_generic": {"value": "avian", "confidence": {"avian": 0.902, "poultry": 0.098}, "entropy": 0.321}}, "branch_attrs": {"mutations": {}}, "children": [{"name": "A/chicken/Czech_Republic/2395/2021_363c636bd0", "node_attrs": {"div": 0.00859, "num_date": {"value": 2021.089, "confidence": [2021.089, 2021.089], "inferred": false}, "region": {"value": "Europe", "confidence": {"Europe": 1.0}, "entropy": -1e-12}, "originator": {"value": "State Veterinary Institute Prague"}, "ambig_present": {"value": "Absent"}, "country": {"value": "Czech Republic", "confidence": {"Czech Republic": 1.0}, "entropy": -1e-12}, "reason_for_submission": {"value": "surveillance"}, "strain_name": {"value": "A/chicken/Czech Republic/2395/2021"}, "isl_subtype": {"value": "H5N8"}, "tri_ambig_count": {"value": "Zero"}, "isolate_submitter": {"value": "CZ-Pra-SVIP"}, "N_count": {"value": "Zero"}, "host_generic": {"value": "poultry", "confidence": {"poultry": 1.0}, "entropy": -1e-12}, "segment_lineage": {"value": "ea3"}, "N_present": {"value": "Absent"}, "genotype": {"value": "Not assigned"}, "bi_ambig_count": {"value": "Zero"}, "data_source": {"value": "GISAID"}, "isolate_hash": {"value": "363c636bd0ac8d9ae18c12581d2fc60f"}, "primary_identifier": {"value": "EPI_ISL_1033028"}, "tn_93_dist_d11": {"value": 0.0173}, "passage": {"value": "OR"}, "ha_genetic_group": {"value": "2.3.4.4b"}, "host": {"value": "chicken"}}, "branch_attrs": {"mutations": {"nuc": ["G165A", "A687G", "C942T", "C1446T"], "HA": ["I213M"]}, "labels": {"aa": "HA: I213M"}}}, {"name": "A/turkey/Sweden/SVA201114SZ0001/20KN303106/2020_e4e6a13f60", "node_attrs": {"div": 0.0063, "num_date": {"value": 2020.867, "confidence": [2020.867, 2020.867], "inferred": false}, "region": {"value": "Europe", "confidence": {"Europe": 1.0}, "entropy": -1e-12}, "originator": {"value": "National Veterinary Institute SVA"}, "ambig_present": {"value": "Absent"}, "country": {"value": "Sweden", "confidence": {"Sweden": 1.0}, "entropy": -1e-12}, "reason_for_submission": {"value": "surveillance"}, "strain_name": {"value": "A/Turkey/Sweden/SVA201114SZ0001/20KN303106/2020"}, "isl_subtype": {"value": "H5N8"}, "tri_ambig_count": {"value": "Zero"}, "isolate_submitter": {"value": "DK-Fre-DTU"}, "N_count": {"value": "Zero"}, "host_generic": {"value": "avian", "confidence": {"avian": 1.0}, "entropy": -1e-12}, "segment_lineage": {"value": "ea3"}, "N_present": {"value": "Absent"}, "genotype": {"value": "Not assigned"}, "bi_ambig_count": {"value": "Zero"}, "data_source": {"value": "GISAID"}, "isolate_hash": {"value": "e4e6a13f607ea88f6c57676699fb8a79"}, "primary_identifier": {"value": "EPI_ISL_647969"}, "tn_93_dist_d11": {"value": 0.0149}, "passage": {"value": "OR"}, "ha_genetic_group": {"value": "2.3.4.4b"}, "host": {"value": "wild turkey"}}, "branch_attrs": {"mutations": {}}}]}, {"name": "NODE_0000968", "node_attrs": {"div": 0.00687, "num_date": {"value": 2020.899, "confidence": [2020.835, 2020.972]}, "region": {"value": "Europe", "confidence": {"Europe": 1.0}, "entropy": 2.22e-08}, "country": {"value": "Czech Republic", "confidence": {"Czech Republic": 1.0}, "entropy": 9.45e-05}, "host_generic": {"value": "avian", "confidence": {"avian": 0.997, "poultry": 0.00327}, "entropy": 0.022}, "confidence": {"value": 84.8}}, "branch_attrs": {"mutations": {"nuc": ["C1311T"]}}, "children": [{"name": "A/mute_swan/Czech_Republic/3777/2021_5f8efe397d", "node_attrs": {"div": 0.00859, "num_date": {"value": 2021.144, "confidence": [2021.144, 2021.144], "inferred": false}, "region": {"value": "Europe", "confidence": {"Europe": 1.0}, "entropy": -1e-12}, "originator": {"value": "State Veterinary Institute Prague"}, "ambig_present": {"value": "Present"}, "country": {"value": "Czech Republic", "confidence": {"Czech Republic": 1.0}, "entropy": -1e-12}, "reason_for_submission": {"value": "surveillance"}, "strain_name": {"value": "A/mute swan/Czech Republic/3777/2021"}, "isl_subtype": {"value": "H5N8"}, "tri_ambig_count": {"value": "Zero"}, "isolate_submitter": {"value": "CZ-Pra-SVIP"}, "N_count": {"value": "Zero"}, "host_generic": {"value": "avian", "confidence": {"avian": 1.0}, "entropy": -1e-12}, "segment_lineage": {"value": "ea3"}, "N_present": {"value": "Absent"}, "genotype": {"value": "Not assigned"}, "bi_ambig_count": {"value": "One"}, "data_source": {"value": "GISAID"}, "isolate_hash": {"value": "5f8efe397dd51e0ee09b08f5ed0c0a1d"}, "primary_identifier": {"value": "EPI_ISL_1399238"}, "ambig_positions_NT": {"value": "411"}, "tn_93_dist_d11": {"value": 0.0173}, "passage": {"value": "OR"}, "ha_genetic_group": {"value": "2.3.4.4b"}, "host": {"value": "mute swan"}}, "branch_attrs": {"mutations": {"nuc": ["G1419A", "T1440C", "T1570C"]}}}, {"name": "NODE_0000178", "node_attrs": {"div": 0.00687, "num_date": {"value": 2020.941, "confidence": [2020.871, 2020.985]}, "region": {"value": "Europe", "confidence": {"Europe": 1.0}, "entropy": 3.03e-06}, "country": {"value": "Czech Republic", "confidence": {"Czech Republic": 1.0}, "entropy": 0.000144}, "host_generic": {"value": "avian", "confidence": {"avian": 0.99, "poultry": 0.00981}, "entropy": 0.0551}}, "branch_attrs": {"mutations": {}}, "children": [{"name": "A/mute_swan/Czech_Republic/3549/2021_285ef05c97", "node_attrs": {"div": 0.00745, "num_date": {"value": 2021.136, "confidence": [2021.136, 2021.136], "inferred": false}, "region": {"value": "Europe", "confidence": {"Europe": 1.0}, "entropy": -1e-12}, "originator": {"value": "State Veterinary Institute Prague"}, "ambig_present": {"value": "Absent"}, "country": {"value": "Czech Republic", "confidence": {"Czech Republic": 1.0}, "entropy": -1e-12}, "reason_for_submission": {"value": "surveillance"}, "strain_name": {"value": "A/mute swan/Czech Republic/3549/2021"}, "isl_subtype": {"value": "H5N8"}, "tri_ambig_count": {"value": "Zero"}, "isolate_submitter": {"value": "CZ-Pra-SVIP"}, "N_count": {"value": "Zero"}, "host_generic": {"value": "avian", "confidence": {"avian": 1.0}, "entropy": -1e-12}, "segment_lineage": {"value": "ea3"}, "N_present": {"value": "Absent"}, "genotype": {"value": "Not assigned"}, "bi_ambig_count": {"value": "Zero"}, "data_source": {"value": "GISAID"}, "isolate_hash": {"value": "285ef05c97f64a87b6aa93188e3df3a6"}, "primary_identifier": {"value": "EPI_ISL_1399237"}, "tn_93_dist_d11": {"value": 0.0161}, "passage": {"value": "OR"}, "ha_genetic_group": {"value": "2.3.4.4b"}, "host": {"value": "mute swan"}}, "branch_attrs": {"mutations": {"nuc": ["G1062T"]}}}, {"name": "NODE_0000179", "node_attrs": {"div": 0.00687, "num_date": {"value": 2020.963, "confidence": [2020.898, 2021.012]}, "region": {"value": "Europe", "confidence": {"Europe": 1.0}, "entropy": 3.05e-06}, "country": {"value": "Czech Republic", "confidence": {"Czech Republic": 0.998, "Spain": 0.00214}, "entropy": 0.0183}, "host_generic": {"value": "avian", "confidence": {"avian": 0.911, "poultry": 0.0886}, "entropy": 0.299}}, "branch_attrs": {"mutations": {}}, "children": [{"name": "A/anser_anser/Spain/102-8_21VIR1230-4/2021_bc1f90c629", "node_attrs": {"div": 0.00745, "num_date": {"value": 2021.018, "confidence": [2021.018, 2021.018], "inferred": false}, "region": {"value": "Europe", "confidence": {"Europe": 1.0}, "entropy": -1e-12}, "originator": {"value": "Istituto Zooprofilattico Sperimentale delle Venezie EU/OIE/Reference Laboratory and FAO Reference Centre for AI and ND"}, "ambig_present": {"value": "Absent"}, "country": {"value": "Spain", "confidence": {"Spain": 1.0}, "entropy": -1e-12}, "reason_for_submission": {"value": "surveillance"}, "strain_name": {"value": "A/anser_anser/Spain/102-8_21VIR1230-4/2021"}, "isl_subtype": {"value": "H5N8"}, "tri_ambig_count": {"value": "Zero"}, "isolate_submitter": {"value": "IT-Leg-IZSVE"}, "N_count": {"value": "Zero"}, "host_generic": {"value": "avian", "confidence": {"avian": 1.0}, "entropy": -1e-12}, "segment_lineage": {"value": "ea3"}, "N_present": {"value": "Absent"}, "genotype": {"value": "Not assigned"}, "bi_ambig_count": {"value": "Zero"}, "data_source": {"value": "GISAID"}, "isolate_hash": {"value": "bc1f90c6294c7b0e501be9c18af7f313"}, "primary_identifier": {"value": "EPI_ISL_2234811"}, "tn_93_dist_d11": {"value": 0.0161}, "passage": {"value": "E1"}, "ha_genetic_group": {"value": "2.3.4.4b"}, "host": {"value": "domestic goose"}}, "branch_attrs": {"mutations": {"nuc": ["A303G"]}}}, {"name": "NODE_0000973", "node_attrs": {"div": 0.00745, "num_date": {"value": 2021.092, "confidence": [2021.019, 2021.092]}, "region": {"value": "Europe", "confidence": {"Europe": 1.0}, "entropy": 3.03e-06}, "country": {"value": "Czech Republic", "confidence": {"Czech Republic": 1.0}, "entropy": 0.000143}, "host_generic": {"value": "poultry", "confidence": {"poultry": 0.936, "avian": 0.0642}, "entropy": 0.238}, "confidence": {"value": 93.3}}, "branch_attrs": {"mutations": {"nuc": ["G754A"], "HA": ["D236N"]}, "labels": {"aa": "HA: D236N"}}, "children": [{"name": "A/chicken/Czech_Republic/2502-1/2021_f0c1ab7fe2", "node_attrs": {"div": 0.00745, "num_date": {"value": 2021.092, "confidence": [2021.092, 2021.092], "inferred": false}, "region": {"value": "Europe", "confidence": {"Europe": 1.0}, "entropy": -1e-12}, "originator": {"value": "State Veterinary Institute Prague"}, "ambig_present": {"value": "Absent"}, "country": {"value": "Czech Republic", "confidence": {"Czech Republic": 1.0}, "entropy": -1e-12}, "reason_for_submission": {"value": "surveillance"}, "strain_name": {"value": "A/chicken/Czech Republic/2502-1/2021"}, "isl_subtype": {"value": "H5N8"}, "tri_ambig_count": {"value": "Zero"}, "isolate_submitter": {"value": "CZ-Pra-SVIP"}, "N_count": {"value": "Zero"}, "host_generic": {"value": "poultry", "confidence": {"poultry": 1.0}, "entropy": -1e-12}, "segment_lineage": {"value": "ea3"}, "N_present": {"value": "Absent"}, "genotype": {"value": "Not assigned"}, "bi_ambig_count": {"value": "Zero"}, "data_source": {"value": "GISAID"}, "isolate_hash": {"value": "f0c1ab7fe21405bef361ca2ac05189ff"}, "primary_identifier": {"value": "EPI_ISL_1033029"}, "tn_93_dist_d11": {"value": 0.0161}, "passage": {"value": "OR"}, "ha_genetic_group": {"value": "2.3.4.4b"}, "host": {"value": "chicken"}}, "branch_attrs": {"mutations": {}}}, {"name": "A/chicken/Czech_Republic/2502-2/2021_cd0bb8d8d4", "node_attrs": {"div": 0.00745, "num_date": {"value": 2021.092, "confidence": [2021.092, 2021.092], "inferred": false}, "region": {"value": "Europe", "confidence": {"Europe": 1.0}, "entropy": -1e-12}, "originator": {"value": "State Veterinary Institute Prague"}, "ambig_present": {"value": "Absent"}, "country": {"value": "Czech Republic", "confidence": {"Czech Republic": 1.0}, "entropy": -1e-12}, "reason_for_submission": {"value": "surveillance"}, "strain_name": {"value": "A/chicken/Czech Republic/2502-2/2021"}, "isl_subtype": {"value": "H5N8"}, "tri_ambig_count": {"value": "Zero"}, "isolate_submitter": {"value": "CZ-Pra-SVIP"}, "N_count": {"value": "Zero"}, "host_generic": {"value": "poultry", "confidence": {"poultry": 1.0}, "entropy": -1e-12}, "segment_lineage": {"value": "ea3"}, "N_present": {"value": "Absent"}, "genotype": {"value": "Not assigned"}, "bi_ambig_count": {"value": "Zero"}, "data_source": {"value": "GISAID"}, "isolate_hash": {"value": "cd0bb8d8d4131c5e40fce1142b98de54"}, "primary_identifier": {"value": "EPI_ISL_1033030"}, "tn_93_dist_d11": {"value": 0.0161}, "passage": {"value": "OR"}, "ha_genetic_group": {"value": "2.3.4.4b"}, "host": {"value": "chicken"}}, "branch_attrs": {"mutations": {}}}]}]}]}, {"name": "NODE_0000182", "node_attrs": {"div": 0.00687, "num_date": {"value": 2020.947, "confidence": [2020.873, 2021.013]}, "region": {"value": "Europe", "confidence": {"Europe": 1.0}, "entropy": 3.02e-06}, "country": {"value": "Czech Republic", "confidence": {"Czech Republic": 0.988, "Poland": 0.0122}, "entropy": 0.0674}, "host_generic": {"value": "avian", "confidence": {"avian": 0.94, "poultry": 0.0597}, "entropy": 0.226}}, "branch_attrs": {"mutations": {}}, "children": [{"name": "A/mute_swan/Poland/MB268/2021_3d237c9e50", "node_attrs": {"div": 0.00802, "num_date": {"value": 2021.168, "confidence": [2021.168, 2021.168], "inferred": false}, "region": {"value": "Europe", "confidence": {"Europe": 1.0}, "entropy": -1e-12}, "originator": {"value": "National Veterinary Research Institut Poland PIWetPIB"}, "ambig_present": {"value": "Absent"}, "country": {"value": "Poland", "confidence": {"Poland": 1.0}, "entropy": -1e-12}, "reason_for_submission": {"value": "surveillance"}, "strain_name": {"value": "A/mute_swan/Poland/MB268/2021"}, "isl_subtype": {"value": "H5N8"}, "tri_ambig_count": {"value": "Zero"}, "N_count": {"value": "Zero"}, "host_generic": {"value": "avian", "confidence": {"avian": 1.0}, "entropy": -1e-12}, "segment_lineage": {"value": "ea3"}, "N_present": {"value": "Absent"}, "genotype": {"value": "Not assigned"}, "bi_ambig_count": {"value": "Zero"}, "data_source": {"value": "GISAID"}, "isolate_hash": {"value": "3d237c9e501f378fd5a6ddce8353c8d5"}, "primary_identifier": {"value": "EPI_ISL_2113493"}, "tn_93_dist_d11": {"value": 0.0167}, "passage": {"value": "X"}, "ha_genetic_group": {"value": "2.3.4.4b"}, "host": {"value": "mute swan"}}, "branch_attrs": {"mutations": {"nuc": ["G337A", "A1572G"], "HA": ["D97N"]}, "labels": {"aa": "HA: D97N"}}}, {"name": "NODE_0000974", "node_attrs": {"div": 0.00745, "num_date": {"value": 2021.038, "confidence": [2021.015, 2021.051]}, "region": {"value": "Europe", "confidence": {"Europe": 1.0}, "entropy": -9.95e-13}, "country": {"value": "Czech Republic", "confidence": {"Czech Republic": 1.0}, "entropy": 1.04e-10}, "host_generic": {"value": "poultry", "confidence": {"poultry": 0.662, "avian": 0.338}, "entropy": 0.639}, "confidence": {"value": 84.8}}, "branch_attrs": {"mutations": {"nuc": ["T840C"]}}, "children": [{"name": "A/chicken/Czech_Republic/4756/2021_2857d01245", "node_attrs": {"div": 0.00859, "num_date": {"value": 2021.188, "confidence": [2021.188, 2021.188], "inferred": false}, "region": {"value": "Europe", "confidence": {"Europe": 1.0}, "entropy": -1e-12}, "originator": {"value": "State Veterinary Institute Prague"}, "ambig_present": {"value": "Absent"}, "country": {"value": "Czech Republic", "confidence": {"Czech Republic": 1.0}, "entropy": -1e-12}, "reason_for_submission": {"value": "surveillance"}, "strain_name": {"value": "A/chicken/Czech Republic/4756/2021"}, "isl_subtype": {"value": "H5N8"}, "tri_ambig_count": {"value": "Zero"}, "isolate_submitter": {"value": "CZ-Pra-SVIP"}, "N_count": {"value": "Zero"}, "host_generic": {"value": "poultry", "confidence": {"poultry": 1.0}, "entropy": -1e-12}, "segment_lineage": {"value": "ea3"}, "N_present": {"value": "Absent"}, "genotype": {"value": "Not assigned"}, "bi_ambig_count": {"value": "Zero"}, "data_source": {"value": "GISAID"}, "isolate_hash": {"value": "2857d01245d0466c1d02156029495593"}, "primary_identifier": {"value": "EPI_ISL_1399236"}, "tn_93_dist_d11": {"value": 0.0173}, "passage": {"value": "OR"}, "ha_genetic_group": {"value": "2.3.4.4b"}, "host": {"value": "chicken"}}, "branch_attrs": {"mutations": {"nuc": ["C357T", "A1662G"]}}}, {"name": "A/chicken/Czech_Republic/3893/2021_35d1cd4b9e", "node_attrs": {"div": 0.00802, "num_date": {"value": 2021.152, "confidence": [2021.152, 2021.152], "inferred": false}, "region": {"value": "Europe", "confidence": {"Europe": 1.0}, "entropy": -1e-12}, "originator": {"value": "State Veterinary Institute Prague"}, "ambig_present": {"value": "Absent"}, "country": {"value": "Czech Republic", "confidence": {"Czech Republic": 1.0}, "entropy": -1e-12}, "reason_for_submission": {"value": "surveillance"}, "strain_name": {"value": "A/chicken/Czech Republic/3893/2021"}, "isl_subtype": {"value": "H5N8"}, "tri_ambig_count": {"value": "Zero"}, "isolate_submitter": {"value": "CZ-Pra-SVIP"}, "N_count": {"value": "Zero"}, "host_generic": {"value": "poultry", "confidence": {"poultry": 1.0}, "entropy": -1e-12}, "segment_lineage": {"value": "ea3"}, "N_present": {"value": "Absent"}, "genotype": {"value": "Not assigned"}, "bi_ambig_count": {"value": "Zero"}, "data_source": {"value": "GISAID"}, "isolate_hash": {"value": "35d1cd4b9e88311804a7441ca8073df6"}, "primary_identifier": {"value": "EPI_ISL_1399232"}, "tn_93_dist_d11": {"value": 0.0167}, "passage": {"value": "OR"}, "ha_genetic_group": {"value": "2.3.4.4b"}, "host": {"value": "chicken"}}, "branch_attrs": {"mutations": {"nuc": ["C639T"]}}}, {"name": "A/mute_swan/Czech_Republic/1410-1/2021_4eed282432", "node_attrs": {"div": 0.00745, "num_date": {"value": 2021.059, "confidence": [2021.059, 2021.059], "inferred": false}, "region": {"value": "Europe", "confidence": {"Europe": 1.0}, "entropy": -1e-12}, "originator": {"value": "State Veterinary Institute Prague"}, "ambig_present": {"value": "Absent"}, "country": {"value": "Czech Republic", "confidence": {"Czech Republic": 1.0}, "entropy": -1e-12}, "reason_for_submission": {"value": "surveillance"}, "strain_name": {"value": "A/mute swan/Czech Republic/1410-1/2021"}, "isl_subtype": {"value": "H5N8"}, "tri_ambig_count": {"value": "Zero"}, "isolate_submitter": {"value": "CZ-Pra-SVIP"}, "N_count": {"value": "Zero"}, "host_generic": {"value": "avian", "confidence": {"avian": 1.0}, "entropy": -1e-12}, "segment_lineage": {"value": "ea3"}, "N_present": {"value": "Absent"}, "genotype": {"value": "Not assigned"}, "bi_ambig_count": {"value": "Zero"}, "data_source": {"value": "GISAID"}, "isolate_hash": {"value": "4eed2824321146768d136772d9833506"}, "primary_identifier": {"value": "EPI_ISL_980839"}, "tn_93_dist_d11": {"value": 0.0161}, "passage": {"value": "OR"}, "ha_genetic_group": {"value": "2.3.4.4b"}, "host": {"value": "mute swan"}}, "branch_attrs": {"mutations": {}}}, {"name": "A/mute_swan/Czech_Republic/1410-2/2021_d3dee206fd", "node_attrs": {"div": 0.00745, "num_date": {"value": 2021.051, "confidence": [2021.051, 2021.051], "inferred": false}, "region": {"value": "Europe", "confidence": {"Europe": 1.0}, "entropy": -1e-12}, "originator": {"value": "State Veterinary Institute Prague"}, "ambig_present": {"value": "Absent"}, "country": {"value": "Czech Republic", "confidence": {"Czech Republic": 1.0}, "entropy": -1e-12}, "reason_for_submission": {"value": "surveillance"}, "strain_name": {"value": "A/mute swan/Czech Republic/1410-2/2021"}, "isl_subtype": {"value": "H5N8"}, "tri_ambig_count": {"value": "Zero"}, "isolate_submitter": {"value": "CZ-Pra-SVIP"}, "N_count": {"value": "Zero"}, "host_generic": {"value": "avian", "confidence": {"avian": 1.0}, "entropy": -1e-12}, "segment_lineage": {"value": "ea3"}, "N_present": {"value": "Absent"}, "genotype": {"value": "Not assigned"}, "bi_ambig_count": {"value": "Zero"}, "data_source": {"value": "GISAID"}, "isolate_hash": {"value": "d3dee206fd458251de413348043196dd"}, "primary_identifier": {"value": "EPI_ISL_956368"}, "tn_93_dist_d11": {"value": 0.0161}, "passage": {"value": "OR"}, "ha_genetic_group": {"value": "2.3.4.4b"}, "host": {"value": "mute swan"}}, "branch_attrs": {"mutations": {}}}, {"name": "NODE_0000184", "node_attrs": {"div": 0.00745, "num_date": {"value": 2021.111, "confidence": [2021.042, 2021.111]}, "region": {"value": "Europe", "confidence": {"Europe": 1.0}, "entropy": 3.02e-06}, "country": {"value": "Czech Republic", "confidence": {"Czech Republic": 1.0}, "entropy": 4.59e-05}, "host_generic": {"value": "poultry", "confidence": {"poultry": 0.976, "avian": 0.0241}, "entropy": 0.114}}, "branch_attrs": {"mutations": {}}, "children": [{"name": "A/chicken/Czech_Republic/3099-1/2021_6d97d6ca05", "node_attrs": {"div": 0.00745, "num_date": {"value": 2021.116, "confidence": [2021.116, 2021.116], "inferred": false}, "region": {"value": "Europe", "confidence": {"Europe": 1.0}, "entropy": -1e-12}, "originator": {"value": "State Veterinary Institute Prague"}, "ambig_present": {"value": "Absent"}, "country": {"value": "Czech Republic", "confidence": {"Czech Republic": 1.0}, "entropy": -1e-12}, "reason_for_submission": {"value": "surveillance"}, "strain_name": {"value": "A/chicken/Czech Republic/3099-1/2021"}, "isl_subtype": {"value": "H5N8"}, "tri_ambig_count": {"value": "Zero"}, "isolate_submitter": {"value": "CZ-Pra-SVIP"}, "N_count": {"value": "Zero"}, "host_generic": {"value": "poultry", "confidence": {"poultry": 1.0}, "entropy": -1e-12}, "segment_lineage": {"value": "ea3"}, "N_present": {
[truncated: 14,060,451 more chars]
