# Supplementary material for: Next-Generation Sequencing Strategies During the 2024–2025 Avian Influenza A(H5N1) Emergency Response in the U.S
Source: Viruses. 2026 Apr 21;18(4):482. doi: 10.3390/v18040482 (PMC13120661; doi:10.3390/v18040482)
Supplement: Supplementary file 1 [file viruses-18-00482-s001.zip › Nextstrain-Builds-HA-NA-PB2/2025-06-17_D11_HA_tip-frequencies.json]

{
  "A/American_black_duck/Tennessee/141/2024_3ed01379f4": {
    "frequencies": [
      1e-06,
      1e-06,
      1e-06,
      1e-06,
      2e-06,
      2e-06,
      2e-06,
      3e-06,
      4e-06,
      6e-06,
      9e-06,
      1.2e-05,
      1.8e-05,
      2.5e-05,
      3.6e-05,
      5.1e-05,
      7e-05,
      9.3e-05,
      0.00012,
      0.000149,
      0.000179,
      0.000209,
      0.000236,
      0.000261,
      0.000284,
      0.000305,
      0.000324,
      0.000341,
      0.000354,
      0.000364,
      0.00037,
      0.000373,
      0.000377,
      0.000386,
      0.000405,
      0.000439,
      0.00049,
      0.000557,
      0.000638,
      0.000728,
      0.000819,
      0.000906,
      0.000979,
      0.001031,
      0.001055,
      0.001046,
      0.001002,
      0.000926,
      0.000823,
      0.000703,
      0.000577,
      0.000456,
      0.000349,
      0.000261,
      0.000192,
      0.000143,
      0.000109,
      8.7e-05,
      7.4e-05,
      6.7e-05,
      6.4e-05,
      6.4e-05,
      6.6e-05,
      6.9e-05,
      7.4e-05,
      7.9e-05,
      8.6e-05,
      9.4e-05,
      0.000103,
      0.000112,
      0.00012
    ]
  },
  "A/American_crow/BC/AIVPHL-2850/2024_9b5cafb2dc": {
    "frequencies": [
      1e-06,
      1e-06,
      1e-06,
      1e-06,
      1e-06,
      1e-06,
      2e-06,
      2e-06,
      3e-06,
      4e-06,
      6e-06,
      8e-06,
      1.2e-05,
      1.8e-05,
      2.5e-05,
      3.6e-05,
      5e-05,
      6.7e-05,
      8.8e-05,
      0.000111,
      0.000134,
      0.000158,
      0.000181,
      0.000202,
      0.000222,
      0.000241,
      0.000259,
      0.000275,
      0.000288,
      0.000297,
      0.0003,
      0.000297,
      0.00029,
      0.00028,
      0.000273,
      0.000273,
      0.000284,
      0.00031,
      0.000351,
      0.000409,
      0.000482,
      0.000568,
      0.000661,
      0.000756,
      0.000843,
      0.000913,
      0.000958,
      0.000969,
      0.000943,
      0.000881,
      0.000788,
      0.000676,
      0.000557,
      0.000443,
      0.000342,
      0.000259,
      0.000196,
      0.00015,
      0.000119,
      9.9e-05,
      8.8e-05,
      8.3e-05,
      8.2e-05,
      8.5e-05,
      9e-05,
      9.8e-05,
      0.000107,
      0.000118,
      0.00013,
      0.000143,
      0.000155
    ]
  },
  "A/American_crow/Oregon/23-006741-001-original/2023_6cb45af516": {
    "frequencies": [
      0.0,
      0.0,
      0.0,
      0.0,
      0.0,
      0.0,
      0.0,
      0.0,
      0.0,
      0.0,
      0.0,
      0.0,
      0.0,
      0.0,
      0.0,
      0.0,
      0.0,
      0.0,
      0.0,
      0.0,
      0.0,
      0.0,
      0.0,
      0.0,
      0.0,
      0.0,
      0.0,
      0.0,
      0.0,
      0.0,
      0.0,
      0.0,
      0.0,
      0.0,
      0.0,
      0.0,
      0.0,
      0.0,
      0.0,
      0.0,
      0.0,
      0.0,
      0.0,
      0.0,
      0.0,
      0.0,
      0.0,
      0.0,
      0.0,
      0.0,
      0.0,
      0.0,
      0.0,
      0.0,
      0.0,
      0.0,
      0.0,
      0.0,
      0.0,
      0.0,
      0.0,
      0.0,
      0.0,
      0.0,
      0.0,
      0.0,
      0.0,
      0.0,
      0.0,
      0.0,
      0.0
    ]
  },
  "A/American_crow/Washington/22-037636-003/2022_05041705af": {
    "frequencies": [
      0.0,
      0.0,
      0.0,
      0.0,
      0.0,
      0.0,
      0.0,
      0.0,
      0.0,
      0.0,
      0.0,
      0.0,
      0.0,
      0.0,
      0.0,
      0.0,
      0.0,
      0.0,
      0.0,
      0.0,
      0.0,
      0.0,
      0.0,
      0.0,
      0.0,
      0.0,
      0.0,
      0.0,
      0.0,
      0.0,
      0.0,
      0.0,
      0.0,
      0.0,
      0.0,
      0.0,
      0.0,
      0.0,
      0.0,
      0.0,
      0.0,
      0.0,
      0.0,
      0.0,
      0.0,
      0.0,
      0.0,
      0.0,
      0.0,
      0.0,
      0.0,
      0.0,
      0.0,
      0.0,
      0.0,
      0.0,
      0.0,
      0.0,
      0.0,
      0.0,
      0.0,
      0.0,
      0.0,
      0.0,
      0.0,
      0.0,
      0.0,
      0.0,
      0.0,
      0.0,
      0.0
    ]
  },
  "A/American_green-winged_teal/USA/IZ24_0450/2024_08b4930f8d": {
    "frequencies": [
      5e-06,
      6e-06,
      6e-06,
      7e-06,
      8e-06,
      1e-05,
      1.2e-05,
      1.5e-05,
      1.9e-05,
      2.6e-05,
      3.4e-05,
      4.7e-05,
      6.5e-05,
      8.9e-05,
      0.000121,
      0.000163,
      0.000214,
      0.000274,
      0.000338,
      0.000404,
      0.000466,
      0.000523,
      0.000574,
      0.000625,
      0.000685,
      0.000767,
      0.000889,
      0.001073,
      0.001334,
      0.001683,
      0.002106,
      0.00256,
      0.002969,
      0.00326,
      0.00338,
      0.003317,
      0.003096,
      0.002764,
      0.002372,
      0.001964,
      0.001576,
      0.001228,
      0.000931,
      0.000688,
      0.000497,
      0.000353,
      0.000248,
      0.000173,
      0.000123,
      9e-05,
      6.8e-05,
      5.5e-05,
      4.6e-05,
      4e-05,
      3.6e-05,
      3.3e-05,
      3.1e-05,
      2.9e-05,
      2.8e-05,
      2.7e-05,
      2.7e-05,
      2.7e-05,
      2.7e-05,
      2.7e-05,
      2.8e-05,
      2.9e-05,
      3e-05,
      3.2e-05,
      3.3e-05,
      3.4e-05,
      3.5e-05
    ]
  },
  "A/American_kestrel/BC/AIVPHL-2866/2024_ee0f7a8b56": {
    "frequencies": [
      1e-06,
      2e-06,
      2e-06,
      2e-06,
      3e-06,
      3e-06,
      4e-06,
      5e-06,
      7e-06,
      1e-05,
      1.3e-05,
      1.9e-05,
      2.7e-05,
      3.8e-05,
      5.3e-05,
      7.3e-05,
      9.9e-05,
      0.000131,
      0.000167,
      0.000205,
      0.000244,
      0.00028,
      0.000313,
      0.000342,
      0.000368,
      0.000391,
      0.000412,
      0.000432,
      0.000452,
      0.000474,
      0.000501,
      0.00054,
      0.000594,
      0.000666,
      0.000758,
      0.000863,
      0.000974,
      0.001081,
      0.001175,
      0.001247,
      0.001289,
      0.001297,
      0.00127,
      0.001206,
      0.001112,
      0.000993,
      0.000857,
      0.000714,
      0.000575,
      0.000447,
      0.000337,
      0.000248,
      0.00018,
      0.000131,
      9.8e-05,
      7.6e-05,
      6.3e-05,
      5.5e-05,
      5.1e-05,
      4.9e-05,
      4.9e-05,
      5e-05,
      5.2e-05,
      5.4e-05,
      5.7e-05,
      6.1e-05,
      6.6e-05,
      7.1e-05,
      7.6e-05,
      8.2e-05,
      8.7e-05
    ]
  },
  "A/American_wigeon/Alaska/22-034097-007-R/2022_910c1b82f5": {
    "frequencies": [
      0.0,
      0.0,
      0.0,
      0.0,
      0.0,
      0.0,
      0.0,
      0.0,
      0.0,
      0.0,
      0.0,
      0.0,
      0.0,
      0.0,
      0.0,
      0.0,
      0.0,
      0.0,
      0.0,
      0.0,
      0.0,
      0.0,
      0.0,
      0.0,
      0.0,
      0.0,
      0.0,
      0.0,
      0.0,
      0.0,
      0.0,
      0.0,
      0.0,
      0.0,
      0.0,
      0.0,
      0.0,
      0.0,
      0.0,
      0.0,
      0.0,
      0.0,
      0.0,
      0.0,
      0.0,
      0.0,
      0.0,
      0.0,
      0.0,
      0.0,
      0.0,
      0.0,
      0.0,
      0.0,
      0.0,
      0.0,
      0.0,
      0.0,
      0.0,
      0.0,
      0.0,
      0.0,
      0.0,
      0.0,
      0.0,
      0.0,
      0.0,
      0.0,
      0.0,
      0.0,
      0.0
    ]
  },
  "A/American_wigeon/Alaska/23-034446-001-original/2023_ae537ef2dd": {
    "frequencies": [
      0.0,
      0.0,
      0.0,
      0.0,
      0.0,
      0.0,
      0.0,
      0.0,
      0.0,
      0.0,
      0.0,
      0.0,
      0.0,
      0.0,
      0.0,
      0.0,
      0.0,
      0.0,
      0.0,
      0.0,
      0.0,
      0.0,
      0.0,
      0.0,
      0.0,
      0.0,
      0.0,
      0.0,
      0.0,
      0.0,
      0.0,
      0.0,
      0.0,
      0.0,
      0.0,
      0.0,
      0.0,
      0.0,
      0.0,
      0.0,
      0.0,
      0.0,
      0.0,
      0.0,
      0.0,
      0.0,
      0.0,
      0.0,
      0.0,
      0.0,
      0.0,
      0.0,
      0.0,
      0.0,
      0.0,
      0.0,
      0.0,
      0.0,
      0.0,
      0.0,
      0.0,
      0.0,
      0.0,
      0.0,
      0.0,
      0.0,
      0.0,
      0.0,
      0.0,
      0.0,
      0.0
    ]
  },
  "A/American_wigeon/Alaska/23-034446-001/2023_83f48104e5": {
    "frequencies": [
      0.0,
      0.0,
      0.0,
      0.0,
      0.0,
      0.0,
      0.0,
      0.0,
      0.0,
      0.0,
      0.0,
      0.0,
      0.0,
      0.0,
      0.0,
      0.0,
      0.0,
      0.0,
      0.0,
      0.0,
      0.0,
      0.0,
      0.0,
      0.0,
      0.0,
      0.0,
      0.0,
      0.0,
      0.0,
      0.0,
      0.0,
      0.0,
      0.0,
      0.0,
      0.0,
      0.0,
      0.0,
      0.0,
      0.0,
      0.0,
      0.0,
      0.0,
      0.0,
      0.0,
      0.0,
      0.0,
      0.0,
      0.0,
      0.0,
      0.0,
      0.0,
      0.0,
      0.0,
      0.0,
      0.0,
      0.0,
      0.0,
      0.0,
      0.0,
      0.0,
      0.0,
      0.0,
      0.0,
      0.0,
      0.0,
      0.0,
      0.0,
      0.0,
      0.0,
      0.0,
      0.0
    ]
  },
  "A/American_wigeon/BC/AIVPHL-1410/2023_419a77bee9": {
    "frequencies": [
      0.0,
      0.0,
      0.0,
      0.0,
      0.0,
      0.0,
      0.0,
      0.0,
      0.0,
      0.0,
      0.0,
      0.0,
      0.0,
      0.0,
      0.0,
      0.0,
      0.0,
      0.0,
      0.0,
      0.0,
      0.0,
      0.0,
      0.0,
      0.0,
      0.0,
      0.0,
      0.0,
      0.0,
      0.0,
      0.0,
      0.0,
      0.0,
      0.0,
      0.0,
      0.0,
      0.0,
      0.0,
      0.0,
      0.0,
      0.0,
      0.0,
      0.0,
      0.0,
      0.0,
      0.0,
      0.0,
      0.0,
      0.0,
      0.0,
      0.0,
      0.0,
      0.0,
      0.0,
      0.0,
      0.0,
      0.0,
      0.0,
      0.0,
      0.0,
      0.0,
      0.0,
      0.0,
      0.0,
      0.0,
      0.0,
      0.0,
      0.0,
      0.0,
      0.0,
      0.0,
      0.0
    ]
  },
  "A/American_wigeon/BC/AIVPHL-1411/2023_bcb3e0f505": {
    "frequencies": [
      0.0,
      0.0,
      0.0,
      0.0,
      0.0,
      0.0,
      0.0,
      0.0,
      0.0,
      0.0,
      0.0,
      0.0,
      0.0,
      0.0,
      0.0,
      0.0,
      0.0,
      0.0,
      0.0,
      0.0,
      0.0,
      0.0,
      0.0,
      0.0,
      0.0,
      0.0,
      0.0,
      0.0,
      0.0,
      0.0,
      0.0,
      0.0,
      0.0,
      0.0,
      0.0,
      0.0,
      0.0,
      0.0,
      0.0,
      0.0,
      0.0,
      0.0,
      0.0,
      0.0,
      0.0,
      0.0,
      0.0,
      0.0,
      0.0,
      0.0,
      0.0,
      0.0,
      0.0,
      0.0,
      0.0,
      0.0,
      0.0,
      0.0,
      0.0,
      0.0,
      0.0,
      0.0,
      0.0,
      0.0,
      0.0,
      0.0,
      0.0,
      0.0,
      0.0,
      0.0,
      0.0
    ]
  },
  "A/American_wigeon/BC/AIVPHL-1420/2023_c032f15435": {
    "frequencies": [
      0.0,
      0.0,
      0.0,
      0.0,
      0.0,
      0.0,
      0.0,
      0.0,
      0.0,
      0.0,
      0.0,
      0.0,
      0.0,
      0.0,
      0.0,
      0.0,
      0.0,
      0.0,
      0.0,
      0.0,
      0.0,
      0.0,
      0.0,
      0.0,
      0.0,
      0.0,
      0.0,
      0.0,
      0.0,
      0.0,
      0.0,
      0.0,
      0.0,
      0.0,
      0.0,
      0.0,
      0.0,
      0.0,
      0.0,
      0.0,
      0.0,
      0.0,
      0.0,
      0.0,
      0.0,
      0.0,
      0.0,
      0.0,
      0.0,
      0.0,
      0.0,
      0.0,
      0.0,
      0.0,
      0.0,
      0.0,
      0.0,
      0.0,
      0.0,
      0.0,
      0.0,
      0.0,
      0.0,
      0.0,
      0.0,
      0.0,
      0.0,
      0.0,
      0.0,
      0.0,
      0.0
    ]
  },
  "A/American_wigeon/BC/AIVPHL-2578/2024_4f38e2d4eb": {
    "frequencies": [
      2e-06,
      2e-06,
      3e-06,
      3e-06,
      3e-06,
      4e-06,
      5e-06,
      7e-06,
      9e-06,
      1.2e-05,
      1.7e-05,
      2.4e-05,
      3.4e-05,
      4.7e-05,
      6.6e-05,
      9e-05,
      0.000122,
      0.000159,
      0.000201,
      0.000246,
      0.00029,
      0.00033,
      0.000366,
      0.000397,
      0.000425,
      0.00045,
      0.000475,
      0.000503,
      0.000536,
      0.000582,
      0.000647,
      0.000738,
      0.000856,
      0.000996,
      0.001148,
      0.001296,
      0.001422,
      0.001516,
      0.001567,
      0.001573,
      0.001533,
      0.001451,
      0.001334,
      0.00119,
      0.00103,
      0.000864,
      0.000703,
      0.000552,
      0.000422,
      0.000313,
      0.000228,
      0.000164,
      0.000119,
      8.9e-05,
      6.9e-05,
      5.7e-05,
      5e-05,
      4.6e-05,
      4.4e-05,
      4.3e-05,
      4.3e-05,
      4.3e-05,
      4.5e-05,
      4.7e-05,
      4.9e-05,
      5.2e-05,
      5.5e-05,
      5.9e-05,
      6.3e-05,
      6.7e-05,
      7.1e-05
    ]
  },
  "A/American_wigeon/BC/FAV-0432-21/2023_a11426e250": {
    "frequencies": [
      0.0,
      0.0,
      0.0,
      0.0,
      0.0,
      0.0,
      0.0,
      0.0,
      0.0,
      0.0,
      0.0,
      0.0,
      0.0,
      0.0,
      0.0,
      0.0,
      0.0,
      0.0,
      0.0,
      0.0,
      0.0,
      0.0,
      0.0,
      0.0,
      0.0,
      0.0,
      0.0,
      0.0,
      0.0,
      0.0,
      0.0,
      0.0,
      0.0,
      0.0,
      0.0,
      0.0,
      0.0,
      0.0,
      0.0,
      0.0,
      0.0,
      0.0,
      0.0,
      0.0,
      0.0,
      0.0,
      0.0,
      0.0,
      0.0,
      0.0,
      0.0,
      0.0,
      0.0,
      0.0,
      0.0,
      0.0,
      0.0,
      0.0,
      0.0,
      0.0,
      0.0,
      0.0,
      0.0,
      0.0,
      0.0,
      0.0,
      0.0,
      0.0,
      0.0,
      0.0,
      0.0
    ]
  },
  "A/American_wigeon/Oregon/23-032793-004-original/2023_ca93cdd572": {
    "frequencies": [
      0.0,
      0.0,
      0.0,
      0.0,
      0.0,
      0.0,
      0.0,
      0.0,
      0.0,
      0.0,
      0.0,
      0.0,
      0.0,
      0.0,
      0.0,
      0.0,
      0.0,
      0.0,
      0.0,
      0.0,
      0.0,
      0.0,
      0.0,
      0.0,
      0.0,
      0.0,
      0.0,
      0.0,
      0.0,
      0.0,
      0.0,
      0.0,
      0.0,
      0.0,
      0.0,
      0.0,
      0.0,
      0.0,
      0.0,
      0.0,
      0.0,
      0.0,
      0.0,
      0.0,
      0.0,
      0.0,
      0.0,
      0.0,
      0.0,
      0.0,
      0.0,
      0.0,
      0.0,
      0.0,
      0.0,
      0.0,
      0.0,
      0.0,
      0.0,
      0.0,
      0.0,
      0.0,
      0.0,
      0.0,
      0.0,
      0.0,
      0.0,
      0.0,
      0.0,
      0.0,
      0.0
    ]
  },
  "A/American_wigeon/Oregon/23-035569-016-original/2023_0501333779": {
    "frequencies": [
      0.0,
      0.0,
      0.0,
      0.0,
      0.0,
      0.0,
      0.0,
      0.0,
      0.0,
      0.0,
      0.0,
      0.0,
      0.0,
      0.0,
      0.0,
      0.0,
      0.0,
      0.0,
      0.0,
      0.0,
      0.0,
      0.0,
      0.0,
      0.0,
      0.0,
      0.0,
      0.0,
      0.0,
      0.0,
      0.0,
      0.0,
      0.0,
      0.0,
      0.0,
      0.0,
      0.0,
      0.0,
      0.0,
      0.0,
      0.0,
      0.0,
      0.0,
      0.0,
      0.0,
      0.0,
      0.0,
      0.0,
      0.0,
      0.0,
      0.0,
      0.0,
      0.0,
      0.0,
      0.0,
      0.0,
      0.0,
      0.0,
      0.0,
      0.0,
      0.0,
      0.0,
      0.0,
      0.0,
      0.0,
      0.0,
      0.0,
      0.0,
      0.0,
      0.0,
      0.0,
      0.0
    ]
  },
  "A/Astrakhan/3212/2020_dffaeec001": {
    "frequencies": [
      0.0,
      0.0,
      0.0,
      0.0,
      0.0,
      0.0,
      0.0,
      0.0,
      0.0,
      0.0,
      0.0,
      0.0,
      0.0,
      0.0,
      0.0,
      0.0,
      0.0,
      0.0,
      0.0,
      0.0,
      0.0,
      0.0,
      0.0,
      0.0,
      0.0,
      0.0,
      0.0,
      0.0,
      0.0,
      0.0,
      0.0,
      0.0,
      0.0,
      0.0,
      0.0,
      0.0,
      0.0,
      0.0,
      0.0,
      0.0,
      0.0,
      0.0,
      0.0,
      0.0,
      0.0,
      0.0,
      0.0,
      0.0,
      0.0,
      0.0,
      0.0,
      0.0,
      0.0,
      0.0,
      0.0,
      0.0,
      0.0,
      0.0,
      0.0,
      0.0,
      0.0,
      0.0,
      0.0,
      0.0,
      0.0,
      0.0,
      0.0,
      0.0,
      0.0,
      0.0,
      0.0
    ]
  },
  "A/Australian_brushturkey/Czech_Republic/5904/2021_6029a9504d": {
    "frequencies": [
      0.0,
      0.0,
      0.0,
      0.0,
      0.0,
      0.0,
      0.0,
      0.0,
      0.0,
      0.0,
      0.0,
      0.0,
      0.0,
      0.0,
      0.0,
      0.0,
      0.0,
      0.0,
      0.0,
      0.0,
      0.0,
      0.0,
      0.0,
      0.0,
      0.0,
      0.0,
      0.0,
      0.0,
      0.0,
      0.0,
      0.0,
      0.0,
      0.0,
      0.0,
      0.0,
      0.0,
      0.0,
      0.0,
      0.0,
      0.0,
      0.0,
      0.0,
      0.0,
      0.0,
      0.0,
      0.0,
      0.0,
      0.0,
      0.0,
      0.0,
      0.0,
      0.0,
      0.0,
      0.0,
      0.0,
      0.0,
      0.0,
      0.0,
      0.0,
      0.0,
      0.0,
      0.0,
      0.0,
      0.0,
      0.0,
      0.0,
      0.0,
      0.0,
      0.0,
      0.0,
      0.0
    ]
  },
  "A/Barnacle_Goose/Sweden/SVA231107SZ0383/FB004550_705a3ecf4a": {
    "frequencies": [
      0.0,
      0.0,
      0.0,
      0.0,
      0.0,
      0.0,
      0.0,
      0.0,
      0.0,
      0.0,
      0.0,
      0.0,
      0.0,
      0.0,
      0.0,
      0.0,
      0.0,
      0.0,
      0.0,
      0.0,
      0.0,
      0.0,
      0.0,
      0.0,
      0.0,
      0.0,
      0.0,
      0.0,
      0.0,
      0.0,
      0.0,
      0.0,
      0.0,
      0.0,
      0.0,
      0.0,
      0.0,
      0.0,
      0.0,
      0.0,
      0.0,
      0.0,
      0.0,
      0.0,
      0.0,
      0.0,
      0.0,
      0.0,
      0.0,
      0.0,
      0.0,
      0.0,
      0.0,
      0.0,
      0.0,
      0.0,
      0.0,
      0.0,
      0.0,
      0.0,
      0.0,
      0.0,
      0.0,
      0.0,
      0.0,
      0.0,
      0.0,
      0.0,
      0.0,
      0.0,
      0.0
    ]
  },
  "A/Barnacle_Goose/Sweden/SVA231201SZ0276/FB004873_6ab4a70e25": {
    "frequencies": [
      0.0,
      0.0,
      0.0,
      0.0,
      0.0,
      0.0,
      0.0,
      0.0,
      0.0,
      0.0,
      0.0,
      0.0,
      0.0,
      0.0,
      0.0,
      0.0,
      0.0,
      0.0,
      0.0,
      0.0,
      0.0,
      0.0,
      0.0,
      0.0,
      0.0,
      0.0,
      0.0,
      0.0,
      0.0,
      0.0,
      0.0,
      0.0,
      0.0,
      0.0,
      0.0,
      0.0,
      0.0,
      0.0,
      0.0,
      0.0,
      0.0,
      0.0,
      0.0,
      0.0,
      0.0,
      0.0,
      0.0,
      0.0,
      0.0,
      0.0,
      0.0,
      0.0,
      0.0,
      0.0,
      0.0,
      0.0,
      0.0,
      0.0,
      0.0,
      0.0,
      0.0,
      0.0,
      0.0,
      0.0,
      0.0,
      0.0,
      0.0,
      0.0,
      0.0,
      0.0,
      0.0
    ]
  },
  "A/Barnacle_Goose/Sweden/SVA231212SZ0239/FB004940_3879cf5482": {
    "frequencies": [
      0.0,
      0.0,
      0.0,
      0.0,
      0.0,
      0.0,
      0.0,
      0.0,
      0.0,
      0.0,
      0.0,
      0.0,
      0.0,
      0.0,
      0.0,
      0.0,
      0.0,
      0.0,
      0.0,
      0.0,
      0.0,
      0.0,
      0.0,
      0.0,
      0.0,
      0.0,
      0.0,
      0.0,
      0.0,
      0.0,
      0.0,
      0.0,
      0.0,
      0.0,
      0.0,
      0.0,
      0.0,
      0.0,
      0.0,
      0.0,
      0.0,
      0.0,
      0.0,
      0.0,
      0.0,
      0.0,
      0.0,
      0.0,
      0.0,
      0.0,
      0.0,
      0.0,
      0.0,
      0.0,
      0.0,
      0.0,
      0.0,
      0.0,
      0.0,
      0.0,
      0.0,
      0.0,
      0.0,
      0.0,
      0.0,
      0.0,
      0.0,
      0.0,
      0.0,
      0.0,
      0.0
    ]
  },
  "A/Barnacle_Goose/Sweden/SVA231212SZ0239/FB004941_11c7e00ec3": {
    "frequencies": [
      0.0,
      0.0,
      0.0,
      0.0,
      0.0,
      0.0,
      0.0,
      0.0,
      0.0,
      0.0,
      0.0,
      0.0,
      0.0,
      0.0,
      0.0,
      0.0,
      0.0,
      0.0,
      0.0,
      0.0,
      0.0,
      0.0,
      0.0,
      0.0,
      0.0,
      0.0,
      0.0,
      0.0,
      0.0,
      0.0,
      0.0,
      0.0,
      0.0,
      0.0,
      0.0,
      0.0,
      0.0,
      0.0,
      0.0,
      0.0,
      0.0,
      0.0,
      0.0,
      0.0,
      0.0,
      0.0,
      0.0,
      0.0,
      0.0,
      0.0,
      0.0,
      0.0,
      0.0,
      0.0,
      0.0,
      0.0,
      0.0,
      0.0,
      0.0,
      0.0,
      0.0,
      0.0,
      0.0,
      0.0,
      0.0,
      0.0,
      0.0,
      0.0,
      0.0,
      0.0,
      0.0
    ]
  },
  "A/Barnacle_Goose/Sweden/SVA231221SZ0333/FB005036_964b17b5de": {
    "frequencies": [
      0.0,
      0.0,
      0.0,
      0.0,
      0.0,
      0.0,
      0.0,
      0.0,
      0.0,
      0.0,
      0.0,
      0.0,
      0.0,
      0.0,
      0.0,
      0.0,
      0.0,
      0.0,
      0.0,
      0.0,
      0.0,
      0.0,
      0.0,
      0.0,
      0.0,
      0.0,
      0.0,
      0.0,
      0.0,
      0.0,
      0.0,
      0.0,
      0.0,
      0.0,
      0.0,
      0.0,
      0.0,
      0.0,
      0.0,
      0.0,
      0.0,
      0.0,
      0.0,
      0.0,
      0.0,
      0.0,
      0.0,
      0.0,
      0.0,
      0.0,
      0.0,
      0.0,
      0.0,
      0.0,
      0.0,
      0.0,
      0.0,
      0.0,
      0.0,
      0.0,
      0.0,
      0.0,
      0.0,
      0.0,
      0.0,
      0.0,
      0.0,
      0.0,
      0.0,
      0.0,
      0.0
    ]
  },
  "A/Barnacle_Goose/Sweden/SVA231221SZ0333/FB005037_9a3fdacaa3": {
    "frequencies": [
      0.0,
      0.0,
      0.0,
      0.0,
      0.0,
      0.0,
      0.0,
      0.0,
      0.0,
      0.0,
      0.0,
      0.0,
      0.0,
      0.0,
      0.0,
      0.0,
      0.0,
      0.0,
      0.0,
      0.0,
      0.0,
      0.0,
      0.0,
      0.0,
      0.0,
      0.0,
      0.0,
      0.0,
      0.0,
      0.0,
      0.0,
      0.0,
      0.0,
      0.0,
      0.0,
      0.0,
      0.0,
      0.0,
      0.0,
      0.0,
      0.0,
      0.0,
      0.0,
      0.0,
      0.0,
      0.0,
      0.0,
      0.0,
      0.0,
      0.0,
      0.0,
      0.0,
      0.0,
      0.0,
      0.0,
      0.0,
      0.0,
      0.0,
      0.0,
      0.0,
      0.0,
      0.0,
      0.0,
      0.0,
      0.0,
      0.0,
      0.0,
      0.0,
      0.0,
      0.0,
      0.0
    ]
  },
  "A/Barnacle_Goose/Sweden/SVA231221SZ0336/FB005040_1e1ad7a397": {
    "frequencies": [
      0.0,
      0.0,
      0.0,
      0.0,
      0.0,
      0.0,
      0.0,
      0.0,
      0.0,
      0.0,
      0.0,
      0.0,
      0.0,
      0.0,
      0.0,
      0.0,
      0.0,
      0.0,
      0.0,
      0.0,
      0.0,
      0.0,
      0.0,
      0.0,
      0.0,
      0.0,
      0.0,
      0.0,
      0.0,
      0.0,
      0.0,
      0.0,
      0.0,
      0.0,
      0.0,
      0.0,
      0.0,
      0.0,
      0.0,
      0.0,
      0.0,
      0.0,
      0.0,
      0.0,
      0.0,
      0.0,
      0.0,
      0.0,
      0.0,
      0.0,
      0.0,
      0.0,
      0.0,
      0.0,
      0.0,
      0.0,
      0.0,
      0.0,
      0.0,
      0.0,
      0.0,
      0.0,
      0.0,
      0.0,
      0.0,
      0.0,
      0.0,
      0.0,
      0.0,
      0.0,
      0.0
    ]
  },
  "A/Barnacle_Goose/Sweden/SVA231221SZ0336/FB005041_9a4f9f998c": {
    "frequencies": [
      0.0,
      0.0,
      0.0,
      0.0,
      0.0,
      0.0,
      0.0,
      0.0,
      0.0,
      0.0,
      0.0,
      0.0,
      0.0,
      0.0,
      0.0,
      0.0,
      0.0,
      0.0,
      0.0,
      0.0,
      0.0,
      0.0,
      0.0,
      0.0,
      0.0,
      0.0,
      0.0,
      0.0,
      0.0,
      0.0,
      0.0,
      0.0,
      0.0,
      0.0,
      0.0,
      0.0,
      0.0,
      0.0,
      0.0,
      0.0,
      0.0,
      0.0,
      0.0,
      0.0,
      0.0,
      0.0,
      0.0,
      0.0,
      0.0,
      0.0,
      0.0,
      0.0,
      0.0,
      0.0,
      0.0,
      0.0,
      0.0,
      0.0,
      0.0,
      0.0,
      0.0,
      0.0,
      0.0,
      0.0,
      0.0,
      0.0,
      0.0,
      0.0,
      0.0,
      0.0,
      0.0
    ]
  },
  "A/Barnacle_Goose/Sweden/SVA240110SZ0254/FB000068_fa6a3734a3": {
    "frequencies": [
      0.004785,
      0.004098,
      0.003459,
      0.002883,
      0.002371,
      0.001932,
      0.001561,
      0.001255,
      0.001008,
      0.000817,
      0.000674,
      0.000574,
      0.00051,
      0.000476,
      0.000463,
      0.000463,
      0.000468,
      0.000469,
      0.00046,
      0.000438,
      0.000403,
      0.00036,
      0.000313,
      0.000266,
      0.000222,
      0.000183,
      0.00015,
      0.000121,
      9.6e-05,
      7.5e-05,
      5.7e-05,
      4.3e-05,
      3.1e-05,
      2.2e-05,
      1.5e-05,
      1e-05,
      7e-06,
      5e-06,
      3e-06,
      2e-06,
      1e-06,
      1e-06,
      1e-06,
      0.0,
      0.0,
      0.0,
      0.0,
      0.0,
      0.0,
      0.0,
      0.0,
      0.0,
      0.0,
      0.0,
      0.0,
      0.0,
      0.0,
      0.0,
      0.0,
      0.0,
      0.0,
      0.0,
      0.0,
      0.0,
      0.0,
      0.0,
      0.0,
      0.0,
      0.0,
      0.0,
      0.0
    ]
  },
  "A/Barnacle_Goose/Sweden/SVA240110SZ0256/FB000047_f203783a1c": {
    "frequencies": [
      0.0,
      0.0,
      0.0,
      0.0,
      0.0,
      0.0,
      0.0,
      0.0,
      0.0,
      0.0,
      0.0,
      0.0,
      0.0,
      0.0,
      0.0,
      0.0,
      0.0,
      0.0,
      0.0,
      0.0,
      0.0,
      0.0,
      0.0,
      0.0,
      0.0,
      0.0,
      0.0,
      0.0,
      0.0,
      0.0,
      0.0,
      0.0,
      0.0,
      0.0,
      0.0,
      0.0,
      0.0,
      0.0,
      0.0,
      0.0,
      0.0,
      0.0,
      0.0,
      0.0,
      0.0,
      0.0,
      0.0,
      0.0,
      0.0,
      0.0,
      0.0,
      0.0,
      0.0,
      0.0,
      0.0,
      0.0,
      0.0,
      0.0,
      0.0,
      0.0,
      0.0,
      0.0,
      0.0,
      0.0,
      0.0,
      0.0,
      0.0,
      0.0,
      0.0,
      0.0,
      0.0
    ]
  },
  "A/Barnacle_Goose/Sweden/SVA250409SZ03954/KN000666_67bcbc107d": {
    "frequencies": [
      0.0,
      0.0,
      0.0,
      0.0,
      0.0,
      0.0,
      0.0,
      0.0,
      0.0,
      0.0,
      0.0,
      0.0,
      0.0,
      0.0,
      0.0,
      1e-06,
      1e-06,
      2e-06,
      2e-06,
      3e-06,
      4e-06,
      6e-06,
      7e-06,
      9e-06,
      1.1e-05,
      1.3e-05,
      1.5e-05,
      1.7e-05,
      2e-05,
      2.3e-05,
      2.5e-05,
      2.7e-05,
      2.8e-05,
      2.9e-05,
      2.9e-05,
      2.8e-05,
      2.7e-05,
      2.6e-05,
      2.6e-05,
      2.5e-05,
      2.5e-05,
      2.5e-05,
      2.5e-05,
      2.6e-05,
      2.7e-05,
      2.9e-05,
      3.1e-05,
      3.3e-05,
      3.6e-05,
      4e-05,
      4.6e-05,
      5.4e-05,
      6.7e-05,
      8.8e-05,
      0.000121,
      0.000171,
      0.000246,
      0.000355,
      0.000507,
      0.000712,
      0.000978,
      0.001305,
      0.001694,
      0.002128,
      0.002585,
      0.003027,
      0.003417,
      0.003708,
      0.00386,
      0.003852,
      0.003686
    ]
  },
  "A/Black-Headed_gull/Sweden/SVA230424SZ0189/FB1178_7e3ae36268": {
    "frequencies": [
      0.0,
      0.0,
      0.0,
      0.0,
      0.0,
      0.0,
      0.0,
      0.0,
      0.0,
      0.0,
      0.0,
      0.0,
      0.0,
      0.0,
      0.0,
      0.0,
      0.0,
      0.0,
      0.0,
      0.0,
      0.0,
      0.0,
      0.0,
      0.0,
      0.0,
      0.0,
      0.0,
      0.0,
      0.0,
      0.0,
      0.0,
      0.0,
      0.0,
      0.0,
      0.0,
      0.0,
      0.0,
      0.0,
      0.0,
      0.0,
      0.0,
      0.0,
      0.0,
      0.0,
      0.0,
      0.0,
      0.0,
      0.0,
      0.0,
      0.0,
      0.0,
      0.0,
      0.0,
      0.0,
      0.0,
      0.0,
      0.0,
      0.0,
      0.0,
      0.0,
      0.0,
      0.0,
      0.0,
      0.0,
      0.0,
      0.0,
      0.0,
      0.0,
      0.0,
      0.0,
      0.0
    ]
  },
  "A/Black-Headed_gull/Sweden/SVA230424SZ0189/FB1181_b4db9ef641": {
    "frequencies": [
      0.0,
      0.0,
      0.0,
      0.0,
      0.0,
      0.0,
      0.0,
      0.0,
      0.0,
      0.0,
      0.0,
      0.0,
      0.0,
      0.0,
      0.0,
      0.0,
      0.0,
      0.0,
      0.0,
      0.0,
      0.0,
      0.0,
      0.0,
      0.0,
      0.0,
      0.0,
      0.0,
      0.0,
      0.0,
      0.0,
      0.0,
      0.0,
      0.0,
      0.0,
      0.0,
      0.0,
      0.0,
      0.0,
      0.0,
      0.0,
      0.0,
      0.0,
      0.0,
      0.0,
      0.0,
      0.0,
      0.0,
      0.0,
      0.0,
      0.0,
      0.0,
      0.0,
      0.0,
      0.0,
      0.0,
      0.0,
      0.0,
      0.0,
      0.0,
      0.0,
      0.0,
      0.0,
      0.0,
      0.0,
      0.0,
      0.0,
      0.0,
      0.0,
      0.0,
      0.0,
      0.0
    ]
  },
  "A/Black-Headed_gull/Sweden/SVA230509SZ0611/FB001429_41a1f0f43b": {
    "frequencies": [
      0.0,
      0.0,
      0.0,
      0.0,
      0.0,
      0.0,
      0.0,
      0.0,
      0.0,
      0.0,
      0.0,
      0.0,
      0.0,
      0.0,
      0.0,
      0.0,
      0.0,
      0.0,
      0.0,
      0.0,
      0.0,
      0.0,
      0.0,
      0.0,
      0.0,
      0.0,
      0.0,
      0.0,
      0.0,
      0.0,
      0.0,
      0.0,
      0.0,
      0.0,
      0.0,
      0.0,
      0.0,
      0.0,
      0.0,
      0.0,
      0.0,
      0.0,
      0.0,
      0.0,
      0.0,
      0.0,
      0.0,
      0.0,
      0.0,
      0.0,
      0.0,
      0.0,
      0.0,
      0.0,
      0.0,
      0.0,
      0.0,
      0.0,
      0.0,
      0.0,
      0.0,
      0.0,
      0.0,
      0.0,
      0.0,
      0.0,
      0.0,
      0.0,
      0.0,
      0.0,
      0.0
    ]
  },
  "A/Black-Headed_gull/Sweden/SVA230509SZ0614/FB001431_1b07933bb5": {
    "frequencies": [
      0.0,
      0.0,
      0.0,
      0.0,
      0.0,
      0.0,
      0.0,
      0.0,
      0.0,
      0.0,
      0.0,
      0.0,
      0.0,
      0.0,
      0.0,
      0.0,
      0.0,
      0.0,
      0.0,
      0.0,
      0.0,
      0.0,
      0.0,
      0.0,
      0.0,
      0.0,
      0.0,
      0.0,
      0.0,
      0.0,
      0.0,
      0.0,
      0.0,
      0.0,
      0.0,
      0.0,
      0.0,
      0.0,
      0.0,
      0.0,
      0.0,
      0.0,
      0.0,
      0.0,
      0.0,
      0.0,
      0.0,
      0.0,
      0.0,
      0.0,
      0.0,
      0.0,
      0.0,
      0.0,
      0.0,
      0.0,
      0.0,
      0.0,
      0.0,
      0.0,
      0.0,
      0.0,
      0.0,
      0.0,
      0.0,
      0.0,
      0.0,
      0.0,
      0.0,
      0.0,
      0.0
    ]
  },
  "A/Black-Headed_gull/Sweden/SVA230512SZ0306/FB001617_027786fe88": {
    "frequencies": [
      0.0,
      0.0,
      0.0,
      0.0,
      0.0,
      0.0,
      0.0,
      0.0,
      0.0,
      0.0,
      0.0,
      0.0,
      0.0,
      0.0,
      0.0,
      0.0,
      0.0,
      0.0,
      0.0,
      0.0,
      0.0,
      0.0,
      0.0,
      0.0,
      0.0,
      0.0,
      0.0,
      0.0,
      0.0,
      0.0,
      0.0,
      0.0,
      0.0,
      0.0,
      0.0,
      0.0,
      0.0,
      0.0,
      0.0,
      0.0,
      0.0,
      0.0,
      0.0,
      0.0,
      0.0,
      0.0,
      0.0,
      0.0,
      0.0,
      0.0,
      0.0,
      0.0,
      0.0,
      0.0,
      0.0,
      0.0,
      0.0,
      0.0,
      0.0,
      0.0,
      0.0,
      0.0,
      0.0,
      0.0,
      0.0,
      0.0,
      0.0,
      0.0,
      0.0,
      0.0,
      0.0
    ]
  },
  "A/Black-Headed_gull/Sweden/SVA230529SZ0305/FB001827_a2307a497c": {
    "frequencies": [
      0.0,
      0.0,
      0.0,
      0.0,
      0.0,
      0.0,
      0.0,
      0.0,
      0.0,
      0.0,
      0.0,
      0.0,
      0.0,
      0.0,
      0.0,
      0.0,
      0.0,
      0.0,
      0.0,
      0.0,
      0.0,
      0.0,
      0.0,
      0.0,
      0.0,
      0.0,
      0.0,
      0.0,
      0.0,
      0.0,
      0.0,
      0.0,
      0.0,
      0.0,
      0.0,
      0.0,
      0.0,
      0.0,
      0.0,
      0.0,
      0.0,
      0.0,
      0.0,
      0.0,
      0.0,
      0.0,
      0.0,
      0.0,
      0.0,
      0.0,
      0.0,
      0.0,
      0.0,
      0.0,
      0.0,
      0.0,
      0.0,
      0.0,
      0.0,
      0.0,
      0.0,
      0.0,
      0.0,
      0.0,
      0.0,
      0.0,
      0.0,
      0.0,
      0.0,
      0.0,
      0.0
    ]
  },
  "A/Black-Headed_gull/Sweden/SVA230620SZ0298/FB002026_8123265328": {
    "frequencies": [
      0.0,
      0.0,
      0.0,
      0.0,
      0.0,
      0.0,
      0.0,
      0.0,
      0.0,
      0.0,
      0.0,
      0.0,
      0.0,
      0.0,
      0.0,
      0.0,
      0.0,
      0.0,
      0.0,
      0.0,
      0.0,
      0.0,
      0.0,
      0.0,
      0.0,
      0.0,
      0.0,
      0.0,
      0.0,
      0.0,
      0.0,
      0.0,
      0.0,
      0.0,
      0.0,
      0.0,
      0.0,
      0.0,
      0.0,
      0.0,
      0.0,
      0.0,
      0.0,
      0.0,
      0.0,
      0.0,
      0.0,
      0.0,
      0.0,
      0.0,
      0.0,
      0.0,
      0.0,
      0.0,
      0.0,
      0.0,
      0.0,
      0.0,
      0.0,
      0.0,
      0.0,
      0.0,
      0.0,
      0.0,
      0.0,
      0.0,
      0.0,
      0.0,
      0.0,
      0.0,
      0.0
    ]
  },
  "A/Black-Headed_gull/Sweden/SVA230620SZ0298/FB002027_db235fb2db": {
    "frequencies": [
      0.0,
      0.0,
      0.0,
      0.0,
      0.0,
      0.0,
      0.0,
      0.0,
      0.0,
      0.0,
      0.0,
      0.0,
      0.0,
      0.0,
      0.0,
      0.0,
      0.0,
      0.0,
      0.0,
      0.0,
      0.0,
      0.0,
      0.0,
      0.0,
      0.0,
      0.0,
      0.0,
      0.0,
      0.0,
      0.0,
      0.0,
      0.0,
      0.0,
      0.0,
      0.0,
      0.0,
      0.0,
      0.0,
      0.0,
      0.0,
      0.0,
      0.0,
      0.0,
      0.0,
      0.0,
      0.0,
      0.0,
      0.0,
      0.0,
      0.0,
      0.0,
      0.0,
      0.0,
      0.0,
      0.0,
      0.0,
      0.0,
      0.0,
      0.0,
      0.0,
      0.0,
      0.0,
      0.0,
      0.0,
      0.0,
      0.0,
      0.0,
      0.0,
      0.0,
      0.0,
      0.0
    ]
  },
  "A/Black-Headed_gull/Sweden/SVA230620SZ0298/FB002028_e06d06d782": {
    "frequencies": [
      0.0,
      0.0,
      0.0,
      0.0,
      0.0,
      0.0,
      0.0,
      0.0,
      0.0,
      0.0,
      0.0,
      0.0,
      0.0,
      0.0,
      0.0,
      0.0,
      0.0,
      0.0,
      0.0,
      0.0,
      0.0,
      0.0,
      0.0,
      0.0,
      0.0,
      0.0,
      0.0,
      0.0,
      0.0,
      0.0,
      0.0,
      0.0,
      0.0,
      0.0,
      0.0,
      0.0,
      0.0,
      0.0,
      0.0,
      0.0,
      0.0,
      0.0,
      0.0,
      0.0,
      0.0,
      0.0,
      0.0,
      0.0,
      0.0,
      0.0,
      0.0,
      0.0,
      0.0,
      0.0,
      0.0,
      0.0,
      0.0,
      0.0,
      0.0,
      0.0,
      0.0,
      0.0,
      0.0,
      0.0,
      0.0,
      0.0,
      0.0,
      0.0,
      0.0,
      0.0,
      0.0
    ]
  },
  "A/Black-Headed_gull/Sweden/SVA230621SZ0030/FB002052_e78e58016a": {
    "frequencies": [
      0.0,
      0.0,
      0.0,
      0.0,
      0.0,
      0.0,
      0.0,
      0.0,
      0.0,
      0.0,
      0.0,
      0.0,
      0.0,
      0.0,
      0.0,
      0.0,
      0.0,
      0.0,
      0.0,
      0.0,
      0.0,
      0.0,
      0.0,
      0.0,
      0.0,
      0.0,
      0.0,
      0.0,
      0.0,
      0.0,
      0.0,
      0.0,
      0.0,
      0.0,
      0.0,
      0.0,
      0.0,
      0.0,
      0.0,
      0.0,
      0.0,
      0.0,
      0.0,
      0.0,
      0.0,
      0.0,
      0.0,
      0.0,
      0.0,
      0.0,
      0.0,
      0.0,
      0.0,
      0.0,
      0.0,
      0.0,
      0.0,
      0.0,
      0.0,
      0.0,
      0.0,
      0.0,
      0.0,
      0.0,
      0.0,
      0.0,
      0.0,
      0.0,
      0.0,
      0.0,
      0.0
    ]
  },
  "A/Black-Headed_gull/Sweden/SVA230621SZ0030/FB002054_6daac267bb": {
    "frequencies": [
      0.0,
      0.0,
      0.0,
      0.0,
      0.0,
      0.0,
      0.0,
      0.0,
      0.0,
      0.0,
      0.0,
      0.0,
      0.0,
      0.0,
      0.0,
      0.0,
      0.0,
      0.0,
      0.0,
      0.0,
      0.0,
      0.0,
      0.0,
      0.0,
      0.0,
      0.0,
      0.0,
      0.0,
      0.0,
      0.0,
      0.0,
      0.0,
      0.0,
      0.0,
      0.0,
      0.0,
      0.0,
      0.0,
      0.0,
      0.0,
      0.0,
      0.0,
      0.0,
      0.0,
      0.0,
      0.0,
      0.0,
      0.0,
      0.0,
      0.0,
      0.0,
      0.0,
      0.0,
      0.0,
      0.0,
      0.0,
      0.0,
      0.0,
      0.0,
      0.0,
      0.0,
      0.0,
      0.0,
      0.0,
      0.0,
      0.0,
      0.0,
      0.0,
      0.0,
      0.0,
      0.0
    ]
  },
  "A/Black-Headed_gull/Sweden/SVA230621SZ0030/FB002055_4f35bd43f4": {
    "frequencies": [
      0.0,
      0.0,
      0.0,
      0.0,
      0.0,
      0.0,
      0.0,
      0.0,
      0.0,
      0.0,
      0.0,
      0.0,
      0.0,
      0.0,
      0.0,
      0.0,
      0.0,
      0.0,
      0.0,
      0.0,
      0.0,
      0.0,
      0.0,
      0.0,
      0.0,
      0.0,
      0.0,
      0.0,
      0.0,
      0.0,
      0.0,
      0.0,
      0.0,
      0.0,
      0.0,
      0.0,
      0.0,
      0.0,
      0.0,
      0.0,
      0.0,
      0.0,
      0.0,
      0.0,
      0.0,
      0.0,
      0.0,
      0.0,
      0.0,
      0.0,
      0.0,
      0.0,
      0.0,
      0.0,
      0.0,
      0.0,
      0.0,
      0.0,
      0.0,
      0.0,
      0.0,
      0.0,
      0.0,
      0.0,
      0.0,
      0.0,
      0.0,
      0.0,
      0.0,
      0.0,
      0.0
    ]
  },
  "A/Black-Headed_gull/Sweden/SVA230621SZ0030/FB002056_570821407f": {
    "frequencies": [
      0.0,
      0.0,
      0.0,
      0.0,
      0.0,
      0.0,
      0.0,
      0.0,
      0.0,
      0.0,
      0.0,
      0.0,
      0.0,
      0.0,
      0.0,
      0.0,
      0.0,
      0.0,
      0.0,
      0.0,
      0.0,
      0.0,
      0.0,
      0.0,
      0.0,
      0.0,
      0.0,
      0.0,
      0.0,
      0.0,
      0.0,
      0.0,
      0.0,
      0.0,
      0.0,
      0.0,
      0.0,
      0.0,
      0.0,
      0.0,
      0.0,
      0.0,
      0.0,
      0.0,
      0.0,
      0.0,
      0.0,
      0.0,
      0.0,
      0.0,
      0.0,
      0.0,
      0.0,
      0.0,
      0.0,
      0.0,
      0.0,
      0.0,
      0.0,
      0.0,
      0.0,
      0.0,
      0.0,
      0.0,
      0.0,
      0.0,
      0.0,
      0.0,
      0.0,
      0.0,
      0.0
    ]
  },
  "A/Black-Headed_gull/Sweden/SVA230622SZ0219/FB002087_709adf0e50": {
    "frequencies": [
      0.0,
      0.0,
      0.0,
      0.0,
      0.0,
      0.0,
      0.0,
      0.0,
      0.0,
      0.0,
      0.0,
      0.0,
      0.0,
      0.0,
      0.0,
      0.0,
      0.0,
      0.0,
      0.0,
      0.0,
      0.0,
      0.0,
      0.0,
      0.0,
      0.0,
      0.0,
      0.0,
      0.0,
      0.0,
      0.0,
      0.0,
      0.0,
      0.0,
      0.0,
      0.0,
      0.0,
      0.0,
      0.0,
      0.0,
      0.0,
      0.0,
      0.0,
      0.0,
      0.0,
      0.0,
      0.0,
      0.0,
      0.0,
      0.0,
      0.0,
      0.0,
      0.0,
      0.0,
      0.0,
      0.0,
      0.0,
      0.0,
      0.0,
      0.0,
      0.0,
      0.0,
      0.0,
      0.0,
      0.0,
      0.0,
      0.0,
      0.0,
      0.0,
      0.0,
      0.0,
      0.0
    ]
  },
  "A/Black_Faced_Spoonbill/AFCD-HKU-22-21944-01009/2022_bb73b741cf": {
    "frequencies": [
      0.0,
      0.0,
      0.0,
      0.0,
      0.0,
      0.0,
      0.0,
      0.0,
      0.0,
      0.0,
      0.0,
      0.0,
      0.0,
      0.0,
      0.0,
      0.0,
      0.0,
      0.0,
      0.0,
      0.0,
      0.0,
      0.0,
      0.0,
      0.0,
      0.0,
      0.0,
      0.0,
      0.0,
      0.0,
      0.0,
      0.0,
      0.0,
      0.0,
      0.0,
      0.0,
      0.0,
      0.0,
      0.0,
      0.0,
      0.0,
      0.0,
      0.0,
      0.0,
      0.0,
      0.0,
      0.0,
      0.0,
      0.0,
      0.0,
      0.0,
      0.0,
      0.0,
      0.0,
      0.0,
      0.0,
      0.0,
      0.0,
      0.0,
      0.0,
      0.0,
      0.0,
      0.0,
      0.0,
      0.0,
      0.0,
      0.0,
      0.0,
      0.0,
      0.0,
      0.0,
      0.0
    ]
  },
  "A/British_Columbia/PHL-2032-recombinant/2025_2518e7fb60": {
    "frequencies": [
      0.0,
      0.0,
      0.0,
      0.0,
      0.0,
      0.0,
      0.0,
      0.0,
      0.0,
      0.0,
      0.0,
      0.0,
      1e-06,
      1e-06,
      2e-06,
      3e-06,
      4e-06,
      6e-06,
      8e-06,
      1e-05,
      1.4e-05,
      1.7e-05,
      2.1e-05,
      2.5e-05,
      3e-05,
      3.5e-05,
      4e-05,
      4.5e-05,
      5.1e-05,
      5.6e-05,
      6e-05,
      6.3e-05,
      6.4e-05,
      6.4e-05,
      6.2e-05,
      5.9e-05,
      5.5e-05,
      5.2e-05,
      4.9e-05,
      4.7e-05,
      4.5e-05,
      4.4e-05,
      4.4e-05,
      4.5e-05,
      4.6e-05,
      5e-05,
      5.6e-05,
      6.7e-05,
      8.4e-05,
      0.00011,
      0.000149,
      0.000205,
      0.000281,
      0.000379,
      0.000499,
      0.000638,
      0.000791,
      0.000952,
      0.001111,
      0.001257,
      0.001379,
      0.001465,
      0.00151,
      0.001508,
      0.001463,
      0.001381,
      0.001273,
      0.001153,
      0.001035,
      0.000933,
      0.000858
    ]
  },
  "A/British_Columbia/PHL-2032/2024_35e1775b91": {
    "frequencies": [
      1e-06,
      1e-06,
      1e-06,
      1e-06,
      2e-06,
      2e-06,
      3e-06,
      4e-06,
      5e-06,
      7e-06,
      9e-06,
      1.3e-05,
      1.9e-05,
      2.7e-05,
      3.9e-05,
      5.5e-05,
      7.5e-05,
      0.0001,
      0.000128,
      0.000159,
      0.000191,
      0.000222,
      0.00025,
      0.000276,
      0.000299,
      0.000321,
      0.00034,
      0.000357,
      0.000371,
      0.000382,
      0.00039,
      0.000397,
      0.000406,
      0.000423,
      0.000453,
      0.0005,
      0.000562,
      0.00064,
      0.000728,
      0.000821,
      0.000911,
      0.00099,
      0.001049,
      0.001083,
      0.001086,
      0.001054,
      0.000989,
      0.000894,
      0.000779,
      0.000652,
      0.000526,
      0.000408,
      0.000308,
      0.000228,
      0.000167,
      0.000125,
      9.6e-05,
      7.8e-05,
      6.8e-05,
      6.2e-05,
      6e-05,
      6.1e-05,
      6.3e-05,
      6.6e-05,
      7e-05,
      7.6e-05,
      8.2e-05,
      8.9e-05,
      9.7e-05,
      0.000105,
      0.000113
    ]
  },
  "A/CK/Israel/26/2025_6b2fee48e5": {
    "frequencies": [
      0.0,
      0.0,
      0.0,
      0.0,
      0.0,
      0.0,
      0.0,
      1e-06,
      1e-06,
      1e-06,
      2e-06,
      3e-06,
      4e-06,
      7e-06,
      1e-05,
      1.4e-05,
      2e-05,
      2.8e-05,
      3.8e-05,
      4.9e-05,
      6.1e-05,
      7.3e-05,
      8.6e-05,
      9.9e-05,
      0.000112,
      0.000124,
      0.000137,
      0.000149,
      0.000161,
      0.00017,
      0.000175,
      0.000176,
      0.000173,
      0.000165,
      0.000153,
      0.000141,
      0.00013,
      0.000121,
      0.000115,
      0.000115,
      0.000122,
      0.000138,
      0.000165,
      0.000206,
      0.000263,
      0.000338,
      0.000429,
      0.000535,
      0.000645,
      0.000751,
      0.000839,
      0.000899,
      0.000921,
      0.000905,
      0.000854,
      0.000776,
      0.000683,
      0.000584,
      0.000488,
      0.000401,
      0.000327,
      0.000269,
      0.000226,
      0.000198,
      0.000183,
      0.000179,
      0.000185,
      0.000199,
      0.000218,
      0.000242,
      0.000269
    ]
  },
  "A/CK/Israel/32/2025_461a3240c4": {
    "frequencies": [
      0.0,
      0.0,
      0.0,
      0.0,
      0.0,
      0.0,
      0.0,
      1e-06,
      1e-06,
      1e-06,
      2e-06,
      3e-06,
      4e-06,
      6e-06,
      9e-06,
      1.4e-05,
      2e-05,
      2.7e-05,
      3.7e-05,
      4.7e-05,
      5.9e-05,
      7.1e-05,
      8.4e-05,
      9.6e-05,
      0.000109,
      0.000122,
      0.000134,
      0.000146,
      0.000157,
      0.000166,
      0.000172,
      0.000173,
      0.00017,
      0.000162,
      0.000151,
      0.000139,
      0.000128,
      0.000118,
      0.000113,
      0.000112,
      0.000118,
      0.000133,
      0.000158,
      0.000197,
      0.000251,
      0.000324,
      0.000413,
      0.000517,
      0.000628,
      0.000735,
      0.000827,
      0.000892,
      0.000921,
      0.000911,
      0.000866,
      0.000792,
      0.000702,
      0.000604,
      0.000507,
      0.000418,
      0.000342,
      0.000282,
      0.000236,
      0.000206,
      0.000189,
      0.000184,
      0.000189,
      0.000202,
      0.000222,
      0.000246,
      0.000273
    ]
  },
  "A/Canada_Goose/Sweden/SVA250307SZ0257/FB000428_83aafc7fbc": {
    "frequencies": [
      0.0,
      0.0,
      0.0,
      0.0,
      0.0,
      0.0,
      0.0,
      0.0,
      0.0,
      0.0,
      0.0,
      0.0,
      1e-06,
      1e-06,
      1e-06,
      2e-06,
      3e-06,
      5e-06,
      7e-06,
      9e-06,
      1.2e-05,
      1.5e-05,
      1.8e-05,
      2.2e-05,
      2.6e-05,
      3e-05,
      3.4e-05,
      3.9e-05,
      4.4e-05,
      4.9e-05,
      5.3e-05,
      5.6e-05,
      5.7e-05,
      5.7e-05,
      5.5e-05,
      5.3e-05,
      5e-05,
      4.7e-05,
      4.5e-05,
      4.3e-05,
      4.2e-05,
      4.1e-05,
      4.1e-05,
      4.1e-05,
      4.3e-05,
      4.5e-05,
      5e-05,
      5.7e-05,
      7e-05,
      8.9e-05,
      0.000119,
      0.000163,
      0.000225,
      0.000309,
      0.000416,
      0.000548,
      0.000701,
      0.000873,
      0.001054,
      0.001235,
      0.001403,
      0.001544,
      0.001647,
      0.001702,
      0.001704,
      0.001656,
      0.001564,
      0.001441,
      0.001304,
      0.001172,
      0.001059
    ]
  },
  "A/Canada_goose/AB/FAV-0352-3/2024_afa4645d21": {
    "frequencies": [
      2e-06,
      2e-06,
      2e-06,
      2e-06,
      3e-06,
      3e-06,
      4e-06,
      5e-06,
      7e-06,
      1e-05,
      1.4e-05,
      1.9e-05,
      2.7e-05,
      3.9e-05,
      5.4e-05,
      7.5e-05,
      0.000102,
      0.000134,
      0.000171,
      0.00021,
      0.000249,
      0.000285,
      0.000318,
      0.000348,
      0.000374,
      0.000397,
      0.000418,
      0.000439,
      0.00046,
      0.000483,
      0.000514,
      0.000557,
      0.000616,
      0.000696,
      0.000793,
      0.000904,
      0.001018,
      0.001126,
      0.001217,
      0.001284,
      0.001319,
      0.001319,
      0.001282,
      0.001209,
      0.001107,
      0.000981,
      0.000842,
      0.000696,
      0.000557,
      0.000431,
      0.000323,
      0.000237,
      0.000172,
      0.000125,
      9.4e-05,
      7.4e-05,
      6.1e-05,
      5.4e-05,
      5e-05,
      4.9e-05,
      4.8e-05,
      4.9e-05,
      5.1e-05,
      5.3e-05,
      5.6e-05,
      6e-05,
      6.5e-05,
      7e-05,
      7.5e-05,
      8e-05,
      8.5e-05
    ]
  },
  "A/Canada_goose/BC/AIVPHL-1386/2023_d8db49a761": {
    "frequencies": [
      0.0,
      0.0,
      0.0,
      0.0,
      0.0,
      0.0,
      0.0,
      0.0,
      0.0,
      0.0,
      0.0,
      0.0,
      0.0,
      0.0,
      0.0,
      0.0,
      0.0,
      0.0,
      0.0,
      0.0,
      0.0,
      0.0,
      0.0,
      0.0,
      0.0,
      0.0,
      0.0,
      0.0,
      0.0,
      0.0,
      0.0,
      0.0,
      0.0,
      0.0,
      0.0,
      0.0,
      0.0,
      0.0,
      0.0,
      0.0,
      0.0,
      0.0,
      0.0,
      0.0,
      0.0,
      0.0,
      0.0,
      0.0,
      0.0,
      0.0,
      0.0,
      0.0,
      0.0,
      0.0,
      0.0,
      0.0,
      0.0,
      0.0,
      0.0,
      0.0,
      0.0,
      0.0,
      0.0,
      0.0,
      0.0,
      0.0,
      0.0,
      0.0,
      0.0,
      0.0,
      0.0
    ]
  },
  "A/Canada_goose/BC/AIVPHL-1443/2023_a188d4da8a": {
    "frequencies": [
      0.0,
      0.0,
      0.0,
      0.0,
      0.0,
      0.0,
      0.0,
      0.0,
      0.0,
      0.0,
      0.0,
      0.0,
      0.0,
      0.0,
      0.0,
      0.0,
      0.0,
      0.0,
      0.0,
      0.0,
      0.0,
      0.0,
      0.0,
      0.0,
      0.0,
      0.0,
      0.0,
      0.0,
      0.0,
      0.0,
      0.0,
      0.0,
      0.0,
      0.0,
      0.0,
      0.0,
      0.0,
      0.0,
      0.0,
      0.0,
      0.0,
      0.0,
      0.0,
      0.0,
      0.0,
      0.0,
      0.0,
      0.0,
      0.0,
      0.0,
      0.0,
      0.0,
      0.0,
      0.0,
      0.0,
      0.0,
      0.0,
      0.0,
      0.0,
      0.0,
      0.0,
      0.0,
      0.0,
      0.0,
      0.0,
      0.0,
      0.0,
      0.0,
      0.0,
      0.0,
      0.0
    ]
  },
  "A/Canada_goose/BC/AIVPHL-2524/2024_c18e6af5e7": {
    "frequencies": [
      4e-06,
      4e-06,
      5e-06,
      5e-06,
      6e-06,
      8e-06,
      9e-06,
      1.2e-05,
      1.6e-05,
      2.1e-05,
      2.8e-05,
      3.9e-05,
      5.4e-05,
      7.5e-05,
      0.000103,
      0.000139,
      0.000184,
      0.000237,
      0.000294,
      0.000353,
      0.00041,
      0.000461,
      0.000505,
      0.000546,
      0.000587,
      0.000637,
      0.000706,
      0.000809,
      0.000961,
      0.001175,
      0.001455,
      0.001786,
      0.002125,
      0.002422,
      0.002626,
      0.002708,
      0.002664,
      0.002512,
      0.002279,
      0.001996,
      0.001693,
      0.001394,
      0.001116,
      0.000867,
      0.000657,
      0.000486,
      0.000352,
      0.00025,
      0.000177,
      0.000127,
      9.3e-05,
      7e-05,
      5.6e-05,
      4.7e-05,
      4.1e-05,
      3.7e-05,
      3.5e-05,
      3.3e-05,
      3.2e-05,
      3.1e-05,
      3.1e-05,
      3.1e-05,
      3.1e-05,
      3.2e-05,
      3.3e-05,
      3.5e-05,
      3.6e-05,
      3.8e-05,
      4e-05,
      4.2e-05,
      4.3e-05
    ]
  },
  "A/Canada_goose/BC/AIVPHL-2528/2024_9ab0006908": {
    "frequencies": [
      4e-06,
      4e-06,
      4e-06,
      5e-06,
      6e-06,
      7e-06,
      9e-06,
      1.1e-05,
      1.5e-05,
      1.9e-05,
      2.6e-05,
      3.6e-05,
      5.1e-05,
      7e-05,
      9.6e-05,
      0.000131,
      0.000173,
      0.000224,
      0.000279,
      0.000336,
      0.00039,
      0.000439,
      0.000482,
      0.00052,
      0.000558,
      0.0006,
      0.000656,
      0.000739,
      0.000861,
      0.001036,
      0.00127,
      0.001555,
      0.00186,
      0.002142,
      0.002357,
      0.002473,
      0.002479,
      0.002384,
      0.002208,
      0.001975,
      0.001711,
      0.001439,
      0.001175,
      0.000932,
      0.00072,
      0.000541,
      0.000398,
      0.000286,
      0.000204,
      0.000145,
      0.000105,
      7.8e-05,
      6.2e-05,
      5.1e-05,
      4.4e-05,
      3.9e-05,
      3.6e-05,
      3.5e-05,
      3.3e-05,
      3.3e-05,
      3.2e-05,
      3.2e-05,
      3.3e-05,
      3.4e-05,
      3.5e-05,
      3.7e-05,
      3.9e-05,
      4.1e-05,
      4.3e-05,
      4.5e-05,
      4.7e-05
    ]
  },
  "A/Canada_goose/BC/AIVPHL-2530/2024_3465271ea5": {
    "frequencies": [
      3e-06,
      4e-06,
      4e-06,
      5e-06,
      5e-06,
      6e-06,
      8e-06,
      1e-05,
      1.3e-05,
      1.8e-05,
      2.5e-05,
      3.4e-05,
      4.7e-05,
      6.5e-05,
      9e-05,
      0.000123,
      0.000163,
      0.000211,
      0.000264,
      0.000318,
      0.000371,
      0.000418,
      0.00046,
      0.000496,
      0.00053,
      0.000567,
      0.000614,
      0.00068,
      0.000777,
      0.000918,
      0.001111,
      0.001353,
      0.001622,
      0.001884,
      0.002101,
      0.002241,
      0.002288,
      0.002244,
      0.002121,
      0.001937,
      0.001714,
      0.001472,
      0.001227,
      0.000993,
      0.000782,
      0.000599,
      0.000447,
      0.000325,
      0.000234,
      0.000167,
      0.00012,
      8.8e-05,
      6.8e-05,
      5.5e-05,
      4.7e-05,
      4.2e-05,
      3.8e-05,
      3.6e-05,
      3.5e-05,
      3.4e-05,
      3.4e-05,
      3.4e-05,
      3.5e-05,
      3.6e-05,
      3.7e-05,
      3.9e-05,
      4.1e-05,
      4.4e-05,
      4.6e-05,
      4.9e-05,
      5.1e-05
    ]
  },
  "A/Canada_goose/BC/AIVPHL-2531/2024_8f458265fb": {
    "frequencies": [
      3e-06,
      4e-06,
      4e-06,
      5e-06,
      5e-06,
      6e-06,
      8e-06,
      1e-05,
      1.3e-05,
      1.8e-05,
      2.5e-05,
      3.4e-05,
      4.7e-05,
      6.5e-05,
      9e-05,
      0.000123,
      0.000163,
      0.000211,
      0.000264,
      0.000318,
      0.000371,
      0.000418,
      0.00046,
      0.000496,
      0.00053,
      0.000567,
      0.000614,
      0.00068,
      0.000777,
      0.000918,
      0.001111,
      0.001353,
      0.001622,
      0.001884,
      0.002101,
      0.002241,
      0.002288,
      0.002244,
      0.002121,
      0.001937,
      0.001714,
      0.001472,
      0.001227,
      0.000993,
      0.000782,
      0.000599,
      0.000447,
      0.000325,
      0.000234,
      0.000167,
      0.00012,
      8.8e-05,
      6.8e-05,
      5.5e-05,
      4.7e-05,
      4.2e-05,
      3.8e-05,
      3.6e-05,
      3.5e-05,
      3.4e-05,
      3.4e-05,
      3.4e-05,
      3.5e-05,
      3.6e-05,
      3.7e-05,
      3.9e-05,
      4.1e-05,
      4.4e-05,
      4.6e-05,
      4.9e-05,
      5.1e-05
    ]
  },
  "A/Canada_goose/BC/AIVPHL-2563/2024_dddc9dc118": {
    "frequencies": [
      2e-06,
      2e-06,
      3e-06,
      3e-06,
      4e-06,
      5e-06,
      6e-06,
      7e-06,
      1e-05,
      1.3e-05,
      1.8e-05,
      2.6e-05,
      3.6e-05,
      5.1e-05,
      7e-05,
      9.7e-05,
      0.00013,
      0.000169,
      0.000214,
      0.00026,
      0.000306,
      0.000348,
      0.000385,
      0.000417,
      0.000445,
      0.000472,
      0.000499,
      0.000531,
      0.000573,
      0.000633,
      0.000717,
      0.000832,
      0.000978,
      0.001145,
      0.001316,
      0.001473,
      0.001595,
      0.001673,
      0.001698,
      0.001671,
      0.001596,
      0.00148,
      0.001332,
      0.001163,
      0.000987,
      0.000811,
      0.000647,
      0.000499,
      0.000375,
      0.000275,
      0.000199,
      0.000143,
      0.000104,
      7.9e-05,
      6.3e-05,
      5.3e-05,
      4.7e-05,
      4.3e-05,
      4.2e-05,
      4.1e-05,
      4.1e-05,
      4.1e-05,
      4.2e-05,
      4.4e-05,
      4.6e-05,
      4.9e-05,
      5.2e-05,
      5.6e-05,
      5.9e-05,
      6.3e-05,
      6.6e-05
    ]
  },
  "A/Canada_goose/BC/AIVPHL-2568/2024_0386529e3f": {
    "frequencies": [
      2e-06,
      2e-06,
      3e-06,
      3e-06,
      4e-06,
      5e-06,
      6e-06,
      7e-06,
      1e-05,
      1.3e-05,
      1.8e-05,
      2.6e-05,
      3.6e-05,
      5.1e-05,
      7e-05,
      9.7e-05,
      0.00013,
      0.000169,
      0.000214,
      0.00026,
      0.000306,
      0.000348,
      0.000385,
      0.000417,
      0.000445,
      0.000472,
      0.000499,
      0.000531,
      0.000573,
      0.000633,
      0.000717,
      0.000832,
      0.000978,
      0.001145,
      0.001316,
      0.001473,
      0.001595,
      0.001673,
      0.001698,
      0.001671,
      0.001596,
      0.00148,
      0.001332,
      0.001163,
      0.000987,
      0.000811,
      0.000647,
      0.000499,
      0.000375,
      0.000275,
      0.000199,
      0.000143,
      0.000104,
      7.9e-05,
      6.3e-05,
      5.3e-05,
      4.7e-05,
      4.3e-05,
      4.2e-05,
      4.1e-05,
      4.1e-05,
      4.1e-05,
      4.2e-05,
      4.4e-05,
      4.6e-05,
      4.9e-05,
      5.2e-05,
      5.6e-05,
      5.9e-05,
      6.3e-05,
      6.6e-05
    ]
  },
  "A/Canada_goose/BC/AIVPHL-2571/2024_7beaabfd2b": {
    "frequencies": [
      2e-06,
      2e-06,
      3e-06,
      3e-06,
      4e-06,
      4e-06,
      6e-06,
      7e-06,
      1e-05,
      1.3e-05,
      1.8e-05,
      2.5e-05,
      3.5e-05,
      4.9e-05,
      6.9e-05,
      9.4e-05,
      0.000127,
      0.000166,
      0.000209,
      0.000255,
      0.0003,
      0.000342,
      0.000378,
      0.00041,
      0.000439,
      0.000465,
      0.000491,
      0.000521,
      0.00056,
      0.000615,
      0.000692,
      0.000799,
      0.000935,
      0.001093,
      0.001258,
      0.001412,
      0.001537,
      0.00162,
      0.001655,
      0.001639,
      0.001576,
      0.001472,
      0.001334,
      0.001173,
      0.001002,
      0.000829,
      0.000665,
      0.000517,
      0.00039,
      0.000287,
      0.000208,
      0.000149,
      0.000109,
      8.2e-05,
      6.5e-05,
      5.4e-05,
      4.8e-05,
      4.4e-05,
      4.2e-05,
      4.1e-05,
      4.1e-05,
      4.2e-05,
      4.3e-05,
      4.5e-05,
      4.7e-05,
      5e-05,
      5.3e-05,
      5.7e-05,
      6.1e-05,
      6.4e-05,
      6.8e-05
    ]
  },
  "A/Canada_goose/BC/AIVPHL-2597/2024_eab404c4e0": {
    "frequencies": [
      2e-06,
      2e-06,
      2e-06,
      3e-06,
      3e-06,
      4e-06,
      5e-06,
      6e-06,
      9e-06,
      1.2e-05,
      1.6e-05,
      2.3e-05,
      3.2e-05,
      4.5e-05,
      6.3e-05,
      8.6e-05,
      0.000116,
      0.000152,
      0.000193,
      0.000236,
      0.000279,
      0.000318,
      0.000354,
      0.000385,
      0.000412,
      0.000436,
      0.00046,
      0.000485,
      0.000515,
      0.000553,
      0.000608,
      0.000684,
      0.000785,
      0.000909,
      0.001047,
      0.001187,
      0.001313,
      0.001413,
      0.001479,
      0.001503,
      0.001485,
      0.001425,
      0.001329,
      0.001202,
      0.001055,
      0.000897,
      0.000739,
      0.000588,
      0.000454,
      0.00034,
      0.000249,
      0.00018,
      0.00013,
      9.6e-05,
      7.4e-05,
      6.1e-05,
      5.2e-05,
      4.8e-05,
      4.5e-05,
      4.4e-05,
      4.4e-05,
      4.5e-05,
      4.6e-05,
      4.8e-05,
      5.1e-05,
      5.4e-05,
      5.8e-05,
      6.2e-05,
      6.6e-05,
      7e-05,
      7.4e-05
    ]
  },
  "A/Canada_goose/BC/AIVPHL-2656/2024_3c1e9352df": {
    "frequencies": [
      3e-06,
      3e-06,
      4e-06,
      4e-06,
      5e-06,
      6e-06,
      7e-06,
      9e-06,
      1.2e-05,
      1.7e-05,
      2.3e-05,
      3.1e-05,
      4.4e-05,
      6.1e-05,
      8.4e-05,
      0.000115,
      0.000154,
      0.000199,
      0.000249,
      0.000302,
      0.000353,
      0.000398,
      0.000438,
      0.000473,
      0.000505,
      0.000538,
      0.000577,
      0.000631,
      0.000708,
      0.000821,
      0.000977,
      0.00118,
      0.001413,
      0.001651,
      0.001862,
      0.002016,
      0.002095,
      0.002094,
      0.002019,
      0.001882,
      0.001701,
      0.001492,
      0.00127,
      0.001049,
      0.000842,
      0.000657,
      0.000499,
      0.000369,
      0.000267,
      0.000191,
      0.000137,
      0.0001,
      7.6e-05,
      6e-05,
      5e-05,
      4.4e-05,
      4e-05,
      3.8e-05,
      3.7e-05,
      3.6e-05,
      3.6e-05,
      3.6e-05,
      3.7e-05,
      3.8e-05,
      4e-05,
      4.2e-05,
      4.4e-05,
      4.7e-05,
      4.9e-05,
      5.2e-05,
      5.5e-05
    ]
  },
  "A/Canada_goose/BC/AIVPHL-2659/2024_e5fa6c2d14": {
    "frequencies": [
      1e-06,
      2e-06,
      2e-06,
      2e-06,
      3e-06,
      3e-06,
      4e-06,
      5e-06,
      7e-06,
      1e-05,
      1.3e-05,
      1.9e-05,
      2.7e-05,
      3.8e-05,
      5.3e-05,
      7.3e-05,
      9.9e-05,
      0.000131,
      0.000167,
      0.000205,
      0.000244,
      0.00028,
      0.000313,
      0.000342,
      0.000368,
      0.000391,
      0.000412,
      0.000432,
      0.000452,
      0.000474,
      0.000501,
      0.00054,
      0.000594,
      0.000666,
      0.000758,
      0.000863,
      0.000974,
      0.001081,
      0.001175,
      0.001247,
      0.001289,
      0.001297,
      0.00127,
      0.001206,
      0.001112,
      0.000993,
      0.000857,
      0.000714,
      0.000575,
      0.000447,
      0.000337,
      0.000248,
      0.00018,
      0.000131,
      9.8e-05,
      7.6e-05,
      6.3e-05,
      5.5e-05,
      5.1e-05,
      4.9e-05,
      4.9e-05,
      5e-05,
      5.2e-05,
      5.4e-05,
      5.7e-05,
      6.1e-05,
      6.6e-05,
      7.1e-05,
      7.6e-05,
      8.2e-05,
      8.7e-05
    ]
  },
  "A/Canada_goose/BC/AIVPHL-2911/2024_611b37bc0d": {
    "frequencies": [
      0.0,
      0.0,
      1e-06,
      1e-06,
      1e-06,
      1e-06,
      1e-06,
      2e-06,
      3e-06,
      4e-06,
      5e-06,
      7e-06,
      1.1e-05,
      1.6e-05,
      2.3e-05,
      3.2e-05,
      4.5e-05,
      6.1e-05,
      8e-05,
      0.0001,
      0.000123,
      0.000145,
      0.000166,
      0.000186,
      0.000205,
      0.000224,
      0.000241,
      0.000256,
      0.000269,
      0.000278,
      0.000282,
      0.000279,
      0.000271,
      0.00026,
      0.000249,
      0.000243,
      0.000247,
      0.000263,
      0.000293,
      0.00034,
      0.000403,
      0.00048,
      0.00057,
      0.000666,
      0.000761,
      0.000847,
      0.000913,
      0.00095,
      0.00095,
      0.000913,
      0.00084,
      0.00074,
      0.000626,
      0.000509,
      0.000401,
      0.000309,
      0.000236,
      0.00018,
      0.000141,
      0.000115,
      9.9e-05,
      9.2e-05,
      8.9e-05,
      9.1e-05,
      9.6e-05,
      0.000104,
      0.000114,
      0.000126,
      0.000139,
      0.000153,
      0.000167
    ]
  },
  "A/Canada_goose/BC/AIVPHL-2917/2024_40535da6ee": {
    "frequencies": [
      0.0,
      0.0,
      1e-06,
      1e-06,
      1e-06,
      1e-06,
      1e-06,
      2e-06,
      2e-06,
      3e-06,
      5e-06,
      7e-06,
      1e-05,
      1.4e-05,
      2.1e-05,
      3e-05,
      4.1e-05,
      5.6e-05,
      7.4e-05,
      9.3e-05,
      0.000114,
      0.000135,
      0.000155,
      0.000175,
      0.000193,
      0.000211,
      0.000228,
      0.000243,
      0.000256,
      0.000265,
      0.000268,
      0.000266,
      0.000258,
      0.000246,
      0.000234,
      0.000225,
      0.000224,
      0.000234,
      0.000258,
      0.000296,
      0.000351,
      0.000421,
      0.000506,
      0.000601,
      0.000699,
      0.000793,
      0.000872,
      0.000926,
      0.000946,
      0.000928,
      0.000872,
      0.000784,
      0.000676,
      0.000561,
      0.000449,
      0.000351,
      0.00027,
      0.000207,
      0.000161,
      0.00013,
      0.00011,
      0.0001,
      9.6e-05,
      9.7e-05,
      0.000101,
      0.000109,
      0.00012,
      0.000132,
      0.000146,
      0.000161,
      0.000177
    ]
  },
  "A/Canada_goose/BC/AIVPHL-2927/2024_1c1621a2b1": {
    "frequencies": [
      2e-06,
      2e-06,
      2e-06,
      2e-06,
      3e-06,
      3e-06,
      4e-06,
      6e-06,
      7e-06,
      1e-05,
      1.4e-05,
      2e-05,
      2.8e-05,
      4e-05,
      5.6e-05,
      7.7e-05,
      0.000104,
      0.000137,
      0.000174,
      0.000214,
      0.000254,
      0.000291,
      0.000324,
      0.000354,
      0.00038,
      0.000403,
      0.000425,
      0.000446,
      0.000468,
      0.000494,
      0.000527,
      0.000575,
      0.00064,
      0.000726,
      0.000831,
      0.000947,
      0.001064,
      0.001172,
      0.00126,
      0.001321,
      0.001349,
      0.001339,
      0.001293,
      0.001211,
      0.001101,
      0.000969,
      0.000826,
      0.000679,
      0.00054,
      0.000415,
      0.00031,
      0.000226,
      0.000164,
      0.00012,
      9e-05,
      7.1e-05,
      6e-05,
      5.3e-05,
      4.9e-05,
      4.8e-05,
      4.8e-05,
      4.8e-05,
      5e-05,
      5.2e-05,
      5.5e-05,
      5.9e-05,
      6.3e-05,
      6.8e-05,
      7.3e-05,
      7.9e-05,
      8.3e-05
    ]
  },
  "A/Canada_goose/BC/AIVPHL-2929/2024_1f6cf113d5": {
    "frequencies": [
      1e-06,
      1e-06,
      1e-06,
      2e-06,
      2e-06,
      3e-06,
      3e-06,
      4e-06,
      6e-06,
      8e-06,
      1.1e-05,
      1.5e-05,
      2.2e-05,
      3.1e-05,
      4.4e-05,
      6.2e-05,
      8.4e-05,
      0.000112,
      0.000143,
      0.000178,
      0.000212,
      0.000245,
      0.000275,
      0.000302,
      0.000327,
      0.000349,
      0.000369,
      0.000387,
      0.000402,
      0.000416,
      0.000429,
      0.000445,
      0.000468,
      0.000504,
      0.000556,
      0.000625,
      0.000709,
      0.000803,
      0.000899,
      0.000991,
      0.001069,
      0.001126,
      0.001156,
      0.001153,
      0.001116,
      0.001046,
      0.000948,
      0.000828,
      0.000697,
      0.000566,
      0.000443,
      0.000335,
      0.000248,
      0.000181,
      0.000133,
      0.0001,
      8e-05,
      6.7e-05,
      6e-05,
      5.6e-05,
      5.5e-05,
      5.6e-05,
      5.8e-05,
      6.1e-05,
      6.5e-05,
      6.9e-05,
      7.5e-05,
      8.1e-05,
      8.8e-05,
      9.5e-05,
      0.000102
    ]
  },
  "A/Canada_goose/BC/AIVPHL-3503/2025_dc37c2a0ad": {
    "frequencies": [
      0.0,
      0.0,
      0.0,
      0.0,
      0.0,
      0.0,
      0.0,
      0.0,
      0.0,
      0.0,
      0.0,
      1e-06,
      1e-06,
      1e-06,
      2e-06,
      3e-06,
      4e-06,
      6e-06,
      9e-06,
      1.2e-05,
      1.6e-05,
      2e-05,
      2.4e-05,
      2.8e-05,
      3.3e-05,
      3.9e-05,
      4.4e-05,
      5e-05,
      5.6e-05,
      6.2e-05,
      6.6e-05,
      6.9e-05,
      7e-05,
      6.9e-05,
      6.7e-05,
      6.4e-05,
      6e-05,
      5.6e-05,
      5.3e-05,
      5e-05,
      4.8e-05,
      4.7e-05,
      4.7e-05,
      4.8e-05,
      5e-05,
      5.5e-05,
      6.3e-05,
      7.7e-05,
      9.8e-05,
      0.000131,
      0.00018,
      0.000246,
      0.000333,
      0.000442,
      0.000568,
      0.000709,
      0.000857,
      0.001003,
      0.001139,
      0.001252,
      0.001335,
      0.00138,
      0.001384,
      0.001347,
      0.001276,
      0.00118,
      0.001069,
      0.000959,
      0.00086,
      0.000783,
      0.000734
    ]
  },
  "A/Canada_goose/BC/AIVPHL-371/2023_d126ba8a60": {
    "frequencies": [
      0.0,
      0.0,
      0.0,
      0.0,
      0.0,
      0.0,
      0.0,
      0.0,
      0.0,
      0.0,
      0.0,
      0.0,
      0.0,
      0.0,
      0.0,
      0.0,
      0.0,
      0.0,
      0.0,
      0.0,
      0.0,
      0.0,
      0.0,
      0.0,
      0.0,
      0.0,
      0.0,
      0.0,
      0.0,
      0.0,
      0.0,
      0.0,
      0.0,
      0.0,
      0.0,
      0.0,
      0.0,
      0.0,
      0.0,
      0.0,
      0.0,
      0.0,
      0.0,
      0.0,
      0.0,
      0.0,
      0.0,
      0.0,
      0.0,
      0.0,
      0.0,
      0.0,
      0.0,
      0.0,
      0.0,
      0.0,
      0.0,
      0.0,
      0.0,
      0.0,
      0.0,
      0.0,
      0.0,
      0.0,
      0.0,
      0.0,
      0.0,
      0.0,
      0.0,
      0.0,
      0.0
    ]
  },
  "A/Canada_goose/England/032697/2020_d8cacbbc48": {
    "frequencies": [
      0.0,
      0.0,
      0.0,
      0.0,
      0.0,
      0.0,
      0.0,
      0.0,
      0.0,
      0.0,
      0.0,
      0.0,
      0.0,
      0.0,
      0.0,
      0.0,
      0.0,
      0.0,
      0.0,
      0.0,
      0.0,
      0.0,
      0.0,
      0.0,
      0.0,
      0.0,
      0.0,
      0.0,
      0.0,
      0.0,
      0.0,
      0.0,
      0.0,
      0.0,
      0.0,
      0.0,
      0.0,
      0.0,
      0.0,
      0.0,
      0.0,
      0.0,
      0.0,
      0.0,
      0.0,
      0.0,
      0.0,
      0.0,
      0.0,
      0.0,
      0.0,
      0.0,
      0.0,
      0.0,
      0.0,
      0.0,
      0.0,
      0.0,
      0.0,
      0.0,
      0.0,
      0.0,
      0.0,
      0.0,
      0.0,
      0.0,
      0.0,
      0.0,
      0.0,
      0.0,
      0.0
    ]
  },
  "A/Canada_goose/England/119759/2022_6f85f894e3": {
    "frequencies": [
      0.0,
      0.0,
      0.0,
      0.0,
      0.0,
      0.0,
      0.0,
      0.0,
      0.0,
      0.0,
      0.0,
      0.0,
      0.0,
      0.0,
      0.0,
      0.0,
      0.0,
      0.0,
      0.0,
      0.0,
      0.0,
      0.0,
      0.0,
      0.0,
      0.0,
      0.0,
      0.0,
      0.0,
      0.0,
      0.0,
      0.0,
      0.0,
      0.0,
      0.0,
      0.0,
      0.0,
      0.0,
      0.0,
      0.0,
      0.0,
      0.0,
      0.0,
      0.0,
      0.0,
      0.0,
      0.0,
      0.0,
      0.0,
      0.0,
      0.0,
      0.0,
      0.0,
      0.0,
      0.0,
      0.0,
      0.0,
      0.0,
      0.0,
      0.0,
      0.0,
      0.0,
      0.0,
      0.0,
      0.0,
      0.0,
      0.0,
      0.0,
      0.0,
      0.0,
      0.0,
      0.0
    ]
  },
  "A/Canada_goose/England/119770/2022_f056941c5a": {
    "frequencies": [
      0.0,
      0.0,
      0.0,
      0.0,
      0.0,
      0.0,
      0.0,
      0.0,
      0.0,
      0.0,
      0.0,
      0.0,
      0.0,
      0.0,
      0.0,
      0.0,
      0.0,
      0.0,
      0.0,
      0.0,
      0.0,
      0.0,
      0.0,
      0.0,
      0.0,
      0.0,
      0.0,
      0.0,
      0.0,
      0.0,
      0.0,
      0.0,
      0.0,
      0.0,
      0.0,
      0.0,
      0.0,
      0.0,
      0.0,
      0.0,
      0.0,
      0.0,
      0.0,
      0.0,
      0.0,
      0.0,
      0.0,
      0.0,
      0.0,
      0.0,
      0.0,
      0.0,
      0.0,
      0.0,
      0.0,
      0.0,
      0.0,
      0.0,
      0.0,
      0.0,
      0.0,
      0.0,
      0.0,
      0.0,
      0.0,
      0.0,
      0.0,
      0.0,
      0.0,
      0.0,
      0.0
    ]
  },
  "A/Canada_goose/England/120296/2022_c0804178a7": {
    "frequencies": [
      0.0,
      0.0,
      0.0,
      0.0,
      0.0,
      0.0,
      0.0,
      0.0,
      0.0,
      0.0,
      0.0,
      0.0,
      0.0,
      0.0,
      0.0,
      0.0,
      0.0,
      0.0,
      0.0,
      0.0,
      0.0,
      0.0,
      0.0,
      0.0,
      0.0,
      0.0,
      0.0,
      0.0,
      0.0,
      0.0,
      0.0,
      0.0,
      0.0,
      0.0,
      0.0,
      0.0,
      0.0,
      0.0,
      0.0,
      0.0,
      0.0,
      0.0,
      0.0,
      0.0,
      0.0,
      0.0,
      0.0,
      0.0,
      0.0,
      0.0,
      0.0,
      0.0,
      0.0,
      0.0,
      0.0,
      0.0,
      0.0,
      0.0,
      0.0,
      0.0,
      0.0,
      0.0,
      0.0,
      0.0,
      0.0,
      0.0,
      0.0,
      0.0,
      0.0,
      0.0,
      0.0
    ]
  },
  "A/Canada_goose/England/121823/2023_19513e0d17": {
    "frequencies": [
      0.0,
      0.0,
      0.0,
      0.0,
      0.0,
      0.0,
      0.0,
      0.0,
      0.0,
      0.0,
      0.0,
      0.0,
      0.0,
      0.0,
      0.0,
      0.0,
      0.0,
      0.0,
      0.0,
      0.0,
      0.0,
      0.0,
      0.0,
      0.0,
      0.0,
      0.0,
      0.0,
      0.0,
      0.0,
      0.0,
      0.0,
      0.0,
      0.0,
      0.0,
      0.0,
      0.0,
      0.0,
      0.0,
      0.0,
      0.0,
      0.0,
      0.0,
      0.0,
      0.0,
      0.0,
      0.0,
      0.0,
      0.0,
      0.0,
      0.0,
      0.0,
      0.0,
      0.0,
      0.0,
      0.0,
      0.0,
      0.0,
      0.0,
      0.0,
      0.0,
      0.0,
      0.0,
      0.0,
      0.0,
      0.0,
      0.0,
      0.0,
      0.0,
      0.0,
      0.0,
      0.0
    ]
  },
  "A/Canada_goose/England/142157/2023_da1f16da97": {
    "frequencies": [
      0.0,
      0.0,
      0.0,
      0.0,
      0.0,
      0.0,
      0.0,
      0.0,
      0.0,
      0.0,
      0.0,
      0.0,
      0.0,
      0.0,
      0.0,
      0.0,
      0.0,
      0.0,
      0.0,
      0.0,
      0.0,
      0.0,
      0.0,
      0.0,
      0.0,
      0.0,
      0.0,
      0.0,
      0.0,
      0.0,
      0.0,
      0.0,
      0.0,
      0.0,
      0.0,
      0.0,
      0.0,
      0.0,
      0.0,
      0.0,
      0.0,
      0.0,
      0.0,
      0.0,
      0.0,
      0.0,
      0.0,
      0.0,
      0.0,
      0.0,
      0.0,
      0.0,
      0.0,
      0.0,
      0.0,
      0.0,
      0.0,
      0.0,
      0.0,
      0.0,
      0.0,
      0.0,
      0.0,
      0.0,
      0.0,
      0.0,
      0.0,
      0.0,
      0.0,
      0.0,
      0.0
    ]
  },
  "A/Canada_goose/England/393411/2022_6fcebcfba8": {
    "frequencies": [
      0.0,
      0.0,
      0.0,
      0.0,
      0.0,
      0.0,
      0.0,
      0.0,
      0.0,
      0.0,
      0.0,
      0.0,
      0.0,
      0.0,
      0.0,
      0.0,
      0.0,
      0.0,
      0.0,
      0.0,
      0.0,
      0.0,
      0.0,
      0.0,
      0.0,
      0.0,
      0.0,
      0.0,
      0.0,
      0.0,
      0.0,
      0.0,
      0.0,
      0.0,
      0.0,
      0.0,
      0.0,
      0.0,
      0.0,
      0.0,
      0.0,
      0.0,
      0.0,
      0.0,
      0.0,
      0.0,
      0.0,
      0.0,
      0.0,
      0.0,
      0.0,
      0.0,
      0.0,
      0.0,
      0.0,
      0.0,
      0.0,
      0.0,
      0.0,
      0.0,
      0.0,
      0.0,
      0.0,
      0.0,
      0.0,
      0.0,
      0.0,
      0.0,
      0.0,
      0.0,
      0.0
    ]
  },
  "A/Canada_goose/England/394558/2022_a0e2ad1fc4": {
    "frequencies": [
      0.0,
      0.0,
      0.0,
      0.0,
      0.0,
      0.0,
      0.0,
      0.0,
      0.0,
      0.0,
      0.0,
      0.0,
      0.0,
      0.0,
      0.0,
      0.0,
      0.0,
      0.0,
      0.0,
      0.0,
      0.0,
      0.0,
      0.0,
      0.0,
      0.0,
      0.0,
      0.0,
      0.0,
      0.0,
      0.0,
      0.0,
      0.0,
      0.0,
      0.0,
      0.0,
      0.0,
      0.0,
      0.0,
      0.0,
      0.0,
      0.0,
      0.0,
      0.0,
      0.0,
      0.0,
      0.0,
      0.0,
      0.0,
      0.0,
      0.0,
      0.0,
      0.0,
      0.0,
      0.0,
      0.0,
      0.0,
      0.0,
      0.0,
      0.0,
      0.0,
      0.0,
      0.0,
      0.0,
      0.0,
      0.0,
      0.0,
      0.0,
      0.0,
      0.0,
      0.0,
      0.0
    ]
  },
  "A/Canada_goose/England/395873/2022_6b5a1b0149": {
    "frequencies": [
      0.0,
      0.0,
      0.0,
      0.0,
      0.0,
      0.0,
      0.0,
      0.0,
      0.0,
      0.0,
      0.0,
      0.0,
      0.0,
      0.0,
      0.0,
      0.0,
      0.0,
      0.0,
      0.0,
      0.0,
      0.0,
      0.0,
      0.0,
      0.0,
      0.0,
      0.0,
      0.0,
      0.0,
      0.0,
      0.0,
      0.0,
      0.0,
      0.0,
      0.0,
      0.0,
      0.0,
      0.0,
      0.0,
      0.0,
      0.0,
      0.0,
      0.0,
      0.0,
      0.0,
      0.0,
      0.0,
      0.0,
      0.0,
      0.0,
      0.0,
      0.0,
      0.0,
      0.0,
      0.0,
      0.0,
      0.0,
      0.0,
      0.0,
      0.0,
      0.0,
      0.0,
      0.0,
      0.0,
      0.0,
      0.0,
      0.0,
      0.0,
      0.0,
      0.0,
      0.0,
      0.0
    ]
  },
  "A/Canada_goose/England/396207/2022_8f310c8116": {
    "frequencies": [
      0.0,
      0.0,
      0.0,
      0.0,
      0.0,
      0.0,
      0.0,
      0.0,
      0.0,
      0.0,
      0.0,
      0.0,
      0.0,
      0.0,
      0.0,
      0.0,
      0.0,
      0.0,
      0.0,
      0.0,
      0.0,
      0.0,
      0.0,
      0.0,
      0.0,
      0.0,
      0.0,
      0.0,
      0.0,
      0.0,
      0.0,
      0.0,
      0.0,
      0.0,
      0.0,
      0.0,
      0.0,
      0.0,
      0.0,
      0.0,
      0.0,
      0.0,
      0.0,
      0.0,
      0.0,
      0.0,
      0.0,
      0.0,
      0.0,
      0.0,
      0.0,
      0.0,
      0.0,
      0.0,
      0.0,
      0.0,
      0.0,
      0.0,
      0.0,
      0.0,
      0.0,
      0.0,
      0.0,
      0.0,
      0.0,
      0.0,
      0.0,
      0.0,
      0.0,
      0.0,
      0.0
    ]
  },
  "A/Canada_goose/Finland/8109_23VIR7026-20/2023_b4a3c8ad66": {
    "frequencies": [
      0.0,
      0.0,
      0.0,
      0.0,
      0.0,
      0.0,
      0.0,
      0.0,
      0.0,
      0.0,
      0.0,
      0.0,
      0.0,
      0.0,
      0.0,
      0.0,
      0.0,
      0.0,
      0.0,
      0.0,
      0.0,
      0.0,
      0.0,
      0.0,
      0.0,
      0.0,
      0.0,
      0.0,
      0.0,
      0.0,
      0.0,
      0.0,
      0.0,
      0.0,
      0.0,
      0.0,
      0.0,
      0.0,
      0.0,
      0.0,
      0.0,
      0.0,
      0.0,
      0.0,
      0.0,
      0.0,
      0.0,
      0.0,
      0.0,
      0.0,
      0.0,
      0.0,
      0.0,
      0.0,
      0.0,
      0.0,
      0.0,
      0.0,
      0.0,
      0.0,
      0.0,
      0.0,
      0.0,
      0.0,
      0.0,
      0.0,
      0.0,
      0.0,
      0.0,
      0.0,
      0.0
    ]
  },
  "A/Canada_goose/Germany_BY/2024AI04541/2024_e61de2c286": {
    "frequencies": [
      3e-06,
      3e-06,
      3e-06,
      4e-06,
      4e-06,
      5e-06,
      6e-06,
      8e-06,
      1.1e-05,
      1.5e-05,
      2e-05,
      2.8e-05,
      3.9e-05,
      5.4e-05,
      7.5e-05,
      0.000103,
      0.000138,
      0.00018,
      0.000227,
      0.000275,
      0.000323,
      0.000366,
      0.000404,
      0.000438,
      0.000467,
      0.000495,
      0.000526,
      0.000564,
      0.000617,
      0.000693,
      0.0008,
      0.000945,
      0.001121,
      0.001315,
      0.001504,
      0.001665,
      0.001778,
      0.001832,
      0.001825,
      0.00176,
      0.001647,
      0.001495,
      0.001318,
      0.001127,
      0.000937,
      0.000755,
      0.00059,
      0.000448,
      0.000332,
      0.000241,
      0.000173,
      0.000125,
      9.2e-05,
      7.1e-05,
      5.7e-05,
      4.9e-05,
      4.4e-05,
      4.1e-05,
      4e-05,
      3.9e-05,
      3.9e-05,
      3.9e-05,
      4e-05,
      4.2e-05,
      4.4e-05,
      4.6e-05,
      4.9e-05,
      5.2e-05,
      5.5e-05,
      5.9e-05,
      6.2e-05
    ]
  },
  "A/Canada_goose/Germany_TH/2024AI04292/2024_913c2c7f87": {
    "frequencies": [
      4e-06,
      4e-06,
      5e-06,
      6e-06,
      7e-06,
      8e-06,
      1e-05,
      1.2e-05,
      1.6e-05,
      2.2e-05,
      2.9e-05,
      4e-05,
      5.5e-05,
      7.7e-05,
      0.000105,
      0.000142,
      0.000188,
      0.000241,
      0.0003,
      0.00036,
      0.000417,
      0.000468,
      0.000513,
      0.000555,
      0.000598,
      0.00065,
      0.000724,
      0.000835,
      0.000998,
      0.001227,
      0.001524,
      0.00187,
      0.00222,
      0.00252,
      0.002718,
      0.002787,
      0.002724,
      0.002551,
      0.002298,
      0.001999,
      0.001684,
      0.001377,
      0.001094,
      0.000845,
      0.000636,
      0.000468,
      0.000337,
      0.000239,
      0.000169,
      0.000121,
      8.9e-05,
      6.8e-05,
      5.5e-05,
      4.6e-05,
      4.1e-05,
      3.7e-05,
      3.4e-05,
      3.2e-05,
      3.1e-05,
      3e-05,
      3e-05,
      3e-05,
      3.1e-05,
      3.1e-05,
      3.2e-05,
      3.4e-05,
      3.5e-05,
      3.7e-05,
      3.9e-05,
      4.1e-05,
      4.2e-05
    ]
  },
  "A/Canada_goose/Kansas/W24-962/2024_b4a010381a": {
    "frequencies": [
      1e-06,
      1e-06,
      1e-06,
      2e-06,
      2e-06,
      2e-06,
      3e-06,
      4e-06,
      5e-06,
      7e-06,
      1e-05,
      1.5e-05,
      2.1e-05,
      3e-05,
      4.2e-05,
      5.9e-05,
      8.1e-05,
      0.000107,
      0.000137,
      0.00017,
      0.000203,
      0.000235,
      0.000265,
      0.000292,
      0.000316,
      0.000337,
      0.000357,
      0.000375,
      0.000389,
      0.000402,
      0.000412,
      0.000424,
      0.000441,
      0.000469,
      0.000511,
      0.000571,
      0.000646,
      0.000734,
      0.000828,
      0.000921,
      0.001005,
      0.001072,
      0.001115,
      0.001128,
      0.001107,
      0.001052,
      0.000967,
      0.000857,
      0.000731,
      0.000601,
      0.000475,
      0.000363,
      0.000271,
      0.000199,
      0.000146,
      0.000109,
      8.6e-05,
      7.1e-05,
      6.3e-05,
      5.8e-05,
      5.7e-05,
      5.8e-05,
      6e-05,
      6.3e-05,
      6.7e-05,
      7.2e-05,
      7.8e-05,
      8.4e-05,
      9.2e-05,
      9.9e-05,
      0.000106
    ]
  },
  "A/Canada_goose/Luxembourg/21217776/2021_90bd72a8f6": {
    "frequencies": [
      0.0,
      0.0,
      0.0,
      0.0,
      0.0,
      0.0,
      0.0,
      0.0,
      0.0,
      0.0,
      0.0,
      0.0,
      0.0,
      0.0,
      0.0,
      0.0,
      0.0,
      0.0,
      0.0,
      0.0,
      0.0,
      0.0,
      0.0,
      0.0,
      0.0,
      0.0,
      0.0,
      0.0,
      0.0,
      0.0,
      0.0,
      0.0,
      0.0,
      0.0,
      0.0,
      0.0,
      0.0,
      0.0,
      0.0,
      0.0,
      0.0,
      0.0,
      0.0,
      0.0,
      0.0,
      0.0,
      0.0,
      0.0,
      0.0,
      0.0,
      0.0,
      0.0,
      0.0,
      0.0,
      0.0,
      0.0,
      0.0,
      0.0,
      0.0,
      0.0,
      0.0,
      0.0,
      0.0,
      0.0,
      0.0,
      0.0,
      0.0,
      0.0,
      0.0,
      0.0,
      0.0
    ]
  },
  "A/Canada_goose/Luxembourg/21237199/2021_6e9ef35f16": {
    "frequencies": [
      0.0,
      0.0,
      0.0,
      0.0,
      0.0,
      0.0,
      0.0,
      0.0,
      0.0,
      0.0,
      0.0,
      0.0,
      0.0,
      0.0,
      0.0,
      0.0,
      0.0,
      0.0,
      0.0,
      0.0,
      0.0,
      0.0,
      0.0,
      0.0,
      0.0,
      0.0,
      0.0,
      0.0,
      0.0,
      0.0,
      0.0,
      0.0,
      0.0,
      0.0,
      0.0,
      0.0,
      0.0,
      0.0,
      0.0,
      0.0,
      0.0,
      0.0,
      0.0,
      0.0,
      0.0,
      0.0,
      0.0,
      0.0,
      0.0,
      0.0,
      0.0,
      0.0,
      0.0,
      0.0,
      0.0,
      0.0,
      0.0,
      0.0,
      0.0,
      0.0,
      0.0,
      0.0,
      0.0,
      0.0,
      0.0,
      0.0,
      0.0,
      0.0,
      0.0,
      0.0,
      0.0
    ]
  },
  "A/Canada_goose/Luxembourg/21239614/2021_6a21cc3c30": {
    "frequencies": [
      0.0,
      0.0,
      0.0,
      0.0,
      0.0,
      0.0,
      0.0,
      0.0,
      0.0,
      0.0,
      0.0,
      0.0,
      0.0,
      0.0,
      0.0,
      0.0,
      0.0,
      0.0,
      0.0,
      0.0,
      0.0,
      0.0,
      0.0,
      0.0,
      0.0,
      0.0,
      0.0,
      0.0,
      0.0,
      0.0,
      0.0,
      0.0,
      0.0,
      0.0,
      0.0,
      0.0,
      0.0,
      0.0,
      0.0,
      0.0,
      0.0,
      0.0,
      0.0,
      0.0,
      0.0,
      0.0,
      0.0,
      0.0,
      0.0,
      0.0,
      0.0,
      0.0,
      0.0,
      0.0,
      0.0,
      0.0,
      0.0,
      0.0,
      0.0,
      0.0,
      0.0,
      0.0,
      0.0,
      0.0,
      0.0,
      0.0,
      0.0,
      0.0,
      0.0,
      0.0,
      0.0
    ]
  },
  "A/Canada_goose/Luxembourg/22012198/2022_c4da9cbdbc": {
    "frequencies": [
      0.0,
      0.0,
      0.0,
      0.0,
      0.0,
      0.0,
      0.0,
      0.0,
      0.0,
      0.0,
      0.0,
      0.0,
      0.0,
      0.0,
      0.0,
      0.0,
      0.0,
      0.0,
      0.0,
      0.0,
      0.0,
      0.0,
      0.0,
      0.0,
      0.0,
      0.0,
      0.0,
      0.0,
      0.0,
      0.0,
      0.0,
      0.0,
      0.0,
      0.0,
      0.0,
      0.0,
      0.0,
      0.0,
      0.0,
      0.0,
      0.0,
      0.0,
      0.0,
      0.0,
      0.0,
      0.0,
      0.0,
      0.0,
      0.0,
      0.0,
      0.0,
      0.0,
      0.0,
      0.0,
      0.0,
      0.0,
      0.0,
      0.0,
      0.0,
      0.0,
      0.0,
      0.0,
      0.0,
      0.0,
      0.0,
      0.0,
      0.0,
      0.0,
      0.0,
      0.0,
      0.0
    ]
  },
  "A/Canada_goose/ON/FAV-0024-2/2025_d937ab68a2": {
    "frequencies": [
      0.0,
      0.0,
      0.0,
      0.0,
      0.0,
      0.0,
      1e-06,
      1e-06,
      1e-06,
      1e-06,
      2e-06,
      3e-06,
      5e-06,
      7e-06,
      1e-05,
      1.5e-05,
      2.2e-05,
      3e-05,
      4e-05,
      5.1e-05,
      6.4e-05,
      7.7e-05,
      9e-05,
      0.000104,
      0.000117,
      0.00013,
      0.000143,
      0.000156,
      0.000167,
      0.000176,
      0.000182,
      0.000183,
      0.000179,
      0.00017,
      0.000158,
      0.000146,
      0.000134,
      0.000125,
      0.000121,
      0.000122,
      0.000131,
      0.00015,
      0.00018,
      0.000226,
      0.000288,
      0.000368,
      0.000463,
      0.000571,
      0.00068,
      0.000781,
      0.000861,
      0.00091,
      0.00092,
      0.000891,
      0.000829,
      0.000743,
      0.000646,
      0.000545,
      0.000451,
      0.000367,
      0.000298,
      0.000245,
      0.000207,
      0.000183,
      0.000171,
      0.00017,
      0.000177,
      0.000192,
      0.000211,
      0.000235,
      0.000261
    ]
  },
  "A/Canada_goose/ON/FAV-0024-3/2025_1ca8912a83": {
    "frequencies": [
      0.0,
      0.0,
      0.0,
      0.0,
      0.0,
      0.0,
      1e-06,
      1e-06,
      1e-06,
      2e-06,
      2e-06,
      3e-06,
      5e-06,
      7e-06,
      1.1e-05,
      1.6e-05,
      2.2e-05,
      3.1e-05,
      4.1e-05,
      5.3e-05,
      6.6e-05,
      7.9e-05,
      9.3e-05,
      0.000106,
      0.00012,
      0.000133,
      0.000146,
      0.000159,
      0.000171,
      0.00018,
      0.000185,
      0.000186,
      0.000182,
      0.000173,
      0.000161,
      0.000148,
      0.000136,
      0.000128,
      0.000124,
      0.000126,
      0.000136,
      0.000156,
      0.000189,
      0.000237,
      0.000302,
      0.000383,
      0.000481,
      0.000589,
      0.000697,
      0.000796,
      0.000871,
      0.000914,
      0.000917,
      0.000882,
      0.000815,
      0.000726,
      0.000627,
      0.000526,
      0.000433,
      0.000351,
      0.000285,
      0.000234,
      0.000199,
      0.000176,
      0.000166,
      0.000166,
      0.000174,
      0.000188,
      0.000208,
      0.000231,
      0.000256
    ]
  },
  "A/Canada_goose/ON/FAV-0029-2/2025_41e6f82a10": {
    "frequencies": [
      0.0,
      0.0,
      0.0,
      0.0,
      0.0,
      0.0,
      1e-06,
      1e-06,
      1e-06,
      2e-06,
      2e-06,
      4e-06,
      5e-06,
      8e-06,
      1.1e-05,
      1.7e-05,
      2.4e-05,
      3.2e-05,
      4.3e-05,
      5.6e-05,
      6.9e-05,
      8.3e-05,
      9.7e-05,
      0.000111,
      0.000125,
      0.000139,
      0.000153,
      0.000166,
      0.000177,
      0.000186,
      0.000192,
      0.000192,
      0.000188,
      0.000178,
      0.000166,
      0.000153,
      0.000141,
      0.000133,
      0.00013,
      0.000134,
      0.000146,
      0.00017,
      0.000207,
      0.00026,
      0.00033,
      0.000416,
      0.000516,
      0.000625,
      0.000731,
      0.000823,
      0.000889,
      0.000919,
      0.00091,
      0.000863,
      0.000787,
      0.000691,
      0.000589,
      0.000489,
      0.000398,
      0.000321,
      0.00026,
      0.000214,
      0.000183,
      0.000164,
      0.000157,
      0.000158,
      0.000167,
      0.000182,
      0.000201,
      0.000224,
      0.000248
    ]
  },
  "A/Canada_goose/Oregon/23-034940-001-original/2023_4a3cfda06f": {
    "frequencies": [
      0.0,
      0.0,
      0.0,
      0.0,
      0.0,
      0.0,
      0.0,
      0.0,
      0.0,
      0.0,
      0.0,
      0.0,
      0.0,
      0.0,
      0.0,
      0.0,
      0.0,
      0.0,
      0.0,
      0.0,
      0.0,
      0.0,
      0.0,
      0.0,
      0.0,
      0.0,
      0.0,
      0.0,
      0.0,
      0.0,
      0.0,
      0.0,
      0.0,
      0.0,
      0.0,
      0.0,
      0.0,
      0.0,
      0.0,
      0.0,
      0.0,
      0.0,
      0.0,
      0.0,
      0.0,
      0.0,
      0.0,
      0.0,
      0.0,
      0.0,
      0.0,
      0.0,
      0.0,
      0.0,
      0.0,
      0.0,
      0.0,
      0.0,
      0.0,
      0.0,
      0.0,
      0.0,
      0.0,
      0.0,
      0.0,
      0.0,
      0.0,
      0.0,
      0.0,
      0.0,
      0.0
    ]
  },
  "A/Canada_goose/PE/FAV-0072-1/2025_ecd19a577f": {
    "frequencies": [
      0.0,
      0.0,
      0.0,
      0.0,
      0.0,
      0.0,
      0.0,
      0.0,
      0.0,
      0.0,
      0.0,
      0.0,
      1e-06,
      1e-06,
      2e-06,
      3e-06,
      4e-06,
      6e-06,
      8e-06,
      1.1e-05,
      1.5e-05,
      1.8e-05,
      2.2e-05,
      2.7e-05,
      3.2e-05,
      3.7e-05,
      4.2e-05,
      4.8e-05,
      5.3e-05,
      5.9e-05,
      6.3e-05,
      6.6e-05,
      6.7e-05,
      6.7e-05,
      6.4e-05,
      6.1e-05,
      5.8e-05,
      5.4e-05,
      5.1e-05,
      4.8e-05,
      4.7e-05,
      4.6e-05,
      4.5e-05,
      4.6e-05,
      4.8e-05,
      5.2e-05,
      5.9e-05,
      7.1e-05,
      9.1e-05,
      0.00012,
      0.000164,
      0.000225,
      0.000306,
      0.00041,
      0.000533,
      0.000674,
      0.000825,
      0.00098,
      0.001127,
      0.001257,
      0.001359,
      0.001425,
      0.001448,
      0.001428,
      0.001369,
      0.001278,
      0.001168,
      0.001052,
      0.000943,
      0.000854,
      0.000792
    ]
  },
  "A/Canada_goose/PE/FAV-0072-2/2025_3e907d469a": {
    "frequencies": [
      0.0,
      0.0,
      0.0,
      0.0,
      0.0,
      0.0,
      0.0,
      0.0,
      0.0,
      0.0,
      0.0,
      0.0,
      1e-06,
      1e-06,
      2e-06,
      3e-06,
      4e-06,
      6e-06,
      8e-06,
      1.1e-05,
      1.5e-05,
      1.8e-05,
      2.2e-05,
      2.7e-05,
      3.2e-05,
      3.7e-05,
      4.2e-05,
      4.8e-05,
      5.3e-05,
      5.9e-05,
      6.3e-05,
      6.6e-05,
      6.7e-05,
      6.7e-05,
      6.4e-05,
      6.1e-05,
      5.8e-05,
      5.4e-05,
      5.1e-05,
      4.8e-05,
      4.7e-05,
      4.6e-05,
      4.5e-05,
      4.6e-05,
      4.8e-05,
      5.2e-05,
      5.9e-05,
      7.1e-05,
      9.1e-05,
      0.00012,
      0.000164,
      0.000225,
      0.000306,
      0.00041,
      0.000533,
      0.000674,
      0.000825,
      0.00098,
      0.001127,
      0.001257,
      0.001359,
      0.001425,
      0.001448,
      0.001428,
      0.001369,
      0.001278,
      0.001168,
      0.001052,
      0.000943,
      0.000854,
      0.000792
    ]
  },
  "A/Canadagoose/Sweden/SVA240212SZ0129/FB000502_4ce119efb1": {
    "frequencies": [
      0.003097,
      0.003167,
      0.003201,
      0.003196,
      0.003149,
      0.003061,
      0.002933,
      0.002767,
      0.002567,
      0.002341,
      0.002097,
      0.001846,
      0.001598,
      0.001371,
      0.001173,
      0.001014,
      0.000892,
      0.000802,
      0.000733,
      0.000673,
      0.000612,
      0.000548,
      0.000482,
      0.000417,
      0.000355,
      0.0003,
      0.00025,
      0.000206,
      0.000167,
      0.000134,
      0.000104,
      7.9e-05,
      5.9e-05,
      4.2e-05,
      3e-05,
      2.1e-05,
      1.4e-05,
      1e-05,
      7e-06,
      5e-06,
      3e-06,
      2e-06,
      2e-06,
      1e-06,
      1e-06,
      1e-06,
      0.0,
      0.0,
      0.0,
      0.0,
      0.0,
      0.0,
      0.0,
      0.0,
      0.0,
      0.0,
      0.0,
      0.0,
      0.0,
      0.0,
      0.0,
      0.0,
      0.0,
      0.0,
      0.0,
      0.0,
      0.0,
      0.0,
      0.0,
      0.0,
      0.0
    ]
  },
  "A/Chicken/BC/FAV-0337-12022_4f90bcc58e": {
    "frequencies": [
      0.0,
      0.0,
      0.0,
      0.0,
      0.0,
      0.0,
      0.0,
      0.0,
      0.0,
      0.0,
      0.0,
      0.0,
      0.0,
      0.0,
      0.0,
      0.0,
      0.0,
      0.0,
      0.0,
      0.0,
      0.0,
      0.0,
      0.0,
      0.0,
      0.0,
      0.0,
      0.0,
      0.0,
      0.0,
      0.0,
      0.0,
      0.0,
      0.0,
      0.0,
      0.0,
      0.0,
      0.0,
      0.0,
      0.0,
      0.0,
      0.0,
      0.0,
      0.0,
      0.0,
      0.0,
      0.0,
      0.0,
      0.0,
      0.0,
      0.0,
      0.0,
      0.0,
      0.0,
      0.0,
      0.0,
      0.0,
      0.0,
      0.0,
      0.0,
      0.0,
      0.0,
      0.0,
      0.0,
      0.0,
      0.0,
      0.0,
      0.0,
      0.0,
      0.0,
      0.0,
      0.0
    ]
  },
  "A/Chicken/BC/FAV-0337-22022_c974aa7eee": {
    "frequencies": [
      0.0,
      0.0,
      0.0,
      0.0,
      0.0,
      0.0,
      0.0,
      0.0,
      0.0,
      0.0,
      0.0,
      0.0,
      0.0,
      0.0,
      0.0,
      0.0,
      0.0,
      0.0,
      0.0,
      0.0,
      0.0,
      0.0,
      0.0,
      0.0,
      0.0,
      0.0,
      0.0,
      0.0,
      0.0,
      0.0,
      0.0,
      0.0,
      0.0,
      0.0,
      0.0,
      0.0,
      0.0,
      0.0,
      0.0,
      0.0,
      0.0,
      0.0,
      0.0,
      0.0,
      0.0,
      0.0,
      0.0,
      0.0,
      0.0,
      0.0,
      0.0,
      0.0,
      0.0,
      0.0,
      0.0,
      0.0,
      0.0,
      0.0,
      0.0,
      0.0,
      0.0,
      0.0,
      0.0,
      0.0,
      0.0,
      0.0,
      0.0,
      0.0,
      0.0,
      0.0,
      0.0
    ]
  },
  "A/Chicken/Czech_Republic/29392021_5eaf14eabd": {
    "frequencies": [
      0.0,
      0.0,
      0.0,
      0.0,
      0.0,
      0.0,
      0.0,
      0.0,
      0.0,
      0.0,
      0.0,
      0.0,
      0.0,
      0.0,
      0.0,
      0.0,
      0.0,
      0.0,
      0.0,
      0.0,
      0.0,
      0.0,
      0.0,
      0.0,
      0.0,
      0.0,
      0.0,
      0.0,
      0.0,
      0.0,
      0.0,
      0.0,
      0.0,
      0.0,
      0.0,
      0.0,
      0.0,
      0.0,
      0.0,
      0.0,
      0.0,
      0.0,
      0.0,
      0.0,
      0.0,
      0.0,
      0.0,
      0.0,
      0.0,
      0.0,
      0.0,
      0.0,
      0.0,
      0.0,
      0.0,
      0.0,
      0.0,
      0.0,
      0.0,
      0.0,
      0.0,
      0.0,
      0.0,
      0.0,
      0.0,
      0.0,
      0.0,
      0.0,
      0.0,
      0.0,
      0.0
    ]
  },
  "A/Chicken/Czech_Republic/612-2/12024_e63408a46e": {
    "frequencies": [
      0.0,
      0.0,
      0.0,
      0.0,
      0.0,
      0.0,
      0.0,
      0.0,
      0.0,
      0.0,
      0.0,
      0.0,
      0.0,
      0.0,
      0.0,
      0.0,
      0.0,
      0.0,
      0.0,
      0.0,
      0.0,
      0.0,
      0.0,
      0.0,
      0.0,
      0.0,
      0.0,
      0.0,
      0.0,
      0.0,
      0.0,
      0.0,
      0.0,
      0.0,
      0.0,
      0.0,
      0.0,
      0.0,
      0.0,
      0.0,
      0.0,
      0.0,
      0.0,
      0.0,
      0.0,
      0.0,
      0.0,
      0.0,
      0.0,
      0.0,
      0.0,
      0.0,
      0.0,
      0.0,
      0.0,
      0.0,
      0.0,
      0.0,
      0.0,
      0.0,
      0.0,
      0.0,
      0.0,
      0.0,
      0.0,
      0.0,
      0.0,
      0.0,
      0.0,
      0.0,
      0.0
    ]
  },
  "A/Chicken/Czech_Republic/612-3/12024_621ed7a385": {
    "frequencies": [
      0.0,
      0.0,
      0.0,
      0.0,
      0.0,
      0.0,
      0.0,
      0.0,
      0.0,
      0.0,
      0.0,
      0.0,
      0.0,
      0.0,
      0.0,
      0.0,
      0.0,
      0.0,
      0.0,
      0.0,
      0.0,
      0.0,
      0.0,
      0.0,
      0.0,
      0.0,
      0.0,
      0.0,
      0.0,
      0.0,
      0.0,
      0.0,
      0.0,
      0.0,
      0.0,
      0.0,
      0.0,
      0.0,
      0.0,
      0.0,
      0.0,
      0.0,
      0.0,
      0.0,
      0.0,
      0.0,
      0.0,
      0.0,
      0.0,
      0.0,
      0.0,
      0.0,
      0.0,
      0.0,
      0.0,
      0.0,
      0.0,
      0.0,
      0.0,
      0.0,
      0.0,
      0.0,
      0.0,
      0.0,
      0.0,
      0.0,
      0.0,
      0.0,
      0.0,
      0.0,
      0.0
    ]
  },
  "A/Chongqing/02/2021_d213f2a0e6": {
    "frequencies": [
      0.0,
      0.0,
      0.0,
      0.0,
      0.0,
      0.0,
      0.0,
      0.0,
      0.0,
      0.0,
      0.0,
      0.0,
      0.0,
      0.0,
      0.0,
      0.0,
      0.0,
      0.0,
      0.0,
      0.0,
      0.0,
      0.0,
      0.0,
      0.0,
      0.0,
      0.0,
      0.0,
      0.0,
      0.0,
      0.0,
      0.0,
      0.0,
      0.0,
      0.0,
      0.0,
      0.0,
      0.0,
      0.0,
      0.0,
      0.0,
      0.0,
      0.0,
      0.0,
      0.0,
      0.0,
      0.0,
      0.0,
      0.0,
      0.0,
      0.0,
      0.0,
      0.0,
      0.0,
      0.0,
      0.0,
      0.0,
      0.0,
      0.0,
      0.0,
      0.0,
      0.0,
      0.0,
      0.0,
      0.0,
      0.0,
      0.0,
      0.0,
      0.0,
      0.0,
      0.0,
      0.0
    ]
  },
  "A/Common_Buzzard/Sweden/SVA230426SZ0326/FB001208_2b4e15d5bc": {
    "frequencies": [
      0.0,
      0.0,
      0.0,
      0.0,
      0.0,
      0.0,
      0.0,
      0.0,
      0.0,
      0.0,
      0.0,
      0.0,
      0.0,
      0.0,
      0.0,
      0.0,
      0.0,
      0.0,
      0.0,
      0.0,
      0.0,
      0.0,
      0.0,
      0.0,
      0.0,
      0.0,
      0.0,
      0.0,
      0.0,
      0.0,
      0.0,
      0.0,
      0.0,
      0.0,
      0.0,
      0.0,
      0.0,
      0.0,
      0.0,
      0.0,
      0.0,
      0.0,
      0.0,
      0.0,
      0.0,
      0.0,
      0.0,
      0.0,
      0.0,
      0.0,
      0.0,
      0.0,
      0.0,
      0.0,
      0.0,
      0.0,
      0.0,
      0.0,
      0.0,
      0.0,
      0.0,
      0.0,
      0.0,
      0.0,
      0.0,
      0.0,
      0.0,
      0.0,
      0.0,
      0.0,
      0.0
    ]
  },
  "A/Common_Buzzard/Sweden/SVA230525SZ0468/FB001790_642db0c5d0": {
    "frequencies": [
      0.0,
      0.0,
      0.0,
      0.0,
      0.0,
      0.0,
      0.0,
      0.0,
      0.0,
      0.0,
      0.0,
      0.0,
      0.0,
      0.0,
      0.0,
      0.0,
      0.0,
      0.0,
      0.0,
      0.0,
      0.0,
      0.0,
      0.0,
      0.0,
      0.0,
      0.0,
      0.0,
      0.0,
      0.0,
      0.0,
      0.0,
      0.0,
      0.0,
      0.0,
      0.0,
      0.0,
      0.0,
      0.0,
      0.0,
      0.0,
      0.0,
      0.0,
      0.0,
      0.0,
      0.0,
      0.0,
      0.0,
      0.0,
      0.0,
      0.0,
      0.0,
      0.0,
      0.0,
      0.0,
      0.0,
      0.0,
      0.0,
      0.0,
      0.0,
      0.0,
      0.0,
      0.0,
      0.0,
      0.0,
      0.0,
      0.0,
      0.0,
      0.0,
      0.0,
      0.0,
      0.0
    ]
  },
  "A/Common_Buzzard/Sweden/SVA240124SZ0288/FB000212_366f853a3a": {
    "frequencies": [
      0.004813,
      0.004065,
      0.003384,
      0.002782,
      0.002258,
      0.001817,
      0.001452,
      0.001156,
      0.000922,
      0.000745,
      0.000616,
      0.000528,
      0.000475,
      0.000448,
      0.000441,
      0.000445,
      0.000452,
      0.000454,
      0.000446,
      0.000424,
      0.00039,
      0.000348,
      0.000302,
      0.000256,
      0.000214,
      0.000176,
      0.000143,
      0.000115,
      9.2e-05,
      7.1e-05,
      5.5e-05,
      4.1e-05,
      2.9e-05,
      2.1e-05,
      1.4e-05,
      1e-05,
      6e-06,
      4e-06,
      3e-06,
      2e-06,
      1e-06,
      1e-06,
      1e-06,
      0.0,
      0.0,
      0.0,
      0.0,
      0.0,
      0.0,
      0.0,
      0.0,
      0.0,
      0.0,
      0.0,
      0.0,
      0.0,
      0.0,
      0.0,
      0.0,
      0.0,
      0.0,
      0.0,
      0.0,
      0.0,
      0.0,
      0.0,
      0.0,
      0.0,
      0.0,
      0.0,
      0.0
    ]
  },
  "A/Common_Buzzard/Sweden/SVA240124SZ0288/FB000213_9f5a96d1ff": {
    "frequencies": [
      0.004706,
      0.004116,
      0.003549,
      0.003019,
      0.002534,
      0.002105,
      0.001731,
      0.001414,
      0.00115,
      0.000938,
      0.000774,
      0.000654,
      0.000572,
      0.000524,
      0.0005,
      0.000493,
      0.000494,
      0.000493,
      0.000482,
      0.000459,
      0.000424,
      0.000379,
      0.00033,
      0.000281,
      0.000235,
      0.000195,
      0.000159,
      0.000129,
      0.000103,
      8e-05,
      6.2e-05,
      4.6e-05,
      3.3e-05,
      2.4e-05,
      1.6e-05,
      1.1e-05,
      7e-06,
      5e-06,
      3e-06,
      2e-06,
      2e-06,
      1e-06,
      1e-06,
      1e-06,
      0.0,
      0.0,
      0.0,
      0.0,
      0.0,
      0.0,
      0.0,
      0.0,
      0.0,
      0.0,
      0.0,
      0.0,
      0.0,
      0.0,
      0.0,
      0.0,
      0.0,
      0.0,
      0.0,
      0.0,
      0.0,
      0.0,
      0.0,
      0.0,
      0.0,
      0.0,
      0.0
    ]
  },
  "A/Common_Guillemot/Sweden/SVA230627SZ0006/FB002112_16493f3b22": {
    "frequencies": [
      0.0,
      0.0,
      0.0,
      0.0,
      0.0,
      0.0,
      0.0,
      0.0,
      0.0,
      0.0,
      0.0,
      0.0,
      0.0,
      0.0,
      0.0,
      0.0,
      0.0,
      0.0,
      0.0,
      0.0,
      0.0,
      0.0,
      0.0,
      0.0,
      0.0,
      0.0,
      0.0,
      0.0,
      0.0,
      0.0,
      0.0,
      0.0,
      0.0,
      0.0,
      0.0,
      0.0,
      0.0,
      0.0,
      0.0,
      0.0,
      0.0,
      0.0,
      0.0,
      0.0,
      0.0,
      0.0,
      0.0,
      0.0,
      0.0,
      0.0,
      0.0,
      0.0,
      0.0,
      0.0,
      0.0,
      0.0,
      0.0,
      0.0,
      0.0,
      0.0,
      0.0,
      0.0,
      0.0,
      0.0,
      0.0,
      0.0,
      0.0,
      0.0,
      0.0,
      0.0,
      0.0
    ]
  },
  "A/Common_Guillemot/Sweden/SVA230720SZ0277/FB002470_ee8c6e0a34": {
    "frequencies": [
      0.0,
      0.0,
      0.0,
      0.0,
      0.0,
      0.0,
      0.0,
      0.0,
      0.0,
      0.0,
      0.0,
      0.0,
      0.0,
      0.0,
      0.0,
      0.0,
      0.0,
      0.0,
      0.0,
      0.0,
      0.0,
      0.0,
      0.0,
      0.0,
      0.0,
      0.0,
      0.0,
      0.0,
      0.0,
      0.0,
      0.0,
      0.0,
      0.0,
      0.0,
      0.0,
      0.0,
      0.0,
      0.0,
      0.0,
      0.0,
      0.0,
      0.0,
      0.0,
      0.0,
      0.0,
      0.0,
      0.0,
      0.0,
      0.0,
      0.0,
      0.0,
      0.0,
      0.0,
      0.0,
      0.0,
      0.0,
      0.0,
      0.0,
      0.0,
      0.0,
      0.0,
      0.0,
      0.0,
      0.0,
      0.0,
      0.0,
      0.0,
      0.0,
      0.0,
      0.0,
      0.0
    ]
  },
  "A/Common_Guillemot/Sweden/SVA230720SZ0277/FB002471_8207115f4a": {
    "frequencies": [
      0.0,
      0.0,
      0.0,
      0.0,
      0.0,
      0.0,
      0.0,
      0.0,
      0.0,
      0.0,
      0.0,
      0.0,
      0.0,
      0.0,
      0.0,
      0.0,
      0.0,
      0.0,
      0.0,
      0.0,
      0.0,
      0.0,
      0.0,
      0.0,
      0.0,
      0.0,
      0.0,
      0.0,
      0.0,
      0.0,
      0.0,
      0.0,
      0.0,
      0.0,
      0.0,
      0.0,
      0.0,
      0.0,
      0.0,
      0.0,
      0.0,
      0.0,
      0.0,
      0.0,
      0.0,
      0.0,
      0.0,
      0.0,
      0.0,
      0.0,
      0.0,
      0.0,
      0.0,
      0.0,
      0.0,
      0.0,
      0.0,
      0.0,
      0.0,
      0.0,
      0.0,
      0.0,
      0.0,
      0.0,
      0.0,
      0.0,
      0.0,
      0.0,
      0.0,
      0.0,
      0.0
    ]
  },
  "A/Common_Guillemot/Sweden/SVA230720SZ0277/FB002472_9c96d79d50": {
    "frequencies": [
      0.0,
      0.0,
      0.0,
      0.0,
      0.0,
      0.0,
      0.0,
      0.0,
      0.0,
      0.0,
      0.0,
      0.0,
      0.0,
      0.0,
      0.0,
      0.0,
      0.0,
      0.0,
      0.0,
      0.0,
      0.0,
      0.0,
      0.0,
      0.0,
      0.0,
      0.0,
      0.0,
      0.0,
      0.0,
      0.0,
      0.0,
      0.0,
      0.0,
      0.0,
      0.0,
      0.0,
      0.0,
      0.0,
      0.0,
      0.0,
      0.0,
      0.0,
      0.0,
      0.0,
      0.0,
      0.0,
      0.0,
      0.0,
      0.0,
      0.0,
      0.0,
      0.0,
      0.0,
      0.0,
      0.0,
      0.0,
      0.0,
      0.0,
      0.0,
      0.0,
      0.0,
      0.0,
      0.0,
      0.0,
      0.0,
      0.0,
      0.0,
      0.0,
      0.0,
      0.0,
      0.0
    ]
  },
  "A/Common_Magpie/Sweden/SVA230622SZ0223/FB002088_804934c8ac": {
    "frequencies": [
      0.0,
      0.0,
      0.0,
      0.0,
      0.0,
      0.0,
      0.0,
      0.0,
      0.0,
      0.0,
      0.0,
      0.0,
      0.0,
      0.0,
      0.0,
      0.0,
      0.0,
      0.0,
      0.0,
      0.0,
      0.0,
      0.0,
      0.0,
      0.0,
      0.0,
      0.0,
      0.0,
      0.0,
      0.0,
      0.0,
      0.0,
      0.0,
      0.0,
      0.0,
      0.0,
      0.0,
      0.0,
      0.0,
      0.0,
      0.0,
      0.0,
      0.0,
      0.0,
      0.0,
      0.0,
      0.0,
      0.0,
      0.0,
      0.0,
      0.0,
      0.0,
      0.0,
      0.0,
      0.0,
      0.0,
      0.0,
      0.0,
      0.0,
      0.0,
      0.0,
      0.0,
      0.0,
      0.0,
      0.0,
      0.0,
      0.0,
      0.0,
      0.0,
      0.0,
      0.0,
      0.0
    ]
  },
  "A/Common_Pheasant/Sweden/SVA250225SZ0319/JM050342_1f713da376": {
    "frequencies": [
      0.0,
      0.0,
      0.0,
      0.0,
      0.0,
      0.0,
      0.0,
      0.0,
      0.0,
      0.0,
      0.0,
      0.0,
      1e-06,
      1e-06,
      2e-06,
      2e-06,
      3e-06,
      5e-06,
      7e-06,
      9e-06,
      1.2e-05,
      1.6e-05,
      1.9e-05,
      2.3e-05,
      2.7e-05,
      3.2e-05,
      3.6e-05,
      4.2e-05,
      4.7e-05,
      5.2e-05,
      5.6e-05,
      5.9e-05,
      6e-05,
      6e-05,
      5.8e-05,
      5.5e-05,
      5.2e-05,
      4.9e-05,
      4.7e-05,
      4.4e-05,
      4.3e-05,
      4.2e-05,
      4.2e-05,
      4.2e-05,
      4.4e-05,
      4.7e-05,
      5.2e-05,
      6.1e-05,
      7.5e-05,
      9.7e-05,
      0.00013,
      0.000179,
      0.000246,
      0.000336,
      0.000449,
      0.000584,
      0.000738,
      0.000907,
      0.00108,
      0.001248,
      0.001398,
      0.001516,
      0.001595,
      0.001626,
      0.001608,
      0.001544,
      0.001443,
      0.001319,
      0.001189,
      0.001069,
      0.000971
    ]
  },
  "A/Common_Pheasant/Sweden/SVA250225SZ0319/JM050346_19d16ef5a7": {
    "frequencies": [
      0.0,
      0.0,
      0.0,
      0.0,
      0.0,
      0.0,
      0.0,
      0.0,
      0.0,
      0.0,
      0.0,
      0.0,
      1e-06,
      1e-06,
      2e-06,
      2e-06,
      3e-06,
      5e-06,
      7e-06,
      9e-06,
      1.2e-05,
      1.6e-05,
      1.9e-05,
      2.3e-05,
      2.7e-05,
      3.2e-05,
      3.6e-05,
      4.2e-05,
      4.7e-05,
      5.2e-05,
      5.6e-05,
      5.9e-05,
      6e-05,
      6e-05,
      5.8e-05,
      5.5e-05,
      5.2e-05,
      4.9e-05,
      4.7e-05,
      4.4e-05,
      4.3e-05,
      4.2e-05,
      4.2e-05,
      4.2e-05,
      4.4e-05,
      4.7e-05,
      5.2e-05,
      6.1e-05,
      7.5e-05,
      9.7e-05,
      0.00013,
      0.000179,
      0.000246,
      0.000336,
      0.000449,
      0.000584,
      0.000738,
      0.000907,
      0.00108,
      0.001248,
      0.001398,
      0.001516,
      0.001595,
      0.001626,
      0.001608,
      0.001544,
      0.001443,
      0.001319,
      0.001189,
      0.001069,
      0.000971
    ]
  },
  "A/Common_Tern/Sweden/SVA230720SZ0277/FB002468_44da2d4f9b": {
    "frequencies": [
      0.0,
      0.0,
      0.0,
      0.0,
      0.0,
      0.0,
      0.0,
      0.0,
      0.0,
      0.0,
      0.0,
      0.0,
      0.0,
      0.0,
      0.0,
      0.0,
      0.0,
      0.0,
      0.0,
      0.0,
      0.0,
      0.0,
      0.0,
      0.0,
      0.0,
      0.0,
      0.0,
      0.0,
      0.0,
      0.0,
      0.0,
      0.0,
      0.0,
      0.0,
      0.0,
      0.0,
      0.0,
      0.0,
      0.0,
      0.0,
      0.0,
      0.0,
      0.0,
      0.0,
      0.0,
      0.0,
      0.0,
      0.0,
      0.0,
      0.0,
      0.0,
      0.0,
      0.0,
      0.0,
      0.0,
      0.0,
      0.0,
      0.0,
      0.0,
      0.0,
      0.0,
      0.0,
      0.0,
      0.0,
      0.0,
      0.0,
      0.0,
      0.0,
      0.0,
      0.0,
      0.0
    ]
  },
  "A/Cormorants/Sweden/SVA240102SZ0114/FB00004_49f183f742": {
    "frequencies": [
      0.0,
      0.0,
      0.0,
      0.0,
      0.0,
      0.0,
      0.0,
      0.0,
      0.0,
      0.0,
      0.0,
      0.0,
      0.0,
      0.0,
      0.0,
      0.0,
      0.0,
      0.0,
      0.0,
      0.0,
      0.0,
      0.0,
      0.0,
      0.0,
      0.0,
      0.0,
      0.0,
      0.0,
      0.0,
      0.0,
      0.0,
      0.0,
      0.0,
      0.0,
      0.0,
      0.0,
      0.0,
      0.0,
      0.0,
      0.0,
      0.0,
      0.0,
      0.0,
      0.0,
      0.0,
      0.0,
      0.0,
      0.0,
      0.0,
      0.0,
      0.0,
      0.0,
      0.0,
      0.0,
      0.0,
      0.0,
      0.0,
      0.0,
      0.0,
      0.0,
      0.0,
      0.0,
      0.0,
      0.0,
      0.0,
      0.0,
      0.0,
      0.0,
      0.0,
      0.0,
      0.0
    ]
  },
  "A/Duck/BC/FAV-0342-12022_5b4b7c21a0": {
    "frequencies": [
      0.0,
      0.0,
      0.0,
      0.0,
      0.0,
      0.0,
      0.0,
      0.0,
      0.0,
      0.0,
      0.0,
      0.0,
      0.0,
      0.0,
      0.0,
      0.0,
      0.0,
      0.0,
      0.0,
      0.0,
      0.0,
      0.0,
      0.0,
      0.0,
      0.0,
      0.0,
      0.0,
      0.0,
      0.0,
      0.0,
      0.0,
      0.0,
      0.0,
      0.0,
      0.0,
      0.0,
      0.0,
      0.0,
      0.0,
      0.0,
      0.0,
      0.0,
      0.0,
      0.0,
      0.0,
      0.0,
      0.0,
      0.0,
      0.0,
      0.0,
      0.0,
      0.0,
      0.0,
      0.0,
      0.0,
      0.0,
      0.0,
      0.0,
      0.0,
      0.0,
      0.0,
      0.0,
      0.0,
      0.0,
      0.0,
      0.0,
      0.0,
      0.0,
      0.0,
      0.0,
      0.0
    ]
  },
  "A/EM/Korea/22WF118-15P/2022_776e654278": {
    "frequencies": [
      0.0,
      0.0,
      0.0,
      0.0,
      0.0,
      0.0,
      0.0,
      0.0,
      0.0,
      0.0,
      0.0,
      0.0,
      0.0,
      0.0,
      0.0,
      0.0,
      0.0,
      0.0,
      0.0,
      0.0,
      0.0,
      0.0,
      0.0,
      0.0,
      0.0,
      0.0,
      0.0,
      0.0,
      0.0,
      0.0,
      0.0,
      0.0,
      0.0,
      0.0,
      0.0,
      0.0,
      0.0,
      0.0,
      0.0,
      0.0,
      0.0,
      0.0,
      0.0,
      0.0,
      0.0,
      0.0,
      0.0,
      0.0,
      0.0,
      0.0,
      0.0,
      0.0,
      0.0,
      0.0,
      0.0,
      0.0,
      0.0,
      0.0,
      0.0,
      0.0,
      0.0,
      0.0,
      0.0,
      0.0,
      0.0,
      0.0,
      0.0,
      0.0,
      0.0,
      0.0,
      0.0
    ]
  },
  "A/EM/Korea/22WF123-24P/2022_69e28a6413": {
    "frequencies": [
      0.0,
      0.0,
      0.0,
      0.0,
      0.0,
      0.0,
      0.0,
      0.0,
      0.0,
      0.0,
      0.0,
      0.0,
      0.0,
      0.0,
      0.0,
      0.0,
      0.0,
      0.0,
      0.0,
      0.0,
      0.0,
      0.0,
      0.0,
      0.0,
      0.0,
      0.0,
      0.0,
      0.0,
      0.0,
      0.0,
      0.0,
      0.0,
      0.0,
      0.0,
      0.0,
      0.0,
      0.0,
      0.0,
      0.0,
      0.0,
      0.0,
      0.0,
      0.0,
      0.0,
      0.0,
      0.0,
      0.0,
      0.0,
      0.0,
      0.0,
      0.0,
      0.0,
      0.0,
      0.0,
      0.0,
      0.0,
      0.0,
      0.0,
      0.0,
      0.0,
      0.0,
      0.0,
      0.0,
      0.0,
      0.0,
      0.0,
      0.0,
      0.0,
      0.0,
      0.0,
      0.0
    ]
  },
  "A/EM/Korea/22WF154-5P/2022_2a8522a065": {
    "frequencies": [
      0.0,
      0.0,
      0.0,
      0.0,
      0.0,
      0.0,
      0.0,
      0.0,
      0.0,
      0.0,
      0.0,
      0.0,
      0.0,
      0.0,
      0.0,
      0.0,
      0.0,
      0.0,
      0.0,
      0.0,
      0.0,
      0.0,
      0.0,
      0.0,
      0.0,
      0.0,
      0.0,
      0.0,
      0.0,
      0.0,
      0.0,
      0.0,
      0.0,
      0.0,
      0.0,
      0.0,
      0.0,
      0.0,
      0.0,
      0.0,
      0.0,
      0.0,
      0.0,
      0.0,
      0.0,
      0.0,
      0.0,
      0.0,
      0.0,
      0.0,
      0.0,
      0.0,
      0.0,
      0.0,
      0.0,
      0.0,
      0.0,
      0.0,
      0.0,
      0.0,
      0.0,
      0.0,
      0.0,
      0.0,
      0.0,
      0.0,
      0.0,
      0.0,
      0.0,
      0.0,
      0.0
    ]
  },
  "A/EM/Korea/22WF157-9P/2022_a454c16804": {
    "frequencies": [
      0.0,
      0.0,
      0.0,
      0.0,
      0.0,
      0.0,
      0.0,
      0.0,
      0.0,
      0.0,
      0.0,
      0.0,
      0.0,
      0.0,
      0.0,
      0.0,
      0.0,
      0.0,
      0.0,
      0.0,
      0.0,
      0.0,
      0.0,
      0.0,
      0.0,
      0.0,
      0.0,
      0.0,
      0.0,
      0.0,
      0.0,
      0.0,
      0.0,
      0.0,
      0.0,
      0.0,
      0.0,
      0.0,
      0.0,
      0.0,
      0.0,
      0.0,
      0.0,
      0.0,
      0.0,
      0.0,
      0.0,
      0.0,
      0.0,
      0.0,
      0.0,
      0.0,
      0.0,
      0.0,
      0.0,
      0.0,
      0.0,
      0.0,
      0.0,
      0.0,
      0.0,
      0.0,
      0.0,
      0.0,
      0.0,
      0.0,
      0.0,
      0.0,
      0.0,
      0.0,
      0.0
    ]
  },
  "A/EM/Korea/22WF167-12P/2022_9f6d0b5622": {
    "frequencies": [
      0.0,
      0.0,
      0.0,
      0.0,
      0.0,
      0.0,
      0.0,
      0.0,
      0.0,
      0.0,
      0.0,
      0.0,
      0.0,
      0.0,
      0.0,
      0.0,
      0.0,
      0.0,
      0.0,
      0.0,
      0.0,
      0.0,
      0.0,
      0.0,
      0.0,
      0.0,
      0.0,
      0.0,
      0.0,
      0.0,
      0.0,
      0.0,
      0.0,
      0.0,
      0.0,
      0.0,
      0.0,
      0.0,
      0.0,
      0.0,
      0.0,
      0.0,
      0.0,
      0.0,
      0.0,
      0.0,
      0.0,
      0.0,
      0.0,
      0.0,
      0.0,
      0.0,
      0.0,
      0.0,
      0.0,
      0.0,
      0.0,
      0.0,
      0.0,
      0.0,
      0.0,
      0.0,
      0.0,
      0.0,
      0.0,
      0.0,
      0.0,
      0.0,
      0.0,
      0.0,
      0.0
    ]
  },
  "A/EM/Korea/22WF171-1P/2022_5ee687c815": {
    "frequencies": [
      0.0,
      0.0,
      0.0,
      0.0,
      0.0,
      0.0,
      0.0,
      0.0,
      0.0,
      0.0,
      0.0,
      0.0,
      0.0,
      0.0,
      0.0,
      0.0,
      0.0,
      0.0,
      0.0,
      0.0,
      0.0,
      0.0,
      0.0,
      0.0,
      0.0,
      0.0,
      0.0,
      0.0,
      0.0,
      0.0,
      0.0,
      0.0,
      0.0,
      0.0,
      0.0,
      0.0,
      0.0,
      0.0,
      0.0,
      0.0,
      0.0,
      0.0,
      0.0,
      0.0,
      0.0,
      0.0,
      0.0,
      0.0,
      0.0,
      0.0,
      0.0,
      0.0,
      0.0,
      0.0,
      0.0,
      0.0,
      0.0,
      0.0,
      0.0,
      0.0,
      0.0,
      0.0,
      0.0,
      0.0,
      0.0,
      0.0,
      0.0,
      0.0,
      0.0,
      0.0,
      0.0
    ]
  },
  "A/EM/Korea/22WF181-20P/2022_4f01ab2cb3": {
    "frequencies": [
      0.0,
      0.0,
      0.0,
      0.0,
      0.0,
      0.0,
      0.0,
      0.0,
      0.0,
      0.0,
      0.0,
      0.0,
      0.0,
      0.0,
      0.0,
      0.0,
      0.0,
      0.0,
      0.0,
      0.0,
      0.0,
      0.0,
      0.0,
      0.0,
      0.0,
      0.0,
      0.0,
      0.0,
      0.0,
      0.0,
      0.0,
      0.0,
      0.0,
      0.0,
      0.0,
      0.0,
      0.0,
      0.0,
      0.0,
      0.0,
      0.0,
      0.0,
      0.0,
      0.0,
      0.0,
      0.0,
      0.0,
      0.0,
      0.0,
      0.0,
      0.0,
      0.0,
      0.0,
      0.0,
      0.0,
      0.0,
      0.0,
      0.0,
      0.0,
      0.0,
      0.0,
      0.0,
      0.0,
      0.0,
      0.0,
      0.0,
      0.0,
      0.0,
      0.0,
      0.0,
      0.0
    ]
  },
  "A/EM/Korea/22WF182-9P/2022_5009bd070a": {
    "frequencies": [
      0.0,
      0.0,
      0.0,
      0.0,
      0.0,
      0.0,
      0.0,
      0.0,
      0.0,
      0.0,
      0.0,
      0.0,
      0.0,
      0.0,
      0.0,
      0.0,
      0.0,
      0.0,
      0.0,
      0.0,
      0.0,
      0.0,
      0.0,
      0.0,
      0.0,
      0.0,
      0.0,
      0.0,
      0.0,
      0.0,
      0.0,
      0.0,
      0.0,
      0.0,
      0.0,
      0.0,
      0.0,
      0.0,
      0.0,
      0.0,
      0.0,
      0.0,
      0.0,
      0.0,
      0.0,
      0.0,
      0.0,
      0.0,
      0.0,
      0.0,
      0.0,
      0.0,
      0.0,
      0.0,
      0.0,
      0.0,
      0.0,
      0.0,
      0.0,
      0.0,
      0.0,
      0.0,
      0.0,
      0.0,
      0.0,
      0.0,
      0.0,
      0.0,
      0.0,
      0.0,
      0.0
    ]
  },
  "A/EM/Korea/22WF191-23P/2022_f2075173bd": {
    "frequencies": [
      0.0,
      0.0,
      0.0,
      0.0,
      0.0,
      0.0,
      0.0,
      0.0,
      0.0,
      0.0,
      0.0,
      0.0,
      0.0,
      0.0,
      0.0,
      0.0,
      0.0,
      0.0,
      0.0,
      0.0,
      0.0,
      0.0,
      0.0,
      0.0,
      0.0,
      0.0,
      0.0,
      0.0,
      0.0,
      0.0,
      0.0,
      0.0,
      0.0,
      0.0,
      0.0,
      0.0,
      0.0,
      0.0,
      0.0,
      0.0,
      0.0,
      0.0,
      0.0,
      0.0,
      0.0,
      0.0,
      0.0,
      0.0,
      0.0,
      0.0,
      0.0,
      0.0,
      0.0,
      0.0,
      0.0,
      0.0,
      0.0,
      0.0,
      0.0,
      0.0,
      0.0,
      0.0,
      0.0,
      0.0,
      0.0,
      0.0,
      0.0,
      0.0,
      0.0,
      0.0,
      0.0
    ]
  },
  "A/EM/Korea/22WF205-13P/2022_e3ce8c9a14": {
    "frequencies": [
      0.0,
      0.0,
      0.0,
      0.0,
      0.0,
      0.0,
      0.0,
      0.0,
      0.0,
      0.0,
      0.0,
      0.0,
      0.0,
      0.0,
      0.0,
      0.0,
      0.0,
      0.0,
      0.0,
      0.0,
      0.0,
      0.0,
      0.0,
      0.0,
      0.0,
      0.0,
      0.0,
      0.0,
      0.0,
      0.0,
      0.0,
      0.0,
      0.0,
      0.0,
      0.0,
      0.0,
      0.0,
      0.0,
      0.0,
      0.0,
      0.0,
      0.0,
      0.0,
      0.0,
      0.0,
      0.0,
      0.0,
      0.0,
      0.0,
      0.0,
      0.0,
      0.0,
      0.0,
      0.0,
      0.0,
      0.0,
      0.0,
      0.0,
      0.0,
      0.0,
      0.0,
      0.0,
      0.0,
      0.0,
      0.0,
      0.0,
      0.0,
      0.0,
      0.0,
      0.0,
      0.0
    ]
  },
  "A/EM/Korea/22WF229-3P/2022_6bd88ef11a": {
    "frequencies": [
      0.0,
      0.0,
      0.0,
      0.0,
      0.0,
      0.0,
      0.0,
      0.0,
      0.0,
      0.0,
      0.0,
      0.0,
      0.0,
      0.0,
      0.0,
      0.0,
      0.0,
      0.0,
      0.0,
      0.0,
      0.0,
      0.0,
      0.0,
      0.0,
      0.0,
      0.0,
      0.0,
      0.0,
      0.0,
      0.0,
      0.0,
      0.0,
      0.0,
      0.0,
      0.0,
      0.0,
      0.0,
      0.0,
      0.0,
      0.0,
      0.0,
      0.0,
      0.0,
      0.0,
      0.0,
      0.0,
      0.0,
      0.0,
      0.0,
      0.0,
      0.0,
      0.0,
      0.0,
      0.0,
      0.0,
      0.0,
      0.0,
      0.0,
      0.0,
      0.0,
      0.0,
      0.0,
      0.0,
      0.0,
      0.0,
      0.0,
      0.0,
      0.0,
      0.0,
      0.0,
      0.0
    ]
  },
  "A/EM/Korea/22WF252-7P/2022_20d89d1898": {
    "frequencies": [
      0.0,
      0.0,
      0.0,
      0.0,
      0.0,
      0.0,
      0.0,
      0.0,
      0.0,
      0.0,
      0.0,
      0.0,
      0.0,
      0.0,
      0.0,
      0.0,
      0.0,
      0.0,
      0.0,
      0.0,
      0.0,
      0.0,
      0.0,
      0.0,
      0.0,
      0.0,
      0.0,
      0.0,
      0.0,
      0.0,
      0.0,
      0.0,
      0.0,
      0.0,
      0.0,
      0.0,
      0.0,
      0.0,
      0.0,
      0.0,
      0.0,
      0.0,
      0.0,
      0.0,
      0.0,
      0.0,
      0.0,
      0.0,
      0.0,
      0.0,
      0.0,
      0.0,
      0.0,
      0.0,
      0.0,
      0.0,
      0.0,
      0.0,
      0.0,
      0.0,
      0.0,
      0.0,
      0.0,
      0.0,
      0.0,
      0.0,
      0.0,
      0.0,
      0.0,
      0.0,
      0.0
    ]
  },
  "A/EM/Korea/22WF296-4P/2022_ce2620ee30": {
    "frequencies": [
      0.0,
      0.0,
      0.0,
      0.0,
      0.0,
      0.0,
      0.0,
      0.0,
      0.0,
      0.0,
      0.0,
      0.0,
      0.0,
      0.0,
      0.0,
      0.0,
      0.0,
      0.0,
      0.0,
      0.0,
      0.0,
      0.0,
      0.0,
      0.0,
      0.0,
      0.0,
      0.0,
      0.0,
      0.0,
      0.0,
      0.0,
      0.0,
      0.0,
      0.0,
      0.0,
      0.0,
      0.0,
      0.0,
      0.0,
      0.0,
      0.0,
      0.0,
      0.0,
      0.0,
      0.0,
      0.0,
      0.0,
      0.0,
      0.0,
      0.0,
      0.0,
      0.0,
      0.0,
      0.0,
      0.0,
      0.0,
      0.0,
      0.0,
      0.0,
      0.0,
      0.0,
      0.0,
      0.0,
      0.0,
      0.0,
      0.0,
      0.0,
      0.0,
      0.0,
      0.0,
      0.0
    ]
  },
  "A/EM/Korea/22WF340-11P/2022_be7c4b1fe4": {
    "frequencies": [
      0.0,
      0.0,
      0.0,
      0.0,
      0.0,
      0.0,
      0.0,
      0.0,
      0.0,
      0.0,
      0.0,
      0.0,
      0.0,
      0.0,
      0.0,
      0.0,
      0.0,
      0.0,
      0.0,
      0.0,
      0.0,
      0.0,
      0.0,
      0.0,
      0.0,
      0.0,
      0.0,
      0.0,
      0.0,
      0.0,
      0.0,
      0.0,
      0.0,
      0.0,
      0.0,
      0.0,
      0.0,
      0.0,
      0.0,
      0.0,
      0.0,
      0.0,
      0.0,
      0.0,
      0.0,
      0.0,
      0.0,
      0.0,
      0.0,
      0.0,
      0.0,
      0.0,
      0.0,
      0.0,
      0.0,
      0.0,
      0.0,
      0.0,
      0.0,
      0.0,
      0.0,
      0.0,
      0.0,
      0.0,
      0.0,
      0.0,
      0.0,
      0.0,
      0.0,
      0.0,
      0.0
    ]
  },
  "A/EM/Korea/22WF378-1P/2022_d9dee000a7": {
    "frequencies": [
      0.0,
      0.0,
      0.0,
      0.0,
      0.0,
      0.0,
      0.0,
      0.0,
      0.0,
      0.0,
      0.0,
      0.0,
      0.0,
      0.0,
      0.0,
      0.0,
      0.0,
      0.0,
      0.0,
      0.0,
      0.0,
      0.0,
      0.0,
      0.0,
      0.0,
      0.0,
      0.0,
      0.0,
      0.0,
      0.0,
      0.0,
      0.0,
      0.0,
      0.0,
      0.0,
      0.0,
      0.0,
      0.0,
      0.0,
      0.0,
      0.0,
      0.0,
      0.0,
      0.0,
      0.0,
      0.0,
      0.0,
      0.0,
      0.0,
      0.0,
      0.0,
      0.0,
      0.0,
      0.0,
      0.0,
      0.0,
      0.0,
      0.0,
      0.0,
      0.0,
      0.0,
      0.0,
      0.0,
      0.0,
      0.0,
      0.0,
      0.0,
      0.0,
      0.0,
      0.0,
      0.0
    ]
  },
  "A/EM/Korea/22WF429-2P/2023_b17eaaaff4": {
    "frequencies": [
      0.0,
      0.0,
      0.0,
      0.0,
      0.0,
      0.0,
      0.0,
      0.0,
      0.0,
      0.0,
      0.0,
      0.0,
      0.0,
      0.0,
      0.0,
      0.0,
      0.0,
      0.0,
      0.0,
      0.0,
      0.0,
      0.0,
      0.0,
      0.0,
      0.0,
      0.0,
      0.0,
      0.0,
      0.0,
      0.0,
      0.0,
      0.0,
      0.0,
      0.0,
      0.0,
      0.0,
      0.0,
      0.0,
      0.0,
      0.0,
      0.0,
      0.0,
      0.0,
      0.0,
      0.0,
      0.0,
      0.0,
      0.0,
      0.0,
      0.0,
      0.0,
      0.0,
      0.0,
      0.0,
      0.0,
      0.0,
      0.0,
      0.0,
      0.0,
      0.0,
      0.0,
      0.0,
      0.0,
      0.0,
      0.0,
      0.0,
      0.0,
      0.0,
      0.0,
      0.0,
      0.0
    ]
  },
  "A/Eastern_buzzard/Fukushima/0703A001/2025_8e9b823aee": {
    "frequencies": [
      0.0,
      0.0,
      0.0,
      0.0,
      0.0,
      0.0,
      0.0,
      0.0,
      0.0,
      0.0,
      0.0,
      0.0,
      0.0,
      1e-06,
      1e-06,
      1e-06,
      2e-06,
      3e-06,
      4e-06,
      6e-06,
      8e-06,
      1e-05,
      1.3e-05,
      1.5e-05,
      1.8e-05,
      2.2e-05,
      2.5e-05,
      2.9e-05,
      3.3e-05,
      3.7e-05,
      4e-05,
      4.2e-05,
      4.4e-05,
      4.4e-05,
      4.3e-05,
      4.2e-05,
      4e-05,
      3.8e-05,
      3.6e-05,
      3.5e-05,
      3.4e-05,
      3.4e-05,
      3.4e-05,
      3.5e-05,
      3.6e-05,
      3.7e-05,
      4e-05,
      4.4e-05,
      5e-05,
      6e-05,
      7.5e-05,
      9.9e-05,
      0.000135,
      0.000188,
      0.000263,
      0.000365,
      0.000497,
      0.000663,
      0.000861,
      0.001088,
      0.001335,
      0.001587,
      0.001829,
      0.002039,
      0.002199,
      0.002291,
      0.002307,
      0.002247,
      0.002119,
      0.001944,
      0.001749
    ]
  },
  "A/Eastern_buzzard/Iwate/0312D004/2024_7891597c1a": {
    "frequencies": [
      0.0,
      0.0,
      0.0,
      0.0,
      0.0,
      1e-06,
      1e-06,
      1e-06,
      1e-06,
      2e-06,
      3e-06,
      4e-06,
      6e-06,
      9e-06,
      1.3e-05,
      1.9e-05,
      2.7e-05,
      3.7e-05,
      5e-05,
      6.4e-05,
      7.9e-05,
      9.4e-05,
      0.00011,
      0.000125,
      0.00014,
      0.000155,
      0.00017,
      0.000183,
      0.000195,
      0.000204,
      0.000209,
      0.000209,
      0.000203,
      0.000193,
      0.00018,
      0.000166,
      0.000155,
      0.000149,
      0.000149,
      0.000158,
      0.000179,
      0.000212,
      0.000261,
      0.000326,
      0.000408,
      0.000504,
      0.000609,
      0.000714,
      0.000809,
      0.00088,
      0.000918,
      0.000917,
      0.000876,
      0.000803,
      0.000707,
      0.000602,
      0.000498,
      0.000402,
      0.000321,
      0.000256,
      0.000206,
      0.000172,
      0.00015,
      0.000139,
      0.000137,
      0.000142,
      0.000153,
      0.000168,
      0.000186,
      0.000207,
      0.000229
    ]
  },
  "A/Eastern_buzzard/Niigata/1501B001/2022_8830eea36a": {
    "frequencies": [
      0.0,
      0.0,
      0.0,
      0.0,
      0.0,
      0.0,
      0.0,
      0.0,
      0.0,
      0.0,
      0.0,
      0.0,
      0.0,
      0.0,
      0.0,
      0.0,
      0.0,
      0.0,
      0.0,
      0.0,
      0.0,
      0.0,
      0.0,
      0.0,
      0.0,
      0.0,
      0.0,
      0.0,
      0.0,
      0.0,
      0.0,
      0.0,
      0.0,
      0.0,
      0.0,
      0.0,
      0.0,
      0.0,
      0.0,
      0.0,
      0.0,
      0.0,
      0.0,
      0.0,
      0.0,
      0.0,
      0.0,
      0.0,
      0.0,
      0.0,
      0.0,
      0.0,
      0.0,
      0.0,
      0.0,
      0.0,
      0.0,
      0.0,
      0.0,
      0.0,
      0.0,
      0.0,
      0.0,
      0.0,
      0.0,
      0.0,
      0.0,
      0.0,
      0.0,
      0.0,
      0.0
    ]
  },
  "A/Eastern_buzzard/Tochigi/0901B015/2023_82805e9d62": {
    "frequencies": [
      0.0,
      0.0,
      0.0,
      0.0,
      0.0,
      0.0,
      0.0,
      0.0,
      0.0,
      0.0,
      0.0,
      0.0,
      0.0,
      0.0,
      0.0,
      0.0,
      0.0,
      0.0,
      0.0,
      0.0,
      0.0,
      0.0,
      0.0,
      0.0,
      0.0,
      0.0,
      0.0,
      0.0,
      0.0,
      0.0,
      0.0,
      0.0,
      0.0,
      0.0,
      0.0,
      0.0,
      0.0,
      0.0,
      0.0,
      0.0,
      0.0,
      0.0,
      0.0,
      0.0,
      0.0,
      0.0,
      0.0,
      0.0,
      0.0,
      0.0,
      0.0,
      0.0,
      0.0,
      0.0,
      0.0,
      0.0,
      0.0,
      0.0,
      0.0,
      0.0,
      0.0,
      0.0,
      0.0,
      0.0,
      0.0,
      0.0,
      0.0,
      0.0,
      0.0,
      0.0,
      0.0
    ]
  },
  "A/England/231860195/2023_340c24630d": {
    "frequencies": [
      0.0,
      0.0,
      0.0,
      0.0,
      0.0,
      0.0,
      0.0,
      0.0,
      0.0,
      0.0,
      0.0,
      0.0,
      0.0,
      0.0,
      0.0,
      0.0,
      0.0,
      0.0,
      0.0,
      0.0,
      0.0,
      0.0,
      0.0,
      0.0,
      0.0,
      0.0,
      0.0,
      0.0,
      0.0,
      0.0,
      0.0,
      0.0,
      0.0,
      0.0,
      0.0,
      0.0,
      0.0,
      0.0,
      0.0,
      0.0,
      0.0,
      0.0,
      0.0,
      0.0,
      0.0,
      0.0,
      0.0,
      0.0,
      0.0,
      0.0,
      0.0,
      0.0,
      0.0,
      0.0,
      0.0,
      0.0,
      0.0,
      0.0,
      0.0,
      0.0,
      0.0,
      0.0,
      0.0,
      0.0,
      0.0,
      0.0,
      0.0,
      0.0,
      0.0,
      0.0,
      0.0
    ]
  },
  "A/England/231990002/2023_172104ac3e": {
    "frequencies": [
      0.0,
      0.0,
      0.0,
      0.0,
      0.0,
      0.0,
      0.0,
      0.0,
      0.0,
      0.0,
      0.0,
      0.0,
      0.0,
      0.0,
      0.0,
      0.0,
      0.0,
      0.0,
      0.0,
      0.0,
      0.0,
      0.0,
      0.0,
      0.0,
      0.0,
      0.0,
      0.0,
      0.0,
      0.0,
      0.0,
      0.0,
      0.0,
      0.0,
      0.0,
      0.0,
      0.0,
      0.0,
      0.0,
      0.0,
      0.0,
      0.0,
      0.0,
      0.0,
      0.0,
      0.0,
      0.0,
      0.0,
      0.0,
      0.0,
      0.0,
      0.0,
      0.0,
      0.0,
      0.0,
      0.0,
      0.0,
      0.0,
      0.0,
      0.0,
      0.0,
      0.0,
      0.0,
      0.0,
      0.0,
      0.0,
      0.0,
      0.0,
      0.0,
      0.0,
      0.0,
      0.0
    ]
  },
  "A/England/232540656/2023_31db928a2f": {
    "frequencies": [
      0.0,
      0.0,
      0.0,
      0.0,
      0.0,
      0.0,
      0.0,
      0.0,
      0.0,
      0.0,
      0.0,
      0.0,
      0.0,
      0.0,
      0.0,
      0.0,
      0.0,
      0.0,
      0.0,
      0.0,
      0.0,
      0.0,
      0.0,
      0.0,
      0.0,
      0.0,
      0.0,
      0.0,
      0.0,
      0.0,
      0.0,
      0.0,
      0.0,
      0.0,
      0.0,
      0.0,
      0.0,
      0.0,
      0.0,
      0.0,
      0.0,
      0.0,
      0.0,
      0.0,
      0.0,
      0.0,
      0.0,
      0.0,
      0.0,
      0.0,
      0.0,
      0.0,
      0.0,
      0.0,
      0.0,
      0.0,
      0.0,
      0.0,
      0.0,
      0.0,
      0.0,
      0.0,
      0.0,
      0.0,
      0.0,
      0.0,
      0.0,
      0.0,
      0.0,
      0.0,
      0.0
    ]
  },
  "A/Eurasian_Goshawk/Sweden/SVA240124SZ0281/FB000206_4c2efd29da": {
    "frequencies": [
      0.004374,
      0.004017,
      0.003637,
      0.003248,
      0.002861,
      0.00249,
      0.00214,
      0.00182,
      0.001531,
      0.00128,
      0.00107,
      0.000899,
      0.000769,
      0.000677,
      0.000618,
      0.000585,
      0.000568,
      0.000556,
      0.00054,
      0.000513,
      0.000474,
      0.000425,
      0.000372,
      0.000319,
      0.000269,
      0.000224,
      0.000184,
      0.000149,
      0.00012,
      9.4e-05,
      7.3e-05,
      5.5e-05,
      4e-05,
      2.8e-05,
      2e-05,
      1.3e-05,
      9e-06,
      6e-06,
      4e-06,
      3e-06,
      2e-06,
      1e-06,
      1e-06,
      1e-06,
      0.0,
      0.0,
      0.0,
      0.0,
      0.0,
      0.0,
      0.0,
      0.0,
      0.0,
      0.0,
      0.0,
      0.0,
      0.0,
      0.0,
      0.0,
      0.0,
      0.0,
      0.0,
      0.0,
      0.0,
      0.0,
      0.0,
      0.0,
      0.0,
      0.0,
      0.0,
      0.0
    ]
  },
  "A/Eurasian_Goshawk/Sweden/SVA240209SZ0230/FB000499_3e3f3add57": {
    "frequencies": [
      0.002828,
      0.002947,
      0.003038,
      0.003097,
      0.003116,
      0.003094,
      0.003026,
      0.002915,
      0.002759,
      0.002564,
      0.002337,
      0.002087,
      0.001827,
      0.001575,
      0.001345,
      0.00115,
      0.000995,
      0.000878,
      0.000789,
      0.000714,
      0.000644,
      0.000575,
      0.000505,
      0.000437,
      0.000374,
      0.000315,
      0.000264,
      0.000218,
      0.000177,
      0.000142,
      0.000111,
      8.5e-05,
      6.3e-05,
      4.5e-05,
      3.2e-05,
      2.2e-05,
      1.5e-05,
      1e-05,
      7e-06,
      5e-06,
      3e-06,
      2e-06,
      2e-06,
      1e-06,
      1e-06,
      1e-06,
      1e-06,
      0.0,
      0.0,
      0.0,
      0.0,
      0.0,
      0.0,
      0.0,
      0.0,
      0.0,
      0.0,
      0.0,
      0.0,
      0.0,
      0.0,
      0.0,
      0.0,
      0.0,
      0.0,
      0.0,
      0.0,
      0.0,
      0.0,
      0.0,
      0.0
    ]
  },
  "A/Eurasian_Magpie/Sweden/SVA230529SZ0212/FB001803_41a71746c7": {
    "frequencies": [
      0.0,
      0.0,
      0.0,
      0.0,
      0.0,
      0.0,
      0.0,
      0.0,
      0.0,
      0.0,
      0.0,
      0.0,
      0.0,
      0.0,
      0.0,
      0.0,
      0.0,
      0.0,
      0.0,
      0.0,
      0.0,
      0.0,
      0.0,
      0.0,
      0.0,
      0.0,
      0.0,
      0.0,
      0.0,
      0.0,
      0.0,
      0.0,
      0.0,
      0.0,
      0.0,
      0.0,
      0.0,
      0.0,
      0.0,
      0.0,
      0.0,
      0.0,
      0.0,
      0.0,
      0.0,
      0.0,
      0.0,
      0.0,
      0.0,
      0.0,
      0.0,
      0.0,
      0.0,
      0.0,
      0.0,
      0.0,
      0.0,
      0.0,
      0.0,
      0.0,
      0.0,
      0.0,
      0.0,
      0.0,
      0.0,
      0.0,
      0.0,
      0.0,
      0.0,
      0.0,
      0.0
    ]
  },
  "A/Eurasian_Oystercatcher/Sweden/SVA230523SZ0440/FB1740_29e747f3d9": {
    "frequencies": [
      0.0,
      0.0,
      0.0,
      0.0,
      0.0,
      0.0,
      0.0,
      0.0,
      0.0,
      0.0,
      0.0,
      0.0,
      0.0,
      0.0,
      0.0,
      0.0,
      0.0,
      0.0,
      0.0,
      0.0,
      0.0,
      0.0,
      0.0,
      0.0,
      0.0,
      0.0,
      0.0,
      0.0,
      0.0,
      0.0,
      0.0,
      0.0,
      0.0,
      0.0,
      0.0,
      0.0,
      0.0,
      0.0,
      0.0,
      0.0,
      0.0,
      0.0,
      0.0,
      0.0,
      0.0,
      0.0,
      0.0,
      0.0,
      0.0,
      0.0,
      0.0,
      0.0,
      0.0,
      0.0,
      0.0,
      0.0,
      0.0,
      0.0,
      0.0,
      0.0,
      0.0,
      0.0,
      0.0,
      0.0,
      0.0,
      0.0,
      0.0,
      0.0,
      0.0,
      0.0,
      0.0
    ]
  },
  "A/Eurasian_Oystercatcher/Sweden/SVA230523SZ0440/FB1741_49eefeb293": {
    "frequencies": [
      0.0,
      0.0,
      0.0,
      0.0,
      0.0,
      0.0,
      0.0,
      0.0,
      0.0,
      0.0,
      0.0,
      0.0,
      0.0,
      0.0,
      0.0,
      0.0,
      0.0,
      0.0,
      0.0,
      0.0,
      0.0,
      0.0,
      0.0,
      0.0,
      0.0,
      0.0,
      0.0,
      0.0,
      0.0,
      0.0,
      0.0,
      0.0,
      0.0,
      0.0,
      0.0,
      0.0,
      0.0,
      0.0,
      0.0,
      0.0,
      0.0,
      0.0,
      0.0,
      0.0,
      0.0,
      0.0,
      0.0,
      0.0,
      0.0,
      0.0,
      0.0,
      0.0,
      0.0,
      0.0,
      0.0,
      0.0,
      0.0,
      0.0,
      0.0,
      0.0,
      0.0,
      0.0,
      0.0,
      0.0,
      0.0,
      0.0,
      0.0,
      0.0,
      0.0,
      0.0,
      0.0
    ]
  },
  "A/Eurasian_coot/Shandong/W5611/2020_80ac017f6e": {
    "frequencies": [
      0.0,
      0.0,
      0.0,
      0.0,
      0.0,
      0.0,
      0.0,
      0.0,
      0.0,
      0.0,
      0.0,
      0.0,
      0.0,
      0.0,
      0.0,
      0.0,
      0.0,
      0.0,
      0.0,
      0.0,
      0.0,
      0.0,
      0.0,
      0.0,
      0.0,
      0.0,
      0.0,
      0.0,
      0.0,
      0.0,
      0.0,
      0.0,
      0.0,
      0.0,
      0.0,
      0.0,
      0.0,
      0.0,
      0.0,
      0.0,
      0.0,
      0.0,
      0.0,
      0.0,
      0.0,
      0.0,
      0.0,
      0.0,
      0.0,
      0.0,
      0.0,
      0.0,
      0.0,
      0.0,
      0.0,
      0.0,
      0.0,
      0.0,
      0.0,
      0.0,
      0.0,
      0.0,
      0.0,
      0.0,
      0.0,
      0.0,
      0.0,
      0.0,
      0.0,
      0.0,
      0.0
    ]
  },
  "A/Eurasian_coot/Shandong/W6137/2020_32e6d31200": {
    "frequencies": [
      0.0,
      0.0,
      0.0,
      0.0,
      0.0,
      0.0,
      0.0,
      0.0,
      0.0,
      0.0,
      0.0,
      0.0,
      0.0,
      0.0,
      0.0,
      0.0,
      0.0,
      0.0,
      0.0,
      0.0,
      0.0,
      0.0,
      0.0,
      0.0,
      0.0,
      0.0,
      0.0,
      0.0,
      0.0,
      0.0,
      0.0,
      0.0,
      0.0,
      0.0,
      0.0,
      0.0,
      0.0,
      0.0,
      0.0,
      0.0,
      0.0,
      0.0,
      0.0,
      0.0,
      0.0,
      0.0,
      0.0,
      0.0,
      0.0,
      0.0,
      0.0,
      0.0,
      0.0,
      0.0,
      0.0,
      0.0,
      0.0,
      0.0,
      0.0,
      0.0,
      0.0,
      0.0,
      0.0,
      0.0,
      0.0,
      0.0,
      0.0,
      0.0,
      0.0,
      0.0,
      0.0
    ]
  },
  "A/Eurasian_coot/Shandong/W6143/2020_30f0812505": {
    "frequencies": [
      0.0,
      0.0,
      0.0,
      0.0,
      0.0,
      0.0,
      0.0,
      0.0,
      0.0,
      0.0,
      0.0,
      0.0,
      0.0,
      0.0,
      0.0,
      0.0,
      0.0,
      0.0,
      0.0,
      0.0,
      0.0,
      0.0,
      0.0,
      0.0,
      0.0,
      0.0,
      0.0,
      0.0,
      0.0,
      0.0,
      0.0,
      0.0,
      0.0,
      0.0,
      0.0,
      0.0,
      0.0,
      0.0,
      0.0,
      0.0,
      0.0,
      0.0,
      0.0,
      0.0,
      0.0,
      0.0,
      0.0,
      0.0,
      0.0,
      0.0,
      0.0,
      0.0,
      0.0,
      0.0,
      0.0,
      0.0,
      0.0,
      0.0,
      0.0,
      0.0,
      0.0,
      0.0,
      0.0,
      0.0,
      0.0,
      0.0,
      0.0,
      0.0,
      0.0,
      0.0,
      0.0
    ]
  },
  "A/Eurasian_coot/Shandong/W6150/2020_f184a01216": {
    "frequencies": [
      0.0,
      0.0,
      0.0,
      0.0,
      0.0,
      0.0,
      0.0,
      0.0,
      0.0,
      0.0,
      0.0,
      0.0,
      0.0,
      0.0,
      0.0,
      0.0,
      0.0,
      0.0,
      0.0,
      0.0,
      0.0,
      0.0,
      0.0,
      0.0,
      0.0,
      0.0,
      0.0,
      0.0,
      0.0,
      0.0,
      0.0,
      0.0,
      0.0,
      0.0,
      0.0,
      0.0,
      0.0,
      0.0,
      0.0,
      0.0,
      0.0,
      0.0,
      0.0,
      0.0,
      0.0,
      0.0,
      0.0,
      0.0,
      0.0,
      0.0,
      0.0,
      0.0,
      0.0,
      0.0,
      0.0,
      0.0,
      0.0,
      0.0,
      0.0,
      0.0,
      0.0,
      0.0,
      0.0,
      0.0,
      0.0,
      0.0,
      0.0,
      0.0,
      0.0,
      0.0,
      0.0
    ]
  },
  "A/Eurasian_curlew/Netherlands/1/2022_060ee13241": {
    "frequencies": [
      0.0,
      0.0,
      0.0,
      0.0,
      0.0,
      0.0,
      0.0,
      0.0,
      0.0,
      0.0,
      0.0,
      0.0,
      0.0,
      0.0,
      0.0,
      0.0,
      0.0,
      0.0,
      0.0,
      0.0,
      0.0,
      0.0,
      0.0,
      0.0,
      0.0,
      0.0,
      0.0,
      0.0,
      0.0,
      0.0,
      0.0,
      0.0,
      0.0,
      0.0,
      0.0,
      0.0,
      0.0,
      0.0,
      0.0,
      0.0,
      0.0,
      0.0,
      0.0,
      0.0,
      0.0,
      0.0,
      0.0,
      0.0,
      0.0,
      0.0,
      0.0,
      0.0,
      0.0,
      0.0,
      0.0,
      0.0,
      0.0,
      0.0,
      0.0,
      0.0,
      0.0,
      0.0,
      0.0,
      0.0,
      0.0,
      0.0,
      0.0,
      0.0,
      0.0,
      0.0,
      0.0
    ]
  },
  "A/Eurasian_curlew/Netherlands/1/2025_35c7582b42": {
    "frequencies": [
      0.0,
      0.0,
      0.0,
      0.0,
      0.0,
      0.0,
      0.0,
      0.0,
      0.0,
      0.0,
      0.0,
      0.0,
      0.0,
      1e-06,
      1e-06,
      2e-06,
      2e-06,
      4e-06,
      5e-06,
      7e-06,
      9e-06,
      1.2e-05,
      1.4e-05,
      1.7e-05,
      2.1e-05,
      2.4e-05,
      2.8e-05,
      3.2e-05,
      3.7e-05,
      4.1e-05,
      4.4e-05,
      4.7e-05,
      4.8e-05,
      4.9e-05,
      4.7e-05,
      4.6e-05,
      4.4e-05,
      4.1e-05,
      3.9e-05,
      3.8e-05,
      3.7e-05,
      3.6e-05,
      3.6e-05,
      3.7e-05,
      3.8e-05,
      4e-05,
      4.3e-05,
      4.8e-05,
      5.6e-05,
      6.9e-05,
      8.8e-05,
      0.000118,
      0.000163,
      0.000226,
      0.000314,
      0.000428,
      0.00057,
      0.000742,
      0.00094,
      0.001156,
      0.001379,
      0.001594,
      0.001785,
      0.001936,
      0.002031,
      0.002061,
      0.002025,
      0.001929,
      0.001788,
      0.001621,
      0.001453
    ]
  },
  "A/Eurasian_curlew/Netherlands/2/2022_65766651ab": {
    "frequencies": [
      0.0,
      0.0,
      0.0,
      0.0,
      0.0,
      0.0,
      0.0,
      0.0,
      0.0,
      0.0,
      0.0,
      0.0,
      0.0,
      0.0,
      0.0,
      0.0,
      0.0,
      0.0,
      0.0,
      0.0,
      0.0,
      0.0,
      0.0,
      0.0,
      0.0,
      0.0,
      0.0,
      0.0,
      0.0,
      0.0,
      0.0,
      0.0,
      0.0,
      0.0,
      0.0,
      0.0,
      0.0,
      0.0,
      0.0,
      0.0,
      0.0,
      0.0,
      0.0,
      0.0,
      0.0,
      0.0,
      0.0,
      0.0,
      0.0,
      0.0,
      0.0,
      0.0,
      0.0,
      0.0,
      0.0,
      0.0,
      0.0,
      0.0,
      0.0,
      0.0,
      0.0,
      0.0,
      0.0,
      0.0,
      0.0,
      0.0,
      0.0,
      0.0,
      0.0,
      0.0,
      0.0
    ]
  },
  "A/Eurasian_curlew/Netherlands/2/2025_868d1dfc8f": {
    "frequencies": [
      0.0,
      0.0,
      0.0,
      0.0,
      0.0,
      0.0,
      0.0,
      0.0,
      0.0,
      0.0,
      0.0,
      0.0,
      1e-06,
      1e-06,
      1e-06,
      2e-06,
      3e-06,
      5e-06,
      7e-06,
      9e-06,
      1.2e-05,
      1.5e-05,
      1.9e-05,
      2.2e-05,
      2.6e-05,
      3.1e-05,
      3.5e-05,
      4e-05,
      4.5e-05,
      5e-05,
      5.4e-05,
      5.7e-05,
      5.9e-05,
      5.8e-05,
      5.7e-05,
      5.4e-05,
      5.1e-05,
      4.8e-05,
      4.6e-05,
      4.4e-05,
      4.2e-05,
      4.1e-05,
      4.1e-05,
      4.2e-05,
      4.3e-05,
      4.6e-05,
      5.1e-05,
      5.9e-05,
      7.2e-05,
      9.3e-05,
      0.000124,
      0.000171,
      0.000235,
      0.000322,
      0.000432,
      0.000566,
      0.00072,
      0.00089,
      0.001068,
      0.001242,
      0.001401,
      0.001531,
      0.001622,
      0.001664,
      0.001656,
      0.001599,
      0.001502,
      0.001379,
      0.001246,
      0.001119,
      0.001014
    ]
  },
  "A/Eurasian_curlew/Netherlands/25001520-002/2025_b7f1002f1a": {
    "frequencies": [
      0.0,
      0.0,
      0.0,
      0.0,
      0.0,
      0.0,
      0.0,
      0.0,
      1e-06,
      1e-06,
      1e-06,
      2e-06,
      3e-06,
      4e-06,
      6e-06,
      9e-06,
      1.3e-05,
      1.8e-05,
      2.4e-05,
      3.2e-05,
      4e-05,
      4.9e-05,
      5.8e-05,
      6.8e-05,
      7.7e-05,
      8.7e-05,
      9.8e-05,
      0.000108,
      0.000117,
      0.000125,
      0.000131,
      0.000134,
      0.000132,
      0.000128,
      0.00012,
      0.000111,
      0.000102,
      9.4e-05,
      8.7e-05,
      8.3e-05,
      8.2e-05,
      8.4e-05,
      9.2e-05,
      0.000107,
      0.000132,
      0.000171,
      0.000225,
      0.000298,
      0.000389,
      0.000496,
      0.00061,
      0.000724,
      0.000823,
      0.000898,
      0.000942,
      0.000951,
      0.000926,
      0.000873,
      0.000799,
      0.000712,
      0.00062,
      0.000531,
      0.00045,
      0.000383,
      0.000331,
      0.000297,
      0.00028,
      0.000278,
      0.00029,
      0.000312,
      0.000342
    ]
  },
  "A/Eurasian_curlew/Netherlands/4/2022_bde8f33cb9": {
    "frequencies": [
      0.0,
      0.0,
      0.0,
      0.0,
      0.0,
      0.0,
      0.0,
      0.0,
      0.0,
      0.0,
      0.0,
      0.0,
      0.0,
      0.0,
      0.0,
      0.0,
      0.0,
      0.0,
      0.0,
      0.0,
      0.0,
      0.0,
      0.0,
      0.0,
      0.0,
      0.0,
      0.0,
      0.0,
      0.0,
      0.0,
      0.0,
      0.0,
      0.0,
      0.0,
      0.0,
      0.0,
      0.0,
      0.0,
      0.0,
      0.0,
      0.0,
      0.0,
      0.0,
      0.0,
      0.0,
      0.0,
      0.0,
      0.0,
      0.0,
      0.0,
      0.0,
      0.0,
      0.0,
      0.0,
      0.0,
      0.0,
      0.0,
      0.0,
      0.0,
      0.0,
      0.0,
      0.0,
      0.0,
      0.0,
      0.0,
      0.0,
      0.0,
      0.0,
      0.0,
      0.0,
      0.0
    ]
  },
  "A/Eurasian_eagle-Owl/Sweden/SVA230412SZ0463/FB001085_2e0b202a72": {
    "frequencies": [
      0.0,
      0.0,
      0.0,
      0.0,
      0.0,
      0.0,
      0.0,
      0.0,
      0.0,
      0.0,
      0.0,
      0.0,
      0.0,
      0.0,
      0.0,
      0.0,
      0.0,
      0.0,
      0.0,
      0.0,
      0.0,
      0.0,
      0.0,
      0.0,
      0.0,
      0.0,
      0.0,
      0.0,
      0.0,
      0.0,
      0.0,
      0.0,
      0.0,
      0.0,
      0.0,
      0.0,
      0.0,
      0.0,
      0.0,
      0.0,
      0.0,
      0.0,
      0.0,
      0.0,
      0.0,
      0.0,
      0.0,
      0.0,
      0.0,
      0.0,
      0.0,
      0.0,
      0.0,
      0.0,
      0.0,
      0.0,
      0.0,
      0.0,
      0.0,
      0.0,
      0.0,
      0.0,
      0.0,
      0.0,
      0.0,
      0.0,
      0.0,
      0.0,
      0.0,
      0.0,
      0.0
    ]
  },
  "A/Eurasian_eagle-owl/Germany_SL/2023AI02684-AK5026/2023_b51e7056d5": {
    "frequencies": [
      0.0,
      0.0,
      0.0,
      0.0,
      0.0,
      0.0,
      0.0,
      0.0,
      0.0,
      0.0,
      0.0,
      0.0,
      0.0,
      0.0,
      0.0,
      0.0,
      0.0,
      0.0,
      0.0,
      0.0,
      0.0,
      0.0,
      0.0,
      0.0,
      0.0,
      0.0,
      0.0,
      0.0,
      0.0,
      0.0,
      0.0,
      0.0,
      0.0,
      0.0,
      0.0,
      0.0,
      0.0,
      0.0,
      0.0,
      0.0,
      0.0,
      0.0,
      0.0,
      0.0,
      0.0,
      0.0,
      0.0,
      0.0,
      0.0,
      0.0,
      0.0,
      0.0,
      0.0,
      0.0,
      0.0,
      0.0,
      0.0,
      0.0,
      0.0,
      0.0,
      0.0,
      0.0,
      0.0,
      0.0,
      0.0,
      0.0,
      0.0,
      0.0,
      0.0,
      0.0,
      0.0
    ]
  },
  "A/Eurasian_eagle-owl/Henan/SMQ11/2020_05a6dccf70": {
    "frequencies": [
      0.0,
      0.0,
      0.0,
      0.0,
      0.0,
      0.0,
      0.0,
      0.0,
      0.0,
      0.0,
      0.0,
      0.0,
      0.0,
      0.0,
      0.0,
      0.0,
      0.0,
      0.0,
      0.0,
      0.0,
      0.0,
      0.0,
      0.0,
      0.0,
      0.0,
      0.0,
      0.0,
      0.0,
      0.0,
      0.0,
      0.0,
      0.0,
      0.0,
      0.0,
      0.0,
      0.0,
      0.0,
      0.0,
      0.0,
      0.0,
      0.0,
      0.0,
      0.0,
      0.0,
      0.0,
      0.0,
      0.0,
      0.0,
      0.0,
      0.0,
      0.0,
      0.0,
      0.0,
      0.0,
      0.0,
      0.0,
      0.0,
      0.0,
      0.0,
      0.0,
      0.0,
      0.0,
      0.0,
      0.0,
      0.0,
      0.0,
      0.0,
      0.0,
      0.0,
      0.0,
      0.0
    ]
  },
  "A/Eurasian_eagle-owl/Netherlands/23009501-002/2023_e14d2396fb": {
    "frequencies": [
      0.0,
      0.0,
      0.0,
      0.0,
      0.0,
      0.0,
      0.0,
      0.0,
      0.0,
      0.0,
      0.0,
      0.0,
      0.0,
      0.0,
      0.0,
      0.0,
      0.0,
      0.0,
      0.0,
      0.0,
      0.0,
      0.0,
      0.0,
      0.0,
      0.0,
      0.0,
      0.0,
      0.0,
      0.0,
      0.0,
      0.0,
      0.0,
      0.0,
      0.0,
      0.0,
      0.0,
      0.0,
      0.0,
      0.0,
      0.0,
      0.0,
      0.0,
      0.0,
      0.0,
      0.0,
      0.0,
      0.0,
      0.0,
      0.0,
      0.0,
      0.0,
      0.0,
      0.0,
      0.0,
      0.0,
      0.0,
      0.0,
      0.0,
      0.0,
      0.0,
      0.0,
      0.0,
      0.0,
      0.0,
      0.0,
      0.0,
      0.0,
      0.0,
      0.0,
      0.0,
      0.0
    ]
  },
  "A/Eurasian_eagle-owl/Slovenia/142_23VIR1977-6/2023_21d97bb6ee": {
    "frequencies": [
      0.0,
      0.0,
      0.0,
      0.0,
      0.0,
      0.0,
      0.0,
      0.0,
      0.0,
      0.0,
      0.0,
      0.0,
      0.0,
      0.0,
      0.0,
      0.0,
      0.0,
      0.0,
      0.0,
      0.0,
      0.0,
      0.0,
      0.0,
      0.0,
      0.0,
      0.0,
      0.0,
      0.0,
      0.0,
      0.0,
      0.0,
      0.0,
      0.0,
      0.0,
      0.0,
      0.0,
      0.0,
      0.0,
      0.0,
      0.0,
      0.0,
      0.0,
      0.0,
      0.0,
      0.0,
      0.0,
      0.0,
      0.0,
      0.0,
      0.0,
      0.0,
      0.0,
      0.0,
      0.0,
      0.0,
      0.0,
      0.0,
      0.0,
      0.0,
      0.0,
      0.0,
      0.0,
      0.0,
      0.0,
      0.0,
      0.0,
      0.0,
      0.0,
      0.0,
      0.0,
      0.0
    ]
  },
  "A/Eurasian_eagle_owl/Korea/22WC032/2022_85d4c2f401": {
    "frequencies": [
      0.0,
      0.0,
      0.0,
      0.0,
      0.0,
      0.0,
      0.0,
      0.0,
      0.0,
      0.0,
      0.0,
      0.0,
      0.0,
      0.0,
      0.0,
      0.0,
      0.0,
      0.0,
      0.0,
      0.0,
      0.0,
      0.0,
      0.0,
      0.0,
      0.0,
      0.0,
      0.0,
      0.0,
      0.0,
      0.0,
      0.0,
      0.0,
      0.0,
      0.0,
      0.0,
      0.0,
      0.0,
      0.0,
      0.0,
      0.0,
      0.0,
      0.0,
      0.0,
      0.0,
      0.0,
      0.0,
      0.0,
      0.0,
      0.0,
      0.0,
      0.0,
      0.0,
      0.0,
      0.0,
      0.0,
      0.0,
      0.0,
      0.0,
      0.0,
      0.0,
      0.0,
      0.0,
      0.0,
      0.0,
      0.0,
      0.0,
      0.0,
      0.0,
      0.0,
      0.0,
      0.0
    ]
  },
  "A/Eurasian_eagle_owl/Korea/22WC105/2022_46c4b8ec88": {
    "frequencies": [
      0.0,
      0.0,
      0.0,
      0.0,
      0.0,
      0.0,
      0.0,
      0.0,
      0.0,
      0.0,
      0.0,
      0.0,
      0.0,
      0.0,
      0.0,
      0.0,
      0.0,
      0.0,
      0.0,
      0.0,
      0.0,
      0.0,
      0.0,
      0.0,
      0.0,
      0.0,
      0.0,
      0.0,
      0.0,
      0.0,
      0.0,
      0.0,
      0.0,
      0.0,
      0.0,
      0.0,
      0.0,
      0.0,
      0.0,
      0.0,
      0.0,
      0.0,
      0.0,
      0.0,
      0.0,
      0.0,
      0.0,
      0.0,
      0.0,
      0.0,
      0.0,
      0.0,
      0.0,
      0.0,
      0.0,
      0.0,
      0.0,
      0.0,
      0.0,
      0.0,
      0.0,
      0.0,
      0.0,
      0.0,
      0.0,
      0.0,
      0.0,
      0.0,
      0.0,
      0.0,
      0.0
    ]
  },
  "A/Eurasian_eagle_owl/Korea/22WC500/2023_397f6853c7": {
    "frequencies": [
      0.0,
      0.0,
      0.0,
      0.0,
      0.0,
      0.0,
      0.0,
      0.0,
      0.0,
      0.0,
      0.0,
      0.0,
      0.0,
      0.0,
      0.0,
      0.0,
      0.0,
      0.0,
      0.0,
      0.0,
      0.0,
      0.0,
      0.0,
      0.0,
      0.0,
      0.0,
      0.0,
      0.0,
      0.0,
      0.0,
      0.0,
      0.0,
      0.0,
      0.0,
      0.0,
      0.0,
      0.0,
      0.0,
      0.0,
      0.0,
      0.0,
      0.0,
      0.0,
      0.0,
      0.0,
      0.0,
      0.0,
      0.0,
      0.0,
      0.0,
      0.0,
      0.0,
      0.0,
      0.0,
      0.0,
      0.0,
      0.0,
      0.0,
      0.0,
      0.0,
      0.0,
      0.0,
      0.0,
      0.0,
      0.0,
      0.0,
      0.0,
      0.0,
      0.0,
      0.0,
      0.0
    ]
  },
  "A/Eurasian_eagle_owl/Korea/22WC502/2023_af94d4bb36": {
    "frequencies": [
      0.0,
      0.0,
      0.0,
      0.0,
      0.0,
      0.0,
      0.0,
      0.0,
      0.0,
      0.0,
      0.0,
      0.0,
      0.0,
      0.0,
      0.0,
      0.0,
      0.0,
      0.0,
      0.0,
      0.0,
      0.0,
      0.0,
      0.0,
      0.0,
      0.0,
      0.0,
      0.0,
      0.0,
      0.0,
      0.0,
      0.0,
      0.0,
      0.0,
      0.0,
      0.0,
      0.0,
      0.0,
      0.0,
      0.0,
      0.0,
      0.0,
      0.0,
      0.0,
      0.0,
      0.0,
      0.0,
      0.0,
      0.0,
      0.0,
      0.0,
      0.0,
      0.0,
      0.0,
      0.0,
      0.0,
      0.0,
      0.0,
      0.0,
      0.0,
      0.0,
      0.0,
      0.0,
      0.0,
      0.0,
      0.0,
      0.0,
      0.0,
      0.0,
      0.0,
      0.0,
      0.0
    ]
  },
  "A/Eurasian_eagle_owl/Korea/22WC590/2023_7bccbbf19c": {
    "frequencies": [
      0.0,
      0.0,
      0.0,
      0.0,
      0.0,
      0.0,
      0.0,
      0.0,
      0.0,
      0.0,
      0.0,
      0.0,
      0.0,
      0.0,
      0.0,
      0.0,
      0.0,
      0.0,
      0.0,
      0.0,
      0.0,
      0.0,
      0.0,
      0.0,
      0.0,
      0.0,
      0.0,
      0.0,
      0.0,
      0.0,
      0.0,
      0.0,
      0.0,
      0.0,
      0.0,
      0.0,
      0.0,
      0.0,
      0.0,
      0.0,
      0.0,
      0.0,
      0.0,
      0.0,
      0.0,
      0.0,
      0.0,
      0.0,
      0.0,
      0.0,
      0.0,
      0.0,
      0.0,
      0.0,
      0.0,
      0.0,
      0.0,
      0.0,
      0.0,
      0.0,
      0.0,
      0.0,
      0.0,
      0.0,
      0.0,
      0.0,
      0.0,
      0.0,
      0.0,
      0.0,
      0.0
    ]
  },
  "A/Eurasian_goshawk/Germany_BY/2024AI04848/2024_4d74fedcb4": {
    "frequencies": [
      1e-06,
      2e-06,
      2e-06,
      2e-06,
      2e-06,
      3e-06,
      4e-06,
      5e-06,
      7e-06,
      9e-06,
      1.3e-05,
      1.8e-05,
      2.6e-05,
      3.7e-05,
      5.2e-05,
      7.2e-05,
      9.7e-05,
      0.000128,
      0.000163,
      0.000201,
      0.000239,
      0.000275,
      0.000307,
      0.000336,
      0.000362,
      0.000384,
      0.000405,
      0.000425,
      0.000444,
      0.000464,
      0.000489,
      0.000523,
      0.000572,
      0.000639,
      0.000724,
      0.000824,
      0.000932,
      0.001038,
      0.001133,
      0.00121,
      0.001258,
      0.001275,
      0.001256,
      0.001202,
      0.001116,
      0.001003,
      0.000872,
      0.000731,
      0.000592,
      0.000463,
      0.000351,
      0.000259,
      0.000189,
      0.000137,
      0.000102,
      7.9e-05,
      6.5e-05,
      5.7e-05,
      5.2e-05,
      5e-05,
      5e-05,
      5.1e-05,
      5.3e-05,
      5.5e-05,
      5.8e-05,
      6.2e-05,
      6.7e-05,
      7.2e-05,
      7.8e-05,
      8.4e-05,
      8.9e-05
    ]
  },
  "A/Eurasian_jay/Hokkaido/20240311001/2024_64cc1dffe9": {
    "frequencies": [
      0.000784,
      0.000924,
      0.001116,
      0.001366,
      0.001677,
      0.002048,
      0.002478,
      0.002958,
      0.003475,
      0.003992,
      0.004472,
      0.004859,
      0.005095,
      0.005126,
      0.004924,
      0.004502,
      0.003907,
      0.003232,
      0.002566,
      0.001982,
      0.001514,
      0.00117,
      0.000924,
      0.000748,
      0.00062,
      0.00052,
      0.000439,
      0.000369,
      0.000307,
      0.000252,
      0.000202,
      0.000158,
      0.000121,
      8.9e-05,
      6.5e-05,
      4.6e-05,
      3.2e-05,
      2.3e-05,
      1.6e-05,
      1.1e-05,
      8e-06,
      6e-06,
      4e-06,
      3e-06,
      2e-06,
      2e-06,
      1e-06,
      1e-06,
      1e-06,
      1e-06,
      1e-06,
      0.0,
      0.0,
      0.0,
      0.0,
      0.0,
      0.0,
      0.0,
      0.0,
      0.0,
      0.0,
      0.0,
      0.0,
      0.0,
      0.0,
      0.0,
      0.0,
      0.0,
      0.0,
      0.0,
      0.0
    ]
  },
  "A/Eurasian_jay/Portugal/05719/12/GAAP/2022_0826a1ca2d": {
    "frequencies": [
      0.0,
      0.0,
      0.0,
      0.0,
      0.0,
      0.0,
      0.0,
      0.0,
      0.0,
      0.0,
      0.0,
      0.0,
      0.0,
      0.0,
      0.0,
      0.0,
      0.0,
      0.0,
      0.0,
      0.0,
      0.0,
      0.0,
      0.0,
      0.0,
      0.0,
      0.0,
      0.0,
      0.0,
      0.0,
      0.0,
      0.0,
      0.0,
      0.0,
      0.0,
      0.0,
      0.0,
      0.0,
      0.0,
      0.0,
      0.0,
      0.0,
      0.0,
      0.0,
      0.0,
      0.0,
      0.0,
      0.0,
      0.0,
      0.0,
      0.0,
      0.0,
      0.0,
      0.0,
      0.0,
      0.0,
      0.0,
      0.0,
      0.0,
      0.0,
      0.0,
      0.0,
      0.0,
      0.0,
      0.0,
      0.0,
      0.0,
      0.0,
      0.0,
      0.0,
      0.0,
      0.0
    ]
  },
  "A/Eurasian_jay/Tochigi/0902A011/2023_ad9cf137f6": {
    "frequencies": [
      0.0,
      0.0,
      0.0,
      0.0,
      0.0,
      0.0,
      0.0,
      0.0,
      0.0,
      0.0,
      0.0,
      0.0,
      0.0,
      0.0,
      0.0,
      0.0,
      0.0,
      0.0,
      0.0,
      0.0,
      0.0,
      0.0,
      0.0,
      0.0,
      0.0,
      0.0,
      0.0,
      0.0,
      0.0,
      0.0,
      0.0,
      0.0,
      0.0,
      0.0,
      0.0,
      0.0,
      0.0,
      0.0,
      0.0,
      0.0,
      0.0,
      0.0,
      0.0,
      0.0,
      0.0,
      0.0,
      0.0,
      0.0,
      0.0,
      0.0,
      0.0,
      0.0,
      0.0,
      0.0,
      0.0,
      0.0,
      0.0,
      0.0,
      0.0,
      0.0,
      0.0,
      0.0,
      0.0,
      0.0,
      0.0,
      0.0,
      0.0,
      0.0,
      0.0,
      0.0,
      0.0
    ]
  },
  "A/Eurasian_magpie/Germany_SH/2024AI00571/2024_21096ce17b": {
    "frequencies": [
      0.004785,
      0.004098,
      0.003459,
      0.002883,
      0.002371,
      0.001932,
      0.001561,
      0.001255,
      0.001008,
      0.000817,
      0.000674,
      0.000574,
      0.00051,
      0.000476,
      0.000463,
      0.000463,
      0.000468,
      0.000469,
      0.00046,
      0.000438,
      0.000403,
      0.00036,
      0.000313,
      0.000266,
      0.000222,
      0.000183,
      0.00015,
      0.000121,
      9.6e-05,
      7.5e-05,
      5.7e-05,
      4.3e-05,
      3.1e-05,
      2.2e-05,
      1.5e-05,
      1e-05,
      7e-06,
      5e-06,
      3e-06,
      2e-06,
      1e-06,
      1e-06,
      1e-06,
      0.0,
      0.0,
      0.0,
      0.0,
      0.0,
      0.0,
      0.0,
      0.0,
      0.0,
      0.0,
      0.0,
      0.0,
      0.0,
      0.0,
      0.0,
      0.0,
      0.0,
      0.0,
      0.0,
      0.0,
      0.0,
      0.0,
      0.0,
      0.0,
      0.0,
      0.0,
      0.0,
      0.0
    ]
  },
  "A/Eurasian_magpie/Netherlands/1/2023_54f948f5f8": {
    "frequencies": [
      0.0,
      0.0,
      0.0,
      0.0,
      0.0,
      0.0,
      0.0,
      0.0,
      0.0,
      0.0,
      0.0,
      0.0,
      0.0,
      0.0,
      0.0,
      0.0,
      0.0,
      0.0,
      0.0,
      0.0,
      0.0,
      0.0,
      0.0,
      0.0,
      0.0,
      0.0,
      0.0,
      0.0,
      0.0,
      0.0,
      0.0,
      0.0,
      0.0,
      0.0,
      0.0,
      0.0,
      0.0,
      0.0,
      0.0,
      0.0,
      0.0,
      0.0,
      0.0,
      0.0,
      0.0,
      0.0,
      0.0,
      0.0,
      0.0,
      0.0,
      0.0,
      0.0,
      0.0,
      0.0,
      0.0,
      0.0,
      0.0,
      0.0,
      0.0,
      0.0,
      0.0,
      0.0,
      0.0,
      0.0,
      0.0,
      0.0,
      0.0,
      0.0,
      0.0,
      0.0,
      0.0
    ]
  },
  "A/Eurasian_oystercatcher/Germany_SH/AI02269/2020_453e982e20": {
    "frequencies": [
      0.0,
      0.0,
      0.0,
      0.0,
      0.0,
      0.0,
      0.0,
      0.0,
      0.0,
      0.0,
      0.0,
      0.0,
      0.0,
      0.0,
      0.0,
      0.0,
      0.0,
      0.0,
      0.0,
      0.0,
      0.0,
      0.0,
      0.0,
      0.0,
      0.0,
      0.0,
      0.0,
      0.0,
      0.0,
      0.0,
      0.0,
      0.0,
      0.0,
      0.0,
      0.0,
      0.0,
      0.0,
      0.0,
      0.0,
      0.0,
      0.0,
      0.0,
      0.0,
      0.0,
      0.0,
      0.0,
      0.0,
      0.0,
      0.0,
      0.0,
      0.0,
      0.0,
      0.0,
      0.0,
      0.0,
      0.0,
      0.0,
      0.0,
      0.0,
      0.0,
      0.0,
      0.0,
      0.0,
      0.0,
      0.0,
      0.0,
      0.0,
      0.0,
      0.0,
      0.0,
      0.0
    ]
  },
  "A/Eurasian_oystercatcher/Netherlands/1/2023_9787008405": {
    "frequencies": [
      0.0,
      0.0,
      0.0,
      0.0,
      0.0,
      0.0,
      0.0,
      0.0,
      0.0,
      0.0,
      0.0,
      0.0,
      0.0,
      0.0,
      0.0,
      0.0,
      0.0,
      0.0,
      0.0,
      0.0,
      0.0,
      0.0,
      0.0,
      0.0,
      0.0,
      0.0,
      0.0,
      0.0,
      0.0,
      0.0,
      0.0,
      0.0,
      0.0,
      0.0,
      0.0,
      0.0,
      0.0,
      0.0,
      0.0,
      0.0,
      0.0,
      0.0,
      0.0,
      0.0,
      0.0,
      0.0,
      0.0,
      0.0,
      0.0,
      0.0,
      0.0,
      0.0,
      0.0,
      0.0,
      0.0,
      0.0,
      0.0,
      0.0,
      0.0,
      0.0,
      0.0,
      0.0,
      0.0,
      0.0,
      0.0,
      0.0,
      0.0,
      0.0,
      0.0,
      0.0,
      0.0
    ]
  },
  "A/Eurasian_oystercatcher/Netherlands/2/2023_4b69d174ed": {
    "frequencies": [
      0.0,
      0.0,
      0.0,
      0.0,
      0.0,
      0.0,
      0.0,
      0.0,
      0.0,
      0.0,
      0.0,
      0.0,
      0.0,
      0.0,
      0.0,
      0.0,
      0.0,
      0.0,
      0.0,
      0.0,
      0.0,
      0.0,
      0.0,
      0.0,
      0.0,
      0.0,
      0.0,
      0.0,
      0.0,
      0.0,
      0.0,
      0.0,
      0.0,
      0.0,
      0.0,
      0.0,
      0.0,
      0.0,
      0.0,
      0.0,
      0.0,
      0.0,
      0.0,
      0.0,
      0.0,
      0.0,
      0.0,
      0.0,
      0.0,
      0.0,
      0.0,
      0.0,
      0.0,
      0.0,
      0.0,
      0.0,
      0.0,
      0.0,
      0.0,
      0.0,
      0.0,
      0.0,
      0.0,
      0.0,
      0.0,
      0.0,
      0.0,
      0.0,
      0.0,
      0.0,
      0.0
    ]
  },
  "A/Eurasian_sparrowhawk/Netherlands/1/2024_113533b9b8": {
    "frequencies": [
      0.003276,
      0.003307,
      0.003298,
      0.003247,
      0.003155,
      0.003025,
      0.002858,
      0.00266,
      0.002435,
      0.002194,
      0.001944,
      0.001696,
      0.00146,
      0.001249,
      0.001073,
      0.000935,
      0.000832,
      0.000758,
      0.000701,
      0.000648,
      0.000592,
      0.000531,
      0.000467,
      0.000404,
      0.000344,
      0.000289,
      0.000241,
      0.000198,
      0.000161,
      0.000128,
      0.0001,
      7.6e-05,
      5.6e-05,
      4e-05,
      2.8e-05,
      1.9e-05,
      1.3e-05,
      9e-06,
      6e-06,
      4e-06,
      3e-06,
      2e-06,
      2e-06,
      1e-06,
      1e-06,
      1e-06,
      0.0,
      0.0,
      0.0,
      0.0,
      0.0,
      0.0,
      0.0,
      0.0,
      0.0,
      0.0,
      0.0,
      0.0,
      0.0,
      0.0,
      0.0,
      0.0,
      0.0,
      0.0,
      0.0,
      0.0,
      0.0,
      0.0,
      0.0,
      0.0,
      0.0
    ]
  },
  "A/Eurasian_sparrowhawk/Netherlands/23006788-001/2023_6d616d8cbd": {
    "frequencies": [
      0.0,
      0.0,
      0.0,
      0.0,
      0.0,
      0.0,
      0.0,
      0.0,
      0.0,
      0.0,
      0.0,
      0.0,
      0.0,
      0.0,
      0.0,
      0.0,
      0.0,
      0.0,
      0.0,
      0.0,
      0.0,
      0.0,
      0.0,
      0.0,
      0.0,
      0.0,
      0.0,
      0.0,
      0.0,
      0.0,
      0.0,
      0.0,
      0.0,
      0.0,
      0.0,
      0.0,
      0.0,
      0.0,
      0.0,
      0.0,
      0.0,
      0.0,
      0.0,
      0.0,
      0.0,
      0.0,
      0.0,
      0.0,
      0.0,
      0.0,
      0.0,
      0.0,
      0.0,
      0.0,
      0.0,
      0.0,
      0.0,
      0.0,
      0.0,
      0.0,
      0.0,
      0.0,
      0.0,
      0.0,
      0.0,
      0.0,
      0.0,
      0.0,
      0.0,
      0.0,
      0.0
    ]
  },
  "A/Eurasian_spoonbill/Netherlands/1A/2022_a82c30c45c": {
    "frequencies": [
      0.0,
      0.0,
      0.0,
      0.0,
      0.0,
      0.0,
      0.0,
      0.0,
      0.0,
      0.0,
      0.0,
      0.0,
      0.0,
      0.0,
      0.0,
      0.0,
      0.0,
      0.0,
      0.0,
      0.0,
      0.0,
      0.0,
      0.0,
      0.0,
      0.0,
      0.0,
      0.0,
      0.0,
      0.0,
      0.0,
      0.0,
      0.0,
      0.0,
      0.0,
      0.0,
      0.0,
      0.0,
      0.0,
      0.0,
      0.0,
      0.0,
      0.0,
      0.0,
      0.0,
      0.0,
      0.0,
      0.0,
      0.0,
      0.0,
      0.0,
      0.0,
      0.0,
      0.0,
      0.0,
      0.0,
      0.0,
      0.0,
      0.0,
      0.0,
      0.0,
      0.0,
      0.0,
      0.0,
      0.0,
      0.0,
      0.0,
      0.0,
      0.0,
      0.0,
      0.0,
      0.0
    ]
  },
  "A/Eurasian_spoonbill/Netherlands/1B/2022_9c62d5efda": {
    "frequencies": [
      0.0,
      0.0,
      0.0,
      0.0,
      0.0,
      0.0,
      0.0,
      0.0,
      0.0,
      0.0,
      0.0,
      0.0,
      0.0,
      0.0,
      0.0,
      0.0,
      0.0,
      0.0,
      0.0,
      0.0,
      0.0,
      0.0,
      0.0,
      0.0,
      0.0,
      0.0,
      0.0,
      0.0,
      0.0,
      0.0,
      0.0,
      0.0,
      0.0,
      0.0,
      0.0,
      0.0,
      0.0,
      0.0,
      0.0,
      0.0,
      0.0,
      0.0,
      0.0,
      0.0,
      0.0,
      0.0,
      0.0,
      0.0,
      0.0,
      0.0,
      0.0,
      0.0,
      0.0,
      0.0,
      0.0,
      0.0,
      0.0,
      0.0,
      0.0,
      0.0,
      0.0,
      0.0,
      0.0,
      0.0,
      0.0,
      0.0,
      0.0,
      0.0,
      0.0,
      0.0,
      0.0
    ]
  },
  "A/Eurasian_spoonbill/Netherlands/3/2022_d1dba4f72c": {
    "frequencies": [
      0.0,
      0.0,
      0.0,
      0.0,
      0.0,
      0.0,
      0.0,
      0.0,
      0.0,
      0.0,
      0.0,
      0.0,
      0.0,
      0.0,
      0.0,
      0.0,
      0.0,
      0.0,
      0.0,
      0.0,
      0.0,
      0.0,
      0.0,
      0.0,
      0.0,
      0.0,
      0.0,
      0.0,
      0.0,
      0.0,
      0.0,
      0.0,
      0.0,
      0.0,
      0.0,
      0.0,
      0.0,
      0.0,
      0.0,
      0.0,
      0.0,
      0.0,
      0.0,
      0.0,
      0.0,
      0.0,
      0.0,
      0.0,
      0.0,
      0.0,
      0.0,
      0.0,
      0.0,
      0.0,
      0.0,
      0.0,
      0.0,
      0.0,
      0.0,
      0.0,
      0.0,
      0.0,
      0.0,
      0.0,
      0.0,
      0.0,
      0.0,
      0.0,
      0.0,
      0.0,
      0.0
    ]
  },
  "A/Eurasian_spoonbill/Netherlands/4/2022_e7ac4bcbfa": {
    "frequencies": [
      0.0,
      0.0,
      0.0,
      0.0,
      0.0,
      0.0,
      0.0,
      0.0,
      0.0,
      0.0,
      0.0,
      0.0,
      0.0,
      0.0,
      0.0,
      0.0,
      0.0,
      0.0,
      0.0,
      0.0,
      0.0,
      0.0,
      0.0,
      0.0,
      0.0,
      0.0,
      0.0,
      0.0,
      0.0,
      0.0,
      0.0,
      0.0,
      0.0,
      0.0,
      0.0,
      0.0,
      0.0,
      0.0,
      0.0,
      0.0,
      0.0,
      0.0,
      0.0,
      0.0,
      0.0,
      0.0,
      0.0,
      0.0,
      0.0,
      0.0,
      0.0,
      0.0,
      0.0,
      0.0,
      0.0,
      0.0,
      0.0,
      0.0,
      0.0,
      0.0,
      0.0,
      0.0,
      0.0,
      0.0,
      0.0,
      0.0,
      0.0,
      0.0,
      0.0,
      0.0,
      0.0
    ]
  },
  "A/Eurasian_spoonbill/Netherlands/5/2022_9de87152b8": {
    "frequencies": [
      0.0,
      0.0,
      0.0,
      0.0,
      0.0,
      0.0,
      0.0,
      0.0,
      0.0,
      0.0,
      0.0,
      0.0,
      0.0,
      0.0,
      0.0,
      0.0,
      0.0,
      0.0,
      0.0,
      0.0,
      0.0,
      0.0,
      0.0,
      0.0,
      0.0,
      0.0,
      0.0,
      0.0,
      0.0,
      0.0,
      0.0,
      0.0,
      0.0,
      0.0,
      0.0,
      0.0,
      0.0,
      0.0,
      0.0,
      0.0,
      0.0,
      0.0,
      0.0,
      0.0,
      0.0,
      0.0,
      0.0,
      0.0,
      0.0,
      0.0,
      0.0,
      0.0,
      0.0,
      0.0,
      0.0,
      0.0,
      0.0,
      0.0,
      0.0,
      0.0,
      0.0,
      0.0,
      0.0,
      0.0,
      0.0,
      0.0,
      0.0,
      0.0,
      0.0,
      0.0,
      0.0
    ]
  },
  "A/Eurasian_spoonbill/Netherlands/6/2022_a64edc1e94": {
    "frequencies": [
      0.0,
      0.0,
      0.0,
      0.0,
      0.0,
      0.0,
      0.0,
      0.0,
      0.0,
      0.0,
      0.0,
      0.0,
      0.0,
      0.0,
      0.0,
      0.0,
      0.0,
      0.0,
      0.0,
      0.0,
      0.0,
      0.0,
      0.0,
      0.0,
      0.0,
      0.0,
      0.0,
      0.0,
      0.0,
      0.0,
      0.0,
      0.0,
      0.0,
      0.0,
      0.0,
      0.0,
      0.0,
      0.0,
      0.0,
      0.0,
      0.0,
      0.0,
      0.0,
      0.0,
      0.0,
      0.0,
      0.0,
      0.0,
      0.0,
      0.0,
      0.0,
      0.0,
      0.0,
      0.0,
      0.0,
      0.0,
      0.0,
      0.0,
      0.0,
      0.0,
      0.0,
      0.0,
      0.0,
      0.0,
      0.0,
      0.0,
      0.0,
      0.0,
      0.0,
      0.0,
      0.0
    ]
  },
  "A/Eurasian_spoonbill/Netherlands/7/2022_ec916cf2cf": {
    "frequencies": [
      0.0,
      0.0,
      0.0,
      0.0,
      0.0,
      0.0,
      0.0,
      0.0,
      0.0,
      0.0,
      0.0,
      0.0,
      0.0,
      0.0,
      0.0,
      0.0,
      0.0,
      0.0,
      0.0,
      0.0,
      0.0,
      0.0,
      0.0,
      0.0,
      0.0,
      0.0,
      0.0,
      0.0,
      0.0,
      0.0,
      0.0,
      0.0,
      0.0,
      0.0,
      0.0,
      0.0,
      0.0,
      0.0,
      0.0,
      0.0,
      0.0,
      0.0,
      0.0,
      0.0,
      0.0,
      0.0,
      0.0,
      0.0,
      0.0,
      0.0,
      0.0,
      0.0,
      0.0,
      0.0,
      0.0,
      0.0,
      0.0,
      0.0,
      0.0,
      0.0,
      0.0,
      0.0,
      0.0,
      0.0,
      0.0,
      0.0,
      0.0,
      0.0,
      0.0,
      0.0,
      0.0
    ]
  },
  "A/Eurasian_spoonbill/Netherlands/8/2022_47809e118a": {
    "frequencies": [
      0.0,
      0.0,
      0.0,
      0.0,
      0.0,
      0.0,
      0.0,
      0.0,
      0.0,
      0.0,
      0.0,
      0.0,
      0.0,
      0.0,
      0.0,
      0.0,
      0.0,
      0.0,
      0.0,
      0.0,
      0.0,
      0.0,
      0.0,
      0.0,
      0.0,
      0.0,
      0.0,
      0.0,
      0.0,
      0.0,
      0.0,
      0.0,
      0.0,
      0.0,
      0.0,
      0.0,
      0.0,
      0.0,
      0.0,
      0.0,
      0.0,
      0.0,
      0.0,
      0.0,
      0.0,
      0.0,
      0.0,
      0.0,
      0.0,
      0.0,
      0.0,
      0.0,
      0.0,
      0.0,
      0.0,
      0.0,
      0.0,
      0.0,
      0.0,
      0.0,
      0.0,
      0.0,
      0.0,
      0.0,
      0.0,
      0.0,
      0.0,
      0.0,
      0.0,
      0.0,
      0.0
    ]
  },
  "A/Eurasian_teal/Denmark/08501-7/2023_9a1618d64c": {
    "frequencies": [
      0.0,
      0.0,
      0.0,
      0.0,
      0.0,
      0.0,
      0.0,
      0.0,
      0.0,
      0.0,
      0.0,
      0.0,
      0.0,
      0.0,
      0.0,
      0.0,
      0.0,
      0.0,
      0.0,
      0.0,
      0.0,
      0.0,
      0.0,
      0.0,
      0.0,
      0.0,
      0.0,
      0.0,
      0.0,
      0.0,
      0.0,
      0.0,
      0.0,
      0.0,
      0.0,
      0.0,
      0.0,
      0.0,
      0.0,
      0.0,
      0.0,
      0.0,
      0.0,
      0.0,
      0.0,
      0.0,
      0.0,
      0.0,
      0.0,
      0.0,
      0.0,
      0.0,
      0.0,
      0.0,
      0.0,
      0.0,
      0.0,
      0.0,
      0.0,
      0.0,
      0.0,
      0.0,
      0.0,
      0.0,
      0.0,
      0.0,
      0.0,
      0.0,
      0.0,
      0.0,
      0.0
    ]
  },
  "A/Eurasian_teal/Denmark/24115-2/2021_51ee1123ce": {
    "frequencies": [
      0.0,
      0.0,
      0.0,
      0.0,
      0.0,
      0.0,
      0.0,
      0.0,
      0.0,
      0.0,
      0.0,
      0.0,
      0.0,
      0.0,
      0.0,
      0.0,
      0.0,
      0.0,
      0.0,
      0.0,
      0.0,
      0.0,
      0.0,
      0.0,
      0.0,
      0.0,
      0.0,
      0.0,
      0.0,
      0.0,
      0.0,
      0.0,
      0.0,
      0.0,
      0.0,
      0.0,
      0.0,
      0.0,
      0.0,
      0.0,
      0.0,
      0.0,
      0.0,
      0.0,
      0.0,
      0.0,
      0.0,
      0.0,
      0.0,
      0.0,
      0.0,
      0.0,
      0.0,
      0.0,
      0.0,
      0.0,
      0.0,
      0.0,
      0.0,
      0.0,
      0.0,
      0.0,
      0.0,
      0.0,
      0.0,
      0.0,
      0.0,
      0.0,
      0.0,
      0.0,
      0.0
    ]
  },
  "A/Eurasian_teal/Netherlands/3/2023_7e64a45746": {
    "frequencies": [
      0.0,
      0.0,
      0.0,
      0.0,
      0.0,
      0.0,
      0.0,
      0.0,
      0.0,
      0.0,
      0.0,
      0.0,
      0.0,
      0.0,
      0.0,
      0.0,
      0.0,
      0.0,
      0.0,
      0.0,
      0.0,
      0.0,
      0.0,
      0.0,
      0.0,
      0.0,
      0.0,
      0.0,
      0.0,
      0.0,
      0.0,
      0.0,
      0.0,
      0.0,
      0.0,
      0.0,
      0.0,
      0.0,
      0.0,
      0.0,
      0.0,
      0.0,
      0.0,
      0.0,
      0.0,
      0.0,
      0.0,
      0.0,
      0.0,
      0.0,
      0.0,
      0.0,
      0.0,
      0.0,
      0.0,
      0.0,
      0.0,
      0.0,
      0.0,
      0.0,
      0.0,
      0.0,
      0.0,
      0.0,
      0.0,
      0.0,
      0.0,
      0.0,
      0.0,
      0.0,
      0.0
    ]
  },
  "A/Eurasian_wigeon/Denmark/10474-8/2024_db7c1eba70": {
    "frequencies": [
      1e-06,
      1e-06,
      1e-06,
      1e-06,
      1e-06,
      1e-06,
      2e-06,
      2e-06,
      3e-06,
      5e-06,
      7e-06,
      9e-06,
      1.4e-05,
      2e-05,
      2.8e-05,
      4e-05,
      5.5e-05,
      7.4e-05,
      9.7e-05,
      0.000122,
      0.000147,
      0.000172,
      0.000196,
      0.000219,
      0.00024,
      0.00026,
      0.000278,
      0.000294,
      0.000307,
      0.000316,
      0.000319,
      0.000317,
      0.000311,
      0.000305,
      0.000303,
      0.000311,
      0.000332,
      0.000369,
      0.000422,
      0.000492,
      0.000574,
      0.000664,
      0.000757,
      0.000845,
      0.000919,
      0.000969,
      0.000989,
      0.000973,
      0.000921,
      0.000836,
      0.000728,
      0.000608,
      0.000489,
      0.00038,
      0.000289,
      0.000216,
      0.000163,
      0.000126,
      0.000101,
      8.6e-05,
      7.8e-05,
      7.6e-05,
      7.6e-05,
      8e-05,
      8.5e-05,
      9.2e-05,
      0.0001,
      0.00011,
      0.000121,
      0.000133,
      0.000144
    ]
  },
  "A/Eurasian_wigeon/Denmark/24066-9/2021_9fe60210f9": {
    "frequencies": [
      0.0,
      0.0,
      0.0,
      0.0,
      0.0,
      0.0,
      0.0,
      0.0,
      0.0,
      0.0,
      0.0,
      0.0,
      0.0,
      0.0,
      0.0,
      0.0,
      0.0,
      0.0,
      0.0,
      0.0,
      0.0,
      0.0,
      0.0,
      0.0,
      0.0,
      0.0,
      0.0,
      0.0,
      0.0,
      0.0,
      0.0,
      0.0,
      0.0,
      0.0,
      0.0,
      0.0,
      0.0,
      0.0,
      0.0,
      0.0,
      0.0,
      0.0,
      0.0,
      0.0,
      0.0,
      0.0,
      0.0,
      0.0,
      0.0,
      0.0,
      0.0,
      0.0,
      0.0,
      0.0,
      0.0,
      0.0,
      0.0,
      0.0,
      0.0,
      0.0,
      0.0,
      0.0,
      0.0,
      0.0,
      0.0,
      0.0,
      0.0,
      0.0,
      0.0,
      0.0,
      0.0
    ]
  },
  "A/Eurasian_wigeon/Denmark/24279-1/2021_dcc41ca737": {
    "frequencies": [
      0.0,
      0.0,
      0.0,
      0.0,
      0.0,
      0.0,
      0.0,
      0.0,
      0.0,
      0.0,
      0.0,
      0.0,
      0.0,
      0.0,
      0.0,
      0.0,
      0.0,
      0.0,
      0.0,
      0.0,
      0.0,
      0.0,
      0.0,
      0.0,
      0.0,
      0.0,
      0.0,
      0.0,
      0.0,
      0.0,
      0.0,
      0.0,
      0.0,
      0.0,
      0.0,
      0.0,
      0.0,
      0.0,
      0.0,
      0.0,
      0.0,
      0.0,
      0.0,
      0.0,
      0.0,
      0.0,
      0.0,
      0.0,
      0.0,
      0.0,
      0.0,
      0.0,
      0.0,
      0.0,
      0.0,
      0.0,
      0.0,
      0.0,
      0.0,
      0.0,
      0.0,
      0.0,
      0.0,
      0.0,
      0.0,
      0.0,
      0.0,
      0.0,
      0.0,
      0.0,
      0.0
    ]
  },
  "A/Eurasian_wigeon/Germany_SH/2024AI05027/2024_c1554ca03e": {
    "frequencies": [
      1e-06,
      1e-06,
      1e-06,
      1e-06,
      2e-06,
      2e-06,
      3e-06,
      4e-06,
      5e-06,
      7e-06,
      9e-06,
      1.3e-05,
      1.9e-05,
      2.7e-05,
      3.9e-05,
      5.5e-05,
      7.5e-05,
      0.0001,
      0.000128,
      0.000159,
      0.000191,
      0.000222,
      0.00025,
      0.000276,
      0.000299,
      0.000321,
      0.00034,
      0.000357,
      0.000371,
      0.000382,
      0.00039,
      0.000397,
      0.000406,
      0.000423,
      0.000453,
      0.0005,
      0.000562,
      0.00064,
      0.000728,
      0.000821,
      0.000911,
      0.00099,
      0.001049,
      0.001083,
      0.001086,
      0.001054,
      0.000989,
      0.000894,
      0.000779,
      0.000652,
      0.000526,
      0.000408,
      0.000308,
      0.000228,
      0.000167,
      0.000125,
      9.6e-05,
      7.8e-05,
      6.8e-05,
      6.2e-05,
      6e-05,
      6.1e-05,
      6.3e-05,
      6.6e-05,
      7e-05,
      7.6e-05,
      8.2e-05,
      8.9e-05,
      9.7e-05,
      0.000105,
      0.000113
    ]
  },
  "A/Eurasian_wigeon/Germany_SH/AI02176/2020_1180629ad0": {
    "frequencies": [
      0.0,
      0.0,
      0.0,
      0.0,
      0.0,
      0.0,
      0.0,
      0.0,
      0.0,
      0.0,
      0.0,
      0.0,
      0.0,
      0.0,
      0.0,
      0.0,
      0.0,
      0.0,
      0.0,
      0.0,
      0.0,
      0.0,
      0.0,
      0.0,
      0.0,
      0.0,
      0.0,
      0.0,
      0.0,
      0.0,
      0.0,
      0.0,
      0.0,
      0.0,
      0.0,
      0.0,
      0.0,
      0.0,
      0.0,
      0.0,
      0.0,
      0.0,
      0.0,
      0.0,
      0.0,
      0.0,
      0.0,
      0.0,
      0.0,
      0.0,
      0.0,
      0.0,
      0.0,
      0.0,
      0.0,
      0.0,
      0.0,
      0.0,
      0.0,
      0.0,
      0.0,
      0.0,
      0.0,
      0.0,
      0.0,
      0.0,
      0.0,
      0.0,
      0.0,
      0.0,
      0.0
    ]
  },
  "A/Eurasian_wigeon/Germany_SH/AI05950/2021_175537a5ee": {
    "frequencies": [
      0.0,
      0.0,
      0.0,
      0.0,
      0.0,
      0.0,
      0.0,
      0.0,
      0.0,
      0.0,
      0.0,
      0.0,
      0.0,
      0.0,
      0.0,
      0.0,
      0.0,
      0.0,
      0.0,
      0.0,
      0.0,
      0.0,
      0.0,
      0.0,
      0.0,
      0.0,
      0.0,
      0.0,
      0.0,
      0.0,
      0.0,
      0.0,
      0.0,
      0.0,
      0.0,
      0.0,
      0.0,
      0.0,
      0.0,
      0.0,
      0.0,
      0.0,
      0.0,
      0.0,
      0.0,
      0.0,
      0.0,
      0.0,
      0.0,
      0.0,
      0.0,
      0.0,
      0.0,
      0.0,
      0.0,
      0.0,
      0.0,
      0.0,
      0.0,
      0.0,
      0.0,
      0.0,
      0.0,
      0.0,
      0.0,
      0.0,
      0.0,
      0.0,
      0.0,
      0.0,
      0.0
    ]
  },
  "A/Eurasian_wigeon/Germany_SH/AI05951/2021_ce47b83792": {
    "frequencies": [
      0.0,
      0.0,
      0.0,
      0.0,
      0.0,
      0.0,
      0.0,
      0.0,
      0.0,
      0.0,
      0.0,
      0.0,
      0.0,
      0.0,
      0.0,
      0.0,
      0.0,
      0.0,
      0.0,
      0.0,
      0.0,
      0.0,
      0.0,
      0.0,
      0.0,
      0.0,
      0.0,
      0.0,
      0.0,
      0.0,
      0.0,
      0.0,
      0.0,
      0.0,
      0.0,
      0.0,
      0.0,
      0.0,
      0.0,
      0.0,
      0.0,
      0.0,
      0.0,
      0.0,
      0.0,
      0.0,
      0.0,
      0.0,
      0.0,
      0.0,
      0.0,
      0.0,
      0.0,
      0.0,
      0.0,
      0.0,
      0.0,
      0.0,
      0.0,
      0.0,
      0.0,
      0.0,
      0.0,
      0.0,
      0.0,
      0.0,
      0.0,
      0.0,
      0.0,
      0.0,
      0.0
    ]
  },
  "A/Eurasian_wigeon/Germany_SH/AI05952/2021_f0819582c0": {
    "frequencies": [
      0.0,
      0.0,
      0.0,
      0.0,
      0.0,
      0.0,
      0.0,
      0.0,
      0.0,
      0.0,
      0.0,
      0.0,
      0.0,
      0.0,
      0.0,
      0.0,
      0.0,
      0.0,
      0.0,
      0.0,
      0.0,
      0.0,
      0.0,
      0.0,
      0.0,
      0.0,
      0.0,
      0.0,
      0.0,
      0.0,
      0.0,
      0.0,
      0.0,
      0.0,
      0.0,
      0.0,
      0.0,
      0.0,
      0.0,
      0.0,
      0.0,
      0.0,
      0.0,
      0.0,
      0.0,
      0.0,
      0.0,
      0.0,
      0.0,
      0.0,
      0.0,
      0.0,
      0.0,
      0.0,
      0.0,
      0.0,
      0.0,
      0.0,
      0.0,
      0.0,
      0.0,
      0.0,
      0.0,
      0.0,
      0.0,
      0.0,
      0.0,
      0.0,
      0.0,
      0.0,
      0.0
    ]
  },
  "A/Eurasian_wigeon/Germany_SH/AI05953/2021_886f928e25": {
    "frequencies": [
      0.0,
      0.0,
      0.0,
      0.0,
      0.0,
      0.0,
      0.0,
      0.0,
      0.0,
      0.0,
      0.0,
      0.0,
      0.0,
      0.0,
      0.0,
      0.0,
      0.0,
      0.0,
      0.0,
      0.0,
      0.0,
      0.0,
      0.0,
      0.0,
      0.0,
      0.0,
      0.0,
      0.0,
      0.0,
      0.0,
      0.0,
      0.0,
      0.0,
      0.0,
      0.0,
      0.0,
      0.0,
      0.0,
      0.0,
      0.0,
      0.0,
      0.0,
      0.0,
      0.0,
      0.0,
      0.0,
      0.0,
      0.0,
      0.0,
      0.0,
      0.0,
      0.0,
      0.0,
      0.0,
      0.0,
      0.0,
      0.0,
      0.0,
      0.0,
      0.0,
      0.0,
      0.0,
      0.0,
      0.0,
      0.0,
      0.0,
      0.0,
      0.0,
      0.0,
      0.0,
      0.0
    ]
  },
  "A/Eurasian_wigeon/Germany_SH/AI05954/2021_b45593439e": {
    "frequencies": [
      0.0,
      0.0,
      0.0,
      0.0,
      0.0,
      0.0,
      0.0,
      0.0,
      0.0,
      0.0,
      0.0,
      0.0,
      0.0,
      0.0,
      0.0,
      0.0,
      0.0,
      0.0,
      0.0,
      0.0,
      0.0,
      0.0,
      0.0,
      0.0,
      0.0,
      0.0,
      0.0,
      0.0,
      0.0,
      0.0,
      0.0,
      0.0,
      0.0,
      0.0,
      0.0,
      0.0,
      0.0,
      0.0,
      0.0,
      0.0,
      0.0,
      0.0,
      0.0,
      0.0,
      0.0,
      0.0,
      0.0,
      0.0,
      0.0,
      0.0,
      0.0,
      0.0,
      0.0,
      0.0,
      0.0,
      0.0,
      0.0,
      0.0,
      0.0,
      0.0,
      0.0,
      0.0,
      0.0,
      0.0,
      0.0,
      0.0,
      0.0,
      0.0,
      0.0,
      0.0,
      0.0
    ]
  },
  "A/Eurasian_wigeon/Germany_SH/AI05956/2021_854709aabe": {
    "frequencies": [
      0.0,
      0.0,
      0.0,
      0.0,
      0.0,
      0.0,
      0.0,
      0.0,
      0.0,
      0.0,
      0.0,
      0.0,
      0.0,
      0.0,
      0.0,
      0.0,
      0.0,
      0.0,
      0.0,
      0.0,
      0.0,
      0.0,
      0.0,
      0.0,
      0.0,
      0.0,
      0.0,
      0.0,
      0.0,
      0.0,
      0.0,
      0.0,
      0.0,
      0.0,
      0.0,
      0.0,
      0.0,
      0.0,
      0.0,
      0.0,
      0.0,
      0.0,
      0.0,
      0.0,
      0.0,
      0.0,
      0.0,
      0.0,
      0.0,
      0.0,
      0.0,
      0.0,
      0.0,
      0.0,
      0.0,
      0.0,
      0.0,
      0.0,
      0.0,
      0.0,
      0.0,
      0.0,
      0.0,
      0.0,
      0.0,
      0.0,
      0.0,
      0.0,
      0.0,
      0.0,
      0.0
    ]
  },
  "A/Eurasian_wigeon/Germany_SH/AI06142/2021_1df540b2d7": {
    "frequencies": [
      0.0,
      0.0,
      0.0,
      0.0,
      0.0,
      0.0,
      0.0,
      0.0,
      0.0,
      0.0,
      0.0,
      0.0,
      0.0,
      0.0,
      0.0,
      0.0,
      0.0,
      0.0,
      0.0,
      0.0,
      0.0,
      0.0,
      0.0,
      0.0,
      0.0,
      0.0,
      0.0,
      0.0,
      0.0,
      0.0,
      0.0,
      0.0,
      0.0,
      0.0,
      0.0,
      0.0,
      0.0,
      0.0,
      0.0,
      0.0,
      0.0,
      0.0,
      0.0,
      0.0,
      0.0,
      0.0,
      0.0,
      0.0,
      0.0,
      0.0,
      0.0,
      0.0,
      0.0,
      0.0,
      0.0,
      0.0,
      0.0,
      0.0,
      0.0,
      0.0,
      0.0,
      0.0,
      0.0,
      0.0,
      0.0,
      0.0,
      0.0,
      0.0,
      0.0,
      0.0,
      0.0
    ]
  },
  "A/Eurasian_wigeon/Hokkaido/Q76/2024_06e6dd7124": {
    "frequencies": [
      4e-06,
      4e-06,
      5e-06,
      5e-06,
      6e-06,
      8e-06,
      9e-06,
      1.2e-05,
      1.6e-05,
      2.1e-05,
      2.8e-05,
      3.9e-05,
      5.4e-05,
      7.5e-05,
      0.000103,
      0.000139,
      0.000184,
      0.000237,
      0.000294,
      0.000353,
      0.00041,
      0.000461,
      0.000505,
      0.000546,
      0.000587,
      0.000637,
      0.000706,
      0.000809,
      0.000961,
      0.001175,
      0.001455,
      0.001786,
      0.002125,
      0.002422,
      0.002626,
      0.002708,
      0.002664,
      0.002512,
      0.002279,
      0.001996,
      0.001693,
      0.001394,
      0.001116,
      0.000867,
      0.000657,
      0.000486,
      0.000352,
      0.00025,
      0.000177,
      0.000127,
      9.3e-05,
      7e-05,
      5.6e-05,
      4.7e-05,
      4.1e-05,
      3.7e-05,
      3.5e-05,
      3.3e-05,
      3.2e-05,
      3.1e-05,
      3.1e-05,
      3.1e-05,
      3.1e-05,
      3.2e-05,
      3.3e-05,
      3.5e-05,
      3.6e-05,
      3.8e-05,
      4e-05,
      4.2e-05,
      4.3e-05
    ]
  },
  "A/Eurasian_wigeon/Italy/20VIR7139-121/2020_d97de4a88a": {
    "frequencies": [
      0.0,
      0.0,
      0.0,
      0.0,
      0.0,
      0.0,
      0.0,
      0.0,
      0.0,
      0.0,
      0.0,
      0.0,
      0.0,
      0.0,
      0.0,
      0.0,
      0.0,
      0.0,
      0.0,
      0.0,
      0.0,
      0.0,
      0.0,
      0.0,
      0.0,
      0.0,
      0.0,
      0.0,
      0.0,
      0.0,
      0.0,
      0.0,
      0.0,
      0.0,
      0.0,
      0.0,
      0.0,
      0.0,
      0.0,
      0.0,
      0.0,
      0.0,
      0.0,
      0.0,
      0.0,
      0.0,
      0.0,
      0.0,
      0.0,
      0.0,
      0.0,
      0.0,
      0.0,
      0.0,
      0.0,
      0.0,
      0.0,
      0.0,
      0.0,
      0.0,
      0.0,
      0.0,
      0.0,
      0.0,
      0.0,
      0.0,
      0.0,
      0.0,
      0.0,
      0.0,
      0.0
    ]
  },
  "A/Eurasian_wigeon/Italy/20VIR7301-206/2020_f6eace403a": {
    "frequencies": [
      0.0,
      0.0,
      0.0,
      0.0,
      0.0,
      0.0,
      0.0,
      0.0,
      0.0,
      0.0,
      0.0,
      0.0,
      0.0,
      0.0,
      0.0,
      0.0,
      0.0,
      0.0,
      0.0,
      0.0,
      0.0,
      0.0,
      0.0,
      0.0,
      0.0,
      0.0,
      0.0,
      0.0,
      0.0,
      0.0,
      0.0,
      0.0,
      0.0,
      0.0,
      0.0,
      0.0,
      0.0,
      0.0,
      0.0,
      0.0,
      0.0,
      0.0,
      0.0,
      0.0,
      0.0,
      0.0,
      0.0,
      0.0,
      0.0,
      0.0,
      0.0,
      0.0,
      0.0,
      0.0,
      0.0,
      0.0,
      0.0,
      0.0,
      0.0,
      0.0,
      0.0,
      0.0,
      0.0,
      0.0,
      0.0,
      0.0,
      0.0,
      0.0,
      0.0,
      0.0,
      0.0
    ]
  },
  "A/Eurasian_wigeon/Italy/20VIR7301-31/2020_7330309580": {
    "frequencies": [
      0.0,
      0.0,
      0.0,
      0.0,
      0.0,
      0.0,
      0.0,
      0.0,
      0.0,
      0.0,
      0.0,
      0.0,
      0.0,
      0.0,
      0.0,
      0.0,
      0.0,
      0.0,
      0.0,
      0.0,
      0.0,
      0.0,
      0.0,
      0.0,
      0.0,
      0.0,
      0.0,
      0.0,
      0.0,
      0.0,
      0.0,
      0.0,
      0.0,
      0.0,
      0.0,
      0.0,
      0.0,
      0.0,
      0.0,
      0.0,
      0.0,
      0.0,
      0.0,
      0.0,
      0.0,
      0.0,
      0.0,
      0.0,
      0.0,
      0.0,
      0.0,
      0.0,
      0.0,
      0.0,
      0.0,
      0.0,
      0.0,
      0.0,
      0.0,
      0.0,
      0.0,
      0.0,
      0.0,
      0.0,
      0.0,
      0.0,
      0.0,
      0.0,
      0.0,
      0.0,
      0.0
    ]
  },
  "A/Eurasian_wigeon/Italy/20VIR7301-34/2020_d9debdcc66": {
    "frequencies": [
      0.0,
      0.0,
      0.0,
      0.0,
      0.0,
      0.0,
      0.0,
      0.0,
      0.0,
      0.0,
      0.0,
      0.0,
      0.0,
      0.0,
      0.0,
      0.0,
      0.0,
      0.0,
      0.0,
      0.0,
      0.0,
      0.0,
      0.0,
      0.0,
      0.0,
      0.0,
      0.0,
      0.0,
      0.0,
      0.0,
      0.0,
      0.0,
      0.0,
      0.0,
      0.0,
      0.0,
      0.0,
      0.0,
      0.0,
      0.0,
      0.0,
      0.0,
      0.0,
      0.0,
      0.0,
      0.0,
      0.0,
      0.0,
      0.0,
      0.0,
      0.0,
      0.0,
      0.0,
      0.0,
      0.0,
      0.0,
      0.0,
      0.0,
      0.0,
      0.0,
      0.0,
      0.0,
      0.0,
      0.0,
      0.0,
      0.0,
      0.0,
      0.0,
      0.0,
      0.0,
      0.0
    ]
  },
  "A/Eurasian_wigeon/Italy/20VIR7301-362/2020_0a87fdfc22": {
    "frequencies": [
      0.0,
      0.0,
      0.0,
      0.0,
      0.0,
      0.0,
      0.0,
      0.0,
      0.0,
      0.0,
      0.0,
      0.0,
      0.0,
      0.0,
      0.0,
      0.0,
      0.0,
      0.0,
      0.0,
      0.0,
      0.0,
      0.0,
      0.0,
      0.0,
      0.0,
      0.0,
      0.0,
      0.0,
      0.0,
      0.0,
      0.0,
      0.0,
      0.0,
      0.0,
      0.0,
      0.0,
      0.0,
      0.0,
      0.0,
      0.0,
      0.0,
      0.0,
      0.0,
      0.0,
      0.0,
      0.0,
      0.0,
      0.0,
      0.0,
      0.0,
      0.0,
      0.0,
      0.0,
      0.0,
      0.0,
      0.0,
      0.0,
      0.0,
      0.0,
      0.0,
      0.0,
      0.0,
      0.0,
      0.0,
      0.0,
      0.0,
      0.0,
      0.0,
      0.0,
      0.0,
      0.0
    ]
  },
  "A/Eurasian_wigeon/Italy/21VIR8919-3/2021_6ad6b4d4cb": {
    "frequencies": [
      0.0,
      0.0,
      0.0,
      0.0,
      0.0,
      0.0,
      0.0,
      0.0,
      0.0,
      0.0,
      0.0,
      0.0,
      0.0,
      0.0,
      0.0,
      0.0,
      0.0,
      0.0,
      0.0,
      0.0,
      0.0,
      0.0,
      0.0,
      0.0,
      0.0,
      0.0,
      0.0,
      0.0,
      0.0,
      0.0,
      0.0,
      0.0,
      0.0,
      0.0,
      0.0,
      0.0,
      0.0,
      0.0,
      0.0,
      0.0,
      0.0,
      0.0,
      0.0,
      0.0,
      0.0,
      0.0,
      0.0,
      0.0,
      0.0,
      0.0,
      0.0,
      0.0,
      0.0,
      0.0,
      0.0,
      0.0,
      0.0,
      0.0,
      0.0,
      0.0,
      0.0,
      0.0,
      0.0,
      0.0,
      0.0,
      0.0,
      0.0,
      0.0,
      0.0,
      0.0,
      0.0
    ]
  },
  "A/Eurasian_wigeon/Italy/22VIR12328-1/2022_14f4ee96cd": {
    "frequencies": [
      0.0,
      0.0,
      0.0,
      0.0,
      0.0,
      0.0,
      0.0,
      0.0,
      0.0,
      0.0,
      0.0,
      0.0,
      0.0,
      0.0,
      0.0,
      0.0,
      0.0,
      0.0,
      0.0,
      0.0,
      0.0,
      0.0,
      0.0,
      0.0,
      0.0,
      0.0,
      0.0,
      0.0,
      0.0,
      0.0,
      0.0,
      0.0,
      0.0,
      0.0,
      0.0,
      0.0,
      0.0,
      0.0,
      0.0,
      0.0,
      0.0,
      0.0,
      0.0,
      0.0,
      0.0,
      0.0,
      0.0,
      0.0,
      0.0,
      0.0,
      0.0,
      0.0,
      0.0,
      0.0,
      0.0,
      0.0,
      0.0,
      0.0,
      0.0,
      0.0,
      0.0,
      0.0,
      0.0,
      0.0,
      0.0,
      0.0,
      0.0,
      0.0,
      0.0,
      0.0,
      0.0
    ]
  },
  "A/Eurasian_wigeon/Italy/22VIR12556-3/2022_6b7f0d348b": {
    "frequencies": [
      0.0,
      0.0,
      0.0,
      0.0,
      0.0,
      0.0,
      0.0,
      0.0,
      0.0,
      0.0,
      0.0,
      0.0,
      0.0,
      0.0,
      0.0,
      0.0,
      0.0,
      0.0,
      0.0,
      0.0,
      0.0,
      0.0,
      0.0,
      0.0,
      0.0,
      0.0,
      0.0,
      0.0,
      0.0,
      0.0,
      0.0,
      0.0,
      0.0,
      0.0,
      0.0,
      0.0,
      0.0,
      0.0,
      0.0,
      0.0,
      0.0,
      0.0,
      0.0,
      0.0,
      0.0,
      0.0,
      0.0,
      0.0,
      0.0,
      0.0,
      0.0,
      0.0,
      0.0,
      0.0,
      0.0,
      0.0,
      0.0,
      0.0,
      0.0,
      0.0,
      0.0,
      0.0,
      0.0,
      0.0,
      0.0,
      0.0,
      0.0,
      0.0,
      0.0,
      0.0,
      0.0
    ]
  },
  "A/Eurasian_wigeon/Italy/22VIR9645-3/2022_9806bbcdba": {
    "frequencies": [
      0.0,
      0.0,
      0.0,
      0.0,
      0.0,
      0.0,
      0.0,
      0.0,
      0.0,
      0.0,
      0.0,
      0.0,
      0.0,
      0.0,
      0.0,
      0.0,
      0.0,
      0.0,
      0.0,
      0.0,
      0.0,
      0.0,
      0.0,
      0.0,
      0.0,
      0.0,
      0.0,
      0.0,
      0.0,
      0.0,
      0.0,
      0.0,
      0.0,
      0.0,
      0.0,
      0.0,
      0.0,
      0.0,
      0.0,
      0.0,
      0.0,
      0.0,
      0.0,
      0.0,
      0.0,
      0.0,
      0.0,
      0.0,
      0.0,
      0.0,
      0.0,
      0.0,
      0.0,
      0.0,
      0.0,
      0.0,
      0.0,
      0.0,
      0.0,
      0.0,
      0.0,
      0.0,
      0.0,
      0.0,
      0.0,
      0.0,
      0.0,
      0.0,
      0.0,
      0.0,
      0.0
    ]
  },
  "A/Eurasian_wigeon/Italy/24VIR10118-57/2024_4eec7fc1a9": {
    "frequencies": [
      1e-06,
      1e-06,
      1e-06,
      2e-06,
      2e-06,
      2e-06,
      3e-06,
      4e-06,
      5e-06,
      7e-06,
      1e-05,
      1.4e-05,
      2e-05,
      2.9e-05,
      4.1e-05,
      5.7e-05,
      7.9e-05,
      0.000104,
      0.000134,
      0.000166,
      0.000199,
      0.000231,
      0.00026,
      0.000286,
      0.00031,
      0.000332,
      0.000351,
      0.000369,
      0.000383,
      0.000395,
      0.000404,
      0.000414,
      0.000429,
      0.000453,
      0.000491,
      0.000546,
      0.000617,
      0.000701,
      0.000794,
      0.000887,
      0.000974,
      0.001045,
      0.001094,
      0.001114,
      0.001101,
      0.001054,
      0.000975,
      0.00087,
      0.000747,
      0.000618,
      0.000492,
      0.000378,
      0.000283,
      0.000208,
      0.000153,
      0.000114,
      8.9e-05,
      7.3e-05,
      6.4e-05,
      6e-05,
      5.8e-05,
      5.9e-05,
      6.1e-05,
      6.4e-05,
      6.8e-05,
      7.3e-05,
      7.9e-05,
      8.6e-05,
      9.3e-05,
      0.000101,
      0.000108
    ]
  },
  "A/Eurasian_wigeon/Italy/24VIR10263-35/2024_a654882467": {
    "frequencies": [
      1e-06,
      1e-06,
      1e-06,
      2e-06,
      2e-06,
      2e-06,
      3e-06,
      4e-06,
      5e-06,
      7e-06,
      1e-05,
      1.4e-05,
      2e-05,
      2.9e-05,
      4.1e-05,
      5.7e-05,
      7.9e-05,
      0.000104,
      0.000134,
      0.000166,
      0.000199,
      0.000231,
      0.00026,
      0.000286,
      0.00031,
      0.000332,
      0.000351,
      0.000369,
      0.000383,
      0.000395,
      0.000404,
      0.000414,
      0.000429,
      0.000453,
      0.000491,
      0.000546,
      0.000617,
      0.000701,
      0.000794,
      0.000887,
      0.000974,
      0.001045,
      0.001094,
      0.001114,
      0.001101,
      0.001054,
      0.000975,
      0.00087,
      0.000747,
      0.000618,
      0.000492,
      0.000378,
      0.000283,
      0.000208,
      0.000153,
      0.000114,
      8.9e-05,
      7.3e-05,
      6.4e-05,
      6e-05,
      5.8e-05,
      5.9e-05,
      6.1e-05,
      6.4e-05,
      6.8e-05,
      7.3e-05,
      7.9e-05,
      8.6e-05,
      9.3e-05,
      0.000101,
      0.000108
    ]
  },
  "A/Eurasian_wigeon/Kagoshima/4611J002/2023_9616eba95f": {
    "frequencies": [
      0.0,
      0.0,
      0.0,
      0.0,
      0.0,
      0.0,
      0.0,
      0.0,
      0.0,
      0.0,
      0.0,
      0.0,
      0.0,
      0.0,
      0.0,
      0.0,
      0.0,
      0.0,
      0.0,
      0.0,
      0.0,
      0.0,
      0.0,
      0.0,
      0.0,
      0.0,
      0.0,
      0.0,
      0.0,
      0.0,
      0.0,
      0.0,
      0.0,
      0.0,
      0.0,
      0.0,
      0.0,
      0.0,
      0.0,
      0.0,
      0.0,
      0.0,
      0.0,
      0.0,
      0.0,
      0.0,
      0.0,
      0.0,
      0.0,
      0.0,
      0.0,
      0.0,
      0.0,
      0.0,
      0.0,
      0.0,
      0.0,
      0.0,
      0.0,
      0.0,
      0.0,
      0.0,
      0.0,
      0.0,
      0.0,
      0.0,
      0.0,
      0.0,
      0.0,
      0.0,
      0.0
    ]
  },
  "A/Eurasian_wigeon/Kagoshima/KU-24-4/2024_fea48172e9": {
    "frequencies": [
      1e-06,
      1e-06,
      1e-06,
      1e-06,
      2e-06,
      2e-06,
      3e-06,
      4e-06,
      5e-06,
      7e-06,
      9e-06,
      1.3e-05,
      1.9e-05,
      2.7e-05,
      3.9e-05,
      5.5e-05,
      7.5e-05,
      0.0001,
      0.000128,
      0.000159,
      0.000191,
      0.000222,
      0.00025,
      0.000276,
      0.000299,
      0.000321,
      0.00034,
      0.000357,
      0.000371,
      0.000382,
      0.00039,
      0.000397,
      0.000406,
      0.000423,
      0.000453,
      0.0005,
      0.000562,
      0.00064,
      0.000728,
      0.000821,
      0.000911,
      0.00099,
      0.001049,
      0.001083,
      0.001086,
      0.001054,
      0.000989,
      0.000894,
      0.000779,
      0.000652,
      0.000526,
      0.000408,
      0.000308,
      0.000228,
      0.000167,
      0.000125,
      9.6e-05,
      7.8e-05,
      6.8e-05,
      6.2e-05,
      6e-05,
      6.1e-05,
      6.3e-05,
      6.6e-05,
      7e-05,
      7.6e-05,
      8.2e-05,
      8.9e-05,
      9.7e-05,
      0.000105,
      0.000113
    ]
  },
  "A/Eurasian_wigeon/Kagoshima/KU-4/2023_7ab8cd7244": {
    "frequencies": [
      0.0,
      0.0,
      0.0,
      0.0,
      0.0,
      0.0,
      0.0,
      0.0,
      0.0,
      0.0,
      0.0,
      0.0,
      0.0,
      0.0,
      0.0,
      0.0,
      0.0,
      0.0,
      0.0,
      0.0,
      0.0,
      0.0,
      0.0,
      0.0,
      0.0,
      0.0,
      0.0,
      0.0,
      0.0,
      0.0,
      0.0,
      0.0,
      0.0,
      0.0,
      0.0,
      0.0,
      0.0,
      0.0,
      0.0,
      0.0,
      0.0,
      0.0,
      0.0,
      0.0,
      0.0,
      0.0,
      0.0,
      0.0,
      0.0,
      0.0,
      0.0,
      0.0,
      0.0,
      0.0,
      0.0,
      0.0,
      0.0,
      0.0,
      0.0,
      0.0,
      0.0,
      0.0,
      0.0,
      0.0,
      0.0,
      0.0,
      0.0,
      0.0,
      0.0,
      0.0,
      0.0
    ]
  },
  "A/Eurasian_wigeon/Korea/23WS022-22/2023_e4a3955f86": {
    "frequencies": [
      0.0,
      0.0,
      0.0,
      0.0,
      0.0,
      0.0,
      0.0,
      0.0,
      0.0,
      0.0,
      0.0,
      0.0,
      0.0,
      0.0,
      0.0,
      0.0,
      0.0,
      0.0,
      0.0,
      0.0,
      0.0,
      0.0,
      0.0,
      0.0,
      0.0,
      0.0,
      0.0,
      0.0,
      0.0,
      0.0,
      0.0,
      0.0,
      0.0,
      0.0,
      0.0,
      0.0,
      0.0,
      0.0,
      0.0,
      0.0,
      0.0,
      0.0,
      0.0,
      0.0,
      0.0,
      0.0,
      0.0,
      0.0,
      0.0,
      0.0,
      0.0,
      0.0,
      0.0,
      0.0,
      0.0,
      0.0,
      0.0,
      0.0,
      0.0,
      0.0,
      0.0,
      0.0,
      0.0,
      0.0,
      0.0,
      0.0,
      0.0,
      0.0,
      0.0,
      0.0,
      0.0
    ]
  },
  "A/Eurasian_wigeon/Netherlands/1/2022_c765e91980": {
    "frequencies": [
      0.0,
      0.0,
      0.0,
      0.0,
      0.0,
      0.0,
      0.0,
      0.0,
      0.0,
      0.0,
      0.0,
      0.0,
      0.0,
      0.0,
      0.0,
      0.0,
      0.0,
      0.0,
      0.0,
      0.0,
      0.0,
      0.0,
      0.0,
      0.0,
      0.0,
      0.0,
      0.0,
      0.0,
      0.0,
      0.0,
      0.0,
      0.0,
      0.0,
      0.0,
      0.0,
      0.0,
      0.0,
      0.0,
      0.0,
      0.0,
      0.0,
      0.0,
      0.0,
      0.0,
      0.0,
      0.0,
      0.0,
      0.0,
      0.0,
      0.0,
      0.0,
      0.0,
      0.0,
      0.0,
      0.0,
      0.0,
      0.0,
      0.0,
      0.0,
      0.0,
      0.0,
      0.0,
      0.0,
      0.0,
      0.0,
      0.0,
      0.0,
      0.0,
      0.0,
      0.0,
      0.0
    ]
  },
  "A/Eurasian_wigeon/Netherlands/1/2023_56c4de38b4": {
    "frequencies": [
      0.0,
      0.0,
      0.0,
      0.0,
      0.0,
      0.0,
      0.0,
      0.0,
      0.0,
      0.0,
      0.0,
      0.0,
      0.0,
      0.0,
      0.0,
      0.0,
      0.0,
      0.0,
      0.0,
      0.0,
      0.0,
      0.0,
      0.0,
      0.0,
      0.0,
      0.0,
      0.0,
      0.0,
      0.0,
      0.0,
      0.0,
      0.0,
      0.0,
      0.0,
      0.0,
      0.0,
      0.0,
      0.0,
      0.0,
      0.0,
      0.0,
      0.0,
      0.0,
      0.0,
      0.0,
      0.0,
      0.0,
      0.0,
      0.0,
      0.0,
      0.0,
      0.0,
      0.0,
      0.0,
      0.0,
      0.0,
      0.0,
      0.0,
      0.0,
      0.0,
      0.0,
      0.0,
      0.0,
      0.0,
      0.0,
      0.0,
      0.0,
      0.0,
      0.0,
      0.0,
      0.0
    ]
  },
  "A/Eurasian_wigeon/Netherlands/2/2022_fdd049e47c": {
    "frequencies": [
      0.0,
      0.0,
      0.0,
      0.0,
      0.0,
      0.0,
      0.0,
      0.0,
      0.0,
      0.0,
      0.0,
      0.0,
      0.0,
      0.0,
      0.0,
      0.0,
      0.0,
      0.0,
      0.0,
      0.0,
      0.0,
      0.0,
      0.0,
      0.0,
      0.0,
      0.0,
      0.0,
      0.0,
      0.0,
      0.0,
      0.0,
      0.0,
      0.0,
      0.0,
      0.0,
      0.0,
      0.0,
      0.0,
      0.0,
      0.0,
      0.0,
      0.0,
      0.0,
      0.0,
      0.0,
      0.0,
      0.0,
      0.0,
      0.0,
      0.0,
      0.0,
      0.0,
      0.0,
      0.0,
      0.0,
      0.0,
      0.0,
      0.0,
      0.0,
      0.0,
      0.0,
      0.0,
      0.0,
      0.0,
      0.0,
      0.0,
      0.0,
      0.0,
      0.0,
      0.0,
      0.0
    ]
  },
  "A/Eurasian_wigeon/Netherlands/2/2023_e180c44f01": {
    "frequencies": [
      0.0,
      0.0,
      0.0,
      0.0,
      0.0,
      0.0,
      0.0,
      0.0,
      0.0,
      0.0,
      0.0,
      0.0,
      0.0,
      0.0,
      0.0,
      0.0,
      0.0,
      0.0,
      0.0,
      0.0,
      0.0,
      0.0,
      0.0,
      0.0,
      0.0,
      0.0,
      0.0,
      0.0,
      0.0,
      0.0,
      0.0,
      0.0,
      0.0,
      0.0,
      0.0,
      0.0,
      0.0,
      0.0,
      0.0,
      0.0,
      0.0,
      0.0,
      0.0,
      0.0,
      0.0,
      0.0,
      0.0,
      0.0,
      0.0,
      0.0,
      0.0,
      0.0,
      0.0,
      0.0,
      0.0,
      0.0,
      0.0,
      0.0,
      0.0,
      0.0,
      0.0,
      0.0,
      0.0,
      0.0,
      0.0,
      0.0,
      0.0,
      0.0,
      0.0,
      0.0,
      0.0
    ]
  },
  "A/Eurasian_wigeon/Netherlands/23023284-002/2023_acbcbb298a": {
    "frequencies": [
      0.0,
      0.0,
      0.0,
      0.0,
      0.0,
      0.0,
      0.0,
      0.0,
      0.0,
      0.0,
      0.0,
      0.0,
      0.0,
      0.0,
      0.0,
      0.0,
      0.0,
      0.0,
      0.0,
      0.0,
      0.0,
      0.0,
      0.0,
      0.0,
      0.0,
      0.0,
      0.0,
      0.0,
      0.0,
      0.0,
      0.0,
      0.0,
      0.0,
      0.0,
      0.0,
      0.0,
      0.0,
      0.0,
      0.0,
      0.0,
      0.0,
      0.0,
      0.0,
      0.0,
      0.0,
      0.0,
      0.0,
      0.0,
      0.0,
      0.0,
      0.0,
      0.0,
      0.0,
      0.0,
      0.0,
      0.0,
      0.0,
      0.0,
      0.0,
      0.0,
      0.0,
      0.0,
      0.0,
      0.0,
      0.0,
      0.0,
      0.0,
      0.0,
      0.0,
      0.0,
      0.0
    ]
  },
  "A/Eurasian_wigeon/Netherlands/3/2022_62506fed7d": {
    "frequencies": [
      0.0,
      0.0,
      0.0,
      0.0,
      0.0,
      0.0,
      0.0,
      0.0,
      0.0,
      0.0,
      0.0,
      0.0,
      0.0,
      0.0,
      0.0,
      0.0,
      0.0,
      0.0,
      0.0,
      0.0,
      0.0,
      0.0,
      0.0,
      0.0,
      0.0,
      0.0,
      0.0,
      0.0,
      0.0,
      0.0,
      0.0,
      0.0,
      0.0,
      0.0,
      0.0,
      0.0,
      0.0,
      0.0,
      0.0,
      0.0,
      0.0,
      0.0,
      0.0,
      0.0,
      0.0,
      0.0,
      0.0,
      0.0,
      0.0,
      0.0,
      0.0,
      0.0,
      0.0,
      0.0,
      0.0,
      0.0,
      0.0,
      0.0,
      0.0,
      0.0,
      0.0,
      0.0,
      0.0,
      0.0,
      0.0,
      0.0,
      0.0,
      0.0,
      0.0,
      0.0,
      0.0
    ]
  },
  "A/Eurasian_wigeon/Netherlands/3/2023_fc55201306": {
    "frequencies": [
      0.0,
      0.0,
      0.0,
      0.0,
      0.0,
      0.0,
      0.0,
      0.0,
      0.0,
      0.0,
      0.0,
      0.0,
      0.0,
      0.0,
      0.0,
      0.0,
      0.0,
      0.0,
      0.0,
      0.0,
      0.0,
      0.0,
      0.0,
      0.0,
      0.0,
      0.0,
      0.0,
      0.0,
      0.0,
      0.0,
      0.0,
      0.0,
      0.0,
      0.0,
      0.0,
      0.0,
      0.0,
      0.0,
      0.0,
      0.0,
      0.0,
      0.0,
      0.0,
      0.0,
      0.0,
      0.0,
      0.0,
      0.0,
      0.0,
      0.0,
      0.0,
      0.0,
      0.0,
      0.0,
      0.0,
      0.0,
      0.0,
      0.0,
      0.0,
      0.0,
      0.0,
      0.0,
      0.0,
      0.0,
      0.0,
      0.0,
      0.0,
      0.0,
      0.0,
      0.0,
      0.0
    ]
  },
  "A/Eurasian_wigeon/Netherlands/4/2022_f529cfdb51": {
    "frequencies": [
      0.0,
      0.0,
      0.0,
      0.0,
      0.0,
      0.0,
      0.0,
      0.0,
      0.0,
      0.0,
      0.0,
      0.0,
      0.0,
      0.0,
      0.0,
      0.0,
      0.0,
      0.0,
      0.0,
      0.0,
      0.0,
      0.0,
      0.0,
      0.0,
      0.0,
      0.0,
      0.0,
      0.0,
      0.0,
      0.0,
      0.0,
      0.0,
      0.0,
      0.0,
      0.0,
      0.0,
      0.0,
      0.0,
      0.0,
      0.0,
      0.0,
      0.0,
      0.0,
      0.0,
      0.0,
      0.0,
      0.0,
      0.0,
      0.0,
      0.0,
      0.0,
      0.0,
      0.0,
      0.0,
      0.0,
      0.0,
      0.0,
      0.0,
      0.0,
      0.0,
      0.0,
      0.0,
      0.0,
      0.0,
      0.0,
      0.0,
      0.0,
      0.0,
      0.0,
      0.0,
      0.0
    ]
  },
  "A/Eurasian_wigeon/Netherlands/4/2023_6b02f016a7": {
    "frequencies": [
      0.0,
      0.0,
      0.0,
      0.0,
      0.0,
      0.0,
      0.0,
      0.0,
      0.0,
      0.0,
      0.0,
      0.0,
      0.0,
      0.0,
      0.0,
      0.0,
      0.0,
      0.0,
      0.0,
      0.0,
      0.0,
      0.0,
      0.0,
      0.0,
      0.0,
      0.0,
      0.0,
      0.0,
      0.0,
      0.0,
      0.0,
      0.0,
      0.0,
      0.0,
      0.0,
      0.0,
      0.0,
      0.0,
      0.0,
      0.0,
      0.0,
      0.0,
      0.0,
      0.0,
      0.0,
      0.0,
      0.0,
      0.0,
      0.0,
      0.0,
      0.0,
      0.0,
      0.0,
      0.0,
      0.0,
      0.0,
      0.0,
      0.0,
      0.0,
      0.0,
      0.0,
      0.0,
      0.0,
      0.0,
      0.0,
      0.0,
      0.0,
      0.0,
      0.0,
      0.0,
      0.0
    ]
  },
  "A/Eurasian_wigeon/Netherlands/5/2022_c4edd39e84": {
    "frequencies": [
      0.0,
      0.0,
      0.0,
      0.0,
      0.0,
      0.0,
      0.0,
      0.0,
      0.0,
      0.0,
      0.0,
      0.0,
      0.0,
      0.0,
      0.0,
      0.0,
      0.0,
      0.0,
      0.0,
      0.0,
      0.0,
      0.0,
      0.0,
      0.0,
      0.0,
      0.0,
      0.0,
      0.0,
      0.0,
      0.0,
      0.0,
      0.0,
      0.0,
      0.0,
      0.0,
      0.0,
      0.0,
      0.0,
      0.0,
      0.0,
      0.0,
      0.0,
      0.0,
      0.0,
      0.0,
      0.0,
      0.0,
      0.0,
      0.0,
      0.0,
      0.0,
      0.0,
      0.0,
      0.0,
      0.0,
      0.0,
      0.0,
      0.0,
      0.0,
      0.0,
      0.0,
      0.0,
      0.0,
      0.0,
      0.0,
      0.0,
      0.0,
      0.0,
      0.0,
      0.0,
      0.0
    ]
  },
  "A/Eurasian_wigeon/Netherlands/5/2023_c17761f20e": {
    "frequencies": [
      0.0,
      0.0,
      0.0,
      0.0,
      0.0,
      0.0,
      0.0,
      0.0,
      0.0,
      0.0,
      0.0,
      0.0,
      0.0,
      0.0,
      0.0,
      0.0,
      0.0,
      0.0,
      0.0,
      0.0,
      0.0,
      0.0,
      0.0,
      0.0,
      0.0,
      0.0,
      0.0,
      0.0,
      0.0,
      0.0,
      0.0,
      0.0,
      0.0,
      0.0,
      0.0,
      0.0,
      0.0,
      0.0,
      0.0,
      0.0,
      0.0,
      0.0,
      0.0,
      0.0,
      0.0,
      0.0,
      0.0,
      0.0,
      0.0,
      0.0,
      0.0,
      0.0,
      0.0,
      0.0,
      0.0,
      0.0,
      0.0,
      0.0,
      0.0,
      0.0,
      0.0,
      0.0,
      0.0,
      0.0,
      0.0,
      0.0,
      0.0,
      0.0,
      0.0,
      0.0,
      0.0
    ]
  },
  "A/Eurasian_wigeon/Netherlands/6/2022_7a61cbdd76": {
    "frequencies": [
      0.0,
      0.0,
      0.0,
      0.0,
      0.0,
      0.0,
      0.0,
      0.0,
      0.0,
      0.0,
      0.0,
      0.0,
      0.0,
      0.0,
      0.0,
      0.0,
      0.0,
      0.0,
      0.0,
      0.0,
      0.0,
      0.0,
      0.0,
      0.0,
      0.0,
      0.0,
      0.0,
      0.0,
      0.0,
      0.0,
      0.0,
      0.0,
      0.0,
      0.0,
      0.0,
      0.0,
      0.0,
      0.0,
      0.0,
      0.0,
      0.0,
      0.0,
      0.0,
      0.0,
      0.0,
      0.0,
      0.0,
      0.0,
      0.0,
      0.0,
      0.0,
      0.0,
      0.0,
      0.0,
      0.0,
      0.0,
      0.0,
      0.0,
      0.0,
      0.0,
      0.0,
      0.0,
      0.0,
      0.0,
      0.0,
      0.0,
      0.0,
      0.0,
      0.0,
      0.0,
      0.0
    ]
  },
  "A/Eurasian_wigeon/Netherlands/6/2023_839df42a36": {
    "frequencies": [
      0.0,
      0.0,
      0.0,
      0.0,
      0.0,
      0.0,
      0.0,
      0.0,
      0.0,
      0.0,
      0.0,
      0.0,
      0.0,
      0.0,
      0.0,
      0.0,
      0.0,
      0.0,
      0.0,
      0.0,
      0.0,
      0.0,
      0.0,
      0.0,
      0.0,
      0.0,
      0.0,
      0.0,
      0.0,
      0.0,
      0.0,
      0.0,
      0.0,
      0.0,
      0.0,
      0.0,
      0.0,
      0.0,
      0.0,
      0.0,
      0.0,
      0.0,
      0.0,
      0.0,
      0.0,
      0.0,
      0.0,
      0.0,
      0.0,
      0.0,
      0.0,
      0.0,
      0.0,
      0.0,
      0.0,
      0.0,
      0.0,
      0.0,
      0.0,
      0.0,
      0.0,
      0.0,
      0.0,
      0.0,
      0.0,
      0.0,
      0.0,
      0.0,
      0.0,
      0.0,
      0.0
    ]
  },
  "A/Eurasian_wigeon/Netherlands/7/2020_50892d38b0": {
    "frequencies": [
      0.0,
      0.0,
      0.0,
      0.0,
      0.0,
      0.0,
      0.0,
      0.0,
      0.0,
      0.0,
      0.0,
      0.0,
      0.0,
      0.0,
      0.0,
      0.0,
      0.0,
      0.0,
      0.0,
      0.0,
      0.0,
      0.0,
      0.0,
      0.0,
      0.0,
      0.0,
      0.0,
      0.0,
      0.0,
      0.0,
      0.0,
      0.0,
      0.0,
      0.0,
      0.0,
      0.0,
      0.0,
      0.0,
      0.0,
      0.0,
      0.0,
      0.0,
      0.0,
      0.0,
      0.0,
      0.0,
      0.0,
      0.0,
      0.0,
      0.0,
      0.0,
      0.0,
      0.0,
      0.0,
      0.0,
      0.0,
      0.0,
      0.0,
      0.0,
      0.0,
      0.0,
      0.0,
      0.0,
      0.0,
      0.0,
      0.0,
      0.0,
      0.0,
      0.0,
      0.0,
      0.0
    ]
  },
  "A/Eurasian_wigeon/Netherlands/7/2023_34ece38a60": {
    "frequencies": [
      0.0,
      0.0,
      0.0,
      0.0,
      0.0,
      0.0,
      0.0,
      0.0,
      0.0,
      0.0,
      0.0,
      0.0,
      0.0,
      0.0,
      0.0,
      0.0,
      0.0,
      0.0,
      0.0,
      0.0,
      0.0,
      0.0,
      0.0,
      0.0,
      0.0,
      0.0,
      0.0,
      0.0,
      0.0,
      0.0,
      0.0,
      0.0,
      0.0,
      0.0,
      0.0,
      0.0,
      0.0,
      0.0,
      0.0,
      0.0,
      0.0,
      0.0,
      0.0,
      0.0,
      0.0,
      0.0,
      0.0,
      0.0,
      0.0,
      0.0,
      0.0,
      0.0,
      0.0,
      0.0,
      0.0,
      0.0,
      0.0,
      0.0,
      0.0,
      0.0,
      0.0,
      0.0,
      0.0,
      0.0,
      0.0,
      0.0,
      0.0,
      0.0,
      0.0,
      0.0,
      0.0
    ]
  },
  "A/Eurasian_wigeon/Netherlands/8/2023_426929dffb": {
    "frequencies": [
      0.0,
      0.0,
      0.0,
      0.0,
      0.0,
      0.0,
      0.0,
      0.0,
      0.0,
      0.0,
      0.0,
      0.0,
      0.0,
      0.0,
      0.0,
      0.0,
      0.0,
      0.0,
      0.0,
      0.0,
      0.0,
      0.0,
      0.0,
      0.0,
      0.0,
      0.0,
      0.0,
      0.0,
      0.0,
      0.0,
      0.0,
      0.0,
      0.0,
      0.0,
      0.0,
      0.0,
      0.0,
      0.0,
      0.0,
      0.0,
      0.0,
      0.0,
      0.0,
      0.0,
      0.0,
      0.0,
      0.0,
      0.0,
      0.0,
      0.0,
      0.0,
      0.0,
      0.0,
      0.0,
      0.0,
      0.0,
      0.0,
      0.0,
      0.0,
      0.0,
      0.0,
      0.0,
      0.0,
      0.0,
      0.0,
      0.0,
      0.0,
      0.0,
      0.0,
      0.0,
      0.0
    ]
  },
  "A/Eurasian_wigeon/Netherlands/9/2023_c829471863": {
    "frequencies": [
      0.0,
      0.0,
      0.0,
      0.0,
      0.0,
      0.0,
      0.0,
      0.0,
      0.0,
      0.0,
      0.0,
      0.0,
      0.0,
      0.0,
      0.0,
      0.0,
      0.0,
      0.0,
      0.0,
      0.0,
      0.0,
      0.0,
      0.0,
      0.0,
      0.0,
      0.0,
      0.0,
      0.0,
      0.0,
      0.0,
      0.0,
      0.0,
      0.0,
      0.0,
      0.0,
      0.0,
      0.0,
      0.0,
      0.0,
      0.0,
      0.0,
      0.0,
      0.0,
      0.0,
      0.0,
      0.0,
      0.0,
      0.0,
      0.0,
      0.0,
      0.0,
      0.0,
      0.0,
      0.0,
      0.0,
      0.0,
      0.0,
      0.0,
      0.0,
      0.0,
      0.0,
      0.0,
      0.0,
      0.0,
      0.0,
      0.0,
      0.0,
      0.0,
      0.0,
      0.0,
      0.0
    ]
  },
  "A/European_Herring_Gull/Sweden/SVA211116SZ0432/FB004518_7d856b11fa": {
    "frequencies": [
      0.0,
      0.0,
      0.0,
      0.0,
      0.0,
      0.0,
      0.0,
      0.0,
      0.0,
      0.0,
      0.0,
      0.0,
      0.0,
      0.0,
      0.0,
      0.0,
      0.0,
      0.0,
      0.0,
      0.0,
      0.0,
      0.0,
      0.0,
      0.0,
      0.0,
      0.0,
      0.0,
      0.0,
      0.0,
      0.0,
      0.0,
      0.0,
      0.0,
      0.0,
      0.0,
      0.0,
      0.0,
      0.0,
      0.0,
      0.0,
      0.0,
      0.0,
      0.0,
      0.0,
      0.0,
      0.0,
      0.0,
      0.0,
      0.0,
      0.0,
      0.0,
      0.0,
      0.0,
      0.0,
      0.0,
      0.0,
      0.0,
      0.0,
      0.0,
      0.0,
      0.0,
      0.0,
      0.0,
      0.0,
      0.0,
      0.0,
      0.0,
      0.0,
      0.0,
      0.0,
      0.0
    ]
  },
  "A/European_Herring_Gull/Sweden/SVA240116SZ0354/FB000121_980e4e9075": {
    "frequencies": [
      0.0,
      0.0,
      0.0,
      0.0,
      0.0,
      0.0,
      0.0,
      0.0,
      0.0,
      0.0,
      0.0,
      0.0,
      0.0,
      0.0,
      0.0,
      0.0,
      0.0,
      0.0,
      0.0,
      0.0,
      0.0,
      0.0,
      0.0,
      0.0,
      0.0,
      0.0,
      0.0,
      0.0,
      0.0,
      0.0,
      0.0,
      0.0,
      0.0,
      0.0,
      0.0,
      0.0,
      0.0,
      0.0,
      0.0,
      0.0,
      0.0,
      0.0,
      0.0,
      0.0,
      0.0,
      0.0,
      0.0,
      0.0,
      0.0,
      0.0,
      0.0,
      0.0,
      0.0,
      0.0,
      0.0,
      0.0,
      0.0,
      0.0,
      0.0,
      0.0,
      0.0,
      0.0,
      0.0,
      0.0,
      0.0,
      0.0,
      0.0,
      0.0,
      0.0,
      0.0,
      0.0
    ]
  },
  "A/European_herring_gull/Bulgaria/222_21VIR4270-1/2021_b599b87a2b": {
    "frequencies": [
      0.0,
      0.0,
      0.0,
      0.0,
      0.0,
      0.0,
      0.0,
      0.0,
      0.0,
      0.0,
      0.0,
      0.0,
      0.0,
      0.0,
      0.0,
      0.0,
      0.0,
      0.0,
      0.0,
      0.0,
      0.0,
      0.0,
      0.0,
      0.0,
      0.0,
      0.0,
      0.0,
      0.0,
      0.0,
      0.0,
      0.0,
      0.0,
      0.0,
      0.0,
      0.0,
      0.0,
      0.0,
      0.0,
      0.0,
      0.0,
      0.0,
      0.0,
      0.0,
      0.0,
      0.0,
      0.0,
      0.0,
      0.0,
      0.0,
      0.0,
      0.0,
      0.0,
      0.0,
      0.0,
      0.0,
      0.0,
      0.0,
      0.0,
      0.0,
      0.0,
      0.0,
      0.0,
      0.0,
      0.0,
      0.0,
      0.0,
      0.0,
      0.0,
      0.0,
      0.0,
      0.0
    ]
  },
  "A/European_herring_gull/Italy/24VIR10361-2/2024_1d806586ca": {
    "frequencies": [
      2e-06,
      2e-06,
      2e-06,
      2e-06,
      3e-06,
      3e-06,
      4e-06,
      5e-06,
      7e-06,
      1e-05,
      1.4e-05,
      1.9e-05,
      2.7e-05,
      3.9e-05,
      5.4e-05,
      7.5e-05,
      0.000102,
      0.000134,
      0.000171,
      0.00021,
      0.000249,
      0.000285,
      0.000318,
      0.000348,
      0.000374,
      0.000397,
      0.000418,
      0.000439,
      0.00046,
      0.000483,
      0.000514,
      0.000557,
      0.000616,
      0.000696,
      0.000793,
      0.000904,
      0.001018,
      0.001126,
      0.001217,
      0.001284,
      0.001319,
      0.001319,
      0.001282,
      0.001209,
      0.001107,
      0.000981,
      0.000842,
      0.000696,
      0.000557,
      0.000431,
      0.000323,
      0.000237,
      0.000172,
      0.000125,
      9.4e-05,
      7.4e-05,
      6.1e-05,
      5.4e-05,
      5e-05,
      4.9e-05,
      4.8e-05,
      4.9e-05,
      5.1e-05,
      5.3e-05,
      5.6e-05,
      6e-05,
      6.5e-05,
      7e-05,
      7.5e-05,
      8e-05,
      8.5e-05
    ]
  },
  "A/European_herring_gull/Italy/24VIR9146-2/2024_9f3562125b": {
    "frequencies": [
      4e-06,
      4e-06,
      5e-06,
      5e-06,
      6e-06,
      8e-06,
      9e-06,
      1.2e-05,
      1.6e-05,
      2.1e-05,
      2.8e-05,
      3.9e-05,
      5.4e-05,
      7.5e-05,
      0.000103,
      0.000139,
      0.000184,
      0.000237,
      0.000294,
      0.000353,
      0.00041,
      0.000461,
      0.000505,
      0.000546,
      0.000587,
      0.000637,
      0.000706,
      0.000809,
      0.000961,
      0.001175,
      0.001455,
      0.001786,
      0.002125,
      0.002422,
      0.002626,
      0.002708,
      0.002664,
      0.002512,
      0.002279,
      0.001996,
      0.001693,
      0.001394,
      0.001116,
      0.000867,
      0.000657,
      0.000486,
      0.000352,
      0.00025,
      0.000177,
      0.000127,
      9.3e-05,
      7e-05,
      5.6e-05,
      4.7e-05,
      4.1e-05,
      3.7e-05,
      3.5e-05,
      3.3e-05,
      3.2e-05,
      3.1e-05,
      3.1e-05,
      3.1e-05,
      3.1e-05,
      3.2e-05,
      3.3e-05,
      3.5e-05,
      3.6e-05,
      3.8e-05,
      4e-05,
      4.2e-05,
      4.3e-05
    ]
  },
  "A/European_herring_gull/Leningrad_Region/RII-WD304/2023_8cadd4fc5b": {
    "frequencies": [
      0.0,
      0.0,
      0.0,
      0.0,
      0.0,
      0.0,
      0.0,
      0.0,
      0.0,
      0.0,
      0.0,
      0.0,
      0.0,
      0.0,
      0.0,
      0.0,
      0.0,
      0.0,
      0.0,
      0.0,
      0.0,
      0.0,
      0.0,
      0.0,
      0.0,
      0.0,
      0.0,
      0.0,
      0.0,
      0.0,
      0.0,
      0.0,
      0.0,
      0.0,
      0.0,
      0.0,
      0.0,
      0.0,
      0.0,
      0.0,
      0.0,
      0.0,
      0.0,
      0.0,
      0.0,
      0.0,
      0.0,
      0.0,
      0.0,
      0.0,
      0.0,
      0.0,
      0.0,
      0.0,
      0.0,
      0.0,
      0.0,
      0.0,
      0.0,
      0.0,
      0.0,
      0.0,
      0.0,
      0.0,
      0.0,
      0.0,
      0.0,
      0.0,
      0.0,
      0.0,
      0.0
    ]
  },
  "A/European_herring_gull/Leningrad_Region/RII-WD308/2023_cdb8221315": {
    "frequencies": [
      0.0,
      0.0,
      0.0,
      0.0,
      0.0,
      0.0,
      0.0,
      0.0,
      0.0,
      0.0,
      0.0,
      0.0,
      0.0,
      0.0,
      0.0,
      0.0,
      0.0,
      0.0,
      0.0,
      0.0,
      0.0,
      0.0,
      0.0,
      0.0,
      0.0,
      0.0,
      0.0,
      0.0,
      0.0,
      0.0,
      0.0,
      0.0,
      0.0,
      0.0,
      0.0,
      0.0,
      0.0,
      0.0,
      0.0,
      0.0,
      0.0,
      0.0,
      0.0,
      0.0,
      0.0,
      0.0,
      0.0,
      0.0,
      0.0,
      0.0,
      0.0,
      0.0,
      0.0,
      0.0,
      0.0,
      0.0,
      0.0,
      0.0,
      0.0,
      0.0,
      0.0,
      0.0,
      0.0,
      0.0,
      0.0,
      0.0,
      0.0,
      0.0,
      0.0,
      0.0,
      0.0
    ]
  },
  "A/European_herring_gull/Leningrad_Region/RII-WD312/2023_df021b4930": {
    "frequencies": [
      0.0,
      0.0,
      0.0,
      0.0,
      0.0,
      0.0,
      0.0,
      0.0,
      0.0,
      0.0,
      0.0,
      0.0,
      0.0,
      0.0,
      0.0,
      0.0,
      0.0,
      0.0,
      0.0,
      0.0,
      0.0,
      0.0,
      0.0,
      0.0,
      0.0,
      0.0,
      0.0,
      0.0,
      0.0,
      0.0,
      0.0,
      0.0,
      0.0,
      0.0,
      0.0,
      0.0,
      0.0,
      0.0,
      0.0,
      0.0,
      0.0,
      0.0,
      0.0,
      0.0,
      0.0,
      0.0,
      0.0,
      0.0,
      0.0,
      0.0,
      0.0,
      0.0,
      0.0,
      0.0,
      0.0,
      0.0,
      0.0,
      0.0,
      0.0,
      0.0,
      0.0,
      0.0,
      0.0,
      0.0,
      0.0,
      0.0,
      0.0,
      0.0,
      0.0,
      0.0,
      0.0
    ]
  },
  "A/European_herring_gull/Leningrad_Region/RII-WD385/2023_ebd2e254c8": {
    "frequencies": [
      0.0,
      0.0,
      0.0,
      0.0,
      0.0,
      0.0,
      0.0,
      0.0,
      0.0,
      0.0,
      0.0,
      0.0,
      0.0,
      0.0,
      0.0,
      0.0,
      0.0,
      0.0,
      0.0,
      0.0,
      0.0,
      0.0,
      0.0,
      0.0,
      0.0,
      0.0,
      0.0,
      0.0,
      0.0,
      0.0,
      0.0,
      0.0,
      0.0,
      0.0,
      0.0,
      0.0,
      0.0,
      0.0,
      0.0,
      0.0,
      0.0,
      0.0,
      0.0,
      0.0,
      0.0,
      0.0,
      0.0,
      0.0,
      0.0,
      0.0,
      0.0,
      0.0,
      0.0,
      0.0,
      0.0,
      0.0,
      0.0,
      0.0,
      0.0,
      0.0,
      0.0,
      0.0,
      0.0,
      0.0,
      0.0,
      0.0,
      0.0,
      0.0,
      0.0,
      0.0,
      0.0
    ]
  },
  "A/European_herring_gull/Leningrad_Region/RII-WD392/2023_4544c1f07b": {
    "frequencies": [
      0.0,
      0.0,
      0.0,
      0.0,
      0.0,
      0.0,
      0.0,
      0.0,
      0.0,
      0.0,
      0.0,
      0.0,
      0.0,
      0.0,
      0.0,
      0.0,
      0.0,
      0.0,
      0.0,
      0.0,
      0.0,
      0.0,
      0.0,
      0.0,
      0.0,
      0.0,
      0.0,
      0.0,
      0.0,
      0.0,
      0.0,
      0.0,
      0.0,
      0.0,
      0.0,
      0.0,
      0.0,
      0.0,
      0.0,
      0.0,
      0.0,
      0.0,
      0.0,
      0.0,
      0.0,
      0.0,
      0.0,
      0.0,
      0.0,
      0.0,
      0.0,
      0.0,
      0.0,
      0.0,
      0.0,
      0.0,
      0.0,
      0.0,
      0.0,
      0.0,
      0.0,
      0.0,
      0.0,
      0.0,
      0.0,
      0.0,
      0.0,
      0.0,
      0.0,
      0.0,
      0.0
    ]
  },
  "A/European_herring_gull/Leningrad_Region/RII-WD392S/2023_8688734a43": {
    "frequencies": [
      0.0,
      0.0,
      0.0,
      0.0,
      0.0,
      0.0,
      0.0,
      0.0,
      0.0,
      0.0,
      0.0,
      0.0,
      0.0,
      0.0,
      0.0,
      0.0,
      0.0,
      0.0,
      0.0,
      0.0,
      0.0,
      0.0,
      0.0,
      0.0,
      0.0,
      0.0,
      0.0,
      0.0,
      0.0,
      0.0,
      0.0,
      0.0,
      0.0,
      0.0,
      0.0,
      0.0,
      0.0,
      0.0,
      0.0,
      0.0,
      0.0,
      0.0,
      0.0,
      0.0,
      0.0,
      0.0,
      0.0,
      0.0,
      0.0,
      0.0,
      0.0,
      0.0,
      0.0,
      0.0,
      0.0,
      0.0,
      0.0,
      0.0,
      0.0,
      0.0,
      0.0,
      0.0,
      0.0,
      0.0,
      0.0,
      0.0,
      0.0,
      0.0,
      0.0,
      0.0,
      0.0
    ]
  },
  "A/European_herring_gull/Leningrad_Region/RII-WD404/2023_adde607ba3": {
    "frequencies": [
      0.0,
      0.0,
      0.0,
      0.0,
      0.0,
      0.0,
      0.0,
      0.0,
      0.0,
      0.0,
      0.0,
      0.0,
      0.0,
      0.0,
      0.0,
      0.0,
      0.0,
      0.0,
      0.0,
      0.0,
      0.0,
      0.0,
      0.0,
      0.0,
      0.0,
      0.0,
      0.0,
      0.0,
      0.0,
      0.0,
      0.0,
      0.0,
      0.0,
      0.0,
      0.0,
      0.0,
      0.0,
      0.0,
      0.0,
      0.0,
      0.0,
      0.0,
      0.0,
      0.0,
      0.0,
      0.0,
      0.0,
      0.0,
      0.0,
      0.0,
      0.0,
      0.0,
      0.0,
      0.0,
      0.0,
      0.0,
      0.0,
      0.0,
      0.0,
      0.0,
      0.0,
      0.0,
      0.0,
      0.0,
      0.0,
      0.0,
      0.0,
      0.0,
      0.0,
      0.0,
      0.0
    ]
  },
  "A/European_herring_gull/Leningrad_Region/RII-WD437/2023_4dd04fc6f7": {
    "frequencies": [
      0.0,
      0.0,
      0.0,
      0.0,
      0.0,
      0.0,
      0.0,
      0.0,
      0.0,
      0.0,
      0.0,
      0.0,
      0.0,
      0.0,
      0.0,
      0.0,
      0.0,
      0.0,
      0.0,
      0.0,
      0.0,
      0.0,
      0.0,
      0.0,
      0.0,
      0.0,
      0.0,
      0.0,
      0.0,
      0.0,
      0.0,
      0.0,
      0.0,
      0.0,
      0.0,
      0.0,
      0.0,
      0.0,
      0.0,
      0.0,
      0.0,
      0.0,
      0.0,
      0.0,
      0.0,
      0.0,
      0.0,
      0.0,
      0.0,
      0.0,
      0.0,
      0.0,
      0.0,
      0.0,
      0.0,
      0.0,
      0.0,
      0.0,
      0.0,
      0.0,
      0.0,
      0.0,
      0.0,
      0.0,
      0.0,
      0.0,
      0.0,
      0.0,
      0.0,
      0.0,
      0.0
    ]
  },
  "A/European_herring_gull/Leningrad_Region/RII-WD460/2023_615cb76910": {
    "frequencies": [
      0.0,
      0.0,
      0.0,
      0.0,
      0.0,
      0.0,
      0.0,
      0.0,
      0.0,
      0.0,
      0.0,
      0.0,
      0.0,
      0.0,
      0.0,
      0.0,
      0.0,
      0.0,
      0.0,
      0.0,
      0.0,
      0.0,
      0.0,
      0.0,
      0.0,
      0.0,
      0.0,
      0.0,
      0.0,
      0.0,
      0.0,
      0.0,
      0.0,
      0.0,
      0.0,
      0.0,
      0.0,
      0.0,
      0.0,
      0.0,
      0.0,
      0.0,
      0.0,
      0.0,
      0.0,
      0.0,
      0.0,
      0.0,
      0.0,
      0.0,
      0.0,
      0.0,
      0.0,
      0.0,
      0.0,
      0.0,
      0.0,
      0.0,
      0.0,
      0.0,
      0.0,
      0.0,
      0.0,
      0.0,
      0.0,
      0.0,
      0.0,
      0.0,
      0.0,
      0.0,
      0.0
    ]
  },
  "A/European_herring_gull/Leningrad_Region/RII-WD477/2023_39685c0dc5": {
    "frequencies": [
      0.0,
      0.0,
      0.0,
      0.0,
      0.0,
      0.0,
      0.0,
      0.0,
      0.0,
      0.0,
      0.0,
      0.0,
      0.0,
      0.0,
      0.0,
      0.0,
      0.0,
      0.0,
      0.0,
      0.0,
      0.0,
      0.0,
      0.0,
      0.0,
      0.0,
      0.0,
      0.0,
      0.0,
      0.0,
      0.0,
      0.0,
      0.0,
      0.0,
      0.0,
      0.0,
      0.0,
      0.0,
      0.0,
      0.0,
      0.0,
      0.0,
      0.0,
      0.0,
      0.0,
      0.0,
      0.0,
      0.0,
      0.0,
      0.0,
      0.0,
      0.0,
      0.0,
      0.0,
      0.0,
      0.0,
      0.0,
      0.0,
      0.0,
      0.0,
      0.0,
      0.0,
      0.0,
      0.0,
      0.0,
      0.0,
      0.0,
      0.0,
      0.0,
      0.0,
      0.0,
      0.0
    ]
  },
  "A/European_herring_gull/Leningrad_Region/RII-WD478S/2023_5d2559c671": {
    "frequencies": [
      0.0,
      0.0,
      0.0,
      0.0,
      0.0,
      0.0,
      0.0,
      0.0,
      0.0,
      0.0,
      0.0,
      0.0,
      0.0,
      0.0,
      0.0,
      0.0,
      0.0,
      0.0,
      0.0,
      0.0,
      0.0,
      0.0,
      0.0,
      0.0,
      0.0,
      0.0,
      0.0,
      0.0,
      0.0,
      0.0,
      0.0,
      0.0,
      0.0,
      0.0,
      0.0,
      0.0,
      0.0,
      0.0,
      0.0,
      0.0,
      0.0,
      0.0,
      0.0,
      0.0,
      0.0,
      0.0,
      0.0,
      0.0,
      0.0,
      0.0,
      0.0,
      0.0,
      0.0,
      0.0,
      0.0,
      0.0,
      0.0,
      0.0,
      0.0,
      0.0,
      0.0,
      0.0,
      0.0,
      0.0,
      0.0,
      0.0,
      0.0,
      0.0,
      0.0,
      0.0,
      0.0
    ]
  },
  "A/European_herring_gull/Leningrad_Region/RII-WD485/2023_da297a9a51": {
    "frequencies": [
      0.0,
      0.0,
      0.0,
      0.0,
      0.0,
      0.0,
      0.0,
      0.0,
      0.0,
      0.0,
      0.0,
      0.0,
      0.0,
      0.0,
      0.0,
      0.0,
      0.0,
      0.0,
      0.0,
      0.0,
      0.0,
      0.0,
      0.0,
      0.0,
      0.0,
      0.0,
      0.0,
      0.0,
      0.0,
      0.0,
      0.0,
      0.0,
      0.0,
      0.0,
      0.0,
      0.0,
      0.0,
      0.0,
      0.0,
      0.0,
      0.0,
      0.0,
      0.0,
      0.0,
      0.0,
      0.0,
      0.0,
      0.0,
      0.0,
      0.0,
      0.0,
      0.0,
      0.0,
      0.0,
      0.0,
      0.0,
      0.0,
      0.0,
      0.0,
      0.0,
      0.0,
      0.0,
      0.0,
      0.0,
      0.0,
      0.0,
      0.0,
      0.0,
      0.0,
      0.0,
      0.0
    ]
  },
  "A/European_herring_gull/Leningrad_Region/RII-WD485S/2023_f50738c0be": {
    "frequencies": [
      0.0,
      0.0,
      0.0,
      0.0,
      0.0,
      0.0,
      0.0,
      0.0,
      0.0,
      0.0,
      0.0,
      0.0,
      0.0,
      0.0,
      0.0,
      0.0,
      0.0,
      0.0,
      0.0,
      0.0,
      0.0,
      0.0,
      0.0,
      0.0,
      0.0,
      0.0,
      0.0,
      0.0,
      0.0,
      0.0,
      0.0,
      0.0,
      0.0,
      0.0,
      0.0,
      0.0,
      0.0,
      0.0,
      0.0,
      0.0,
      0.0,
      0.0,
      0.0,
      0.0,
      0.0,
      0.0,
      0.0,
      0.0,
      0.0,
      0.0,
      0.0,
      0.0,
      0.0,
      0.0,
      0.0,
      0.0,
      0.0,
      0.0,
      0.0,
      0.0,
      0.0,
      0.0,
      0.0,
      0.0,
      0.0,
      0.0,
      0.0,
      0.0,
      0.0,
      0.0,
      0.0
    ]
  },
  "A/European_herring_gull/Leningrad_Region/RII-WD492/2023_c6e1898feb": {
    "frequencies": [
      0.0,
      0.0,
      0.0,
      0.0,
      0.0,
      0.0,
      0.0,
      0.0,
      0.0,
      0.0,
      0.0,
      0.0,
      0.0,
      0.0,
      0.0,
      0.0,
      0.0,
      0.0,
      0.0,
      0.0,
      0.0,
      0.0,
      0.0,
      0.0,
      0.0,
      0.0,
      0.0,
      0.0,
      0.0,
      0.0,
      0.0,
      0.0,
      0.0,
      0.0,
      0.0,
      0.0,
      0.0,
      0.0,
      0.0,
      0.0,
      0.0,
      0.0,
      0.0,
      0.0,
      0.0,
      0.0,
      0.0,
      0.0,
      0.0,
      0.0,
      0.0,
      0.0,
      0.0,
      0.0,
      0.0,
      0.0,
      0.0,
      0.0,
      0.0,
      0.0,
      0.0,
      0.0,
      0.0,
      0.0,
      0.0,
      0.0,
      0.0,
      0.0,
      0.0,
      0.0,
      0.0
    ]
  },
  "A/European_herring_gull/Leningrad_Region/RII-WD493S/2023_6b5792e5fd": {
    "frequencies": [
      0.0,
      0.0,
      0.0,
      0.0,
      0.0,
      0.0,
      0.0,
      0.0,
      0.0,
      0.0,
      0.0,
      0.0,
      0.0,
      0.0,
      0.0,
      0.0,
      0.0,
      0.0,
      0.0,
      0.0,
      0.0,
      0.0,
      0.0,
      0.0,
      0.0,
      0.0,
      0.0,
      0.0,
      0.0,
      0.0,
      0.0,
      0.0,
      0.0,
      0.0,
      0.0,
      0.0,
      0.0,
      0.0,
      0.0,
      0.0,
      0.0,
      0.0,
      0.0,
      0.0,
      0.0,
      0.0,
      0.0,
      0.0,
      0.0,
      0.0,
      0.0,
      0.0,
      0.0,
      0.0,
      0.0,
      0.0,
      0.0,
      0.0,
      0.0,
      0.0,
      0.0,
      0.0,
      0.0,
      0.0,
      0.0,
      0.0,
      0.0,
      0.0,
      0.0,
      0.0,
      0.0
    ]
  },
  "A/European_herring_gull/Leningrad_Region/RII-WD567/2023_a2b552c061": {
    "frequencies": [
      0.0,
      0.0,
      0.0,
      0.0,
      0.0,
      0.0,
      0.0,
      0.0,
      0.0,
      0.0,
      0.0,
      0.0,
      0.0,
      0.0,
      0.0,
      0.0,
      0.0,
      0.0,
      0.0,
      0.0,
      0.0,
      0.0,
      0.0,
      0.0,
      0.0,
      0.0,
      0.0,
      0.0,
      0.0,
      0.0,
      0.0,
      0.0,
      0.0,
      0.0,
      0.0,
      0.0,
      0.0,
      0.0,
      0.0,
      0.0,
      0.0,
      0.0,
      0.0,
      0.0,
      0.0,
      0.0,
      0.0,
      0.0,
      0.0,
      0.0,
      0.0,
      0.0,
      0.0,
      0.0,
      0.0,
      0.0,
      0.0,
      0.0,
      0.0,
      0.0,
      0.0,
      0.0,
      0.0,
      0.0,
      0.0,
      0.0,
      0.0,
      0.0,
      0.0,
      0.0,
      0.0
    ]
  },
  "A/European_herring_gull/Leningrad_Region/RII-WD568/2023_43b68b199e": {
    "frequencies": [
      0.0,
      0.0,
      0.0,
      0.0,
      0.0,
      0.0,
      0.0,
      0.0,
      0.0,
      0.0,
      0.0,
      0.0,
      0.0,
      0.0,
      0.0,
      0.0,
      0.0,
      0.0,
      0.0,
      0.0,
      0.0,
      0.0,
      0.0,
      0.0,
      0.0,
      0.0,
      0.0,
      0.0,
      0.0,
      0.0,
      0.0,
      0.0,
      0.0,
      0.0,
      0.0,
      0.0,
      0.0,
      0.0,
      0.0,
      0.0,
      0.0,
      0.0,
      0.0,
      0.0,
      0.0,
      0.0,
      0.0,
      0.0,
      0.0,
      0.0,
      0.0,
      0.0,
      0.0,
      0.0,
      0.0,
      0.0,
      0.0,
      0.0,
      0.0,
      0.0,
      0.0,
      0.0,
      0.0,
      0.0,
      0.0,
      0.0,
      0.0,
      0.0,
      0.0,
      0.0,
      0.0
    ]
  },
  "A/European_herring_gull/Netherlands/1/2023_c4c82e0c94": {
    "frequencies": [
      0.0,
      0.0,
      0.0,
      0.0,
      0.0,
      0.0,
      0.0,
      0.0,
      0.0,
      0.0,
      0.0,
      0.0,
      0.0,
      0.0,
      0.0,
      0.0,
      0.0,
      0.0,
      0.0,
      0.0,
      0.0,
      0.0,
      0.0,
      0.0,
      0.0,
      0.0,
      0.0,
      0.0,
      0.0,
      0.0,
      0.0,
      0.0,
      0.0,
      0.0,
      0.0,
      0.0,
      0.0,
      0.0,
      0.0,
      0.0,
      0.0,
      0.0,
      0.0,
      0.0,
      0.0,
      0.0,
      0.0,
      0.0,
      0.0,
      0.0,
      0.0,
      0.0,
      0.0,
      0.0,
      0.0,
      0.0,
      0.0,
      0.0,
      0.0,
      0.0,
      0.0,
      0.0,
      0.0,
      0.0,
      0.0,
      0.0,
      0.0,
      0.0,
      0.0,
      0.0,
      0.0
    ]
  },
  "A/European_herring_gull/Netherlands/1/2024_b3473b78b1": {
    "frequencies": [
      7.7e-05,
      7.5e-05,
      7.6e-05,
      7.8e-05,
      8.3e-05,
      9.2e-05,
      0.000104,
      0.000122,
      0.000149,
      0.00019,
      0.000256,
      0.000364,
      0.000551,
      0.00087,
      0.001408,
      0.002274,
      0.003589,
      0.005399,
      0.007649,
      0.01011,
      0.012427,
      0.014178,
      0.015088,
      0.015048,
      0.014136,
      0.012557,
      0.010573,
      0.008437,
      0.006395,
      0.0046,
      0.003144,
      0.002046,
      0.001287,
      0.000794,
      0.000491,
      0.000311,
      0.000205,
      0.000142,
      0.000102,
      7.6e-05,
      5.8e-05,
      4.6e-05,
      3.6e-05,
      2.9e-05,
      2.4e-05,
      2e-05,
      1.7e-05,
      1.4e-05,
      1.2e-05,
      1e-05,
      9e-06,
      7e-06,
      6e-06,
      5e-06,
      4e-06,
      4e-06,
      3e-06,
      3e-06,
      3e-06,
      2e-06,
      2e-06,
      2e-06,
      2e-06,
      2e-06,
      1e-06,
      1e-06,
      1e-06,
      1e-06,
      1e-06,
      1e-06,
      1e-06
    ]
  },
  "A/European_herring_gull/Netherlands/1/2025_d67067b127": {
    "frequencies": [
      0.0,
      0.0,
      0.0,
      0.0,
      0.0,
      0.0,
      0.0,
      0.0,
      0.0,
      0.0,
      1e-06,
      1e-06,
      2e-06,
      2e-06,
      4e-06,
      5e-06,
      8e-06,
      1.1e-05,
      1.5e-05,
      2e-05,
      2.6e-05,
      3.2e-05,
      3.8e-05,
      4.5e-05,
      5.2e-05,
      6e-05,
      6.8e-05,
      7.6e-05,
      8.3e-05,
      9e-05,
      9.5e-05,
      9.8e-05,
      9.9e-05,
      9.6e-05,
      9.2e-05,
      8.6e-05,
      8e-05,
      7.4e-05,
      6.9e-05,
      6.5e-05,
      6.2e-05,
      6.1e-05,
      6.2e-05,
      6.6e-05,
      7.5e-05,
      9e-05,
      0.000114,
      0.00015,
      0.000203,
      0.000274,
      0.000364,
      0.000471,
      0.00059,
      0.000713,
      0.000829,
      0.00093,
      0.001006,
      0.001053,
      0.001068,
      0.00105,
      0.001003,
      0.000932,
      0.000846,
      0.000752,
      0.00066,
      0.000579,
      0.000513,
      0.000468,
      0.000444,
      0.000441,
      0.000456
    ]
  },
  "A/European_herring_gull/Netherlands/10/2022_2c87bac01c": {
    "frequencies": [
      0.0,
      0.0,
      0.0,
      0.0,
      0.0,
      0.0,
      0.0,
      0.0,
      0.0,
      0.0,
      0.0,
      0.0,
      0.0,
      0.0,
      0.0,
      0.0,
      0.0,
      0.0,
      0.0,
      0.0,
      0.0,
      0.0,
      0.0,
      0.0,
      0.0,
      0.0,
      0.0,
      0.0,
      0.0,
      0.0,
      0.0,
      0.0,
      0.0,
      0.0,
      0.0,
      0.0,
      0.0,
      0.0,
      0.0,
      0.0,
      0.0,
      0.0,
      0.0,
      0.0,
      0.0,
      0.0,
      0.0,
      0.0,
      0.0,
      0.0,
      0.0,
      0.0,
      0.0,
      0.0,
      0.0,
      0.0,
      0.0,
      0.0,
      0.0,
      0.0,
      0.0,
      0.0,
      0.0,
      0.0,
      0.0,
      0.0,
      0.0,
      0.0,
      0.0,
      0.0,
      0.0
    ]
  },
  "A/European_herring_gull/Netherlands/10/2023_dfef98a48f": {
    "frequencies": [
      0.0,
      0.0,
      0.0,
      0.0,
      0.0,
      0.0,
      0.0,
      0.0,
      0.0,
      0.0,
      0.0,
      0.0,
      0.0,
      0.0,
      0.0,
      0.0,
      0.0,
      0.0,
      0.0,
      0.0,
      0.0,
      0.0,
      0.0,
      0.0,
      0.0,
      0.0,
      0.0,
      0.0,
      0.0,
      0.0,
      0.0,
      0.0,
      0.0,
      0.0,
      0.0,
      0.0,
      0.0,
      0.0,
      0.0,
      0.0,
      0.0,
      0.0,
      0.0,
      0.0,
      0.0,
      0.0,
      0.0,
      0.0,
      0.0,
      0.0,
      0.0,
      0.0,
      0.0,
      0.0,
      0.0,
      0.0,
      0.0,
      0.0,
      0.0,
      0.0,
      0.0,
      0.0,
      0.0,
      0.0,
      0.0,
      0.0,
      0.0,
      0.0,
      0.0,
      0.0,
      0.0
    ]
  },
  "A/European_herring_gull/Netherlands/11/2022_b0d1da87b2": {
    "frequencies": [
      0.0,
      0.0,
      0.0,
      0.0,
      0.0,
      0.0,
      0.0,
      0.0,
      0.0,
      0.0,
      0.0,
      0.0,
      0.0,
      0.0,
      0.0,
      0.0,
      0.0,
      0.0,
      0.0,
      0.0,
      0.0,
      0.0,
      0.0,
      0.0,
      0.0,
      0.0,
      0.0,
      0.0,
      0.0,
      0.0,
      0.0,
      0.0,
      0.0,
      0.0,
      0.0,
      0.0,
      0.0,
      0.0,
      0.0,
      0.0,
      0.0,
      0.0,
      0.0,
      0.0,
      0.0,
      0.0,
      0.0,
      0.0,
      0.0,
      0.0,
      0.0,
      0.0,
      0.0,
      0.0,
      0.0,
      0.0,
      0.0,
      0.0,
      0.0,
      0.0,
      0.0,
      0.0,
      0.0,
      0.0,
      0.0,
      0.0,
      0.0,
      0.0,
      0.0,
      0.0,
      0.0
    ]
  },
  "A/European_herring_gull/Netherlands/11/2023_06992dc02e": {
    "frequencies": [
      0.0,
      0.0,
      0.0,
      0.0,
      0.0,
      0.0,
      0.0,
      0.0,
      0.0,
      0.0,
      0.0,
      0.0,
      0.0,
      0.0,
      0.0,
      0.0,
      0.0,
      0.0,
      0.0,
      0.0,
      0.0,
      0.0,
      0.0,
      0.0,
      0.0,
      0.0,
      0.0,
      0.0,
      0.0,
      0.0,
      0.0,
      0.0,
      0.0,
      0.0,
      0.0,
      0.0,
      0.0,
      0.0,
      0.0,
      0.0,
      0.0,
      0.0,
      0.0,
      0.0,
      0.0,
      0.0,
      0.0,
      0.0,
      0.0,
      0.0,
      0.0,
      0.0,
      0.0,
      0.0,
      0.0,
      0.0,
      0.0,
      0.0,
      0.0,
      0.0,
      0.0,
      0.0,
      0.0,
      0.0,
      0.0,
      0.0,
      0.0,
      0.0,
      0.0,
      0.0,
      0.0
    ]
  },
  "A/European_herring_gull/Netherlands/12/2022_3055fade1f": {
    "frequencies": [
      0.0,
      0.0,
      0.0,
      0.0,
      0.0,
      0.0,
      0.0,
      0.0,
      0.0,
      0.0,
      0.0,
      0.0,
      0.0,
      0.0,
      0.0,
      0.0,
      0.0,
      0.0,
      0.0,
      0.0,
      0.0,
      0.0,
      0.0,
      0.0,
      0.0,
      0.0,
      0.0,
      0.0,
      0.0,
      0.0,
      0.0,
      0.0,
      0.0,
      0.0,
      0.0,
      0.0,
      0.0,
      0.0,
      0.0,
      0.0,
      0.0,
      0.0,
      0.0,
      0.0,
      0.0,
      0.0,
      0.0,
      0.0,
      0.0,
      0.0,
      0.0,
      0.0,
      0.0,
      0.0,
      0.0,
      0.0,
      0.0,
      0.0,
      0.0,
      0.0,
      0.0,
      0.0,
      0.0,
      0.0,
      0.0,
      0.0,
      0.0,
      0.0,
      0.0,
      0.0,
      0.0
    ]
  },
  "A/European_herring_gull/Netherlands/12/2023_f51e59595e": {
    "frequencies": [
      0.0,
      0.0,
      0.0,
      0.0,
      0.0,
      0.0,
      0.0,
      0.0,
      0.0,
      0.0,
      0.0,
      0.0,
      0.0,
      0.0,
      0.0,
      0.0,
      0.0,
      0.0,
      0.0,
      0.0,
      0.0,
      0.0,
      0.0,
      0.0,
      0.0,
      0.0,
      0.0,
      0.0,
      0.0,
      0.0,
      0.0,
      0.0,
      0.0,
      0.0,
      0.0,
      0.0,
      0.0,
      0.0,
      0.0,
      0.0,
      0.0,
      0.0,
      0.0,
      0.0,
      0.0,
      0.0,
      0.0,
      0.0,
      0.0,
      0.0,
      0.0,
      0.0,
      0.0,
      0.0,
      0.0,
      0.0,
      0.0,
      0.0,
      0.0,
      0.0,
      0.0,
      0.0,
      0.0,
      0.0,
      0.0,
      0.0,
      0.0,
      0.0,
      0.0,
      0.0,
      0.0
    ]
  },
  "A/European_herring_gull/Netherlands/13/2023_9cbb4e846f": {
    "frequencies": [
      0.0,
      0.0,
      0.0,
      0.0,
      0.0,
      0.0,
      0.0,
      0.0,
      0.0,
      0.0,
      0.0,
      0.0,
      0.0,
      0.0,
      0.0,
      0.0,
      0.0,
      0.0,
      0.0,
      0.0,
      0.0,
      0.0,
      0.0,
      0.0,
      0.0,
      0.0,
      0.0,
      0.0,
      0.0,
      0.0,
      0.0,
      0.0,
      0.0,
      0.0,
      0.0,
      0.0,
      0.0,
      0.0,
      0.0,
      0.0,
      0.0,
      0.0,
      0.0,
      0.0,
      0.0,
      0.0,
      0.0,
      0.0,
      0.0,
      0.0,
      0.0,
      0.0,
      0.0,
      0.0,
      0.0,
      0.0,
      0.0,
      0.0,
      0.0,
      0.0,
      0.0,
      0.0,
      0.0,
      0.0,
      0.0,
      0.0,
      0.0,
      0.0,
      0.0,
      0.0,
      0.0
    ]
  },
  "A/European_herring_gull/Netherlands/14/2022_2d2ebe2392": {
    "frequencies": [
      0.0,
      0.0,
      0.0,
      0.0,
      0.0,
      0.0,
      0.0,
      0.0,
      0.0,
      0.0,
      0.0,
      0.0,
      0.0,
      0.0,
      0.0,
      0.0,
      0.0,
      0.0,
      0.0,
      0.0,
      0.0,
      0.0,
      0.0,
      0.0,
      0.0,
      0.0,
      0.0,
      0.0,
      0.0,
      0.0,
      0.0,
      0.0,
      0.0,
      0.0,
      0.0,
      0.0,
      0.0,
      0.0,
      0.0,
      0.0,
      0.0,
      0.0,
      0.0,
      0.0,
      0.0,
      0.0,
      0.0,
      0.0,
      0.0,
      0.0,
      0.0,
      0.0,
      0.0,
      0.0,
      0.0,
      0.0,
      0.0,
      0.0,
      0.0,
      0.0,
      0.0,
      0.0,
      0.0,
      0.0,
      0.0,
      0.0,
      0.0,
      0.0,
      0.0,
      0.0,
      0.0
    ]
  },
  "A/European_herring_gull/Netherlands/14/2023_6d6a176dff": {
    "frequencies": [
      0.0,
      0.0,
      0.0,
      0.0,
      0.0,
      0.0,
      0.0,
      0.0,
      0.0,
      0.0,
      0.0,
      0.0,
      0.0,
      0.0,
      0.0,
      0.0,
      0.0,
      0.0,
      0.0,
      0.0,
      0.0,
      0.0,
      0.0,
      0.0,
      0.0,
      0.0,
      0.0,
      0.0,
      0.0,
      0.0,
      0.0,
      0.0,
      0.0,
      0.0,
      0.0,
      0.0,
      0.0,
      0.0,
      0.0,
      0.0,
      0.0,
      0.0,
      0.0,
      0.0,
      0.0,
      0.0,
      0.0,
      0.0,
      0.0,
      0.0,
      0.0,
      0.0,
      0.0,
      0.0,
      0.0,
      0.0,
      0.0,
      0.0,
      0.0,
      0.0,
      0.0,
      0.0,
      0.0,
      0.0,
      0.0,
      0.0,
      0.0,
      0.0,
      0.0,
      0.0,
      0.0
    ]
  },
  "A/European_herring_gull/Netherlands/15/2022_86a1af19aa": {
    "frequencies": [
      0.0,
      0.0,
      0.0,
      0.0,
      0.0,
      0.0,
      0.0,
      0.0,
      0.0,
      0.0,
      0.0,
      0.0,
      0.0,
      0.0,
      0.0,
      0.0,
      0.0,
      0.0,
      0.0,
      0.0,
      0.0,
      0.0,
      0.0,
      0.0,
      0.0,
      0.0,
      0.0,
      0.0,
      0.0,
      0.0,
      0.0,
      0.0,
      0.0,
      0.0,
      0.0,
      0.0,
      0.0,
      0.0,
      0.0,
      0.0,
      0.0,
      0.0,
      0.0,
      0.0,
      0.0,
      0.0,
      0.0,
      0.0,
      0.0,
      0.0,
      0.0,
      0.0,
      0.0,
      0.0,
      0.0,
      0.0,
      0.0,
      0.0,
      0.0,
      0.0,
      0.0,
      0.0,
      0.0,
      0.0,
      0.0,
      0.0,
      0.0,
      0.0,
      0.0,
      0.0,
      0.0
    ]
  },
  "A/European_herring_gull/Netherlands/15/2023_6f22e5b5f6": {
    "frequencies": [
      0.0,
      0.0,
      0.0,
      0.0,
      0.0,
      0.0,
      0.0,
      0.0,
      0.0,
      0.0,
      0.0,
      0.0,
      0.0,
      0.0,
      0.0,
      0.0,
      0.0,
      0.0,
      0.0,
      0.0,
      0.0,
      0.0,
      0.0,
      0.0,
      0.0,
      0.0,
      0.0,
      0.0,
      0.0,
      0.0,
      0.0,
      0.0,
      0.0,
      0.0,
      0.0,
      0.0,
      0.0,
      0.0,
      0.0,
      0.0,
      0.0,
      0.0,
      0.0,
      0.0,
      0.0,
      0.0,
      0.0,
      0.0,
      0.0,
      0.0,
      0.0,
      0.0,
      0.0,
      0.0,
      0.0,
      0.0,
      0.0,
      0.0,
      0.0,
      0.0,
      0.0,
      0.0,
      0.0,
      0.0,
      0.0,
      0.0,
      0.0,
      0.0,
      0.0,
      0.0,
      0.0
    ]
  },
  "A/European_herring_gull/Netherlands/16/2022_9ac28f13b9": {
    "frequencies": [
      0.0,
      0.0,
      0.0,
      0.0,
      0.0,
      0.0,
      0.0,
      0.0,
      0.0,
      0.0,
      0.0,
      0.0,
      0.0,
      0.0,
      0.0,
      0.0,
      0.0,
      0.0,
      0.0,
      0.0,
      0.0,
      0.0,
      0.0,
      0.0,
      0.0,
      0.0,
      0.0,
      0.0,
      0.0,
      0.0,
      0.0,
      0.0,
      0.0,
      0.0,
      0.0,
      0.0,
      0.0,
      0.0,
      0.0,
      0.0,
      0.0,
      0.0,
      0.0,
      0.0,
      0.0,
      0.0,
      0.0,
      0.0,
      0.0,
      0.0,
      0.0,
      0.0,
      0.0,
      0.0,
      0.0,
      0.0,
      0.0,
      0.0,
      0.0,
      0.0,
      0.0,
      0.0,
      0.0,
      0.0,
      0.0,
      0.0,
      0.0,
      0.0,
      0.0,
      0.0,
      0.0
    ]
  },
  "A/European_herring_gull/Netherlands/16/2023_b485a02b17": {
    "frequencies": [
      0.0,
      0.0,
      0.0,
      0.0,
      0.0,
      0.0,
      0.0,
      0.0,
      0.0,
      0.0,
      0.0,
      0.0,
      0.0,
      0.0,
      0.0,
      0.0,
      0.0,
      0.0,
      0.0,
      0.0,
      0.0,
      0.0,
      0.0,
      0.0,
      0.0,
      0.0,
      0.0,
      0.0,
      0.0,
      0.0,
      0.0,
      0.0,
      0.0,
      0.0,
      0.0,
      0.0,
      0.0,
      0.0,
      0.0,
      0.0,
      0.0,
      0.0,
      0.0,
      0.0,
      0.0,
      0.0,
      0.0,
      0.0,
      0.0,
      0.0,
      0.0,
      0.0,
      0.0,
      0.0,
      0.0,
      0.0,
      0.0,
      0.0,
      0.0,
      0.0,
      0.0,
      0.0,
      0.0,
      0.0,
      0.0,
      0.0,
      0.0,
      0.0,
      0.0,
      0.0,
      0.0
    ]
  },
  "A/European_herring_gull/Netherlands/17/2022_a04a7ada6a": {
    "frequencies": [
      0.0,
      0.0,
      0.0,
      0.0,
      0.0,
      0.0,
      0.0,
      0.0,
      0.0,
      0.0,
      0.0,
      0.0,
      0.0,
      0.0,
      0.0,
      0.0,
      0.0,
      0.0,
      0.0,
      0.0,
      0.0,
      0.0,
      0.0,
      0.0,
      0.0,
      0.0,
      0.0,
      0.0,
      0.0,
      0.0,
      0.0,
      0.0,
      0.0,
      0.0,
      0.0,
      0.0,
      0.0,
      0.0,
      0.0,
      0.0,
      0.0,
      0.0,
      0.0,
      0.0,
      0.0,
      0.0,
      0.0,
      0.0,
      0.0,
      0.0,
      0.0,
      0.0,
      0.0,
      0.0,
      0.0,
      0.0,
      0.0,
      0.0,
      0.0,
      0.0,
      0.0,
      0.0,
      0.0,
      0.0,
      0.0,
      0.0,
      0.0,
      0.0,
      0.0,
      0.0,
      0.0
    ]
  },
  "A/European_herring_gull/Netherlands/17/2023_cf9ee8e03d": {
    "frequencies": [
      0.0,
      0.0,
      0.0,
      0.0,
      0.0,
      0.0,
      0.0,
      0.0,
      0.0,
      0.0,
      0.0,
      0.0,
      0.0,
      0.0,
      0.0,
      0.0,
      0.0,
      0.0,
      0.0,
      0.0,
      0.0,
      0.0,
      0.0,
      0.0,
      0.0,
      0.0,
      0.0,
      0.0,
      0.0,
      0.0,
      0.0,
      0.0,
      0.0,
      0.0,
      0.0,
      0.0,
      0.0,
      0.0,
      0.0,
      0.0,
      0.0,
      0.0,
      0.0,
      0.0,
      0.0,
      0.0,
      0.0,
      0.0,
      0.0,
      0.0,
      0.0,
      0.0,
      0.0,
      0.0,
      0.0,
      0.0,
      0.0,
      0.0,
      0.0,
      0.0,
      0.0,
      0.0,
      0.0,
      0.0,
      0.0,
      0.0,
      0.0,
      0.0,
      0.0,
      0.0,
      0.0
    ]
  },
  "A/European_herring_gull/Netherlands/18/2022_cd1a956336": {
    "frequencies": [
      0.0,
      0.0,
      0.0,
      0.0,
      0.0,
      0.0,
      0.0,
      0.0,
      0.0,
      0.0,
      0.0,
      0.0,
      0.0,
      0.0,
      0.0,
      0.0,
      0.0,
      0.0,
      0.0,
      0.0,
      0.0,
      0.0,
      0.0,
      0.0,
      0.0,
      0.0,
      0.0,
      0.0,
      0.0,
      0.0,
      0.0,
      0.0,
      0.0,
      0.0,
      0.0,
      0.0,
      0.0,
      0.0,
      0.0,
      0.0,
      0.0,
      0.0,
      0.0,
      0.0,
      0.0,
      0.0,
      0.0,
      0.0,
      0.0,
      0.0,
      0.0,
      0.0,
      0.0,
      0.0,
      0.0,
      0.0,
      0.0,
      0.0,
      0.0,
      0.0,
      0.0,
      0.0,
      0.0,
      0.0,
      0.0,
      0.0,
      0.0,
      0.0,
      0.0,
      0.0,
      0.0
    ]
  },
  "A/European_herring_gull/Netherlands/18/2023_9c6be227ce": {
    "frequencies": [
      0.0,
      0.0,
      0.0,
      0.0,
      0.0,
      0.0,
      0.0,
      0.0,
      0.0,
      0.0,
      0.0,
      0.0,
      0.0,
      0.0,
      0.0,
      0.0,
      0.0,
      0.0,
      0.0,
      0.0,
      0.0,
      0.0,
      0.0,
      0.0,
      0.0,
      0.0,
      0.0,
      0.0,
      0.0,
      0.0,
      0.0,
      0.0,
      0.0,
      0.0,
      0.0,
      0.0,
      0.0,
      0.0,
      0.0,
      0.0,
      0.0,
      0.0,
      0.0,
      0.0,
      0.0,
      0.0,
      0.0,
      0.0,
      0.0,
      0.0,
      0.0,
      0.0,
      0.0,
      0.0,
      0.0,
      0.0,
      0.0,
      0.0,
      0.0,
      0.0,
      0.0,
      0.0,
      0.0,
      0.0,
      0.0,
      0.0,
      0.0,
      0.0,
      0.0,
      0.0,
      0.0
    ]
  },
  "A/European_herring_gull/Netherlands/19/2022_838412e01b": {
    "frequencies": [
      0.0,
      0.0,
      0.0,
      0.0,
      0.0,
      0.0,
      0.0,
      0.0,
      0.0,
      0.0,
      0.0,
      0.0,
      0.0,
      0.0,
      0.0,
      0.0,
      0.0,
      0.0,
      0.0,
      0.0,
      0.0,
      0.0,
      0.0,
      0.0,
      0.0,
      0.0,
      0.0,
      0.0,
      0.0,
      0.0,
      0.0,
      0.0,
      0.0,
      0.0,
      0.0,
      0.0,
      0.0,
      0.0,
      0.0,
      0.0,
      0.0,
      0.0,
      0.0,
      0.0,
      0.0,
      0.0,
      0.0,
      0.0,
      0.0,
      0.0,
      0.0,
      0.0,
      0.0,
      0.0,
      0.0,
      0.0,
      0.0,
      0.0,
      0.0,
      0.0,
      0.0,
      0.0,
      0.0,
      0.0,
      0.0,
      0.0,
      0.0,
      0.0,
      0.0,
      0.0,
      0.0
    ]
  },
  "A/European_herring_gull/Netherlands/2/2022_3a5e36cd7e": {
    "frequencies": [
      0.0,
      0.0,
      0.0,
      0.0,
      0.0,
      0.0,
      0.0,
      0.0,
      0.0,
      0.0,
      0.0,
      0.0,
      0.0,
      0.0,
      0.0,
      0.0,
      0.0,
      0.0,
      0.0,
      0.0,
      0.0,
      0.0,
      0.0,
      0.0,
      0.0,
      0.0,
      0.0,
      0.0,
      0.0,
      0.0,
      0.0,
      0.0,
      0.0,
      0.0,
      0.0,
      0.0,
      0.0,
      0.0,
      0.0,
      0.0,
      0.0,
      0.0,
      0.0,
      0.0,
      0.0,
      0.0,
      0.0,
      0.0,
      0.0,
      0.0,
      0.0,
      0.0,
      0.0,
      0.0,
      0.0,
      0.0,
      0.0,
      0.0,
      0.0,
      0.0,
      0.0,
      0.0,
      0.0,
      0.0,
      0.0,
      0.0,
      0.0,
      0.0,
      0.0,
      0.0,
      0.0
    ]
  },
  "A/European_herring_gull/Netherlands/2/2023_787d1c4e88": {
    "frequencies": [
      0.0,
      0.0,
      0.0,
      0.0,
      0.0,
      0.0,
      0.0,
      0.0,
      0.0,
      0.0,
      0.0,
      0.0,
      0.0,
      0.0,
      0.0,
      0.0,
      0.0,
      0.0,
      0.0,
      0.0,
      0.0,
      0.0,
      0.0,
      0.0,
      0.0,
      0.0,
      0.0,
      0.0,
      0.0,
      0.0,
      0.0,
      0.0,
      0.0,
      0.0,
      0.0,
      0.0,
      0.0,
      0.0,
      0.0,
      0.0,
      0.0,
      0.0,
      0.0,
      0.0,
      0.0,
      0.0,
      0.0,
      0.0,
      0.0,
      0.0,
      0.0,
      0.0,
      0.0,
      0.0,
      0.0,
      0.0,
      0.0,
      0.0,
      0.0,
      0.0,
      0.0,
      0.0,
      0.0,
      0.0,
      0.0,
      0.0,
      0.0,
      0.0,
      0.0,
      0.0,
      0.0
    ]
  },
  "A/European_herring_gull/Netherlands/2/2024_59842ed304": {
    "frequencies": [
      7.7e-05,
      7.5e-05,
      7.6e-05,
      7.8e-05,
      8.3e-05,
      9.2e-05,
      0.000104,
      0.000122,
      0.000149,
      0.00019,
      0.000256,
      0.000364,
      0.000551,
      0.00087,
      0.001408,
      0.002274,
      0.003589,
      0.005399,
      0.007649,
      0.01011,
      0.012427,
      0.014178,
      0.015088,
      0.015048,
      0.014136,
      0.012557,
      0.010573,
      0.008437,
      0.006395,
      0.0046,
      0.003144,
      0.002046,
      0.001287,
      0.000794,
      0.000491,
      0.000311,
      0.000205,
      0.000142,
      0.000102,
      7.6e-05,
      5.8e-05,
      4.6e-05,
      3.6e-05,
      2.9e-05,
      2.4e-05,
      2e-05,
      1.7e-05,
      1.4e-05,
      1.2e-05,
      1e-05,
      9e-06,
      7e-06,
      6e-06,
      5e-06,
      4e-06,
      4e-06,
      3e-06,
      3e-06,
      3e-06,
      2e-06,
      2e-06,
      2e-06,
      2e-06,
      2e-06,
      1e-06,
      1e-06,
      1e-06,
      1e-06,
      1e-06,
      1e-06,
      1e-06
    ]
  },
  "A/European_herring_gull/Netherlands/2/2025_295edc94b9": {
    "frequencies": [
      0.0,
      0.0,
      0.0,
      0.0,
      0.0,
      0.0,
      0.0,
      0.0,
      0.0,
      0.0,
      1e-06,
      1e-06,
      1e-06,
      2e-06,
      3e-06,
      5e-06,
      7e-06,
      1e-05,
      1.4e-05,
      1.8e-05,
      2.3e-05,
      2.9e-05,
      3.5e-05,
      4.2e-05,
      4.8e-05,
      5.5e-05,
      6.3e-05,
      7e-05,
      7.7e-05,
      8.4e-05,
      8.9e-05,
      9.2e-05,
      9.3e-05,
      9.1e-05,
      8.7e-05,
      8.2e-05,
      7.6e-05,
      7e-05,
      6.6e-05,
      6.2e-05,
      5.9e-05,
      5.8e-05,
      5.8e-05,
      6.2e-05,
      6.8e-05,
      8e-05,
      0.0001,
      0.000131,
      0.000176,
      0.000239,
      0.000322,
      0.000423,
      0.000538,
      0.000663,
      0.000787,
      0.000901,
      0.000995,
      0.001064,
      0.001102,
      0.001106,
      0.001078,
      0.001021,
      0.000943,
      0.000851,
      0.000755,
      0.000665,
      0.000588,
      0.000531,
      0.000495,
      0.000482,
      0.00049
    ]
  },
  "A/European_herring_gull/Netherlands/20/2022_9fef303961": {
    "frequencies": [
      0.0,
      0.0,
      0.0,
      0.0,
      0.0,
      0.0,
      0.0,
      0.0,
      0.0,
      0.0,
      0.0,
      0.0,
      0.0,
      0.0,
      0.0,
      0.0,
      0.0,
      0.0,
      0.0,
      0.0,
      0.0,
      0.0,
      0.0,
      0.0,
      0.0,
      0.0,
      0.0,
      0.0,
      0.0,
      0.0,
      0.0,
      0.0,
      0.0,
      0.0,
      0.0,
      0.0,
      0.0,
      0.0,
      0.0,
      0.0,
      0.0,
      0.0,
      0.0,
      0.0,
      0.0,
      0.0,
      0.0,
      0.0,
      0.0,
      0.0,
      0.0,
      0.0,
      0.0,
      0.0,
      0.0,
      0.0,
      0.0,
      0.0,
      0.0,
      0.0,
      0.0,
      0.0,
      0.0,
      0.0,
      0.0,
      0.0,
      0.0,
      0.0,
      0.0,
      0.0,
      0.0
    ]
  },
  "A/European_herring_gull/Netherlands/21/2022_f212ef862c": {
    "frequencies": [
      0.0,
      0.0,
      0.0,
      0.0,
      0.0,
      0.0,
      0.0,
      0.0,
      0.0,
      0.0,
      0.0,
      0.0,
      0.0,
      0.0,
      0.0,
      0.0,
      0.0,
      0.0,
      0.0,
      0.0,
      0.0,
      0.0,
      0.0,
      0.0,
      0.0,
      0.0,
      0.0,
      0.0,
      0.0,
      0.0,
      0.0,
      0.0,
      0.0,
      0.0,
      0.0,
      0.0,
      0.0,
      0.0,
      0.0,
      0.0,
      0.0,
      0.0,
      0.0,
      0.0,
      0.0,
      0.0,
      0.0,
      0.0,
      0.0,
      0.0,
      0.0,
      0.0,
      0.0,
      0.0,
      0.0,
      0.0,
      0.0,
      0.0,
      0.0,
      0.0,
      0.0,
      0.0,
      0.0,
      0.0,
      0.0,
      0.0,
      0.0,
      0.0,
      0.0,
      0.0,
      0.0
    ]
  },
  "A/European_herring_gull/Netherlands/21037412-002/2021_0d39a5cd17": {
    "frequencies": [
      0.0,
      0.0,
      0.0,
      0.0,
      0.0,
      0.0,
      0.0,
      0.0,
      0.0,
      0.0,
      0.0,
      0.0,
      0.0,
      0.0,
      0.0,
      0.0,
      0.0,
      0.0,
      0.0,
      0.0,
      0.0,
      0.0,
      0.0,
      0.0,
      0.0,
      0.0,
      0.0,
      0.0,
      0.0,
      0.0,
      0.0,
      0.0,
      0.0,
      0.0,
      0.0,
      0.0,
      0.0,
      0.0,
      0.0,
      0.0,
      0.0,
      0.0,
      0.0,
      0.0,
      0.0,
      0.0,
      0.0,
      0.0,
      0.0,
      0.0,
      0.0,
      0.0,
      0.0,
      0.0,
      0.0,
      0.0,
      0.0,
      0.0,
      0.0,
      0.0,
      0.0,
      0.0,
      0.0,
      0.0,
      0.0,
      0.0,
      0.0,
      0.0,
      0.0,
      0.0,
      0.0
    ]
  },
  "A/European_herring_gull/Netherlands/23013704-002/2023_be68bf0b77": {
    "frequencies": [
      0.0,
      0.0,
      0.0,
      0.0,
      0.0,
      0.0,
      0.0,
      0.0,
      0.0,
      0.0,
      0.0,
      0.0,
      0.0,
      0.0,
      0.0,
      0.0,
      0.0,
      0.0,
      0.0,
      0.0,
      0.0,
      0.0,
      0.0,
      0.0,
      0.0,
      0.0,
      0.0,
      0.0,
      0.0,
      0.0,
      0.0,
      0.0,
      0.0,
      0.0,
      0.0,
      0.0,
      0.0,
      0.0,
      0.0,
      0.0,
      0.0,
      0.0,
      0.0,
      0.0,
      0.0,
      0.0,
      0.0,
      0.0,
      0.0,
      0.0,
      0.0,
      0.0,
      0.0,
      0.0,
      0.0,
      0.0,
      0.0,
      0.0,
      0.0,
      0.0,
      0.0,
      0.0,
      0.0,
      0.0,
      0.0,
      0.0,
      0.0,
      0.0,
      0.0,
      0.0,
      0.0
    ]
  },
  "A/European_herring_gull/Netherlands/25002757-002/2025_abd3bb3d66": {
    "frequencies": [
      0.0,
      0.0,
      0.0,
      0.0,
      0.0,
      0.0,
      0.0,
      0.0,
      0.0,
      0.0,
      1e-06,
      1e-06,
      1e-06,
      2e-06,
      3e-06,
      5e-06,
      8e-06,
      1.1e-05,
      1.5e-05,
      1.9e-05,
      2.5e-05,
      3.1e-05,
      3.7e-05,
      4.4e-05,
      5.1e-05,
      5.8e-05,
      6.6e-05,
      7.4e-05,
      8.1e-05,
      8.8e-05,
      9.3e-05,
      9.6e-05,
      9.7e-05,
      9.5e-05,
      9e-05,
      8.5e-05,
      7.8e-05,
      7.3e-05,
      6.8e-05,
      6.4e-05,
      6.1e-05,
      6e-05,
      6.1e-05,
      6.5e-05,
      7.2e-05,
      8.6e-05,
      0.000109,
      0.000144,
      0.000194,
      0.000262,
      0.000349,
      0.000455,
      0.000573,
      0.000696,
      0.000815,
      0.000921,
      0.001003,
      0.001058,
      0.00108,
      0.001069,
      0.001028,
      0.000962,
      0.000878,
      0.000784,
      0.000691,
      0.000606,
      0.000537,
      0.000487,
      0.00046,
      0.000454,
      0.000467
    ]
  },
  "A/European_herring_gull/Netherlands/25004939-002/2025_e8a12a86e7": {
    "frequencies": [
      0.0,
      0.0,
      0.0,
      0.0,
      0.0,
      0.0,
      0.0,
      0.0,
      0.0,
      0.0,
      0.0,
      0.0,
      0.0,
      1e-06,
      1e-06,
      2e-06,
      2e-06,
      3e-06,
      5e-06,
      6e-06,
      9e-06,
      1.1e-05,
      1.3e-05,
      1.6e-05,
      1.9e-05,
      2.3e-05,
      2.7e-05,
      3.1e-05,
      3.5e-05,
      3.9e-05,
      4.2e-05,
      4.5e-05,
      4.6e-05,
      4.6e-05,
      4.5e-05,
      4.4e-05,
      4.2e-05,
      4e-05,
      3.8e-05,
      3.7e-05,
      3.6e-05,
      3.5e-05,
      3.5e-05,
      3.6e-05,
      3.7e-05,
      3.9e-05,
      4.2e-05,
      4.6e-05,
      5.3e-05,
      6.4e-05,
      8.1e-05,
      0.000108,
      0.000148,
      0.000207,
      0.000288,
      0.000396,
      0.000533,
      0.000703,
      0.000901,
      0.001124,
      0.00136,
      0.001594,
      0.001811,
      0.001991,
      0.002117,
      0.002177,
      0.002165,
      0.002085,
      0.001949,
      0.001776,
      0.001594
    ]
  },
  "A/European_herring_gull/Netherlands/3/2022_9b26413cf3": {
    "frequencies": [
      0.0,
      0.0,
      0.0,
      0.0,
      0.0,
      0.0,
      0.0,
      0.0,
      0.0,
      0.0,
      0.0,
      0.0,
      0.0,
      0.0,
      0.0,
      0.0,
      0.0,
      0.0,
      0.0,
      0.0,
      0.0,
      0.0,
      0.0,
      0.0,
      0.0,
      0.0,
      0.0,
      0.0,
      0.0,
      0.0,
      0.0,
      0.0,
      0.0,
      0.0,
      0.0,
      0.0,
      0.0,
      0.0,
      0.0,
      0.0,
      0.0,
      0.0,
      0.0,
      0.0,
      0.0,
      0.0,
      0.0,
      0.0,
      0.0,
      0.0,
      0.0,
      0.0,
      0.0,
      0.0,
      0.0,
      0.0,
      0.0,
      0.0,
      0.0,
      0.0,
      0.0,
      0.0,
      0.0,
      0.0,
      0.0,
      0.0,
      0.0,
      0.0,
      0.0,
      0.0,
      0.0
    ]
  },
  "A/European_herring_gull/Netherlands/3/2023_ebefb024ea": {
    "frequencies": [
      0.0,
      0.0,
      0.0,
      0.0,
      0.0,
      0.0,
      0.0,
      0.0,
      0.0,
      0.0,
      0.0,
      0.0,
      0.0,
      0.0,
      0.0,
      0.0,
      0.0,
      0.0,
      0.0,
      0.0,
      0.0,
      0.0,
      0.0,
      0.0,
      0.0,
      0.0,
      0.0,
      0.0,
      0.0,
      0.0,
      0.0,
      0.0,
      0.0,
      0.0,
      0.0,
      0.0,
      0.0,
      0.0,
      0.0,
      0.0,
      0.0,
      0.0,
      0.0,
      0.0,
      0.0,
      0.0,
      0.0,
      0.0,
      0.0,
      0.0,
      0.0,
      0.0,
      0.0,
      0.0,
      0.0,
      0.0,
      0.0,
      0.0,
      0.0,
      0.0,
      0.0,
      0.0,
      0.0,
      0.0,
      0.0,
      0.0,
      0.0,
      0.0,
      0.0,
      0.0,
      0.0
    ]
  },
  "A/European_herring_gull/Netherlands/3/2024_d28b15dbc0": {
    "frequencies": [
      7.7e-05,
      7.5e-05,
      7.6e-05,
      7.8e-05,
      8.3e-05,
      9.2e-05,
      0.000104,
      0.000122,
      0.000149,
      0.00019,
      0.000256,
      0.000364,
      0.000551,
      0.00087,
      0.001408,
      0.002274,
      0.003589,
      0.005399,
      0.007649,
      0.01011,
      0.012427,
      0.014178,
      0.015088,
      0.015048,
      0.014136,
      0.012557,
      0.010573,
      0.008437,
      0.006395,
      0.0046,
      0.003144,
      0.002046,
      0.001287,
      0.000794,
      0.000491,
      0.000311,
      0.000205,
      0.000142,
      0.000102,
      7.6e-05,
      5.8e-05,
      4.6e-05,
      3.6e-05,
      2.9e-05,
      2.4e-05,
      2e-05,
      1.7e-05,
      1.4e-05,
      1.2e-05,
      1e-05,
      9e-06,
      7e-06,
      6e-06,
      5e-06,
      4e-06,
      4e-06,
      3e-06,
      3e-06,
      3e-06,
      2e-06,
      2e-06,
      2e-06,
      2e-06,
      2e-06,
      1e-06,
      1e-06,
      1e-06,
      1e-06,
      1e-06,
      1e-06,
      1e-06
    ]
  },
  "A/European_herring_gull/Netherlands/3/2025_dd12bdf1e5": {
    "frequencies": [
      0.0,
      0.0,
      0.0,
      0.0,
      0.0,
      0.0,
      0.0,
      0.0,
      0.0,
      0.0,
      0.0,
      0.0,
      0.0,
      1e-06,
      1e-06,
      2e-06,
      2e-06,
      3e-06,
      5e-06,
      7e-06,
      9e-06,
      1.1e-05,
      1.4e-05,
      1.7e-05,
      2e-05,
      2.4e-05,
      2.7e-05,
      3.1e-05,
      3.6e-05,
      4e-05,
      4.3e-05,
      4.6e-05,
      4.7e-05,
      4.7e-05,
      4.6e-05,
      4.5e-05,
      4.3e-05,
      4.1e-05,
      3.9e-05,
      3.7e-05,
      3.6e-05,
      3.6e-05,
      3.6e-05,
      3.6e-05,
      3.7e-05,
      3.9e-05,
      4.2e-05,
      4.7e-05,
      5.5e-05,
      6.6e-05,
      8.5e-05,
      0.000113,
      0.000155,
      0.000216,
      0.0003,
      0.000412,
      0.000552,
      0.000722,
      0.000921,
      0.00114,
      0.00137,
      0.001594,
      0.001799,
      0.001964,
      0.002074,
      0.002119,
      0.002095,
      0.002006,
      0.001867,
      0.001697,
      0.001522
    ]
  },
  "A/European_herring_gull/Netherlands/4/2022_efb2c1a96c": {
    "frequencies": [
      0.0,
      0.0,
      0.0,
      0.0,
      0.0,
      0.0,
      0.0,
      0.0,
      0.0,
      0.0,
      0.0,
      0.0,
      0.0,
      0.0,
      0.0,
      0.0,
      0.0,
      0.0,
      0.0,
      0.0,
      0.0,
      0.0,
      0.0,
      0.0,
      0.0,
      0.0,
      0.0,
      0.0,
      0.0,
      0.0,
      0.0,
      0.0,
      0.0,
      0.0,
      0.0,
      0.0,
      0.0,
      0.0,
      0.0,
      0.0,
      0.0,
      0.0,
      0.0,
      0.0,
      0.0,
      0.0,
      0.0,
      0.0,
      0.0,
      0.0,
      0.0,
      0.0,
      0.0,
      0.0,
      0.0,
      0.0,
      0.0,
      0.0,
      0.0,
      0.0,
      0.0,
      0.0,
      0.0,
      0.0,
      0.0,
      0.0,
      0.0,
      0.0,
      0.0,
      0.0,
      0.0
    ]
  },
  "A/European_herring_gull/Netherlands/4/2023_268b45da27": {
    "frequencies": [
      0.0,
      0.0,
      0.0,
      0.0,
      0.0,
      0.0,
      0.0,
      0.0,
      0.0,
      0.0,
      0.0,
      0.0,
      0.0,
      0.0,
      0.0,
      0.0,
      0.0,
      0.0,
      0.0,
      0.0,
      0.0,
      0.0,
      0.0,
      0.0,
      0.0,
      0.0,
      0.0,
      0.0,
      0.0,
      0.0,
      0.0,
      0.0,
      0.0,
      0.0,
      0.0,
      0.0,
      0.0,
      0.0,
      0.0,
      0.0,
      0.0,
      0.0,
      0.0,
      0.0,
      0.0,
      0.0,
      0.0,
      0.0,
      0.0,
      0.0,
      0.0,
      0.0,
      0.0,
      0.0,
      0.0,
      0.0,
      0.0,
      0.0,
      0.0,
      0.0,
      0.0,
      0.0,
      0.0,
      0.0,
      0.0,
      0.0,
      0.0,
      0.0,
      0.0,
      0.0,
      0.0
    ]
  },
  "A/European_herring_gull/Netherlands/4/2025_51968d5c88": {
    "frequencies": [
      0.0,
      0.0,
      0.0,
      0.0,
      0.0,
      0.0,
      0.0,
      0.0,
      0.0,
      0.0,
      0.0,
      0.0,
      0.0,
      0.0,
      1e-06,
      1e-06,
      2e-06,
      2e-06,
      3e-06,
      4e-06,
      6e-06,
      7e-06,
      9e-06,
      1.1e-05,
      1.4e-05,
      1.6e-05,
      1.9e-05,
      2.2e-05,
      2.5e-05,
      2.8e-05,
      3.1e-05,
      3.4e-05,
      3.5e-05,
      3.5e-05,
      3.5e-05,
      3.4e-05,
      3.3e-05,
      3.2e-05,
      3e-05,
      3e-05,
      2.9e-05,
      2.9e-05,
      2.9e-05,
      3e-05,
      3.1e-05,
      3.3e-05,
      3.5e-05,
      3.8e-05,
      4.2e-05,
      4.7e-05,
      5.6e-05,
      7e-05,
      9.1e-05,
      0.000124,
      0.000174,
      0.000247,
      0.00035,
      0.000489,
      0.000671,
      0.000899,
      0.001172,
      0.001483,
      0.001821,
      0.002163,
      0.002483,
      0.00275,
      0.002938,
      0.003023,
      0.002995,
      0.002857,
      0.002635
    ]
  },
  "A/European_herring_gull/Netherlands/5/2023_28af31b342": {
    "frequencies": [
      0.0,
      0.0,
      0.0,
      0.0,
      0.0,
      0.0,
      0.0,
      0.0,
      0.0,
      0.0,
      0.0,
      0.0,
      0.0,
      0.0,
      0.0,
      0.0,
      0.0,
      0.0,
      0.0,
      0.0,
      0.0,
      0.0,
      0.0,
      0.0,
      0.0,
      0.0,
      0.0,
      0.0,
      0.0,
      0.0,
      0.0,
      0.0,
      0.0,
      0.0,
      0.0,
      0.0,
      0.0,
      0.0,
      0.0,
      0.0,
      0.0,
      0.0,
      0.0,
      0.0,
      0.0,
      0.0,
      0.0,
      0.0,
      0.0,
      0.0,
      0.0,
      0.0,
      0.0,
      0.0,
      0.0,
      0.0,
      0.0,
      0.0,
      0.0,
      0.0,
      0.0,
      0.0,
      0.0,
      0.0,
      0.0,
      0.0,
      0.0,
      0.0,
      0.0,
      0.0,
      0.0
    ]
  },
  "A/European_herring_gull/Netherlands/5/2024_83c2b0db6f": {
    "frequencies": [
      0.0,
      0.0,
      0.0,
      1e-06,
      1e-06,
      1e-06,
      1e-06,
      1e-06,
      2e-06,
      3e-06,
      4e-06,
      6e-06,
      9e-06,
      1.3e-05,
      1.9e-05,
      2.6e-05,
      3.7e-05,
      5.1e-05,
      6.7e-05,
      8.5e-05,
      0.000104,
      0.000123,
      0.000142,
      0.00016,
      0.000178,
      0.000195,
      0.000211,
      0.000226,
      0.000239,
      0.000248,
      0.000252,
      0.00025,
      0.000242,
      0.00023,
      0.000216,
      0.000205,
      0.0002,
      0.000203,
      0.000219,
      0.000247,
      0.000292,
      0.000352,
      0.000428,
      0.000518,
      0.000616,
      0.000716,
      0.000808,
      0.000883,
      0.000927,
      0.000935,
      0.000904,
      0.000835,
      0.00074,
      0.000629,
      0.000517,
      0.000412,
      0.000322,
      0.000249,
      0.000194,
      0.000155,
      0.000128,
      0.000113,
      0.000106,
      0.000105,
      0.000109,
      0.000117,
      0.000127,
      0.000141,
      0.000156,
      0.000173,
      0.00019
    ]
  },
  "A/European_herring_gull/Netherlands/6/2022_8a6e02528d": {
    "frequencies": [
      0.0,
      0.0,
      0.0,
      0.0,
      0.0,
      0.0,
      0.0,
      0.0,
      0.0,
      0.0,
      0.0,
      0.0,
      0.0,
      0.0,
      0.0,
      0.0,
      0.0,
      0.0,
      0.0,
      0.0,
      0.0,
      0.0,
      0.0,
      0.0,
      0.0,
      0.0,
      0.0,
      0.0,
      0.0,
      0.0,
      0.0,
      0.0,
      0.0,
      0.0,
      0.0,
      0.0,
      0.0,
      0.0,
      0.0,
      0.0,
      0.0,
      0.0,
      0.0,
      0.0,
      0.0,
      0.0,
      0.0,
      0.0,
      0.0,
      0.0,
      0.0,
      0.0,
      0.0,
      0.0,
      0.0,
      0.0,
      0.0,
      0.0,
      0.0,
      0.0,
      0.0,
      0.0,
      0.0,
      0.0,
      0.0,
      0.0,
      0.0,
      0.0,
      0.0,
      0.0,
      0.0
    ]
  },
  "A/European_herring_gull/Netherlands/6/2023_f89bec48dc": {
    "frequencies": [
      0.0,
      0.0,
      0.0,
      0.0,
      0.0,
      0.0,
      0.0,
      0.0,
      0.0,
      0.0,
      0.0,
      0.0,
      0.0,
      0.0,
      0.0,
      0.0,
      0.0,
      0.0,
      0.0,
      0.0,
      0.0,
      0.0,
      0.0,
      0.0,
      0.0,
      0.0,
      0.0,
      0.0,
      0.0,
      0.0,
      0.0,
      0.0,
      0.0,
      0.0,
      0.0,
      0.0,
      0.0,
      0.0,
      0.0,
      0.0,
      0.0,
      0.0,
      0.0,
      0.0,
      0.0,
      0.0,
      0.0,
      0.0,
      0.0,
      0.0,
      0.0,
      0.0,
      0.0,
      0.0,
      0.0,
      0.0,
      0.0,
      0.0,
      0.0,
      0.0,
      0.0,
      0.0,
      0.0,
      0.0,
      0.0,
      0.0,
      0.0,
      0.0,
      0.0,
      0.0,
      0.0
    ]
  },
  "A/European_herring_gull/Netherlands/6/2024_84af239cc6": {
    "frequencies": [
      0.0,
      0.0,
      0.0,
      1e-06,
      1e-06,
      1e-06,
      1e-06,
      1e-06,
      2e-06,
      3e-06,
      4e-06,
      6e-06,
      9e-06,
      1.3e-05,
      1.9e-05,
      2.6e-05,
      3.7e-05,
      5.1e-05,
      6.7e-05,
      8.5e-05,
      0.000104,
      0.000123,
      0.000142,
      0.00016,
      0.000178,
      0.000195,
      0.000211,
      0.000226,
      0.000239,
      0.000248,
      0.000252,
      0.00025,
      0.000242,
      0.00023,
      0.000216,
      0.000205,
      0.0002,
      0.000203,
      0.000219,
      0.000247,
      0.000292,
      0.000352,
      0.000428,
      0.000518,
      0.000616,
      0.000716,
      0.000808,
      0.000883,
      0.000927,
      0.000935,
      0.000904,
      0.000835,
      0.00074,
      0.000629,
      0.000517,
      0.000412,
      0.000322,
      0.000249,
      0.000194,
      0.000155,
      0.000128,
      0.000113,
      0.000106,
      0.000105,
      0.000109,
      0.000117,
      0.000127,
      0.000141,
      0.000156,
      0.000173,
      0.00019
    ]
  },
  "A/European_herring_gull/Netherlands/7/2023_7ced1bbad6": {
    "frequencies": [
      0.0,
      0.0,
      0.0,
      0.0,
      0.0,
      0.0,
      0.0,
      0.0,
      0.0,
      0.0,
      0.0,
      0.0,
      0.0,
      0.0,
      0.0,
      0.0,
      0.0,
      0.0,
      0.0,
      0.0,
      0.0,
      0.0,
      0.0,
      0.0,
      0.0,
      0.0,
      0.0,
      0.0,
      0.0,
      0.0,
      0.0,
      0.0,
      0.0,
      0.0,
      0.0,
      0.0,
      0.0,
      0.0,
      0.0,
      0.0,
      0.0,
      0.0,
      0.0,
      0.0,
      0.0,
      0.0,
      0.0,
      0.0,
      0.0,
      0.0,
      0.0,
      0.0,
      0.0,
      0.0,
      0.0,
      0.0,
      0.0,
      0.0,
      0.0,
      0.0,
      0.0,
      0.0,
      0.0,
      0.0,
      0.0,
      0.0,
      0.0,
      0.0,
      0.0,
      0.0,
      0.0
    ]
  },
  "A/European_herring_gull/Netherlands/7/2024_dbf97a6a3e": {
    "frequencies": [
      0.0,
      0.0,
      0.0,
      1e-06,
      1e-06,
      1e-06,
      1e-06,
      1e-06,
      2e-06,
      3e-06,
      4e-06,
      6e-06,
      9e-06,
      1.3e-05,
      1.9e-05,
      2.6e-05,
      3.7e-05,
      5.1e-05,
      6.7e-05,
      8.5e-05,
      0.000104,
      0.000123,
      0.000142,
      0.00016,
      0.000178,
      0.000195,
      0.000211,
      0.000226,
      0.000239,
      0.000248,
      0.000252,
      0.00025,
      0.000242,
      0.00023,
      0.000216,
      0.000205,
      0.0002,
      0.000203,
      0.000219,
      0.000247,
      0.000292,
      0.000352,
      0.000428,
      0.000518,
      0.000616,
      0.000716,
      0.000808,
      0.000883,
      0.000927,
      0.000935,
      0.000904,
      0.000835,
      0.00074,
      0.000629,
      0.000517,
      0.000412,
      0.000322,
      0.000249,
      0.000194,
      0.000155,
      0.000128,
      0.000113,
      0.000106,
      0.000105,
      0.000109,
      0.000117,
      0.000127,
      0.000141,
      0.000156,
      0.000173,
      0.00019
    ]
  },
  "A/European_herring_gull/Netherlands/8/2022_9819b9a8f6": {
    "frequencies": [
      0.0,
      0.0,
      0.0,
      0.0,
      0.0,
      0.0,
      0.0,
      0.0,
      0.0,
      0.0,
      0.0,
      0.0,
      0.0,
      0.0,
      0.0,
      0.0,
      0.0,
      0.0,
      0.0,
      0.0,
      0.0,
      0.0,
      0.0,
      0.0,
      0.0,
      0.0,
      0.0,
      0.0,
      0.0,
      0.0,
      0.0,
      0.0,
      0.0,
      0.0,
      0.0,
      0.0,
      0.0,
      0.0,
      0.0,
      0.0,
      0.0,
      0.0,
      0.0,
      0.0,
      0.0,
      0.0,
      0.0,
      0.0,
      0.0,
      0.0,
      0.0,
      0.0,
      0.0,
      0.0,
      0.0,
      0.0,
      0.0,
      0.0,
      0.0,
      0.0,
      0.0,
      0.0,
      0.0,
      0.0,
      0.0,
      0.0,
      0.0,
      0.0,
      0.0,
      0.0,
      0.0
    ]
  },
  "A/European_herring_gull/Netherlands/8/2023_589deb476a": {
    "frequencies": [
      0.0,
      0.0,
      0.0,
      0.0,
      0.0,
      0.0,
      0.0,
      0.0,
      0.0,
      0.0,
      0.0,
      0.0,
      0.0,
      0.0,
      0.0,
      0.0,
      0.0,
      0.0,
      0.0,
      0.0,
      0.0,
      0.0,
      0.0,
      0.0,
      0.0,
      0.0,
      0.0,
      0.0,
      0.0,
      0.0,
      0.0,
      0.0,
      0.0,
      0.0,
      0.0,
      0.0,
      0.0,
      0.0,
      0.0,
      0.0,
      0.0,
      0.0,
      0.0,
      0.0,
      0.0,
      0.0,
      0.0,
      0.0,
      0.0,
      0.0,
      0.0,
      0.0,
      0.0,
      0.0,
      0.0,
      0.0,
      0.0,
      0.0,
      0.0,
      0.0,
      0.0,
      0.0,
      0.0,
      0.0,
      0.0,
      0.0,
      0.0,
      0.0,
      0.0,
      0.0,
      0.0
    ]
  },
  "A/European_herring_gull/Netherlands/8/2024_2b9c05f97f": {
    "frequencies": [
      0.0,
      0.0,
      0.0,
      0.0,
      0.0,
      1e-06,
      1e-06,
      1e-06,
      2e-06,
      2e-06,
      3e-06,
      5e-06,
      7e-06,
      1e-05,
      1.5e-05,
      2.2e-05,
      3.1e-05,
      4.2e-05,
      5.5e-05,
      7.1e-05,
      8.7e-05,
      0.000104,
      0.000121,
      0.000137,
      0.000153,
      0.000169,
      0.000184,
      0.000198,
      0.00021,
      0.00022,
      0.000224,
      0.000223,
      0.000217,
      0.000205,
      0.000192,
      0.000178,
      0.000168,
      0.000165,
      0.000169,
      0.000184,
      0.000212,
      0.000255,
      0.000313,
      0.000389,
      0.000479,
      0.000579,
      0.000683,
      0.000782,
      0.000862,
      0.000913,
      0.000926,
      0.000899,
      0.000835,
      0.000745,
      0.000639,
      0.00053,
      0.000429,
      0.00034,
      0.000268,
      0.000212,
      0.000172,
      0.000146,
      0.000131,
      0.000124,
      0.000125,
      0.000132,
      0.000143,
      0.000157,
      0.000175,
      0.000194,
      0.000214
    ]
  },
  "A/European_herring_gull/Netherlands/9/2023_7eec7a8ec3": {
    "frequencies": [
      0.0,
      0.0,
      0.0,
      0.0,
      0.0,
      0.0,
      0.0,
      0.0,
      0.0,
      0.0,
      0.0,
      0.0,
      0.0,
      0.0,
      0.0,
      0.0,
      0.0,
      0.0,
      0.0,
      0.0,
      0.0,
      0.0,
      0.0,
      0.0,
      0.0,
      0.0,
      0.0,
      0.0,
      0.0,
      0.0,
      0.0,
      0.0,
      0.0,
      0.0,
      0.0,
      0.0,
      0.0,
      0.0,
      0.0,
      0.0,
      0.0,
      0.0,
      0.0,
      0.0,
      0.0,
      0.0,
      0.0,
      0.0,
      0.0,
      0.0,
      0.0,
      0.0,
      0.0,
      0.0,
      0.0,
      0.0,
      0.0,
      0.0,
      0.0,
      0.0,
      0.0,
      0.0,
      0.0,
      0.0,
      0.0,
      0.0,
      0.0,
      0.0,
      0.0,
      0.0,
      0.0
    ]
  },
  "A/European_robin/Italy/24VIR10362-2/2024_f113db9306": {
    "frequencies": [
      2e-06,
      2e-06,
      2e-06,
      3e-06,
      3e-06,
      4e-06,
      5e-06,
      7e-06,
      9e-06,
      1.2e-05,
      1.7e-05,
      2.3e-05,
      3.3e-05,
      4.6e-05,
      6.4e-05,
      8.8e-05,
      0.000119,
      0.000156,
      0.000197,
      0.000241,
      0.000284,
      0.000324,
      0.00036,
      0.000391,
      0.000418,
      0.000443,
      0.000468,
      0.000494,
      0.000525,
      0.000568,
      0.000627,
      0.00071,
      0.00082,
      0.000952,
      0.001096,
      0.00124,
      0.001367,
      0.001464,
      0.001523,
      0.001538,
      0.001509,
      0.001439,
      0.001332,
      0.001197,
      0.001043,
      0.000881,
      0.000721,
      0.00057,
      0.000438,
      0.000327,
      0.000238,
      0.000172,
      0.000125,
      9.3e-05,
      7.2e-05,
      5.9e-05,
      5.1e-05,
      4.7e-05,
      4.4e-05,
      4.3e-05,
      4.3e-05,
      4.4e-05,
      4.5e-05,
      4.7e-05,
      5e-05,
      5.3e-05,
      5.6e-05,
      6e-05,
      6.5e-05,
      6.9e-05,
      7.3e-05
    ]
  },
  "A/European_turtle_dove/Italy/24VIR10355-2/2024_9cb42a7664": {
    "frequencies": [
      4e-06,
      4e-06,
      4e-06,
      5e-06,
      6e-06,
      7e-06,
      9e-06,
      1.1e-05,
      1.5e-05,
      2e-05,
      2.7e-05,
      3.7e-05,
      5.2e-05,
      7.2e-05,
      9.8e-05,
      0.000133,
      0.000177,
      0.000228,
      0.000284,
      0.000342,
      0.000397,
      0.000446,
      0.00049,
      0.000529,
      0.000567,
      0.000612,
      0.000672,
      0.000761,
      0.000892,
      0.001079,
      0.001328,
      0.001629,
      0.001945,
      0.002233,
      0.002445,
      0.002551,
      0.002542,
      0.002428,
      0.002234,
      0.001984,
      0.001707,
      0.001425,
      0.001156,
      0.00091,
      0.000699,
      0.000522,
      0.000382,
      0.000274,
      0.000194,
      0.000139,
      0.000101,
      7.6e-05,
      6e-05,
      4.9e-05,
      4.3e-05,
      3.9e-05,
      3.6e-05,
      3.4e-05,
      3.3e-05,
      3.2e-05,
      3.2e-05,
      3.2e-05,
      3.2e-05,
      3.3e-05,
      3.5e-05,
      3.6e-05,
      3.8e-05,
      4e-05,
      4.2e-05,
      4.4e-05,
      4.6e-05
    ]
  },
  "A/Graylag_Goose/Netherlands/2/20222_e7093a7d4f": {
    "frequencies": [
      0.0,
      0.0,
      0.0,
      0.0,
      0.0,
      0.0,
      0.0,
      0.0,
      0.0,
      0.0,
      0.0,
      0.0,
      0.0,
      0.0,
      0.0,
      0.0,
      0.0,
      0.0,
      0.0,
      0.0,
      0.0,
      0.0,
      0.0,
      0.0,
      0.0,
      0.0,
      0.0,
      0.0,
      0.0,
      0.0,
      0.0,
      0.0,
      0.0,
      0.0,
      0.0,
      0.0,
      0.0,
      0.0,
      0.0,
      0.0,
      0.0,
      0.0,
      0.0,
      0.0,
      0.0,
      0.0,
      0.0,
      0.0,
      0.0,
      0.0,
      0.0,
      0.0,
      0.0,
      0.0,
      0.0,
      0.0,
      0.0,
      0.0,
      0.0,
      0.0,
      0.0,
      0.0,
      0.0,
      0.0,
      0.0,
      0.0,
      0.0,
      0.0,
      0.0,
      0.0,
      0.0
    ]
  },
  "A/Great_Cormorant/Sweden/SVA23003SZ0228/FB002597_78ab1bf076": {
    "frequencies": [
      0.0,
      0.0,
      0.0,
      0.0,
      0.0,
      0.0,
      0.0,
      0.0,
      0.0,
      0.0,
      0.0,
      0.0,
      0.0,
      0.0,
      0.0,
      0.0,
      0.0,
      0.0,
      0.0,
      0.0,
      0.0,
      0.0,
      0.0,
      0.0,
      0.0,
      0.0,
      0.0,
      0.0,
      0.0,
      0.0,
      0.0,
      0.0,
      0.0,
      0.0,
      0.0,
      0.0,
      0.0,
      0.0,
      0.0,
      0.0,
      0.0,
      0.0,
      0.0,
      0.0,
      0.0,
      0.0,
      0.0,
      0.0,
      0.0,
      0.0,
      0.0,
      0.0,
      0.0,
      0.0,
      0.0,
      0.0,
      0.0,
      0.0,
      0.0,
      0.0,
      0.0,
      0.0,
      0.0,
      0.0,
      0.0,
      0.0,
      0.0,
      0.0,
      0.0,
      0.0,
      0.0
    ]
  },
  "A/Great_black-Backed_gull/1/2025_f5b021412b": {
    "frequencies": [
      0.0,
      0.0,
      0.0,
      0.0,
      0.0,
      0.0,
      0.0,
      0.0,
      0.0,
      0.0,
      0.0,
      0.0,
      1e-06,
      1e-06,
      1e-06,
      2e-06,
      3e-06,
      5e-06,
      7e-06,
      9e-06,
      1.2e-05,
      1.5e-05,
      1.8e-05,
      2.2e-05,
      2.6e-05,
      3e-05,
      3.4e-05,
      3.9e-05,
      4.4e-05,
      4.9e-05,
      5.3e-05,
      5.6e-05,
      5.7e-05,
      5.7e-05,
      5.5e-05,
      5.3e-05,
      5e-05,
      4.7e-05,
      4.5e-05,
      4.3e-05,
      4.2e-05,
      4.1e-05,
      4.1e-05,
      4.1e-05,
      4.3e-05,
      4.5e-05,
      5e-05,
      5.7e-05,
      7e-05,
      8.9e-05,
      0.000119,
      0.000163,
      0.000225,
      0.000309,
      0.000416,
      0.000548,
      0.000701,
      0.000873,
      0.001054,
      0.001235,
      0.001403,
      0.001544,
      0.001647,
      0.001702,
      0.001704,
      0.001656,
      0.001564,
      0.001441,
      0.001304,
      0.001172,
      0.001059
    ]
  },
  "A/Great_black-Backed_gull/Sweden/SVA250328SZ0242/O-2025_797ae00825": {
    "frequencies": [
      0.0,
      0.0,
      0.0,
      0.0,
      0.0,
      0.0,
      0.0,
      0.0,
      0.0,
      0.0,
      0.0,
      0.0,
      0.0,
      0.0,
      0.0,
      1e-06,
      1e-06,
      1e-06,
      2e-06,
      3e-06,
      4e-06,
      5e-06,
      6e-06,
      7e-06,
      9e-06,
      1.1e-05,
      1.3e-05,
      1.5e-05,
      1.7e-05,
      2e-05,
      2.2e-05,
      2.4e-05,
      2.5e-05,
      2.5e-05,
      2.5e-05,
      2.5e-05,
      2.4e-05,
      2.4e-05,
      2.3e-05,
      2.3e-05,
      2.2e-05,
      2.3e-05,
      2.3e-05,
      2.4e-05,
      2.5e-05,
      2.6e-05,
      2.8e-05,
      3e-05,
      3.3e-05,
      3.7e-05,
      4.1e-05,
      4.8e-05,
      5.7e-05,
      7.3e-05,
      9.7e-05,
      0.000136,
      0.000195,
      0.000285,
      0.000415,
      0.000599,
      0.000847,
      0.001168,
      0.001567,
      0.002039,
      0.002566,
      0.003112,
      0.003638,
      0.004085,
      0.004396,
      0.004525,
      0.004451
    ]
  },
  "A/Greylag_Goose/Sweden/SVA211111SZ0376/FB004497_c283c1a1ab": {
    "frequencies": [
      0.0,
      0.0,
      0.0,
      0.0,
      0.0,
      0.0,
      0.0,
      0.0,
      0.0,
      0.0,
      0.0,
      0.0,
      0.0,
      0.0,
      0.0,
      0.0,
      0.0,
      0.0,
      0.0,
      0.0,
      0.0,
      0.0,
      0.0,
      0.0,
      0.0,
      0.0,
      0.0,
      0.0,
      0.0,
      0.0,
      0.0,
      0.0,
      0.0,
      0.0,
      0.0,
      0.0,
      0.0,
      0.0,
      0.0,
      0.0,
      0.0,
      0.0,
      0.0,
      0.0,
      0.0,
      0.0,
      0.0,
      0.0,
      0.0,
      0.0,
      0.0,
      0.0,
      0.0,
      0.0,
      0.0,
      0.0,
      0.0,
      0.0,
      0.0,
      0.0,
      0.0,
      0.0,
      0.0,
      0.0,
      0.0,
      0.0,
      0.0,
      0.0,
      0.0,
      0.0,
      0.0
    ]
  },
  "A/Greylag_Goose/Sweden/SVA231101SZ0522/FB0045269_81a02d98b9": {
    "frequencies": [
      0.0,
      0.0,
      0.0,
      0.0,
      0.0,
      0.0,
      0.0,
      0.0,
      0.0,
      0.0,
      0.0,
      0.0,
      0.0,
      0.0,
      0.0,
      0.0,
      0.0,
      0.0,
      0.0,
      0.0,
      0.0,
      0.0,
      0.0,
      0.0,
      0.0,
      0.0,
      0.0,
      0.0,
      0.0,
      0.0,
      0.0,
      0.0,
      0.0,
      0.0,
      0.0,
      0.0,
      0.0,
      0.0,
      0.0,
      0.0,
      0.0,
      0.0,
      0.0,
      0.0,
      0.0,
      0.0,
      0.0,
      0.0,
      0.0,
      0.0,
      0.0,
      0.0,
      0.0,
      0.0,
      0.0,
      0.0,
      0.0,
      0.0,
      0.0,
      0.0,
      0.0,
      0.0,
      0.0,
      0.0,
      0.0,
      0.0,
      0.0,
      0.0,
      0.0,
      0.0,
      0.0
    ]
  },
  "A/Greylag_Goose/Sweden/SVA250305SZ0145/JM000401_0f834b5ea0": {
    "frequencies": [
      0.0,
      0.0,
      0.0,
      0.0,
      0.0,
      0.0,
      0.0,
      0.0,
      0.0,
      0.0,
      0.0,
      0.0,
      1e-06,
      1e-06,
      1e-06,
      2e-06,
      3e-06,
      4e-06,
      6e-06,
      8e-06,
      1e-05,
      1.3e-05,
      1.6e-05,
      2e-05,
      2.3e-05,
      2.7e-05,
      3.2e-05,
      3.6e-05,
      4.1e-05,
      4.5e-05,
      4.9e-05,
      5.2e-05,
      5.3e-05,
      5.3e-05,
      5.2e-05,
      5e-05,
      4.7e-05,
      4.5e-05,
      4.3e-05,
      4.1e-05,
      3.9e-05,
      3.9e-05,
      3.9e-05,
      3.9e-05,
      4.1e-05,
      4.3e-05,
      4.7e-05,
      5.3e-05,
      6.3e-05,
      7.9e-05,
      0.000104,
      0.000142,
      0.000196,
      0.000271,
      0.00037,
      0.000495,
      0.000645,
      0.000819,
      0.00101,
      0.001208,
      0.001401,
      0.001575,
      0.001715,
      0.001809,
      0.001847,
      0.001828,
      0.001755,
      0.001639,
      0.001496,
      0.001347,
      0.00121
    ]
  },
  "A/Greylag_Goose/Sweden/SVA250320SZ0339/FB000499_afd3e51ebc": {
    "frequencies": [
      0.0,
      0.0,
      0.0,
      0.0,
      0.0,
      0.0,
      0.0,
      0.0,
      0.0,
      0.0,
      0.0,
      0.0,
      0.0,
      0.0,
      1e-06,
      1e-06,
      2e-06,
      2e-06,
      3e-06,
      5e-06,
      6e-06,
      8e-06,
      1e-05,
      1.2e-05,
      1.4e-05,
      1.7e-05,
      2e-05,
      2.3e-05,
      2.6e-05,
      2.9e-05,
      3.2e-05,
      3.4e-05,
      3.6e-05,
      3.6e-05,
      3.6e-05,
      3.5e-05,
      3.4e-05,
      3.2e-05,
      3.1e-05,
      3e-05,
      3e-05,
      2.9e-05,
      3e-05,
      3e-05,
      3.1e-05,
      3.3e-05,
      3.5e-05,
      3.8e-05,
      4.2e-05,
      4.8e-05,
      5.8e-05,
      7.2e-05,
      9.5e-05,
      0.00013,
      0.000183,
      0.000259,
      0.000365,
      0.000507,
      0.000692,
      0.000922,
      0.001194,
      0.0015,
      0.001829,
      0.002157,
      0.002459,
      0.002705,
      0.002871,
      0.002935,
      0.00289,
      0.002744,
      0.002521
    ]
  },
  "A/Guinea_fowl/Alaska/23-032967-003-original/2023_d4e7f545ea": {
    "frequencies": [
      0.0,
      0.0,
      0.0,
      0.0,
      0.0,
      0.0,
      0.0,
      0.0,
      0.0,
      0.0,
      0.0,
      0.0,
      0.0,
      0.0,
      0.0,
      0.0,
      0.0,
      0.0,
      0.0,
      0.0,
      0.0,
      0.0,
      0.0,
      0.0,
      0.0,
      0.0,
      0.0,
      0.0,
      0.0,
      0.0,
      0.0,
      0.0,
      0.0,
      0.0,
      0.0,
      0.0,
      0.0,
      0.0,
      0.0,
      0.0,
      0.0,
      0.0,
      0.0,
      0.0,
      0.0,
      0.0,
      0.0,
      0.0,
      0.0,
      0.0,
      0.0,
      0.0,
      0.0,
      0.0,
      0.0,
      0.0,
      0.0,
      0.0,
      0.0,
      0.0,
      0.0,
      0.0,
      0.0,
      0.0,
      0.0,
      0.0,
      0.0,
      0.0,
      0.0,
      0.0,
      0.0
    ]
  },
  "A/Guinea_fowl/Czech_Republic/7531-2orig/2023_e0d7c150e0": {
    "frequencies": [
      0.0,
      0.0,
      0.0,
      0.0,
      0.0,
      0.0,
      0.0,
      0.0,
      0.0,
      0.0,
      0.0,
      0.0,
      0.0,
      0.0,
      0.0,
      0.0,
      0.0,
      0.0,
      0.0,
      0.0,
      0.0,
      0.0,
      0.0,
      0.0,
      0.0,
      0.0,
      0.0,
      0.0,
      0.0,
      0.0,
      0.0,
      0.0,
      0.0,
      0.0,
      0.0,
      0.0,
      0.0,
      0.0,
      0.0,
      0.0,
      0.0,
      0.0,
      0.0,
      0.0,
      0.0,
      0.0,
      0.0,
      0.0,
      0.0,
      0.0,
      0.0,
      0.0,
      0.0,
      0.0,
      0.0,
      0.0,
      0.0,
      0.0,
      0.0,
      0.0,
      0.0,
      0.0,
      0.0,
      0.0,
      0.0,
      0.0,
      0.0,
      0.0,
      0.0,
      0.0,
      0.0
    ]
  },
  "A/Guinea_fowl/Czech_Republic/7531-4/2023_fe2b0c44e6": {
    "frequencies": [
      0.0,
      0.0,
      0.0,
      0.0,
      0.0,
      0.0,
      0.0,
      0.0,
      0.0,
      0.0,
      0.0,
      0.0,
      0.0,
      0.0,
      0.0,
      0.0,
      0.0,
      0.0,
      0.0,
      0.0,
      0.0,
      0.0,
      0.0,
      0.0,
      0.0,
      0.0,
      0.0,
      0.0,
      0.0,
      0.0,
      0.0,
      0.0,
      0.0,
      0.0,
      0.0,
      0.0,
      0.0,
      0.0,
      0.0,
      0.0,
      0.0,
      0.0,
      0.0,
      0.0,
      0.0,
      0.0,
      0.0,
      0.0,
      0.0,
      0.0,
      0.0,
      0.0,
      0.0,
      0.0,
      0.0,
      0.0,
      0.0,
      0.0,
      0.0,
      0.0,
      0.0,
      0.0,
      0.0,
      0.0,
      0.0,
      0.0,
      0.0,
      0.0,
      0.0,
      0.0,
      0.0
    ]
  },
  "A/Guinea_fowl/Czech_Republic/7531-5/2023_6f86d8b098": {
    "frequencies": [
      0.0,
      0.0,
      0.0,
      0.0,
      0.0,
      0.0,
      0.0,
      0.0,
      0.0,
      0.0,
      0.0,
      0.0,
      0.0,
      0.0,
      0.0,
      0.0,
      0.0,
      0.0,
      0.0,
      0.0,
      0.0,
      0.0,
      0.0,
      0.0,
      0.0,
      0.0,
      0.0,
      0.0,
      0.0,
      0.0,
      0.0,
      0.0,
      0.0,
      0.0,
      0.0,
      0.0,
      0.0,
      0.0,
      0.0,
      0.0,
      0.0,
      0.0,
      0.0,
      0.0,
      0.0,
      0.0,
      0.0,
      0.0,
      0.0,
      0.0,
      0.0,
      0.0,
      0.0,
      0.0,
      0.0,
      0.0,
      0.0,
      0.0,
      0.0,
      0.0,
      0.0,
      0.0,
      0.0,
      0.0,
      0.0,
      0.0,
      0.0,
      0.0,
      0.0,
      0.0,
      0.0
    ]
  },
  "A/Guinea_fowl/England/049422/2023_8378165a07": {
    "frequencies": [
      0.0,
      0.0,
      0.0,
      0.0,
      0.0,
      0.0,
      0.0,
      0.0,
      0.0,
      0.0,
      0.0,
      0.0,
      0.0,
      0.0,
      0.0,
      0.0,
      0.0,
      0.0,
      0.0,
      0.0,
      0.0,
      0.0,
      0.0,
      0.0,
      0.0,
      0.0,
      0.0,
      0.0,
      0.0,
      0.0,
      0.0,
      0.0,
      0.0,
      0.0,
      0.0,
      0.0,
      0.0,
      0.0,
      0.0,
      0.0,
      0.0,
      0.0,
      0.0,
      0.0,
      0.0,
      0.0,
      0.0,
      0.0,
      0.0,
      0.0,
      0.0,
      0.0,
      0.0,
      0.0,
      0.0,
      0.0,
      0.0,
      0.0,
      0.0,
      0.0,
      0.0,
      0.0,
      0.0,
      0.0,
      0.0,
      0.0,
      0.0,
      0.0,
      0.0,
      0.0,
      0.0
    ]
  },
  "A/Guinea_fowl/England/127733/2022_74f3d42cfc": {
    "frequencies": [
      0.0,
      0.0,
      0.0,
      0.0,
      0.0,
      0.0,
      0.0,
      0.0,
      0.0,
      0.0,
      0.0,
      0.0,
      0.0,
      0.0,
      0.0,
      0.0,
      0.0,
      0.0,
      0.0,
      0.0,
      0.0,
      0.0,
      0.0,
      0.0,
      0.0,
      0.0,
      0.0,
      0.0,
      0.0,
      0.0,
      0.0,
      0.0,
      0.0,
      0.0,
      0.0,
      0.0,
      0.0,
      0.0,
      0.0,
      0.0,
      0.0,
      0.0,
      0.0,
      0.0,
      0.0,
      0.0,
      0.0,
      0.0,
      0.0,
      0.0,
      0.0,
      0.0,
      0.0,
      0.0,
      0.0,
      0.0,
      0.0,
      0.0,
      0.0,
      0.0,
      0.0,
      0.0,
      0.0,
      0.0,
      0.0,
      0.0,
      0.0,
      0.0,
      0.0,
      0.0,
      0.0
    ]
  },
  "A/Guinea_fowl/Estonia/TA2104719_21VIR7512-9/2021_03b7cddeff": {
    "frequencies": [
      0.0,
      0.0,
      0.0,
      0.0,
      0.0,
      0.0,
      0.0,
      0.0,
      0.0,
      0.0,
      0.0,
      0.0,
      0.0,
      0.0,
      0.0,
      0.0,
      0.0,
      0.0,
      0.0,
      0.0,
      0.0,
      0.0,
      0.0,
      0.0,
      0.0,
      0.0,
      0.0,
      0.0,
      0.0,
      0.0,
      0.0,
      0.0,
      0.0,
      0.0,
      0.0,
      0.0,
      0.0,
      0.0,
      0.0,
      0.0,
      0.0,
      0.0,
      0.0,
      0.0,
      0.0,
      0.0,
      0.0,
      0.0,
      0.0,
      0.0,
      0.0,
      0.0,
      0.0,
      0.0,
      0.0,
      0.0,
      0.0,
      0.0,
      0.0,
      0.0,
      0.0,
      0.0,
      0.0,
      0.0,
      0.0,
      0.0,
      0.0,
      0.0,
      0.0,
      0.0,
      0.0
    ]
  },
  "A/Guinea_fowl/Italy/21VIR10216/2021_06f84227ba": {
    "frequencies": [
      0.0,
      0.0,
      0.0,
      0.0,
      0.0,
      0.0,
      0.0,
      0.0,
      0.0,
      0.0,
      0.0,
      0.0,
      0.0,
      0.0,
      0.0,
      0.0,
      0.0,
      0.0,
      0.0,
      0.0,
      0.0,
      0.0,
      0.0,
      0.0,
      0.0,
      0.0,
      0.0,
      0.0,
      0.0,
      0.0,
      0.0,
      0.0,
      0.0,
      0.0,
      0.0,
      0.0,
      0.0,
      0.0,
      0.0,
      0.0,
      0.0,
      0.0,
      0.0,
      0.0,
      0.0,
      0.0,
      0.0,
      0.0,
      0.0,
      0.0,
      0.0,
      0.0,
      0.0,
      0.0,
      0.0,
      0.0,
      0.0,
      0.0,
      0.0,
      0.0,
      0.0,
      0.0,
      0.0,
      0.0,
      0.0,
      0.0,
      0.0,
      0.0,
      0.0,
      0.0,
      0.0
    ]
  },
  "A/Guinea_fowl/Italy/21VIR10231/2021_29bc2792d9": {
    "frequencies": [
      0.0,
      0.0,
      0.0,
      0.0,
      0.0,
      0.0,
      0.0,
      0.0,
      0.0,
      0.0,
      0.0,
      0.0,
      0.0,
      0.0,
      0.0,
      0.0,
      0.0,
      0.0,
      0.0,
      0.0,
      0.0,
      0.0,
      0.0,
      0.0,
      0.0,
      0.0,
      0.0,
      0.0,
      0.0,
      0.0,
      0.0,
      0.0,
      0.0,
      0.0,
      0.0,
      0.0,
      0.0,
      0.0,
      0.0,
      0.0,
      0.0,
      0.0,
      0.0,
      0.0,
      0.0,
      0.0,
      0.0,
      0.0,
      0.0,
      0.0,
      0.0,
      0.0,
      0.0,
      0.0,
      0.0,
      0.0,
      0.0,
      0.0,
      0.0,
      0.0,
      0.0,
      0.0,
      0.0,
      0.0,
      0.0,
      0.0,
      0.0,
      0.0,
      0.0,
      0.0,
      0.0
    ]
  },
  "A/Guinea_fowl/Italy/21VIR10351/2021_c047b84e90": {
    "frequencies": [
      0.0,
      0.0,
      0.0,
      0.0,
      0.0,
      0.0,
      0.0,
      0.0,
      0.0,
      0.0,
      0.0,
      0.0,
      0.0,
      0.0,
      0.0,
      0.0,
      0.0,
      0.0,
      0.0,
      0.0,
      0.0,
      0.0,
      0.0,
      0.0,
      0.0,
      0.0,
      0.0,
      0.0,
      0.0,
      0.0,
      0.0,
      0.0,
      0.0,
      0.0,
      0.0,
      0.0,
      0.0,
      0.0,
      0.0,
      0.0,
      0.0,
      0.0,
      0.0,
      0.0,
      0.0,
      0.0,
      0.0,
      0.0,
      0.0,
      0.0,
      0.0,
      0.0,
      0.0,
      0.0,
      0.0,
      0.0,
      0.0,
      0.0,
      0.0,
      0.0,
      0.0,
      0.0,
      0.0,
      0.0,
      0.0,
      0.0,
      0.0,
      0.0,
      0.0,
      0.0,
      0.0
    ]
  },
  "A/Guinea_fowl/Italy/21VIR11298/2021_cd9b88f126": {
    "frequencies": [
      0.0,
      0.0,
      0.0,
      0.0,
      0.0,
      0.0,
      0.0,
      0.0,
      0.0,
      0.0,
      0.0,
      0.0,
      0.0,
      0.0,
      0.0,
      0.0,
      0.0,
      0.0,
      0.0,
      0.0,
      0.0,
      0.0,
      0.0,
      0.0,
      0.0,
      0.0,
      0.0,
      0.0,
      0.0,
      0.0,
      0.0,
      0.0,
      0.0,
      0.0,
      0.0,
      0.0,
      0.0,
      0.0,
      0.0,
      0.0,
      0.0,
      0.0,
      0.0,
      0.0,
      0.0,
      0.0,
      0.0,
      0.0,
      0.0,
      0.0,
      0.0,
      0.0,
      0.0,
      0.0,
      0.0,
      0.0,
      0.0,
      0.0,
      0.0,
      0.0,
      0.0,
      0.0,
      0.0,
      0.0,
      0.0,
      0.0,
      0.0,
      0.0,
      0.0,
      0.0,
      0.0
    ]
  },
  "A/Guinea_fowl/Italy/21VIR11383-1/2021_f0963cb632": {
    "frequencies": [
      0.0,
      0.0,
      0.0,
      0.0,
      0.0,
      0.0,
      0.0,
      0.0,
      0.0,
      0.0,
      0.0,
      0.0,
      0.0,
      0.0,
      0.0,
      0.0,
      0.0,
      0.0,
      0.0,
      0.0,
      0.0,
      0.0,
      0.0,
      0.0,
      0.0,
      0.0,
      0.0,
      0.0,
      0.0,
      0.0,
      0.0,
      0.0,
      0.0,
      0.0,
      0.0,
      0.0,
      0.0,
      0.0,
      0.0,
      0.0,
      0.0,
      0.0,
      0.0,
      0.0,
      0.0,
      0.0,
      0.0,
      0.0,
      0.0,
      0.0,
      0.0,
      0.0,
      0.0,
      0.0,
      0.0,
      0.0,
      0.0,
      0.0,
      0.0,
      0.0,
      0.0,
      0.0,
      0.0,
      0.0,
      0.0,
      0.0,
      0.0,
      0.0,
      0.0,
      0.0,
      0.0
    ]
  },
  "A/Guinea_fowl/Italy/21VIR1293-20/2021_e057ac23e6": {
    "frequencies": [
      0.0,
      0.0,
      0.0,
      0.0,
      0.0,
      0.0,
      0.0,
      0.0,
      0.0,
      0.0,
      0.0,
      0.0,
      0.0,
      0.0,
      0.0,
      0.0,
      0.0,
      0.0,
      0.0,
      0.0,
      0.0,
      0.0,
      0.0,
      0.0,
      0.0,
      0.0,
      0.0,
      0.0,
      0.0,
      0.0,
      0.0,
      0.0,
      0.0,
      0.0,
      0.0,
      0.0,
      0.0,
      0.0,
      0.0,
      0.0,
      0.0,
      0.0,
      0.0,
      0.0,
      0.0,
      0.0,
      0.0,
      0.0,
      0.0,
      0.0,
      0.0,
      0.0,
      0.0,
      0.0,
      0.0,
      0.0,
      0.0,
      0.0,
      0.0,
      0.0,
      0.0,
      0.0,
      0.0,
      0.0,
      0.0,
      0.0,
      0.0,
      0.0,
      0.0,
      0.0,
      0.0
    ]
  },
  "A/Guinea_fowl/Italy/22VIR12135-1/2022_1a4d36d4ab": {
    "frequencies": [
      0.0,
      0.0,
      0.0,
      0.0,
      0.0,
      0.0,
      0.0,
      0.0,
      0.0,
      0.0,
      0.0,
      0.0,
      0.0,
      0.0,
      0.0,
      0.0,
      0.0,
      0.0,
      0.0,
      0.0,
      0.0,
      0.0,
      0.0,
      0.0,
      0.0,
      0.0,
      0.0,
      0.0,
      0.0,
      0.0,
      0.0,
      0.0,
      0.0,
      0.0,
      0.0,
      0.0,
      0.0,
      0.0,
      0.0,
      0.0,
      0.0,
      0.0,
      0.0,
      0.0,
      0.0,
      0.0,
      0.0,
      0.0,
      0.0,
      0.0,
      0.0,
      0.0,
      0.0,
      0.0,
      0.0,
      0.0,
      0.0,
      0.0,
      0.0,
      0.0,
      0.0,
      0.0,
      0.0,
      0.0,
      0.0,
      0.0,
      0.0,
      0.0,
      0.0,
      0.0,
      0.0
    ]
  },
  "A/Guinea_fowl/Italy/22VIR205-4/2022_b4971a2d36": {
    "frequencies": [
      0.0,
      0.0,
      0.0,
      0.0,
      0.0,
      0.0,
      0.0,
      0.0,
      0.0,
      0.0,
      0.0,
      0.0,
      0.0,
      0.0,
      0.0,
      0.0,
      0.0,
      0.0,
      0.0,
      0.0,
      0.0,
      0.0,
      0.0,
      0.0,
      0.0,
      0.0,
      0.0,
      0.0,
      0.0,
      0.0,
      0.0,
      0.0,
      0.0,
      0.0,
      0.0,
      0.0,
      0.0,
      0.0,
      0.0,
      0.0,
      0.0,
      0.0,
      0.0,
      0.0,
      0.0,
      0.0,
      0.0,
      0.0,
      0.0,
      0.0,
      0.0,
      0.0,
      0.0,
      0.0,
      0.0,
      0.0,
      0.0,
      0.0,
      0.0,
      0.0,
      0.0,
      0.0,
      0.0,
      0.0,
      0.0,
      0.0,
      0.0,
      0.0,
      0.0,
      0.0,
      0.0
    ]
  },
  "A/Guinea_fowl/Italy/23VIR10341-6/2023_8762ba7c6e": {
    "frequencies": [
      0.0,
      0.0,
      0.0,
      0.0,
      0.0,
      0.0,
      0.0,
      0.0,
      0.0,
      0.0,
      0.0,
      0.0,
      0.0,
      0.0,
      0.0,
      0.0,
      0.0,
      0.0,
      0.0,
      0.0,
      0.0,
      0.0,
      0.0,
      0.0,
      0.0,
      0.0,
      0.0,
      0.0,
      0.0,
      0.0,
      0.0,
      0.0,
      0.0,
      0.0,
      0.0,
      0.0,
      0.0,
      0.0,
      0.0,
      0.0,
      0.0,
      0.0,
      0.0,
      0.0,
      0.0,
      0.0,
      0.0,
      0.0,
      0.0,
      0.0,
      0.0,
      0.0,
      0.0,
      0.0,
      0.0,
      0.0,
      0.0,
      0.0,
      0.0,
      0.0,
      0.0,
      0.0,
      0.0,
      0.0,
      0.0,
      0.0,
      0.0,
      0.0,
      0.0,
      0.0,
      0.0
    ]
  },
  "A/Guinea_fowl/Niger/71-23_23VIR3551-38/2023_52ec433311": {
    "frequencies": [
      0.0,
      0.0,
      0.0,
      0.0,
      0.0,
      0.0,
      0.0,
      0.0,
      0.0,
      0.0,
      0.0,
      0.0,
      0.0,
      0.0,
      0.0,
      0.0,
      0.0,
      0.0,
      0.0,
      0.0,
      0.0,
      0.0,
      0.0,
      0.0,
      0.0,
      0.0,
      0.0,
      0.0,
      0.0,
      0.0,
      0.0,
      0.0,
      0.0,
      0.0,
      0.0,
      0.0,
      0.0,
      0.0,
      0.0,
      0.0,
      0.0,
      0.0,
      0.0,
      0.0,
      0.0,
      0.0,
      0.0,
      0.0,
      0.0,
      0.0,
      0.0,
      0.0,
      0.0,
      0.0,
      0.0,
      0.0,
      0.0,
      0.0,
      0.0,
      0.0,
      0.0,
      0.0,
      0.0,
      0.0,
      0.0,
      0.0,
      0.0,
      0.0,
      0.0,
      0.0,
      0.0
    ]
  },
  "A/Guinea_fowl/Nigeria/VRD-21-169_21VIR7423-21/2021_32cee8ece6": {
    "frequencies": [
      0.0,
      0.0,
      0.0,
      0.0,
      0.0,
      0.0,
      0.0,
      0.0,
      0.0,
      0.0,
      0.0,
      0.0,
      0.0,
      0.0,
      0.0,
      0.0,
      0.0,
      0.0,
      0.0,
      0.0,
      0.0,
      0.0,
      0.0,
      0.0,
      0.0,
      0.0,
      0.0,
      0.0,
      0.0,
      0.0,
      0.0,
      0.0,
      0.0,
      0.0,
      0.0,
      0.0,
      0.0,
      0.0,
      0.0,
      0.0,
      0.0,
      0.0,
      0.0,
      0.0,
      0.0,
      0.0,
      0.0,
      0.0,
      0.0,
      0.0,
      0.0,
      0.0,
      0.0,
      0.0,
      0.0,
      0.0,
      0.0,
      0.0,
      0.0,
      0.0,
      0.0,
      0.0,
      0.0,
      0.0,
      0.0,
      0.0,
      0.0,
      0.0,
      0.0,
      0.0,
      0.0
    ]
  },
  "A/Guinea_fowl/Slovenia/PER1689-24T1AZ_24VIR9358-14/2024_01e04aa410": {
    "frequencies": [
      3e-06,
      3e-06,
      4e-06,
      4e-06,
      5e-06,
      6e-06,
      8e-06,
      1e-05,
      1.3e-05,
      1.7e-05,
      2.3e-05,
      3.2e-05,
      4.5e-05,
      6.3e-05,
      8.6e-05,
      0.000118,
      0.000157,
      0.000203,
      0.000254,
      0.000307,
      0.000359,
      0.000405,
      0.000445,
      0.000481,
      0.000514,
      0.000548,
      0.000589,
      0.000646,
      0.00073,
      0.000851,
      0.001019,
      0.001235,
      0.00148,
      0.001726,
      0.001939,
      0.00209,
      0.002159,
      0.002145,
      0.002055,
      0.001902,
      0.001707,
      0.001486,
      0.001257,
      0.001031,
      0.000822,
      0.000638,
      0.000481,
      0.000354,
      0.000256,
      0.000183,
      0.000131,
      9.6e-05,
      7.3e-05,
      5.8e-05,
      4.9e-05,
      4.3e-05,
      4e-05,
      3.7e-05,
      3.6e-05,
      3.5e-05,
      3.5e-05,
      3.5e-05,
      3.6e-05,
      3.7e-05,
      3.9e-05,
      4.1e-05,
      4.3e-05,
      4.6e-05,
      4.8e-05,
      5.1e-05,
      5.3e-05
    ]
  },
  "A/Guinea_fowl/Wales/146571/2022_8f0a541421": {
    "frequencies": [
      0.0,
      0.0,
      0.0,
      0.0,
      0.0,
      0.0,
      0.0,
      0.0,
      0.0,
      0.0,
      0.0,
      0.0,
      0.0,
      0.0,
      0.0,
      0.0,
      0.0,
      0.0,
      0.0,
      0.0,
      0.0,
      0.0,
      0.0,
      0.0,
      0.0,
      0.0,
      0.0,
      0.0,
      0.0,
      0.0,
      0.0,
      0.0,
      0.0,
      0.0,
      0.0,
      0.0,
      0.0,
      0.0,
      0.0,
      0.0,
      0.0,
      0.0,
      0.0,
      0.0,
      0.0,
      0.0,
      0.0,
      0.0,
      0.0,
      0.0,
      0.0,
      0.0,
      0.0,
      0.0,
      0.0,
      0.0,
      0.0,
      0.0,
      0.0,
      0.0,
      0.0,
      0.0,
      0.0,
      0.0,
      0.0,
      0.0,
      0.0,
      0.0,
      0.0,
      0.0,
      0.0
    ]
  },
  "A/Gx-Guilin/11151/2021_d0d6b6c55a": {
    "frequencies": [
      0.0,
      0.0,
      0.0,
      0.0,
      0.0,
      0.0,
      0.0,
      0.0,
      0.0,
      0.0,
      0.0,
      0.0,
      0.0,
      0.0,
      0.0,
      0.0,
      0.0,
      0.0,
      0.0,
      0.0,
      0.0,
      0.0,
      0.0,
      0.0,
      0.0,
      0.0,
      0.0,
      0.0,
      0.0,
      0.0,
      0.0,
      0.0,
      0.0,
      0.0,
      0.0,
      0.0,
      0.0,
      0.0,
      0.0,
      0.0,
      0.0,
      0.0,
      0.0,
      0.0,
      0.0,
      0.0,
      0.0,
      0.0,
      0.0,
      0.0,
      0.0,
      0.0,
      0.0,
      0.0,
      0.0,
      0.0,
      0.0,
      0.0,
      0.0,
      0.0,
      0.0,
      0.0,
      0.0,
      0.0,
      0.0,
      0.0,
      0.0,
      0.0,
      0.0,
      0.0,
      0.0
    ]
  },
  "A/Hangzhou/01/2021_662b270ce3": {
    "frequencies": [
      0.0,
      0.0,
      0.0,
      0.0,
      0.0,
      0.0,
      0.0,
      0.0,
      0.0,
      0.0,
      0.0,
      0.0,
      0.0,
      0.0,
      0.0,
      0.0,
      0.0,
      0.0,
      0.0,
      0.0,
      0.0,
      0.0,
      0.0,
      0.0,
      0.0,
      0.0,
      0.0,
      0.0,
      0.0,
      0.0,
      0.0,
      0.0,
      0.0,
      0.0,
      0.0,
      0.0,
      0.0,
      0.0,
      0.0,
      0.0,
      0.0,
      0.0,
      0.0,
      0.0,
      0.0,
      0.0,
      0.0,
      0.0,
      0.0,
      0.0,
      0.0,
      0.0,
      0.0,
      0.0,
      0.0,
      0.0,
      0.0,
      0.0,
      0.0,
      0.0,
      0.0,
      0.0,
      0.0,
      0.0,
      0.0,
      0.0,
      0.0,
      0.0,
      0.0,
      0.0,
      0.0
    ]
  },
  "A/He_Fei04171/2024_365568e6a2": {
    "frequencies": [
      6.9e-05,
      6.7e-05,
      6.8e-05,
      7e-05,
      7.5e-05,
      8.3e-05,
      9.4e-05,
      0.000111,
      0.000134,
      0.000169,
      0.000221,
      0.000305,
      0.000443,
      0.000677,
      0.001072,
      0.001723,
      0.002745,
      0.004216,
      0.006148,
      0.008408,
      0.010732,
      0.012741,
      0.014126,
      0.014693,
      0.014394,
      0.013332,
      0.011698,
      0.009716,
      0.00765,
      0.005697,
      0.004011,
      0.002669,
      0.001697,
      0.001044,
      0.000634,
      0.000388,
      0.000247,
      0.000165,
      0.000115,
      8.5e-05,
      6.4e-05,
      5e-05,
      4e-05,
      3.2e-05,
      2.7e-05,
      2.2e-05,
      1.9e-05,
      1.6e-05,
      1.4e-05,
      1.2e-05,
      1e-05,
      8e-06,
      7e-06,
      6e-06,
      5e-06,
      4e-06,
      4e-06,
      3e-06,
      3e-06,
      3e-06,
      2e-06,
      2e-06,
      2e-06,
      2e-06,
      2e-06,
      2e-06,
      2e-06,
      2e-06,
      2e-06,
      1e-06,
      1e-06
    ]
  },
  "A/Hunan/09285/2021_fde0ce31f0": {
    "frequencies": [
      0.0,
      0.0,
      0.0,
      0.0,
      0.0,
      0.0,
      0.0,
      0.0,
      0.0,
      0.0,
      0.0,
      0.0,
      0.0,
      0.0,
      0.0,
      0.0,
      0.0,
      0.0,
      0.0,
      0.0,
      0.0,
      0.0,
      0.0,
      0.0,
      0.0,
      0.0,
      0.0,
      0.0,
      0.0,
      0.0,
      0.0,
      0.0,
      0.0,
      0.0,
      0.0,
      0.0,
      0.0,
      0.0,
      0.0,
      0.0,
      0.0,
      0.0,
      0.0,
      0.0,
      0.0,
      0.0,
      0.0,
      0.0,
      0.0,
      0.0,
      0.0,
      0.0,
      0.0,
      0.0,
      0.0,
      0.0,
      0.0,
      0.0,
      0.0,
      0.0,
      0.0,
      0.0,
      0.0,
      0.0,
      0.0,
      0.0,
      0.0,
      0.0,
      0.0,
      0.0,
      0.0
    ]
  },
  "A/Hunan/09911/2021_db8f9e7198": {
    "frequencies": [
      0.0,
      0.0,
      0.0,
      0.0,
      0.0,
      0.0,
      0.0,
      0.0,
      0.0,
      0.0,
      0.0,
      0.0,
      0.0,
      0.0,
      0.0,
      0.0,
      0.0,
      0.0,
      0.0,
      0.0,
      0.0,
      0.0,
      0.0,
      0.0,
      0.0,
      0.0,
      0.0,
      0.0,
      0.0,
      0.0,
      0.0,
      0.0,
      0.0,
      0.0,
      0.0,
      0.0,
      0.0,
      0.0,
      0.0,
      0.0,
      0.0,
      0.0,
      0.0,
      0.0,
      0.0,
      0.0,
      0.0,
      0.0,
      0.0,
      0.0,
      0.0,
      0.0,
      0.0,
      0.0,
      0.0,
      0.0,
      0.0,
      0.0,
      0.0,
      0.0,
      0.0,
      0.0,
      0.0,
      0.0,
      0.0,
      0.0,
      0.0,
      0.0,
      0.0,
      0.0,
      0.0
    ]
  },
  "A/Hunan/10117/2021_925f6a88cd": {
    "frequencies": [
      0.0,
      0.0,
      0.0,
      0.0,
      0.0,
      0.0,
      0.0,
      0.0,
      0.0,
      0.0,
      0.0,
      0.0,
      0.0,
      0.0,
      0.0,
      0.0,
      0.0,
      0.0,
      0.0,
      0.0,
      0.0,
      0.0,
      0.0,
      0.0,
      0.0,
      0.0,
      0.0,
      0.0,
      0.0,
      0.0,
      0.0,
      0.0,
      0.0,
      0.0,
      0.0,
      0.0,
      0.0,
      0.0,
      0.0,
      0.0,
      0.0,
      0.0,
      0.0,
      0.0,
      0.0,
      0.0,
      0.0,
      0.0,
      0.0,
      0.0,
      0.0,
      0.0,
      0.0,
      0.0,
      0.0,
      0.0,
      0.0,
      0.0,
      0.0,
      0.0,
      0.0,
      0.0,
      0.0,
      0.0,
      0.0,
      0.0,
      0.0,
      0.0,
      0.0,
      0.0,
      0.0
    ]
  },
  "A/Indian_peafowl/Germany_BY/2024AI05162/2024_186602b3a8": {
    "frequencies": [
      0.0,
      0.0,
      0.0,
      0.0,
      0.0,
      1e-06,
      1e-06,
      1e-06,
      1e-06,
      2e-06,
      3e-06,
      4e-06,
      6e-06,
      9e-06,
      1.3e-05,
      1.9e-05,
      2.6e-05,
      3.6e-05,
      4.8e-05,
      6.2e-05,
      7.7e-05,
      9.2e-05,
      0.000107,
      0.000122,
      0.000137,
      0.000152,
      0.000166,
      0.00018,
      0.000192,
      0.000201,
      0.000206,
      0.000206,
      0.0002,
      0.00019,
      0.000177,
      0.000163,
      0.000152,
      0.000145,
      0.000145,
      0.000153,
      0.000171,
      0.000203,
      0.000249,
      0.000312,
      0.000391,
      0.000486,
      0.00059,
      0.000697,
      0.000794,
      0.00087,
      0.000914,
      0.000919,
      0.000885,
      0.000816,
      0.000724,
      0.00062,
      0.000516,
      0.000419,
      0.000335,
      0.000268,
      0.000216,
      0.000179,
      0.000156,
      0.000144,
      0.000141,
      0.000145,
      0.000155,
      0.00017,
      0.000189,
      0.00021,
      0.000233
    ]
  },
  "A/Indian_runner_ducks/England/140750/2022_1663c37d90": {
    "frequencies": [
      0.0,
      0.0,
      0.0,
      0.0,
      0.0,
      0.0,
      0.0,
      0.0,
      0.0,
      0.0,
      0.0,
      0.0,
      0.0,
      0.0,
      0.0,
      0.0,
      0.0,
      0.0,
      0.0,
      0.0,
      0.0,
      0.0,
      0.0,
      0.0,
      0.0,
      0.0,
      0.0,
      0.0,
      0.0,
      0.0,
      0.0,
      0.0,
      0.0,
      0.0,
      0.0,
      0.0,
      0.0,
      0.0,
      0.0,
      0.0,
      0.0,
      0.0,
      0.0,
      0.0,
      0.0,
      0.0,
      0.0,
      0.0,
      0.0,
      0.0,
      0.0,
      0.0,
      0.0,
      0.0,
      0.0,
      0.0,
      0.0,
      0.0,
      0.0,
      0.0,
      0.0,
      0.0,
      0.0,
      0.0,
      0.0,
      0.0,
      0.0,
      0.0,
      0.0,
      0.0,
      0.0
    ]
  },
  "A/Iowa/124/2024_7628765d9b": {
    "frequencies": [
      0.0,
      0.0,
      0.0,
      0.0,
      1e-06,
      1e-06,
      1e-06,
      1e-06,
      2e-06,
      3e-06,
      4e-06,
      6e-06,
      8e-06,
      1.2e-05,
      1.7e-05,
      2.5e-05,
      3.5e-05,
      4.8e-05,
      6.3e-05,
      8e-05,
      9.9e-05,
      0.000117,
      0.000136,
      0.000153,
      0.000171,
      0.000187,
      0.000203,
      0.000218,
      0.00023,
      0.000239,
      0.000244,
      0.000242,
      0.000235,
      0.000223,
      0.000209,
      0.000197,
      0.00019,
      0.000191,
      0.000202,
      0.000227,
      0.000266,
      0.000321,
      0.000392,
      0.000478,
      0.000575,
      0.000677,
      0.000774,
      0.000857,
      0.000913,
      0.000933,
      0.000914,
      0.000857,
      0.00077,
      0.000664,
      0.000551,
      0.000444,
      0.000351,
      0.000273,
      0.000213,
      0.000169,
      0.000139,
      0.000121,
      0.000112,
      0.00011,
      0.000113,
      0.000121,
      0.000132,
      0.000145,
      0.000161,
      0.000179,
      0.000196
    ]
  },
  "A/Jiangsu/NJ210/2023_1f8dd71d2e": {
    "frequencies": [
      0.0,
      0.0,
      0.0,
      0.0,
      0.0,
      0.0,
      0.0,
      0.0,
      0.0,
      0.0,
      0.0,
      0.0,
      0.0,
      0.0,
      0.0,
      0.0,
      0.0,
      0.0,
      0.0,
      0.0,
      0.0,
      0.0,
      0.0,
      0.0,
      0.0,
      0.0,
      0.0,
      0.0,
      0.0,
      0.0,
      0.0,
      0.0,
      0.0,
      0.0,
      0.0,
      0.0,
      0.0,
      0.0,
      0.0,
      0.0,
      0.0,
      0.0,
      0.0,
      0.0,
      0.0,
      0.0,
      0.0,
      0.0,
      0.0,
      0.0,
      0.0,
      0.0,
      0.0,
      0.0,
      0.0,
      0.0,
      0.0,
      0.0,
      0.0,
      0.0,
      0.0,
      0.0,
      0.0,
      0.0,
      0.0,
      0.0,
      0.0,
      0.0,
      0.0,
      0.0,
      0.0
    ]
  },
  "A/Jiangxi/16791/2022_2c1f1531af": {
    "frequencies": [
      0.0,
      0.0,
      0.0,
      0.0,
      0.0,
      0.0,
      0.0,
      0.0,
      0.0,
      0.0,
      0.0,
      0.0,
      0.0,
      0.0,
      0.0,
      0.0,
      0.0,
      0.0,
      0.0,
      0.0,
      0.0,
      0.0,
      0.0,
      0.0,
      0.0,
      0.0,
      0.0,
      0.0,
      0.0,
      0.0,
      0.0,
      0.0,
      0.0,
      0.0,
      0.0,
      0.0,
      0.0,
      0.0,
      0.0,
      0.0,
      0.0,
      0.0,
      0.0,
      0.0,
      0.0,
      0.0,
      0.0,
      0.0,
      0.0,
      0.0,
      0.0,
      0.0,
      0.0,
      0.0,
      0.0,
      0.0,
      0.0,
      0.0,
      0.0,
      0.0,
      0.0,
      0.0,
      0.0,
      0.0,
      0.0,
      0.0,
      0.0,
      0.0,
      0.0,
      0.0,
      0.0
    ]
  },
  "A/Korean_native_chicken/Korea/H127/2022_34f8bc2972": {
    "frequencies": [
      0.0,
      0.0,
      0.0,
      0.0,
      0.0,
      0.0,
      0.0,
      0.0,
      0.0,
      0.0,
      0.0,
      0.0,
      0.0,
      0.0,
      0.0,
      0.0,
      0.0,
      0.0,
      0.0,
      0.0,
      0.0,
      0.0,
      0.0,
      0.0,
      0.0,
      0.0,
      0.0,
      0.0,
      0.0,
      0.0,
      0.0,
      0.0,
      0.0,
      0.0,
      0.0,
      0.0,
      0.0,
      0.0,
      0.0,
      0.0,
      0.0,
      0.0,
      0.0,
      0.0,
      0.0,
      0.0,
      0.0,
      0.0,
      0.0,
      0.0,
      0.0,
      0.0,
      0.0,
      0.0,
      0.0,
      0.0,
      0.0,
      0.0,
      0.0,
      0.0,
      0.0,
      0.0,
      0.0,
      0.0,
      0.0,
      0.0,
      0.0,
      0.0,
      0.0,
      0.0,
      0.0
    ]
  },
  "A/Lesser_Auk/Sweden/SVA230720SZ0315/FB002445_3964dde880": {
    "frequencies": [
      0.0,
      0.0,
      0.0,
      0.0,
      0.0,
      0.0,
      0.0,
      0.0,
      0.0,
      0.0,
      0.0,
      0.0,
      0.0,
      0.0,
      0.0,
      0.0,
      0.0,
      0.0,
      0.0,
      0.0,
      0.0,
      0.0,
      0.0,
      0.0,
      0.0,
      0.0,
      0.0,
      0.0,
      0.0,
      0.0,
      0.0,
      0.0,
      0.0,
      0.0,
      0.0,
      0.0,
      0.0,
      0.0,
      0.0,
      0.0,
      0.0,
      0.0,
      0.0,
      0.0,
      0.0,
      0.0,
      0.0,
      0.0,
      0.0,
      0.0,
      0.0,
      0.0,
      0.0,
      0.0,
      0.0,
      0.0,
      0.0,
      0.0,
      0.0,
      0.0,
      0.0,
      0.0,
      0.0,
      0.0,
      0.0,
      0.0,
      0.0,
      0.0,
      0.0,
      0.0,
      0.0
    ]
  },
  "A/Lesser_black-Backed_gull/Sweden/SVA230509SZ0608/FB001412_50d07d79f9": {
    "frequencies": [
      0.0,
      0.0,
      0.0,
      0.0,
      0.0,
      0.0,
      0.0,
      0.0,
      0.0,
      0.0,
      0.0,
      0.0,
      0.0,
      0.0,
      0.0,
      0.0,
      0.0,
      0.0,
      0.0,
      0.0,
      0.0,
      0.0,
      0.0,
      0.0,
      0.0,
      0.0,
      0.0,
      0.0,
      0.0,
      0.0,
      0.0,
      0.0,
      0.0,
      0.0,
      0.0,
      0.0,
      0.0,
      0.0,
      0.0,
      0.0,
      0.0,
      0.0,
      0.0,
      0.0,
      0.0,
      0.0,
      0.0,
      0.0,
      0.0,
      0.0,
      0.0,
      0.0,
      0.0,
      0.0,
      0.0,
      0.0,
      0.0,
      0.0,
      0.0,
      0.0,
      0.0,
      0.0,
      0.0,
      0.0,
      0.0,
      0.0,
      0.0,
      0.0,
      0.0,
      0.0,
      0.0
    ]
  },
  "A/Lesser_black-Backed_gull/Sweden/SVA230509SZ0608/FB001430_d5d3d585c6": {
    "frequencies": [
      0.0,
      0.0,
      0.0,
      0.0,
      0.0,
      0.0,
      0.0,
      0.0,
      0.0,
      0.0,
      0.0,
      0.0,
      0.0,
      0.0,
      0.0,
      0.0,
      0.0,
      0.0,
      0.0,
      0.0,
      0.0,
      0.0,
      0.0,
      0.0,
      0.0,
      0.0,
      0.0,
      0.0,
      0.0,
      0.0,
      0.0,
      0.0,
      0.0,
      0.0,
      0.0,
      0.0,
      0.0,
      0.0,
      0.0,
      0.0,
      0.0,
      0.0,
      0.0,
      0.0,
      0.0,
      0.0,
      0.0,
      0.0,
      0.0,
      0.0,
      0.0,
      0.0,
      0.0,
      0.0,
      0.0,
      0.0,
      0.0,
      0.0,
      0.0,
      0.0,
      0.0,
      0.0,
      0.0,
      0.0,
      0.0,
      0.0,
      0.0,
      0.0,
      0.0,
      0.0,
      0.0
    ]
  },
  "A/Long-Eared_owl/1/2025_26f7adbff9": {
    "frequencies": [
      0.0,
      0.0,
      0.0,
      0.0,
      0.0,
      0.0,
      0.0,
      0.0,
      0.0,
      0.0,
      1e-06,
      1e-06,
      1e-06,
      2e-06,
      3e-06,
      5e-06,
      7e-06,
      1e-05,
      1.4e-05,
      1.9e-05,
      2.4e-05,
      3e-05,
      3.6e-05,
      4.3e-05,
      5e-05,
      5.7e-05,
      6.4e-05,
      7.2e-05,
      7.9e-05,
      8.6e-05,
      9.1e-05,
      9.4e-05,
      9.5e-05,
      9.3e-05,
      8.8e-05,
      8.3e-05,
      7.7e-05,
      7.2e-05,
      6.7e-05,
      6.3e-05,
      6e-05,
      5.9e-05,
      6e-05,
      6.3e-05,
      7e-05,
      8.3e-05,
      0.000104,
      0.000137,
      0.000185,
      0.00025,
      0.000335,
      0.000439,
      0.000555,
      0.00068,
      0.000801,
      0.000911,
      0.001,
      0.001062,
      0.001091,
      0.001088,
      0.001053,
      0.000992,
      0.00091,
      0.000817,
      0.000722,
      0.000635,
      0.000562,
      0.000508,
      0.000477,
      0.000468,
      0.000478
    ]
  },
  "A/Louisiana/12/2024_b158f38317": {
    "frequencies": [
      0.0,
      0.0,
      1e-06,
      1e-06,
      1e-06,
      1e-06,
      1e-06,
      2e-06,
      2e-06,
      3e-06,
      5e-06,
      7e-06,
      1e-05,
      1.4e-05,
      2.1e-05,
      3e-05,
      4.1e-05,
      5.6e-05,
      7.4e-05,
      9.3e-05,
      0.000114,
      0.000135,
      0.000155,
      0.000175,
      0.000193,
      0.000211,
      0.000228,
      0.000243,
      0.000256,
      0.000265,
      0.000268,
      0.000266,
      0.000258,
      0.000246,
      0.000234,
      0.000225,
      0.000224,
      0.000234,
      0.000258,
      0.000296,
      0.000351,
      0.000421,
      0.000506,
      0.000601,
      0.000699,
      0.000793,
      0.000872,
      0.000926,
      0.000946,
      0.000928,
      0.000872,
      0.000784,
      0.000676,
      0.000561,
      0.000449,
      0.000351,
      0.00027,
      0.000207,
      0.000161,
      0.00013,
      0.00011,
      0.0001,
      9.6e-05,
      9.7e-05,
      0.000101,
      0.000109,
      0.00012,
      0.000132,
      0.000146,
      0.000161,
      0.000177
    ]
  },
  "A/Mallard/Sweden/SVA240117SZ0347/FB000141_5e5a66e328": {
    "frequencies": [
      0.004801,
      0.004083,
      0.003423,
      0.002833,
      0.002315,
      0.001874,
      0.001506,
      0.001205,
      0.000964,
      0.00078,
      0.000644,
      0.000551,
      0.000492,
      0.000462,
      0.000452,
      0.000454,
      0.00046,
      0.000462,
      0.000453,
      0.000431,
      0.000397,
      0.000354,
      0.000307,
      0.000261,
      0.000218,
      0.00018,
      0.000146,
      0.000118,
      9.4e-05,
      7.3e-05,
      5.6e-05,
      4.2e-05,
      3e-05,
      2.1e-05,
      1.5e-05,
      1e-05,
      7e-06,
      4e-06,
      3e-06,
      2e-06,
      1e-06,
      1e-06,
      1e-06,
      0.0,
      0.0,
      0.0,
      0.0,
      0.0,
      0.0,
      0.0,
      0.0,
      0.0,
      0.0,
      0.0,
      0.0,
      0.0,
      0.0,
      0.0,
      0.0,
      0.0,
      0.0,
      0.0,
      0.0,
      0.0,
      0.0,
      0.0,
      0.0,
      0.0,
      0.0,
      0.0,
      0.0
    ]
  },
  "A/Mallard/Sweden/SVA240202SZ0189/FB000349_279b3e106b": {
    "frequencies": [
      0.003794,
      0.00368,
      0.003522,
      0.003327,
      0.003099,
      0.002849,
      0.002583,
      0.00231,
      0.002036,
      0.001772,
      0.001524,
      0.0013,
      0.001107,
      0.00095,
      0.000832,
      0.000748,
      0.000692,
      0.000654,
      0.000621,
      0.000583,
      0.000537,
      0.000483,
      0.000425,
      0.000366,
      0.00031,
      0.00026,
      0.000215,
      0.000176,
      0.000142,
      0.000113,
      8.8e-05,
      6.6e-05,
      4.9e-05,
      3.5e-05,
      2.4e-05,
      1.7e-05,
      1.1e-05,
      8e-06,
      5e-06,
      4e-06,
      2e-06,
      2e-06,
      1e-06,
      1e-06,
      1e-06,
      0.0,
      0.0,
      0.0,
      0.0,
      0.0,
      0.0,
      0.0,
      0.0,
      0.0,
      0.0,
      0.0,
      0.0,
      0.0,
      0.0,
      0.0,
      0.0,
      0.0,
      0.0,
      0.0,
      0.0,
      0.0,
      0.0,
      0.0,
      0.0,
      0.0,
      0.0
    ]
  },
  "A/Mallard_Denmark/10443-3/2024_309267da76": {
    "frequencies": [
      1e-06,
      1e-06,
      1e-06,
      1e-06,
      1e-06,
      1e-06,
      2e-06,
      2e-06,
      3e-06,
      4e-06,
      6e-06,
      9e-06,
      1.3e-05,
      1.9e-05,
      2.8e-05,
      3.9e-05,
      5.4e-05,
      7.3e-05,
      9.5e-05,
      0.000119,
      0.000144,
      0.000169,
      0.000192,
      0.000215,
      0.000236,
      0.000255,
      0.000273,
      0.000289,
      0.000302,
      0.000311,
      0.000314,
      0.000312,
      0.000306,
      0.000299,
      0.000295,
      0.000301,
      0.000319,
      0.000353,
      0.000403,
      0.00047,
      0.00055,
      0.00064,
      0.000733,
      0.000823,
      0.0009,
      0.000956,
      0.000982,
      0.000973,
      0.000927,
      0.000848,
      0.000744,
      0.000625,
      0.000506,
      0.000396,
      0.000301,
      0.000227,
      0.000171,
      0.000131,
      0.000105,
      8.9e-05,
      8.1e-05,
      7.7e-05,
      7.8e-05,
      8.1e-05,
      8.6e-05,
      9.3e-05,
      0.000102,
      0.000112,
      0.000123,
      0.000135,
      0.000147
    ]
  },
  "A/Mandarin_duck/Korea/WA496/2022_7e121cef12": {
    "frequencies": [
      0.0,
      0.0,
      0.0,
      0.0,
      0.0,
      0.0,
      0.0,
      0.0,
      0.0,
      0.0,
      0.0,
      0.0,
      0.0,
      0.0,
      0.0,
      0.0,
      0.0,
      0.0,
      0.0,
      0.0,
      0.0,
      0.0,
      0.0,
      0.0,
      0.0,
      0.0,
      0.0,
      0.0,
      0.0,
      0.0,
      0.0,
      0.0,
      0.0,
      0.0,
      0.0,
      0.0,
      0.0,
      0.0,
      0.0,
      0.0,
      0.0,
      0.0,
      0.0,
      0.0,
      0.0,
      0.0,
      0.0,
      0.0,
      0.0,
      0.0,
      0.0,
      0.0,
      0.0,
      0.0,
      0.0,
      0.0,
      0.0,
      0.0,
      0.0,
      0.0,
      0.0,
      0.0,
      0.0,
      0.0,
      0.0,
      0.0,
      0.0,
      0.0,
      0.0,
      0.0,
      0.0
    ]
  },
  "A/Mandarin_duck/Korea/WA875/2023_c57c7c0506": {
    "frequencies": [
      0.0,
      0.0,
      0.0,
      0.0,
      0.0,
      0.0,
      0.0,
      0.0,
      0.0,
      0.0,
      0.0,
      0.0,
      0.0,
      0.0,
      0.0,
      0.0,
      0.0,
      0.0,
      0.0,
      0.0,
      0.0,
      0.0,
      0.0,
      0.0,
      0.0,
      0.0,
      0.0,
      0.0,
      0.0,
      0.0,
      0.0,
      0.0,
      0.0,
      0.0,
      0.0,
      0.0,
      0.0,
      0.0,
      0.0,
      0.0,
      0.0,
      0.0,
      0.0,
      0.0,
      0.0,
      0.0,
      0.0,
      0.0,
      0.0,
      0.0,
      0.0,
      0.0,
      0.0,
      0.0,
      0.0,
      0.0,
      0.0,
      0.0,
      0.0,
      0.0,
      0.0,
      0.0,
      0.0,
      0.0,
      0.0,
      0.0,
      0.0,
      0.0,
      0.0,
      0.0,
      0.0
    ]
  },
  "A/Mandarin_duck/Saitama/1101A005/2025_2c236119a5": {
    "frequencies": [
      0.0,
      0.0,
      0.0,
      0.0,
      0.0,
      0.0,
      0.0,
      1e-06,
      1e-06,
      1e-06,
      2e-06,
      3e-06,
      4e-06,
      6e-06,
      9e-06,
      1.4e-05,
      2e-05,
      2.7e-05,
      3.7e-05,
      4.7e-05,
      5.9e-05,
      7.1e-05,
      8.4e-05,
      9.6e-05,
      0.000109,
      0.000122,
      0.000134,
      0.000146,
      0.000157,
      0.000166,
      0.000172,
      0.000173,
      0.00017,
      0.000162,
      0.000151,
      0.000139,
      0.000128,
      0.000118,
      0.000113,
      0.000112,
      0.000118,
      0.000133,
      0.000158,
      0.000197,
      0.000251,
      0.000324,
      0.000413,
      0.000517,
      0.000628,
      0.000735,
      0.000827,
      0.000892,
      0.000921,
      0.000911,
      0.000866,
      0.000792,
      0.000702,
      0.000604,
      0.000507,
      0.000418,
      0.000342,
      0.000282,
      0.000236,
      0.000206,
      0.000189,
      0.000184,
      0.000189,
      0.000202,
      0.000222,
      0.000246,
      0.000273
    ]
  },
  "A/Mandarin_duck/South_Korea/23-JBN-F12-36/2023_329a97223f": {
    "frequencies": [
      0.0,
      0.0,
      0.0,
      0.0,
      0.0,
      0.0,
      0.0,
      0.0,
      0.0,
      0.0,
      0.0,
      0.0,
      0.0,
      0.0,
      0.0,
      0.0,
      0.0,
      0.0,
      0.0,
      0.0,
      0.0,
      0.0,
      0.0,
      0.0,
      0.0,
      0.0,
      0.0,
      0.0,
      0.0,
      0.0,
      0.0,
      0.0,
      0.0,
      0.0,
      0.0,
      0.0,
      0.0,
      0.0,
      0.0,
      0.0,
      0.0,
      0.0,
      0.0,
      0.0,
      0.0,
      0.0,
      0.0,
      0.0,
      0.0,
      0.0,
      0.0,
      0.0,
      0.0,
      0.0,
      0.0,
      0.0,
      0.0,
      0.0,
      0.0,
      0.0,
      0.0,
      0.0,
      0.0,
      0.0,
      0.0,
      0.0,
      0.0,
      0.0,
      0.0,
      0.0,
      0.0
    ]
  },
  "A/Muscovy_duck/Austria/24119388-002/2024_c53d4f2f90": {
    "frequencies": [
      9e-06,
      9e-06,
      1e-05,
      1.1e-05,
      1.3e-05,
      1.5e-05,
      1.8e-05,
      2.3e-05,
      2.9e-05,
      3.8e-05,
      5.1e-05,
      6.8e-05,
      9.2e-05,
      0.000125,
      0.000168,
      0.000222,
      0.000289,
      0.000364,
      0.000446,
      0.000529,
      0.000612,
      0.000696,
      0.000793,
      0.000919,
      0.001099,
      0.001364,
      0.001744,
      0.002259,
      0.002899,
      0.003619,
      0.004323,
      0.004885,
      0.005175,
      0.005128,
      0.004763,
      0.004165,
      0.003457,
      0.002741,
      0.002089,
      0.001537,
      0.001101,
      0.000769,
      0.000527,
      0.000356,
      0.00024,
      0.000164,
      0.000114,
      8.3e-05,
      6.3e-05,
      5.1e-05,
      4.3e-05,
      3.8e-05,
      3.3e-05,
      3e-05,
      2.7e-05,
      2.5e-05,
      2.3e-05,
      2.2e-05,
      2.1e-05,
      2e-05,
      1.9e-05,
      1.9e-05,
      1.9e-05,
      1.9e-05,
      1.9e-05,
      1.9e-05,
      2e-05,
      2.1e-05,
      2.1e-05,
      2.2e-05,
      2.2e-05
    ]
  },
  "A/Muscovy_duck/Czech_Republic/1927-G222/2025_d4de4985f6": {
    "frequencies": [
      0.0,
      0.0,
      0.0,
      0.0,
      0.0,
      0.0,
      0.0,
      0.0,
      0.0,
      0.0,
      1e-06,
      1e-06,
      2e-06,
      3e-06,
      4e-06,
      6e-06,
      8e-06,
      1.2e-05,
      1.6e-05,
      2.1e-05,
      2.7e-05,
      3.4e-05,
      4.1e-05,
      4.8e-05,
      5.5e-05,
      6.3e-05,
      7.1e-05,
      7.9e-05,
      8.7e-05,
      9.4e-05,
      0.0001,
      0.000103,
      0.000103,
      0.0001,
      9.5e-05,
      8.9e-05,
      8.3e-05,
      7.6e-05,
      7.1e-05,
      6.7e-05,
      6.4e-05,
      6.3e-05,
      6.5e-05,
      7e-05,
      8e-05,
      9.7e-05,
      0.000124,
      0.000165,
      0.000222,
      0.000299,
      0.000394,
      0.000505,
      0.000624,
      0.000744,
      0.000854,
      0.000945,
      0.001008,
      0.00104,
      0.00104,
      0.001009,
      0.000951,
      0.000873,
      0.000784,
      0.000691,
      0.000603,
      0.000528,
      0.000469,
      0.000431,
      0.000414,
      0.000417,
      0.000436
    ]
  },
  "A/Muscovy_duck/Czech_Republic/1927-G228/2025_6e6ce67340": {
    "frequencies": [
      0.0,
      0.0,
      0.0,
      0.0,
      0.0,
      0.0,
      0.0,
      0.0,
      0.0,
      0.0,
      1e-06,
      1e-06,
      2e-06,
      3e-06,
      4e-06,
      6e-06,
      8e-06,
      1.2e-05,
      1.6e-05,
      2.1e-05,
      2.7e-05,
      3.4e-05,
      4.1e-05,
      4.8e-05,
      5.5e-05,
      6.3e-05,
      7.1e-05,
      7.9e-05,
      8.7e-05,
      9.4e-05,
      0.0001,
      0.000103,
      0.000103,
      0.0001,
      9.5e-05,
      8.9e-05,
      8.3e-05,
      7.6e-05,
      7.1e-05,
      6.7e-05,
      6.4e-05,
      6.3e-05,
      6.5e-05,
      7e-05,
      8e-05,
      9.7e-05,
      0.000124,
      0.000165,
      0.000222,
      0.000299,
      0.000394,
      0.000505,
      0.000624,
      0.000744,
      0.000854,
      0.000945,
      0.001008,
      0.00104,
      0.00104,
      0.001009,
      0.000951,
      0.000873,
      0.000784,
      0.000691,
      0.000603,
      0.000528,
      0.000469,
      0.000431,
      0.000414,
      0.000417,
      0.000436
    ]
  },
  "A/Muscovy_duck/Czech_Republic/1927-G233/2025_a63323f433": {
    "frequencies": [
      0.0,
      0.0,
      0.0,
      0.0,
      0.0,
      0.0,
      0.0,
      0.0,
      0.0,
      0.0,
      1e-06,
      1e-06,
      2e-06,
      3e-06,
      4e-06,
      6e-06,
      8e-06,
      1.2e-05,
      1.6e-05,
      2.1e-05,
      2.7e-05,
      3.4e-05,
      4.1e-05,
      4.8e-05,
      5.5e-05,
      6.3e-05,
      7.1e-05,
      7.9e-05,
      8.7e-05,
      9.4e-05,
      0.0001,
      0.000103,
      0.000103,
      0.0001,
      9.5e-05,
      8.9e-05,
      8.3e-05,
      7.6e-05,
      7.1e-05,
      6.7e-05,
      6.4e-05,
      6.3e-05,
      6.5e-05,
      7e-05,
      8e-05,
      9.7e-05,
      0.000124,
      0.000165,
      0.000222,
      0.000299,
      0.000394,
      0.000505,
      0.000624,
      0.000744,
      0.000854,
      0.000945,
      0.001008,
      0.00104,
      0.00104,
      0.001009,
      0.000951,
      0.000873,
      0.000784,
      0.000691,
      0.000603,
      0.000528,
      0.000469,
      0.000431,
      0.000414,
      0.000417,
      0.000436
    ]
  },
  "A/Muscovy_duck/Czech_Republic/1927-G234/2025_e0d625684b": {
    "frequencies": [
      0.0,
      0.0,
      0.0,
      0.0,
      0.0,
      0.0,
      0.0,
      0.0,
      0.0,
      0.0,
      1e-06,
      1e-06,
      2e-06,
      3e-06,
      4e-06,
      6e-06,
      8e-06,
      1.2e-05,
      1.6e-05,
      2.1e-05,
      2.7e-05,
      3.4e-05,
      4.1e-05,
      4.8e-05,
      5.5e-05,
      6.3e-05,
      7.1e-05,
      7.9e-05,
      8.7e-05,
      9.4e-05,
      0.0001,
      0.000103,
      0.000103,
      0.0001,
      9.5e-05,
      8.9e-05,
      8.3e-05,
      7.6e-05,
      7.1e-05,
      6.7e-05,
      6.4e-05,
      6.3e-05,
      6.5e-05,
      7e-05,
      8e-05,
      9.7e-05,
      0.000124,
      0.000165,
      0.000222,
      0.000299,
      0.000394,
      0.000505,
      0.000624,
      0.000744,
      0.000854,
      0.000945,
      0.001008,
      0.00104,
      0.00104,
      0.001009,
      0.000951,
      0.000873,
      0.000784,
      0.000691,
      0.000603,
      0.000528,
      0.000469,
      0.000431,
      0.000414,
      0.000417,
      0.000436
    ]
  },
  "A/Muscovy_duck/Czech_Republic/4627-6/2025_b93364b8ca": {
    "frequencies": [
      0.0,
      0.0,
      0.0,
      0.0,
      0.0,
      0.0,
      0.0,
      0.0,
      0.0,
      0.0,
      0.0,
      0.0,
      0.0,
      1e-06,
      1e-06,
      1e-06,
      2e-06,
      3e-06,
      4e-06,
      5e-06,
      7e-06,
      9e-06,
      1.1e-05,
      1.4e-05,
      1.7e-05,
      2e-05,
      2.3e-05,
      2.6e-05,
      3e-05,
      3.4e-05,
      3.7e-05,
      3.9e-05,
      4.1e-05,
      4.1e-05,
      4e-05,
      3.9e-05,
      3.8e-05,
      3.6e-05,
      3.4e-05,
      3.3e-05,
      3.2e-05,
      3.2e-05,
      3.2e-05,
      3.3e-05,
      3.4e-05,
      3.6e-05,
      3.8e-05,
      4.2e-05,
      4.7e-05,
      5.5e-05,
      6.8e-05,
      8.8e-05,
      0.000118,
      0.000164,
      0.00023,
      0.000322,
      0.000445,
      0.000603,
      0.000799,
      0.00103,
      0.00129,
      0.001566,
      0.001843,
      0.002098,
      0.00231,
      0.002456,
      0.002521,
      0.002499,
      0.002393,
      0.002221,
      0.002009
    ]
  },
  "A/Muscovy_duck/Slovakia/Pah1_21VIR1086-1/2021_e99ab3e3b4": {
    "frequencies": [
      0.0,
      0.0,
      0.0,
      0.0,
      0.0,
      0.0,
      0.0,
      0.0,
      0.0,
      0.0,
      0.0,
      0.0,
      0.0,
      0.0,
      0.0,
      0.0,
      0.0,
      0.0,
      0.0,
      0.0,
      0.0,
      0.0,
      0.0,
      0.0,
      0.0,
      0.0,
      0.0,
      0.0,
      0.0,
      0.0,
      0.0,
      0.0,
      0.0,
      0.0,
      0.0,
      0.0,
      0.0,
      0.0,
      0.0,
      0.0,
      0.0,
      0.0,
      0.0,
      0.0,
      0.0,
      0.0,
      0.0,
      0.0,
      0.0,
      0.0,
      0.0,
      0.0,
      0.0,
      0.0,
      0.0,
      0.0,
      0.0,
      0.0,
      0.0,
      0.0,
      0.0,
      0.0,
      0.0,
      0.0,
      0.0,
      0.0,
      0.0,
      0.0,
      0.0,
      0.0,
      0.0
    ]
  },
  "A/Muscovy_duck/Vietnam/HU16-DD144/2023_4bb6b7e885": {
    "frequencies": [
      0.0,
      0.0,
      0.0,
      0.0,
      0.0,
      0.0,
      0.0,
      0.0,
      0.0,
      0.0,
      0.0,
      0.0,
      0.0,
      0.0,
      0.0,
      0.0,
      0.0,
      0.0,
      0.0,
      0.0,
      0.0,
      0.0,
      0.0,
      0.0,
      0.0,
      0.0,
      0.0,
      0.0,
      0.0,
      0.0,
      0.0,
      0.0,
      0.0,
      0.0,
      0.0,
      0.0,
      0.0,
      0.0,
      0.0,
      0.0,
      0.0,
      0.0,
      0.0,
      0.0,
      0.0,
      0.0,
      0.0,
      0.0,
      0.0,
      0.0,
      0.0,
      0.0,
      0.0,
      0.0,
      0.0,
      0.0,
      0.0,
      0.0,
      0.0,
      0.0,
      0.0,
      0.0,
      0.0,
      0.0,
      0.0,
      0.0,
      0.0,
      0.0,
      0.0,
      0.0,
      0.0
    ]
  },
  "A/Mute_Swan/Sweden/SVA250228SZ0213/JM000371_3aba4fb66b": {
    "frequencies": [
      0.0,
      0.0,
      0.0,
      0.0,
      0.0,
      0.0,
      0.0,
      0.0,
      0.0,
      0.0,
      0.0,
      0.0,
      1e-06,
      1e-06,
      1e-06,
      2e-06,
      3e-06,
      5e-06,
      7e-06,
      9e-06,
      1.2e-05,
      1.5e-05,
      1.9e-05,
      2.2e-05,
      2.6e-05,
      3.1e-05,
      3.5e-05,
      4e-05,
      4.5e-05,
      5e-05,
      5.4e-05,
      5.7e-05,
      5.9e-05,
      5.8e-05,
      5.7e-05,
      5.4e-05,
      5.1e-05,
      4.8e-05,
      4.6e-05,
      4.4e-05,
      4.2e-05,
      4.1e-05,
      4.1e-05,
      4.2e-05,
      4.3e-05,
      4.6e-05,
      5.1e-05,
      5.9e-05,
      7.2e-05,
      9.3e-05,
      0.000124,
      0.000171,
      0.000235,
      0.000322,
      0.000432,
      0.000566,
      0.00072,
      0.00089,
      0.001068,
      0.001242,
      0.001401,
      0.001531,
      0.001622,
      0.001664,
      0.001656,
      0.001599,
      0.001502,
      0.001379,
      0.001246,
      0.001119,
      0.001014
    ]
  },
  "A/Mute_Swan/Sweden/SVA250313SZ0286/FB000452_a276995411": {
    "frequencies": [
      0.0,
      0.0,
      0.0,
      0.0,
      0.0,
      0.0,
      0.0,
      0.0,
      0.0,
      0.0,
      0.0,
      0.0,
      0.0,
      1e-06,
      1e-06,
      2e-06,
      2e-06,
      3e-06,
      5e-06,
      7e-06,
      9e-06,
      1.1e-05,
      1.4e-05,
      1.7e-05,
      2e-05,
      2.4e-05,
      2.7e-05,
      3.1e-05,
      3.6e-05,
      4e-05,
      4.3e-05,
      4.6e-05,
      4.7e-05,
      4.7e-05,
      4.6e-05,
      4.5e-05,
      4.3e-05,
      4.1e-05,
      3.9e-05,
      3.7e-05,
      3.6e-05,
      3.6e-05,
      3.6e-05,
      3.6e-05,
      3.7e-05,
      3.9e-05,
      4.2e-05,
      4.7e-05,
      5.5e-05,
      6.6e-05,
      8.5e-05,
      0.000113,
      0.000155,
      0.000216,
      0.0003,
      0.000412,
      0.000552,
      0.000722,
      0.000921,
      0.00114,
      0.00137,
      0.001594,
      0.001799,
      0.001964,
      0.002074,
      0.002119,
      0.002095,
      0.002006,
      0.001867,
      0.001697,
      0.001522
    ]
  },
  "A/Muteswan/Sweden/SVA240202SZ0099/FB000320_4fabe34137": {
    "frequencies": [
      0.003711,
      0.003623,
      0.003492,
      0.003322,
      0.003116,
      0.002885,
      0.002633,
      0.00237,
      0.002102,
      0.001839,
      0.001589,
      0.00136,
      0.001159,
      0.000994,
      0.000866,
      0.000775,
      0.000712,
      0.000669,
      0.000633,
      0.000593,
      0.000546,
      0.000491,
      0.000432,
      0.000372,
      0.000316,
      0.000265,
      0.000219,
      0.000179,
      0.000145,
      0.000115,
      9e-05,
      6.8e-05,
      5e-05,
      3.6e-05,
      2.5e-05,
      1.7e-05,
      1.2e-05,
      8e-06,
      5e-06,
      4e-06,
      3e-06,
      2e-06,
      1e-06,
      1e-06,
      1e-06,
      0.0,
      0.0,
      0.0,
      0.0,
      0.0,
      0.0,
      0.0,
      0.0,
      0.0,
      0.0,
      0.0,
      0.0,
      0.0,
      0.0,
      0.0,
      0.0,
      0.0,
      0.0,
      0.0,
      0.0,
      0.0,
      0.0,
      0.0,
      0.0,
      0.0,
      0.0
    ]
  },
  "A/Muteswan/Sweden/SVA240202SZ128/FB000337_c2ea9189bb": {
    "frequencies": [
      0.003711,
      0.003623,
      0.003492,
      0.003322,
      0.003116,
      0.002885,
      0.002633,
      0.00237,
      0.002102,
      0.001839,
      0.001589,
      0.00136,
      0.001159,
      0.000994,
      0.000866,
      0.000775,
      0.000712,
      0.000669,
      0.000633,
      0.000593,
      0.000546,
      0.000491,
      0.000432,
      0.000372,
      0.000316,
      0.000265,
      0.000219,
      0.000179,
      0.000145,
      0.000115,
      9e-05,
      6.8e-05,
      5e-05,
      3.6e-05,
      2.5e-05,
      1.7e-05,
      1.2e-05,
      8e-06,
      5e-06,
      4e-06,
      3e-06,
      2e-06,
      1e-06,
      1e-06,
      1e-06,
      0.0,
      0.0,
      0.0,
      0.0,
      0.0,
      0.0,
      0.0,
      0.0,
      0.0,
      0.0,
      0.0,
      0.0,
      0.0,
      0.0,
      0.0,
      0.0,
      0.0,
      0.0,
      0.0,
      0.0,
      0.0,
      0.0,
      0.0,
      0.0,
      0.0,
      0.0
    ]
  },
  "A/Muteswan/Sweden/SVA240202SZ128/FB000338_50f915e3c6": {
    "frequencies": [
      0.003711,
      0.003623,
      0.003492,
      0.003322,
      0.003116,
      0.002885,
      0.002633,
      0.00237,
      0.002102,
      0.001839,
      0.001589,
      0.00136,
      0.001159,
      0.000994,
      0.000866,
      0.000775,
      0.000712,
      0.000669,
      0.000633,
      0.000593,
      0.000546,
      0.000491,
      0.000432,
      0.000372,
      0.000316,
      0.000265,
      0.000219,
      0.000179,
      0.000145,
      0.000115,
      9e-05,
      6.8e-05,
      5e-05,
      3.6e-05,
      2.5e-05,
      1.7e-05,
      1.2e-05,
      8e-06,
      5e-06,
      4e-06,
      3e-06,
      2e-06,
      1e-06,
      1e-06,
      1e-06,
      0.0,
      0.0,
      0.0,
      0.0,
      0.0,
      0.0,
      0.0,
      0.0,
      0.0,
      0.0,
      0.0,
      0.0,
      0.0,
      0.0,
      0.0,
      0.0,
      0.0,
      0.0,
      0.0,
      0.0,
      0.0,
      0.0,
      0.0,
      0.0,
      0.0,
      0.0
    ]
  },
  "A/Muteswan/Sweden/SVA240202SZ128/FB000344_e80719e40d": {
    "frequencies": [
      0.003711,
      0.003623,
      0.003492,
      0.003322,
      0.003116,
      0.002885,
      0.002633,
      0.00237,
      0.002102,
      0.001839,
      0.001589,
      0.00136,
      0.001159,
      0.000994,
      0.000866,
      0.000775,
      0.000712,
      0.000669,
      0.000633,
      0.000593,
      0.000546,
      0.000491,
      0.000432,
      0.000372,
      0.000316,
      0.000265,
      0.000219,
      0.000179,
      0.000145,
      0.000115,
      9e-05,
      6.8e-05,
      5e-05,
      3.6e-05,
      2.5e-05,
      1.7e-05,
      1.2e-05,
      8e-06,
      5e-06,
      4e-06,
      3e-06,
      2e-06,
      1e-06,
      1e-06,
      1e-06,
      0.0,
      0.0,
      0.0,
      0.0,
      0.0,
      0.0,
      0.0,
      0.0,
      0.0,
      0.0,
      0.0,
      0.0,
      0.0,
      0.0,
      0.0,
      0.0,
      0.0,
      0.0,
      0.0,
      0.0,
      0.0,
      0.0,
      0.0,
      0.0,
      0.0,
      0.0
    ]
  },
  "A/Muteswan/Sweden/SVA240202SZ128/FB000345_23e54380d5": {
    "frequencies": [
      0.003711,
      0.003623,
      0.003492,
      0.003322,
      0.003116,
      0.002885,
      0.002633,
      0.00237,
      0.002102,
      0.001839,
      0.001589,
      0.00136,
      0.001159,
      0.000994,
      0.000866,
      0.000775,
      0.000712,
      0.000669,
      0.000633,
      0.000593,
      0.000546,
      0.000491,
      0.000432,
      0.000372,
      0.000316,
      0.000265,
      0.000219,
      0.000179,
      0.000145,
      0.000115,
      9e-05,
      6.8e-05,
      5e-05,
      3.6e-05,
      2.5e-05,
      1.7e-05,
      1.2e-05,
      8e-06,
      5e-06,
      4e-06,
      3e-06,
      2e-06,
      1e-06,
      1e-06,
      1e-06,
      0.0,
      0.0,
      0.0,
      0.0,
      0.0,
      0.0,
      0.0,
      0.0,
      0.0,
      0.0,
      0.0,
      0.0,
      0.0,
      0.0,
      0.0,
      0.0,
      0.0,
      0.0,
      0.0,
      0.0,
      0.0,
      0.0,
      0.0,
      0.0,
      0.0,
      0.0
    ]
  },
  "A/Muteswan/Sweden/SVA240221SZ0306/FB000690_827220eeee": {
    "frequencies": [
      0.002222,
      0.002413,
      0.002603,
      0.00278,
      0.002937,
      0.003061,
      0.003145,
      0.00318,
      0.003157,
      0.003072,
      0.002923,
      0.002714,
      0.002452,
      0.00216,
      0.001859,
      0.001574,
      0.001324,
      0.001121,
      0.000962,
      0.000838,
      0.000736,
      0.000647,
      0.000565,
      0.000488,
      0.000418,
      0.000355,
      0.000298,
      0.000247,
      0.000203,
      0.000163,
      0.000129,
      9.9e-05,
      7.4e-05,
      5.3e-05,
      3.8e-05,
      2.6e-05,
      1.8e-05,
      1.3e-05,
      9e-06,
      6e-06,
      4e-06,
      3e-06,
      2e-06,
      2e-06,
      1e-06,
      1e-06,
      1e-06,
      1e-06,
      0.0,
      0.0,
      0.0,
      0.0,
      0.0,
      0.0,
      0.0,
      0.0,
      0.0,
      0.0,
      0.0,
      0.0,
      0.0,
      0.0,
      0.0,
      0.0,
      0.0,
      0.0,
      0.0,
      0.0,
      0.0,
      0.0,
      0.0
    ]
  },
  "A/Nevada/10/2025_0222937656": {
    "frequencies": [
      0.0,
      0.0,
      0.0,
      0.0,
      0.0,
      0.0,
      0.0,
      0.0,
      0.0,
      0.0,
      1e-06,
      1e-06,
      2e-06,
      2e-06,
      4e-06,
      5e-06,
      8e-06,
      1.1e-05,
      1.5e-05,
      2e-05,
      2.6e-05,
      3.2e-05,
      3.8e-05,
      4.5e-05,
      5.2e-05,
      6e-05,
      6.8e-05,
      7.6e-05,
      8.3e-05,
      9e-05,
      9.5e-05,
      9.8e-05,
      9.9e-05,
      9.6e-05,
      9.2e-05,
      8.6e-05,
      8e-05,
      7.4e-05,
      6.9e-05,
      6.5e-05,
      6.2e-05,
      6.1e-05,
      6.2e-05,
      6.6e-05,
      7.5e-05,
      9e-05,
      0.000114,
      0.00015,
      0.000203,
      0.000274,
      0.000364,
      0.000471,
      0.00059,
      0.000713,
      0.000829,
      0.00093,
      0.001006,
      0.001053,
      0.001068,
      0.00105,
      0.001003,
      0.000932,
      0.000846,
      0.000752,
      0.00066,
      0.000579,
      0.000513,
      0.000468,
      0.000444,
      0.000441,
      0.000456
    ]
  },
  "A/Northern_fulmar/Netherlands/4/2024_f30fd5ef67": {
    "frequencies": [
      0.003007,
      0.003094,
      0.003149,
      0.003166,
      0.003141,
      0.003075,
      0.002967,
      0.002818,
      0.002632,
      0.002415,
      0.002176,
      0.001924,
      0.001672,
      0.001436,
      0.001228,
      0.001057,
      0.000924,
      0.000826,
      0.000751,
      0.000686,
      0.000622,
      0.000557,
      0.00049,
      0.000424,
      0.000361,
      0.000305,
      0.000254,
      0.00021,
      0.00017,
      0.000136,
      0.000107,
      8.1e-05,
      6e-05,
      4.3e-05,
      3e-05,
      2.1e-05,
      1.4e-05,
      1e-05,
      7e-06,
      5e-06,
      3e-06,
      2e-06,
      2e-06,
      1e-06,
      1e-06,
      1e-06,
      0.0,
      0.0,
      0.0,
      0.0,
      0.0,
      0.0,
      0.0,
      0.0,
      0.0,
      0.0,
      0.0,
      0.0,
      0.0,
      0.0,
      0.0,
      0.0,
      0.0,
      0.0,
      0.0,
      0.0,
      0.0,
      0.0,
      0.0,
      0.0,
      0.0
    ]
  },
  "A/Northern_fulmar/Norway/2023-07-1883/2023_3118fd45a5": {
    "frequencies": [
      0.0,
      0.0,
      0.0,
      0.0,
      0.0,
      0.0,
      0.0,
      0.0,
      0.0,
      0.0,
      0.0,
      0.0,
      0.0,
      0.0,
      0.0,
      0.0,
      0.0,
      0.0,
      0.0,
      0.0,
      0.0,
      0.0,
      0.0,
      0.0,
      0.0,
      0.0,
      0.0,
      0.0,
      0.0,
      0.0,
      0.0,
      0.0,
      0.0,
      0.0,
      0.0,
      0.0,
      0.0,
      0.0,
      0.0,
      0.0,
      0.0,
      0.0,
      0.0,
      0.0,
      0.0,
      0.0,
      0.0,
      0.0,
      0.0,
      0.0,
      0.0,
      0.0,
      0.0,
      0.0,
      0.0,
      0.0,
      0.0,
      0.0,
      0.0,
      0.0,
      0.0,
      0.0,
      0.0,
      0.0,
      0.0,
      0.0,
      0.0,
      0.0,
      0.0,
      0.0,
      0.0
    ]
  },
  "A/Northern_fur_seal/Russia_Tyuleniy/74-2/2023_934b99f75e": {
    "frequencies": [
      0.0,
      0.0,
      0.0,
      0.0,
      0.0,
      0.0,
      0.0,
      0.0,
      0.0,
      0.0,
      0.0,
      0.0,
      0.0,
      0.0,
      0.0,
      0.0,
      0.0,
      0.0,
      0.0,
      0.0,
      0.0,
      0.0,
      0.0,
      0.0,
      0.0,
      0.0,
      0.0,
      0.0,
      0.0,
      0.0,
      0.0,
      0.0,
      0.0,
      0.0,
      0.0,
      0.0,
      0.0,
      0.0,
      0.0,
      0.0,
      0.0,
      0.0,
      0.0,
      0.0,
      0.0,
      0.0,
      0.0,
      0.0,
      0.0,
      0.0,
      0.0,
      0.0,
      0.0,
      0.0,
      0.0,
      0.0,
      0.0,
      0.0,
      0.0,
      0.0,
      0.0,
      0.0,
      0.0,
      0.0,
      0.0,
      0.0,
      0.0,
      0.0,
      0.0,
      0.0,
      0.0
    ]
  },
  "A/Northern_fur_seal/Russia_Tyuleniy/75/2023_2ec397f852": {
    "frequencies": [
      0.0,
      0.0,
      0.0,
      0.0,
      0.0,
      0.0,
      0.0,
      0.0,
      0.0,
      0.0,
      0.0,
      0.0,
      0.0,
      0.0,
      0.0,
      0.0,
      0.0,
      0.0,
      0.0,
      0.0,
      0.0,
      0.0,
      0.0,
      0.0,
      0.0,
      0.0,
      0.0,
      0.0,
      0.0,
      0.0,
      0.0,
      0.0,
      0.0,
      0.0,
      0.0,
      0.0,
      0.0,
      0.0,
      0.0,
      0.0,
      0.0,
      0.0,
      0.0,
      0.0,
      0.0,
      0.0,
      0.0,
      0.0,
      0.0,
      0.0,
      0.0,
      0.0,
      0.0,
      0.0,
      0.0,
      0.0,
      0.0,
      0.0,
      0.0,
      0.0,
      0.0,
      0.0,
      0.0,
      0.0,
      0.0,
      0.0,
      0.0,
      0.0,
      0.0,
      0.0,
      0.0
    ]
  },
  "A/Northern_gannet/France/22P019775/2022_f8c4c6d0c3": {
    "frequencies": [
      0.0,
      0.0,
      0.0,
      0.0,
      0.0,
      0.0,
      0.0,
      0.0,
      0.0,
      0.0,
      0.0,
      0.0,
      0.0,
      0.0,
      0.0,
      0.0,
      0.0,
      0.0,
      0.0,
      0.0,
      0.0,
      0.0,
      0.0,
      0.0,
      0.0,
      0.0,
      0.0,
      0.0,
      0.0,
      0.0,
      0.0,
      0.0,
      0.0,
      0.0,
      0.0,
      0.0,
      0.0,
      0.0,
      0.0,
      0.0,
      0.0,
      0.0,
      0.0,
      0.0,
      0.0,
      0.0,
      0.0,
      0.0,
      0.0,
      0.0,
      0.0,
      0.0,
      0.0,
      0.0,
      0.0,
      0.0,
      0.0,
      0.0,
      0.0,
      0.0,
      0.0,
      0.0,
      0.0,
      0.0,
      0.0,
      0.0,
      0.0,
      0.0,
      0.0,
      0.0,
      0.0
    ]
  },
  "A/Northern_gannet/France/22P020659/2022_137126b29f": {
    "frequencies": [
      0.0,
      0.0,
      0.0,
      0.0,
      0.0,
      0.0,
      0.0,
      0.0,
      0.0,
      0.0,
      0.0,
      0.0,
      0.0,
      0.0,
      0.0,
      0.0,
      0.0,
      0.0,
      0.0,
      0.0,
      0.0,
      0.0,
      0.0,
      0.0,
      0.0,
      0.0,
      0.0,
      0.0,
      0.0,
      0.0,
      0.0,
      0.0,
      0.0,
      0.0,
      0.0,
      0.0,
      0.0,
      0.0,
      0.0,
      0.0,
      0.0,
      0.0,
      0.0,
      0.0,
      0.0,
      0.0,
      0.0,
      0.0,
      0.0,
      0.0,
      0.0,
      0.0,
      0.0,
      0.0,
      0.0,
      0.0,
      0.0,
      0.0,
      0.0,
      0.0,
      0.0,
      0.0,
      0.0,
      0.0,
      0.0,
      0.0,
      0.0,
      0.0,
      0.0,
      0.0,
      0.0
    ]
  },
  "A/Northern_gannet/France/23P007998/2023_57247c80f3": {
    "frequencies": [
      0.0,
      0.0,
      0.0,
      0.0,
      0.0,
      0.0,
      0.0,
      0.0,
      0.0,
      0.0,
      0.0,
      0.0,
      0.0,
      0.0,
      0.0,
      0.0,
      0.0,
      0.0,
      0.0,
      0.0,
      0.0,
      0.0,
      0.0,
      0.0,
      0.0,
      0.0,
      0.0,
      0.0,
      0.0,
      0.0,
      0.0,
      0.0,
      0.0,
      0.0,
      0.0,
      0.0,
      0.0,
      0.0,
      0.0,
      0.0,
      0.0,
      0.0,
      0.0,
      0.0,
      0.0,
      0.0,
      0.0,
      0.0,
      0.0,
      0.0,
      0.0,
      0.0,
      0.0,
      0.0,
      0.0,
      0.0,
      0.0,
      0.0,
      0.0,
      0.0,
      0.0,
      0.0,
      0.0,
      0.0,
      0.0,
      0.0,
      0.0,
      0.0,
      0.0,
      0.0,
      0.0
    ]
  },
  "A/Northern_gannet/Netherlands/1/2022_8045d4e74b": {
    "frequencies": [
      0.0,
      0.0,
      0.0,
      0.0,
      0.0,
      0.0,
      0.0,
      0.0,
      0.0,
      0.0,
      0.0,
      0.0,
      0.0,
      0.0,
      0.0,
      0.0,
      0.0,
      0.0,
      0.0,
      0.0,
      0.0,
      0.0,
      0.0,
      0.0,
      0.0,
      0.0,
      0.0,
      0.0,
      0.0,
      0.0,
      0.0,
      0.0,
      0.0,
      0.0,
      0.0,
      0.0,
      0.0,
      0.0,
      0.0,
      0.0,
      0.0,
      0.0,
      0.0,
      0.0,
      0.0,
      0.0,
      0.0,
      0.0,
      0.0,
      0.0,
      0.0,
      0.0,
      0.0,
      0.0,
      0.0,
      0.0,
      0.0,
      0.0,
      0.0,
      0.0,
      0.0,
      0.0,
      0.0,
      0.0,
      0.0,
      0.0,
      0.0,
      0.0,
      0.0,
      0.0,
      0.0
    ]
  },
  "A/Northern_gannet/Spain/5524-9_24VIR4860-13/2023_978060452a": {
    "frequencies": [
      0.0,
      0.0,
      0.0,
      0.0,
      0.0,
      0.0,
      0.0,
      0.0,
      0.0,
      0.0,
      0.0,
      0.0,
      0.0,
      0.0,
      0.0,
      0.0,
      0.0,
      0.0,
      0.0,
      0.0,
      0.0,
      0.0,
      0.0,
      0.0,
      0.0,
      0.0,
      0.0,
      0.0,
      0.0,
      0.0,
      0.0,
      0.0,
      0.0,
      0.0,
      0.0,
      0.0,
      0.0,
      0.0,
      0.0,
      0.0,
      0.0,
      0.0,
      0.0,
      0.0,
      0.0,
      0.0,
      0.0,
      0.0,
      0.0,
      0.0,
      0.0,
      0.0,
      0.0,
      0.0,
      0.0,
      0.0,
      0.0,
      0.0,
      0.0,
      0.0,
      0.0,
      0.0,
      0.0,
      0.0,
      0.0,
      0.0,
      0.0,
      0.0,
      0.0,
      0.0,
      0.0
    ]
  },
  "A/Northern_goshawk/Finland/1240/2025_b03f03d441": {
    "frequencies": [
      0.0,
      0.0,
      0.0,
      0.0,
      0.0,
      0.0,
      0.0,
      0.0,
      0.0,
      0.0,
      1e-06,
      1e-06,
      1e-06,
      2e-06,
      3e-06,
      4e-06,
      6e-06,
      9e-06,
      1.2e-05,
      1.7e-05,
      2.1e-05,
      2.7e-05,
      3.2e-05,
      3.8e-05,
      4.4e-05,
      5.1e-05,
      5.8e-05,
      6.5e-05,
      7.2e-05,
      7.8e-05,
      8.3e-05,
      8.7e-05,
      8.7e-05,
      8.6e-05,
      8.2e-05,
      7.7e-05,
      7.2e-05,
      6.7e-05,
      6.2e-05,
      5.9e-05,
      5.6e-05,
      5.5e-05,
      5.5e-05,
      5.8e-05,
      6.3e-05,
      7.2e-05,
      8.9e-05,
      0.000115,
      0.000154,
      0.000209,
      0.000283,
      0.000377,
      0.000488,
      0.000611,
      0.00074,
      0.000865,
      0.000976,
      0.001066,
      0.001127,
      0.001155,
      0.001149,
      0.00111,
      0.001044,
      0.000957,
      0.00086,
      0.000764,
      0.000676,
      0.000605,
      0.000557,
      0.000532,
      0.000531
    ]
  },
  "A/Northern_goshawk/Finland/16414/2023_b7b87c2e96": {
    "frequencies": [
      0.0,
      0.0,
      0.0,
      0.0,
      0.0,
      0.0,
      0.0,
      0.0,
      0.0,
      0.0,
      0.0,
      0.0,
      0.0,
      0.0,
      0.0,
      0.0,
      0.0,
      0.0,
      0.0,
      0.0,
      0.0,
      0.0,
      0.0,
      0.0,
      0.0,
      0.0,
      0.0,
      0.0,
      0.0,
      0.0,
      0.0,
      0.0,
      0.0,
      0.0,
      0.0,
      0.0,
      0.0,
      0.0,
      0.0,
      0.0,
      0.0,
      0.0,
      0.0,
      0.0,
      0.0,
      0.0,
      0.0,
      0.0,
      0.0,
      0.0,
      0.0,
      0.0,
      0.0,
      0.0,
      0.0,
      0.0,
      0.0,
      0.0,
      0.0,
      0.0,
      0.0,
      0.0,
      0.0,
      0.0,
      0.0,
      0.0,
      0.0,
      0.0,
      0.0,
      0.0,
      0.0
    ]
  },
  "A/Northern_goshawk/Finland/5410/2024_56195aff8e": {
    "frequencies": [
      0.004177,
      0.003916,
      0.00362,
      0.003302,
      0.00297,
      0.002638,
      0.002313,
      0.002003,
      0.001713,
      0.001453,
      0.001225,
      0.001033,
      0.000879,
      0.000765,
      0.000686,
      0.000637,
      0.000608,
      0.000589,
      0.000568,
      0.000538,
      0.000497,
      0.000446,
      0.000391,
      0.000336,
      0.000284,
      0.000237,
      0.000195,
      0.000159,
      0.000128,
      0.000101,
      7.8e-05,
      5.9e-05,
      4.3e-05,
      3.1e-05,
      2.1e-05,
      1.5e-05,
      1e-05,
      7e-06,
      5e-06,
      3e-06,
      2e-06,
      1e-06,
      1e-06,
      1e-06,
      1e-06,
      0.0,
      0.0,
      0.0,
      0.0,
      0.0,
      0.0,
      0.0,
      0.0,
      0.0,
      0.0,
      0.0,
      0.0,
      0.0,
      0.0,
      0.0,
      0.0,
      0.0,
      0.0,
      0.0,
      0.0,
      0.0,
      0.0,
      0.0,
      0.0,
      0.0,
      0.0
    ]
  },
  "A/Northern_goshawk/Kagoshima/KU-24-73/2024_24ffd07029": {
    "frequencies": [
      0.0,
      0.0,
      0.0,
      0.0,
      0.0,
      1e-06,
      1e-06,
      1e-06,
      1e-06,
      2e-06,
      3e-06,
      4e-06,
      6e-06,
      9e-06,
      1.3e-05,
      1.9e-05,
      2.6e-05,
      3.6e-05,
      4.8e-05,
      6.2e-05,
      7.7e-05,
      9.2e-05,
      0.000107,
      0.000122,
      0.000137,
      0.000152,
      0.000166,
      0.00018,
      0.000192,
      0.000201,
      0.000206,
      0.000206,
      0.0002,
      0.00019,
      0.000177,
      0.000163,
      0.000152,
      0.000145,
      0.000145,
      0.000153,
      0.000171,
      0.000203,
      0.000249,
      0.000312,
      0.000391,
      0.000486,
      0.00059,
      0.000697,
      0.000794,
      0.00087,
      0.000914,
      0.000919,
      0.000885,
      0.000816,
      0.000724,
      0.00062,
      0.000516,
      0.000419,
      0.000335,
      0.000268,
      0.000216,
      0.000179,
      0.000156,
      0.000144,
      0.000141,
      0.000145,
      0.000155,
      0.00017,
      0.000189,
      0.00021,
      0.000233
    ]
  },
  "A/Northern_goshawk/Korea/22WC428/2023_ae38052511": {
    "frequencies": [
      0.0,
      0.0,
      0.0,
      0.0,
      0.0,
      0.0,
      0.0,
      0.0,
      0.0,
      0.0,
      0.0,
      0.0,
      0.0,
      0.0,
      0.0,
      0.0,
      0.0,
      0.0,
      0.0,
      0.0,
      0.0,
      0.0,
      0.0,
      0.0,
      0.0,
      0.0,
      0.0,
      0.0,
      0.0,
      0.0,
      0.0,
      0.0,
      0.0,
      0.0,
      0.0,
      0.0,
      0.0,
      0.0,
      0.0,
      0.0,
      0.0,
      0.0,
      0.0,
      0.0,
      0.0,
      0.0,
      0.0,
      0.0,
      0.0,
      0.0,
      0.0,
      0.0,
      0.0,
      0.0,
      0.0,
      0.0,
      0.0,
      0.0,
      0.0,
      0.0,
      0.0,
      0.0,
      0.0,
      0.0,
      0.0,
      0.0,
      0.0,
      0.0,
      0.0,
      0.0,
      0.0
    ]
  },
  "A/Northern_goshawk/Netherlands/1/2025_3e83daa2a6": {
    "frequencies": [
      0.0,
      0.0,
      0.0,
      0.0,
      0.0,
      0.0,
      0.0,
      0.0,
      0.0,
      0.0,
      0.0,
      0.0,
      0.0,
      1e-06,
      1e-06,
      1e-06,
      2e-06,
      3e-06,
      4e-06,
      6e-06,
      8e-06,
      1e-05,
      1.2e-05,
      1.5e-05,
      1.8e-05,
      2.1e-05,
      2.4e-05,
      2.8e-05,
      3.2e-05,
      3.6e-05,
      3.9e-05,
      4.1e-05,
      4.3e-05,
      4.3e-05,
      4.2e-05,
      4.1e-05,
      3.9e-05,
      3.7e-05,
      3.6e-05,
      3.5e-05,
      3.4e-05,
      3.3e-05,
      3.3e-05,
      3.4e-05,
      3.5e-05,
      3.7e-05,
      4e-05,
      4.3e-05,
      4.9e-05,
      5.8e-05,
      7.3e-05,
      9.5e-05,
      0.000129,
      0.00018,
      0.000252,
      0.000351,
      0.000479,
      0.000643,
      0.000841,
      0.00107,
      0.001321,
      0.001582,
      0.001835,
      0.002061,
      0.002237,
      0.002347,
      0.002379,
      0.00233,
      0.002209,
      0.002033,
      0.001832
    ]
  },
  "A/Northern_goshawk/Netherlands/25006310-002/2025_b23c74acbb": {
    "frequencies": [
      0.0,
      0.0,
      0.0,
      0.0,
      0.0,
      0.0,
      0.0,
      0.0,
      0.0,
      0.0,
      0.0,
      0.0,
      0.0,
      1e-06,
      1e-06,
      1e-06,
      2e-06,
      3e-06,
      4e-06,
      6e-06,
      8e-06,
      1e-05,
      1.3e-05,
      1.5e-05,
      1.8e-05,
      2.2e-05,
      2.5e-05,
      2.9e-05,
      3.3e-05,
      3.7e-05,
      4e-05,
      4.2e-05,
      4.4e-05,
      4.4e-05,
      4.3e-05,
      4.2e-05,
      4e-05,
      3.8e-05,
      3.6e-05,
      3.5e-05,
      3.4e-05,
      3.4e-05,
      3.4e-05,
      3.5e-05,
      3.6e-05,
      3.7e-05,
      4e-05,
      4.4e-05,
      5e-05,
      6e-05,
      7.5e-05,
      9.9e-05,
      0.000135,
      0.000188,
      0.000263,
      0.000365,
      0.000497,
      0.000663,
      0.000861,
      0.001088,
      0.001335,
      0.001587,
      0.001829,
      0.002039,
      0.002199,
      0.002291,
      0.002307,
      0.002247,
      0.002119,
      0.001944,
      0.001749
    ]
  },
  "A/Northern_goshawk/Shizuoka/2201D004/2023_aa28f5ca1d": {
    "frequencies": [
      0.0,
      0.0,
      0.0,
      0.0,
      0.0,
      0.0,
      0.0,
      0.0,
      0.0,
      0.0,
      0.0,
      0.0,
      0.0,
      0.0,
      0.0,
      0.0,
      0.0,
      0.0,
      0.0,
      0.0,
      0.0,
      0.0,
      0.0,
      0.0,
      0.0,
      0.0,
      0.0,
      0.0,
      0.0,
      0.0,
      0.0,
      0.0,
      0.0,
      0.0,
      0.0,
      0.0,
      0.0,
      0.0,
      0.0,
      0.0,
      0.0,
      0.0,
      0.0,
      0.0,
      0.0,
      0.0,
      0.0,
      0.0,
      0.0,
      0.0,
      0.0,
      0.0,
      0.0,
      0.0,
      0.0,
      0.0,
      0.0,
      0.0,
      0.0,
      0.0,
      0.0,
      0.0,
      0.0,
      0.0,
      0.0,
      0.0,
      0.0,
      0.0,
      0.0,
      0.0,
      0.0
    ]
  },
  "A/Northern_pintail/Alaska/22-039438-020/2022_6e3bdf97b2": {
    "frequencies": [
      0.0,
      0.0,
      0.0,
      0.0,
      0.0,
      0.0,
      0.0,
      0.0,
      0.0,
      0.0,
      0.0,
      0.0,
      0.0,
      0.0,
      0.0,
      0.0,
      0.0,
      0.0,
      0.0,
      0.0,
      0.0,
      0.0,
      0.0,
      0.0,
      0.0,
      0.0,
      0.0,
      0.0,
      0.0,
      0.0,
      0.0,
      0.0,
      0.0,
      0.0,
      0.0,
      0.0,
      0.0,
      0.0,
      0.0,
      0.0,
      0.0,
      0.0,
      0.0,
      0.0,
      0.0,
      0.0,
      0.0,
      0.0,
      0.0,
      0.0,
      0.0,
      0.0,
      0.0,
      0.0,
      0.0,
      0.0,
      0.0,
      0.0,
      0.0,
      0.0,
      0.0,
      0.0,
      0.0,
      0.0,
      0.0,
      0.0,
      0.0,
      0.0,
      0.0,
      0.0,
      0.0
    ]
  },
  "A/Northern_pintail/Alaska/22-039438-021/2022_beb1aac651": {
    "frequencies": [
      0.0,
      0.0,
      0.0,
      0.0,
      0.0,
      0.0,
      0.0,
      0.0,
      0.0,
      0.0,
      0.0,
      0.0,
      0.0,
      0.0,
      0.0,
      0.0,
      0.0,
      0.0,
      0.0,
      0.0,
      0.0,
      0.0,
      0.0,
      0.0,
      0.0,
      0.0,
      0.0,
      0.0,
      0.0,
      0.0,
      0.0,
      0.0,
      0.0,
      0.0,
      0.0,
      0.0,
      0.0,
      0.0,
      0.0,
      0.0,
      0.0,
      0.0,
      0.0,
      0.0,
      0.0,
      0.0,
      0.0,
      0.0,
      0.0,
      0.0,
      0.0,
      0.0,
      0.0,
      0.0,
      0.0,
      0.0,
      0.0,
      0.0,
      0.0,
      0.0,
      0.0,
      0.0,
      0.0,
      0.0,
      0.0,
      0.0,
      0.0,
      0.0,
      0.0,
      0.0,
      0.0
    ]
  },
  "A/Northern_pintail/Alaska/23-002693-009/2022_0d6fb37ba1": {
    "frequencies": [
      0.0,
      0.0,
      0.0,
      0.0,
      0.0,
      0.0,
      0.0,
      0.0,
      0.0,
      0.0,
      0.0,
      0.0,
      0.0,
      0.0,
      0.0,
      0.0,
      0.0,
      0.0,
      0.0,
      0.0,
      0.0,
      0.0,
      0.0,
      0.0,
      0.0,
      0.0,
      0.0,
      0.0,
      0.0,
      0.0,
      0.0,
      0.0,
      0.0,
      0.0,
      0.0,
      0.0,
      0.0,
      0.0,
      0.0,
      0.0,
      0.0,
      0.0,
      0.0,
      0.0,
      0.0,
      0.0,
      0.0,
      0.0,
      0.0,
      0.0,
      0.0,
      0.0,
      0.0,
      0.0,
      0.0,
      0.0,
      0.0,
      0.0,
      0.0,
      0.0,
      0.0,
      0.0,
      0.0,
      0.0,
      0.0,
      0.0,
      0.0,
      0.0,
      0.0,
      0.0,
      0.0
    ]
  },
  "A/Northern_pintail/Alaska/23-002693-022/2022_54436deee8": {
    "frequencies": [
      0.0,
      0.0,
      0.0,
      0.0,
      0.0,
      0.0,
      0.0,
      0.0,
      0.0,
      0.0,
      0.0,
      0.0,
      0.0,
      0.0,
      0.0,
      0.0,
      0.0,
      0.0,
      0.0,
      0.0,
      0.0,
      0.0,
      0.0,
      0.0,
      0.0,
      0.0,
      0.0,
      0.0,
      0.0,
      0.0,
      0.0,
      0.0,
      0.0,
      0.0,
      0.0,
      0.0,
      0.0,
      0.0,
      0.0,
      0.0,
      0.0,
      0.0,
      0.0,
      0.0,
      0.0,
      0.0,
      0.0,
      0.0,
      0.0,
      0.0,
      0.0,
      0.0,
      0.0,
      0.0,
      0.0,
      0.0,
      0.0,
      0.0,
      0.0,
      0.0,
      0.0,
      0.0,
      0.0,
      0.0,
      0.0,
      0.0,
      0.0,
      0.0,
      0.0,
      0.0,
      0.0
    ]
  },
  "A/Northern_pintail/Alaska/23-002693-027/2022_a6832bfef9": {
    "frequencies": [
      0.0,
      0.0,
      0.0,
      0.0,
      0.0,
      0.0,
      0.0,
      0.0,
      0.0,
      0.0,
      0.0,
      0.0,
      0.0,
      0.0,
      0.0,
      0.0,
      0.0,
      0.0,
      0.0,
      0.0,
      0.0,
      0.0,
      0.0,
      0.0,
      0.0,
      0.0,
      0.0,
      0.0,
      0.0,
      0.0,
      0.0,
      0.0,
      0.0,
      0.0,
      0.0,
      0.0,
      0.0,
      0.0,
      0.0,
      0.0,
      0.0,
      0.0,
      0.0,
      0.0,
      0.0,
      0.0,
      0.0,
      0.0,
      0.0,
      0.0,
      0.0,
      0.0,
      0.0,
      0.0,
      0.0,
      0.0,
      0.0,
      0.0,
      0.0,
      0.0,
      0.0,
      0.0,
      0.0,
      0.0,
      0.0,
      0.0,
      0.0,
      0.0,
      0.0,
      0.0,
      0.0
    ]
  },
  "A/Northern_pintail/Alaska/23-002693-028/2022_6af3a6456f": {
    "frequencies": [
      0.0,
      0.0,
      0.0,
      0.0,
      0.0,
      0.0,
      0.0,
      0.0,
      0.0,
      0.0,
      0.0,
      0.0,
      0.0,
      0.0,
      0.0,
      0.0,
      0.0,
      0.0,
      0.0,
      0.0,
      0.0,
      0.0,
      0.0,
      0.0,
      0.0,
      0.0,
      0.0,
      0.0,
      0.0,
      0.0,
      0.0,
      0.0,
      0.0,
      0.0,
      0.0,
      0.0,
      0.0,
      0.0,
      0.0,
      0.0,
      0.0,
      0.0,
      0.0,
      0.0,
      0.0,
      0.0,
      0.0,
      0.0,
      0.0,
      0.0,
      0.0,
      0.0,
      0.0,
      0.0,
      0.0,
      0.0,
      0.0,
      0.0,
      0.0,
      0.0,
      0.0,
      0.0,
      0.0,
      0.0,
      0.0,
      0.0,
      0.0,
      0.0,
      0.0,
      0.0,
      0.0
    ]
  },
  "A/Northern_pintail/Alaska/23-002693-029/2022_ce052f7d21": {
    "frequencies": [
      0.0,
      0.0,
      0.0,
      0.0,
      0.0,
      0.0,
      0.0,
      0.0,
      0.0,
      0.0,
      0.0,
      0.0,
      0.0,
      0.0,
      0.0,
      0.0,
      0.0,
      0.0,
      0.0,
      0.0,
      0.0,
      0.0,
      0.0,
      0.0,
      0.0,
      0.0,
      0.0,
      0.0,
      0.0,
      0.0,
      0.0,
      0.0,
      0.0,
      0.0,
      0.0,
      0.0,
      0.0,
      0.0,
      0.0,
      0.0,
      0.0,
      0.0,
      0.0,
      0.0,
      0.0,
      0.0,
      0.0,
      0.0,
      0.0,
      0.0,
      0.0,
      0.0,
      0.0,
      0.0,
      0.0,
      0.0,
      0.0,
      0.0,
      0.0,
      0.0,
      0.0,
      0.0,
      0.0,
      0.0,
      0.0,
      0.0,
      0.0,
      0.0,
      0.0,
      0.0,
      0.0
    ]
  },
  "A/Northern_pintail/Alaska/IZ22_0333/2022_eee021a1dc": {
    "frequencies": [
      0.0,
      0.0,
      0.0,
      0.0,
      0.0,
      0.0,
      0.0,
      0.0,
      0.0,
      0.0,
      0.0,
      0.0,
      0.0,
      0.0,
      0.0,
      0.0,
      0.0,
      0.0,
      0.0,
      0.0,
      0.0,
      0.0,
      0.0,
      0.0,
      0.0,
      0.0,
      0.0,
      0.0,
      0.0,
      0.0,
      0.0,
      0.0,
      0.0,
      0.0,
      0.0,
      0.0,
      0.0,
      0.0,
      0.0,
      0.0,
      0.0,
      0.0,
      0.0,
      0.0,
      0.0,
      0.0,
      0.0,
      0.0,
      0.0,
      0.0,
      0.0,
      0.0,
      0.0,
      0.0,
      0.0,
      0.0,
      0.0,
      0.0,
      0.0,
      0.0,
      0.0,
      0.0,
      0.0,
      0.0,
      0.0,
      0.0,
      0.0,
      0.0,
      0.0,
      0.0,
      0.0
    ]
  },
  "A/Northern_pintail/Alaska/IZ22_0335/2022_4270aaec3e": {
    "frequencies": [
      0.0,
      0.0,
      0.0,
      0.0,
      0.0,
      0.0,
      0.0,
      0.0,
      0.0,
      0.0,
      0.0,
      0.0,
      0.0,
      0.0,
      0.0,
      0.0,
      0.0,
      0.0,
      0.0,
      0.0,
      0.0,
      0.0,
      0.0,
      0.0,
      0.0,
      0.0,
      0.0,
      0.0,
      0.0,
      0.0,
      0.0,
      0.0,
      0.0,
      0.0,
      0.0,
      0.0,
      0.0,
      0.0,
      0.0,
      0.0,
      0.0,
      0.0,
      0.0,
      0.0,
      0.0,
      0.0,
      0.0,
      0.0,
      0.0,
      0.0,
      0.0,
      0.0,
      0.0,
      0.0,
      0.0,
      0.0,
      0.0,
      0.0,
      0.0,
      0.0,
      0.0,
      0.0,
      0.0,
      0.0,
      0.0,
      0.0,
      0.0,
      0.0,
      0.0,
      0.0,
      0.0
    ]
  },
  "A/Northern_pintail/Alaska/IZ22_0637/2022_42de1e8f54": {
    "frequencies": [
      0.0,
      0.0,
      0.0,
      0.0,
      0.0,
      0.0,
      0.0,
      0.0,
      0.0,
      0.0,
      0.0,
      0.0,
      0.0,
      0.0,
      0.0,
      0.0,
      0.0,
      0.0,
      0.0,
      0.0,
      0.0,
      0.0,
      0.0,
      0.0,
      0.0,
      0.0,
      0.0,
      0.0,
      0.0,
      0.0,
      0.0,
      0.0,
      0.0,
      0.0,
      0.0,
      0.0,
      0.0,
      0.0,
      0.0,
      0.0,
      0.0,
      0.0,
      0.0,
      0.0,
      0.0,
      0.0,
      0.0,
      0.0,
      0.0,
      0.0,
      0.0,
      0.0,
      0.0,
      0.0,
      0.0,
      0.0,
      0.0,
      0.0,
      0.0,
      0.0,
      0.0,
      0.0,
      0.0,
      0.0,
      0.0,
      0.0,
      0.0,
      0.0,
      0.0,
      0.0,
      0.0
    ]
  },
  "A/Northern_pintail/Alaska/IZ22_0765/2022_39d09317af": {
    "frequencies": [
      0.0,
      0.0,
      0.0,
      0.0,
      0.0,
      0.0,
      0.0,
      0.0,
      0.0,
      0.0,
      0.0,
      0.0,
      0.0,
      0.0,
      0.0,
      0.0,
      0.0,
      0.0,
      0.0,
      0.0,
      0.0,
      0.0,
      0.0,
      0.0,
      0.0,
      0.0,
      0.0,
      0.0,
      0.0,
      0.0,
      0.0,
      0.0,
      0.0,
      0.0,
      0.0,
      0.0,
      0.0,
      0.0,
      0.0,
      0.0,
      0.0,
      0.0,
      0.0,
      0.0,
      0.0,
      0.0,
      0.0,
      0.0,
      0.0,
      0.0,
      0.0,
      0.0,
      0.0,
      0.0,
      0.0,
      0.0,
      0.0,
      0.0,
      0.0,
      0.0,
      0.0,
      0.0,
      0.0,
      0.0,
      0.0,
      0.0,
      0.0,
      0.0,
      0.0,
      0.0,
      0.0
    ]
  },
  "A/Northern_pintail/Alaska/IZ22_0783/2022_4991c21f50": {
    "frequencies": [
      0.0,
      0.0,
      0.0,
      0.0,
      0.0,
      0.0,
      0.0,
      0.0,
      0.0,
      0.0,
      0.0,
      0.0,
      0.0,
      0.0,
      0.0,
      0.0,
      0.0,
      0.0,
      0.0,
      0.0,
      0.0,
      0.0,
      0.0,
      0.0,
      0.0,
      0.0,
      0.0,
      0.0,
      0.0,
      0.0,
      0.0,
      0.0,
      0.0,
      0.0,
      0.0,
      0.0,
      0.0,
      0.0,
      0.0,
      0.0,
      0.0,
      0.0,
      0.0,
      0.0,
      0.0,
      0.0,
      0.0,
      0.0,
      0.0,
      0.0,
      0.0,
      0.0,
      0.0,
      0.0,
      0.0,
      0.0,
      0.0,
      0.0,
      0.0,
      0.0,
      0.0,
      0.0,
      0.0,
      0.0,
      0.0,
      0.0,
      0.0,
      0.0,
      0.0,
      0.0,
      0.0
    ]
  },
  "A/Northern_pintail/Alaska/IZ22_0800/2022_19618220bc": {
    "frequencies": [
      0.0,
      0.0,
      0.0,
      0.0,
      0.0,
      0.0,
      0.0,
      0.0,
      0.0,
      0.0,
      0.0,
      0.0,
      0.0,
      0.0,
      0.0,
      0.0,
      0.0,
      0.0,
      0.0,
      0.0,
      0.0,
      0.0,
      0.0,
      0.0,
      0.0,
      0.0,
      0.0,
      0.0,
      0.0,
      0.0,
      0.0,
      0.0,
      0.0,
      0.0,
      0.0,
      0.0,
      0.0,
      0.0,
      0.0,
      0.0,
      0.0,
      0.0,
      0.0,
      0.0,
      0.0,
      0.0,
      0.0,
      0.0,
      0.0,
      0.0,
      0.0,
      0.0,
      0.0,
      0.0,
      0.0,
      0.0,
      0.0,
      0.0,
      0.0,
      0.0,
      0.0,
      0.0,
      0.0,
      0.0,
      0.0,
      0.0,
      0.0,
      0.0,
      0.0,
      0.0,
      0.0
    ]
  },
  "A/Northern_pintail/Alaska/IZ22_0809/2022_d7eeb664b2": {
    "frequencies": [
      0.0,
      0.0,
      0.0,
      0.0,
      0.0,
      0.0,
      0.0,
      0.0,
      0.0,
      0.0,
      0.0,
      0.0,
      0.0,
      0.0,
      0.0,
      0.0,
      0.0,
      0.0,
      0.0,
      0.0,
      0.0,
      0.0,
      0.0,
      0.0,
      0.0,
      0.0,
      0.0,
      0.0,
      0.0,
      0.0,
      0.0,
      0.0,
      0.0,
      0.0,
      0.0,
      0.0,
      0.0,
      0.0,
      0.0,
      0.0,
      0.0,
      0.0,
      0.0,
      0.0,
      0.0,
      0.0,
      0.0,
      0.0,
      0.0,
      0.0,
      0.0,
      0.0,
      0.0,
      0.0,
      0.0,
      0.0,
      0.0,
      0.0,
      0.0,
      0.0,
      0.0,
      0.0,
      0.0,
      0.0,
      0.0,
      0.0,
      0.0,
      0.0,
      0.0,
      0.0,
      0.0
    ]
  },
  "A/Northern_pintail/Alaska/IZ22_0812/2022_5391c312ce": {
    "frequencies": [
      0.0,
      0.0,
      0.0,
      0.0,
      0.0,
      0.0,
      0.0,
      0.0,
      0.0,
      0.0,
      0.0,
      0.0,
      0.0,
      0.0,
      0.0,
      0.0,
      0.0,
      0.0,
      0.0,
      0.0,
      0.0,
      0.0,
      0.0,
      0.0,
      0.0,
      0.0,
      0.0,
      0.0,
      0.0,
      0.0,
      0.0,
      0.0,
      0.0,
      0.0,
      0.0,
      0.0,
      0.0,
      0.0,
      0.0,
      0.0,
      0.0,
      0.0,
      0.0,
      0.0,
      0.0,
      0.0,
      0.0,
      0.0,
      0.0,
      0.0,
      0.0,
      0.0,
      0.0,
      0.0,
      0.0,
      0.0,
      0.0,
      0.0,
      0.0,
      0.0,
      0.0,
      0.0,
      0.0,
      0.0,
      0.0,
      0.0,
      0.0,
      0.0,
      0.0,
      0.0,
      0.0
    ]
  },
  "A/Northern_pintail/Alaska/USGS-0335/2022_631797c25f": {
    "frequencies": [
      0.0,
      0.0,
      0.0,
      0.0,
      0.0,
      0.0,
      0.0,
      0.0,
      0.0,
      0.0,
      0.0,
      0.0,
      0.0,
      0.0,
      0.0,
      0.0,
      0.0,
      0.0,
      0.0,
      0.0,
      0.0,
      0.0,
      0.0,
      0.0,
      0.0,
      0.0,
      0.0,
      0.0,
      0.0,
      0.0,
      0.0,
      0.0,
      0.0,
      0.0,
      0.0,
      0.0,
      0.0,
      0.0,
      0.0,
      0.0,
      0.0,
      0.0,
      0.0,
      0.0,
      0.0,
      0.0,
      0.0,
      0.0,
      0.0,
      0.0,
      0.0,
      0.0,
      0.0,
      0.0,
      0.0,
      0.0,
      0.0,
      0.0,
      0.0,
      0.0,
      0.0,
      0.0,
      0.0,
      0.0,
      0.0,
      0.0,
      0.0,
      0.0,
      0.0,
      0.0,
      0.0
    ]
  },
  "A/Northern_pintail/BC/AIVPHL-2584/2024_24b2a23c91": {
    "frequencies": [
      2e-06,
      2e-06,
      3e-06,
      3e-06,
      3e-06,
      4e-06,
      5e-06,
      7e-06,
      9e-06,
      1.2e-05,
      1.7e-05,
      2.4e-05,
      3.4e-05,
      4.7e-05,
      6.6e-05,
      9e-05,
      0.000122,
      0.000159,
      0.000201,
      0.000246,
      0.00029,
      0.00033,
      0.000366,
      0.000397,
      0.000425,
      0.00045,
      0.000475,
      0.000503,
      0.000536,
      0.000582,
      0.000647,
      0.000738,
      0.000856,
      0.000996,
      0.001148,
      0.001296,
      0.001422,
      0.001516,
      0.001567,
      0.001573,
      0.001533,
      0.001451,
      0.001334,
      0.00119,
      0.00103,
      0.000864,
      0.000703,
      0.000552,
      0.000422,
      0.000313,
      0.000228,
      0.000164,
      0.000119,
      8.9e-05,
      6.9e-05,
      5.7e-05,
      5e-05,
      4.6e-05,
      4.4e-05,
      4.3e-05,
      4.3e-05,
      4.3e-05,
      4.5e-05,
      4.7e-05,
      4.9e-05,
      5.2e-05,
      5.5e-05,
      5.9e-05,
      6.3e-05,
      6.7e-05,
      7.1e-05
    ]
  },
  "A/Northern_pintail/Kagoshima/KU-64/2022_3dded2ac9e": {
    "frequencies": [
      0.0,
      0.0,
      0.0,
      0.0,
      0.0,
      0.0,
      0.0,
      0.0,
      0.0,
      0.0,
      0.0,
      0.0,
      0.0,
      0.0,
      0.0,
      0.0,
      0.0,
      0.0,
      0.0,
      0.0,
      0.0,
      0.0,
      0.0,
      0.0,
      0.0,
      0.0,
      0.0,
      0.0,
      0.0,
      0.0,
      0.0,
      0.0,
      0.0,
      0.0,
      0.0,
      0.0,
      0.0,
      0.0,
      0.0,
      0.0,
      0.0,
      0.0,
      0.0,
      0.0,
      0.0,
      0.0,
      0.0,
      0.0,
      0.0,
      0.0,
      0.0,
      0.0,
      0.0,
      0.0,
      0.0,
      0.0,
      0.0,
      0.0,
      0.0,
      0.0,
      0.0,
      0.0,
      0.0,
      0.0,
      0.0,
      0.0,
      0.0,
      0.0,
      0.0,
      0.0,
      0.0
    ]
  },
  "A/Northern_pintail/Okayama/331A003/2023_f91672a9e8": {
    "frequencies": [
      0.0,
      0.0,
      0.0,
      0.0,
      0.0,
      0.0,
      0.0,
      0.0,
      0.0,
      0.0,
      0.0,
      0.0,
      0.0,
      0.0,
      0.0,
      0.0,
      0.0,
      0.0,
      0.0,
      0.0,
      0.0,
      0.0,
      0.0,
      0.0,
      0.0,
      0.0,
      0.0,
      0.0,
      0.0,
      0.0,
      0.0,
      0.0,
      0.0,
      0.0,
      0.0,
      0.0,
      0.0,
      0.0,
      0.0,
      0.0,
      0.0,
      0.0,
      0.0,
      0.0,
      0.0,
      0.0,
      0.0,
      0.0,
      0.0,
      0.0,
      0.0,
      0.0,
      0.0,
      0.0,
      0.0,
      0.0,
      0.0,
      0.0,
      0.0,
      0.0,
      0.0,
      0.0,
      0.0,
      0.0,
      0.0,
      0.0,
      0.0,
      0.0,
      0.0,
      0.0,
      0.0
    ]
  },
  "A/Northern_pintail/Tennessee/158/2024_16e13a8a75": {
    "frequencies": [
      1e-06,
      1e-06,
      1e-06,
      1e-06,
      1e-06,
      2e-06,
      2e-06,
      3e-06,
      4e-06,
      6e-06,
      8e-06,
      1.2e-05,
      1.7e-05,
      2.4e-05,
      3.4e-05,
      4.8e-05,
      6.6e-05,
      8.8e-05,
      0.000114,
      0.000143,
      0.000172,
      0.0002,
      0.000227,
      0.000251,
      0.000274,
      0.000294,
      0.000313,
      0.00033,
      0.000343,
      0.000353,
      0.000358,
      0.000359,
      0.00036,
      0.000364,
      0.000377,
      0.000405,
      0.000448,
      0.000508,
      0.000583,
      0.000669,
      0.000761,
      0.00085,
      0.000931,
      0.000993,
      0.00103,
      0.001036,
      0.001006,
      0.000943,
      0.00085,
      0.000736,
      0.000612,
      0.000489,
      0.000378,
      0.000285,
      0.000211,
      0.000157,
      0.000119,
      9.4e-05,
      7.9e-05,
      7e-05,
      6.7e-05,
      6.6e-05,
      6.8e-05,
      7.1e-05,
      7.6e-05,
      8.2e-05,
      8.9e-05,
      9.8e-05,
      0.000107,
      0.000116,
      0.000125
    ]
  },
  "A/Northern_pintail/USA/IZ23_0846/2023_04de603859": {
    "frequencies": [
      0.0,
      0.0,
      0.0,
      0.0,
      0.0,
      0.0,
      0.0,
      0.0,
      0.0,
      0.0,
      0.0,
      0.0,
      0.0,
      0.0,
      0.0,
      0.0,
      0.0,
      0.0,
      0.0,
      0.0,
      0.0,
      0.0,
      0.0,
      0.0,
      0.0,
      0.0,
      0.0,
      0.0,
      0.0,
      0.0,
      0.0,
      0.0,
      0.0,
      0.0,
      0.0,
      0.0,
      0.0,
      0.0,
      0.0,
      0.0,
      0.0,
      0.0,
      0.0,
      0.0,
      0.0,
      0.0,
      0.0,
      0.0,
      0.0,
      0.0,
      0.0,
      0.0,
      0.0,
      0.0,
      0.0,
      0.0,
      0.0,
      0.0,
      0.0,
      0.0,
      0.0,
      0.0,
      0.0,
      0.0,
      0.0,
      0.0,
      0.0,
      0.0,
      0.0,
      0.0,
      0.0
    ]
  },
  "A/Northern_pintail/USA/IZ23_0847/2023_0e2487743d": {
    "frequencies": [
      0.0,
      0.0,
      0.0,
      0.0,
      0.0,
      0.0,
      0.0,
      0.0,
      0.0,
      0.0,
      0.0,
      0.0,
      0.0,
      0.0,
      0.0,
      0.0,
      0.0,
      0.0,
      0.0,
      0.0,
      0.0,
      0.0,
      0.0,
      0.0,
      0.0,
      0.0,
      0.0,
      0.0,
      0.0,
      0.0,
      0.0,
      0.0,
      0.0,
      0.0,
      0.0,
      0.0,
      0.0,
      0.0,
      0.0,
      0.0,
      0.0,
      0.0,
      0.0,
      0.0,
      0.0,
      0.0,
      0.0,
      0.0,
      0.0,
      0.0,
      0.0,
      0.0,
      0.0,
      0.0,
      0.0,
      0.0,
      0.0,
      0.0,
      0.0,
      0.0,
      0.0,
      0.0,
      0.0,
      0.0,
      0.0,
      0.0,
      0.0,
      0.0,
      0.0,
      0.0,
      0.0
    ]
  },
  "A/Northern_pintail/USA/IZ23_0849/2023_991b0aea1e": {
    "frequencies": [
      0.0,
      0.0,
      0.0,
      0.0,
      0.0,
      0.0,
      0.0,
      0.0,
      0.0,
      0.0,
      0.0,
      0.0,
      0.0,
      0.0,
      0.0,
      0.0,
      0.0,
      0.0,
      0.0,
      0.0,
      0.0,
      0.0,
      0.0,
      0.0,
      0.0,
      0.0,
      0.0,
      0.0,
      0.0,
      0.0,
      0.0,
      0.0,
      0.0,
      0.0,
      0.0,
      0.0,
      0.0,
      0.0,
      0.0,
      0.0,
      0.0,
      0.0,
      0.0,
      0.0,
      0.0,
      0.0,
      0.0,
      0.0,
      0.0,
      0.0,
      0.0,
      0.0,
      0.0,
      0.0,
      0.0,
      0.0,
      0.0,
      0.0,
      0.0,
      0.0,
      0.0,
      0.0,
      0.0,
      0.0,
      0.0,
      0.0,
      0.0,
      0.0,
      0.0,
      0.0,
      0.0
    ]
  },
  "A/Northern_pintail/USA/IZ24_0474/2024_8139d516f1": {
    "frequencies": [
      5e-06,
      5e-06,
      6e-06,
      7e-06,
      8e-06,
      9e-06,
      1.1e-05,
      1.5e-05,
      1.9e-05,
      2.5e-05,
      3.4e-05,
      4.6e-05,
      6.3e-05,
      8.7e-05,
      0.000119,
      0.00016,
      0.00021,
      0.000269,
      0.000333,
      0.000397,
      0.000459,
      0.000515,
      0.000565,
      0.000614,
      0.000671,
      0.000748,
      0.000861,
      0.001032,
      0.001278,
      0.001608,
      0.002011,
      0.00245,
      0.002853,
      0.003149,
      0.003285,
      0.003245,
      0.003049,
      0.00274,
      0.002369,
      0.001975,
      0.001596,
      0.001252,
      0.000956,
      0.00071,
      0.000516,
      0.000368,
      0.000259,
      0.000181,
      0.000129,
      9.3e-05,
      7.1e-05,
      5.6e-05,
      4.7e-05,
      4.1e-05,
      3.6e-05,
      3.3e-05,
      3.1e-05,
      2.9e-05,
      2.8e-05,
      2.8e-05,
      2.7e-05,
      2.7e-05,
      2.7e-05,
      2.8e-05,
      2.9e-05,
      3e-05,
      3.1e-05,
      3.2e-05,
      3.4e-05,
      3.5e-05,
      3.6e-05
    ]
  },
  "A/Northern_pintail/USA/IZ24_0555/2024_c25497bcb2": {
    "frequencies": [
      4e-06,
      5e-06,
      5e-06,
      6e-06,
      7e-06,
      8e-06,
      1e-05,
      1.3e-05,
      1.7e-05,
      2.2e-05,
      3e-05,
      4.1e-05,
      5.7e-05,
      7.8e-05,
      0.000107,
      0.000145,
      0.000191,
      0.000245,
      0.000305,
      0.000366,
      0.000424,
      0.000476,
      0.000521,
      0.000564,
      0.000609,
      0.000664,
      0.000744,
      0.000863,
      0.001038,
      0.001283,
      0.001596,
      0.001958,
      0.002318,
      0.00262,
      0.002811,
      0.002865,
      0.002782,
      0.002588,
      0.002316,
      0.002,
      0.001673,
      0.001359,
      0.001072,
      0.000823,
      0.000616,
      0.00045,
      0.000323,
      0.000228,
      0.000162,
      0.000116,
      8.5e-05,
      6.6e-05,
      5.3e-05,
      4.5e-05,
      4e-05,
      3.6e-05,
      3.4e-05,
      3.2e-05,
      3.1e-05,
      3e-05,
      3e-05,
      3e-05,
      3e-05,
      3.1e-05,
      3.2e-05,
      3.3e-05,
      3.5e-05,
      3.6e-05,
      3.8e-05,
      4e-05,
      4.1e-05
    ]
  },
  "A/Northern_pintail/USA/IZ24_0566/2024_a330677540": {
    "frequencies": [
      4e-06,
      5e-06,
      5e-06,
      6e-06,
      7e-06,
      8e-06,
      1e-05,
      1.3e-05,
      1.7e-05,
      2.2e-05,
      3e-05,
      4.1e-05,
      5.7e-05,
      7.8e-05,
      0.000107,
      0.000145,
      0.000191,
      0.000245,
      0.000305,
      0.000366,
      0.000424,
      0.000476,
      0.000521,
      0.000564,
      0.000609,
      0.000664,
      0.000744,
      0.000863,
      0.001038,
      0.001283,
      0.001596,
      0.001958,
      0.002318,
      0.00262,
      0.002811,
      0.002865,
      0.002782,
      0.002588,
      0.002316,
      0.002,
      0.001673,
      0.001359,
      0.001072,
      0.000823,
      0.000616,
      0.00045,
      0.000323,
      0.000228,
      0.000162,
      0.000116,
      8.5e-05,
      6.6e-05,
      5.3e-05,
      4.5e-05,
      4e-05,
      3.6e-05,
      3.4e-05,
      3.2e-05,
      3.1e-05,
      3e-05,
      3e-05,
      3e-05,
      3e-05,
      3.1e-05,
      3.2e-05,
      3.3e-05,
      3.5e-05,
      3.6e-05,
      3.8e-05,
      4e-05,
      4.1e-05
    ]
  },
  "A/Northern_pintail/USA/IZ24_0636/2024_a8290215c0": {
    "frequencies": [
      4e-06,
      4e-06,
      5e-06,
      5e-06,
      6e-06,
      8e-06,
      9e-06,
      1.2e-05,
      1.6e-05,
      2.1e-05,
      2.8e-05,
      3.9e-05,
      5.4e-05,
      7.5e-05,
      0.000103,
      0.000139,
      0.000184,
      0.000237,
      0.000294,
      0.000353,
      0.00041,
      0.000461,
      0.000505,
      0.000546,
      0.000587,
      0.000637,
      0.000706,
      0.000809,
      0.000961,
      0.001175,
      0.001455,
      0.001786,
      0.002125,
      0.002422,
      0.002626,
      0.002708,
      0.002664,
      0.002512,
      0.002279,
      0.001996,
      0.001693,
      0.001394,
      0.001116,
      0.000867,
      0.000657,
      0.000486,
      0.000352,
      0.00025,
      0.000177,
      0.000127,
      9.3e-05,
      7e-05,
      5.6e-05,
      4.7e-05,
      4.1e-05,
      3.7e-05,
      3.5e-05,
      3.3e-05,
      3.2e-05,
      3.1e-05,
      3.1e-05,
      3.1e-05,
      3.1e-05,
      3.2e-05,
      3.3e-05,
      3.5e-05,
      3.6e-05,
      3.8e-05,
      4e-05,
      4.2e-05,
      4.3e-05
    ]
  },
  "A/Northern_pintail/USA/IZ24_0760/2024_057fc5632f": {
    "frequencies": [
      3e-06,
      3e-06,
      4e-06,
      4e-06,
      5e-06,
      6e-06,
      7e-06,
      9e-06,
      1.2e-05,
      1.7e-05,
      2.3e-05,
      3.1e-05,
      4.4e-05,
      6.1e-05,
      8.4e-05,
      0.000115,
      0.000154,
      0.000199,
      0.000249,
      0.000302,
      0.000353,
      0.000398,
      0.000438,
      0.000473,
      0.000505,
      0.000538,
      0.000577,
      0.000631,
      0.000708,
      0.000821,
      0.000977,
      0.00118,
      0.001413,
      0.001651,
      0.001862,
      0.002016,
      0.002095,
      0.002094,
      0.002019,
      0.001882,
      0.001701,
      0.001492,
      0.00127,
      0.001049,
      0.000842,
      0.000657,
      0.000499,
      0.000369,
      0.000267,
      0.000191,
      0.000137,
      0.0001,
      7.6e-05,
      6e-05,
      5e-05,
      4.4e-05,
      4e-05,
      3.8e-05,
      3.7e-05,
      3.6e-05,
      3.6e-05,
      3.6e-05,
      3.7e-05,
      3.8e-05,
      4e-05,
      4.2e-05,
      4.4e-05,
      4.7e-05,
      4.9e-05,
      5.2e-05,
      5.5e-05
    ]
  },
  "A/Northern_pintail/USA/IZ24_0787/2024_b765d33b99": {
    "frequencies": [
      3e-06,
      3e-06,
      3e-06,
      4e-06,
      5e-06,
      6e-06,
      7e-06,
      9e-06,
      1.2e-05,
      1.6e-05,
      2.2e-05,
      3e-05,
      4.2e-05,
      5.8e-05,
      8.1e-05,
      0.00011,
      0.000147,
      0.000191,
      0.00024,
      0.000291,
      0.00034,
      0.000385,
      0.000425,
      0.000459,
      0.00049,
      0.00052,
      0.000556,
      0.000602,
      0.000668,
      0.000765,
      0.0009,
      0.001078,
      0.001288,
      0.001509,
      0.001712,
      0.001872,
      0.001967,
      0.00199,
      0.001945,
      0.001838,
      0.001684,
      0.001498,
      0.001293,
      0.001083,
      0.000881,
      0.000697,
      0.000535,
      0.000399,
      0.000292,
      0.00021,
      0.00015,
      0.000109,
      8.2e-05,
      6.4e-05,
      5.3e-05,
      4.6e-05,
      4.2e-05,
      3.9e-05,
      3.8e-05,
      3.7e-05,
      3.7e-05,
      3.7e-05,
      3.8e-05,
      4e-05,
      4.1e-05,
      4.3e-05,
      4.6e-05,
      4.9e-05,
      5.2e-05,
      5.5e-05,
      5.7e-05
    ]
  },
  "A/Northern_pintail/USA/IZ24_0866/2024_0ce1b8fc50": {
    "frequencies": [
      3e-06,
      3e-06,
      3e-06,
      4e-06,
      4e-06,
      5e-06,
      6e-06,
      8e-06,
      1.1e-05,
      1.5e-05,
      2e-05,
      2.8e-05,
      3.9e-05,
      5.4e-05,
      7.5e-05,
      0.000103,
      0.000138,
      0.00018,
      0.000227,
      0.000275,
      0.000323,
      0.000366,
      0.000404,
      0.000438,
      0.000467,
      0.000495,
      0.000526,
      0.000564,
      0.000617,
      0.000693,
      0.0008,
      0.000945,
      0.001121,
      0.001315,
      0.001504,
      0.001665,
      0.001778,
      0.001832,
      0.001825,
      0.00176,
      0.001647,
      0.001495,
      0.001318,
      0.001127,
      0.000937,
      0.000755,
      0.00059,
      0.000448,
      0.000332,
      0.000241,
      0.000173,
      0.000125,
      9.2e-05,
      7.1e-05,
      5.7e-05,
      4.9e-05,
      4.4e-05,
      4.1e-05,
      4e-05,
      3.9e-05,
      3.9e-05,
      3.9e-05,
      4e-05,
      4.2e-05,
      4.4e-05,
      4.6e-05,
      4.9e-05,
      5.2e-05,
      5.5e-05,
      5.9e-05,
      6.2e-05
    ]
  },
  "A/Northern_shoveler/Israel/82/2023_8312d0508b": {
    "frequencies": [
      0.0,
      0.0,
      0.0,
      0.0,
      0.0,
      0.0,
      0.0,
      0.0,
      0.0,
      0.0,
      0.0,
      0.0,
      0.0,
      0.0,
      0.0,
      0.0,
      0.0,
      0.0,
      0.0,
      0.0,
      0.0,
      0.0,
      0.0,
      0.0,
      0.0,
      0.0,
      0.0,
      0.0,
      0.0,
      0.0,
      0.0,
      0.0,
      0.0,
      0.0,
      0.0,
      0.0,
      0.0,
      0.0,
      0.0,
      0.0,
      0.0,
      0.0,
      0.0,
      0.0,
      0.0,
      0.0,
      0.0,
      0.0,
      0.0,
      0.0,
      0.0,
      0.0,
      0.0,
      0.0,
      0.0,
      0.0,
      0.0,
      0.0,
      0.0,
      0.0,
      0.0,
      0.0,
      0.0,
      0.0,
      0.0,
      0.0,
      0.0,
      0.0,
      0.0,
      0.0,
      0.0
    ]
  },
  "A/Northern_shoveler/Jeju/D60/2023_abf19a910a": {
    "frequencies": [
      0.0,
      0.0,
      0.0,
      0.0,
      0.0,
      0.0,
      0.0,
      0.0,
      0.0,
      0.0,
      0.0,
      0.0,
      0.0,
      0.0,
      0.0,
      0.0,
      0.0,
      0.0,
      0.0,
      0.0,
      0.0,
      0.0,
      0.0,
      0.0,
      0.0,
      0.0,
      0.0,
      0.0,
      0.0,
      0.0,
      0.0,
      0.0,
      0.0,
      0.0,
      0.0,
      0.0,
      0.0,
      0.0,
      0.0,
      0.0,
      0.0,
      0.0,
      0.0,
      0.0,
      0.0,
      0.0,
      0.0,
      0.0,
      0.0,
      0.0,
      0.0,
      0.0,
      0.0,
      0.0,
      0.0,
      0.0,
      0.0,
      0.0,
      0.0,
      0.0,
      0.0,
      0.0,
      0.0,
      0.0,
      0.0,
      0.0,
      0.0,
      0.0,
      0.0,
      0.0,
      0.0
    ]
  },
  "A/Ohio/06-1/2025_f7c4a0fe52": {
    "frequencies": [
      0.0,
      0.0,
      0.0,
      0.0,
      0.0,
      0.0,
      0.0,
      0.0,
      0.0,
      0.0,
      0.0,
      1e-06,
      1e-06,
      2e-06,
      3e-06,
      4e-06,
      6e-06,
      8e-06,
      1.2e-05,
      1.6e-05,
      2e-05,
      2.5e-05,
      3e-05,
      3.6e-05,
      4.2e-05,
      4.8e-05,
      5.5e-05,
      6.2e-05,
      6.9e-05,
      7.5e-05,
      8e-05,
      8.3e-05,
      8.4e-05,
      8.2e-05,
      7.9e-05,
      7.4e-05,
      6.9e-05,
      6.5e-05,
      6e-05,
      5.7e-05,
      5.5e-05,
      5.3e-05,
      5.3e-05,
      5.5e-05,
      6e-05,
      6.8e-05,
      8.2e-05,
      0.000105,
      0.00014,
      0.00019,
      0.000259,
      0.000348,
      0.000455,
      0.000577,
      0.000707,
      0.000838,
      0.000958,
      0.001061,
      0.001139,
      0.001184,
      0.001193,
      0.001168,
      0.001112,
      0.001031,
      0.000936,
      0.000836,
      0.000742,
      0.000663,
      0.000605,
      0.000571,
      0.000562
    ]
  },
  "A/Oregon/255/2024_31f09673f6": {
    "frequencies": [
      2e-06,
      2e-06,
      2e-06,
      2e-06,
      3e-06,
      3e-06,
      4e-06,
      5e-06,
      7e-06,
      1e-05,
      1.4e-05,
      1.9e-05,
      2.7e-05,
      3.9e-05,
      5.4e-05,
      7.5e-05,
      0.000102,
      0.000134,
      0.000171,
      0.00021,
      0.000249,
      0.000285,
      0.000318,
      0.000348,
      0.000374,
      0.000397,
      0.000418,
      0.000439,
      0.00046,
      0.000483,
      0.000514,
      0.000557,
      0.000616,
      0.000696,
      0.000793,
      0.000904,
      0.001018,
      0.001126,
      0.001217,
      0.001284,
      0.001319,
      0.001319,
      0.001282,
      0.001209,
      0.001107,
      0.000981,
      0.000842,
      0.000696,
      0.000557,
      0.000431,
      0.000323,
      0.000237,
      0.000172,
      0.000125,
      9.4e-05,
      7.4e-05,
      6.1e-05,
      5.4e-05,
      5e-05,
      4.9e-05,
      4.8e-05,
      4.9e-05,
      5.1e-05,
      5.3e-05,
      5.6e-05,
      6e-05,
      6.5e-05,
      7e-05,
      7.5e-05,
      8e-05,
      8.5e-05
    ]
  },
  "A/Peregrine_Falcon/Sweden/SVA230523SZ0426/FB001739_f005b4db8d": {
    "frequencies": [
      0.0,
      0.0,
      0.0,
      0.0,
      0.0,
      0.0,
      0.0,
      0.0,
      0.0,
      0.0,
      0.0,
      0.0,
      0.0,
      0.0,
      0.0,
      0.0,
      0.0,
      0.0,
      0.0,
      0.0,
      0.0,
      0.0,
      0.0,
      0.0,
      0.0,
      0.0,
      0.0,
      0.0,
      0.0,
      0.0,
      0.0,
      0.0,
      0.0,
      0.0,
      0.0,
      0.0,
      0.0,
      0.0,
      0.0,
      0.0,
      0.0,
      0.0,
      0.0,
      0.0,
      0.0,
      0.0,
      0.0,
      0.0,
      0.0,
      0.0,
      0.0,
      0.0,
      0.0,
      0.0,
      0.0,
      0.0,
      0.0,
      0.0,
      0.0,
      0.0,
      0.0,
      0.0,
      0.0,
      0.0,
      0.0,
      0.0,
      0.0,
      0.0,
      0.0,
      0.0,
      0.0
    ]
  },
  "A/Peregrine_Falcon/Sweden/SVA230725SZ0382/FB002504_1e2f9815ab": {
    "frequencies": [
      0.0,
      0.0,
      0.0,
      0.0,
      0.0,
      0.0,
      0.0,
      0.0,
      0.0,
      0.0,
      0.0,
      0.0,
      0.0,
      0.0,
      0.0,
      0.0,
      0.0,
      0.0,
      0.0,
      0.0,
      0.0,
      0.0,
      0.0,
      0.0,
      0.0,
      0.0,
      0.0,
      0.0,
      0.0,
      0.0,
      0.0,
      0.0,
      0.0,
      0.0,
      0.0,
      0.0,
      0.0,
      0.0,
      0.0,
      0.0,
      0.0,
      0.0,
      0.0,
      0.0,
      0.0,
      0.0,
      0.0,
      0.0,
      0.0,
      0.0,
      0.0,
      0.0,
      0.0,
      0.0,
      0.0,
      0.0,
      0.0,
      0.0,
      0.0,
      0.0,
      0.0,
      0.0,
      0.0,
      0.0,
      0.0,
      0.0,
      0.0,
      0.0,
      0.0,
      0.0,
      0.0
    ]
  },
  "A/Peregrine_Falcon/Sweden/SVA230808SZ0403/FB002649_2331448905": {
    "frequencies": [
[truncated: 13,855,091 more chars]
