# Supplementary material for: Next-Generation Sequencing Strategies During the 2024–2025 Avian Influenza A(H5N1) Emergency Response in the U.S
Source: Viruses. 2026 Apr 21;18(4):482. doi: 10.3390/v18040482 (PMC13120661; doi:10.3390/v18040482)
Supplement: Supplementary file 1 [file viruses-18-00482-s001.zip › Nextstrain-Builds-HA-NA-PB2/2025-06-17_D11_NA.json]

{"version": "v2", "meta": {"title": "A/H5 NA Build: Available Private Data with D1.X like NA Segment", "updated": "2025-07-24", "build_url": "https://github.com/uee9/HumanH5N1Phylogenetics/tree/main", "maintainers": [{"name": "CDC/NCIRD/ID", "url": "https://www.cdc.gov/ncird/flu.html"}], "display_defaults": {"map_triplicate": true}, "genome_annotations": {"nuc": {"end": 1410, "start": 1, "strand": "+", "type": "source", "seqid": "References/H5N1_NA.gb"}, "NA": {"end": 1410, "seqid": "References/H5N1_NA.gb", "start": 1, "strand": "+", "type": "CDS"}}, "colorings": [{"key": "num_date", "title": "Sampling date", "type": "continuous"}, {"key": "gt", "title": "Genotype", "type": "categorical"}, {"key": "region", "title": "Region", "type": "categorical", "scale": [["North America", "#0028e6"], ["South America", "#43ffff"], ["Eastern Asia", "#9e002a"]]}, {"key": "country", "title": "Country", "type": "categorical", "scale": [["United States", "#62A3CB"], ["South Korea", "#B2DF8A"], ["Canada", "#9CD47A"], ["Mexico", "#969D62"]]}, {"key": "state", "title": "State", "type": "categorical", "scale": [["AL", "#e6194B"], ["AK", "#3cb44b"], ["AZ", "#ffe119"], ["AR", "#4363d8"], ["CA", "#f58231"], ["CO", "#911eb4"], ["CT", "#42d4f4"], ["DE", "#f032e6"], ["FL", "#fabed4"], ["GA", "#469990"], ["ID", "#9A6324"], ["IL", "#fffac8"], ["IN", "#800000"], ["IA", "#aaffc3"], ["KS", "#808000"], ["KY", "#ffd8b1"], ["LA", "#000075"], ["ME", "#a9a9a9"], ["MT", "#ffffff"], ["NE", "#000000"], ["NV", "#5d8aa8"], ["NH", "#f0f8ff"], ["NJ", "#e32636"], ["NM", "#ffbf00"], ["NY", "#cd9575"], ["NC", "#7fffd4"], ["ND", "#4b5320"], ["OH", "#a52a2a"], ["OK", "#007fff"], ["OR", "#89cff0"], ["MD", "#ffe135"], ["MA", "#848482"], ["MI", "#bcd4e6"], ["MN", "#9f8170"], ["MS", "#ffe4c4"], ["MO", "#ffebcd"], ["PA", "#a2a2d0"], ["SC", "#cc5500"], ["SD", "#fff600"], ["TN", "#007ba7"], ["TX", "#f7e7ce"], ["UT", "#36454f"], ["VT", "#7fff00"], ["VA", "#d2691e"], ["WA", "#0047ab"], ["WV", "#b87333"], ["WI", "#dc143c"], ["WY", "#40e0d0"], ["AB", "#FFD700"], ["BC", "#FF6347"], ["NS", "#FF1493"], ["ON", "#32CD32"], ["PE", "#FF4500"], ["QC", "#FFD700"], ["SK", "#FF8C00"]]}, {"key": "isl_subtype", "title": "Subtype", "type": "categorical"}, {"key": "ha_genetic_group", "title": "HA Genetic Group", "type": "categorical", "scale": [["2.3.4.4b", "#9BC6FF"], ["2.3.4.4c", "#0070C0"]]}, {"key": "genotype", "title": "Genoflu Genotype", "type": "categorical"}, {"key": "segment_lineage", "title": "Genoflu Segment Lineage", "type": "categorical"}, {"key": "host", "title": "Host", "type": "categorical", "scale": [["chicken", "#98C5DE"], ["mallard", "#91C0DB"], ["gull", "#8ABCD9"], ["turkey", "#83B8D6"], ["goose", "#7CB3D4"], ["western gull", "#6EAACF"], ["Muscovy duck", "#67A6CD"], ["duck", "#60A2CA"], ["canada goose", "#4590C1"], ["bobcat", "#3787BC"], ["cattle", "#3083BA"], ["human", "#227AB5"], ["bird", "#297FB0"], ["snow goose", "#3184AE"], ["swan", "#388AAC"], ["crow", "#408FAA"], ["american wigeon", "#4894A8"], ["pheasant", "#579FA3"], ["eagle", "#5EA4A1"], ["African ostrich", "#6DAF9D"], ["peregrine falcon", "#75B49B"], ["barn owl", "#8BC494"], ["sample", "#ACDC85"], ["bald eagle", "#A5D880"], ["guineafowl", "#9FD57C"], ["domestic cat", "#71BF5A"], ["green-winged teal", "#5EB54B"], ["Northern pintail", "#57B247"], ["waterfowl", "#51AE42"], ["hawk", "#4AAB3D"], ["pelican", "#559E3E"], ["canada goose", "#749E4F"], ["white-fronted goose", "#889D5A"], ["common goldeneye", "#929D60"], ["red tailed hawk", "#C59B7C"], ["common teal", "#EE9A92"], ["red shouldered hawk", "#F37373"], ["snowy owl", "#EA3F40"], ["ring-necked duck", "#E31C1D"], ["owl", "#E42421"], ["vulture", "#EA4632"], ["red knot", "#EE5F3F"], ["white-winged scoter", "#F07047"], ["cat", "#F38150"], ["sanderling", "#F48A54"], ["great horned owl", "#FDBC6A"], ["peafowl", "#FDB65F"], ["gadwall", "#FDB259"], ["mountain lion", "#FE982C"], ["emu", "#FE8104"], ["Northern shoveler", "#FB820C"], ["green winged teal", "#F08C38"], ["ermine", "#EB914E"], ["cackling goose", "#E09C7A"], ["turkey vulture", "#DBA190"], ["greater white-fronted goose", "#D8A49B"], ["glaucous-winged gull", "#C6AED4"], ["brent goose", "#A484BE"], ["cooper's hawk", "#9572B5"], ["american crow", "#906CB2"], ["hooded merganser", "#73489F"], ["flamingo", "#6E429C"], ["falcon", "#6A3D99"], ["wood duck", "#795199"], ["red breasted merganser", "#A08399"], ["surf scoter", "#BEAB99"], ["ruddy turnstone", "#D5C899"], ["tiger", "#E4DC99"], ["great blue heron", "#ECE699"], ["burrowing owl", "#F4E98A"], ["blue-winged teal", "#E4C773"], ["black crowned night heron", "#E0BE6D"], ["american wigeon", "#DCB667"], ["trumpeter swan", "#CC9450"], ["merganser", "#B15928"]]}, {"key": "host_generic", "title": "Host Generic", "type": "categorical", "scale": [["human", "#F5BB00"], ["avian", "#367588"], ["cattle", "#420042"], ["poultry", "#63C305"]]}, {"key": "internal_date", "title": "Internal Date", "type": "categorical"}, {"key": "bi_ambig_count", "title": "Bi-ambigous Base Count", "type": "categorical", "scale": [["Zero", "#808080"], ["One", "#00008B"], ["Two", "#008000"], ["Three", "#90EE90"], ["Four", "#f2ba49"]]}, {"key": "tri_ambig_count", "title": "Tri-ambigous Base Count", "type": "categorical", "scale": [["Zero", "#808080"]]}, {"key": "N_count", "title": "N Base Count", "type": "categorical", "scale": [["Zero", "#808080"], ["Four", "#f2ba49"], ["Greater than Six", "#FF0000"]]}, {"key": "confidence", "title": "confidence", "type": "continuous"}], "filters": ["county", "country", "region", "state", "isl_subtype", "ha_genetic_group", "segment_lineage", "genotype", "passage", "data_source", "isolate_submitter", "base_id", "primary_identifier", "originator", "reason_for_submission", "tn_93_dist_d11", "internal_date", "isolate_hash", "strain_name", "host", "ambig_present", "N_present", "ambig_positions_NT", "host_generic"], "geo_resolutions": [{"key": "region", "demes": {"South America": {"latitude": -10.84047508, "longitude": -53.11693573}, "Eastern Asia": {"latitude": 36.61687469, "longitude": 103.7974091}, "North America": {"latitude": 39.52654648, "longitude": -99.14386749}}}, {"key": "country", "demes": {"Canada": {"latitude": 57.93468094, "longitude": -102.3657684}, "Mexico": {"latitude": 23.94102287, "longitude": -102.5051422}, "Brazil": {"latitude": -10.84047508, "longitude": -53.11693573}, "Chile": {"latitude": -35.74804688, "longitude": -71.31112671}, "South Korea": {"latitude": 36.46069336, "longitude": 127.8708649}, "United States": {"latitude": 39.52654648, "longitude": -99.14386749}}}, {"key": "state", "demes": {"MA": {"latitude": 35.5557, "longitude": -79.3877}, "WV": {"latitude": 38.6409, "longitude": -80.6227}, "WA": {"latitude": 47.3826, "longitude": -120.4472}, "PA": {"latitude": 40.8781, "longitude": -77.7996}, "ID": {"latitude": 44.3509, "longitude": -114.613}, "DE": {"latitude": 38.9896, "longitude": -75.505}, "MI": {"latitude": 47.4501, "longitude": -100.4659}, "NC": {"latitude": 41.5378, "longitude": -99.7951}, "TX": {"latitude": 31.4757, "longitude": -99.3312}, "MS": {"latitude": 35.5889, "longitude": -97.4943}, "TN": {"latitude": 35.858, "longitude": -86.3505}, "AL": {"latitude": 32.7794, "longitude": -86.8287}, "VT": {"latitude": 44.0687, "longitude": -72.6658}, "UT": {"latitude": 39.3055, "longitude": -111.6703}, "MN": {"latitude": 40.2862, "longitude": -82.7937}, "IL": {"latitude": 40.0417, "longitude": -89.1965}, "IA": {"latitude": 42.0751, "longitude": -93.496}, "GA": {"latitude": 32.6415, "longitude": -83.4426}, "AR": {"latitude": 34.8938, "longitude": -92.4426}, "NV": {"latitude": 44.3467, "longitude": -85.4102}, "CT": {"latitude": 41.6219, "longitude": -72.7273}, "AB": {"latitude": 53.7267, "longitude": -116.538}, "NM": {"latitude": 38.3566, "longitude": -92.458}, "SK": {"latitude": 52.9399, "longitude": -106.4509}, "NJ": {"latitude": 32.7364, "longitude": -89.6678}, "OR": {"latitude": 34.4071, "longitude": -106.1126}, "VA": {"latitude": 37.5215, "longitude": -78.8537}, "WI": {"latitude": 44.6243, "longitude": -89.9941}, "LA": {"latitude": 31.0689, "longitude": -91.9968}, "ND": {"latitude": 39.3289, "longitude": -116.6312}, "FL": {"latitude": 28.6305, "longitude": -82.4497}, "OH": {"latitude": 43.6805, "longitude": -71.5811}, "MT": {"latitude": 39.055, "longitude": -76.7909}, "ME": {"latitude": 45.3695, "longitude": -69.2428}, "AK": {"latitude": 64.0685, "longitude": -152.2782}, "NY": {"latitude": 47.0527, "longitude": -109.6333}, "NH": {"latitude": 46.2807, "longitude": -94.3053}, "SD": {"latitude": 44.4443, "longitude": -100.2263}, "CO": {"latitude": 38.9972, "longitude": -105.5478}, "NS": {"latitude": 44.682, "longitude": -63.7443}, "WY": {"latitude": 42.9957, "longitude": -107.5512}, "QC": {"latitude": 52.9399, "longitude": -71.2091}, "MD": {"latitude": 42.9538, "longitude": -75.5268}, "CA": {"latitude": 37.1841, "longitude": -119.4696}, "MO": {"latitude": 43.9336, "longitude": -120.5583}, "SC": {"latitude": 33.9169, "longitude": -80.8964}, "NE": {"latitude": 42.2596, "longitude": -71.8083}, "KS": {"latitude": 38.4937, "longitude": -98.3804}, "IN": {"latitude": 39.8942, "longitude": -86.2816}, "AZ": {"latitude": 34.2744, "longitude": -111.6602}, "ON": {"latitude": 51.2538, "longitude": -85.3232}, "OK": {"latitude": 40.1907, "longitude": -74.6728}, "KY": {"latitude": 37.5347, "longitude": -85.3021}, "BC": {"latitude": 49.260695, "longitude": -123.118383}, "PE": {"latitude": 46.5107, "longitude": -63.4168}}}], "panels": ["tree", "map", "entropy", "frequencies"]}, "tree": {"name": "NODE_0000001", "node_attrs": {"div": 0, "num_date": {"value": 1997.081, "confidence": [1995.388, 1997.427]}, "country": {"value": "Canada", "confidence": {"Canada": 0.989, "United States": 0.0111}, "entropy": 0.0611}, "region": {"value": "North America", "confidence": {"North America": 1.0}, "entropy": 0.0001}, "state": {"value": "AB", "confidence": {"AB": 0.997}, "entropy": 0.0271}, "host_generic": {"value": "avian", "confidence": {"avian": 0.979, "poultry": 0.0211}, "entropy": 0.104}}, "branch_attrs": {"mutations": {}}, "children": [{"name": "A/mallard/Alb/47/1998_fe0e9f2fee", "node_attrs": {"div": 0.00285, "num_date": {"value": 1998.593, "confidence": [1998.593, 1998.593], "inferred": false}, "country": {"value": "Canada", "confidence": {"Canada": 1.0}, "entropy": -1e-12}, "region": {"value": "North America", "confidence": {"North America": 1.0}, "entropy": -1e-12}, "isolate_hash": {"value": "fe0e9f2fee3235d113b9c39ca0c001ec"}, "segment_lineage": {"value": "Not assigned"}, "reason_for_submission": {"value": "surveillance"}, "tri_ambig_count": {"value": "Zero"}, "bi_ambig_count": {"value": "Zero"}, "isolate_submitter": {"value": "import"}, "state": {"value": "AB", "confidence": {"AB": 1.0}, "entropy": -1e-12}, "strain_name": {"value": "A/mallard/ALB/47/1998"}, "host_generic": {"value": "avian", "confidence": {"avian": 1.0}, "entropy": -1e-12}, "N_count": {"value": "Zero"}, "ha_genetic_group": {"value": "UNRECOGNIZABLE"}, "data_source": {"value": "GISAID"}, "isl_subtype": {"value": "H4N1"}, "N_present": {"value": "Absent"}, "primary_identifier": {"value": "EPI_ISL_8858"}, "tn_93_dist_d11": {"value": 0.0506}, "ambig_present": {"value": "Absent"}, "genotype": {"value": "Not assigned"}, "host": {"value": "mallard"}, "passage": {"value": "X"}}, "branch_attrs": {"mutations": {"nuc": ["G69A", "G125A", "T281C", "C1263T"], "NA": ["M23I", "S42N", "I94T"]}, "labels": {"aa": "NA: M23I, S42N, I94T"}}}, {"name": "NODE_0000196", "node_attrs": {"div": 1.35e-21, "num_date": {"value": 1997.143, "confidence": [1995.637, 1997.545]}, "country": {"value": "Canada", "confidence": {"Canada": 0.999, "United States": 0.00118}, "entropy": 0.00911}, "region": {"value": "North America", "confidence": {"North America": 1.0}, "entropy": 6.6e-07}, "confidence": {"value": 98.4}, "state": {"value": "AB", "confidence": {"AB": 1.0}, "entropy": 0.00063}, "host_generic": {"value": "avian", "confidence": {"avian": 0.994, "poultry": 0.00615}, "entropy": 0.0374}}, "branch_attrs": {"mutations": {}}, "children": [{"name": "NODE_0000197", "node_attrs": {"div": 0.00142, "num_date": {"value": 1997.835, "confidence": [1997.135, 1998.235]}, "country": {"value": "Canada", "confidence": {"Canada": 1.0}, "entropy": 0.00233}, "region": {"value": "North America", "confidence": {"North America": 1.0}, "entropy": 2.26e-07}, "confidence": {"value": 86.5}, "state": {"value": "AB", "confidence": {"AB": 1.0}, "entropy": 0.000166}, "host_generic": {"value": "avian", "confidence": {"avian": 0.998, "poultry": 0.00212}, "entropy": 0.0152}}, "branch_attrs": {"mutations": {"nuc": ["A252G", "T1071C"]}}, "children": [{"name": "NODE_0000198", "node_attrs": {"div": 0.00285, "num_date": {"value": 1998.442, "confidence": [1998.194, 1998.596]}, "country": {"value": "Canada", "confidence": {"Canada": 1.0}, "entropy": 0.000754}, "region": {"value": "North America", "confidence": {"North America": 1.0}, "entropy": 8.43e-08}, "confidence": {"value": 88.1}, "state": {"value": "AB", "confidence": {"AB": 1.0}, "entropy": 5.67e-05}, "host_generic": {"value": "avian", "confidence": {"avian": 0.999}, "entropy": 0.00499}}, "branch_attrs": {"mutations": {"nuc": ["A658G", "G1157A"], "NA": ["R220G", "S386N"]}, "labels": {"aa": "NA: R220G, S386N"}}, "children": [{"name": "A/mallard/Alberta/119/1998_d0c434d828", "node_attrs": {"div": 0.00285, "num_date": {"value": 1998.596, "confidence": [1998.596, 1998.596], "inferred": false}, "country": {"value": "Canada", "confidence": {"Canada": 1.0}, "entropy": -1e-12}, "region": {"value": "North America", "confidence": {"North America": 1.0}, "entropy": -1e-12}, "isolate_hash": {"value": "d0c434d82855cb7b6cc96854d1bf91f7"}, "segment_lineage": {"value": "Not assigned"}, "reason_for_submission": {"value": "surveillance"}, "tri_ambig_count": {"value": "Zero"}, "bi_ambig_count": {"value": "Zero"}, "isolate_submitter": {"value": "import"}, "state": {"value": "AB", "confidence": {"AB": 1.0}, "entropy": -1e-12}, "strain_name": {"value": "A/mallard/Alberta/119/1998"}, "host_generic": {"value": "avian", "confidence": {"avian": 1.0}, "entropy": -1e-12}, "N_count": {"value": "Zero"}, "ha_genetic_group": {"value": "UNRECOGNIZABLE"}, "data_source": {"value": "GISAID"}, "isl_subtype": {"value": "H1N1"}, "N_present": {"value": "Absent"}, "primary_identifier": {"value": "EPI_ISL_138102"}, "tn_93_dist_d11": {"value": 0.0522}, "ambig_present": {"value": "Absent"}, "genotype": {"value": "Not assigned"}, "host": {"value": "mallard"}, "passage": {"value": "E1"}}, "branch_attrs": {"mutations": {}}}, {"name": "A/mallard/Alberta/119/1998_8737019f6c", "node_attrs": {"div": 0.00356, "num_date": {"value": 1998.596, "confidence": [1998.596, 1998.596], "inferred": false}, "country": {"value": "Canada", "confidence": {"Canada": 1.0}, "entropy": -1e-12}, "region": {"value": "North America", "confidence": {"North America": 1.0}, "entropy": -1e-12}, "isolate_hash": {"value": "8737019f6c0edb5a24cfe6db348ba2b8"}, "segment_lineage": {"value": "Not assigned"}, "reason_for_submission": {"value": "surveillance"}, "tri_ambig_count": {"value": "Zero"}, "bi_ambig_count": {"value": "Zero"}, "isolate_submitter": {"value": "import"}, "state": {"value": "AB", "confidence": {"AB": 1.0}, "entropy": -1e-12}, "strain_name": {"value": "A/mallard/Alberta/119/1998"}, "host_generic": {"value": "avian", "confidence": {"avian": 1.0}, "entropy": -1e-12}, "N_count": {"value": "Zero"}, "ha_genetic_group": {"value": "UNRECOGNIZABLE"}, "data_source": {"value": "GISAID"}, "isl_subtype": {"value": "H1N1"}, "N_present": {"value": "Absent"}, "primary_identifier": {"value": "EPI_ISL_146023"}, "tn_93_dist_d11": {"value": 0.0521}, "ambig_present": {"value": "Absent"}, "genotype": {"value": "Not assigned"}, "host": {"value": "mallard"}, "passage": {"value": "E2"}}, "branch_attrs": {"mutations": {"nuc": ["C588A"]}}}]}, {"name": "NODE_0000199", "node_attrs": {"div": 0.00429, "num_date": {"value": 1998.589, "confidence": [1998.414, 1998.61]}, "country": {"value": "Canada", "confidence": {"Canada": 1.0}, "entropy": 0.000917}, "region": {"value": "North America", "confidence": {"North America": 1.0}, "entropy": 1.04e-07}, "confidence": {"value": 0}, "state": {"value": "AB", "confidence": {"AB": 1.0}, "entropy": 7.06e-05}, "host_generic": {"value": "avian", "confidence": {"avian": 0.999}, "entropy": 0.00571}}, "branch_attrs": {"mutations": {"nuc": ["A141G", "T150C", "A690G", "T1217A"], "NA": ["F406Y"]}, "labels": {"aa": "NA: F406Y"}}, "children": [{"name": "A/mallard/Alberta/201/1998_5a92748e74", "node_attrs": {"div": 0.00429, "num_date": {"value": 1998.61, "confidence": [1998.61, 1998.61], "inferred": false}, "country": {"value": "Canada", "confidence": {"Canada": 1.0}, "entropy": -1e-12}, "region": {"value": "North America", "confidence": {"North America": 1.0}, "entropy": -1e-12}, "isolate_hash": {"value": "5a92748e7470f6ead7ab1e3e7d862fe2"}, "segment_lineage": {"value": "Not assigned"}, "reason_for_submission": {"value": "surveillance"}, "tri_ambig_count": {"value": "Zero"}, "bi_ambig_count": {"value": "Zero"}, "isolate_submitter": {"value": "import"}, "state": {"value": "AB", "confidence": {"AB": 1.0}, "entropy": -1e-12}, "strain_name": {"value": "A/mallard/Alberta/201/1998"}, "host_generic": {"value": "avian", "confidence": {"avian": 1.0}, "entropy": -1e-12}, "N_count": {"value": "Zero"}, "ha_genetic_group": {"value": "UNRECOGNIZABLE"}, "data_source": {"value": "GISAID"}, "isl_subtype": {"value": "H1N1"}, "N_present": {"value": "Absent"}, "primary_identifier": {"value": "EPI_ISL_146092"}, "tn_93_dist_d11": {"value": 0.0537}, "ambig_present": {"value": "Absent"}, "genotype": {"value": "Not assigned"}, "host": {"value": "mallard"}, "passage": {"value": "X"}}, "branch_attrs": {"mutations": {}}}, {"name": "A/mallard/Alb/201/1998_51189de9c0", "node_attrs": {"div": 0.00429, "num_date": {"value": 1998.61, "confidence": [1998.61, 1998.61], "inferred": false}, "country": {"value": "Canada", "confidence": {"Canada": 1.0}, "entropy": -1e-12}, "region": {"value": "North America", "confidence": {"North America": 1.0}, "entropy": -1e-12}, "isolate_hash": {"value": "51189de9c01cd40048c0f2c3da7f7e3e"}, "segment_lineage": {"value": "Not assigned"}, "reason_for_submission": {"value": "surveillance"}, "tri_ambig_count": {"value": "Zero"}, "bi_ambig_count": {"value": "Zero"}, "isolate_submitter": {"value": "import"}, "state": {"value": "AB", "confidence": {"AB": 1.0}, "entropy": -1e-12}, "strain_name": {"value": "A/mallard/ALB/201/1998"}, "host_generic": {"value": "avian", "confidence": {"avian": 1.0}, "entropy": -1e-12}, "N_count": {"value": "Zero"}, "ha_genetic_group": {"value": "UNRECOGNIZABLE"}, "data_source": {"value": "GISAID"}, "isl_subtype": {"value": "H1N1"}, "N_present": {"value": "Absent"}, "primary_identifier": {"value": "EPI_ISL_8799"}, "tn_93_dist_d11": {"value": 0.0537}, "ambig_present": {"value": "Absent"}, "genotype": {"value": "Not assigned"}, "host": {"value": "mallard"}, "passage": {"value": "X"}}, "branch_attrs": {"mutations": {}}}]}]}, {"name": "NODE_0000195", "node_attrs": {"div": 0.00501, "num_date": {"value": 1997.876, "confidence": [1997.043, 1998.178]}, "country": {"value": "Canada", "confidence": {"Canada": 0.996, "United States": 0.00388}, "entropy": 0.0254}, "region": {"value": "North America", "confidence": {"North America": 1.0}, "entropy": 1.82e-07}, "confidence": {"value": 96.4}, "state": {"value": "AB", "confidence": {"AB": 1.0}, "entropy": 0.00172}, "host_generic": {"value": "avian", "confidence": {"avian": 0.993, "poultry": 0.00671}, "entropy": 0.0403}}, "branch_attrs": {"mutations": {"nuc": ["A67G", "G123A", "G128A", "G195A", "A234G", "C379T", "A1246G"], "NA": ["M23V", "R43Q", "N416D"]}, "labels": {"aa": "NA: M23V, R43Q, N416D"}}, "children": [{"name": "NODE_0000200", "node_attrs": {"div": 0.00786, "num_date": {"value": 1998.4, "confidence": [1997.785, 1998.478]}, "country": {"value": "Canada", "confidence": {"Canada": 0.992, "United States": 0.00816}, "entropy": 0.0473}, "region": {"value": "North America", "confidence": {"North America": 1.0}, "entropy": 7.67e-08}, "confidence": {"value": 93.8}, "state": {"value": "AB", "confidence": {"AB": 0.998, "DE": 0.00156}, "entropy": 0.0198}, "host_generic": {"value": "avian", "confidence": {"avian": 0.997, "poultry": 0.00293}, "entropy": 0.02}}, "branch_attrs": {"mutations": {"nuc": ["T47C", "C648T", "T705C", "T711C"], "NA": ["V16A"]}, "labels": {"aa": "NA: V16A"}}, "children": [{"name": "NODE_0000201", "node_attrs": {"div": 0.00857, "num_date": {"value": 1998.412, "confidence": [1998.153, 1998.596]}, "country": {"value": "Canada", "confidence": {"Canada": 0.975, "United States": 0.0251}, "entropy": 0.117}, "region": {"value": "North America", "confidence": {"North America": 1.0}, "entropy": 2.42e-07}, "confidence": {"value": 77.3}, "state": {"value": "AB", "confidence": {"AB": 0.968, "NJ": 0.00797, "MD": 0.00483, "DE": 0.00279, "NY": 0.00139, "CA": 0.00105}, "entropy": 0.244}, "host_generic": {"value": "avian", "confidence": {"avian": 0.998, "poultry": 0.00244}, "entropy": 0.0171}}, "branch_attrs": {"mutations": {"nuc": ["T936C"]}}, "children": [{"name": "NODE_0000202", "node_attrs": {"div": 0.00928, "num_date": {"value": 1998.589, "confidence": [1998.467, 1998.601]}, "country": {"value": "Canada", "confidence": {"Canada": 0.968, "United States": 0.0322}, "entropy": 0.142}, "region": {"value": "North America", "confidence": {"North America": 1.0}, "entropy": 1.1e-07}, "confidence": {"value": 0}, "state": {"value": "AB", "confidence": {"AB": 0.813, "NJ": 0.00999, "DE": 0.00994, "MD": 0.00831, "CA": 0.00696, "": 0.00491, "TX": 0.00436, "LA": 0.00404, "OH": 0.00399, "AK": 0.00374, "IA": 0.0037, "BC": 0.00367, "MT": 0.00364, "IL": 0.00344, "OR": 0.00329, "SD": 0.00323, "IN": 0.0032, "MO": 0.00302, "NY": 0.00302, "MN": 0.0029, "WA": 0.0029, "ND": 0.00285, "MI": 0.00285, "NM": 0.00285, "KY": 0.00284, "MS": 0.00283, "WI": 0.00283, "AR": 0.00282, "GA": 0.00282, "FL": 0.00281, "WV": 0.00281, "SK": 0.00278, "NS": 0.00277, "NV": 0.00277, "AL": 0.00277, "PE": 0.00276, "VA": 0.00275, "NH": 0.00275, "WY": 0.00275, "OK": 0.00274, "SC": 0.00272, "NC": 0.0027, "QC": 0.00269, "AZ": 0.00268, "NE": 0.00268, "CT": 0.00266, "MA": 0.00264, "CO": 0.00262, "VT": 0.00261, "ME": 0.00261, "KS": 0.00254, "UT": 0.0025, "TN": 0.00246, "ON": 0.0024, "ID": 0.00238, "PA": 0.00227}, "entropy": 1.213}, "host_generic": {"value": "avian", "confidence": {"avian": 0.999}, "entropy": 0.0074}}, "branch_attrs": {"mutations": {"nuc": ["C400T"]}}, "children": [{"name": "A/mallard/Alberta/211/1998_491773eb3a", "node_attrs": {"div": 0.00928, "num_date": {"value": 1998.601, "confidence": [1998.601, 1998.601], "inferred": false}, "country": {"value": "Canada", "confidence": {"Canada": 1.0}, "entropy": -1e-12}, "region": {"value": "North America", "confidence": {"North America": 1.0}, "entropy": -1e-12}, "isolate_hash": {"value": "491773eb3afd0c9876f2bf6c1be6694e"}, "segment_lineage": {"value": "Not assigned"}, "reason_for_submission": {"value": "surveillance"}, "tri_ambig_count": {"value": "Zero"}, "bi_ambig_count": {"value": "Zero"}, "isolate_submitter": {"value": "import"}, "state": {"value": "AB", "confidence": {"AB": 0.684, "DE": 0.0152, "NJ": 0.0116, "CA": 0.0112, "MD": 0.011, "": 0.00841, "TX": 0.00753, "LA": 0.00704, "OH": 0.00692, "AK": 0.00653, "IA": 0.00649, "MT": 0.00638, "IL": 0.00604, "BC": 0.00602, "OR": 0.00578, "IN": 0.00568, "SD": 0.00561, "MO": 0.00541, "MN": 0.0052, "ND": 0.00512, "MI": 0.00511, "NM": 0.0051, "KY": 0.00509, "WA": 0.00507, "AR": 0.00507, "GA": 0.00506, "MS": 0.00506, "WI": 0.00506, "FL": 0.00504, "WV": 0.00504, "SK": 0.00499, "NV": 0.00497, "NS": 0.00497, "AL": 0.00496, "PE": 0.00494, "WY": 0.00493, "NH": 0.00493, "OK": 0.00492, "VA": 0.00491, "SC": 0.00489, "NC": 0.00484, "QC": 0.00481, "AZ": 0.00481, "NE": 0.0048, "CT": 0.00476, "MA": 0.00472, "CO": 0.0047, "VT": 0.00464, "ME": 0.00464, "KS": 0.00458, "UT": 0.00449, "TN": 0.00442, "NY": 0.00438, "ON": 0.0043, "ID": 0.00429, "PA": 0.00354}, "entropy": 1.874}, "strain_name": {"value": "A/mallard/Alberta/211/1998"}, "host_generic": {"value": "avian", "confidence": {"avian": 1.0}, "entropy": -1e-12}, "N_count": {"value": "Zero"}, "ha_genetic_group": {"value": "UNRECOGNIZABLE"}, "data_source": {"value": "GISAID"}, "isl_subtype": {"value": "H1N1"}, "N_present": {"value": "Absent"}, "primary_identifier": {"value": "EPI_ISL_99208"}, "tn_93_dist_d11": {"value": 0.0468}, "ambig_present": {"value": "Absent"}, "genotype": {"value": "Not assigned"}, "host": {"value": "mallard"}, "passage": {"value": "X2"}}, "branch_attrs": {"mutations": {}}}, {"name": "A/sanderling/Delaware_Bay/65/1999_22ec711407", "node_attrs": {"div": 0.00928, "num_date": {"value": 1999.39, "confidence": [1999.39, 1999.39], "inferred": false}, "country": {"value": "United States", "confidence": {"United States": 1.0}, "entropy": -1e-12}, "region": {"value": "North America", "confidence": {"North America": 1.0}, "entropy": -1e-12}, "isolate_hash": {"value": "22ec7114075086e2d24edcf4f74e6d3e"}, "segment_lineage": {"value": "Not assigned"}, "reason_for_submission": {"value": "surveillance"}, "tri_ambig_count": {"value": "Zero"}, "bi_ambig_count": {"value": "Zero"}, "isolate_submitter": {"value": "import"}, "state": {"value": "AB", "confidence": {"AB": 0.59, "DE": 0.0185, "CA": 0.0137, "MD": 0.0128, "NJ": 0.0126, "": 0.0108, "TX": 0.00975, "LA": 0.00917, "OH": 0.009, "AK": 0.00851, "IA": 0.00849, "MT": 0.00835, "IL": 0.00793, "OR": 0.00757, "BC": 0.00751, "IN": 0.0075, "SD": 0.00728, "MO": 0.00719, "MN": 0.00692, "ND": 0.00681, "MI": 0.00681, "NM": 0.0068, "KY": 0.00678, "AR": 0.00676, "GA": 0.00674, "WI": 0.00674, "MS": 0.00672, "FL": 0.00671, "WV": 0.00671, "SK": 0.00664, "WA": 0.00663, "NV": 0.00662, "NS": 0.00661, "AL": 0.00661, "PE": 0.00657, "WY": 0.00657, "NH": 0.00656, "OK": 0.00655, "VA": 0.00653, "SC": 0.00651, "NC": 0.00645, "AZ": 0.00641, "QC": 0.00641, "NE": 0.0064, "CT": 0.00634, "MA": 0.00629, "CO": 0.00628, "ME": 0.00616, "VT": 0.00616, "KS": 0.00611, "UT": 0.006, "TN": 0.0059, "ID": 0.00573, "ON": 0.00573, "NY": 0.00536, "PA": 0.0045}, "entropy": 2.303}, "strain_name": {"value": "A/sanderling/Delaware Bay/65/1999"}, "host_generic": {"value": "avian", "confidence": {"avian": 1.0}, "entropy": -1e-12}, "N_count": {"value": "Zero"}, "ha_genetic_group": {"value": "UNRECOGNIZABLE"}, "data_source": {"value": "GISAID"}, "isl_subtype": {"value": "H1,H3 N1"}, "N_present": {"value": "Absent"}, "primary_identifier": {"value": "EPI_ISL_99515"}, "tn_93_dist_d11": {"value": 0.0468}, "ambig_present": {"value": "Absent"}, "genotype": {"value": "Not assigned"}, "host": {"value": "sanderling"}, "passage": {"value": "E2"}}, "branch_attrs": {"mutations": {}}}]}, {"name": "NODE_0000203", "node_attrs": {"div": 0.0136, "num_date": {"value": 2000.248, "confidence": [1999.585, 2000.716]}, "country": {"value": "United States", "confidence": {"United States": 0.513, "Canada": 0.487}, "entropy": 0.693}, "region": {"value": "North America", "confidence": {"North America": 1.0}, "entropy": 2.47e-07}, "confidence": {"value": 99.4}, "state": {"value": "AB", "confidence": {"AB": 0.892, "NJ": 0.0498, "MD": 0.028, "NY": 0.00816, "PA": 0.00405, "DE": 0.00308, "CA": 0.00169}, "entropy": 0.553}, "host_generic": {"value": "avian", "confidence": {"avian": 0.996, "poultry": 0.0044}, "entropy": 0.0283}}, "branch_attrs": {"mutations": {"nuc": ["A55G", "T210C", "A288G", "T492C", "T828C", "C858T", "T1243C"], "NA": ["I19V"]}, "labels": {"aa": "NA: I19V"}}, "children": [{"name": "NODE_0000012", "node_attrs": {"div": 0.0136, "num_date": {"value": 2000.404, "confidence": [1999.807, 2000.901]}, "country": {"value": "United States", "confidence": {"United States": 0.818, "Canada": 0.182}, "entropy": 0.475}, "region": {"value": "North America", "confidence": {"North America": 1.0}, "entropy": 1.27e-07}, "state": {"value": "AB", "confidence": {"AB": 0.666, "MD": 0.158, "NJ": 0.0455, "NY": 0.024, "PA": 0.0128, "DE": 0.00732, "CA": 0.00661, "OH": 0.00296, "": 0.00254, "TX": 0.00223, "BC": 0.00218, "ME": 0.00214, "LA": 0.00206, "VT": 0.00205, "AK": 0.00191, "IA": 0.00189, "MT": 0.00184, "IL": 0.00181, "WI": 0.00178, "QC": 0.00173, "SD": 0.00168, "NH": 0.00167, "OR": 0.00167, "IN": 0.00162, "CT": 0.00161, "VA": 0.00161, "ON": 0.00161, "PE": 0.00159, "MN": 0.00158, "MO": 0.00154, "NS": 0.00153, "MI": 0.00151, "MA": 0.0015, "WA": 0.00147, "ND": 0.00144, "AR": 0.00144, "KY": 0.00144, "NM": 0.00144, "MS": 0.00144, "GA": 0.00143, "WV": 0.00142, "FL": 0.00142, "SK": 0.0014, "NV": 0.0014, "AL": 0.0014, "OK": 0.00139, "WY": 0.00139, "SC": 0.00138, "NE": 0.00137, "NC": 0.00137, "AZ": 0.00136, "CO": 0.00133, "KS": 0.0013, "UT": 0.00126, "TN": 0.00124, "ID": 0.00122}, "entropy": 1.426}, "host_generic": {"value": "avian", "confidence": {"avian": 0.997, "poultry": 0.00319}, "entropy": 0.0216}}, "branch_attrs": {"mutations": {}}, "children": [{"name": "A/Northern_pintail/Texas/421716/2001_86fe6d6198", "node_attrs": {"div": 0.0143, "num_date": {"value": 2001.116, "confidence": [2001.116, 2001.116], "inferred": false}, "country": {"value": "United States", "confidence": {"United States": 1.0}, "entropy": -1e-12}, "region": {"value": "North America", "confidence": {"North America": 1.0}, "entropy": -1e-12}, "isolate_hash": {"value": "86fe6d61984552a0efe81679c87a6b71"}, "segment_lineage": {"value": "Not assigned"}, "reason_for_submission": {"value": "surveillance"}, "tri_ambig_count": {"value": "Zero"}, "bi_ambig_count": {"value": "Zero"}, "isolate_submitter": {"value": "import"}, "state": {"value": "AB", "confidence": {"AB": 0.502, "MD": 0.127, "NJ": 0.0402, "NY": 0.0211, "DE": 0.0148, "PA": 0.0135, "CA": 0.0124, "": 0.00794, "OH": 0.00777, "TX": 0.00722, "LA": 0.00687, "IA": 0.00644, "AK": 0.00637, "MT": 0.00628, "IL": 0.0061, "ME": 0.00582, "IN": 0.00574, "WI": 0.0057, "BC": 0.0057, "OR": 0.00569, "MO": 0.00559, "VT": 0.00558, "MN": 0.00551, "SD": 0.00549, "NH": 0.00538, "MI": 0.00537, "QC": 0.00536, "VA": 0.00536, "PE": 0.00533, "ND": 0.0053, "NM": 0.00529, "NS": 0.00528, "AR": 0.00526, "KY": 0.00526, "GA": 0.00525, "CT": 0.00523, "WV": 0.00522, "FL": 0.00522, "MS": 0.0052, "SK": 0.00516, "NV": 0.00515, "AL": 0.00514, "WY": 0.00511, "OK": 0.0051, "MA": 0.00508, "SC": 0.00507, "NC": 0.00502, "NE": 0.005, "AZ": 0.00499, "WA": 0.00496, "ON": 0.00493, "CO": 0.00488, "KS": 0.00475, "UT": 0.00466, "TN": 0.00459, "ID": 0.00447}, "entropy": 2.392}, "strain_name": {"value": "A/northern pintail/Texas/421716/2001"}, "host_generic": {"value": "avian", "confidence": {"avian": 1.0}, "entropy": -1e-12}, "N_count": {"value": "Zero"}, "ha_genetic_group": {"value": "UNRECOGNIZABLE"}, "data_source": {"value": "GISAID"}, "isl_subtype": {"value": "H1N1"}, "N_present": {"value": "Absent"}, "primary_identifier": {"value": "EPI_ISL_141377"}, "tn_93_dist_d11": {"value": 0.0523}, "ambig_present": {"value": "Absent"}, "genotype": {"value": "Not assigned"}, "host": {"value": "northern pintail"}, "passage": {"value": "E2"}}, "branch_attrs": {"mutations": {"nuc": ["G786A"]}}}, {"name": "NODE_0000204", "node_attrs": {"div": 0.0157, "num_date": {"value": 2000.944, "confidence": [2000.368, 2001.503]}, "country": {"value": "United States", "confidence": {"United States": 0.879, "Canada": 0.121}, "entropy": 0.369}, "region": {"value": "North America", "confidence": {"North America": 1.0}, "entropy": 2.3e-06}, "confidence": {"value": 81.4}, "state": {"value": "AB", "confidence": {"AB": 0.425, "MD": 0.336, "NY": 0.0467, "NJ": 0.0393, "PA": 0.0242, "DE": 0.009, "CA": 0.00872, "OH": 0.00428, "": 0.00328, "ME": 0.00322, "VT": 0.00321, "TX": 0.00291, "BC": 0.00273, "LA": 0.00273, "QC": 0.00263, "WI": 0.00253, "AK": 0.00253, "IA": 0.00253, "NH": 0.00248, "MT": 0.00245, "IL": 0.00245, "ON": 0.00238, "CT": 0.00234, "PE": 0.0023, "VA": 0.00224, "SD": 0.00223, "OR": 0.00222, "MN": 0.0022, "IN": 0.0022, "NS": 0.00219, "MA": 0.00213, "MO": 0.00212, "MI": 0.00209, "ND": 0.00199, "AR": 0.00199, "NM": 0.00198, "KY": 0.00198, "GA": 0.00197, "MS": 0.00197, "WV": 0.00196, "FL": 0.00196, "WA": 0.00195, "SK": 0.00193, "NV": 0.00192, "AL": 0.00192, "OK": 0.00191, "WY": 0.00191, "SC": 0.0019, "NE": 0.00189, "NC": 0.00189, "AZ": 0.00187, "CO": 0.00183, "KS": 0.00179, "UT": 0.00174, "TN": 0.00172, "ID": 0.00169}, "entropy": 1.844}, "host_generic": {"value": "avian", "confidence": {"avian": 0.985, "poultry": 0.0154}, "entropy": 0.0795}}, "branch_attrs": {"mutations": {"nuc": ["T63C", "G1137A", "C1234T"]}}, "children": [{"name": "A/Muscovy_duck/New_York/21211-5/2005_2dc36f9e5c", "node_attrs": {"div": 0.0251, "num_date": {"value": 2005.163, "confidence": [2005.163, 2005.163], "inferred": false}, "country": {"value": "United States", "confidence": {"United States": 1.0}, "entropy": -1e-12}, "region": {"value": "North America", "confidence": {"North America": 1.0}, "entropy": -1e-12}, "isolate_hash": {"value": "2dc36f9e5c6bea7fc7f47bf920e65737"}, "segment_lineage": {"value": "Not assigned"}, "reason_for_submission": {"value": "surveillance"}, "tri_ambig_count": {"value": "Zero"}, "bi_ambig_count": {"value": "Zero"}, "isolate_submitter": {"value": "import"}, "state": {"value": "NY", "confidence": {"NY": 1.0}, "entropy": -1e-12}, "strain_name": {"value": "A/muscovy duck/New York/21211-5/2005"}, "host_generic": {"value": "avian", "confidence": {"avian": 1.0}, "entropy": -1e-12}, "N_count": {"value": "Zero"}, "ha_genetic_group": {"value": "UNRECOGNIZABLE"}, "data_source": {"value": "GISAID"}, "isl_subtype": {"value": "H1N1"}, "N_present": {"value": "Absent"}, "primary_identifier": {"value": "EPI_ISL_15100"}, "tn_93_dist_d11": {"value": 0.0586}, "ambig_present": {"value": "Absent"}, "genotype": {"value": "Not assigned"}, "host": {"value": "Muscovy duck"}, "passage": {"value": "E1"}}, "branch_attrs": {"mutations": {"nuc": ["G45A", "T56C", "C135T", "A252G", "G333A", "G629A", "C630T", "A664G", "C759T", "A945G", "G1044A", "C1243A", "A1290G"], "NA": ["M15I", "V19A", "G210D", "N222D", "L415M"]}, "labels": {"aa": "NA: M15I, V19A, G210D, N222D, L415M"}}}, {"name": "NODE_0000205", "node_attrs": {"div": 0.0229, "num_date": {"value": 2002.563, "confidence": [2002.281, 2002.563]}, "country": {"value": "United States", "confidence": {"United States": 0.996, "Canada": 0.00372}, "entropy": 0.0246}, "region": {"value": "North America", "confidence": {"North America": 1.0}, "entropy": 2.15e-07}, "confidence": {"value": 0}, "state": {"value": "MD", "confidence": {"MD": 0.999}, "entropy": 0.00965}, "host_generic": {"value": "avian", "confidence": {"avian": 0.998, "poultry": 0.00154}, "entropy": 0.0115}}, "branch_attrs": {"mutations": {"nuc": ["A57C", "G125A", "C143T", "C168T", "C492T", "A772G", "A1083G", "T1166C", "T1194C", "G1224A"], "NA": ["S42N", "T48I", "I258V", "V389A"]}, "labels": {"aa": "NA: S42N, T48I, I258V, V389A"}}, "children": [{"name": "A/mallard/MD/350/2002_af24c5e94e", "node_attrs": {"div": 0.0229, "num_date": {"value": 2002.563, "confidence": [2002.563, 2002.563], "inferred": false}, "country": {"value": "United States", "confidence": {"United States": 1.0}, "entropy": -1e-12}, "region": {"value": "North America", "confidence": {"North America": 1.0}, "entropy": -1e-12}, "isolate_hash": {"value": "af24c5e94e94384c73d0984c8c2ceb6e"}, "segment_lineage": {"value": "Not assigned"}, "reason_for_submission": {"value": "surveillance"}, "tri_ambig_count": {"value": "Zero"}, "bi_ambig_count": {"value": "Zero"}, "isolate_submitter": {"value": "import"}, "state": {"value": "MD", "confidence": {"MD": 1.0}, "entropy": -1e-12}, "strain_name": {"value": "A/mallard/MD/350/2002"}, "host_generic": {"value": "avian", "confidence": {"avian": 1.0}, "entropy": -1e-12}, "N_count": {"value": "Zero"}, "ha_genetic_group": {"value": "UNRECOGNIZABLE"}, "data_source": {"value": "GISAID"}, "isl_subtype": {"value": "H1N1"}, "N_present": {"value": "Absent"}, "primary_identifier": {"value": "EPI_ISL_12574"}, "tn_93_dist_d11": {"value": 0.057}, "ambig_present": {"value": "Absent"}, "genotype": {"value": "Not assigned"}, "host": {"value": "mallard"}, "passage": {"value": "X"}}, "branch_attrs": {"mutations": {}}}, {"name": "A/mallard/MD/350/2002_7fdb7d11c6", "node_attrs": {"div": 0.0229, "num_date": {"value": 2002.563, "confidence": [2002.563, 2002.563], "inferred": false}, "country": {"value": "United States", "confidence": {"United States": 1.0}, "entropy": -1e-12}, "region": {"value": "North America", "confidence": {"North America": 1.0}, "entropy": -1e-12}, "isolate_hash": {"value": "7fdb7d11c64d49d531e9be46de6f6ead"}, "segment_lineage": {"value": "Not assigned"}, "reason_for_submission": {"value": "surveillance"}, "tri_ambig_count": {"value": "Zero"}, "bi_ambig_count": {"value": "Zero"}, "isolate_submitter": {"value": "import"}, "state": {"value": "MD", "confidence": {"MD": 1.0}, "entropy": -1e-12}, "strain_name": {"value": "A/mallard/MD/350/2002"}, "host_generic": {"value": "avian", "confidence": {"avian": 1.0}, "entropy": -1e-12}, "N_count": {"value": "Zero"}, "ha_genetic_group": {"value": "UNRECOGNIZABLE"}, "data_source": {"value": "GISAID"}, "isl_subtype": {"value": "H1N1"}, "N_present": {"value": "Absent"}, "primary_identifier": {"value": "EPI_ISL_21279"}, "tn_93_dist_d11": {"value": 0.057}, "ambig_present": {"value": "Absent"}, "genotype": {"value": "Not assigned"}, "host": {"value": "mallard"}, "passage": {"value": "E1/E1"}}, "branch_attrs": {"mutations": {}}}]}]}]}, {"name": "NODE_0000207", "node_attrs": {"div": 0.0143, "num_date": {"value": 2000.53, "confidence": [1999.961, 2001.06]}, "country": {"value": "Canada", "confidence": {"Canada": 0.503, "United States": 0.497}, "entropy": 0.693}, "region": {"value": "North America", "confidence": {"North America": 1.0}, "entropy": 9.14e-07}, "confidence": {"value": 75.9}, "state": {"value": "AB", "confidence": {"AB": 0.892, "NJ": 0.0627, "MD": 0.019, "NY": 0.00611, "PA": 0.00312, "DE": 0.00304, "CA": 0.00152}, "entropy": 0.533}, "host_generic": {"value": "avian", "confidence": {"avian": 0.992, "poultry": 0.00806}, "entropy": 0.0469}}, "branch_attrs": {"mutations": {"nuc": ["T438C"]}}, "children": [{"name": "A/mallard/Alberta/151/2002_8271caa109", "node_attrs": {"div": 0.0193, "num_date": {"value": 2002.5, "confidence": [2002.5, 2002.5], "inferred": false}, "country": {"value": "Canada", "confidence": {"Canada": 1.0}, "entropy": -1e-12}, "region": {"value": "North America", "confidence": {"North America": 1.0}, "entropy": -1e-12}, "isolate_hash": {"value": "8271caa1097042d68c25a93438192520"}, "segment_lineage": {"value": "Not assigned"}, "reason_for_submission": {"value": "surveillance"}, "tri_ambig_count": {"value": "Zero"}, "bi_ambig_count": {"value": "Zero"}, "isolate_submitter": {"value": "import"}, "state": {"value": "AB", "confidence": {"AB": 1.0}, "entropy": -1e-12}, "strain_name": {"value": "A/mallard/Alberta/151/2002"}, "host_generic": {"value": "avian", "confidence": {"avian": 1.0}, "entropy": -1e-12}, "N_count": {"value": "Zero"}, "ha_genetic_group": {"value": "UNRECOGNIZABLE"}, "data_source": {"value": "GISAID"}, "isl_subtype": {"value": "H1N1"}, "N_present": {"value": "Absent"}, "primary_identifier": {"value": "EPI_ISL_138163"}, "tn_93_dist_d11": {"value": 0.0578}, "ambig_present": {"value": "Absent"}, "genotype": {"value": "Not assigned"}, "host": {"value": "mallard"}, "passage": {"value": "E2"}}, "branch_attrs": {"mutations": {"nuc": ["T59C", "A123G", "T281C", "G321A", "A735G", "A1083G", "C1314T"], "NA": ["I20T", "I94T"]}, "labels": {"aa": "NA: I20T, I94T"}}}, {"name": "NODE_0000208", "node_attrs": {"div": 0.0207, "num_date": {"value": 2002.159, "confidence": [2001.82, 2002.377]}, "country": {"value": "United States", "confidence": {"United States": 0.984, "Canada": 0.0157}, "entropy": 0.081}, "region": {"value": "North America", "confidence": {"North America": 1.0}, "entropy": 2.16e-07}, "confidence": {"value": 100}, "state": {"value": "NJ", "confidence": {"NJ": 0.997, "AB": 0.00147}, "entropy": 0.0226}, "host_generic": {"value": "avian", "confidence": {"avian": 0.998, "poultry": 0.00163}, "entropy": 0.0121}}, "branch_attrs": {"mutations": {"nuc": ["G33A", "G184A", "A249G", "T315C", "T327C", "C414T", "T501C", "C561A", "A986G"], "NA": ["V62M", "N329S"]}, "labels": {"aa": "NA: V62M, N329S"}}, "children": [{"name": "NODE_0000015", "node_attrs": {"div": 0.0207, "num_date": {"value": 2002.21, "confidence": [2001.95, 2002.382]}, "country": {"value": "United States", "confidence": {"United States": 0.998, "Canada": 0.00182}, "entropy": 0.0133}, "region": {"value": "North America", "confidence": {"North America": 1.0}, "entropy": 6.1e-08}, "state": {"value": "NJ", "confidence": {"NJ": 1.0}, "entropy": 0.000234}, "host_generic": {"value": "avian", "confidence": {"avian": 1.0}, "entropy": 0.00397}}, "branch_attrs": {"mutations": {}}, "children": [{"name": "A/shorebird/Delaware_Bay/50/2002_6f1f5ef17e", "node_attrs": {"div": 0.0221, "num_date": {"value": 2002.382, "confidence": [2002.382, 2002.382], "inferred": false}, "country": {"value": "United States", "confidence": {"United States": 1.0}, "entropy": -1e-12}, "region": {"value": "North America", "confidence": {"North America": 1.0}, "entropy": -1e-12}, "isolate_hash": {"value": "6f1f5ef17e811b963d12b61567daca22"}, "segment_lineage": {"value": "Not assigned"}, "reason_for_submission": {"value": "surveillance"}, "tri_ambig_count": {"value": "Zero"}, "bi_ambig_count": {"value": "Zero"}, "isolate_submitter": {"value": "import"}, "state": {"value": "NJ", "confidence": {"NJ": 1.0}, "entropy": -1e-12}, "strain_name": {"value": "A/shorebird/Delaware Bay/50/2002"}, "host_generic": {"value": "avian", "confidence": {"avian": 1.0}, "entropy": -1e-12}, "N_count": {"value": "Zero"}, "ha_genetic_group": {"value": "UNRECOGNIZABLE"}, "data_source": {"value": "GISAID"}, "isl_subtype": {"value": "H1N1"}, "N_present": {"value": "Absent"}, "primary_identifier": {"value": "EPI_ISL_138147"}, "tn_93_dist_d11": {"value": 0.0594}, "ambig_present": {"value": "Absent"}, "genotype": {"value": "Not assigned"}, "host": {"value": "shorebirds"}, "passage": {"value": "E1"}}, "branch_attrs": {"mutations": {"nuc": ["T805C", "A818G"], "NA": ["N273S"]}, "labels": {"aa": "NA: N273S"}}}, {"name": "A/shorebird/Delaware_Bay/124/2002_a8b57e07de", "node_attrs": {"div": 0.0214, "num_date": {"value": 2002.385, "confidence": [2002.385, 2002.385], "inferred": false}, "country": {"value": "United States", "confidence": {"United States": 1.0}, "entropy": -1e-12}, "region": {"value": "North America", "confidence": {"North America": 1.0}, "entropy": -1e-12}, "isolate_hash": {"value": "a8b57e07de7ce470211eabca0f62e755"}, "segment_lineage": {"value": "Not assigned"}, "reason_for_submission": {"value": "surveillance"}, "tri_ambig_count": {"value": "Zero"}, "bi_ambig_count": {"value": "Zero"}, "isolate_submitter": {"value": "import"}, "state": {"value": "NJ", "confidence": {"NJ": 1.0}, "entropy": -1e-12}, "strain_name": {"value": "A/shorebird/Delaware Bay/124/2002"}, "host_generic": {"value": "avian", "confidence": {"avian": 1.0}, "entropy": -1e-12}, "N_count": {"value": "Zero"}, "ha_genetic_group": {"value": "UNRECOGNIZABLE"}, "data_source": {"value": "GISAID"}, "isl_subtype": {"value": "H1N1"}, "N_present": {"value": "Absent"}, "primary_identifier": {"value": "EPI_ISL_138157"}, "tn_93_dist_d11": {"value": 0.0586}, "ambig_present": {"value": "Absent"}, "genotype": {"value": "Not assigned"}, "host": {"value": "shorebirds"}, "passage": {"value": "E1"}}, "branch_attrs": {"mutations": {"nuc": ["G1224A"]}}}]}, {"name": "NODE_0000019", "node_attrs": {"div": 0.0207, "num_date": {"value": 2002.247, "confidence": [2002.045, 2002.382]}, "country": {"value": "United States", "confidence": {"United States": 0.998, "Canada": 0.00182}, "entropy": 0.0133}, "region": {"value": "North America", "confidence": {"North America": 1.0}, "entropy": 6.1e-08}, "state": {"value": "NJ", "confidence": {"NJ": 0.998}, "entropy": 0.019}, "host_generic": {"value": "avian", "confidence": {"avian": 1.0}, "entropy": 0.00397}}, "branch_attrs": {"mutations": {}}, "children": [{"name": "A/shorebird/Delaware_Bay/4/2002_e6326c1d3d", "node_attrs": {"div": 0.0214, "num_date": {"value": 2002.382, "confidence": [2002.382, 2002.382], "inferred": false}, "country": {"value": "United States", "confidence": {"United States": 1.0}, "entropy": -1e-12}, "region": {"value": "North America", "confidence": {"North America": 1.0}, "entropy": -1e-12}, "isolate_hash": {"value": "e6326c1d3d8bec7e107298fdbcf8b36c"}, "segment_lineage": {"value": "Not assigned"}, "reason_for_submission": {"value": "surveillance"}, "tri_ambig_count": {"value": "Zero"}, "bi_ambig_count": {"value": "Zero"}, "isolate_submitter": {"value": "import"}, "state": {"value": "NJ", "confidence": {"NJ": 1.0}, "entropy": -1e-12}, "strain_name": {"value": "A/shorebird/Delaware Bay/4/2002"}, "host_generic": {"value": "avian", "confidence": {"avian": 1.0}, "entropy": -1e-12}, "N_count": {"value": "Zero"}, "ha_genetic_group": {"value": "UNRECOGNIZABLE"}, "data_source": {"value": "GISAID"}, "isl_subtype": {"value": "H1N1"}, "N_present": {"value": "Absent"}, "primary_identifier": {"value": "EPI_ISL_138047"}, "tn_93_dist_d11": {"value": 0.0578}, "ambig_present": {"value": "Absent"}, "genotype": {"value": "Not assigned"}, "host": {"value": "shorebirds"}, "passage": {"value": "E2"}}, "branch_attrs": {"mutations": {"nuc": ["G1296T"], "NA": ["K432N"]}, "labels": {"aa": "NA: K432N"}}}, {"name": "A/ruddy_turnstone/Delaware/650656/2002_821b49fa91", "node_attrs": {"div": 0.0207, "num_date": {"value": 2002.39, "confidence": [2002.39, 2002.39], "inferred": false}, "country": {"value": "United States", "confidence": {"United States": 1.0}, "entropy": -1e-12}, "region": {"value": "North America", "confidence": {"North America": 1.0}, "entropy": -1e-12}, "isolate_hash": {"value": "821b49fa917a303dde562d3fe473baf1"}, "segment_lineage": {"value": "Not assigned"}, "reason_for_submission": {"value": "surveillance"}, "tri_ambig_count": {"value": "Zero"}, "bi_ambig_count": {"value": "Zero"}, "isolate_submitter": {"value": "import"}, "state": {"value": "NJ", "confidence": {"NJ": 0.857, "NY": 0.0088, "PA": 0.00717, "DE": 0.00417, "AB": 0.00345, "VA": 0.00299, "MD": 0.00288, "MO": 0.00254, "ND": 0.00249, "IA": 0.00249, "NM": 0.00248, "MN": 0.00248, "VT": 0.00247, "LA": 0.00247, "GA": 0.00247, "FL": 0.00245, "AR": 0.00245, "WV": 0.00245, "MI": 0.00245, "IN": 0.00245, "IL": 0.00245, "KY": 0.00243, "SK": 0.00243, "NS": 0.00242, "NV": 0.00242, "AL": 0.00242, "PE": 0.00241, "OH": 0.00241, "WI": 0.00241, "WY": 0.0024, "NH": 0.00239, "OK": 0.00238, "SC": 0.00237, "MT": 0.00237, "NC": 0.00236, "QC": 0.00235, "MS": 0.00235, "CT": 0.00234, "NE": 0.00234, "AZ": 0.00234, "TX": 0.00232, "MA": 0.00229, "CO": 0.00228, "": 0.00228, "AK": 0.00228, "ME": 0.00227, "KS": 0.00221, "UT": 0.00218, "OR": 0.00215, "TN": 0.00214, "ON": 0.00209, "ID": 0.00207, "CA": 0.00198, "SD": 0.00192, "WA": 0.00178, "BC": 0.0017}, "entropy": 0.977}, "strain_name": {"value": "A/ruddy turnstone/Delaware/650656/2002"}, "host_generic": {"value": "avian", "confidence": {"avian": 1.0}, "entropy": -1e-12}, "N_count": {"value": "Zero"}, "ha_genetic_group": {"value": "UNRECOGNIZABLE"}, "data_source": {"value": "GISAID"}, "isl_subtype": {"value": "H1N1"}, "N_present": {"value": "Absent"}, "primary_identifier": {"value": "EPI_ISL_142084"}, "tn_93_dist_d11": {"value": 0.0578}, "ambig_present": {"value": "Absent"}, "genotype": {"value": "Not assigned"}, "host": {"value": "ruddy turnstone"}, "passage": {"value": "E2EX"}}, "branch_attrs": {"mutations": {}}}]}]}]}]}]}, {"name": "NODE_0000211", "node_attrs": {"div": 0.00857, "num_date": {"value": 1998.497, "confidence": [1998.051, 1998.864]}, "country": {"value": "Canada", "confidence": {"Canada": 0.969, "United States": 0.0308}, "entropy": 0.138}, "region": {"value": "North America", "confidence": {"North America": 1.0}, "entropy": 1.59e-06}, "confidence": {"value": 76.7}, "state": {"value": "AB", "confidence": {"AB": 0.991, "DE": 0.00726}, "entropy": 0.0645}, "host_generic": {"value": "avian", "confidence": {"avian": 0.988, "poultry": 0.0116}, "entropy": 0.0633}}, "branch_attrs": {"mutations": {"nuc": ["A681G"]}}, "children": [{"name": "A/pintail/Alberta/207/2000_092e2c8edb", "node_attrs": {"div": 0.0136, "num_date": {"value": 2000.54, "confidence": [2000.54, 2000.54], "inferred": false}, "country": {"value": "Canada", "confidence": {"Canada": 1.0}, "entropy": -1e-12}, "region": {"value": "North America", "confidence": {"North America": 1.0}, "entropy": -1e-12}, "isolate_hash": {"value": "092e2c8edba892a9c33f3d58aebb9ca8"}, "segment_lineage": {"value": "Not assigned"}, "reason_for_submission": {"value": "surveillance"}, "tri_ambig_count": {"value": "Zero"}, "bi_ambig_count": {"value": "Zero"}, "isolate_submitter": {"value": "import"}, "state": {"value": "AB", "confidence": {"AB": 1.0}, "entropy": -1e-12}, "strain_name": {"value": "A/pintail/Alberta/207/2000"}, "host_generic": {"value": "avian", "confidence": {"avian": 1.0}, "entropy": -1e-12}, "N_count": {"value": "Zero"}, "ha_genetic_group": {"value": "UNRECOGNIZABLE"}, "data_source": {"value": "GISAID"}, "isl_subtype": {"value": "H1N1"}, "N_present": {"value": "Absent"}, "primary_identifier": {"value": "EPI_ISL_138109"}, "tn_93_dist_d11": {"value": 0.0514}, "ambig_present": {"value": "Absent"}, "genotype": {"value": "Not assigned"}, "host": {"value": "northern pintail"}, "passage": {"value": "E1"}}, "branch_attrs": {"mutations": {"nuc": ["A117G", "T162C", "A249G", "C957T", "G1014A", "A1169G", "A1182G"], "NA": ["K390R"]}, "labels": {"aa": "NA: K390R"}}}, {"name": "NODE_0000212", "node_attrs": {"div": 0.0194, "num_date": {"value": 2001.339, "confidence": [2000.878, 2001.822]}, "country": {"value": "United States", "confidence": {"United States": 0.979, "Canada": 0.0213}, "entropy": 0.103}, "region": {"value": "North America", "confidence": {"North America": 1.0}, "entropy": 3.68e-07}, "confidence": {"value": 100}, "state": {"value": "DE", "confidence": {"DE": 0.982, "AB": 0.00883, "NJ": 0.00675}, "entropy": 0.113}, "host_generic": {"value": "avian", "confidence": {"avian": 0.997, "poultry": 0.00324}, "entropy": 0.0218}}, "branch_attrs": {"mutations": {"nuc": ["A124G", "C278T", "G333A", "T504C", "C624T", "T717C", "C792T", "T849A", "T852C", "A873G", "A933G", "C975T", "C1152T", "C1263T", "C1350T"], "NA": ["S42G", "P93L"]}, "labels": {"aa": "NA: S42G, P93L"}}, "children": [{"name": "NODE_0000219", "node_attrs": {"div": 0.0201, "num_date": {"value": 2001.567, "confidence": [2001.282, 2001.957]}, "country": {"value": "United States", "confidence": {"United States": 0.995, "Canada": 0.00485}, "entropy": 0.0307}, "region": {"value": "North America", "confidence": {"North America": 1.0}, "entropy": 1.13e-07}, "confidence": {"value": 82.6}, "state": {"value": "DE", "confidence": {"DE": 0.999}, "entropy": 0.00633}, "host_generic": {"value": "avian", "confidence": {"avian": 0.999, "poultry": 0.00121}, "entropy": 0.00931}}, "branch_attrs": {"mutations": {"nuc": ["G235A"], "NA": ["A79T"]}, "labels": {"aa": "NA: A79T"}}, "children": [{"name": "A/shorebird/Delaware_Bay/184/2002_57e89bf971", "node_attrs": {"div": 0.0201, "num_date": {"value": 2002.385, "confidence": [2002.385, 2002.385], "inferred": false}, "country": {"value": "United States", "confidence": {"United States": 1.0}, "entropy": -1e-12}, "region": {"value": "North America", "confidence": {"North America": 1.0}, "entropy": -1e-12}, "isolate_hash": {"value": "57e89bf971fd0ab91b5d5da57ab5047e"}, "segment_lineage": {"value": "Not assigned"}, "reason_for_submission": {"value": "surveillance"}, "tri_ambig_count": {"value": "Zero"}, "bi_ambig_count": {"value": "Zero"}, "isolate_submitter": {"value": "import"}, "state": {"value": "DE", "confidence": {"DE": 1.0}, "entropy": -1e-12}, "strain_name": {"value": "A/shorebird/Delaware Bay/184/2002"}, "host_generic": {"value": "avian", "confidence": {"avian": 1.0}, "entropy": -1e-12}, "N_count": {"value": "Zero"}, "ha_genetic_group": {"value": "UNRECOGNIZABLE"}, "data_source": {"value": "GISAID"}, "isl_subtype": {"value": "H6N1"}, "N_present": {"value": "Absent"}, "primary_identifier": {"value": "EPI_ISL_131458"}, "tn_93_dist_d11": {"value": 0.0547}, "ambig_present": {"value": "Absent"}, "genotype": {"value": "Not assigned"}, "host": {"value": "shorebirds"}, "passage": {"value": "E2"}}, "branch_attrs": {"mutations": {}}}, {"name": "NODE_0000023", "node_attrs": {"div": 0.0201, "num_date": {"value": 2001.676, "confidence": [2001.323, 2001.963]}, "country": {"value": "United States", "confidence": {"United States": 0.998, "Canada": 0.0016}, "entropy": 0.0119}, "region": {"value": "North America", "confidence": {"North America": 1.0}, "entropy": 1.35e-07}, "state": {"value": "DE", "confidence": {"DE": 0.999}, "entropy": 0.015}, "host_generic": {"value": "avian", "confidence": {"avian": 0.999, "poultry": 0.00102}, "entropy": 0.00803}}, "branch_attrs": {"mutations": {}}, "children": [{"name": "A/ruddy_turnstone/Delaware_Bay/197/2002_63c5cb0e17", "node_attrs": {"div": 0.0251, "num_date": {"value": 2002.385, "confidence": [2002.385, 2002.385], "inferred": false}, "country": {"value": "United States", "confidence": {"United States": 1.0}, "entropy": -1e-12}, "region": {"value": "North America", "confidence": {"North America": 1.0}, "entropy": -1e-12}, "isolate_hash": {"value": "63c5cb0e171b4c0095a097d09fb237ba"}, "segment_lineage": {"value": "Not assigned"}, "reason_for_submission": {"value": "surveillance"}, "tri_ambig_count": {"value": "Zero"}, "bi_ambig_count": {"value": "Zero"}, "isolate_submitter": {"value": "import"}, "state": {"value": "DE", "confidence": {"DE": 1.0}, "entropy": -1e-12}, "strain_name": {"value": "A/ruddy turnstone/Delaware Bay/197/2002"}, "host_generic": {"value": "avian", "confidence": {"avian": 1.0}, "entropy": -1e-12}, "N_count": {"value": "Zero"}, "ha_genetic_group": {"value": "UNRECOGNIZABLE"}, "data_source": {"value": "GISAID"}, "isl_subtype": {"value": "H11N1"}, "N_present": {"value": "Absent"}, "primary_identifier": {"value": "EPI_ISL_131459"}, "tn_93_dist_d11": {"value": 0.0586}, "ambig_present": {"value": "Absent"}, "genotype": {"value": "Not assigned"}, "host": {"value": "ruddy turnstone"}, "passage": {"value": "E1"}}, "branch_attrs": {"mutations": {"nuc": ["C13A", "T56C", "A217C", "A945G", "C1234T", "G1289A", "A1301G"], "NA": ["Q5K", "I19T", "N73H", "R430K", "N434S"]}, "labels": {"aa": "NA: Q5K, I19T, N73H, R430K, N434S"}}}, {"name": "NODE_0000221", "node_attrs": {"div": 0.0223, "num_date": {"value": 2002.283, "confidence": [2002.099, 2002.349]}, "country": {"value": "United States", "confidence": {"United States": 1.0}, "entropy": 0.00402}, "region": {"value": "North America", "confidence": {"North America": 1.0}, "entropy": 8.42e-08}, "confidence": {"value": 95.8}, "state": {"value": "DE", "confidence": {"DE": 0.795, "AB": 0.00925, "MN": 0.00668, "MI": 0.00633, "NJ": 0.00545, "OH": 0.00516, "NH": 0.00497, "MA": 0.00479, "ME": 0.00461, "IN": 0.00453, "IL": 0.00402, "WI": 0.00388, "NY": 0.00367, "SD": 0.00362, "MO": 0.00362, "IA": 0.00354, "ND": 0.00353, "NM": 0.00352, "LA": 0.00351, "GA": 0.00349, "AR": 0.00349, "WV": 0.00348, "FL": 0.00348, "KY": 0.00346, "SK": 0.00344, "NV": 0.00343, "MD": 0.00343, "AL": 0.00343, "NS": 0.00343, "PE": 0.00341, "WY": 0.0034, "MT": 0.00338, "OK": 0.00338, "VA": 0.00337, "SC": 0.00337, "NC": 0.00334, "MS": 0.00333, "QC": 0.00332, "NE": 0.00331, "AZ": 0.00331, "CT": 0.00329, "TX": 0.00329, "": 0.00325, "CO": 0.00323, "AK": 0.00323, "VT": 0.00318, "KS": 0.00314, "UT": 0.00309, "CA": 0.00308, "OR": 0.00306, "TN": 0.00302, "ON": 0.00296, "ID": 0.00292, "PA": 0.00287, "WA": 0.0025, "BC": 0.00239}, "entropy": 1.319}, "host_generic": {"value": "avian", "confidence": {"avian": 0.999}, "entropy": 0.00459}}, "branch_attrs": {"mutations": {"nuc": ["G124A", "G129T", "T1179A"], "NA": ["G42S", "Q43H"]}, "labels": {"aa": "NA: G42S, Q43H"}}, "children": [{"name": "A/ruddy_turnstone/Delaware/650625/2002_9551dcec61", "node_attrs": {"div": 0.0223, "num_date": {"value": 2002.349, "confidence": [2002.349, 2002.349], "inferred": false}, "country": {"value": "United States", "confidence": {"United States": 1.0}, "entropy": -1e-12}, "region": {"value": "North America", "confidence": {"North America": 1.0}, "entropy": -1e-12}, "isolate_hash": {"value": "9551dcec611781e6f6cb1e8b559cadb1"}, "segment_lineage": {"value": "Not assigned"}, "reason_for_submission": {"value": "surveillance"}, "tri_ambig_count": {"value": "Zero"}, "bi_ambig_count": {"value": "Zero"}, "isolate_submitter": {"value": "import"}, "state": {"value": "DE", "confidence": {"DE": 0.677, "AB": 0.0136, "MN": 0.0102, "MI": 0.00969, "NJ": 0.00829, "OH": 0.00802, "NH": 0.00773, "MA": 0.00745, "ME": 0.00718, "IN": 0.00711, "IL": 0.00635, "WI": 0.00614, "MO": 0.00579, "IA": 0.00567, "SD": 0.00565, "ND": 0.00565, "NM": 0.00563, "LA": 0.00562, "NY": 0.00561, "GA": 0.00559, "AR": 0.00558, "WV": 0.00557, "FL": 0.00556, "KY": 0.00553, "SK": 0.00551, "NV": 0.00549, "NS": 0.00548, "AL": 0.00548, "PE": 0.00545, "WY": 0.00544, "MD": 0.00543, "MT": 0.00541, "VA": 0.0054, "OK": 0.0054, "SC": 0.00539, "NC": 0.00534, "MS": 0.00533, "QC": 0.00531, "NE": 0.0053, "AZ": 0.00529, "TX": 0.00526, "CT": 0.00526, "": 0.0052, "CO": 0.00517, "AK": 0.00516, "VT": 0.00508, "KS": 0.00503, "UT": 0.00494, "OR": 0.00491, "TN": 0.00484, "CA": 0.00483, "ON": 0.00475, "ID": 0.00468, "PA": 0.0045, "WA": 0.00401, "BC": 0.0037}, "entropy": 1.913}, "strain_name": {"value": "A/ruddy turnstone/Delaware/650625/2002"}, "host_generic": {"value": "avian", "confidence": {"avian": 1.0}, "entropy": -1e-12}, "N_count": {"value": "Zero"}, "ha_genetic_group": {"value": "UNRECOGNIZABLE"}, "data_source": {"value": "GISAID"}, "isl_subtype": {"value": "H6N1"}, "N_present": {"value": "Absent"}, "primary_identifier": {"value": "EPI_ISL_142098"}, "tn_93_dist_d11": {"value": 0.0554}, "ambig_present": {"value": "Absent"}, "genotype": {"value": "Not assigned"}, "host": {"value": "ruddy turnstone"}, "passage": {"value": "E2EX"}}, "branch_attrs": {"mutations": {}}}, {"name": "A/shorebird/Delaware_Bay/133/2002_13dc879fc1", "node_attrs": {"div": 0.023, "num_date": {"value": 2002.385, "confidence": [2002.385, 2002.385], "inferred": false}, "country": {"value": "United States", "confidence": {"United States": 1.0}, "entropy": -1e-12}, "region": {"value": "North America", "confidence": {"North America": 1.0}, "entropy": -1e-12}, "isolate_hash": {"value": "13dc879fc124cc6f180bc5f698497129"}, "segment_lineage": {"value": "Not assigned"}, "reason_for_submission": {"value": "surveillance"}, "tri_ambig_count": {"value": "Zero"}, "bi_ambig_count": {"value": "Zero"}, "isolate_submitter": {"value": "import"}, "state": {"value": "DE", "confidence": {"DE": 0.677, "AB": 0.0136, "MN": 0.0102, "MI": 0.00969, "NJ": 0.00829, "OH": 0.00802, "NH": 0.00773, "MA": 0.00745, "ME": 0.00718, "IN": 0.00711, "IL": 0.00635, "WI": 0.00614, "MO": 0.00579, "IA": 0.00567, "SD": 0.00565, "ND": 0.00565, "NM": 0.00563, "LA": 0.00562, "NY": 0.00561, "GA": 0.00559, "AR": 0.00558, "WV": 0.00557, "FL": 0.00556, "KY": 0.00553, "SK": 0.00551, "NV": 0.00549, "NS": 0.00548, "AL": 0.00548, "PE": 0.00545, "WY": 0.00544, "MD": 0.00543, "MT": 0.00541, "VA": 0.0054, "OK": 0.0054, "SC": 0.00539, "NC": 0.00534, "MS": 0.00533, "QC": 0.00531, "NE": 0.0053, "AZ": 0.00529, "TX": 0.00526, "CT": 0.00526, "": 0.0052, "CO": 0.00517, "AK": 0.00516, "VT": 0.00508, "KS": 0.00503, "UT": 0.00494, "OR": 0.00491, "TN": 0.00484, "CA": 0.00483, "ON": 0.00475, "ID": 0.00468, "PA": 0.0045, "WA": 0.00401, "BC": 0.0037}, "entropy": 1.913}, "strain_name": {"value": "A/shorebird/Delaware Bay/133/2002"}, "host_generic": {"value": "avian", "confidence": {"avian": 1.0}, "entropy": -1e-12}, "N_count": {"value": "Zero"}, "ha_genetic_group": {"value": "UNRECOGNIZABLE"}, "data_source": {"value": "GISAID"}, "isl_subtype": {"value": "H9N1"}, "N_present": {"value": "Absent"}, "primary_identifier": {"value": "EPI_ISL_99508"}, "tn_93_dist_d11": {"value": 0.0562}, "ambig_present": {"value": "Absent"}, "genotype": {"value": "Not assigned"}, "host": {"value": "shorebirds"}, "passage": {"value": "E1"}}, "branch_attrs": {"mutations": {"nuc": ["T805C"]}}}]}]}]}, {"name": "NODE_0000027", "node_attrs": {"div": 0.0194, "num_date": {"value": 2001.565, "confidence": [2000.991, 2001.903]}, "country": {"value": "United States", "confidence": {"United States": 0.993, "Canada": 0.0072}, "entropy": 0.0427}, "region": {"value": "North America", "confidence": {"North America": 1.0}, "entropy": 1.82e-07}, "state": {"value": "DE", "confidence": {"DE": 0.969, "NJ": 0.0205, "AB": 0.00656}, "entropy": 0.183}, "host_generic": {"value": "avian", "confidence": {"avian": 0.998, "poultry": 0.00196}, "entropy": 0.0142}}, "branch_attrs": {"mutations": {}}, "children": [{"name": "NODE_0000218", "node_attrs": {"div": 0.0201, "num_date": {"value": 2002.382, "confidence": [2002.149, 2002.382]}, "country": {"value": "United States", "confidence": {"United States": 0.999}, "entropy": 0.00675}, "region": {"value": "North America", "confidence": {"North America": 1.0}, "entropy": 1.12e-07}, "confidence": {"value": 0}, "state": {"value": "NJ", "confidence": {"NJ": 0.633, "DE": 0.303, "NY": 0.00582, "AB": 0.00569, "PA": 0.00375, "MN": 0.00175, "MI": 0.00164, "OH": 0.00136, "NH": 0.0013, "MD": 0.00127, "MA": 0.00126, "ME": 0.00122, "IN": 0.00118, "VA": 0.00112, "IL": 0.00108, "WI": 0.00102}, "entropy": 1.074}, "host_generic": {"value": "avian", "confidence": {"avian": 0.999}, "entropy": 0.00598}}, "branch_attrs": {"mutations": {"nuc": ["C714T"]}}, "children": [{"name": "A/ruddy_turnstone/New_Jersey/650677/2002_e625f19883", "node_attrs": {"div": 0.0201, "num_date": {"value": 2002.41, "confidence": [2002.41, 2002.41], "inferred": false}, "country": {"value": "United States", "confidence": {"United States": 1.0}, "entropy": -1e-12}, "region": {"value": "North America", "confidence": {"North America": 1.0}, "entropy": -1e-12}, "isolate_hash": {"value": "e625f1988312f1d8ed4230e24b6f9692"}, "segment_lineage": {"value": "Not assigned"}, "reason_for_submission": {"value": "surveillance"}, "tri_ambig_count": {"value": "Zero"}, "bi_ambig_count": {"value": "Zero"}, "isolate_submitter": {"value": "import"}, "state": {"value": "NJ", "confidence": {"NJ": 0.544, "DE": 0.26, "NY": 0.0112, "AB": 0.00877, "PA": 0.00841, "MN": 0.00473, "MI": 0.00454, "OH": 0.00402, "NH": 0.00391, "MD": 0.00382, "VA": 0.00377, "MA": 0.00377, "IN": 0.00374, "ME": 0.00369, "IL": 0.00353, "WI": 0.00343, "MO": 0.0034, "IA": 0.00333, "ND": 0.00332, "NM": 0.00331, "LA": 0.00331, "GA": 0.00329, "AR": 0.00328, "WV": 0.00327, "FL": 0.00327, "KY": 0.00325, "SK": 0.00324, "NS": 0.00324, "VT": 0.00323, "NV": 0.00323, "AL": 0.00323, "PE": 0.00322, "WY": 0.0032, "MT": 0.00318, "OK": 0.00318, "SC": 0.00317, "QC": 0.00315, "NC": 0.00314, "MS": 0.00314, "CT": 0.00312, "NE": 0.00312, "AZ": 0.00311, "TX": 0.0031, "": 0.00307, "AK": 0.00305, "CO": 0.00304, "SD": 0.00297, "KS": 0.00296, "UT": 0.00291, "CA": 0.0029, "OR": 0.00289, "TN": 0.00285, "ON": 0.0028, "ID": 0.00276, "BC": 0.00246, "WA": 0.00237}, "entropy": 1.768}, "strain_name": {"value": "A/ruddy turnstone/New Jersey/650677/2002"}, "host_generic": {"value": "avian", "confidence": {"avian": 1.0}, "entropy": -1e-12}, "N_count": {"value": "Zero"}, "ha_genetic_group": {"value": "UNRECOGNIZABLE"}, "data_source": {"value": "GISAID"}, "isl_subtype": {"value": "H6,H11 N1"}, "N_present": {"value": "Absent"}, "primary_identifier": {"value": "EPI_ISL_142089"}, "tn_93_dist_d11": {"value": 0.0547}, "ambig_present": {"value": "Absent"}, "genotype": {"value": "Not assigned"}, "host": {"value": "ruddy turnstone"}, "passage": {"value": "E2EX"}}, "branch_attrs": {"mutations": {}}}, {"name": "A/shorebird/Delaware_Bay/31/2002_0bdb76df35", "node_attrs": {"div": 0.0201, "num_date": {"value": 2002.382, "confidence": [2002.382, 2002.382], "inferred": false}, "country": {"value": "United States", "confidence": {"United States": 1.0}, "entropy": -1e-12}, "region": {"value": "North America", "confidence": {"North America": 1.0}, "entropy": -1e-12}, "isolate_hash": {"value": "0bdb76df35832b919d9746a3671fe1c4"}, "segment_lineage": {"value": "Not assigned"}, "reason_for_submission": {"value": "surveillance"}, "tri_ambig_count": {"value": "Zero"}, "bi_ambig_count": {"value": "Zero"}, "isolate_submitter": {"value": "import"}, "state": {"value": "NJ", "confidence": {"NJ": 1.0}, "entropy": -1e-12}, "strain_name": {"value": "A/shorebird/Delaware Bay/31/2002"}, "host_generic": {"value": "avian", "confidence": {"avian": 1.0}, "entropy": -1e-12}, "N_count": {"value": "Zero"}, "ha_genetic_group": {"value": "UNRECOGNIZABLE"}, "data_source": {"value": "GISAID"}, "isl_subtype": {"value": "H11N1"}, "N_present": {"value": "Absent"}, "primary_identifier": {"value": "EPI_ISL_138140"}, "tn_93_dist_d11": {"value": 0.0547}, "ambig_present": {"value": "Absent"}, "genotype": {"value": "Not assigned"}, "host": {"value": "shorebirds"}, "passage": {"value": "E2"}}, "branch_attrs": {"mutations": {}}}]}, {"name": "NODE_0000213", "node_attrs": {"div": 0.023, "num_date": {"value": 2002.278, "confidence": [2002.02, 2002.637]}, "country": {"value": "United States", "confidence": {"United States": 0.997, "Canada": 0.0029}, "entropy": 0.0198}, "region": {"value": "North America", "confidence": {"North America": 1.0}, "entropy": 2.42e-07}, "confidence": {"value": 99}, "state": {"value": "DE", "confidence": {"DE": 0.97, "NJ": 0.0139, "AB": 0.00516}, "entropy": 0.207}, "host_generic": {"value": "avian", "confidence": {"avian": 0.998, "poultry": 0.00232}, "entropy": 0.0164}}, "branch_attrs": {"mutations": {"nuc": ["C164A", "G429A", "C591T", "T791C", "T1215C"], "NA": ["T55N", "V264A"]}, "labels": {"aa": "NA: T55N, V264A"}}, "children": [{"name": "A/ruddy_turnstone/Delaware_Bay/231/2003_65bf48e37c", "node_attrs": {"div": 0.0273, "num_date": {"value": 2003.382, "confidence": [2003.382, 2003.382], "inferred": false}, "country": {"value": "United States", "confidence": {"United States": 1.0}, "entropy": -1e-12}, "region": {"value": "North America", "confidence": {"North America": 1.0}, "entropy": -1e-12}, "isolate_hash": {"value": "65bf48e37c35d97da7d60ce236e69610"}, "segment_lineage": {"value": "Not assigned"}, "reason_for_submission": {"value": "surveillance"}, "tri_ambig_count": {"value": "Zero"}, "bi_ambig_count": {"value": "Zero"}, "isolate_submitter": {"value": "import"}, "state": {"value": "DE", "confidence": {"DE": 0.642, "NJ": 0.0178, "AB": 0.0169, "MN": 0.0108, "MI": 0.0103, "OH": 0.00853, "NH": 0.00822, "MA": 0.00792, "ME": 0.00764, "IN": 0.00757, "IL": 0.00679, "WI": 0.00655, "NY": 0.00639, "MO": 0.0062, "IA": 0.00609, "ND": 0.00605, "LA": 0.00603, "NM": 0.00603, "SD": 0.00602, "AR": 0.00598, "GA": 0.00598, "WV": 0.00596, "FL": 0.00595, "KY": 0.00592, "SK": 0.0059, "NV": 0.00588, "NS": 0.00587, "MD": 0.00587, "AL": 0.00587, "PE": 0.00584, "WY": 0.00583, "VA": 0.00582, "MT": 0.00581, "OK": 0.00579, "SC": 0.00577, "NC": 0.00572, "MS": 0.00571, "QC": 0.00569, "NE": 0.00568, "AZ": 0.00566, "TX": 0.00566, "CT": 0.00564, "": 0.0056, "AK": 0.00555, "CO": 0.00554, "VT": 0.00547, "KS": 0.00539, "UT": 0.00529, "OR": 0.00527, "CA": 0.00522, "TN": 0.00519, "PA": 0.0051, "ON": 0.00509, "ID": 0.00501, "WA": 0.00431, "BC": 0.00397}, "entropy": 2.066}, "strain_name": {"value": "A/ruddy turnstone/Delaware Bay/231/2003"}, "host_generic": {"value": "avian", "confidence": {"avian": 1.0}, "entropy": -1e-12}, "N_count": {"value": "Zero"}, "ha_genetic_group": {"value": "SB261"}, "data_source": {"value": "GISAID"}, "isl_subtype": {"value": "H9N1"}, "N_present": {"value": "Absent"}, "primary_identifier": {"value": "EPI_ISL_327552"}, "tn_93_dist_d11": {"value": 0.0594}, "ambig_present": {"value": "Absent"}, "genotype": {"value": "Not assigned"}, "host": {"value": "ruddy turnstone"}, "passage": {"value": "X"}}, "branch_attrs": {"mutations": {"nuc": ["A83G", "C138T", "A250C", "C273T", "C711T", "A798G"], "NA": ["N28S", "T84P"]}, "labels": {"aa": "NA: N28S, T84P"}}}, {"name": "NODE_0000040", "node_attrs": {"div": 0.023, "num_date": {"value": 2002.341, "confidence": [2002.136, 2002.822]}, "country": {"value": "United States", "confidence": {"United States": 0.998, "Canada": 0.00244}, "entropy": 0.0171}, "region": {"value": "North America", "confidence": {"North America": 1.0}, "entropy": 3.25e-07}, "state": {"value": "DE", "confidence": {"DE": 0.974, "NJ": 0.0103, "AB": 0.0042}, "entropy": 0.196}, "host_generic": {"value": "avian", "confidence": {"avian": 0.997, "poultry": 0.00278}, "entropy": 0.0191}}, "branch_attrs": {"mutations": {}}, "children": [{"name": "NODE_0000214", "node_attrs": {"div": 0.0244, "num_date": {"value": 2003.379, "confidence": [2003.052, 2003.379]}, "country": {"value": "United States", "confidence": {"United States": 0.999}, "entropy": 0.00552}, "region": {"value": "North America", "confidence": {"North America": 1.0}, "entropy": 1.4e-07}, "confidence": {"value": 0}, "state": {"value": "DE", "confidence": {"DE": 0.661, "AB": 0.0159, "NJ": 0.0152, "MN": 0.0104, "MI": 0.00986, "OH": 0.00819, "NH": 0.00788, "MA": 0.0076, "ME": 0.00733, "IN": 0.00725, "IL": 0.00649, "WI": 0.00626, "NY": 0.00609, "MO": 0.00591, "IA": 0.0058, "SD": 0.00577, "ND": 0.00577, "NM": 0.00575, "LA": 0.00575, "GA": 0.00571, "AR": 0.00571, "WV": 0.00569, "FL": 0.00568, "KY": 0.00565, "SK": 0.00563, "NV": 0.0056, "MD": 0.0056, "NS": 0.0056, "AL": 0.0056, "PE": 0.00557, "WY": 0.00556, "VA": 0.00555, "MT": 0.00554, "OK": 0.00552, "SC": 0.0055, "NC": 0.00546, "MS": 0.00545, "QC": 0.00543, "NE": 0.00542, "AZ": 0.0054, "TX": 0.00539, "CT": 0.00538, "": 0.00533, "AK": 0.00529, "CO": 0.00528, "VT": 0.00521, "KS": 0.00514, "UT": 0.00505, "OR": 0.00502, "CA": 0.00499, "TN": 0.00495, "ON": 0.00485, "PA": 0.00485, "ID": 0.00478, "WA": 0.00411, "BC": 0.0038}, "entropy": 1.985}, "host_generic": {"value": "avian", "confidence": {"avian": 0.999}, "entropy": 0.00727}}, "branch_attrs": {"mutations": {"nuc": ["A658G", "G1137A"], "NA": ["R220G"]}, "labels": {"aa": "NA: R220G"}}, "children": [{"name": "A/ruddy_turnstone/Delaware_Bay/65/2003_a4ccbbe04f", "node_attrs": {"div": 0.0244, "num_date": {"value": 2003.379, "confidence": [2003.379, 2003.379], "inferred": false}, "country": {"value": "United States", "confidence": {"United States": 1.0}, "entropy": -1e-12}, "region": {"value": "North America", "confidence": {"North America": 1.0}, "entropy": -1e-12}, "isolate_hash": {"value": "a4ccbbe04f81b400d4b70f133a0d8e8a"}, "segment_lineage": {"value": "Not assigned"}, "reason_for_submission": {"value": "surveillance"}, "tri_ambig_count": {"value": "Zero"}, "bi_ambig_count": {"value": "Zero"}, "isolate_submitter": {"value": "import"}, "state": {"value": "DE", "confidence": {"DE": 0.563, "AB": 0.0185, "NJ": 0.0164, "MN": 0.0131, "MI": 0.0124, "OH": 0.0105, "NH": 0.0101, "MA": 0.00974, "ME": 0.0094, "IN": 0.00937, "IL": 0.00845, "WI": 0.00817, "MO": 0.00779, "IA": 0.00765, "ND": 0.00759, "LA": 0.00757, "NM": 0.00757, "NY": 0.00756, "AR": 0.00752, "GA": 0.00751, "WV": 0.00749, "FL": 0.00748, "KY": 0.00744, "SD": 0.00742, "SK": 0.00741, "NV": 0.00738, "NS": 0.00738, "AL": 0.00737, "PE": 0.00733, "WY": 0.00732, "VA": 0.0073, "MD": 0.00729, "MT": 0.00729, "OK": 0.00727, "SC": 0.00725, "NC": 0.00719, "MS": 0.00717, "QC": 0.00715, "NE": 0.00714, "AZ": 0.00711, "TX": 0.00711, "CT": 0.00708, "": 0.00702, "AK": 0.00696, "CO": 0.00696, "VT": 0.00686, "KS": 0.00678, "UT": 0.00665, "OR": 0.00661, "TN": 0.00651, "CA": 0.00642, "ON": 0.0064, "ID": 0.0063, "PA": 0.00617, "WA": 0.00542, "BC": 0.00484}, "entropy": 2.422}, "strain_name": {"value": "A/ruddy turnstone/Delaware Bay/65/2003"}, "host_generic": {"value": "avian", "confidence": {"avian": 1.0}, "entropy": -1e-12}, "N_count": {"value": "Zero"}, "ha_genetic_group": {"value": "SB261"}, "data_source": {"value": "GISAID"}, "isl_subtype": {"value": "H9N1"}, "N_present": {"value": "Absent"}, "primary_identifier": {"value": "EPI_ISL_327544"}, "tn_93_dist_d11": {"value": 0.0594}, "ambig_present": {"value": "Absent"}, "genotype": {"value": "Not assigned"}, "host": {"value": "ruddy turnstone"}, "passage": {"value": "X"}}, "branch_attrs": {"mutations": {}}}, {"name": "A/shorebird/Delaware_Bay/283/2003_6849722ad9", "node_attrs": {"div": 0.0244, "num_date": {"value": 2003.382, "confidence": [2003.382, 2003.382], "inferred": false}, "country": {"value": "United States", "confidence": {"United States": 1.0}, "entropy": -1e-12}, "region": {"value": "North America", "confidence": {"North America": 1.0}, "entropy": -1e-12}, "isolate_hash": {"value": "6849722ad944168691c40029a3b4243e"}, "segment_lineage": {"value": "Not assigned"}, "reason_for_submission": {"value": "surveillance"}, "tri_ambig_count": {"value": "Zero"}, "bi_ambig_count": {"value": "Zero"}, "isolate_submitter": {"value": "import"}, "state": {"value": "DE", "confidence": {"DE": 0.563, "AB": 0.0185, "NJ": 0.0164, "MN": 0.0131, "MI": 0.0124, "OH": 0.0105, "NH": 0.0101, "MA": 0.00974, "ME": 0.0094, "IN": 0.00937, "IL": 0.00845, "WI": 0.00817, "MO": 0.00779, "IA": 0.00765, "ND": 0.00759, "LA": 0.00757, "NM": 0.00757, "NY": 0.00756, "AR": 0.00752, "GA": 0.00751, "WV": 0.00749, "FL": 0.00748, "KY": 0.00744, "SD": 0.00742, "SK": 0.00741, "NV": 0.00738, "NS": 0.00738, "AL": 0.00737, "PE": 0.00733, "WY": 0.00732, "VA": 0.0073, "MD": 0.00729, "MT": 0.00729, "OK": 0.00727, "SC": 0.00725, "NC": 0.00719, "MS": 0.00717, "QC": 0.00715, "NE": 0.00714, "AZ": 0.00711, "TX": 0.00711, "CT": 0.00708, "": 0.00702, "AK": 0.00696, "CO": 0.00696, "VT": 0.00686, "KS": 0.00678, "UT": 0.00665, "OR": 0.00661, "TN": 0.00651, "CA": 0.00642, "ON": 0.0064, "ID": 0.0063, "PA": 0.00617, "WA": 0.00542, "BC": 0.00484}, "entropy": 2.422}, "strain_name": {"value": "A/shorebird/Delaware Bay/283/2003"}, "host_generic": {"value": "avian", "confidence": {"avian": 1.0}, "entropy": -1e-12}, "N_count": {"value": "Zero"}, "ha_genetic_group": {"value": "SB261"}, "data_source": {"value": "GISAID"}, "isl_subtype": {"value": "H9N1"}, "N_present": {"value": "Absent"}, "primary_identifier": {"value": "EPI_ISL_99336"}, "tn_93_dist_d11": {"value": 0.0594}, "ambig_present": {"value": "Absent"}, "genotype": {"value": "Not assigned"}, "host": {"value": "shorebirds"}, "passage": {"value": "E1"}}, "branch_attrs": {"mutations": {}}}]}, {"name": "NODE_0000216", "node_attrs": {"div": 0.0244, "num_date": {"value": 2003.379, "confidence": [2003.052, 2003.379]}, "country": {"value": "United States", "confidence": {"United States": 0.999}, "entropy": 0.00552}, "region": {"value": "North America", "confidence": {"North America": 1.0}, "entropy": 1.4e-07}, "confidence": {"value": 0}, "state": {"value": "DE", "confidence": {"DE": 0.99, "NJ": 0.00283, "AB": 0.00142}, "entropy": 0.0915}, "host_generic": {"value": "avian", "confidence": {"avian": 0.999}, "entropy": 0.00727}}, "branch_attrs": {"mutations": {"nuc": ["C273A", "A1169G"], "NA": ["K390R"]}, "labels": {"aa": "NA: K390R"}}, "children": [{"name": "A/laughing_gull/DE/5/2003_677c391ee4", "node_attrs": {"div": 0.0244, "num_date": {"value": 2003.379, "confidence": [2003.379, 2003.379], "inferred": false}, "country": {"value": "United States", "confidence": {"United States": 1.0}, "entropy": -1e-12}, "region": {"value": "North America", "confidence": {"North America": 1.0}, "entropy": -1e-12}, "isolate_hash": {"value": "677c391ee4c657124ed50d5d93a59bf4"}, "segment_lineage": {"value": "Not assigned"}, "reason_for_submission": {"value": "surveillance"}, "tri_ambig_count": {"value": "Zero"}, "bi_ambig_count": {"value": "Zero"}, "isolate_submitter": {"value": "import"}, "state": {"value": "DE", "confidence": {"DE": 1.0}, "entropy": -1e-12}, "strain_name": {"value": "A/laughing gull/DE/5/2003"}, "host_generic": {"value": "avian", "confidence": {"avian": 1.0}, "entropy": -1e-12}, "N_count": {"value": "Zero"}, "ha_genetic_group": {"value": "SB261"}, "data_source": {"value": "GISAID"}, "isl_subtype": {"value": "H9N1"}, "N_present": {"value": "Absent"}, "primary_identifier": {"value": "EPI_ISL_8788"}, "tn_93_dist_d11": {"value": 0.0594}, "ambig_present": {"value": "Absent"}, "genotype": {"value": "Not assigned"}, "host": {"value": "laughing gull"}, "passage": {"value": "X"}}, "branch_attrs": {"mutations": {}}}, {"name": "A/laughing_gull/Delaware_Bay/5/2003_fa16d5d4db", "node_attrs": {"div": 0.0244, "num_date": {"value": 2003.379, "confidence": [2003.379, 2003.379], "inferred": false}, "country": {"value": "United States", "confidence": {"United States": 1.0}, "entropy": -1e-12}, "region": {"value": "North America", "confidence": {"North America": 1.0}, "entropy": -1e-12}, "isolate_hash": {"value": "fa16d5d4dbf9798bf339ce95c3d45577"}, "segment_lineage": {"value": "Not assigned"}, "reason_for_submission": {"value": "surveillance"}, "tri_ambig_count": {"value": "Zero"}, "bi_ambig_count": {"value": "Zero"}, "isolate_submitter": {"value": "import"}, "state": {"value": "DE", "confidence": {"DE": 0.842, "AB": 0.0079, "NJ": 0.00637, "MN": 0.00515, "MI": 0.00487, "OH": 0.00395, "NH": 0.00379, "MA": 0.00366, "ME": 0.00352, "IN": 0.00344, "IL": 0.00304, "NY": 0.00296, "WI": 0.00293, "SD": 0.00276, "MO": 0.00272, "IA": 0.00267, "ND": 0.00266, "NM": 0.00265, "LA": 0.00264, "GA": 0.00263, "AR": 0.00262, "WV": 0.00262, "FL": 0.00262, "MD": 0.00261, "KY": 0.0026, "SK": 0.00259, "NV": 0.00258, "AL": 0.00258, "NS": 0.00258, "PE": 0.00256, "WY": 0.00256, "MT": 0.00255, "VA": 0.00255, "OK": 0.00254, "SC": 0.00253, "NC": 0.00251, "MS": 0.00251, "QC": 0.0025, "NE": 0.00249, "AZ": 0.00249, "CT": 0.00248, "TX": 0.00248, "": 0.00245, "AK": 0.00243, "CO": 0.00243, "VT": 0.00239, "KS": 0.00236, "CA": 0.00236, "UT": 0.00232, "OR": 0.00231, "TN": 0.00228, "PA": 0.00227, "ON": 0.00223, "ID": 0.0022, "WA": 0.00188, "BC": 0.00184}, "entropy": 1.063}, "strain_name": {"value": "A/laughing gull/Delaware Bay/5/2003"}, "host_generic": {"value": "avian", "confidence": {"avian": 1.0}, "entropy": -1e-12}, "N_count": {"value": "Zero"}, "ha_genetic_group": {"value": "SB261"}, "data_source": {"value": "GISAID"}, "isl_subtype": {"value": "H9N1"}, "N_present": {"value": "Absent"}, "primary_identifier": {"value": "EPI_ISL_99339"}, "tn_93_dist_d11": {"value": 0.0594}, "ambig_present": {"value": "Absent"}, "genotype": {"value": "Not assigned"}, "host": {"value": "laughing gull"}, "passage": {"value": "E2"}}, "branch_attrs": {"mutations": {}}}]}]}]}]}]}]}]}, {"name": "NODE_0000194", "node_attrs": {"div": 0.00929, "num_date": {"value": 1998.496, "confidence": [1997.983, 2000.054]}, "country": {"value": "Canada", "confidence": {"Canada": 0.961, "United States": 0.0394}, "entropy": 0.166}, "region": {"value": "North America", "confidence": {"North America": 1.0}, "entropy": 4.3e-06}, "confidence": {"value": 98.7}, "state": {"value": "AB", "confidence": {"AB": 0.998}, "entropy": 0.0185}, "host_generic": {"value": "avian", "confidence": {"avian": 0.964, "poultry": 0.0362}, "entropy": 0.156}}, "branch_attrs": {"mutations": {"nuc": ["T70C", "T114C", "A192G", "T483C", "A978G", "C1248T"]}}, "children": [{"name": "NODE_0000222", "node_attrs": {"div": 0.0172, "num_date": {"value": 2002.211, "confidence": [2001.003, 2002.615]}, "country": {"value": "Canada", "confidence": {"Canada": 0.985, "United States": 0.0147}, "entropy": 0.0766}, "region": {"value": "North America", "confidence": {"North America": 1.0}, "entropy": 3.8e-06}, "confidence": {"value": 99}, "state": {"value": "AB", "confidence": {"AB": 0.999}, "entropy": 0.0103}, "host_generic": {"value": "avian", "confidence": {"avian": 0.967, "poultry": 0.0328}, "entropy": 0.145}}, "branch_attrs": {"mutations": {"nuc": ["C90T", "C133T", "T312C", "G321A", "T393C", "T462C", "A594T", "T666C", "C699T", "A785G", "A1154G"], "NA": ["H45Y", "K262R", "N385S"]}, "labels": {"aa": "NA: H45Y, K262R, N385S"}}, "children": [{"name": "NODE_0000223", "node_attrs": {"div": 0.0229, "num_date": {"value": 2003.652, "confidence": [2002.953, 2004.28]}, "country": {"value": "Canada", "confidence": {"Canada": 0.993, "United States": 0.00704}, "entropy": 0.0419}, "region": {"value": "North America", "confidence": {"North America": 1.0}, "entropy": 9.8e-07}, "confidence": {"value": 97.5}, "state": {"value": "AB", "confidence": {"AB": 1.0}, "entropy": 0.00219}, "host_generic": {"value": "avian", "confidence": {"avian": 0.989, "poultry": 0.0114}, "entropy": 0.0625}}, "branch_attrs": {"mutations": {"nuc": ["T27C", "T765C", "A865G", "C928T", "G961A", "C972T", "T1243C", "C1332T"], "NA": ["M289V", "V321I"]}, "labels": {"aa": "NA: M289V, V321I"}}, "children": [{"name": "NODE_0000224", "node_attrs": {"div": 0.0251, "num_date": {"value": 2004.504, "confidence": [2004.267, 2004.504]}, "country": {"value": "Canada", "confidence": {"Canada": 1.0}, "entropy": 0.00168}, "region": {"value": "North America", "confidence": {"North America": 1.0}, "entropy": 1.17e-07}, "confidence": {"value": 0}, "state": {"value": "AB", "confidence": {"AB": 1.0}, "entropy": 8.62e-05}, "host_generic": {"value": "avian", "confidence": {"avian": 0.999, "poultry": 0.00107}, "entropy": 0.00842}}, "branch_attrs": {"mutations": {"nuc": ["C261T", "C1098T", "T1218C"]}}, "children": [{"name": "A/mallard/Alberta/88/2004_75e4d94274", "node_attrs": {"div": 0.0251, "num_date": {"value": 2004.504, "confidence": [2004.504, 2004.504], "inferred": false}, "country": {"value": "Canada", "confidence": {"Canada": 1.0}, "entropy": -1e-12}, "region": {"value": "North America", "confidence": {"North America": 1.0}, "entropy": -1e-12}, "isolate_hash": {"value": "75e4d942743a146f6dce1e1bb35fab0d"}, "segment_lineage": {"value": "Not assigned"}, "reason_for_submission": {"value": "surveillance"}, "tri_ambig_count": {"value": "Zero"}, "bi_ambig_count": {"value": "Zero"}, "isolate_submitter": {"value": "import"}, "state": {"value": "AB", "confidence": {"AB": 1.0}, "entropy": -1e-12}, "strain_name": {"value": "A/mallard/Alberta/88/2004"}, "host_generic": {"value": "avian", "confidence": {"avian": 1.0}, "entropy": -1e-12}, "N_count": {"value": "Zero"}, "ha_genetic_group": {"value": "UNRECOGNIZABLE"}, "data_source": {"value": "GISAID"}, "isl_subtype": {"value": "H1N1"}, "N_present": {"value": "Absent"}, "primary_identifier": {"value": "EPI_ISL_137886"}, "tn_93_dist_d11": {"value": 0.0515}, "ambig_present": {"value": "Absent"}, "genotype": {"value": "Not assigned"}, "host": {"value": "mallard"}, "passage": {"value": "E2"}}, "branch_attrs": {"mutations": {}}}, {"name": "A/mallard/Alberta/88/2004_f37da972b8", "node_attrs": {"div": 0.0251, "num_date": {"value": 2004.589, "confidence": [2004.589, 2004.589], "inferred": false}, "country": {"value": "Canada", "confidence": {"Canada": 1.0}, "entropy": -1e-12}, "region": {"value": "North America", "confidence": {"North America": 1.0}, "entropy": -1e-12}, "isolate_hash": {"value": "f37da972b884c5d0ffa47dddd2c1bb48"}, "segment_lineage": {"value": "Not assigned"}, "reason_for_submission": {"value": "surveillance"}, "tri_ambig_count": {"value": "Zero"}, "bi_ambig_count": {"value": "Zero"}, "isolate_submitter": {"value": "import"}, "state": {"value": "AB", "confidence": {"AB": 1.0}, "entropy": -1e-12}, "strain_name": {"value": "A/mallard/Alberta/88/2004"}, "host_generic": {"value": "avian", "confidence": {"avian": 1.0}, "entropy": -1e-12}, "N_count": {"value": "Zero"}, "ha_genetic_group": {"value": "UNRECOGNIZABLE"}, "data_source": {"value": "GISAID"}, "isl_subtype": {"value": "H1N1"}, "N_present": {"value": "Absent"}, "primary_identifier": {"value": "EPI_ISL_146091"}, "tn_93_dist_d11": {"value": 0.0515}, "ambig_present": {"value": "Absent"}, "genotype": {"value": "Not assigned"}, "host": {"value": "mallard"}, "passage": {"value": "E3"}}, "branch_attrs": {"mutations": {}}}]}, {"name": "NODE_0000225", "node_attrs": {"div": 0.0272, "num_date": {"value": 2004.859, "confidence": [2004.501, 2005.783]}, "country": {"value": "Canada", "confidence": {"Canada": 0.938, "United States": 0.0621}, "entropy": 0.233}, "region": {"value": "North America", "confidence": {"North America": 1.0}, "entropy": 9.94e-07}, "confidence": {"value": 97.6}, "state": {"value": "AB", "confidence": {"AB": 0.993, "TX": 0.00274}, "entropy": 0.0567}, "host_generic": {"value": "avian", "confidence": {"avian": 0.991, "poultry": 0.0095}, "entropy": 0.0537}}, "branch_attrs": {"mutations": {"nuc": ["A474G", "T504C", "T513C", "T927C", "T1272C", "G1299A"]}}, "children": [{"name": "A/blue-winged_teal/Texas/PP392/2006_5829586fda", "node_attrs": {"div": 0.0315, "num_date": {"value": 2007.768, "confidence": [2007.768, 2007.768], "inferred": false}, "country": {"value": "United States", "confidence": {"United States": 1.0}, "entropy": -1e-12}, "region": {"value": "North America", "confidence": {"North America": 1.0}, "entropy": -1e-12}, "isolate_hash": {"value": "5829586fda3348c15dd0c3fc2e0b5526"}, "segment_lineage": {"value": "Not assigned"}, "reason_for_submission": {"value": "surveillance"}, "tri_ambig_count": {"value": "Zero"}, "bi_ambig_count": {"value": "Zero"}, "isolate_submitter": {"value": "US-Atl-CDC"}, "state": {"value": "TX", "confidence": {"TX": 1.0}, "entropy": -1e-12}, "strain_name": {"value": "A/Blue-Winged Teal/Texas/PP392/2006"}, "host_generic": {"value": "avian", "confidence": {"avian": 1.0}, "entropy": -1e-12}, "N_count": {"value": "Zero"}, "ha_genetic_group": {"value": "UNRECOGNIZABLE"}, "data_source": {"value": "DISC"}, "isl_subtype": {"value": "H6N1"}, "N_present": {"value": "Absent"}, "primary_identifier": {"value": "2008703834"}, "tn_93_dist_d11": {"value": 0.0579}, "ambig_present": {"value": "Absent"}, "genotype": {"value": "Not assigned"}, "host": {"value": "blue-winged teal"}, "passage": {"value": "OR"}}, "branch_attrs": {"mutations": {"nuc": ["C216T", "G247A", "T270C", "G306A", "G786A", "C1276T"], "NA": ["V83I"]}, "labels": {"aa": "NA: V83I"}}}, {"name": "NODE_0000048", "node_attrs": {"div": 0.0272, "num_date": {"value": 2005.03, "confidence": [2004.69, 2005.78]}, "country": {"value": "Canada", "confidence": {"Canada": 0.943, "United States": 0.0569}, "entropy": 0.218}, "region": {"value": "North America", "confidence": {"North America": 1.0}, "entropy": 8.72e-08}, "state": {"value": "AB", "confidence": {"AB": 0.995, "LA": 0.0016, "TX": 0.00115}, "entropy": 0.0424}, "host_generic": {"value": "avian", "confidence": {"avian": 0.996, "poultry": 0.00355}, "entropy": 0.0236}}, "branch_attrs": {"mutations": {}}, "children": [{"name": "NODE_0000226", "node_attrs": {"div": 0.0279, "num_date": {"value": 2005.472, "confidence": [2004.828, 2005.79]}, "country": {"value": "Canada", "confidence": {"Canada": 0.992, "United States": 0.00822}, "entropy": 0.0476}, "region": {"value": "North America", "confidence": {"North America": 1.0}, "entropy": 3.8e-07}, "confidence": {"value": 73.5}, "state": {"value": "AB", "confidence": {"AB": 1.0}, "entropy": 0.00214}, "host_generic": {"value": "avian", "confidence": {"avian": 0.997, "poultry": 0.00342}, "entropy": 0.0229}}, "branch_attrs": {"mutations": {"nuc": ["C471T"]}}, "children": [{"name": "A/mallard/Alberta/166/2006_da539a8c26", "node_attrs": {"div": 0.0337, "num_date": {"value": 2006.59, "confidence": [2006.59, 2006.59], "inferred": false}, "country": {"value": "Canada", "confidence": {"Canada": 1.0}, "entropy": -1e-12}, "region": {"value": "North America", "confidence": {"North America": 1.0}, "entropy": -1e-12}, "isolate_hash": {"value": "da539a8c263b5584509c1c6788530ff8"}, "segment_lineage": {"value": "Not assigned"}, "reason_for_submission": {"value": "surveillance"}, "tri_ambig_count": {"value": "Zero"}, "bi_ambig_count": {"value": "Zero"}, "isolate_submitter": {"value": "import"}, "state": {"value": "AB", "confidence": {"AB": 1.0}, "entropy": -1e-12}, "strain_name": {"value": "A/mallard/Alberta/166/2006"}, "host_generic": {"value": "avian", "confidence": {"avian": 1.0}, "entropy": -1e-12}, "N_count": {"value": "Zero"}, "ha_genetic_group": {"value": "UNRECOGNIZABLE"}, "data_source": {"value": "GISAID"}, "isl_subtype": {"value": "H1N1"}, "N_present": {"value": "Absent"}, "primary_identifier": {"value": "EPI_ISL_137894"}, "tn_93_dist_d11": {"value": 0.0586}, "ambig_present": {"value": "Absent"}, "genotype": {"value": "Not assigned"}, "host": {"value": "mallard"}, "passage": {"value": "E1"}}, "branch_attrs": {"mutations": {"nuc": ["T109A", "A153G", "A639G", "C747T", "G771A", "T796G", "G861A", "C1098T"], "NA": ["S37T", "S266A"]}, "labels": {"aa": "NA: S37T, S266A"}}}, {"name": "A/mallard/Alberta/128/2006_32660ece52", "node_attrs": {"div": 0.033, "num_date": {"value": 2006.588, "confidence": [2006.588, 2006.588], "inferred": false}, "country": {"value": "Canada", "confidence": {"Canada": 1.0}, "entropy": -1e-12}, "region": {"value": "North America", "confidence": {"North America": 1.0}, "entropy": -1e-12}, "isolate_hash": {"value": "32660ece52f673a9eebebc46f2878606"}, "segment_lineage": {"value": "Not assigned"}, "reason_for_submission": {"value": "surveillance"}, "tri_ambig_count": {"value": "Zero"}, "bi_ambig_count": {"value": "Zero"}, "isolate_submitter": {"value": "import"}, "state": {"value": "AB", "confidence": {"AB": 1.0}, "entropy": -1e-12}, "strain_name": {"value": "A/mallard/Alberta/128/2006"}, "host_generic": {"value": "avian", "confidence": {"avian": 1.0}, "entropy": -1e-12}, "N_count": {"value": "Zero"}, "ha_genetic_group": {"value": "UNRECOGNIZABLE"}, "data_source": {"value": "GISAID"}, "isl_subtype": {"value": "H1N1"}, "N_present": {"value": "Absent"}, "primary_identifier": {"value": "EPI_ISL_137892"}, "tn_93_dist_d11": {"value": 0.0594}, "ambig_present": {"value": "Absent"}, "genotype": {"value": "Not assigned"}, "host": {"value": "mallard"}, "passage": {"value": "E1"}}, "branch_attrs": {"mutations": {"nuc": ["A48T", "G226T", "A369G", "A408G", "G606A", "T645C", "C1152T"], "NA": ["A76S"]}, "labels": {"aa": "NA: A76S"}}}]}, {"name": "NODE_0000228", "node_attrs": {"div": 0.0286, "num_date": {"value": 2005.614, "confidence": [2005.114, 2006.669]}, "country": {"value": "Canada", "confidence": {"Canada": 0.512, "United States": 0.488}, "entropy": 0.693}, "region": {"value": "North America", "confidence": {"North America": 1.0}, "entropy": 1.5e-06}, "confidence": {"value": 85.3}, "state": {"value": "AB", "confidence": {"AB": 0.689, "LA": 0.167, "DE": 0.00671, "CA": 0.00624, "": 0.00515, "SD": 0.00458, "TX": 0.00418, "MD": 0.00378, "BC": 0.00371, "MT": 0.00359, "WA": 0.00322, "OH": 0.0031, "AK": 0.00295, "IA": 0.00294, "AR": 0.00279, "IL": 0.00277, "GA": 0.00275, "NJ": 0.00267, "MI": 0.00263, "OR": 0.0026, "CO": 0.00258, "NE": 0.00256, "IN": 0.00252, "MO": 0.0024, "KS": 0.00236, "MN": 0.00233, "ON": 0.00232, "KY": 0.00225, "ND": 0.00225, "NM": 0.00224, "MS": 0.00223, "WI": 0.00223, "FL": 0.00221, "WV": 0.00221, "SK": 0.00219, "AL": 0.00218, "NV": 0.00218, "NS": 0.00217, "OK": 0.00216, "WY": 0.00216, "PE": 0.00216, "SC": 0.00215, "NH": 0.00215, "VA": 0.00213, "NC": 0.00213, "AZ": 0.00211, "QC": 0.0021, "CT": 0.00208, "MA": 0.00207, "VT": 0.002, "ME": 0.002, "UT": 0.00197, "TN": 0.00194, "ID": 0.0019, "NY": 0.00152, "PA": 0.00128}, "entropy": 1.399}, "host_generic": {"value": "avian", "confidence": {"avian": 0.989, "poultry": 0.0112}, "entropy": 0.0616}}, "branch_attrs": {"mutations": {"nuc": ["C393T", "A615G"]}}, "children": [{"name": "A/green_winged_teal/Louisiana/Sg-00090/2007_d4e3d6d97c", "node_attrs": {"div": 0.0351, "num_date": {"value": 2007.714, "confidence": [2007.714, 2007.714], "inferred": false}, "country": {"value": "United States", "confidence": {"United States": 1.0}, "entropy": -1e-12}, "region": {"value": "North America", "confidence": {"North America": 1.0}, "entropy": -1e-12}, "isolate_hash": {"value": "d4e3d6d97c77dc0646855fe6e462576f"}, "segment_lineage": {"value": "Not assigned"}, "reason_for_submission": {"value": "surveillance"}, "tri_ambig_count": {"value": "Zero"}, "bi_ambig_count": {"value": "Zero"}, "isolate_submitter": {"value": "import"}, "state": {"value": "LA", "confidence": {"LA": 1.0}, "entropy": -1e-12}, "strain_name": {"value": "A/green winged teal/Louisiana/Sg-00090/2007"}, "host_generic": {"value": "avian", "confidence": {"avian": 1.0}, "entropy": -1e-12}, "N_count": {"value": "Zero"}, "ha_genetic_group": {"value": "UNRECOGNIZABLE"}, "data_source": {"value": "GISAID"}, "isl_subtype": {"value": "H1N1"}, "N_present": {"value": "Absent"}, "primary_identifier": {"value": "EPI_ISL_146043"}, "tn_93_dist_d11": {"value": 0.0586}, "ambig_present": {"value": "Absent"}, "genotype": {"value": "Not assigned"}, "host": {"value": "green-winged teal"}, "passage": {"value": "X"}}, "branch_attrs": {"mutations": {"nuc": ["C168T", "A249G", "G606A", "T616C", "T744C", "A897G", "C927T", "C1161T", "G1359T"]}}}, {"name": "NODE_0000229", "node_attrs": {"div": 0.0322, "num_date": {"value": 2007.528, "confidence": [2007.015, 2007.649]}, "country": {"value": "United States", "confidence": {"United States": 0.986, "Canada": 0.0139}, "entropy": 0.0732}, "region": {"value": "North America", "confidence": {"North America": 1.0}, "entropy": 2.52e-07}, "confidence": {"value": 98.2}, "state": {"value": "AB", "confidence": {"AB": 0.323, "LA": 0.0978, "DE": 0.0203, "CA": 0.0162, "": 0.0155, "TX": 0.0137, "MD": 0.0133, "MT": 0.0127, "OH": 0.0126, "IA": 0.0122, "SD": 0.012, "AK": 0.0119, "IL": 0.0116, "IN": 0.0111, "AR": 0.011, "GA": 0.011, "MO": 0.011, "MI": 0.0109, "OR": 0.0108, "MN": 0.0106, "NJ": 0.0105, "ND": 0.0105, "NM": 0.0104, "KY": 0.0104, "NE": 0.0104, "FL": 0.0103, "WI": 0.0103, "WA": 0.0103, "WV": 0.0103, "CO": 0.0103, "MS": 0.0102, "SK": 0.0102, "NV": 0.0101, "AL": 0.0101, "NS": 0.0101, "WY": 0.0101, "OK": 0.0101, "PE": 0.0101, "NH": 0.01, "SC": 0.01, "VA": 0.00995, "NC": 0.00991, "AZ": 0.00985, "KS": 0.00983, "QC": 0.00979, "CT": 0.00969, "MA": 0.00961, "BC": 0.00957, "VT": 0.00937, "ME": 0.00936, "ON": 0.0093, "UT": 0.00924, "TN": 0.00909, "ID": 0.00886, "NY": 0.00658, "PA": 0.00607}, "entropy": 3.208}, "host_generic": {"value": "avian", "confidence": {"avian": 0.998, "poultry": 0.00193}, "entropy": 0.014}}, "branch_attrs": {"mutations": {"nuc": ["T177C", "T415C", "T849C", "G1116A", "C1323T"]}}, "children": [{"name": "NODE_0000062", "node_attrs": {"div": 0.0322, "num_date": {"value": 2007.561, "confidence": [2007.369, 2007.654]}, "country": {"value": "United States", "confidence": {"United States": 0.998, "Canada": 0.0018}, "entropy": 0.0132}, "region": {"value": "North America", "confidence": {"North America": 1.0}, "entropy": 6.11e-08}, "state": {"value": "AB", "confidence": {"AB": 0.273, "LA": 0.0874, "DE": 0.0213, "CA": 0.0168, "": 0.0166, "TX": 0.0148, "MD": 0.0143, "MT": 0.0138, "OH": 0.0138, "IA": 0.0135, "AK": 0.0131, "SD": 0.0128, "IL": 0.0128, "IN": 0.0123, "AR": 0.0123, "MO": 0.0122, "GA": 0.0122, "MI": 0.0121, "OR": 0.0119, "MN": 0.0118, "ND": 0.0117, "NM": 0.0117, "KY": 0.0116, "NE": 0.0115, "FL": 0.0115, "NJ": 0.0115, "WI": 0.0115, "WV": 0.0115, "CO": 0.0114, "SK": 0.0114, "MS": 0.0114, "NV": 0.0114, "AL": 0.0113, "NS": 0.0113, "WY": 0.0113, "OK": 0.0113, "PE": 0.0113, "NH": 0.0112, "SC": 0.0112, "WA": 0.0112, "VA": 0.0111, "NC": 0.0111, "AZ": 0.011, "QC": 0.011, "KS": 0.011, "CT": 0.0108, "MA": 0.0107, "VT": 0.0105, "ME": 0.0105, "UT": 0.0103, "ON": 0.0103, "TN": 0.0102, "BC": 0.01, "ID": 0.00992, "NY": 0.0073, "PA": 0.00681}, "entropy": 3.395}, "host_generic": {"value": "avian", "confidence": {"avian": 0.999}, "entropy": 0.00437}}, "branch_attrs": {"mutations": {}}, "children": [{"name": "A/mallard/Washington/44338-009/2007_94702c5308", "node_attrs": {"div": 0.0322, "num_date": {"value": 2007.659, "confidence": [2007.659, 2007.659], "inferred": false}, "country": {"value": "United States", "confidence": {"United States": 1.0}, "entropy": -1e-12}, "region": {"value": "North America", "confidence": {"North America": 1.0}, "entropy": -1e-12}, "isolate_hash": {"value": "94702c5308d67f2938e9363109182293"}, "segment_lineage": {"value": "Not assigned"}, "reason_for_submission": {"value": "surveillance"}, "tri_ambig_count": {"value": "Zero"}, "bi_ambig_count": {"value": "Zero"}, "isolate_submitter": {"value": "import"}, "state": {"value": "AB", "confidence": {"AB": 0.231, "LA": 0.0783, "DE": 0.0219, "": 0.0174, "CA": 0.0171, "TX": 0.0157, "MD": 0.0151, "MT": 0.0148, "OH": 0.0148, "IA": 0.0145, "AK": 0.0141, "IL": 0.0138, "SD": 0.0135, "IN": 0.0134, "MO": 0.0133, "AR": 0.0133, "GA": 0.0132, "MI": 0.0132, "MN": 0.0129, "OR": 0.0129, "ND": 0.0128, "NM": 0.0128, "KY": 0.0127, "FL": 0.0126, "WV": 0.0126, "WI": 0.0126, "NE": 0.0125, "SK": 0.0125, "NV": 0.0124, "MS": 0.0124, "AL": 0.0124, "CO": 0.0124, "NS": 0.0124, "WY": 0.0123, "NJ": 0.0123, "OK": 0.0123, "PE": 0.0123, "NH": 0.0123, "SC": 0.0122, "VA": 0.0122, "NC": 0.0121, "AZ": 0.012, "QC": 0.012, "KS": 0.0119, "WA": 0.0119, "CT": 0.0118, "MA": 0.0117, "VT": 0.0115, "ME": 0.0115, "UT": 0.0113, "ON": 0.0112, "TN": 0.0111, "ID": 0.0108, "BC": 0.0103, "NY": 0.0079, "PA": 0.00744}, "entropy": 3.539}, "strain_name": {"value": "A/mallard/Washington/44338-009/2007"}, "host_generic": {"value": "avian", "confidence": {"avian": 1.0}, "entropy": -1e-12}, "N_count": {"value": "Zero"}, "ha_genetic_group": {"value": "UNRECOGNIZABLE"}, "data_source": {"value": "GISAID"}, "isl_subtype": {"value": "H6N1"}, "N_present": {"value": "Absent"}, "primary_identifier": {"value": "EPI_ISL_83514"}, "tn_93_dist_d11": {"value": 0.0571}, "ambig_present": {"value": "Absent"}, "genotype": {"value": "Not assigned"}, "host": {"value": "mallard"}, "passage": {"value": "E2"}}, "branch_attrs": {"mutations": {}}}, {"name": "NODE_0000052", "node_attrs": {"div": 0.0322, "num_date": {"value": 2007.659, "confidence": [2007.555, 2007.659]}, "country": {"value": "United States", "confidence": {"United States": 1.0}, "entropy": 0.00379}, "region": {"value": "North America", "confidence": {"North America": 1.0}, "entropy": 6.08e-08}, "state": {"value": "AB", "confidence": {"AB": 0.231, "LA": 0.0783, "DE": 0.0219, "": 0.0174, "CA": 0.0171, "TX": 0.0157, "MD": 0.0151, "MT": 0.0148, "OH": 0.0148, "IA": 0.0145, "AK": 0.0141, "IL": 0.0138, "SD": 0.0135, "IN": 0.0134, "MO": 0.0133, "AR": 0.0133, "GA": 0.0132, "MI": 0.0132, "MN": 0.0129, "OR": 0.0129, "ND": 0.0128, "NM": 0.0128, "KY": 0.0127, "FL": 0.0126, "WV": 0.0126, "WI": 0.0126, "NE": 0.0125, "SK": 0.0125, "NV": 0.0124, "MS": 0.0124, "AL": 0.0124, "CO": 0.0124, "NS": 0.0124, "WY": 0.0123, "NJ": 0.0123, "OK": 0.0123, "PE": 0.0123, "NH": 0.0123, "SC": 0.0122, "VA": 0.0122, "NC": 0.0121, "AZ": 0.012, "QC": 0.012, "KS": 0.0119, "WA": 0.0119, "CT": 0.0118, "MA": 0.0117, "VT": 0.0115, "ME": 0.0115, "UT": 0.0113, "ON": 0.0112, "TN": 0.0111, "ID": 0.0108, "BC": 0.0103, "NY": 0.0079, "PA": 0.00744}, "entropy": 3.539}, "host_generic": {"value": "avian", "confidence": {"avian": 1.0}, "entropy": 0.0034}}, "branch_attrs": {"mutations": {}}, "children": [{"name": "A/mallard/Washington/44338-045/2007_6789d13f5f", "node_attrs": {"div": 0.0322, "num_date": {"value": 2007.675, "confidence": [2007.675, 2007.675], "inferred": false}, "country": {"value": "United States", "confidence": {"United States": 1.0}, "entropy": -1e-12}, "region": {"value": "North America", "confidence": {"North America": 1.0}, "entropy": -1e-12}, "isolate_hash": {"value": "6789d13f5f0d684d0495b214607e4c8a"}, "segment_lineage": {"value": "Not assigned"}, "reason_for_submission": {"value": "surveillance"}, "tri_ambig_count": {"value": "Zero"}, "bi_ambig_count": {"value": "Zero"}, "isolate_submitter": {"value": "import"}, "state": {"value": "AB", "confidence": {"AB": 0.196, "LA": 0.0705, "DE": 0.0221, "": 0.0181, "CA": 0.0172, "TX": 0.0165, "MD": 0.0157, "MT": 0.0156, "OH": 0.0156, "IA": 0.0154, "AK": 0.0148, "IL": 0.0147, "IN": 0.0143, "MO": 0.0143, "AR": 0.0142, "GA": 0.0141, "MI": 0.0141, "SD": 0.014, "MN": 0.0139, "ND": 0.0137, "NM": 0.0137, "OR": 0.0136, "KY": 0.0136, "FL": 0.0135, "WV": 0.0135, "WI": 0.0135, "NE": 0.0134, "SK": 0.0134, "NV": 0.0133, "AL": 0.0133, "NS": 0.0133, "MS": 0.0133, "CO": 0.0132, "WY": 0.0132, "OK": 0.0132, "PE": 0.0132, "NH": 0.0132, "SC": 0.0131, "VA": 0.0131, "NC": 0.013, "NJ": 0.013, "AZ": 0.0129, "QC": 0.0129, "KS": 0.0127, "CT": 0.0127, "MA": 0.0126, "WA": 0.0125, "VT": 0.0123, "ME": 0.0123, "UT": 0.0121, "ON": 0.012, "TN": 0.0119, "ID": 0.0116, "BC": 0.0104, "NY": 0.00841, "PA": 0.00799}, "entropy": 3.651}, "strain_name": {"value": "A/mallard/Washington/44338-045/2007"}, "host_generic": {"value": "avian", "confidence": {"avian": 1.0}, "entropy": -1e-12}, "N_count": {"value": "Zero"}, "ha_genetic_group": {"value": "UNRECOGNIZABLE"}, "data_source": {"value": "GISAID"}, "isl_subtype": {"value": "H6N1"}, "N_present": {"value": "Absent"}, "primary_identifier": {"value": "EPI_ISL_83527"}, "tn_93_dist_d11": {"value": 0.0571}, "ambig_present": {"value": "Absent"}, "genotype": {"value": "Not assigned"}, "host": {"value": "mallard"}, "passage": {"value": "E2"}}, "branch_attrs": {"mutations": {}}}, {"name": "A/mallard/Washington/44338-019/2007_d1b49f5783", "node_attrs": {"div": 0.0322, "num_date": {"value": 2007.659, "confidence": [2007.659, 2007.659], "inferred": false}, "country": {"value": "United States", "confidence": {"United States": 1.0}, "entropy": -1e-12}, "region": {"value": "North America", "confidence": {"North America": 1.0}, "entropy": -1e-12}, "isolate_hash": {"value": "d1b49f5783cc7d460dc1206ec7e60a6e"}, "segment_lineage": {"value": "Not assigned"}, "reason_for_submission": {"value": "surveillance"}, "tri_ambig_count": {"value": "Zero"}, "bi_ambig_count": {"value": "Zero"}, "isolate_submitter": {"value": "import"}, "state": {"value": "AB", "confidence": {"AB": 0.196, "LA": 0.0705, "DE": 0.0221, "": 0.0181, "CA": 0.0172, "TX": 0.0165, "MD": 0.0157, "MT": 0.0156, "OH": 0.0156, "IA": 0.0154, "AK": 0.0148, "IL": 0.0147, "IN": 0.0143, "MO": 0.0143, "AR": 0.0142, "GA": 0.0141, "MI": 0.0141, "SD": 0.014, "MN": 0.0139, "ND": 0.0137, "NM": 0.0137, "OR": 0.0136, "KY": 0.0136, "FL": 0.0135, "WV": 0.0135, "WI": 0.0135, "NE": 0.0134, "SK": 0.0134, "NV": 0.0133, "AL": 0.0133, "NS": 0.0133, "MS": 0.0133, "CO": 0.0132, "WY": 0.0132, "OK": 0.0132, "PE": 0.0132, "NH": 0.0132, "SC": 0.0131, "VA": 0.0131, "NC": 0.013, "NJ": 0.013, "AZ": 0.0129, "QC": 0.0129, "KS": 0.0127, "CT": 0.0127, "MA": 0.0126, "WA": 0.0125, "VT": 0.0123, "ME": 0.0123, "UT": 0.0121, "ON": 0.012, "TN": 0.0119, "ID": 0.0116, "BC": 0.0104, "NY": 0.00841, "PA": 0.00799}, "entropy": 3.651}, "strain_name": {"value": "A/mallard/Washington/44338-019/2007"}, "host_generic": {"value": "avian", "confidence": {"avian": 1.0}, "entropy": -1e-12}, "N_count": {"value": "Zero"}, "ha_genetic_group": {"value": "UNRECOGNIZABLE"}, "data_source": {"value": "GISAID"}, "isl_subtype": {"value": "H6N1"}, "N_present": {"value": "Absent"}, "primary_identifier": {"value": "EPI_ISL_83522"}, "tn_93_dist_d11": {"value": 0.0571}, "ambig_present": {"value": "Absent"}, "genotype": {"value": "Not assigned"}, "host": {"value": "mallard"}, "passage": {"value": "E2"}}, "branch_attrs": {"mutations": {}}}]}]}, {"name": "NODE_0000065", "node_attrs": {"div": 0.0322, "num_date": {"value": 2007.529, "confidence": [2007.23, 2007.653]}, "country": {"value": "United States", "confidence": {"United States": 0.998, "Canada": 0.00203}, "entropy": 0.0146}, "region": {"value": "North America", "confidence": {"North America": 1.0}, "entropy": 6.13e-08}, "state": {"value": "AB", "confidence": {"AB": 0.273, "LA": 0.0874, "DE": 0.0213, "CA": 0.0168, "": 0.0166, "TX": 0.0148, "MD": 0.0143, "MT": 0.0138, "OH": 0.0138, "IA": 0.0135, "AK": 0.0131, "SD": 0.0128, "IL": 0.0128, "IN": 0.0123, "AR": 0.0123, "MO": 0.0122, "GA": 0.0122, "MI": 0.0121, "OR": 0.0119, "MN": 0.0118, "ND": 0.0117, "NM": 0.0117, "KY": 0.0116, "NE": 0.0115, "FL": 0.0115, "NJ": 0.0115, "WI": 0.0115, "WV": 0.0115, "CO": 0.0114, "SK": 0.0114, "MS": 0.0114, "NV": 0.0114, "AL": 0.0113, "NS": 0.0113, "WY": 0.0113, "OK": 0.0113, "PE": 0.0113, "NH": 0.0112, "SC": 0.0112, "WA": 0.0112, "VA": 0.0111, "NC": 0.0111, "AZ": 0.011, "QC": 0.011, "KS": 0.011, "CT": 0.0108, "MA": 0.0107, "VT": 0.0105, "ME": 0.0105, "UT": 0.0103, "ON": 0.0103, "TN": 0.0102, "BC": 0.01, "ID": 0.00992, "NY": 0.0073, "PA": 0.00681}, "entropy": 3.395}, "host_generic": {"value": "avian", "confidence": {"avian": 0.999}, "entropy": 0.00477}}, "branch_attrs": {"mutations": {}}, "children": [{"name": "NODE_0000041", "node_attrs": {"div": 0.0322, "num_date": {"value": 2007.659, "confidence": [2007.495, 2007.659]}, "country": {"value": "United States", "confidence": {"United States": 0.999, "Canada": 0.00104}, "entropy": 0.00817}, "region": {"value": "North America", "confidence": {"North America": 1.0}, "entropy": 1.53e-07}, "state": {"value": "AB", "confidence": {"AB": 0.231, "LA": 0.0783, "DE": 0.0219, "": 0.0174, "CA": 0.0171, "TX": 0.0157, "MD": 0.0151, "MT": 0.0148, "OH": 0.0148, "IA": 0.0145, "AK": 0.0141, "IL": 0.0138, "SD": 0.0135, "IN": 0.0134, "MO": 0.0133, "AR": 0.0133, "GA": 0.0132, "MI": 0.0132, "MN": 0.0129, "OR": 0.0129, "ND": 0.0128, "NM": 0.0128, "KY": 0.0127, "FL": 0.0126, "WV": 0.0126, "WI": 0.0126, "NE": 0.0125, "SK": 0.0125, "NV": 0.0124, "MS": 0.0124, "AL": 0.0124, "CO": 0.0124, "NS": 0.0124, "WY": 0.0123, "NJ": 0.0123, "OK": 0.0123, "PE": 0.0123, "NH": 0.0123, "SC": 0.0122, "VA": 0.0122, "NC": 0.0121, "AZ": 0.012, "QC": 0.012, "KS": 0.0119, "WA": 0.0119, "CT": 0.0118, "MA": 0.0117, "VT": 0.0115, "ME": 0.0115, "UT": 0.0113, "ON": 0.0112, "TN": 0.0111, "ID": 0.0108, "BC": 0.0103, "NY": 0.0079, "PA": 0.00744}, "entropy": 3.539}, "host_generic": {"value": "avian", "confidence": {"avian": 0.999}, "entropy": 0.00788}}, "branch_attrs": {"mutations": {}}, "children": [{"name": "A/mallard/California/8212/2008_43432f4c45", "node_attrs": {"div": 0.0343, "num_date": {"value": 2008.796, "confidence": [2008.796, 2008.796], "inferred": false}, "country": {"value": "United States", "confidence": {"United States": 1.0}, "entropy": -1e-12}, "region": {"value": "North America", "confidence": {"North America": 1.0}, "entropy": -1e-12}, "isolate_hash": {"value": "43432f4c45f4b79e8328b5473b3b9e2b"}, "segment_lineage": {"value": "Not assigned"}, "reason_for_submission": {"value": "surveillance"}, "tri_ambig_count": {"value": "Zero"}, "bi_ambig_count": {"value": "Zero"}, "isolate_submitter": {"value": "import"}, "state": {"value": "AB", "confidence": {"AB": 0.151, "LA": 0.0599, "DE": 0.022, "": 0.0188, "TX": 0.0173, "CA": 0.017, "OH": 0.0167, "MT": 0.0166, "IA": 0.0165, "MD": 0.0164, "AK": 0.0158, "IL": 0.0158, "MO": 0.0156, "IN": 0.0155, "AR": 0.0154, "GA": 0.0154, "MI": 0.0153, "MN": 0.0151, "ND": 0.015, "NM": 0.015, "KY": 0.0148, "FL": 0.0148, "WV": 0.0148, "WI": 0.0147, "SK": 0.0146, "OR": 0.0146, "SD": 0.0146, "NV": 0.0146, "AL": 0.0145, "NE": 0.0145, "NS": 0.0145, "MS": 0.0145, "WY": 0.0145, "OK": 0.0144, "PE": 0.0144, "NH": 0.0144, "CO": 0.0143, "SC": 0.0143, "VA": 0.0143, "NC": 0.0142, "AZ": 0.0141, "QC": 0.0141, "CT": 0.0139, "KS": 0.0138, "MA": 0.0138, "NJ": 0.0137, "VT": 0.0135, "ME": 0.0134, "UT": 0.0133, "WA": 0.0132, "TN": 0.013, "ON": 0.013, "ID": 0.0127, "BC": 0.0105, "NY": 0.00908, "PA": 0.00874}, "entropy": 3.782}, "strain_name": {"value": "A/mallard/California/8212/2008"}, "host_generic": {"value": "avian", "confidence": {"avian": 1.0}, "entropy": -1e-12}, "N_count": {"value": "Zero"}, "ha_genetic_group": {"value": "UNRECOGNIZABLE"}, "data_source": {"value": "GISAID"}, "isl_subtype": {"value": "H6N1"}, "N_present": {"value": "Absent"}, "primary_identifier": {"value": "EPI_ISL_94232"}, "tn_93_dist_d11": {"value": 0.0579}, "ambig_present": {"value": "Absent"}, "genotype": {"value": "Not assigned"}, "host": {"value": "mallard"}, "passage": {"value": "X"}}, "branch_attrs": {"mutations": {"nuc": ["A873G", "T921C", "T1008C"]}}}, {"name": "A/mallard/Washington/44338-029/2007_f9688adf93", "node_attrs": {"div": 0.0322, "num_date": {"value": 2007.659, "confidence": [2007.659, 2007.659], "inferred": false}, "country": {"value": "United States", "confidence": {"United States": 1.0}, "entropy": -1e-12}, "region": {"value": "North America", "confidence": {"North America": 1.0}, "entropy": -1e-12}, "isolate_hash": {"value": "f9688adf933a137e2960606490becb9a"}, "segment_lineage": {"value": "Not assigned"}, "reason_for_submission": {"value": "surveillance"}, "tri_ambig_count": {"value": "Zero"}, "bi_ambig_count": {"value": "Zero"}, "isolate_submitter": {"value": "import"}, "state": {"value": "AB", "confidence": {"AB": 0.196, "LA": 0.0705, "DE": 0.0221, "": 0.0181, "CA": 0.0172, "TX": 0.0165, "MD": 0.0157, "MT": 0.0156, "OH": 0.0156, "IA": 0.0154, "AK": 0.0148, "IL": 0.0147, "IN": 0.0143, "MO": 0.0143, "AR": 0.0142, "GA": 0.0141, "MI": 0.0141, "SD": 0.014, "MN": 0.0139, "ND": 0.0137, "NM": 0.0137, "OR": 0.0136, "KY": 0.0136, "FL": 0.0135, "WV": 0.0135, "WI": 0.0135, "NE": 0.0134, "SK": 0.0134, "NV": 0.0133, "AL": 0.0133, "NS": 0.0133, "MS": 0.0133, "CO": 0.0132, "WY": 0.0132, "OK": 0.0132, "PE": 0.0132, "NH": 0.0132, "SC": 0.0131, "VA": 0.0131, "NC": 0.013, "NJ": 0.013, "AZ": 0.0129, "QC": 0.0129, "KS": 0.0127, "CT": 0.0127, "MA": 0.0126, "WA": 0.0125, "VT": 0.0123, "ME": 0.0123, "UT": 0.0121, "ON": 0.012, "TN": 0.0119, "ID": 0.0116, "BC": 0.0104, "NY": 0.00841, "PA": 0.00799}, "entropy": 3.651}, "strain_name": {"value": "A/mallard/Washington/44338-029/2007"}, "host_generic": {"value": "avian", "confidence": {"avian": 1.0}, "entropy": -1e-12}, "N_count": {"value": "Zero"}, "ha_genetic_group": {"value": "UNRECOGNIZABLE"}, "data_source": {"value": "GISAID"}, "isl_subtype": {"value": "H6N1"}, "N_present": {"value": "Absent"}, "primary_identifier": {"value": "EPI_ISL_83523"}, "tn_93_dist_d11": {"value": 0.0571}, "ambig_present": {"value": "Absent"}, "genotype": {"value": "Not assigned"}, "host": {"value": "mallard"}, "passage": {"value": "E2"}}, "branch_attrs": {"mutations": {}}}]}, {"name": "NODE_0000234", "node_attrs": {"div": 0.0329, "num_date": {"value": 2007.649, "confidence": [2007.538, 2007.668]}, "country": {"value": "United States", "confidence": {"United States": 1.0}, "entropy": 0.000104}, "region": {"value": "North America", "confidence": {"North America": 1.0}, "entropy": -8.47e-13}, "confidence": {"value": 82.6}, "state": {"value": "AB", "confidence": {"AB": 0.231, "LA": 0.0783, "DE": 0.0219, "": 0.0174, "CA": 0.0171, "TX": 0.0157, "MD": 0.0151, "MT": 0.0148, "OH": 0.0148, "IA": 0.0145, "AK": 0.0141, "IL": 0.0138, "SD": 0.0135, "IN": 0.0134, "MO": 0.0133, "AR": 0.0133, "GA": 0.0132, "MI": 0.0132, "MN": 0.0129, "OR": 0.0129, "ND": 0.0128, "NM": 0.0128, "KY": 0.0127, "FL": 0.0126, "WV": 0.0126, "WI": 0.0126, "NE": 0.0125, "SK": 0.0125, "NV": 0.0124, "MS": 0.0124, "AL": 0.0124, "CO": 0.0124, "NS": 0.0124, "WY": 0.0123, "NJ": 0.0123, "OK": 0.0123, "PE": 0.0123, "NH": 0.0123, "SC": 0.0122, "VA": 0.0122, "NC": 0.0121, "AZ": 0.012, "QC": 0.012, "KS": 0.0119, "WA": 0.0119, "CT": 0.0118, "MA": 0.0117, "VT": 0.0115, "ME": 0.0115, "UT": 0.0113, "ON": 0.0112, "TN": 0.0111, "ID": 0.0108, "BC": 0.0103, "NY": 0.0079, "PA": 0.00744}, "entropy": 3.539}, "host_generic": {"value": "avian", "confidence": {"avian": 1.0}, "entropy": 2.98e-05}}, "branch_attrs": {"mutations": {"nuc": ["T508C"], "NA": ["Y170H"]}, "labels": {"aa": "NA: Y170H"}}, "children": [{"name": "A/mallard/Washington/44338-049/2007_4bf99154f7", "node_attrs": {"div": 0.0329, "num_date": {"value": 2007.675, "confidence": [2007.675, 2007.675], "inferred": false}, "country": {"value": "United States", "confidence": {"United States": 1.0}, "entropy": -1e-12}, "region": {"value": "North America", "confidence": {"North America": 1.0}, "entropy": -1e-12}, "isolate_hash": {"value": "4bf99154f738134be7a43f8e79b84d71"}, "segment_lineage": {"value": "Not assigned"}, "reason_for_submission": {"value": "surveillance"}, "tri_ambig_count": {"value": "Zero"}, "bi_ambig_count": {"value": "Zero"}, "isolate_submitter": {"value": "import"}, "state": {"value": "AB", "confidence": {"AB": 0.196, "LA": 0.0705, "DE": 0.0221, "": 0.0181, "CA": 0.0172, "TX": 0.0165, "MD": 0.0157, "MT": 0.0156, "OH": 0.0156, "IA": 0.0154, "AK": 0.0148, "IL": 0.0147, "IN": 0.0143, "MO": 0.0143, "AR": 0.0142, "GA": 0.0141, "MI": 0.0141, "SD": 0.014, "MN": 0.0139, "ND": 0.0137, "NM": 0.0137, "OR": 0.0136, "KY": 0.0136, "FL": 0.0135, "WV": 0.0135, "WI": 0.0135, "NE": 0.0134, "SK": 0.0134, "NV": 0.0133, "AL": 0.0133, "NS": 0.0133, "MS": 0.0133, "CO": 0.0132, "WY": 0.0132, "OK": 0.0132, "PE": 0.0132, "NH": 0.0132, "SC": 0.0131, "VA": 0.0131, "NC": 0.013, "NJ": 0.013, "AZ": 0.0129, "QC": 0.0129, "KS": 0.0127, "CT": 0.0127, "MA": 0.0126, "WA": 0.0125, "VT": 0.0123, "ME": 0.0123, "UT": 0.0121, "ON": 0.012, "TN": 0.0119, "ID": 0.0116, "BC": 0.0104, "NY": 0.00841, "PA": 0.00799}, "entropy": 3.651}, "strain_name": {"value": "A/mallard/Washington/44338-049/2007"}, "host_generic": {"value": "avian", "confidence": {"avian": 1.0}, "entropy": -1e-12}, "N_count": {"value": "Zero"}, "ha_genetic_group": {"value": "UNRECOGNIZABLE"}, "data_source": {"value": "GISAID"}, "isl_subtype": {"value": "H6N1"}, "N_present": {"value": "Absent"}, "primary_identifier": {"value": "EPI_ISL_83529"}, "tn_93_dist_d11": {"value": 0.0579}, "ambig_present": {"value": "Absent"}, "genotype": {"value": "Not assigned"}, "host": {"value": "mallard"}, "passage": {"value": "E2"}}, "branch_attrs": {"mutations": {}}}, {"name": "A/mallard/Washington/44338-047/2007_f5e11f89b2", "node_attrs": {"div": 0.0329, "num_date": {"value": 2007.675, "confidence": [2007.675, 2007.675], "inferred": false}, "country": {"value": "United States", "confidence": {"United States": 1.0}, "entropy": -1e-12}, "region": {"value": "North America", "confidence": {"North America": 1.0}, "entropy": -1e-12}, "isolate_hash": {"value": "f5e11f89b221cbd73acc332440348a55"}, "segment_lineage": {"value": "Not assigned"}, "reason_for_submission": {"value": "surveillance"}, "tri_ambig_count": {"value": "Zero"}, "bi_ambig_count": {"value": "Zero"}, "isolate_submitter": {"value": "import"}, "state": {"value": "AB", "confidence": {"AB": 0.196, "LA": 0.0705, "DE": 0.0221, "": 0.0181, "CA": 0.0172, "TX": 0.0165, "MD": 0.0157, "MT": 0.0156, "OH": 0.0156, "IA": 0.0154, "AK": 0.0148, "IL": 0.0147, "IN": 0.0143, "MO": 0.0143, "AR": 0.0142, "GA": 0.0141, "MI": 0.0141, "SD": 0.014, "MN": 0.0139, "ND": 0.0137, "NM": 0.0137, "OR": 0.0136, "KY": 0.0136, "FL": 0.0135, "WV": 0.0135, "WI": 0.0135, "NE": 0.0134, "SK": 0.0134, "NV": 0.0133, "AL": 0.0133, "NS": 0.0133, "MS": 0.0133, "CO": 0.0132, "WY": 0.0132, "OK": 0.0132, "PE": 0.0132, "NH": 0.0132, "SC": 0.0131, "VA": 0.0131, "NC": 0.013, "NJ": 0.013, "AZ": 0.0129, "QC": 0.0129, "KS": 0.0127, "CT": 0.0127, "MA": 0.0126, "WA": 0.0125, "VT": 0.0123, "ME": 0.0123, "UT": 0.0121, "ON": 0.012, "TN": 0.0119, "ID": 0.0116, "BC": 0.0104, "NY": 0.00841, "PA": 0.00799}, "entropy": 3.651}, "strain_name": {"value": "A/mallard/Washington/44338-047/2007"}, "host_generic": {"value": "avian", "confidence": {"avian": 1.0}, "entropy": -1e-12}, "N_count": {"value": "Zero"}, "ha_genetic_group": {"value": "UNRECOGNIZABLE"}, "data_source": {"value": "GISAID"}, "isl_subtype": {"value": "H6N1"}, "N_present": {"value": "Absent"}, "primary_identifier": {"value": "EPI_ISL_83528"}, "tn_93_dist_d11": {"value": 0.0579}, "ambig_present": {"value": "Absent"}, "genotype": {"value": "Not assigned"}, "host": {"value": "mallard"}, "passage": {"value": "E2"}}, "branch_attrs": {"mutations": {}}}, {"name": "A/mallard/Washington/44338-037/2007_c35eeab615", "node_attrs": {"div": 0.0329, "num_date": {"value": 2007.675, "confidence": [2007.675, 2007.675], "inferred": false}, "country": {"value": "United States", "confidence": {"United States": 1.0}, "entropy": -1e-12}, "region": {"value": "North America", "confidence": {"North America": 1.0}, "entropy": -1e-12}, "isolate_hash": {"value": "c35eeab615484904325137fe8cbaa380"}, "segment_lineage": {"value": "Not assigned"}, "reason_for_submission": {"value": "surveillance"}, "tri_ambig_count": {"value": "Zero"}, "bi_ambig_count": {"value": "Zero"}, "isolate_submitter": {"value": "import"}, "state": {"value": "AB", "confidence": {"AB": 0.196, "LA": 0.0705, "DE": 0.0221, "": 0.0181, "CA": 0.0172, "TX": 0.0165, "MD": 0.0157, "MT": 0.0156, "OH": 0.0156, "IA": 0.0154, "AK": 0.0148, "IL": 0.0147, "IN": 0.0143, "MO": 0.0143, "AR": 0.0142, "GA": 0.0141, "MI": 0.0141, "SD": 0.014, "MN": 0.0139, "ND": 0.0137, "NM": 0.0137, "OR": 0.0136, "KY": 0.0136, "FL": 0.0135, "WV": 0.0135, "WI": 0.0135, "NE": 0.0134, "SK": 0.0134, "NV": 0.0133, "AL": 0.0133, "NS": 0.0133, "MS": 0.0133, "CO": 0.0132, "WY": 0.0132, "OK": 0.0132, "PE": 0.0132, "NH": 0.0132, "SC": 0.0131, "VA": 0.0131, "NC": 0.013, "NJ": 0.013, "AZ": 0.0129, "QC": 0.0129, "KS": 0.0127, "CT": 0.0127, "MA": 0.0126, "WA": 0.0125, "VT": 0.0123, "ME": 0.0123, "UT": 0.0121, "ON": 0.012, "TN": 0.0119, "ID": 0.0116, "BC": 0.0104, "NY": 0.00841, "PA": 0.00799}, "entropy": 3.651}, "strain_name": {"value": "A/mallard/Washington/44338-037/2007"}, "host_generic": {"value": "avian", "confidence": {"avian": 1.0}, "entropy": -1e-12}, "N_count": {"value": "Zero"}, "ha_genetic_group": {"value": "UNRECOGNIZABLE"}, "data_source": {"value": "GISAID"}, "isl_subtype": {"value": "H6N1"}, "N_present": {"value": "Absent"}, "primary_identifier": {"value": "EPI_ISL_83525"}, "tn_93_dist_d11": {"value": 0.0579}, "ambig_present": {"value": "Absent"}, "genotype": {"value": "Not assigned"}, "host": {"value": "mallard"}, "passage": {"value": "E3"}}, "branch_attrs": {"mutations": {}}}, {"name": "NODE_0000235", "node_attrs": {"div": 0.0336, "num_date": {"value": 2007.675, "confidence": [2007.631, 2007.675]}, "country": {"value": "United States", "confidence": {"United States": 1.0}, "entropy": 0.00236}, "region": {"value": "North America", "confidence": {"North America": 1.0}, "entropy": 6.07e-08}, "confidence": {"value": 0}, "state": {"value": "AB", "confidence": {"AB": 0.196, "LA": 0.0705, "DE": 0.0221, "": 0.0181, "CA": 0.0172, "TX": 0.0165, "MD": 0.0157, "MT": 0.0156, "OH": 0.0156, "IA": 0.0154, "AK": 0.0148, "IL": 0.0147, "IN": 0.0143, "MO": 0.0143, "AR": 0.0142, "GA": 0.0141, "MI": 0.0141, "SD": 0.014, "MN": 0.0139, "ND": 0.0137, "NM": 0.0137, "OR": 0.0136, "KY": 0.0136, "FL": 0.0135, "WV": 0.0135, "WI": 0.0135, "NE": 0.0134, "SK": 0.0134, "NV": 0.0133, "AL": 0.0133, "NS": 0.0133, "MS": 0.0133, "CO": 0.0132, "WY": 0.0132, "OK": 0.0132, "PE": 0.0132, "NH": 0.0132, "SC": 0.0131, "VA": 0.0131, "NC": 0.013, "NJ": 0.013, "AZ": 0.0129, "QC": 0.0129, "KS": 0.0127, "CT": 0.0127, "MA": 0.0126, "WA": 0.0125, "VT": 0.0123, "ME": 0.0123, "UT": 0.0121, "ON": 0.012, "TN": 0.0119, "ID": 0.0116, "BC": 0.0104, "NY": 0.00841, "PA": 0.00799}, "entropy": 3.651}, "host_generic": {"value": "avian", "confidence": {"avian": 1.0}, "entropy": 0.00313}}, "branch_attrs": {"mutations": {"nuc": ["A222G"]}}, "children": [{"name": "A/mallard/Washington/44338-039/2007_d9b4014af0", "node_attrs": {"div": 0.0336, "num_date": {"value": 2007.675, "confidence": [2007.675, 2007.675], "inferred": false}, "country": {"value": "United States", "confidence": {"United States": 1.0}, "entropy": -1e-12}, "region": {"value": "North America", "confidence": {"North America": 1.0}, "entropy": -1e-12}, "isolate_hash": {"value": "d9b4014af0de34a92e40424bb00de5f8"}, "segment_lineage": {"value": "Not assigned"}, "reason_for_submission": {"value": "surveillance"}, "tri_ambig_count": {"value": "Zero"}, "bi_ambig_count": {"value": "Zero"}, "isolate_submitter": {"value": "import"}, "state": {"value": "AB", "confidence": {"AB": 0.167, "LA": 0.0637, "DE": 0.0221, "": 0.0185, "CA": 0.0171, "TX": 0.017, "OH": 0.0163, "MT": 0.0163, "MD": 0.0162, "IA": 0.0161, "AK": 0.0155, "IL": 0.0154, "MO": 0.0151, "IN": 0.0151, "AR": 0.015, "GA": 0.0149, "MI": 0.0149, "MN": 0.0147, "ND": 0.0145, "NM": 0.0145, "SD": 0.0144, "KY": 0.0144, "FL": 0.0143, "WV": 0.0143, "WI": 0.0143, "OR": 0.0143, "SK": 0.0142, "NE": 0.0141, "NV": 0.0141, "AL": 0.0141, "NS": 0.0141, "MS": 0.014, "WY": 0.014, "OK": 0.014, "PE": 0.014, "NH": 0.014, "CO": 0.0139, "SC": 0.0139, "VA": 0.0138, "NC": 0.0138, "AZ": 0.0137, "QC": 0.0136, "CT": 0.0135, "NJ": 0.0135, "KS": 0.0134, "MA": 0.0133, "VT": 0.013, "ME": 0.013, "WA": 0.0129, "UT": 0.0129, "TN": 0.0126, "ON": 0.0126, "ID": 0.0123, "BC": 0.0105, "NY": 0.00884, "PA": 0.00847}, "entropy": 3.738}, "strain_name": {"value": "A/mallard/Washington/44338-039/2007"}, "host_generic": {"value": "avian", "confidence": {"avian": 1.0}, "entropy": -1e-12}, "N_count": {"value": "Zero"}, "ha_genetic_group": {"value": "UNRECOGNIZABLE"}, "data_source": {"value": "GISAID"}, "isl_subtype": {"value": "H6N1"}, "N_present": {"value": "Absent"}, "primary_identifier": {"value": "EPI_ISL_83526"}, "tn_93_dist_d11": {"value": 0.0587}, "ambig_present": {"value": "Absent"}, "genotype": {"value": "Not assigned"}, "host": {"value": "mallard"}, "passage": {"value": "E2"}}, "branch_attrs": {"mutations": {}}}, {"name": "A/mallard/Washington/44338-034/2007_5dd2ba2d6f", "node_attrs": {"div": 0.0336, "num_date": {"value": 2007.675, "confidence": [2007.675, 2007.675], "inferred": false}, "country": {"value": "United States", "confidence": {"United States": 1.0}, "entropy": -1e-12}, "region": {"value": "North America", "confidence": {"North America": 1.0}, "entropy": -1e-12}, "isolate_hash": {"value": "5dd2ba2d6f5a117477550770cb7182c4"}, "segment_lineage": {"value": "Not assigned"}, "reason_for_submission": {"value": "surveillance"}, "tri_ambig_count": {"value": "Zero"}, "bi_ambig_count": {"value": "Zero"}, "isolate_submitter": {"value": "import"}, "state": {"value": "AB", "confidence": {"AB": 0.167, "LA": 0.0637, "DE": 0.0221, "": 0.0185, "CA": 0.0171, "TX": 0.017, "OH": 0.0163, "MT": 0.0163, "MD": 0.0162, "IA": 0.0161, "AK": 0.0155, "IL": 0.0154, "MO": 0.0151, "IN": 0.0151, "AR": 0.015, "GA": 0.0149, "MI": 0.0149, "MN": 0.0147, "ND": 0.0145, "NM": 0.0145, "SD": 0.0144, "KY": 0.0144, "FL": 0.0143, "WV": 0.0143, "WI": 0.0143, "OR": 0.0143, "SK": 0.0142, "NE": 0.0141, "NV": 0.0141, "AL": 0.0141, "NS": 0.0141, "MS": 0.014, "WY": 0.014, "OK": 0.014, "PE": 0.014, "NH": 0.014, "CO": 0.0139, "SC": 0.0139, "VA": 0.0138, "NC": 0.0138, "AZ": 0.0137, "QC": 0.0136, "CT": 0.0135, "NJ": 0.0135, "KS": 0.0134, "MA": 0.0133, "VT": 0.013, "ME": 0.013, "WA": 0.0129, "UT": 0.0129, "TN": 0.0126, "ON": 0.0126, "ID": 0.0123, "BC": 0.0105, "NY": 0.00884, "PA": 0.00847}, "entropy": 3.738}, "strain_name": {"value": "A/mallard/Washington/44338-034/2007"}, "host_generic": {"value": "avian", "confidence": {"avian": 1.0}, "entropy": -1e-12}, "N_count": {"value": "Zero"}, "ha_genetic_group": {"value": "UNRECOGNIZABLE"}, "data_source": {"value": "GISAID"}, "isl_subtype": {"value": "H6N1"}, "N_present": {"value": "Absent"}, "primary_identifier": {"value": "EPI_ISL_83524"}, "tn_93_dist_d11": {"value": 0.0587}, "ambig_present": {"value": "Absent"}, "genotype": {"value": "Not assigned"}, "host": {"value": "mallard"}, "passage": {"value": "E2"}}, "branch_attrs": {"mutations": {}}}]}]}]}]}]}]}]}]}, {"name": "NODE_0000238", "node_attrs": {"div": 0.0201, "num_date": {"value": 2003.381, "confidence": [2002.148, 2004.601]}, "country": {"value": "Canada", "confidence": {"Canada": 0.984, "United States": 0.0155}, "entropy": 0.08}, "region": {"value": "North America", "confidence": {"North America": 1.0}, "entropy": 7.98e-07}, "confidence": {"value": 89.6}, "state": {"value": "AB", "confidence": {"AB": 0.995, "MD": 0.0021, "CA": 0.00118}, "entropy": 0.0424}, "host_generic": {"value": "avian", "confidence": {"avian": 0.988, "poultry": 0.0124}, "entropy": 0.0669}}, "branch_attrs": {"mutations": {"nuc": ["A230G", "T276C", "C591T", "C1350T"], "NA": ["E77G"]}, "labels": {"aa": "NA: E77G"}}, "children": [{"name": "NODE_0000239", "node_attrs": {"div": 0.0236, "num_date": {"value": 2005.467, "confidence": [2004.727, 2005.714]}, "country": {"value": "Canada", "confidence": {"Canada": 0.929, "United States": 0.0712}, "entropy": 0.257}, "region": {"value": "North America", "confidence": {"North America": 1.0}, "entropy": 4.99e-07}, "confidence": {"value": 95.5}, "state": {"value": "MD", "confidence": {"MD": 0.645, "AB": 0.201, "CA": 0.00943, "DE": 0.0063, "OH": 0.00452, "PA": 0.00396, "": 0.00374, "NJ": 0.00341, "TX": 0.00338, "ME": 0.00329, "WI": 0.00327, "LA": 0.00323, "IA": 0.00302, "AK": 0.003, "MT": 0.00295, "IL": 0.0029, "MN": 0.00275, "IN": 0.0027, "OR": 0.00266, "MO": 0.00264, "ON": 0.0026, "MI": 0.00253, "SD": 0.00252, "ND": 0.00249, "NM": 0.00249, "AR": 0.00248, "KY": 0.00247, "GA": 0.00247, "WV": 0.00246, "BC": 0.00246, "FL": 0.00245, "MS": 0.00245, "NY": 0.00243, "SK": 0.00242, "NV": 0.00242, "NS": 0.00241, "AL": 0.00241, "OK": 0.0024, "VA": 0.0024, "PE": 0.0024, "WY": 0.0024, "NH": 0.00239, "SC": 0.00238, "VT": 0.00237, "NC": 0.00236, "AZ": 0.00234, "NE": 0.00234, "QC": 0.00233, "MA": 0.00231, "CT": 0.00231, "WA": 0.0023, "CO": 0.00229, "KS": 0.00224, "UT": 0.00218, "TN": 0.00215, "ID": 0.00211}, "entropy": 1.495}, "host_generic": {"value": "avian", "confidence": {"avian": 0.981, "poultry": 0.0143, "environment": 0.00432}, "entropy": 0.104}}, "branch_attrs": {"mutations": {"nuc": ["T309C", "C312T", "A661G", "T765C", "C858T"], "NA": ["N221D"]}, "labels": {"aa": "NA: N221D"}}, "children": [{"name": "A/mallard/Ontario/15741/2005_1090594d43", "node_attrs": {"div": 0.0236, "num_date": {"value": 2005.714, "confidence": [2005.714, 2005.714], "inferred": false}, "country": {"value": "Canada", "confidence": {"Canada": 1.0}, "entropy": -1e-12}, "region": {"value": "North America", "confidence": {"North America": 1.0}, "entropy": -1e-12}, "isolate_hash": {"value": "1090594d43b0da286fe0a7e3d142e816"}, "segment_lineage": {"value": "Not assigned"}, "reason_for_submission": {"value": "surveillance"}, "tri_ambig_count": {"value": "Zero"}, "bi_ambig_count": {"value": "Zero"}, "isolate_submitter": {"value": "import"}, "state": {"value": "MD", "confidence": {"MD": 0.553, "AB": 0.172, "CA": 0.0119, "DE": 0.00882, "OH": 0.00748, "PA": 0.00671, "": 0.00612, "ME": 0.00603, "WI": 0.00602, "TX": 0.00574, "LA": 0.00567, "NJ": 0.00563, "IA": 0.00544, "MT": 0.00527, "IL": 0.00526, "AK": 0.00525, "MN": 0.00519, "MO": 0.00505, "IN": 0.00504, "ON": 0.00486, "MI": 0.00486, "ND": 0.00483, "NM": 0.00482, "AR": 0.00478, "GA": 0.00478, "WV": 0.00477, "KY": 0.00477, "OR": 0.00476, "FL": 0.00476, "SK": 0.0047, "NS": 0.00469, "NV": 0.00469, "AL": 0.00468, "MS": 0.00468, "PE": 0.00465, "VA": 0.00465, "WY": 0.00465, "OK": 0.00464, "NH": 0.00464, "SC": 0.00461, "NC": 0.00458, "VT": 0.00457, "AZ": 0.00454, "NE": 0.00453, "QC": 0.00452, "CT": 0.00449, "MA": 0.00446, "CO": 0.00443, "SD": 0.00441, "KS": 0.00432, "UT": 0.00423, "NY": 0.00422, "TN": 0.00416, "WA": 0.00406, "ID": 0.00406, "BC": 0.00379}, "entropy": 2.076}, "strain_name": {"value": "A/mallard/Ontario/15741/2005"}, "host_generic": {"value": "avian", "confidence": {"avian": 1.0}, "entropy": -1e-12}, "N_count": {"value": "Zero"}, "ha_genetic_group": {"value": "UNRECOGNIZABLE"}, "data_source": {"value": "GISAID"}, "isl_subtype": {"value": "H5N1"}, "N_present": {"value": "Absent"}, "primary_identifier": {"value": "EPI_ISL_94053"}, "tn_93_dist_d11": {"value": 0.0499}, "ambig_present": {"value": "Absent"}, "genotype": {"value": "Not assigned"}, "host": {"value": "mallard"}, "passage": {"value": "E1"}}, "branch_attrs": {"mutations": {}}}, {"name": "NODE_0000240", "node_attrs": {"div": 0.0286, "num_date": {"value": 2006.284, "confidence": [2006.163, 2006.559]}, "country": {"value": "United States", "confidence": {"United States": 1.0}, "entropy": 0.00113}, "region": {"value": "North America", "confidence": {"North America": 1.0}, "entropy": -1e-12}, "confidence": {"value": 99.8}, "state": {"value": "MD", "confidence": {"MD": 1.0}, "entropy": 3.6e-07}, "host_generic": {"value": "environment", "confidence": {"environment": 1.0}, "entropy": 3.21e-10}}, "branch_attrs": {"mutations": {"nuc": ["A123G", "T498C", "A631C", "T990C", "G1239A", "A1306G", "G1325T"], "NA": ["I211L", "I436V", "S442I"]}, "labels": {"aa": "NA: I211L, I436V, S442I"}}, "children": [{"name": "A/environment/Maryland/1192/2006_c2f2d7f435", "node_attrs": {"div": 0.0301, "num_date": {"value": 2006.585, "confidence": [2006.585, 2006.585], "inferred": false}, "country": {"value": "United States", "confidence": {"United States": 1.0}, "entropy": -1e-12}, "region": {"value": "North America", "confidence": {"North America": 1.0}, "entropy": -1e-12}, "isolate_hash": {"value": "c2f2d7f435aaa8632f599b9b9c856f16"}, "segment_lineage": {"value": "Not assigned"}, "reason_for_submission": {"value": "surveillance"}, "tri_ambig_count": {"value": "Zero"}, "bi_ambig_count": {"value": "Zero"}, "isolate_submitter": {"value": "import"}, "state": {"value": "MD", "confidence": {"MD": 0.855, "PA": 0.00441, "CA": 0.00407, "OH": 0.00379, "ME": 0.0036, "AB": 0.00356, "WI": 0.0035, "MN": 0.00288, "ON": 0.00282, "MO": 0.00275, "ND": 0.00268, "IA": 0.00268, "NM": 0.00267, "MI": 0.00266, "LA": 0.00265, "GA": 0.00265, "WV": 0.00265, "IL": 0.00264, "AR": 0.00264, "NJ": 0.00264, "FL": 0.00264, "IN": 0.00263, "KY": 0.00262, "SK": 0.00261, "NS": 0.0026, "NV": 0.0026, "AL": 0.0026, "PE": 0.00258, "WY": 0.00258, "VA": 0.00258, "VT": 0.00257, "NH": 0.00256, "OK": 0.00256, "SC": 0.00255, "MT": 0.00255, "NC": 0.00254, "MS": 0.00253, "QC": 0.00251, "AZ": 0.0025, "NE": 0.0025, "CT": 0.00249, "TX": 0.00248, "MA": 0.00245, "": 0.00245, "CO": 0.00244, "AK": 0.00244, "DE": 0.0024, "KS": 0.00237, "UT": 0.00233, "NY": 0.0023, "OR": 0.00229, "TN": 0.00228, "ID": 0.00221, "SD": 0.00203, "WA": 0.00187, "BC": 0.00126}, "entropy": 0.995}, "strain_name": {"value": "A/environment/Maryland/1192/2006"}, "host_generic": {"value": "environment", "confidence": {"environment": 1.0}, "entropy": -1e-12}, "N_count": {"value": "Zero"}, "ha_genetic_group": {"value": "Am_nonGsGD"}, "data_source": {"value": "GISAID"}, "isl_subtype": {"value": "H5N1"}, "N_present": {"value": "Absent"}, "primary_identifier": {"value": "EPI_ISL_94933"}, "tn_93_dist_d11": {"value": 0.0569}, "ambig_present": {"value": "Absent"}, "genotype": {"value": "Not assigned"}, "host": {"value": "sample"}, "passage": {"value": "X"}}, "branch_attrs": {"mutations": {"nuc": ["C719T", "C752G"], "NA": ["T240I", "A251G"]}, "labels": {"aa": "NA: T240I, A251G"}}}, {"name": "A/environment/Maryland/06OS1193/2006_c78dc57208", "node_attrs": {"div": 0.0294, "num_date": {"value": 2006.585, "confidence": [2006.585, 2006.585], "inferred": false}, "country": {"value": "United States", "confidence": {"United States": 1.0}, "entropy": -1e-12}, "region": {"value": "North America", "confidence": {"North America": 1.0}, "entropy": -1e-12}, "isolate_hash": {"value": "c78dc57208d73e1f5f4d1a1d65693e5c"}, "segment_lineage": {"value": "Not assigned"}, "reason_for_submission": {"value": "surveillance"}, "tri_ambig_count": {"value": "Zero"}, "bi_ambig_count": {"value": "Zero"}, "isolate_submitter": {"value": "import"}, "state": {"value": "MD", "confidence": {"MD": 1.0}, "entropy": -1e-12}, "strain_name": {"value": "A/environment/Maryland/06OS1193/2006"}, "host_generic": {"value": "environment", "confidence": {"environment": 1.0}, "entropy": -1e-12}, "N_count": {"value": "Zero"}, "ha_genetic_group": {"value": "Am_nonGsGD"}, "data_source": {"value": "GISAID"}, "isl_subtype": {"value": "H5N1"}, "N_present": {"value": "Absent"}, "primary_identifier": {"value": "EPI_ISL_180835"}, "tn_93_dist_d11": {"value": 0.0561}, "ambig_present": {"value": "Absent"}, "genotype": {"value": "Not assigned"}, "host": {"value": "sample"}, "passage": {"value": "E1"}}, "branch_attrs": {"mutations": {"nuc": ["G1106A"], "NA": ["S369N"]}, "labels": {"aa": "NA: S369N"}}}, {"name": "A/environment/Maryland/06OS1195/2006_2b2880e5ab", "node_attrs": {"div": 0.0294, "num_date": {"value": 2006.585, "confidence": [2006.585, 2006.585], "inferred": false}, "country": {"value": "United States", "confidence": {"United States": 1.0}, "entropy": -1e-12}, "region": {"value": "North America", "confidence": {"North America": 1.0}, "entropy": -1e-12}, "isolate_hash": {"value": "2b2880e5ab857552ba813de0f5cf4a00"}, "segment_lineage": {"value": "Not assigned"}, "reason_for_submission": {"value": "surveillance"}, "tri_ambig_count": {"value": "Zero"}, "bi_ambig_count": {"value": "Zero"}, "isolate_submitter": {"value": "import"}, "state": {"value": "MD", "confidence": {"MD": 1.0}, "entropy": -1e-12}, "strain_name": {"value": "A/environment/Maryland/06OS1195/2006"}, "host_generic": {"value": "environment", "confidence": {"environment": 1.0}, "entropy": -1e-12}, "N_count": {"value": "Zero"}, "ha_genetic_group": {"value": "Am_nonGsGD"}, "data_source": {"value": "GISAID"}, "isl_subtype": {"value": "H5N1"}, "N_present": {"value": "Absent"}, "primary_identifier": {"value": "EPI_ISL_180849"}, "tn_93_dist_d11": {"value": 0.0561}, "ambig_present": {"value": "Absent"}, "genotype": {"value": "Not assigned"}, "host": {"value": "sample"}, "passage": {"value": "E1"}}, "branch_attrs": {"mutations": {"nuc": ["G1097A"], "NA": ["S366N"]}, "labels": {"aa": "NA: S366N"}}}, {"name": "A/environment/Maryland/06OS1190/2006_7657912bb2", "node_attrs": {"div": 0.0294, "num_date": {"value": 2006.585, "confidence": [2006.585, 2006.585], "inferred": false}, "country": {"value": "United States", "confidence": {"United States": 1.0}, "entropy": -1e-12}, "region": {"value": "North America", "confidence": {"North America": 1.0}, "entropy": -1e-12}, "isolate_hash": {"value": "7657912bb2c539c4e0cd370d6b5dd830"}, "segment_lineage": {"value": "Not assigned"}, "reason_for_submission": {"value": "surveillance"}, "tri_ambig_count": {"value": "Zero"}, "bi_ambig_count": {"value": "Zero"}, "isolate_submitter": {"value": "import"}, "state": {"value": "MD", "confidence": {"MD": 1.0}, "entropy": -1e-12}, "strain_name": {"value": "A/environment/Maryland/06OS1190/2006"}, "host_generic": {"value": "environment", "confidence": {"environment": 1.0}, "entropy": -1e-12}, "N_count": {"value": "Zero"}, "ha_genetic_group": {"value": "Am_nonGsGD"}, "data_source": {"value": "GISAID"}, "isl_subtype": {"value": "H5N1"}, "N_present": {"value": "Absent"}, "primary_identifier": {"value": "EPI_ISL_180831"}, "tn_93_dist_d11": {"value": 0.0561}, "ambig_present": {"value": "Absent"}, "genotype": {"value": "Not assigned"}, "host": {"value": "sample"}, "passage": {"value": "E1"}}, "branch_attrs": {"mutations": {"nuc": ["T717C"]}}}, {"name": "NODE_0000044", "node_attrs": {"div": 0.0286, "num_date": {"value": 2006.452, "confidence": [2006.267, 2006.563]}, "country": {"value": "United States", "confidence": {"United States": 1.0}, "entropy": 0.00275}, "region": {"value": "North America", "confidence": {"North America": 1.0}, "entropy": 6.08e-08}, "state": {"value": "MD", "confidence": {"MD": 1.0}, "entropy": 3.14e-05}, "host_generic": {"value": "environment", "confidence": {"environment": 1.0}, "entropy": 3.58e-07}}, "branch_attrs": {"mutations": {}}, "children": [{"name": "A/environment/Maryland/06OS1186/2006_20cdc08d33", "node_attrs": {"div": 0.0286, "num_date": {"value": 2006.585, "confidence": [2006.585, 2006.585], "inferred": false}, "country": {"value": "United States", "confidence": {"United States": 1.0}, "entropy": -1e-12}, "region": {"value": "North America", "confidence": {"North America": 1.0}, "entropy": -1e-12}, "isolate_hash": {"value": "20cdc08d3331b5d6821ca600f2cf8374"}, "segment_lineage": {"value": "Not assigned"}, "reason_for_submission": {"value": "surveillance"}, "tri_ambig_count": {"value": "Zero"}, "bi_ambig_count": {"value": "Zero"}, "isolate_submitter": {"value": "import"}, "state": {"value": "MD", "confidence": {"MD": 1.0}, "entropy": -1e-12}, "strain_name": {"value": "A/environment/Maryland/06OS1186/2006"}, "host_generic": {"value": "environment", "confidence": {"environment": 1.0}, "entropy": -1e-12}, "N_count": {"value": "Zero"}, "ha_genetic_group": {"value": "Am_nonGsGD"}, "data_source": {"value": "GISAID"}, "isl_subtype": {"value": "H5N1"}, "N_present": {"value": "Absent"}, "primary_identifier": {"value": "EPI_ISL_180834"}, "tn_93_dist_d11": {"value": 0.0553}, "ambig_present": {"value": "Absent"}, "genotype": {"value": "Not assigned"}, "host": {"value": "sample"}, "passage": {"value": "E1"}}, "branch_attrs": {"mutations": {}}}, {"name": "NODE_0000054", "node_attrs": {"div": 0.0286, "num_date": {"value": 2006.448, "confidence": [2006.325, 2006.569]}, "country": {"value": "United States", "confidence": {"United States": 1.0}, "entropy": 0.00317}, "region": {"value": "North America", "confidence": {"North America": 1.0}, "entropy": 6.09e-08}, "state": {"value": "MD", "confidence": {"MD": 1.0}, "entropy": 3.17e-05}, "host_generic": {"value": "environment", "confidence": {"environment": 1.0}, "entropy": 3.59e-07}}, "branch_attrs": {"mutations": {}}, "children": [{"name": "NODE_0000055", "node_attrs": {"div": 0.0286, "num_date": {"value": 2006.585, "confidence": [2006.467, 2006.585]}, "country": {"value": "United States", "confidence": {"United States": 1.0}, "entropy": 0.00265}, "region": {"value": "North America", "confidence": {"North America": 1.0}, "entropy": 6.08e-08}, "state": {"value": "MD", "confidence": {"MD": 1.0}, "entropy": 3.14e-05}, "host_generic": {"value": "environment", "confidence": {"environment": 1.0}, "entropy": 3.58e-07}}, "branch_attrs": {"mutations": {}}, "children": [{"name": "A/environment/Maryland/06OS1181/2006_659c510ece", "node_attrs": {"div": 0.0286, "num_date": {"value": 2006.585, "confidence": [2006.585, 2006.585], "inferred": false}, "country": {"value": "United States", "confidence": {"United States": 1.0}, "entropy": -1e-12}, "region": {"value": "North America", "confidence": {"North America": 1.0}, "entropy": -1e-12}, "isolate_hash": {"value": "659c510ecef2887411f60b1d547bb9fc"}, "segment_lineage": {"value": "Not assigned"}, "reason_for_submission": {"value": "surveillance"}, "tri_ambig_count": {"value": "Zero"}, "bi_ambig_count": {"value": "Zero"}, "isolate_submitter": {"value": "import"}, "state": {"value": "MD", "confidence": {"MD": 1.0}, "entropy": -1e-12}, "strain_name": {"value": "A/environment/Maryland/06OS1181/2006"}, "host_generic": {"value": "environment", "confidence": {"environment": 1.0}, "entropy": -1e-12}, "N_count": {"value": "Zero"}, "ha_genetic_group": {"value": "Am_nonGsGD"}, "data_source": {"value": "GISAID"}, "isl_subtype": {"value": "H5N1"}, "N_present": {"value": "Absent"}, "primary_identifier": {"value": "EPI_ISL_180833"}, "tn_93_dist_d11": {"value": 0.0553}, "ambig_present": {"value": "Absent"}, "genotype": {"value": "Not assigned"}, "host": {"value": "sample"}, "passage": {"value": "E1"}}, "branch_attrs": {"mutations": {}}}, {"name": "A/environment/Maryland/06OS1187/2006_aaeaa5f6da", "node_attrs": {"div": 0.0286, "num_date": {"value": 2006.585, "confidence": [2006.585, 2006.585], "inferred": false}, "country": {"value": "United States", "confidence": {"United States": 1.0}, "entropy": -1e-12}, "region": {"value": "North America", "confidence": {"North America": 1.0}, "entropy": -1e-12}, "isolate_hash": {"value": "aaeaa5f6dac5ef87e2de48793c361626"}, "segment_lineage": {"value": "Not assigned"}, "reason_for_submission": {"value": "surveillance"}, "tri_ambig_count": {"value": "Zero"}, "bi_ambig_count": {"value": "Zero"}, "isolate_submitter": {"value": "import"}, "state": {"value": "MD", "confidence": {"MD": 1.0}, "entropy": -1e-12}, "strain_name": {"value": "A/environment/Maryland/06OS1187/2006"}, "host_generic": {"value": "environment", "confidence": {"environment": 1.0}, "entropy": -1e-12}, "N_count": {"value": "Zero"}, "ha_genetic_group": {"value": "Am_nonGsGD"}, "data_source": {"value": "GISAID"}, "isl_subtype": {"value": "H5N1"}, "N_present": {"value": "Absent"}, "primary_identifier": {"value": "EPI_ISL_180830"}, "tn_93_dist_d11": {"value": 0.0553}, "ambig_present": {"value": "Absent"}, "genotype": {"value": "Not assigned"}, "host": {"value": "sample"}, "passage": {"value": "E1"}}, "branch_attrs": {"mutations": {}}}]}, {"name": "NODE_0000056", "node_attrs": {"div": 0.0286, "num_date": {"value": 2006.496, "confidence": [2006.367, 2006.57]}, "country": {"value": "United States", "confidence": {"United States": 1.0}, "entropy": 0.00293}, "region": {"value": "North America", "confidence": {"North America": 1.0}, "entropy": 6.08e-08}, "state": {"value": "MD", "confidence": {"MD": 1.0}, "entropy": 3.15e-05}, "host_generic": {"value": "environment", "confidence": {"environment": 1.0}, "entropy": 3.58e-07}}, "branch_attrs": {"mutations": {}}, "children": [{"name": "A/environment/Maryland/06OS1178/2006_79c064ff12", "node_attrs": {"div": 0.0286, "num_date": {"value": 2006.585, "confidence": [2006.585, 2006.585], "inferred": false}, "country": {"value": "United States", "confidence": {"United States": 1.0}, "entropy": -1e-12}, "region": {"value": "North America", "confidence": {"North America": 1.0}, "entropy": -1e-12}, "isolate_hash": {"value": "79c064ff129f4c0a35997dd6b3ec74cf"}, "segment_lineage": {"value": "Not assigned"}, "reason_for_submission": {"value": "surveillance"}, "tri_ambig_count": {"value": "Zero"}, "bi_ambig_count": {"value": "Zero"}, "isolate_submitter": {"value": "import"}, "state": {"value": "MD", "confidence": {"MD": 1.0}, "entropy": -1e-12}, "strain_name": {"value": "A/environment/Maryland/06OS1178/2006"}, "host_generic": {"value": "environment", "confidence": {"environment": 1.0}, "entropy": -1e-12}, "N_count": {"value": "Zero"}, "ha_genetic_group": {"value": "Am_nonGsGD"}, "data_source": {"value": "GISAID"}, "isl_subtype": {"value": "H5N1"}, "N_present": {"value": "Absent"}, "primary_identifier": {"value": "EPI_ISL_180832"}, "tn_93_dist_d11": {"value": 0.0553}, "ambig_present": {"value": "Absent"}, "genotype": {"value": "Not assigned"}, "host": {"value": "sample"}, "passage": {"value": "E1"}}, "branch_attrs": {"mutations": {}}}, {"name": "NODE_0000057", "node_attrs": {"div": 0.0286, "num_date": {"value": 2006.527, "confidence": [2006.388, 2006.576]}, "country": {"value": "United States", "confidence": {"United States": 1.0}, "entropy": 0.0029}, "region": {"value": "North America", "confidence": {"North America": 1.0}, "entropy": 6.08e-08}, "state": {"value": "MD", "confidence": {"MD": 1.0}, "entropy": 3.15e-05}, "host_generic": {"value": "environment", "confidence": {"environment": 1.0}, "entropy": 3.58e-07}}, "branch_attrs": {"mutations": {}}, "children": [{"name": "A/environment/Maryland/06OS1177/2006_f50bbc71f5", "node_attrs": {"div": 0.0286, "num_date": {"value": 2006.585, "confidence": [2006.585, 2006.585], "inferred": false}, "country": {"value": "United States", "confidence": {"United States": 1.0}, "entropy": -1e-12}, "region": {"value": "North America", "confidence": {"North America": 1.0}, "entropy": -1e-12}, "isolate_hash": {"value": "f50bbc71f59561b47c7cb8919369271e"}, "segment_lineage": {"value": "Not assigned"}, "reason_for_submission": {"value": "surveillance"}, "tri_ambig_count": {"value": "Zero"}, "bi_ambig_count": {"value": "Zero"}, "isolate_submitter": {"value": "import"}, "state": {"value": "MD", "confidence": {"MD": 1.0}, "entropy": -1e-12}, "strain_name": {"value": "A/environment/Maryland/06OS1177/2006"}, "host_generic": {"value": "environment", "confidence": {"environment": 1.0}, "entropy": -1e-12}, "N_count": {"value": "Zero"}, "ha_genetic_group": {"value": "Am_nonGsGD"}, "data_source": {"value": "GISAID"}, "isl_subtype": {"value": "H5N1"}, "N_present": {"value": "Absent"}, "primary_identifier": {"value": "EPI_ISL_180829"}, "tn_93_dist_d11": {"value": 0.0553}, "ambig_present": {"value": "Absent"}, "genotype": {"value": "Not assigned"}, "host": {"value": "sample"}, "passage": {"value": "E1"}}, "branch_attrs": {"mutations": {}}}, {"name": "NODE_0000059", "node_attrs": {"div": 0.0286, "num_date": {"value": 2006.557, "confidence": [2006.392, 2006.58]}, "country": {"value": "United States", "confidence": {"United States": 1.0}, "entropy": 0.00287}, "region": {"value": "North America", "confidence": {"North America": 1.0}, "entropy": 6.08e-08}, "state": {"value": "MD", "confidence": {"MD": 1.0}, "entropy": 3.15e-05}, "host_generic": {"value": "environment", "confidence": {"environment": 1.0}, "entropy": 3.58e-07}}, "branch_attrs": {"mutations": {}}, "children": [{"name": "A/environment/Maryland/06OS1175/2006_c4c9c0998a", "node_attrs": {"div": 0.0286, "num_date": {"value": 2006.585, "confidence": [2006.585, 2006.585], "inferred": false}, "country": {"value": "United States", "confidence": {"United States": 1.0}, "entropy": -1e-12}, "region": {"value": "North America", "confidence": {"North America": 1.0}, "entropy": -1e-12}, "isolate_hash": {"value": "c4c9c0998a732ec8e4bbd4cff4565df1"}, "segment_lineage": {"value": "Not assigned"}, "reason_for_submission": {"value": "surveillance"}, "tri_ambig_count": {"value": "Zero"}, "bi_ambig_count": {"value": "Zero"}, "isolate_submitter": {"value": "import"}, "state": {"value": "MD", "confidence": {"MD": 1.0}, "entropy": -1e-12}, "strain_name": {"value": "A/environment/Maryland/06OS1175/2006"}, "host_generic": {"value": "environment", "confidence": {"environment": 1.0}, "entropy": -1e-12}, "N_count": {"value": "Zero"}, "ha_genetic_group": {"value": "Am_nonGsGD"}, "data_source": {"value": "GISAID"}, "isl_subtype": {"value": "H5N1"}, "N_present": {"value": "Absent"}, "primary_identifier": {"value": "EPI_ISL_180827"}, "tn_93_dist_d11": {"value": 0.0553}, "ambig_present": {"value": "Absent"}, "genotype": {"value": "Not assigned"}, "host": {"value": "sample"}, "passage": {"value": "E1"}}, "branch_attrs": {"mutations": {}}}, {"name": "NODE_0000060", "node_attrs": {"div": 0.0286, "num_date": {"value": 2006.585, "confidence": [2006.536, 2006.585]}, "country": {"value": "United States", "confidence": {"United States": 1.0}, "entropy": 0.00262}, "region": {"value": "North America", "confidence": {"North America": 1.0}, "entropy": 6.08e-08}, "state": {"value": "MD", "confidence": {"MD": 1.0}, "entropy": 3.14e-05}, "host_generic": {"value": "environment", "confidence": {"environment": 1.0}, "entropy": 3.58e-07}}, "branch_attrs": {"mutations": {}}, "children": [{"name": "A/environment/Maryland/06OS1194/2006_d75c332239", "node_attrs": {"div": 0.0286, "num_date": {"value": 2006.585, "confidence": [2006.585, 2006.585], "inferred": false}, "country": {"value": "United States", "confidence": {"United States": 1.0}, "entropy": -1e-12}, "region": {"value": "North America", "confidence": {"North America": 1.0}, "entropy": -1e-12}, "isolate_hash": {"value": "d75c332239d07ffbfc5d23baedd07b6f"}, "segment_lineage": {"value": "Not assigned"}, "reason_for_submission": {"value": "surveillance"}, "tri_ambig_count": {"value": "Zero"}, "bi_ambig_count": {"value": "Zero"}, "isolate_submitter": {"value": "import"}, "state": {"value": "MD", "confidence": {"MD": 1.0}, "entropy": -1e-12}, "strain_name": {"value": "A/environment/Maryland/06OS1194/2006"}, "host_generic": {"value": "environment", "confidence": {"environment": 1.0}, "entropy": -1e-12}, "N_count": {"value": "Zero"}, "ha_genetic_group": {"value": "Am_nonGsGD"}, "data_source": {"value": "GISAID"}, "isl_subtype": {"value": "H5N1"}, "N_present": {"value": "Absent"}, "primary_identifier": {"value": "EPI_ISL_180836"}, "tn_93_dist_d11": {"value": 0.0553}, "ambig_present": {"value": "Absent"}, "genotype": {"value": "Not assigned"}, "host": {"value": "sample"}, "passage": {"value": "E1"}}, "branch_attrs": {"mutations": {}}}, {"name": "A/environment/Maryland/06OS1166/2006_0684a30e92", "node_attrs": {"div": 0.0286, "num_date": {"value": 2006.585, "confidence": [2006.585, 2006.585], "inferred": false}, "country": {"value": "United States", "confidence": {"United States": 1.0}, "entropy": -1e-12}, "region": {"value": "North America", "confidence": {"North America": 1.0}, "entropy": -1e-12}, "isolate_hash": {"value": "0684a30e9215fa8d6021c358a78b7de3"}, "segment_lineage": {"value": "Not assigned"}, "reason_for_submission": {"value": "surveillance"}, "tri_ambig_count": {"value": "Zero"}, "bi_ambig_count": {"value": "Zero"}, "isolate_submitter": {"value": "import"}, "state": {"value": "MD", "confidence": {"MD": 1.0}, "entropy": -1e-12}, "strain_name": {"value": "A/environment/Maryland/06OS1166/2006"}, "host_generic": {"value": "environment", "confidence": {"environment": 1.0}, "entropy": -1e-12}, "N_count": {"value": "Zero"}, "ha_genetic_group": {"value": "Am_nonGsGD"}, "data_source": {"value": "GISAID"}, "isl_subtype": {"value": "H5N1"}, "N_present": {"value": "Absent"}, "primary_identifier": {"value": "EPI_ISL_180823"}, "tn_93_dist_d11": {"value": 0.0553}, "ambig_present": {"value": "Absent"}, "genotype": {"value": "Not assigned"}, "host": {"value": "sample"}, "passage": {"value": "E1"}}, "branch_attrs": {"mutations": {}}}]}]}]}]}]}]}]}]}, {"name": "NODE_0000251", "node_attrs": {"div": 0.0208, "num_date": {"value": 2003.868, "confidence": [2002.592, 2004.835]}, "country": {"value": "Canada", "confidence": {"Canada": 0.976, "United States": 0.0242}, "entropy": 0.114}, "region": {"value": "North America", "confidence": {"North America": 1.0}, "entropy": 7.02e-08}, "confidence": {"value": 77.1}, "state": {"value": "AB", "confidence": {"AB": 0.998, "CA": 0.00144}, "entropy": 0.0161}, "host_generic": {"value": "avian", "confidence": {"avian": 0.995, "poultry": 0.00507}, "entropy": 0.0319}}, "branch_attrs": {"mutations": {"nuc": ["T1092C"]}}, "children": [{"name": "NODE_0000064", "node_attrs": {"div": 0.0208, "num_date": {"value": 2003.966, "confidence": [2002.928, 2004.926]}, "country": {"value": "Canada", "confidence": {"Canada": 0.961, "United States": 0.0388}, "entropy": 0.164}, "region": {"value": "North America", "confidence": {"North America": 1.0}, "entropy": 5.71e-07}, "state": {"value": "AB", "confidence": {"AB": 0.995, "CA": 0.00261}, "entropy": 0.0445}, "host_generic": {"value": "avian", "confidence": {"avian": 0.982, "poultry": 0.0177}, "entropy": 0.0891}}, "branch_attrs": {"mutations": {}}, "children": [{"name": "NODE_0000252", "node_attrs": {"div": 0.028, "num_date": {"value": 2007.53, "confidence": [2005.924, 2007.673]}, "country": {"value": "United States", "confidence": {"United States": 0.991, "Canada": 0.00899}, "entropy": 0.0513}, "region": {"value": "North America", "confidence": {"North America": 1.0}, "entropy": 4.53e-07}, "confidence": {"value": 99.9}, "state": {"value": "CA", "confidence": {"CA": 0.536, "TX": 0.379, "AB": 0.0487, "BC": 0.00369, "WA": 0.00145, "": 0.00142, "MD": 0.00134, "DE": 0.00106}, "entropy": 1.113}, "host_generic": {"value": "avian", "confidence": {"avian": 0.652, "poultry": 0.348}, "entropy": 0.646}}, "branch_attrs": {"mutations": {"nuc": ["A54G", "A130G", "C216T", "G247A", "C273T", "C387T", "T564C", "C1263T", "C1281A", "T1302C"], "NA": ["N44D", "V83I"]}, "labels": {"aa": "NA: N44D, V83I"}}, "children": [{"name": "A/American_wigeon/California/HKWF42/2007_54b1ac7464", "node_attrs": {"div": 0.0301, "num_date": {"value": 2007.804, "confidence": [2007.804, 2007.804], "inferred": false}, "country": {"value": "United States", "confidence": {"United States": 1.0}, "entropy": -1e-12}, "region": {"value": "North America", "confidence": {"North America": 1.0}, "entropy": -1e-12}, "isolate_hash": {"value": "54b1ac74646f70fa33a5880b216b0479"}, "segment_lineage": {"value": "Not assigned"}, "reason_for_submission": {"value": "surveillance"}, "tri_ambig_count": {"value": "Zero"}, "bi_ambig_count": {"value": "Zero"}, "isolate_submitter": {"value": "import"}, "state": {"value": "CA", "confidence": {"CA": 1.0}, "entropy": -1e-12}, "strain_name": {"value": "A/American wigeon/California/HKWF42/2007"}, "host_generic": {"value": "avian", "confidence": {"avian": 1.0}, "entropy": -1e-12}, "N_count": {"value": "Zero"}, "ha_genetic_group": {"value": "UNRECOGNIZABLE"}, "data_source": {"value": "GISAID"}, "isl_subtype": {"value": "H6N1"}, "N_present": {"value": "Absent"}, "primary_identifier": {"value": "EPI_ISL_63349"}, "tn_93_dist_d11": {"value": 0.0586}, "ambig_present": {"value": "Absent"}, "genotype": {"value": "Not assigned"}, "host": {"value": "American wigeon"}, "passage": {"value": "EX"}}, "branch_attrs": {"mutations": {"nuc": ["G226A", "T423C", "A920G"], "NA": ["A76T", "N307S"]}, "labels": {"aa": "NA: A76T, N307S"}}}, {"name": "A/fulvous_tree_duck/Texas/PP521/2006_b7eee577c5", "node_attrs": {"div": 0.0287, "num_date": {"value": 2007.768, "confidence": [2007.768, 2007.768], "inferred": false}, "country": {"value": "United States", "confidence": {"United States": 1.0}, "entropy": -1e-12}, "region": {"value": "North America", "confidence": {"North America": 1.0}, "entropy": -1e-12}, "ambig_positions_NT": {"value": "983 / 1128"}, "isolate_hash": {"value": "b7eee577c5cee55cff6cced83295046c"}, "segment_lineage": {"value": "Not assigned"}, "reason_for_submission": {"value": "surveillance"}, "tri_ambig_count": {"value": "Zero"}, "bi_ambig_count": {"value": "Two"}, "isolate_submitter": {"value": "US-Atl-CDC"}, "state": {"value": "TX", "confidence": {"TX": 1.0}, "entropy": -1e-12}, "strain_name": {"value": "A/Fulvous Tree Duck/Texas/PP521/2006"}, "host_generic": {"value": "poultry", "confidence": {"poultry": 1.0}, "entropy": -1e-12}, "N_count": {"value": "Zero"}, "ha_genetic_group": {"value": "UNRECOGNIZABLE"}, "data_source": {"value": "DISC"}, "isl_subtype": {"value": "H6N1"}, "N_present": {"value": "Absent"}, "primary_identifier": {"value": "2008703829"}, "tn_93_dist_d11": {"value": 0.0571}, "ambig_present": {"value": "Present"}, "genotype": {"value": "Not assigned"}, "host": {"value": "duck"}, "passage": {"value": "E1"}}, "branch_attrs": {"mutations": {"nuc": ["G1041A"]}}}]}, {"name": "NODE_0000257", "node_attrs": {"div": 0.0222, "num_date": {"value": 2004.498, "confidence": [2003.851, 2005.214]}, "country": {"value": "Canada", "confidence": {"Canada": 0.961, "United States": 0.0388}, "entropy": 0.164}, "region": {"value": "North America", "confidence": {"North America": 1.0}, "entropy": 1.93e-06}, "confidence": {"value": 84.2}, "state": {"value": "AB", "confidence": {"AB": 0.994, "CA": 0.0018}, "entropy": 0.0529}, "host_generic": {"value": "avian", "confidence": {"avian": 0.98, "poultry": 0.0203}, "entropy": 0.0994}}, "branch_attrs": {"mutations": {"nuc": ["C414T", "T801C"]}}, "children": [{"name": "A/mallard/Wisconsin/3165/2009_05954283b8", "node_attrs": {"div": 0.0359, "num_date": {"value": 2009.832, "confidence": [2009.832, 2009.832], "inferred": false}, "country": {"value": "United States", "confidence": {"United States": 1.0}, "entropy": -1e-12}, "region": {"value": "North America", "confidence": {"North America": 1.0}, "entropy": -1e-12}, "isolate_hash": {"value": "05954283b8d99d40d11b114b11752066"}, "segment_lineage": {"value": "Not assigned"}, "reason_for_submission": {"value": "surveillance"}, "tri_ambig_count": {"value": "Zero"}, "bi_ambig_count": {"value": "Zero"}, "isolate_submitter": {"value": "import"}, "state": {"value": "AB", "confidence": {"AB": 0.125, "DE": 0.0233, "": 0.0195, "TX": 0.0187, "LA": 0.0186, "OH": 0.0182, "IA": 0.018, "MD": 0.0176, "CA": 0.0176, "MT": 0.0176, "AK": 0.0173, "IL": 0.0172, "MO": 0.0171, "IN": 0.017, "MN": 0.0166, "ND": 0.0165, "MI": 0.0165, "NM": 0.0165, "AR": 0.0164, "GA": 0.0163, "KY": 0.0163, "FL": 0.0163, "WV": 0.0162, "WI": 0.0162, "SK": 0.0161, "NV": 0.016, "AL": 0.016, "NS": 0.016, "OR": 0.016, "WY": 0.0159, "MS": 0.0159, "OK": 0.0159, "PE": 0.0159, "NH": 0.0159, "SC": 0.0158, "VA": 0.0157, "NC": 0.0156, "AZ": 0.0155, "NE": 0.0155, "QC": 0.0155, "CT": 0.0153, "CO": 0.0153, "MA": 0.0151, "NJ": 0.015, "KS": 0.0149, "ME": 0.0148, "VT": 0.0148, "UT": 0.0146, "SD": 0.0145, "TN": 0.0144, "ID": 0.014, "ON": 0.0139, "WA": 0.0136, "BC": 0.0108, "NY": 0.00997, "PA": 0.00964}, "entropy": 3.875}, "strain_name": {"value": "A/mallard/Wisconsin/3165/2009"}, "host_generic": {"value": "avian", "confidence": {"avian": 1.0}, "entropy": -1e-12}, "N_count": {"value": "Zero"}, "ha_genetic_group": {"value": "UNRECOGNIZABLE"}, "data_source": {"value": "GISAID"}, "isl_subtype": {"value": "H1N1"}, "N_present": {"value": "Absent"}, "primary_identifier": {"value": "EPI_ISL_95413"}, "tn_93_dist_d11": {"value": 0.0585}, "ambig_present": {"value": "Absent"}, "genotype": {"value": "Not assigned"}, "host": {"value": "mallard"}, "passage": {"value": "E1"}}, "branch_attrs": {"mutations": {"nuc": ["G33A", "T84C", "C105T", "C168T", "C174T", "T177C", "G230A", "A408G", "A441G", "C648T", "T717C", "C885T", "G978A", "A993G", "A1141G", "G1239A", "A1301G", "C1308T", "C1314A"], "NA": ["G77E", "T381A", "N434S"]}, "labels": {"aa": "NA: G77E, T381A, N434S"}}}, {"name": "NODE_0000258", "node_attrs": {"div": 0.0258, "num_date": {"value": 2005.568, "confidence": [2005.435, 2005.568]}, "country": {"value": "Canada", "confidence": {"Canada": 1.0}, "entropy": 0.00011}, "region": {"value": "North America", "confidence": {"North America": 1.0}, "entropy": 2.59e-10}, "confidence": {"value": 0}, "state": {"value": "AB", "confidence": {"AB": 1.0}, "entropy": 1.96e-06}, "host_generic": {"value": "avian", "confidence": {"avian": 1.0}, "entropy": 0.00104}}, "branch_attrs": {"mutations": {"nuc": ["A75G", "A662G", "G861A", "C972T", "T1166C"], "NA": ["N221S", "V389A"]}, "labels": {"aa": "NA: N221S, V389A"}}, "children": [{"name": "A/pintail/Alberta/69/2005_99ebd6f795", "node_attrs": {"div": 0.0258, "num_date": {"value": 2005.568, "confidence": [2005.568, 2005.568], "inferred": false}, "country": {"value": "Canada", "confidence": {"Canada": 1.0}, "entropy": -1e-12}, "region": {"value": "North America", "confidence": {"North America": 1.0}, "entropy": -1e-12}, "isolate_hash": {"value": "99ebd6f795fe645b9f9a179c3910bc7c"}, "segment_lineage": {"value": "Not assigned"}, "reason_for_submission": {"value": "surveillance"}, "tri_ambig_count": {"value": "Zero"}, "bi_ambig_count": {"value": "Zero"}, "isolate_submitter": {"value": "import"}, "state": {"value": "AB", "confidence": {"AB": 1.0}, "entropy": -1e-12}, "strain_name": {"value": "A/pintail/Alberta/69/2005"}, "host_generic": {"value": "avian", "confidence": {"avian": 1.0}, "entropy": -1e-12}, "N_count": {"value": "Zero"}, "ha_genetic_group": {"value": "UNRECOGNIZABLE"}, "data_source": {"value": "GISAID"}, "isl_subtype": {"value": "H1N1"}, "N_present": {"value": "Absent"}, "primary_identifier": {"value": "EPI_ISL_137887"}, "tn_93_dist_d11": {"value": 0.0539}, "ambig_present": {"value": "Absent"}, "genotype": {"value": "Not assigned"}, "host": {"value": "northern pintail"}, "passage": {"value": "E2"}}, "branch_attrs": {"mutations": {}}}, {"name": "A/pintail/Alberta/69/2005_c446ec1e79", "node_attrs": {"div": 0.0258, "num_date": {"value": 2005.568, "confidence": [2005.568, 2005.568], "inferred": false}, "country": {"value": "Canada", "confidence": {"Canada": 1.0}, "entropy": -1e-12}, "region": {"value": "North America", "confidence": {"North America": 1.0}, "entropy": -1e-12}, "isolate_hash": {"value": "c446ec1e793b58cb4854dbe3d1b624ab"}, "segment_lineage": {"value": "Not assigned"}, "reason_for_submission": {"value": "surveillance"}, "tri_ambig_count": {"value": "Zero"}, "bi_ambig_count": {"value": "Zero"}, "isolate_submitter": {"value": "import"}, "state": {"value": "AB", "confidence": {"AB": 1.0}, "entropy": -1e-12}, "strain_name": {"value": "A/pintail/Alberta/69/2005"}, "host_generic": {"value": "avian", "confidence": {"avian": 1.0}, "entropy": -1e-12}, "N_count": {"value": "Zero"}, "ha_genetic_group": {"value": "UNRECOGNIZABLE"}, "data_source": {"value": "GISAID"}, "isl_subtype": {"value": "H1N1"}, "N_present": {"value": "Absent"}, "primary_identifier": {"value": "EPI_ISL_146037"}, "tn_93_dist_d11": {"value": 0.0539}, "ambig_present": {"value": "Absent"}, "genotype": {"value": "Not assigned"}, "host": {"value": "northern pintail"}, "passage": {"value": "E4"}}, "branch_attrs": {"mutations": {}}}, {"name": "A/pintail/Alberta/68/2005_796ca8dfc3", "node_attrs": {"div": 0.0258, "num_date": {"value": 2005.568, "confidence": [2005.568, 2005.568], "inferred": false}, "country": {"value": "Canada", "confidence": {"Canada": 1.0}, "entropy": -1e-12}, "region": {"value": "North America", "confidence": {"North America": 1.0}, "entropy": -1e-12}, "isolate_hash": {"value": "796ca8dfc3510401d38ce3fbf5205508"}, "segment_lineage": {"value": "Not assigned"}, "reason_for_submission": {"value": "surveillance"}, "tri_ambig_count": {"value": "Zero"}, "bi_ambig_count": {"value": "Zero"}, "isolate_submitter": {"value": "import"}, "state": {"value": "AB", "confidence": {"AB": 1.0}, "entropy": -1e-12}, "strain_name": {"value": "A/pintail/Alberta/68/2005"}, "host_generic": {"value": "avian", "confidence": {"avian": 1.0}, "entropy": -1e-12}, "N_count": {"value": "Zero"}, "ha_genetic_group": {"value": "UNRECOGNIZABLE"}, "data_source": {"value": "GISAID"}, "isl_subtype": {"value": "H1N1"}, "N_present": {"value": "Absent"}, "primary_identifier": {"value": "EPI_ISL_148101"}, "tn_93_dist_d11": {"value": 0.0539}, "ambig_present": {"value": "Absent"}, "genotype": {"value": "Not assigned"}, "host": {"value": "northern pintail"}, "passage": {"value": "X"}}, "branch_attrs": {"mutations": {}}}]}]}]}, {"name": "NODE_0000061", "node_attrs": {"div": 0.0208, "num_date": {"value": 2003.898, "confidence": [2002.78, 2004.876]}, "country": {"value": "Canada", "confidence": {"Canada": 0.922, "United States": 0.0783}, "entropy": 0.275}, "region": {"value": "North America", "confidence": {"North America": 1.0}, "entropy": 8.74e-08}, "state": {"value": "AB", "confidence": {"AB": 0.994, "CA": 0.00312, "AK": 0.00134}, "entropy": 0.051}, "host_generic": {"value": "avian", "confidence": {"avian": 0.997, "poultry": 0.00307}, "entropy": 0.0208}}, "branch_attrs": {"mutations": {}}, "children": [{"name": "NODE_0000254", "node_attrs": {"div": 0.0222, "num_date": {"value": 2004.511, "confidence": [2003.594, 2005.222]}, "country": {"value": "United States", "confidence": {"United States": 0.517, "Canada": 0.483}, "entropy": 0.693}, "region": {"value": "North America", "confidence": {"North America": 1.0}, "entropy": 1.54e-06}, "confidence": {"value": 85.9}, "state": {"value": "AB", "confidence": {"AB": 0.686, "AK": 0.165, "CA": 0.00876, "DE": 0.007, "BC": 0.00546, "TX": 0.00456, "": 0.00409, "MD": 0.00404, "LA": 0.00335, "OH": 0.00326, "MS": 0.0031, "IA": 0.00307, "MT": 0.00302, "IL": 0.00301, "NJ": 0.00282, "OR": 0.00278, "SD": 0.0027, "IN": 0.00265, "MO": 0.00252, "WA": 0.00249, "MN": 0.00243, "ND": 0.00237, "KY": 0.00237, "NM": 0.00237, "MI": 0.00236, "WI": 0.00235, "AR": 0.00235, "GA": 0.00235, "FL": 0.00234, "WV": 0.00233, "SK": 0.00231, "NV": 0.0023, "AL": 0.0023, "NS": 0.0023, "OK": 0.00229, "WY": 0.00229, "PE": 0.00228, "SC": 0.00227, "NH": 0.00227, "VA": 0.00225, "AZ": 0.00225, "NC": 0.00224, "NE": 0.00223, "QC": 0.00222, "CO": 0.00219, "CT": 0.00219, "MA": 0.00219, "KS": 0.00213, "VT": 0.00212, "ME": 0.00212, "UT": 0.0021, "TN": 0.00207, "ID": 0.00202, "ON": 0.00199, "NY": 0.00161, "PA": 0.00137}, "entropy": 1.419}, "host_generic": {"value": "avian", "confidence": {"avian": 0.989, "poultry": 0.0112}, "entropy": 0.0614}}, "branch_attrs": {"mutations": {"nuc": ["A1035G", "C1314T"]}}, "children": [{"name": "A/Northern_pintail/Alaska/44203-023/2006_10a30634cf", "node_attrs": {"div": 0.036, "num_date": {"value": 2006.771, "confidence": [2006.771, 2006.771], "inferred": false}, "country": {"value": "United States", "confidence": {"United States": 1.0}, "entropy": -1e-12}, "region": {"value": "North America", "confidence": {"North America": 1.0}, "entropy": -1e-12}, "isolate_hash": {"value": "10a30634cfdbb5bfe0be7fbf1cbf4b9d"}, "segment_lineage": {"value": "Not assigned"}, "reason_for_submission": {"value": "surveillance"}, "tri_ambig_count": {"value": "Zero"}, "bi_ambig_count": {"value": "Zero"}, "isolate_submitter": {"value": "import"}, "state": {"value": "AK", "confidence": {"AK": 1.0}, "entropy": -1e-12}, "strain_name": {"value": "A/northern pintail/Alaska/44203-023/2006"}, "host_generic": {"value": "avian", "confidence": {"avian": 1.0}, "entropy": -1e-12}, "N_count": {"value": "Zero"}, "ha_genetic_group": {"value": "UNRECOGNIZABLE"}, "data_source": {"value": "GISAID"}, "isl_subtype": {"value": "H6N1"}, "N_present": {"value": "Absent"}, "primary_identifier": {"value": "EPI_ISL_25486"}, "tn_93_dist_d11": {"value": 0.0586}, "ambig_present": {"value": "Absent"}, "genotype": {"value": "Not assigned"}, "host": {"value": "northern pintail"}, "passage": {"value": "X"}}, "branch_attrs": {"mutations": {"nuc": ["A60G", "T108C", "C135T", "T162C", "A199G", "G230A", "G234A", "C348T", "T366C", "T415C", "C435T", "A441C", "T594A", "A667G", "G787A", "C822T", "C885T", "T1008C", "A1203C"], "NA": ["I20M", "I67V", "G77E", "I223V", "V263I"]}, "labels": {"aa": "NA: I20M, I67V, G77E, I223V, V263I"}}}, {"name": "NODE_0000255", "node_attrs": {"div": 0.0243, "num_date": {"value": 2006.251, "confidence": [2005.856, 2006.389]}, "country": {"value": "United States", "confidence": {"United States": 0.989, "Canada": 0.0115}, "entropy": 0.0628}, "region": {"value": "North America", "confidence": {"North America": 1.0}, "entropy": 2.3e-07}, "confidence": {"value": 92.1}, "state": {"value": "AB", "confidence": {"AB": 0.344, "AK": 0.104, "DE": 0.0199, "CA": 0.017, "": 0.0139, "TX": 0.0137, "MD": 0.0129, "LA": 0.0124, "OH": 0.0121, "IA": 0.0117, "MT": 0.0114, "IL": 0.0112, "IN": 0.0106, "MS": 0.0106, "OR": 0.0105, "MO": 0.0104, "BC": 0.0104, "NJ": 0.0102, "MN": 0.0101, "ND": 0.00998, "MI": 0.00996, "NM": 0.00995, "AR": 0.0099, "KY": 0.0099, "GA": 0.00987, "FL": 0.00984, "WI": 0.00983, "WV": 0.00982, "SD": 0.0098, "SK": 0.00972, "NV": 0.00969, "AL": 0.00968, "NS": 0.00967, "WY": 0.00962, "OK": 0.00962, "PE": 0.0096, "NH": 0.00958, "SC": 0.00955, "VA": 0.0095, "NC": 0.00946, "AZ": 0.00943, "NE": 0.00938, "QC": 0.00935, "CO": 0.00925, "CT": 0.00925, "MA": 0.00918, "WA": 0.00912, "KS": 0.00901, "VT": 0.00895, "ME": 0.00894, "UT": 0.00885, "TN": 0.00871, "ID": 0.00849, "ON": 0.00839, "NY": 0.00632, "PA": 0.00581}, "entropy": 3.121}, "host_generic": {"value": "avian", "confidence": {"avian": 0.998, "poultry": 0.00155}, "entropy": 0.0116}}, "branch_attrs": {"mutations": {"nuc": ["A336G", "G525A", "T1158C"]}}, "children": [{"name": "A/emperor_goose/Alaska/44063-145/2006_7d1b84ec65", "node_attrs": {"div": 0.0243, "num_date": {"value": 2006.39, "confidence": [2006.39, 2006.39], "inferred": false}, "country": {"value": "United States", "confidence": {"United States": 1.0}, "entropy": -1e-12}, "region": {"value": "North America", "confidence": {"North America": 1.0}, "entropy": -1e-12}, "isolate_hash": {"value": "7d1b84ec65035b3e1b810bcfcb5aeaec"}, "segment_lineage": {"value": "Not assigned"}, "reason_for_submission": {"value": "surveillance"}, "tri_ambig_count": {"value": "Zero"}, "bi_ambig_count": {"value": "Zero"}, "isolate_submitter": {"value": "import"}, "state": {"value": "AB", "confidence": {"AB": 0.291, "AK": 0.0927, "DE": 0.0211, "CA": 0.0175, "": 0.0152, "TX": 0.015, "MD": 0.0141, "LA": 0.0137, "OH": 0.0134, "IA": 0.013, "MT": 0.0127, "IL": 0.0125, "IN": 0.0119, "MS": 0.0118, "MO": 0.0118, "OR": 0.0117, "MN": 0.0114, "ND": 0.0113, "MI": 0.0113, "NM": 0.0113, "NJ": 0.0112, "AR": 0.0112, "KY": 0.0112, "GA": 0.0112, "FL": 0.0111, "WI": 0.0111, "WV": 0.0111, "SK": 0.011, "NV": 0.011, "AL": 0.011, "NS": 0.0109, "WY": 0.0109, "OK": 0.0109, "PE": 0.0109, "NH": 0.0108, "SD": 0.0108, "SC": 0.0108, "BC": 0.0108, "VA": 0.0107, "NC": 0.0107, "AZ": 0.0107, "NE": 0.0106, "QC": 0.0106, "CO": 0.0105, "CT": 0.0105, "MA": 0.0104, "KS": 0.0102, "VT": 0.0101, "WA": 0.0101, "ME": 0.0101, "UT": 0.01, "TN": 0.00986, "ID": 0.0096, "ON": 0.00949, "NY": 0.00707, "PA": 0.00658}, "entropy": 3.326}, "strain_name": {"value": "A/emperor goose/Alaska/44063-145/2006"}, "host_generic": {"value": "avian", "confidence": {"avian": 1.0}, "entropy": -1e-12}, "N_count": {"value": "Zero"}, "ha_genetic_group": {"value": "UNRECOGNIZABLE"}, "data_source": {"value": "GISAID"}, "isl_subtype": {"value": "H2N1"}, "N_present": {"value": "Absent"}, "primary_identifier": {"value": "EPI_ISL_139421"}, "tn_93_dist_d11": {"value": 0.0538}, "ambig_present": {"value": "Absent"}, "genotype": {"value": "Not assigned"}, "host": {"value": "emperor goose"}, "passage": {"value": "X"}}, "branch_attrs": {"mutations": {}}}, {"name": "A/brant/Alaska/44063-007/2006_f10788f7a1", "node_attrs": {"div": 0.025, "num_date": {"value": 2006.396, "confidence": [2006.396, 2006.396], "inferred": false}, "country": {"value": "United States", "confidence": {"United States": 1.0}, "entropy": -1e-12}, "region": {"value": "North America", "confidence": {"North America": 1.0}, "entropy": -1e-12}, "isolate_hash": {"value": "f10788f7a1c331cb55dab83608011e6e"}, "segment_lineage": {"value": "Not assigned"}, "reason_for_submission": {"value": "surveillance"}, "tri_ambig_count": {"value": "Zero"}, "bi_ambig_count": {"value": "Zero"}, "isolate_submitter": {"value": "import"}, "state": {"value": "AB", "confidence": {"AB": 0.291, "AK": 0.0927, "DE": 0.0211, "CA": 0.0175, "": 0.0152, "TX": 0.015, "MD": 0.0141, "LA": 0.0137, "OH": 0.0134, "IA": 0.013, "MT": 0.0127, "IL": 0.0125, "IN": 0.0119, "MS": 0.0118, "MO": 0.0118, "OR": 0.0117, "MN": 0.0114, "ND": 0.0113, "MI": 0.0113, "NM": 0.0113, "NJ": 0.0112, "AR": 0.0112, "KY": 0.0112, "GA": 0.0112, "FL": 0.0111, "WI": 0.0111, "WV": 0.0111, "SK": 0.011, "NV": 0.011, "AL": 0.011, "NS": 0.0109, "WY": 0.0109, "OK": 0.0109, "PE": 0.0109, "NH": 0.0108, "SD": 0.0108, "SC": 0.0108, "BC": 0.0108, "VA": 0.0107, "NC": 0.0107, "AZ": 0.0107, "NE": 0.0106, "QC": 0.0106, "CO": 0.0105, "CT": 0.0105, "MA": 0.0104, "KS": 0.0102, "VT": 0.0101, "WA": 0.0101, "ME": 0.0101, "UT": 0.01, "TN": 0.00986, "ID": 0.0096, "ON": 0.00949, "NY": 0.00707, "PA": 0.00658}, "entropy": 3.326}, "strain_name": {"value": "A/brant/Alaska/44063-007/2006"}, "host_generic": {"value": "avian", "confidence": {"avian": 1.0}, "entropy": -1e-12}, "N_count": {"value": "Zero"}, "ha_genetic_group": {"value": "UNRECOGNIZABLE"}, "data_source": {"value": "GISAID"}, "isl_subtype": {"value": "H2N1"}, "N_present": {"value": "Absent"}, "primary_identifier": {"value": "EPI_ISL_139408"}, "tn_93_dist_d11": {"value": 0.0546}, "ambig_present": {"value": "Absent"}, "genotype": {"value": "Not assigned"}, "host": {"value": "brent goose"}, "passage": {"value": "X"}}, "branch_attrs": {"mutations": {"nuc": ["C1129T"], "NA": ["P377S"]}, "labels": {"aa": "NA: P377S"}}}]}]}, {"name": "NODE_0000260", "node_attrs": {"div": 0.0215, "num_date": {"value": 2004.305, "confidence": [2003.384, 2005.026]}, "country": {"value": "Canada", "confidence": {"Canada": 0.915, "United States": 0.0848}, "entropy": 0.29}, "region": {"value": "North America", "confidence": {"North America": 1.0}, "entropy": 4.07e-07}, "confidence": {"value": 76.7}, "state": {"value": "AB", "confidence": {"AB": 0.992, "CA": 0.00511}, "entropy": 0.0633}, "host_generic": {"value": "avian", "confidence": {"avian": 0.995, "poultry": 0.00527}, "entropy": 0.0329}}, "branch_attrs": {"mutations": {"nuc": ["A798G"]}}, "children": [{"name": "NODE_0000261", "node_attrs": {"div": 0.0251, "num_date": {"value": 2005.525, "confidence": [2005.299, 2005.525]}, "country": {"value": "Canada", "confidence": {"Canada": 0.999}, "entropy": 0.00661}, "region": {"value": "North America", "confidence": {"North America": 1.0}, "entropy": 1.63e-07}, "confidence": {"value": 0}, "state": {"value": "AB", "confidence": {"AB": 1.0}, "entropy": 0.000356}, "host_generic": {"value": "avian", "confidence": {"avian": 0.999, "poultry": 0.0011}, "entropy": 0.00857}}, "branch_attrs": {"mutations": {"nuc": ["G66A", "C588T", "T616C", "T744C", "A993G"]}}, "children": [{"name": "A/canvasback/Alberta/276/2005_f6ffb9ee3a", "node_attrs": {"div": 0.0251, "num_date": {"value": 2005.525, "confidence": [2005.525, 2005.525], "inferred": false}, "country": {"value": "Canada", "confidence": {"Canada": 1.0}, "entropy": -1e-12}, "region": {"value": "North America", "confidence": {"North America": 1.0}, "entropy": -1e-12}, "isolate_hash": {"value": "f6ffb9ee3af9e92a0f94996c833b3a40"}, "segment_lineage": {"value": "Not assigned"}, "reason_for_submission": {"value": "surveillance"}, "tri_ambig_count": {"value": "Zero"}, "bi_ambig_count": {"value": "Zero"}, "isolate_submitter": {"value": "import"}, "state": {"value": "AB", "confidence": {"AB": 1.0}, "entropy": -1e-12}, "strain_name": {"value": "A/canvasback/Alberta/276/2005"}, "host_generic": {"value": "avian", "confidence": {"avian": 1.0}, "entropy": -1e-12}, "N_count": {"value": "Zero"}, "ha_genetic_group": {"value": "UNRECOGNIZABLE"}, "data_source": {"value": "GISAID"}, "isl_subtype": {"value": "H1N1"}, "N_present": {"value": "Absent"}, "primary_identifier": {"value": "EPI_ISL_137936"}, "tn_93_dist_d11": {"value": 0.053}, "ambig_present": {"value": "Absent"}, "genotype": {"value": "Not assigned"}, "host": {"value": "canvasback"}, "passage": {"value": "E2"}}, "branch_attrs": {"mutations": {}}}, {"name": "A/canvasback/Alberta/276/2005_b114c4957b", "node_attrs": {"div": 0.0251, "num_date": {"value": 2005.61, "confidence": [2005.61, 2005.61], "inferred": false}, "country": {"value": "Canada", "confidence": {"Canada": 1.0}, "entropy": -1e-12}, "region": {"value": "North America", "confidence": {"North America": 1.0}, "entropy": -1e-12}, "isolate_hash": {"value": "b114c4957b54e9d543fe97854761d550"}, "segment_lineage": {"value": "Not assigned"}, "reason_for_submission": {"value": "surveillance"}, "tri_ambig_count": {"value": "Zero"}, "bi_ambig_count": {"value": "Zero"}, "isolate_submitter": {"value": "import"}, "state": {"value": "AB", "confidence": {"AB": 1.0}, "entropy": -1e-12}, "strain_name": {"value": "A/canvasback/Alberta/276/2005"}, "host_generic": {"value": "avian", "confidence": {"avian": 1.0}, "entropy": -1e-12}, "N_count": {"value": "Zero"}, "ha_genetic_group": {"value": "UNRECOGNIZABLE"}, "data_source": {"value": "GISAID"}, "isl_subtype": {"value": "H1N1"}, "N_present": {"value": "Absent"}, "primary_identifier": {"value": "EPI_ISL_146020"}, "tn_93_dist_d11": {"value": 0.053}, "ambig_present": {"value": "Absent"}, "genotype": {"value": "Not assigned"}, "host": {"value": "canvasback"}, "passage": {"value": "E4"}}, "branch_attrs": {"mutations": {}}}]}, {"name": "NODE_0000262", "node_attrs": {"div": 0.0244, "num_date": {"value": 2005.419, "confidence": [2004.576, 2005.826]}, "country": {"value": "United States", "confidence": {"United States": 0.655, "Canada": 0.345}, "entropy": 0.644}, "region": {"value": "North America", "confidence": {"North America": 1.0}, "entropy": 2.84e-06}, "confidence": {"value": 92.2}, "state": {"value": "AB", "confidence": {"AB": 0.587, "CA": 0.245, "BC": 0.013, "DE": 0.00699, "": 0.00678, "MD": 0.00609, "TX": 0.00496, "WA": 0.0043, "AK": 0.0038, "LA": 0.00343, "TN": 0.00338, "ID": 0.00336, "OH": 0.00329, "IL": 0.00328, "MO": 0.00327, "WI": 0.00314, "IA": 0.00313, "MT": 0.00306, "OK": 0.00304, "OR": 0.00301, "SC": 0.00296, "SD": 0.00294, "MS": 0.00289, "AZ": 0.00284, "MA": 0.00282, "UT": 0.00279, "NJ": 0.00273, "IN": 0.00269, "CO": 0.00263, "MN": 0.00262, "KS": 0.0026, "AR": 0.00248, "MI": 0.00247, "KY": 0.00246, "ND": 0.00245, "NM": 0.00244, "FL": 0.00243, "GA": 0.00241, "WV": 0.0024, "ON": 0.00239, "NS": 0.00237, "NV": 0.00237, "AL": 0.00237, "SK": 0.00236, "WY": 0.00236, "PE": 0.00233, "NH": 0.00232, "NC": 0.00231, "NE": 0.0023, "VA": 0.0023, "QC": 0.00226, "CT": 0.00223, "ME": 0.00215, "VT": 0.00214, "NY": 0.00155, "PA": 0.00138}, "entropy": 1.614}, "host_generic": {"value": "avian", "confidence": {"avian": 0.98, "poultry": 0.0202}, "entropy": 0.0991}}, "branch_attrs": {"mutations": {"nuc": ["C227G", "A873G", "T1086C", "A1141G"], "NA": ["A76G", "T381A"]}, "labels": {"aa": "NA: A76G, T381A"}}, "children": [{"name": "NODE_0000263", "node_attrs": {"div": 0.0337, "num_date": {"value": 2007.388, "confidence": [2007.168, 2007.388]}, "country": {"value": "United States", "confidence": {"United States": 0.993, "Canada": 0.00744}, "entropy": 0.0439}, "region": {"value": "North America", "confidence": {"North America": 1.0}, "entropy": 2.58e-07}, "confidence": {"value": 0}, "state": {"value": "AB", "confidence": {"AB": 0.273, "CA": 0.104, "DE": 0.0196, "": 0.0174, "BC": 0.0167, "MD": 0.0156, "TX": 0.0151, "LA": 0.0133, "OH": 0.0129, "AK": 0.0128, "IA": 0.0126, "MO": 0.0126, "IL": 0.0125, "MT": 0.0123, "WA": 0.0121, "WI": 0.012, "OK": 0.0117, "TN": 0.0117, "OR": 0.0116, "IN": 0.0116, "SC": 0.0115, "ID": 0.0115, "MS": 0.0115, "MN": 0.0113, "AZ": 0.0113, "MI": 0.0111, "ND": 0.0111, "AR": 0.0111, "MA": 0.011, "NM": 0.011, "KY": 0.011, "FL": 0.0109, "GA": 0.0109, "CO": 0.0109, "WV": 0.0109, "UT": 0.0109, "SD": 0.0108, "SK": 0.0107, "NV": 0.0107, "AL": 0.0107, "NS": 0.0107, "WY": 0.0107, "KS": 0.0106, "NJ": 0.0106, "PE": 0.0106, "NH": 0.0106, "NC": 0.0105, "VA": 0.0105, "NE": 0.0104, "QC": 0.0103, "CT": 0.0102, "ME": 0.00985, "VT": 0.00984, "ON": 0.00983, "NY": 0.00674, "PA": 0.00638}, "entropy": 3.361}, "host_generic": {"value": "avian", "confidence": {"avian": 0.998, "poultry": 0.00182}, "entropy": 0.0133}}, "branch_attrs": {"mutations": {"nuc": ["C119T", "A130G", "T177C", "C351A", "G487A", "C666T", "G804A", "A1035G", "A1083G", "T1134C", "G1289A", "A1305G", "G1410A"], "NA": ["T40I", "N44D", "V163I", "R430K"]}, "labels": {"aa": "NA: T40I, N44D, V163I, R430K"}}, "children": [{"name": "A/ruddy_turnstone/New_Jersey/AI07-699/2007_888400b409", "node_attrs": {"div": 0.0337, "num_date": {"value": 2007.607, "confidence": [2007.607, 2007.607], "inferred": false}, "country": {"value": "United States", "confidence": {"United States": 1.0}, "entropy": -1e-12}, "region": {"value": "North America", "confidence": {"North America": 1.0}, "entropy": -1e-12}, "isolate_hash": {"value": "888400b40929f260642cbd35c1c8f967"}, "segment_lineage": {"value": "Not assigned"}, "reason_for_submission": {"value": "surveillance"}, "tri_ambig_count": {"value": "Zero"}, "bi_ambig_count": {"value": "Zero"}, "isolate_submitter": {"value": "import"}, "state": {"value": "AB", "confidence": {"AB": 0.231, "CA": 0.0874, "DE": 0.0204, "": 0.0184, "MD": 0.0164, "BC": 0.0164, "TX": 0.0161, "LA": 0.0145, "OH": 0.0141, "AK": 0.0139, "IA": 0.0139, "MO": 0.0138, "IL": 0.0136, "MT": 0.0135, "WI": 0.0131, "WA": 0.0129, "OK": 0.0129, "IN": 0.0128, "TN": 0.0127, "SC": 0.0127, "OR": 0.0127, "MS": 0.0126, "MN": 0.0125, "ID": 0.0125, "AZ": 0.0124, "MI": 0.0123, "ND": 0.0123, "AR": 0.0123, "NM": 0.0122, "KY": 0.0122, "FL": 0.0121, "MA": 0.0121, "GA": 0.0121, "WV": 0.0121, "CO": 0.012, "SK": 0.0119, "NV": 0.0119, "UT": 0.0119, "AL": 0.0119, "NS": 0.0119, "WY": 0.0119, "PE": 0.0118, "SD": 0.0117, "NH": 0.0117, "KS": 0.0117, "NC": 0.0117, "VA": 0.0116, "NE": 0.0116, "NJ": 0.0116, "QC": 0.0115, "CT": 0.0113, "ME": 0.0109, "VT": 0.0109, "ON": 0.0108, "NY": 0.00744, "PA": 0.0071}, "entropy": 3.522}, "strain_name": {"value": "A/ruddy turnstone/New Jersey/AI07-699/2007"}, "host_generic": {"value": "avian", "confidence": {"avian": 1.0}, "entropy": -1e-12}, "N_count": {"value": "Zero"}, "ha_genetic_group": {"value": "Am_nonGsGD"}, "data_source": {"value": "GISAID"}, "isl_subtype": {"value": "H5N1"}, "N_present": {"value": "Absent"}, "primary_identifier": {"value": "EPI_ISL_142344"}, "tn_93_dist_d11": {"value": 0.0593}, "ambig_present": {"value": "Absent"}, "genotype": {"value": "Not assigned"}, "host": {"value": "ruddy turnstone"}, "passage": {"value": "E2"}}, "branch_attrs": {"mutations": {}}}, {"name": "A/ruddy_turnstone/Delaware_Bay/105/2007_937112678e", "node_attrs": {"div": 0.0337, "num_date": {"value": 2007.388, "confidence": [2007.388, 2007.388], "inferred": false}, "country": {"value": "United States", "confidence": {"United States": 1.0}, "entropy": -1e-12}, "region": {"value": "North America", "confidence": {"North America": 1.0}, "entropy": -1e-12}, "isolate_hash": {"value": "937112678eacfad6bd82714daa6e5e39"}, "segment_lineage": {"value": "Not assigned"}, "reason_for_submission": {"value": "surveillance"}, "tri_ambig_count": {"value": "Zero"}, "bi_ambig_count": {"value": "Zero"}, "isolate_submitter": {"value": "import"}, "state": {"value": "AB", "confidence": {"AB": 0.231, "CA": 0.0874, "DE": 0.0204, "": 0.0184, "MD": 0.0164, "BC": 0.0164, "TX": 0.0161, "LA": 0.0145, "OH": 0.0141, "AK": 0.0139, "IA": 0.0139, "MO": 0.0138, "IL": 0.0136, "MT": 0.0135, "WI": 0.0131, "WA": 0.0129, "OK": 0.0129, "IN": 0.0128, "TN": 0.0127, "SC": 0.0127, "OR": 0.0127, "MS": 0.0126, "MN": 0.0125, "ID": 0.0125, "AZ": 0.0124, "MI": 0.0123, "ND": 0.0123, "AR": 0.0123, "NM": 0.0122, "KY": 0.0122, "FL": 0.0121, "MA": 0.0121, "GA": 0.0121, "WV": 0.0121, "CO": 0.012, "SK": 0.0119, "NV": 0.0119, "UT": 0.0119, "AL": 0.0119, "NS": 0.0119, "WY": 0.0119, "PE": 0.0118, "SD": 0.0117, "NH": 0.0117, "KS": 0.0117, "NC": 0.0117, "VA": 0.0116, "NE": 0.0116, "NJ": 0.0116, "QC": 0.0115, "CT": 0.0113, "ME": 0.0109, "VT": 0.0109, "ON": 0.0108, "NY": 0.00744, "PA": 0.0071}, "entropy": 3.522}, "strain_name": {"value": "A/ruddy turnstone/Delaware Bay/105/2007"}, "host_generic": {"value": "avian", "confidence": {"avian": 1.0}, "entropy": -1e-12}, "N_count": {"value": "Zero"}, "ha_genetic_group": {"value": "Am_nonGsGD"}, "data_source": {"value": "GISAID"}, "isl_subtype": {"value": "H5N1"}, "N_present": {"value": "Absent"}, "primary_identifier": {"value": "EPI_ISL_327525"}, "tn_93_dist_d11": {"value": 0.0593}, "ambig_present": {"value": "Absent"}, "genotype": {"value": "Not assigned"}, "host": {"value": "ruddy turnstone"}, "passage": {"value": "X"}}, "branch_attrs": {"mutations": {}}}]}, {"name": "NODE_0000264", "node_attrs": {"div": 0.0286, "num_date": {"value": 2007.527, "confidence": [2006.972, 2007.793]}, "country": {"value": "United States", "confidence": {"United States": 0.992, "Canada": 0.00777}, "entropy": 0.0455}, "region": {"value": "North America", "confidence": {"North America": 1.0}, "entropy": 2.76e-07}, "confidence": {"value": 98.6}, "state": {"value": "CA", "confidence": {"CA": 0.999}, "entropy": 0.014}, "host_generic": {"value": "avian", "confidence": {"avian": 0.998, "poultry": 0.00204}, "entropy": 0.0147}}, "branch_attrs": {"mutations": {"nuc": ["C114T", "A288G", "C837T", "G912A", "C915T", "C1314T"]}}, "children": [{"name": "A/Northern_shoveler/California/HKWF115/2007_6544a77aa0", "node_attrs": {"div": 0.0294, "num_date": {"value": 2007.812, "confidence": [2007.812, 2007.812], "inferred": false}, "country": {"value": "United States", "confidence": {"United States": 1.0}, "entropy": -1e-12}, "region": {"value": "North America", "confidence": {"North America": 1.0}, "entropy": -1e-12}, "isolate_hash": {"value": "6544a77aa020ca9da2185241c7ae5291"}, "segment_lineage": {"value": "Not assigned"}, "reason_for_submission": {"value": "surveillance"}, "tri_ambig_count": {"value": "Zero"}, "bi_ambig_count": {"value": "Zero"}, "isolate_submitter": {"value": "import"}, "state": {"value": "CA", "confidence": {"CA": 1.0}, "entropy": -1e-12}, "strain_name": {"value": "A/northern shoveler/California/HKWF115/2007"}, "host_generic": {"value": "avian", "confidence": {"avian": 1.0}, "entropy": -1e-12}, "N_count": {"value": "Zero"}, "ha_genetic_group": {"value": "UNRECOGNIZABLE"}, "data_source": {"value": "GISAID"}, "isl_subtype": {"value": "H6N1"}, "N_present": {"value": "Absent"}, "primary_identifier": {"value": "EPI_ISL_20032"}, "tn_93_dist_d11": {"value": 0.0562}, "ambig_present": {"value": "Absent"}, "genotype": {"value": "Not assigned"}, "host": {"value": "Northern shoveler"}, "passage": {"value": "EX"}}, "branch_attrs": {"mutations": {"nuc": ["T582C"]}}}, {"name": "NODE_0000069", "node_attrs": {"div": 0.0286, "num_date": {"value": 2007.542, "confidence": [2007.26, 2007.807]}, "country": {"value": "United States", "confidence": {"United States": 0.999, "Canada": 0.00114}, "entropy": 0.00889}, "region": {"value": "North America", "confidence": {"North America": 1.0}, "entropy": 6.12e-08}, "state": {"value": "CA", "confidence": {"CA": 1.0}, "entropy": 0.000564}, "host_generic": {"value": "avian", "confidence": {"avian": 0.999}, "entropy": 0.00445}}, "branch_attrs": {"mutations": {}}, "children": [{"name": "A/Northern_shoveler/California/HKWF383/2007_973ba3e4ba", "node_attrs": {"div": 0.0294, "num_date": {"value": 2007.84, "confidence": [2007.84, 2007.84], "inferred": false}, "country": {"value": "United States", "confidence": {"United States": 1.0}, "entropy": -1e-12}, "region": {"value": "North America", "confidence": {"North America": 1.0}, "entropy": -1e-12}, "isolate_hash": {"value": "973ba3e4ba89b5aafdbc4f8979309853"}, "segment_lineage": {"value": "Not assigned"}, "reason_for_submission": {"value": "surveillance"}, "tri_ambig_count": {"value": "Zero"}, "bi_ambig_count": {"value": "Zero"}, "isolate_submitter": {"value": "import"}, "state": {"value": "CA", "confidence": {"CA": 1.0}, "entropy": -1e-12}, "strain_name": {"value": "A/northern shoveler/California/HKWF383/2007"}, "host_generic": {"value": "avian", "confidence": {"avian": 1.0}, "entropy": -1e-12}, "N_count": {"value": "Zero"}, "ha_genetic_group": {"value": "UNRECOGNIZABLE"}, "data_source": {"value": "GISAID"}, "isl_subtype": {"value": "H6N1"}, "N_present": {"value": "Absent"}, "primary_identifier": {"value": "EPI_ISL_19948"}, "tn_93_dist_d11": {"value": 0.0562}, "ambig_present": {"value": "Absent"}, "genotype": {"value": "Not assigned"}, "host": {"value": "Northern shoveler"}, "passage": {"value": "E2"}}, "branch_attrs": {"mutations": {"nuc": ["T708C"]}}}, {"name": "NODE_0000074", "node_attrs": {"div": 0.0286, "num_date": {"value": 2007.672, "confidence": [2007.413, 2007.777]}, "country": {"value": "United States", "confidence": {"United States": 1.0}, "entropy": 0.00359}, "region": {"value": "North America", "confidence": {"North America": 1.0}, "entropy": 6.08e-08}, "state": {"value": "CA", "confidence": {"CA": 0.999}, "entropy": 0.0117}, "host_generic": {"value": "avian", "confidence": {"avian": 1.0}, "entropy": 0.00361}}, "branch_attrs": {"mutations": {}}, "children": [{"name": "A/gadwall/California/HKWF100/2007_2b8d64611a", "node_attrs": {"div": 0.0301, "num_date": {"value": 2007.812, "confidence": [2007.812, 2007.812], "inferred": false}, "country": {"value": "United States", "confidence": {"United States": 1.0}, "entropy": -1e-12}, "region": {"value": "North America", "confidence": {"North America": 1.0}, "entropy": -1e-12}, "isolate_hash": {"value": "2b8d64611af633de6ddee59a16013e10"}, "segment_lineage": {"value": "Not assigned"}, "reason_for_submission": {"value": "surveillance"}, "tri_ambig_count": {"value": "Zero"}, "bi_ambig_count": {"value": "Zero"}, "isolate_submitter": {"value": "import"}, "state": {"value": "CA", "confidence": {"CA": 1.0}, "entropy": -1e-12}, "strain_name": {"value": "A/gadwall/California/HKWF100/2007"}, "host_generic": {"value": "avian", "confidence": {"avian": 1.0}, "entropy": -1e-12}, "N_count": {"value": "Zero"}, "ha_genetic_group": {"value": "UNRECOGNIZABLE"}, "data_source": {"value": "GISAID"}, "isl_subtype": {"value": "H6N1"}, "N_present": {"value": "Absent"}, "primary_identifier": {"value": "EPI_ISL_19942"}, "tn_93_dist_d11": {"value": 0.0569}, "ambig_present": {"value": "Absent"}, "genotype": {"value": "Not assigned"}, "host": {"value": "gadwall"}, "passage": {"value": "E2"}}, "branch_attrs": {"mutations": {"nuc": ["G325A", "A676G"], "NA": ["G109S", "T226A"]}, "labels": {"aa": "NA: G109S, T226A"}}}, {"name": "NODE_0000104", "node_attrs": {"div": 0.0286, "num_date": {"value": 2007.676, "confidence": [2007.511, 2007.807]}, "country": {"value": "United States", "confidence": {"United States": 1.0}, "entropy": 0.00269}, "region": {"value": "North America", "confidence": {"North America": 1.0}, "entropy": 6.08e-08}, "state": {"value": "CA", "confidence": {"CA": 0.806, "BC": 0.011, "AB": 0.00652, "": 0.00574, "MD": 0.00506, "TN": 0.00495, "ID": 0.0049, "WA": 0.0047, "TX": 0.00452, "MO": 0.00441, "WI": 0.00432, "OK": 0.00423, "SC": 0.00411, "AZ": 0.00388, "MA": 0.00387, "UT": 0.00383, "MS": 0.00373, "IL": 0.00358, "KS": 0.00349, "CO": 0.00343, "MN": 0.00331, "ON": 0.00322, "LA": 0.00315, "AK": 0.00315, "IA": 0.00313, "AR": 0.00312, "ND": 0.00311, "NM": 0.00309, "MI": 0.00307, "FL": 0.00307, "GA": 0.00306, "KY": 0.00305, "WV": 0.00305, "IN": 0.00304, "NS": 0.00303, "SK": 0.00301, "OH": 0.00301, "NV": 0.00301, "AL": 0.003, "WY": 0.00299, "PE": 0.00297, "MT": 0.00295, "NH": 0.00294, "OR": 0.00293, "VA": 0.00292, "NC": 0.00292, "NE": 0.00289, "QC": 0.00287, "CT": 0.00284, "VT": 0.00272, "ME": 0.00271, "DE": 0.00269, "SD": 0.00259, "NJ": 0.00226, "PA": 0.00168, "NY": 0.00159}, "entropy": 1.26}, "host_generic": {"value": "avian", "confidence": {"avian": 1.0}, "entropy": 0.00335}}, "branch_attrs": {"mutations": {}}, "children": [{"name": "A/greater_white-fronted_goose/California/44358-077/2007_92191c9ac7", "node_attrs": {"div": 0.0294, "num_date": {"value": 2007.821, "confidence": [2007.821, 2007.821], "inferred": false}, "country": {"value": "United States", "confidence": {"United States": 1.0}, "entropy": -1e-12}, "region": {"value": "North America", "confidence": {"North America": 1.0}, "entropy": -1e-12}, "isolate_hash": {"value": "92191c9ac777b0325a3fe6f6a787da83"}, "segment_lineage": {"value": "Not assigned"}, "reason_for_submission": {"value": "surveillance"}, "tri_ambig_count": {"value": "Zero"}, "bi_ambig_count": {"value": "Zero"}, "isolate_submitter": {"value": "import"}, "state": {"value": "CA", "confidence": {"CA": 0.65, "BC": 0.0177, "AB": 0.0111, "": 0.01, "MD": 0.00884, "TN": 0.00872, "ID": 0.00863, "WA": 0.00824, "TX": 0.00802, "MO": 0.00789, "WI": 0.00771, "OK": 0.00756, "SC": 0.00735, "AZ": 0.00697, "MA": 0.00693, "UT": 0.00688, "MS": 0.00672, "IL": 0.00648, "KS": 0.00629, "CO": 0.00625, "MN": 0.00602, "ON": 0.0058, "LA": 0.00579, "IA": 0.00576, "AK": 0.00576, "AR": 0.00573, "ND": 0.00572, "NM": 0.00568, "MI": 0.00565, "FL": 0.00564, "GA": 0.00562, "KY": 0.00561, "WV": 0.00559, "IN": 0.00557, "NS": 0.00556, "OH": 0.00553, "SK": 0.00552, "NV": 0.00552, "AL": 0.00552, "WY": 0.0055, "MT": 0.00545, "PE": 0.00545, "NH": 0.0054, "OR": 0.0054, "VA": 0.00537, "NC": 0.00537, "NE": 0.00532, "QC": 0.00528, "CT": 0.00521, "VT": 0.00501, "ME": 0.00499, "DE": 0.00494, "SD": 0.0048, "NJ": 0.00417, "PA": 0.0031, "NY": 0.00296}, "entropy": 2.032}, "strain_name": {"value": "A/greater white-fronted goose/California/44358-077/2007"}, "host_generic": {"value": "avian", "confidence": {"avian": 1.0}, "entropy": -1e-12}, "N_count": {"value": "Zero"}, "ha_genetic_group": {"value": "UNRECOGNIZABLE"}, "data_source": {"value": "GISAID"}, "isl_subtype": {"value": "H6N1"}, "N_present": {"value": "Absent"}, "primary_identifier": {"value": "EPI_ISL_82525"}, "tn_93_dist_d11": {"value": 0.0562}, "ambig_present": {"value": "Absent"}, "genotype": {"value": "Not assigned"}, "host": {"value": "greater white-fronted goose"}, "passage": {"value": "E3"}}, "branch_attrs": {"mutations": {"nuc": ["C1293T"]}}}, {"name": "A/greater_white-fronted_goose/California/44358-112/2007_01b209e85f", "node_attrs": {"div": 0.0294, "num_date": {"value": 2007.842, "confidence": [2007.842, 2007.842], "inferred": false}, "country": {"value": "United States", "confidence": {"United States": 1.0}, "entropy": -1e-12}, "region": {"value": "North America", "confidence": {"North America": 1.0}, "entropy": -1e-12}, "isolate_hash": {"value": "01b209e85ff0e1f3c5e315eba1d8de20"}, "segment_lineage": {"value": "Not assigned"}, "reason_for_submission": {"value": "surveillance"}, "tri_ambig_count": {"value": "Zero"}, "bi_ambig_count": {"value": "Zero"}, "isolate_submitter": {"value": "import"}, "state": {"value": "CA", "confidence": {"CA": 0.65, "BC": 0.0177, "AB": 0.0111, "": 0.01, "MD": 0.00884, "TN": 0.00872, "ID": 0.00863, "WA": 0.00824, "TX": 0.00802, "MO": 0.00789, "WI": 0.00771, "OK": 0.00756, "SC": 0.00735, "AZ": 0.00697, "MA": 0.00693, "UT": 0.00688, "MS": 0.00672, "IL": 0.00648, "KS": 0.00629, "CO": 0.00625, "MN": 0.00602, "ON": 0.0058, "LA": 0.00579, "IA": 0.00576, "AK": 0.00576, "AR": 0.00573, "ND": 0.00572, "NM": 0.00568, "MI": 0.00565, "FL": 0.00564, "GA": 0.00562, "KY": 0.00561, "WV": 0.00559, "IN": 0.00557, "NS": 0.00556, "OH": 0.00553, "SK": 0.00552, "NV": 0.00552, "AL": 0.00552, "WY": 0.0055, "MT": 0.00545, "PE": 0.00545, "NH": 0.0054, "OR": 0.0054, "VA": 0.00537, "NC": 0.00537, "NE": 0.00532, "QC": 0.00528, "CT": 0.00521, "VT": 0.00501, "ME": 0.00499, "DE": 0.00494, "SD": 0.0048, "NJ": 0.00417, "PA": 0.0031, "NY": 0.00296}, "entropy": 2.032}, "strain_name": {"value": "A/greater white-fronted goose/California/44358-112/2007"}, "host_generic": {"value": "avian", "confidence": {"avian": 1.0}, "entropy": -1e-12}, "N_count": {"value": "Zero"}, "ha_genetic_group": {"value": "UNRECOGNIZABLE"}, "data_source": {"value": "GISAID"}, "isl_subtype": {"value": "H6N1"}, "N_present": {"value": "Absent"}, "primary_identifier": {"value": "EPI_ISL_83537"}, "tn_93_dist_d11": {"value": 0.0562}, "ambig_present": {"value": "Absent"}, "genotype": {"value": "Not assigned"}, "host": {"value": "greater white-fronted goose"}, "passage": {"value": "E2"}}, "branch_attrs": {"mutations": {"nuc": ["A1341G"]}}}]}]}]}]}]}]}]}]}]}]}, {"name": "NODE_0000193", "node_attrs": {"div": 0.0165, "num_date": {"value": 2001.596, "confidence": [2000.743, 2002.959]}, "country": {"value": "Canada", "confidence": {"Canada": 0.578, "United States": 0.422}, "entropy": 0.681}, "region": {"value": "North America", "confidence": {"North America": 1.0}, "entropy": 5.84e-06}, "confidence": {"value": 86.2}, "state": {"value": "AB", "confidence": {"AB": 0.945, "DE": 0.0284, "CA": 0.00711, "": 0.00269, "OH": 0.0018}, "entropy": 0.338}, "host_generic": {"value": "avian", "confidence": {"avian": 0.936, "poultry": 0.0641}, "entropy": 0.238}}, "branch_attrs": {"mutations": {"nuc": ["C242A", "A250G", "C261T", "G333A", "C435T", "G783A", "T1122C", "C1131T", "A1170G", "C1332T"], "NA": ["A81D", "T84A"]}, "labels": {"aa": "NA: A81D, T84A"}}, "children": [{"name": "NODE_0000268", "node_attrs": {"div": 0.0288, "num_date": {"value": 2006.545, "confidence": [2005.731, 2007.679]}, "country": {"value": "United States", "confidence": {"United States": 0.977, "Canada": 0.0233}, "entropy": 0.111}, "region": {"value": "North America", "confidence": {"North America": 1.0}, "entropy": 2.99e-06}, "confidence": {"value": 100}, "state": {"value": "CA", "confidence": {"CA": 0.756, "AB": 0.11, "BC": 0.0111, "": 0.00506, "MD": 0.00435, "DE": 0.00423, "TX": 0.00356, "WA": 0.00355, "WI": 0.00333, "ID": 0.00319, "TN": 0.00318, "MO": 0.00288, "OK": 0.00269, "SC": 0.00259, "IL": 0.0025, "MA": 0.00249, "AZ": 0.00246, "UT": 0.00245, "MS": 0.00242, "AK": 0.00234, "LA": 0.00232, "OH": 0.00229, "KS": 0.00224, "CO": 0.0022, "IA": 0.0022, "MN": 0.00217, "OR": 0.00212, "MT": 0.00211, "ON": 0.00205, "IN": 0.00203, "MI": 0.00201, "AR": 0.00199, "ND": 0.00196, "NM": 0.00195, "SD": 0.00195, "KY": 0.00195, "FL": 0.00193, "GA": 0.00193, "WV": 0.00192, "NS": 0.00191, "SK": 0.00189, "NV": 0.00189, "AL": 0.00189, "WY": 0.00188, "NH": 0.00187, "PE": 0.00186, "NC": 0.00184, "VA": 0.00184, "NE": 0.00183, "QC": 0.0018, "CT": 0.00178, "NJ": 0.00177, "ME": 0.00173, "VT": 0.00171, "PA": 0.0011, "NY": 0.0011}, "entropy": 1.241}, "host_generic": {"value": "avian", "confidence": {"avian": 0.979, "poultry": 0.0214}, "entropy": 0.103}}, "branch_attrs": {"mutations": {"nuc": ["G234A", "G250T", "G284A", "T339C", "G411A", "T415C", "G618A", "G762A", "C797T", "T855C", "C937A", "A960G", "T1071C", "C1098T", "G1254A", "A1294C", "C1308T", "C1350T"], "NA": ["A84S", "S95N", "S266L", "Q313K", "M418I", "K432Q"]}, "labels": {"aa": "NA: A84S, S95N, S266L, Q313K, M418I, K432Q"}}, "children": [{"name": "A/mallard/California/8519/2008_eb53dc79a7", "node_attrs": {"div": 0.0302, "num_date": {"value": 2008.816, "confidence": [2008.816, 2008.816], "inferred": false}, "country": {"value": "United States", "confidence": {"United States": 1.0}, "entropy": -1e-12}, "region": {"value": "North America", "confidence": {"North America": 1.0}, "entropy": -1e-12}, "isolate_hash": {"value": "eb53dc79a716fc4624ec336112c38215"}, "segment_lineage": {"value": "Not assigned"}, "reason_for_submission": {"value": "surveillance"}, "tri_ambig_count": {"value": "Zero"}, "bi_ambig_count": {"value": "Zero"}, "isolate_submitter": {"value": "import"}, "state": {"value": "CA", "confidence": {"CA": 0.251, "AB": 0.0595, "BC": 0.0234, "": 0.0187, "MD": 0.0164, "TX": 0.0157, "TN": 0.0157, "ID": 0.0155, "MO": 0.0152, "WI": 0.0149, "WA": 0.0148, "OK": 0.0145, "SC": 0.0142, "AZ": 0.0137, "MS": 0.0134, "IL": 0.0134, "MA": 0.0134, "UT": 0.0134, "DE": 0.013, "LA": 0.0129, "CO": 0.0128, "IA": 0.0127, "MN": 0.0127, "KS": 0.0126, "AK": 0.0125, "OH": 0.0124, "AR": 0.0123, "ND": 0.0123, "MI": 0.0122, "NM": 0.0122, "MT": 0.0122, "FL": 0.0122, "IN": 0.0122, "KY": 0.0122, "GA": 0.0121, "WV": 0.012, "NS": 0.0119, "NV": 0.0119, "AL": 0.0119, "OR": 0.0119, "SK": 0.0119, "WY": 0.0119, "PE": 0.0117, "NH": 0.0117, "NC": 0.0116, "ON": 0.0116, "VA": 0.0116, "NE": 0.0115, "QC": 0.0114, "CT": 0.0113, "VT": 0.0108, "ME": 0.0108, "SD": 0.0108, "NJ": 0.00968, "PA": 0.0069, "NY": 0.00679}, "entropy": 3.51}, "strain_name": {"value": "A/mallard/California/8519/2008"}, "host_generic": {"value": "avian", "confidence": {"avian": 1.0}, "entropy": -1e-12}, "N_count": {"value": "Zero"}, "ha_genetic_group": {"value": "UNRECOGNIZABLE"}, "data_source": {"value": "GISAID"}, "isl_subtype": {"value": "H6N1"}, "N_present": {"value": "Absent"}, "primary_identifier": {"value": "EPI_ISL_94298"}, "tn_93_dist_d11": {"value": 0.0412}, "ambig_present": {"value": "Absent"}, "genotype": {"value": "Not assigned"}, "host": {"value": "mallard"}, "passage": {"value": "X"}}, "branch_attrs": {"mutations": {"nuc": ["C1161T"]}}}, {"name": "NODE_0000269", "node_attrs": {"div": 0.0295, "num_date": {"value": 2006.572, "confidence": [2005.793, 2007.759]}, "country": {"value": "United States", "confidence": {"United States": 0.993, "Canada": 0.0074}, "entropy": 0.0437}, "region": {"value": "North America", "confidence": {"North America": 1.0}, "entropy": 1.89e-07}, "confidence": {"value": 77.7}, "state": {"value": "CA", "confidence": {"CA": 0.919, "AB": 0.0657, "BC": 0.00277}, "entropy": 0.372}, "host_generic": {"value": "avian", "confidence": {"avian": 0.995, "poultry": 0.00541}, "entropy": 0.0336}}, "branch_attrs": {"mutations": {"nuc": ["A58G"], "NA": ["I20V"]}, "labels": {"aa": "NA: I20V"}}, "children": [{"name": "NODE_0000311", "node_attrs": {"div": 0.0295, "num_date": {"value": 2007.159, "confidence": [2006.529, 2007.75]}, "country": {"value": "United States", "confidence": {"United States": 0.998, "Canada": 0.00162}, "entropy": 0.0121}, "region": {"value": "North America", "confidence": {"North America": 1.0}, "entropy": 1.41e-07}, "confidence": {"value": 78.8}, "state": {"value": "CA", "confidence": {"CA": 0.999}, "entropy": 0.00863}, "host_generic": {"value": "avian", "confidence": {"avian": 0.999, "poultry": 0.00139}, "entropy": 0.0105}}, "branch_attrs": {"mutations": {"nuc": ["A762G"]}}, "children": [{"name": "A/American_wigeon/California/HKWF1174/2007_cd0a8ab5da", "node_attrs": {"div": 0.0302, "num_date": {"value": 2007.927, "confidence": [2007.927, 2007.927], "inferred": false}, "country": {"value": "United States", "confidence": {"United States": 1.0}, "entropy": -1e-12}, "region": {"value": "North America", "confidence": {"North America": 1.0}, "entropy": -1e-12}, "isolate_hash": {"value": "cd0a8ab5dada2245467afeb0dcae76a1"}, "segment_lineage": {"value": "Not assigned"}, "reason_for_submission": {"value": "surveillance"}, "tri_ambig_count": {"value": "Zero"}, "bi_ambig_count": {"value": "Zero"}, "isolate_submitter": {"value": "import"}, "state": {"value": "CA", "confidence": {"CA": 1.0}, "entropy": -1e-12}, "strain_name": {"value": "A/American wigeon/California/HKWF1174/2007"}, "host_generic": {"value": "avian", "confidence": {"avian": 1.0}, "entropy": -1e-12}, "N_count": {"value": "Zero"}, "ha_genetic_group": {"value": "UNRECOGNIZABLE"}, "data_source": {"value": "GISAID"}, "isl_subtype": {"value": "H6N1"}, "N_present": {"value": "Absent"}, "primary_identifier": {"value": "EPI_ISL_63343"}, "tn_93_dist_d11": {"value": 0.0443}, "ambig_present": {"value": "Absent"}, "genotype": {"value": "Not assigned"}, "host": {"value": "American wigeon"}, "passage": {"value": "EX"}}, "branch_attrs": {"mutations": {"nuc": ["T1362C"]}}}, {"name": "NODE_0000312", "node_attrs": {"div": 0.0309, "num_date": {"value": 2007.531, "confidence": [2007.202, 2007.785]}, "country": {"value": "United States", "confidence": {"United States": 1.0}, "entropy": 0.00399}, "region": {"value": "North America", "confidence": {"North America": 1.0}, "entropy": 6.1e-08}, "confidence": {"value": 94}, "state": {"value": "CA", "confidence": {"CA": 1.0}, "entropy": 0.000446}, "host_generic": {"value": "avian", "confidence": {"avian": 1.0}, "entropy": 0.00408}}, "branch_attrs": {"mutations": {"nuc": ["G192A", "T281C"], "NA": ["I94T"]}, "labels": {"aa": "NA: I94T"}}, "children": [{"name": "NODE_0000110", "node_attrs": {"div": 0.0309, "num_date": {"value": 2007.676, "confidence": [2007.446, 2007.821]}, "country": {"value": "United States", "confidence": {"United States": 1.0}, "entropy": 0.00273}, "region": {"value": "North America", "confidence": {"North America": 1.0}, "entropy": 6.08e-08}, "state": {"value": "CA", "confidence": {"CA": 0.999}, "entropy": 0.0116}, "host_generic": {"value": "avian", "confidence": {"avian": 1.0}, "entropy": 0.00338}}, "branch_attrs": {"mutations": {}}, "children": [{"name": "A/ring_necked_duck/California/HKWF515/2007_019389976e", "node_attrs": {"div": 0.0309, "num_date": {"value": 2007.851, "confidence": [2007.851, 2007.851], "inferred": false}, "country": {"value": "United States", "confidence": {"United States": 1.0}, "entropy": -1e-12}, "region": {"value": "North America", "confidence": {"North America": 1.0}, "entropy": -1e-12}, "isolate_hash": {"value": "019389976ed80fcbd80ed7ed0e96c667"}, "segment_lineage": {"value": "Not assigned"}, "reason_for_submission": {"value": "surveillance"}, "tri_ambig_count": {"value": "Zero"}, "bi_ambig_count": {"value": "Zero"}, "isolate_submitter": {"value": "import"}, "state": {"value": "CA", "confidence": {"CA": 1.0}, "entropy": -1e-12}, "strain_name": {"value": "A/ring necked duck/California/HKWF515/2007"}, "host_generic": {"value": "avian", "confidence": {"avian": 1.0}, "entropy": -1e-12}, "N_count": {"value": "Zero"}, "ha_genetic_group": {"value": "UNRECOGNIZABLE"}, "data_source": {"value": "GISAID"}, "isl_subtype": {"value": "H6N1"}, "N_present": {"value": "Absent"}, "primary_identifier": {"value": "EPI_ISL_63591"}, "tn_93_dist_d11": {"value": 0.0451}, "ambig_present": {"value": "Absent"}, "genotype": {"value": "Not assigned"}, "host": {"value": "ring-necked duck"}, "passage": {"value": "EX"}}, "branch_attrs": {"mutations": {}}}, {"name": "A/greater_white-fronted_goose/California/44358-095/2007_51904f72ea", "node_attrs": {"div": 0.0316, "num_date": {"value": 2007.821, "confidence": [2007.821, 2007.821], "inferred": false}, "country": {"value": "United States", "confidence": {"United States": 1.0}, "entropy": -1e-12}, "region": {"value": "North America", "confidence": {"North America": 1.0}, "entropy": -1e-12}, "isolate_hash": {"value": "51904f72eade115584b906f08a2eb2ee"}, "segment_lineage": {"value": "Not assigned"}, "reason_for_submission": {"value": "surveillance"}, "tri_ambig_count": {"value": "Zero"}, "bi_ambig_count": {"value": "Zero"}, "isolate_submitter": {"value": "import"}, "state": {"value": "CA", "confidence": {"CA": 0.806, "BC": 0.011, "AB": 0.00652, "": 0.00574, "MD": 0.00506, "TN": 0.00495, "ID": 0.0049, "WA": 0.0047, "TX": 0.00451, "MO": 0.00441, "WI": 0.00432, "OK": 0.00423, "SC": 0.00411, "AZ": 0.00388, "MA": 0.00387, "UT": 0.00383, "MS": 0.00373, "IL": 0.00358, "KS": 0.00349, "CO": 0.00343, "MN": 0.00331, "ON": 0.00322, "LA": 0.00315, "AK": 0.00315, "IA": 0.00313, "AR": 0.00312, "ND": 0.00311, "NM": 0.00309, "MI": 0.00307, "FL": 0.00307, "GA": 0.00306, "KY": 0.00305, "WV": 0.00305, "IN": 0.00304, "NS": 0.00303, "SK": 0.00301, "OH": 0.00301, "NV": 0.00301, "AL": 0.003, "WY": 0.00299, "PE": 0.00297, "MT": 0.00295, "NH": 0.00294, "OR": 0.00293, "VA": 0.00292, "NC": 0.00292, "NE": 0.00289, "QC": 0.00287, "CT": 0.00284, "VT": 0.00272, "ME": 0.00271, "DE": 0.00269, "SD": 0.00259, "NJ": 0.00226, "PA": 0.00168, "NY": 0.00159}, "entropy": 1.26}, "strain_name": {"value": "A/greater white-fronted goose/California/44358-095/2007"}, "host_generic": {"value": "avian", "confidence": {"avian": 1.0}, "entropy": -1e-12}, "N_count": {"value": "Zero"}, "ha_genetic_group": {"value": "UNRECOGNIZABLE"}, "data_source": {"value": "GISAID"}, "isl_subtype": {"value": "H6N1"}, "N_present": {"value": "Absent"}, "primary_identifier": {"value": "EPI_ISL_83536"}, "tn_93_dist_d11": {"value": 0.0459}, "ambig_present": {"value": "Absent"}, "genotype": {"value": "Not assigned"}, "host": {"value": "greater white-fronted goose"}, "passage": {"value": "E3"}}, "branch_attrs": {"mutations": {"nuc": ["G961A"], "NA": ["V321I"]}, "labels": {"aa": "NA: V321I"}}}]}, {"name": "NODE_0000314", "node_attrs": {"div": 0.0323, "num_date": {"value": 2007.673, "confidence": [2007.644, 2007.799]}, "country": {"value": "United States", "confidence": {"United States": 1.0}, "entropy": 1.55e-06}, "region": {"value": "North America", "confidence": {"North America": 1.0}, "entropy": -1e-12}, "confidence": {"value": 92.6}, "state": {"value": "CA", "confidence": {"CA": 1.0}, "entropy": 3.89e-06}, "host_generic": {"value": "avian", "confidence": {"avian": 1.0}, "entropy": 2.2e-07}}, "branch_attrs": {"mutations": {"nuc": ["A128G", "G209A"], "NA": ["Q43R", "S70N"]}, "labels": {"aa": "NA: Q43R, S70N"}}, "children": [{"name": "A/greater_white-fronted_goose/California/AKS617/2007_f388afe690", "node_attrs": {"div": 0.0331, "num_date": {"value": 2007.947, "confidence": [2007.947, 2007.947], "inferred": false}, "country": {"value": "United States", "confidence": {"United States": 1.0}, "entropy": -1e-12}, "region": {"value": "North America", "confidence": {"North America": 1.0}, "entropy": -1e-12}, "isolate_hash": {"value": "f388afe690003dd9f1976f6ddfbd7bb7"}, "segment_lineage": {"value": "Not assigned"}, "reason_for_submission": {"value": "surveillance"}, "tri_ambig_count": {"value": "Zero"}, "bi_ambig_count": {"value": "Zero"}, "isolate_submitter": {"value": "import"}, "state": {"value": "CA", "confidence": {"CA": 1.0}, "entropy": -1e-12}, "strain_name": {"value": "A/greater white-fronted goose/California/AKS617/2007"}, "host_generic": {"value": "avian", "confidence": {"avian": 1.0}, "entropy": -1e-12}, "N_count": {"value": "Zero"}, "ha_genetic_group": {"value": "UNRECOGNIZABLE"}, "data_source": {"value": "GISAID"}, "isl_subtype": {"value": "H6N1"}, "N_present": {"value": "Absent"}, "primary_identifier": {"value": "EPI_ISL_30025"}, "tn_93_dist_d11": {"value": 0.0474}, "ambig_present": {"value": "Absent"}, "genotype": {"value": "Not assigned"}, "host": {"value": "white-fronted goose"}, "passage": {"value": "EX"}}, "branch_attrs": {"mutations": {"nuc": ["G314A"], "NA": ["G105D"]}, "labels": {"aa": "NA: G105D"}}}, {"name": "A/ring-necked_duck/California/HKWF662/2007_e13c646b57", "node_attrs": {"div": 0.0331, "num_date": {"value": 2007.862, "confidence": [2007.862, 2007.862], "inferred": false}, "country": {"value": "United States", "confidence": {"United States": 1.0}, "entropy": -1e-12}, "region": {"value": "North America", "confidence": {"North America": 1.0}, "entropy": -1e-12}, "isolate_hash": {"value": "e13c646b577be02666e3e1835e58da11"}, "segment_lineage": {"value": "Not assigned"}, "reason_for_submission": {"value": "surveillance"}, "tri_ambig_count": {"value": "Zero"}, "bi_ambig_count": {"value": "Zero"}, "isolate_submitter": {"value": "import"}, "state": {"value": "CA", "confidence": {"CA": 1.0}, "entropy": -1e-12}, "strain_name": {"value": "A/ring-necked duck/California/HKWF662/2007"}, "host_generic": {"value": "avian", "confidence": {"avian": 1.0}, "entropy": -1e-12}, "N_count": {"value": "Zero"}, "ha_genetic_group": {"value": "UNRECOGNIZABLE"}, "data_source": {"value": "GISAID"}, "isl_subtype": {"value": "H6N1"}, "N_present": {"value": "Absent"}, "primary_identifier": {"value": "EPI_ISL_63592"}, "tn_93_dist_d11": {"value": 0.0466}, "ambig_present": {"value": "Absent"}, "genotype": {"value": "Not assigned"}, "host": {"value": "ring-necked duck"}, "passage": {"value": "EX"}}, "branch_attrs": {"mutations": {"nuc": ["G1296T"], "NA": ["Q432H"]}, "labels": {"aa": "NA: Q432H"}}}, {"name": "A/greater_white-fronted_goose/California/44358-089/2007_7b49a87f02", "node_attrs": {"div": 0.0331, "num_date": {"value": 2007.821, "confidence": [2007.821, 2007.821], "inferred": false}, "country": {"value": "United States", "confidence": {"United States": 1.0}, "entropy": -1e-12}, "region": {"value": "North America", "confidence": {"North America": 1.0}, "entropy": -1e-12}, "isolate_hash": {"value": "7b49a87f02e810e735ace9ffcb816e52"}, "segment_lineage": {"value": "Not assigned"}, "reason_for_submission": {"value": "surveillance"}, "tri_ambig_count": {"value": "Zero"}, "bi_ambig_count": {"value": "Zero"}, "isolate_submitter": {"value": "import"}, "state": {"value": "CA", "confidence": {"CA": 0.806, "BC": 0.0108, "AB": 0.00646, "": 0.00571, "MD": 0.00504, "TN": 0.00492, "ID": 0.00487, "WA": 0.00467, "TX": 0.0045, "MO": 0.0044, "WI": 0.00431, "OK": 0.00422, "SC": 0.00409, "AZ": 0.00387, "MA": 0.00386, "UT": 0.00382, "MS": 0.00371, "IL": 0.00357, "KS": 0.00348, "CO": 0.00342, "MN": 0.0033, "ON": 0.0032, "LA": 0.00314, "AK": 0.00314, "IA": 0.00312, "AR": 0.00311, "ND": 0.00311, "NM": 0.00309, "MI": 0.00307, "FL": 0.00306, "GA": 0.00305, "KY": 0.00304, "WV": 0.00304, "IN": 0.00303, "NS": 0.00302, "SK": 0.003, "OH": 0.003, "NV": 0.003, "AL": 0.003, "WY": 0.00299, "PE": 0.00296, "MT": 0.00295, "NH": 0.00293, "OR": 0.00292, "VA": 0.00292, "NC": 0.00291, "NE": 0.00288, "QC": 0.00287, "CT": 0.00283, "VT": 0.00272, "ME": 0.0027, "DE": 0.00269, "SD": 0.00258, "NJ": 0.00225, "PA": 0.00167, "NY": 0.00159}, "entropy": 1.256}, "strain_name": {"value": "A/greater white-fronted goose/California/44358-089/2007"}, "host_generic": {"value": "avian", "confidence": {"avian": 1.0}, "entropy": -1e-12}, "N_count": {"value": "Zero"}, "ha_genetic_group": {"value": "UNRECOGNIZABLE"}, "data_source": {"value": "GISAID"}, "isl_subtype": {"value": "H6N1"}, "N_present": {"value": "Absent"}, "primary_identifier": {"value": "EPI_ISL_83535"}, "tn_93_dist_d11": {"value": 0.0474}, "ambig_present": {"value": "Absent"}, "genotype": {"value": "Not assigned"}, "host": {"value": "greater white-fronted goose"}, "passage": {"value": "E1"}}, "branch_attrs": {"mutations": {"nuc": ["A583G"], "NA": ["I195V"]}, "labels": {"aa": "NA: I195V"}}}, {"name": "A/greater_white-fronted_goose/California/44358-076/2007_8ef7c4e2be", "node_attrs": {"div": 0.0331, "num_date": {"value": 2007.821, "confidence": [2007.821, 2007.821], "inferred": false}, "country": {"value": "United States", "confidence": {"United States": 1.0}, "entropy": -1e-12}, "region": {"value": "North America", "confidence": {"North America": 1.0}, "entropy": -1e-12}, "isolate_hash": {"value": "8ef7c4e2beaad37bbcccb21d148832cd"}, "segment_lineage": {"value": "Not assigned"}, "reason_for_submission": {"value": "surveillance"}, "tri_ambig_count": {"value": "Zero"}, "bi_ambig_count": {"value": "Zero"}, "isolate_submitter": {"value": "import"}, "state": {"value": "CA", "confidence": {"CA": 0.806, "BC": 0.0108, "AB": 0.00646, "": 0.00571, "MD": 0.00504, "TN": 0.00492, "ID": 0.00487, "WA": 0.00467, "TX": 0.0045, "MO": 0.0044, "WI": 0.00431, "OK": 0.00422, "SC": 0.00409, "AZ": 0.00387, "MA": 0.00386, "UT": 0.00382, "MS": 0.00371, "IL": 0.00357, "KS": 0.00348, "CO": 0.00342, "MN": 0.0033, "ON": 0.0032, "LA": 0.00314, "AK": 0.00314, "IA": 0.00312, "AR": 0.00311, "ND": 0.00311, "NM": 0.00309, "MI": 0.00307, "FL": 0.00306, "GA": 0.00305, "KY": 0.00304, "WV": 0.00304, "IN": 0.00303, "NS": 0.00302, "SK": 0.003, "OH": 0.003, "NV": 0.003, "AL": 0.003, "WY": 0.00299, "PE": 0.00296, "MT": 0.00295, "NH": 0.00293, "OR": 0.00292, "VA": 0.00292, "NC": 0.00291, "NE": 0.00288, "QC": 0.00287, "CT": 0.00283, "VT": 0.00272, "ME": 0.0027, "DE": 0.00269, "SD": 0.00258, "NJ": 0.00225, "PA": 0.00167, "NY": 0.00159}, "entropy": 1.256}, "strain_name": {"value": "A/greater white-fronted goose/California/44358-076/2007"}, "host_generic": {"value": "avian", "confidence": {"avian": 1.0}, "entropy": -1e-12}, "N_count": {"value": "Zero"}, "ha_genetic_group": {"value": "UNRECOGNIZABLE"}, "data_source": {"value": "GISAID"}, "isl_subtype": {"value": "H6N1"}, "N_present": {"value": "Absent"}, "primary_identifier": {"value": "EPI_ISL_83534"}, "tn_93_dist_d11": {"value": 0.0474}, "ambig_present": {"value": "Absent"}, "genotype": {"value": "Not assigned"}, "host": {"value": "greater white-fronted goose"}, "passage": {"value": "E1"}}, "branch_attrs": {"mutations": {"nuc": ["T708C"]}}}, {"name": "NODE_0000242", "node_attrs": {"div": 0.0323, "num_date": {"value": 2007.788, "confidence": [2007.587, 2007.804]}, "country": {"value": "United States", "confidence": {"United States": 1.0}, "entropy": 0.00236}, "region": {"value": "North America", "confidence": {"North America": 1.0}, "entropy": 6.07e-08}, "state": {"value": "CA", "confidence": {"CA": 0.806, "BC": 0.0108, "AB": 0.00646, "": 0.00571, "MD": 0.00504, "TN": 0.00492, "ID": 0.00487, "WA": 0.00467, "TX": 0.0045, "MO": 0.0044, "WI": 0.00431, "OK": 0.00422, "SC": 0.00409, "AZ": 0.00387, "MA": 0.00386, "UT": 0.00382, "MS": 0.00371, "IL": 0.00357, "KS": 0.00348, "CO": 0.00342, "MN": 0.0033, "ON": 0.0032, "LA": 0.00314, "AK": 0.00314, "IA": 0.00312, "AR": 0.00311, "ND": 0.00311, "NM": 0.00309, "MI": 0.00307, "FL": 0.00306, "GA": 0.00305, "KY": 0.00304, "WV": 0.00304, "IN": 0.00303, "NS": 0.00302, "SK": 0.003, "OH": 0.003, "NV": 0.003, "AL": 0.003, "WY": 0.00299, "PE": 0.00296, "MT": 0.00295, "NH": 0.00293, "OR": 0.00292, "VA": 0.00292, "NC": 0.00291, "NE": 0.00288, "QC": 0.00287, "CT": 0.00283, "VT": 0.00272, "ME": 0.0027, "DE": 0.00269, "SD": 0.00258, "NJ": 0.00225, "PA": 0.00167, "NY": 0.00159}, "entropy": 1.256}, "host_generic": {"value": "avian", "confidence": {"avian": 1.0}, "entropy": 0.00313}}, "branch_attrs": {"mutations": {}}, "children": [{"name": "A/American_wigeon/California/HKWF296C/2007_d555c9ad9b", "node_attrs": {"div": 0.0323, "num_date": {"value": 2007.832, "confidence": [2007.832, 2007.832], "inferred": false}, "country": {"value": "United States", "confidence": {"United States": 1.0}, "entropy": -1e-12}, "region": {"value": "North America", "confidence": {"North America": 1.0}, "entropy": -1e-12}, "isolate_hash": {"value": "d555c9ad9be715569c627519bf9ecae9"}, "segment_lineage": {"value": "Not assigned"}, "reason_for_submission": {"value": "surveillance"}, "tri_ambig_count": {"value": "Zero"}, "bi_ambig_count": {"value": "Zero"}, "isolate_submitter": {"value": "import"}, "state": {"value": "CA", "confidence": {"CA": 0.651, "BC": 0.0175, "AB": 0.0111, "": 0.01, "MD": 0.00882, "TN": 0.0087, "ID": 0.00861, "WA": 0.00821, "TX": 0.00801, "MO": 0.00788, "WI": 0.0077, "OK": 0.00755, "SC": 0.00734, "AZ": 0.00696, "MA": 0.00692, "UT": 0.00687, "MS": 0.00671, "IL": 0.00647, "KS": 0.00628, "CO": 0.00624, "MN": 0.00602, "ON": 0.00579, "LA": 0.00579, "IA": 0.00575, "AK": 0.00575, "AR": 0.00573, "ND": 0.00571, "NM": 0.00567, "MI": 0.00564, "FL": 0.00563, "GA": 0.00561, "KY": 0.0056, "WV": 0.00558, "IN": 0.00557, "NS": 0.00555, "OH": 0.00552, "SK": 0.00552, "NV": 0.00551, "AL": 0.00551, "WY": 0.0055, "MT": 0.00544, "PE": 0.00544, "NH": 0.0054, "OR": 0.00539, "VA": 0.00536, "NC": 0.00536, "NE": 0.00531, "QC": 0.00527, "CT": 0.00521, "VT": 0.005, "ME": 0.00498, "DE": 0.00493, "SD": 0.00479, "NJ": 0.00417, "PA": 0.0031, "NY": 0.00295}, "entropy": 2.029}, "strain_name": {"value": "A/American wigeon/California/HKWF296C/2007"}, "host_generic": {"value": "avian", "confidence": {"avian": 1.0}, "entropy": -1e-12}, "N_count": {"value": "Zero"}, "ha_genetic_group": {"value": "UNRECOGNIZABLE"}, "data_source": {"value": "GISAID"}, "isl_subtype": {"value": "H6N1"}, "N_present": {"value": "Absent"}, "primary_identifier": {"value": "EPI_ISL_94272"}, "tn_93_dist_d11": {"value": 0.0466}, "ambig_present": {"value": "Absent"}, "genotype": {"value": "Not assigned"}, "host": {"value": "American wigeon"}, "passage": {"value": "X"}}, "branch_attrs": {"mutations": {}}}, {"name": "A/American_wigeon/California/HKWF041C/2007_e5f9886df7", "node_attrs": {"div": 0.0323, "num_date": {"value": 2007.804, "confidence": [2007.804, 2007.804], "inferred": false}, "country": {"value": "United States", "confidence": {"United States": 1.0}, "entropy": -1e-12}, "region": {"value": "North America", "confidence": {"North America": 1.0}, "entropy": -1e-12}, "isolate_hash": {"value": "e5f9886df72b5e7ee1072a6390f6bee3"}, "segment_lineage": {"value": "Not assigned"}, "reason_for_submission": {"value": "surveillance"}, "tri_ambig_count": {"value": "Zero"}, "bi_ambig_count": {"value": "Zero"}, "isolate_submitter": {"value": "import"}, "state": {"value": "CA", "confidence": {"CA": 0.651, "BC": 0.0175, "AB": 0.0111, "": 0.01, "MD": 0.00882, "TN": 0.0087, "ID": 0.00861, "WA": 0.00821, "TX": 0.00801, "MO": 0.00788, "WI": 0.0077, "OK": 0.00755, "SC": 0.00734, "AZ": 0.00696, "MA": 0.00692, "UT": 0.00687, "MS": 0.00671, "IL": 0.00647, "KS": 0.00628, "CO": 0.00624, "MN": 0.00602, "ON": 0.00579, "LA": 0.00579, "IA": 0.00575, "AK": 0.00575, "AR": 0.00573, "ND": 0.00571, "NM": 0.00567, "MI": 0.00564, "FL": 0.00563, "GA": 0.00561, "KY": 0.0056, "WV": 0.00558, "IN": 0.00557, "NS": 0.00555, "OH": 0.00552, "SK": 0.00552, "NV": 0.00551, "AL": 0.00551, "WY": 0.0055, "MT": 0.00544, "PE": 0.00544, "NH": 0.0054, "OR": 0.00539, "VA": 0.00536, "NC": 0.00536, "NE": 0.00531, "QC": 0.00527, "CT": 0.00521, "VT": 0.005, "ME": 0.00498, "DE": 0.00493, "SD": 0.00479, "NJ": 0.00417, "PA": 0.0031, "NY": 0.00295}, "entropy": 2.029}, "strain_name": {"value": "A/American wigeon/California/HKWF041C/2007"}, "host_generic": {"value": "avian", "confidence": {"avian": 1.0}, "entropy": -1e-12}, "N_count": {"value": "Zero"}, "ha_genetic_group": {"value": "UNRECOGNIZABLE"}, "data_source": {"value": "GISAID"}, "isl_subtype": {"value": "H6N1"}, "N_present": {"value": "Absent"}, "primary_identifier": {"value": "EPI_ISL_94200"}, "tn_93_dist_d11": {"value": 0.0466}, "ambig_present": {"value": "Absent"}, "genotype": {"value": "Not assigned"}, "host": {"value": "American wigeon"}, "passage": {"value": "X"}}, "branch_attrs": {"mutations": {}}}]}, {"name": "NODE_0000111", "node_attrs": {"div": 0.0323, "num_date": {"value": 2007.688, "confidence": [2007.657, 2007.804]}, "country": {"value": "United States", "confidence": {"United States": 1.0}, "entropy": 0.00262}, "region": {"value": "North America", "confidence": {"North America": 1.0}, "entropy": 6.08e-08}, "state": {"value": "CA", "confidence": {"CA": 0.999}, "entropy": 0.0115}, "host_generic": {"value": "avian", "confidence": {"avian": 1.0}, "entropy": 0.00334}}, "branch_attrs": {"mutations": {}}, "children": [{"name": "A/Northern_pintail/California/HKWF440C/2007_840c109b9b", "node_attrs": {"div": 0.0323, "num_date": {"value": 2007.842, "confidence": [2007.842, 2007.842], "inferred": false}, "country": {"value": "United States", "confidence": {"United States": 1.0}, "entropy": -1e-12}, "region": {"value": "North America", "confidence": {"North America": 1.0}, "entropy": -1e-12}, "isolate_hash": {"value": "840c109b9b8493a5dd66a2aa4be47432"}, "segment_lineage": {"value": "Not assigned"}, "reason_for_submission": {"value": "surveillance"}, "tri_ambig_count": {"value": "Zero"}, "bi_ambig_count": {"value": "Zero"}, "isolate_submitter": {"value": "import"}, "state": {"value": "CA", "confidence": {"CA": 0.806, "BC": 0.011, "AB": 0.00651, "": 0.00574, "MD": 0.00506, "TN": 0.00495, "ID": 0.0049, "WA": 0.0047, "TX": 0.00451, "MO": 0.00441, "WI": 0.00432, "OK": 0.00423, "SC": 0.00411, "AZ": 0.00388, "MA": 0.00387, "UT": 0.00383, "MS": 0.00373, "IL": 0.00358, "KS": 0.00349, "CO": 0.00343, "MN": 0.00331, "ON": 0.00322, "LA": 0.00315, "AK": 0.00315, "IA": 0.00313, "AR": 0.00312, "ND": 0.00311, "NM": 0.00309, "MI": 0.00307, "FL": 0.00307, "GA": 0.00306, "KY": 0.00305, "WV": 0.00305, "IN": 0.00304, "NS": 0.00303, "SK": 0.00301, "OH": 0.00301, "NV": 0.00301, "AL": 0.003, "WY": 0.00299, "PE": 0.00297, "MT": 0.00295, "NH": 0.00294, "OR": 0.00293, "VA": 0.00292, "NC": 0.00292, "NE": 0.00289, "QC": 0.00287, "CT": 0.00284, "VT": 0.00272, "ME": 0.00271, "DE": 0.00269, "SD": 0.00259, "NJ": 0.00226, "PA": 0.00168, "NY": 0.00159}, "entropy": 1.26}, "strain_name": {"value": "A/northern pintail/California/HKWF440C/2007"}, "host_generic": {"value": "avian", "confidence": {"avian": 1.0}, "entropy": -1e-12}, "N_count": {"value": "Zero"}, "ha_genetic_group": {"value": "UNRECOGNIZABLE"}, "data_source": {"value": "GISAID"}, "isl_subtype": {"value": "H6N1"}, "N_present": {"value": "Absent"}, "primary_identifier": {"value": "EPI_ISL_94254"}, "tn_93_dist_d11": {"value": 0.0466}, "ambig_present": {"value": "Absent"}, "genotype": {"value": "Not assigned"}, "host": {"value": "northern pintail"}, "passage": {"value": "X"}}, "branch_attrs": {"mutations": {}}}, {"name": "NODE_0000114", "node_attrs": {"div": 0.0323, "num_date": {"value": 2007.75, "confidence": [2007.646, 2007.809]}, "country": {"value": "United States", "confidence": {"United States": 1.0}, "entropy": 0.00287}, "region": {"value": "North America", "confidence": {"North America": 1.0}, "entropy": 6.08e-08}, "state": {"value": "CA", "confidence": {"CA": 1.0}, "entropy": 0.00023}, "host_generic": {"value": "avian", "confidence": {"avian": 1.0}, "entropy": 0.00355}}, "branch_attrs": {"mutations": {}}, "children": [{"name": "A/Northern_shoveler/California/HKWF216/2007_4bab8a0882", "node_attrs": {"div": 0.0323, "num_date": {"value": 2007.823, "confidence": [2007.823, 2007.823], "inferred": false}, "country": {"value": "United States", "confidence": {"United States": 1.0}, "entropy": -1e-12}, "region": {"value": "North America", "confidence": {"North America": 1.0}, "entropy": -1e-12}, "isolate_hash": {"value": "4bab8a0882a8c663cad3681ab2f6736a"}, "segment_lineage": {"value": "Not assigned"}, "reason_for_submission": {"value": "surveillance"}, "tri_ambig_count": {"value": "Zero"}, "bi_ambig_count": {"value": "Zero"}, "isolate_submitter": {"value": "import"}, "state": {"value": "CA", "confidence": {"CA": 1.0}, "entropy": -1e-12}, "strain_name": {"value": "A/northern shoveler/California/HKWF216/2007"}, "host_generic": {"value": "avian", "confidence": {"avian": 1.0}, "entropy": -1e-12}, "N_count": {"value": "Zero"}, "ha_genetic_group": {"value": "UNRECOGNIZABLE"}, "data_source": {"value": "GISAID"}, "isl_subtype": {"value": "H6N1"}, "N_present": {"value": "Absent"}, "primary_identifier": {"value": "EPI_ISL_25503"}, "tn_93_dist_d11": {"value": 0.0466}, "ambig_present": {"value": "Absent"}, "genotype": {"value": "Not assigned"}, "host": {"value": "Northern shoveler"}, "passage": {"value": "EX"}}, "branch_attrs": {"mutations": {}}}, {"name": "NODE_0000227", "node_attrs": {"div": 0.0323, "num_date": {"value": 2007.801, "confidence": [2007.646, 2007.812]}, "country": {"value": "United States", "confidence": {"United States": 1.0}, "entropy": 0.00287}, "region": {"value": "North America", "confidence": {"North America": 1.0}, "entropy": 6.08e-08}, "state": {"value": "CA", "confidence": {"CA": 1.0}, "entropy": 0.000118}, "host_generic": {"value": "avian", "confidence": {"avian": 1.0}, "entropy": 0.00355}}, "branch_attrs": {"mutations": {}}, "children": [{"name": "A/Northern_pintail/California/HKWF151/2007_5bf2fe1b77", "node_attrs": {"div": 0.0323, "num_date": {"value": 2007.812, "confidence": [2007.812, 2007.812], "inferred": false}, "country": {"value": "United States", "confidence": {"United States": 1.0}, "entropy": -1e-12}, "region": {"value": "North America", "confidence": {"North America": 1.0}, "entropy": -1e-12}, "isolate_hash": {"value": "5bf2fe1b77a62073c9f7a5ca24ab340a"}, "segment_lineage": {"value": "Not assigned"}, "reason_for_submission": {"value": "surveillance"}, "tri_ambig_count": {"value": "Zero"}, "bi_ambig_count": {"value": "Zero"}, "isolate_submitter": {"value": "import"}, "state": {"value": "CA", "confidence": {"CA": 1.0}, "entropy": -1e-12}, "strain_name": {"value": "A/northern pintail/California/HKWF151/2007"}, "host_generic": {"value": "avian", "confidence": {"avian": 1.0}, "entropy": -1e-12}, "N_count": {"value": "Zero"}, "ha_genetic_group": {"value": "UNRECOGNIZABLE"}, "data_source": {"value": "GISAID"}, "isl_subtype": {"value": "H6N1"}, "N_present": {"value": "Absent"}, "primary_identifier": {"value": "EPI_ISL_25502"}, "tn_93_dist_d11": {"value": 0.0466}, "ambig_present": {"value": "Absent"}, "genotype": {"value": "Not assigned"}, "host": {"value": "northern pintail"}, "passage": {"value": "EX"}}, "branch_attrs": {"mutations": {}}}, {"name": "NODE_0000232", "node_attrs": {"div": 0.0323, "num_date": {"value": 2007.812, "confidence": [2007.625, 2007.84]}, "country": {"value": "United States", "confidence": {"United States": 1.0}, "entropy": 0.00262}, "region": {"value": "North America", "confidence": {"North America": 1.0}, "entropy": 6.08e-08}, "state": {"value": "CA", "confidence": {"CA": 1.0}, "entropy": 0.000115}, "host_generic": {"value": "avian", "confidence": {"avian": 1.0}, "entropy": 0.00334}}, "branch_attrs": {"mutations": {}}, "children": [{"name": "A/ring_necked_duck/California/HKWF402/2007_e6d8a131b1", "node_attrs": {"div": 0.0323, "num_date": {"value": 2007.84, "confidence": [2007.84, 2007.84], "inferred": false}, "country": {"value": "United States", "confidence": {"United States": 1.0}, "entropy": -1e-12}, "region": {"value": "North America", "confidence": {"North America": 1.0}, "entropy": -1e-12}, "isolate_hash": {"value": "e6d8a131b1558bb4b27729a8f718e4ec"}, "segment_lineage": {"value": "Not assigned"}, "reason_for_submission": {"value": "surveillance"}, "tri_ambig_count": {"value": "Zero"}, "bi_ambig_count": {"value": "Zero"}, "isolate_submitter": {"value": "import"}, "state": {"value": "CA", "confidence": {"CA": 1.0}, "entropy": -1e-12}, "strain_name": {"value": "A/ring necked duck/California/HKWF402/2007"}, "host_generic": {"value": "avian", "confidence": {"avian": 1.0}, "entropy": -1e-12}, "N_count": {"value": "Zero"}, "ha_genetic_group": {"value": "UNRECOGNIZABLE"}, "data_source": {"value": "GISAID"}, "isl_subtype": {"value": "H6N1"}, "N_present": {"value": "Absent"}, "primary_identifier": {"value": "EPI_ISL_63590"}, "tn_93_dist_d11": {"value": 0.0466}, "ambig_present": {"value": "Absent"}, "genotype": {"value": "Not assigned"}, "host": {"value": "ring-necked duck"}, "passage": {"value": "EX"}}, "branch_attrs": {"mutations": {}}}, {"name": "A/American_wigeon/California/HKWF353/2007_970f80191c", "node_attrs": {"div": 0.0323, "num_date": {"value": 2007.84, "confidence": [2007.84, 2007.84], "inferred": false}, "country": {"value": "United States", "confidence": {"United States": 1.0}, "entropy": -1e-12}, "region": {"value": "North America", "confidence": {"North America": 1.0}, "entropy": -1e-12}, "isolate_hash": {"value": "970f80191c85c2ec77ff606bd6514669"}, "segment_lineage": {"value": "Not assigned"}, "reason_for_submission": {"value": "surveillance"}, "tri_ambig_count": {"value": "Zero"}, "bi_ambig_count": {"value": "Zero"}, "isolate_submitter": {"value": "import"}, "state": {"value": "CA", "confidence": {"CA": 1.0}, "entropy": -1e-12}, "strain_name": {"value": "A/American wigeon/California/HKWF353/2007"}, "host_generic": {"value": "avian", "confidence": {"avian": 1.0}, "entropy": -1e-12}, "N_count": {"value": "Zero"}, "ha_genetic_group": {"value": "UNRECOGNIZABLE"}, "data_source": {"value": "GISAID"}, "isl_subtype": {"value": "H6N1"}, "N_present": {"value": "Absent"}, "primary_identifier": {"value": "EPI_ISL_63346"}, "tn_93_dist_d11": {"value": 0.0466}, "ambig_present": {"value": "Absent"}, "genotype": {"value": "Not assigned"}, "host": {"value": "American wigeon"}, "passage": {"value": "EX"}}, "branch_attrs": {"mutations": {}}}]}]}]}]}]}]}]}, {"name": "NODE_0000112", "node_attrs": {"div": 0.0302, "num_date": {"value": 2007.538, "confidence": [2006.827, 2007.864]}, "country": {"value": "United States", "confidence": {"United States": 0.998, "Canada": 0.00173}, "entropy": 0.0127}, "region": {"value": "North America", "confidence": {"North America": 1.0}, "entropy": 1.32e-07}, "state": {"value": "CA", "confidence": {"CA": 0.889, "AB": 0.0802, "BC": 0.00515, "WI": 0.00304, "": 0.00123, "MD": 0.00109}, "entropy": 0.523}, "host_generic": {"value": "avian", "confidence": {"avian": 0.998, "poultry": 0.00152}, "entropy": 0.0114}}, "branch_attrs": {"mutations": {}}, "children": [{"name": "NODE_0000328", "node_attrs": {"div": 0.0309, "num_date": {"value": 2007.732, "confidence": [2007.405, 2007.965]}, "country": {"value": "United States", "confidence": {"United States": 0.998, "Canada": 0.00191}, "entropy": 0.0139}, "region": {"value": "North America", "confidence": {"North America": 1.0}, "entropy": 2.31e-07}, "confidence": {"value": 85.7}, "state": {"value": "CA", "confidence": {"CA": 0.721, "AB": 0.157, "BC": 0.0122, "": 0.0048, "WI": 0.00445, "MD": 0.00424, "DE": 0.00361, "TX": 0.00335, "WA": 0.00332, "ID": 0.0028, "TN": 0.00279, "MO": 0.00261, "OK": 0.00232, "IL": 0.00229, "SC": 0.00224, "AK": 0.00215, "MA": 0.00214, "AZ": 0.00213, "LA": 0.00213, "UT": 0.00213, "MS": 0.00212, "OH": 0.00205, "IA": 0.002, "KS": 0.00194, "OR": 0.00193, "MT": 0.00192, "CO": 0.00191, "MN": 0.00185, "SD": 0.00184, "ON": 0.00178, "IN": 0.00177, "AR": 0.00173, "MI": 0.00173, "KY": 0.0017, "ND": 0.00169, "NS": 0.00168, "NM": 0.00168, "FL": 0.00167, "GA": 0.00166, "WV": 0.00165, "NV": 0.00163, "AL": 0.00162, "SK": 0.00162, "WY": 0.00162, "NJ": 0.00161, "PE": 0.0016, "NH": 0.0016, "NC": 0.00159, "NE": 0.00159, "VA": 0.00158, "QC": 0.00155, "CT": 0.00153, "ME": 0.00148, "VT": 0.00147}, "entropy": 1.252}, "host_generic": {"value": "avian", "confidence": {"avian": 0.998, "poultry": 0.00222}, "entropy": 0.0158}}, "branch_attrs": {"mutations": {"nuc": ["G1146A"]}}, "children": [{"name": "NODE_0000081", "node_attrs": {"div": 0.0309, "num_date": {"value": 2007.807, "confidence": [2007.486, 2008.046]}, "country": {"value": "United States", "confidence": {"United States": 0.998, "Canada": 0.00158}, "entropy": 0.0118}, "region": {"value": "North America", "confidence": {"North America": 1.0}, "entropy": 2.55e-07}, "state": {"value": "CA", "confidence": {"CA": 0.583, "AB": 0.137, "BC": 0.0181, "": 0.00927, "MD": 0.0082, "WI": 0.00766, "TX": 0.00708, "WA": 0.00695, "TN": 0.00663, "ID": 0.0066, "DE": 0.0065, "MO": 0.00621, "OK": 0.00577, "SC": 0.0056, "IL": 0.00538, "AZ": 0.00534, "MA": 0.00531, "UT": 0.00528, "MS": 0.00525, "LA": 0.00503, "AK": 0.005, "KS": 0.00488, "IA": 0.00486, "CO": 0.00485, "OH": 0.00484, "MN": 0.00472, "MT": 0.00464, "OR": 0.00461, "IN": 0.0045, "AR": 0.00449, "ON": 0.00447, "MI": 0.00445, "ND": 0.00444, "NM": 0.00441, "KY": 0.00441, "FL": 0.00439, "GA": 0.00436, "NS": 0.00435, "WV": 0.00434, "NV": 0.00429, "SK": 0.00429, "AL": 0.00428, "WY": 0.00428, "SD": 0.00426, "PE": 0.00423, "NH": 0.00421, "NC": 0.00418, "VA": 0.00417, "NE": 0.00416, "QC": 0.0041, "CT": 0.00405, "ME": 0.00389, "VT": 0.00389, "NJ": 0.00377, "PA": 0.00246, "NY": 0.00246}, "entropy": 2.043}, "host_generic": {"value": "avian", "confidence": {"avian": 0.998, "poultry": 0.00207}, "entropy": 0.0148}}, "branch_attrs": {"mutations": {}}, "children": [{"name": "A/mallard/Minnesota/SG-00932/2008_4f8c8a812c", "node_attrs": {"div": 0.0323, "num_date": {"value": 2008.709, "confidence": [2008.709, 2008.709], "inferred": false}, "country": {"value": "United States", "confidence": {"United States": 1.0}, "entropy": -1e-12}, "region": {"value": "North America", "confidence": {"North America": 1.0}, "entropy": -1e-12}, "isolate_hash": {"value": "4f8c8a812c3abe5ed7871f8cbc64ac0a"}, "segment_lineage": {"value": "Not assigned"}, "reason_for_submission": {"value": "surveillance"}, "tri_ambig_count": {"value": "Zero"}, "bi_ambig_count": {"value": "Zero"}, "isolate_submitter": {"value": "import"}, "state": {"value": "CA", "confidence": {"CA": 0.375, "AB": 0.103, "BC": 0.0232, "": 0.0153, "MD": 0.0135, "TX": 0.0124, "WI": 0.0124, "TN": 0.0121, "ID": 0.012, "WA": 0.0119, "MO": 0.0116, "OK": 0.0109, "DE": 0.0107, "SC": 0.0106, "AZ": 0.0102, "IL": 0.0101, "MA": 0.0101, "UT": 0.01, "MS": 0.01, "LA": 0.00965, "AK": 0.00946, "CO": 0.00945, "IA": 0.00943, "KS": 0.00936, "OH": 0.00927, "MN": 0.00927, "MT": 0.00903, "AR": 0.00894, "ND": 0.00889, "IN": 0.00888, "MI": 0.00887, "OR": 0.00886, "NM": 0.00883, "KY": 0.00881, "FL": 0.0088, "GA": 0.00874, "WV": 0.0087, "NS": 0.00865, "ON": 0.00862, "NV": 0.00859, "AL": 0.00859, "SK": 0.00859, "WY": 0.00857, "PE": 0.00847, "NH": 0.00842, "NC": 0.0084, "VA": 0.00836, "NE": 0.00833, "QC": 0.00822, "CT": 0.00812, "SD": 0.00812, "VT": 0.00782, "ME": 0.00781, "NJ": 0.00724, "PA": 0.00496, "NY": 0.00492}, "entropy": 3.005}, "strain_name": {"value": "A/mallard/Minnesota/SG-00932/2008"}, "host_generic": {"value": "avian", "confidence": {"avian": 1.0}, "entropy": -1e-12}, "N_count": {"value": "Zero"}, "ha_genetic_group": {"value": "UNRECOGNIZABLE"}, "data_source": {"value": "GISAID"}, "isl_subtype": {"value": "H6N1"}, "N_present": {"value": "Absent"}, "primary_identifier": {"value": "EPI_ISL_141093"}, "tn_93_dist_d11": {"value": 0.0435}, "ambig_present": {"value": "Absent"}, "genotype": {"value": "Not assigned"}, "host": {"value": "mallard"}, "passage": {"value": "E1"}}, "branch_attrs": {"mutations": {"nuc": ["T84C", "A565G"], "NA": ["S189G"]}, "labels": {"aa": "NA: S189G"}}}, {"name": "A/mallard/Minnesota/Sg-01047/2008_2022981050", "node_attrs": {"div": 0.0338, "num_date": {"value": 2008.734, "confidence": [2008.734, 2008.734], "inferred": false}, "country": {"value": "United States", "confidence": {"United States": 1.0}, "entropy": -1e-12}, "region": {"value": "North America", "confidence": {"North America": 1.0}, "entropy": -1e-12}, "isolate_hash": {"value": "2022981050d79f5e8fa60dfc64e55d30"}, "segment_lineage": {"value": "Not assigned"}, "reason_for_submission": {"value": "surveillance"}, "tri_ambig_count": {"value": "Zero"}, "bi_ambig_count": {"value": "Zero"}, "isolate_submitter": {"value": "import"}, "state": {"value": "CA", "confidence": {"CA": 0.371, "AB": 0.103, "BC": 0.0233, "": 0.0155, "MD": 0.0136, "TX": 0.0126, "WI": 0.0125, "TN": 0.0122, "ID": 0.0121, "WA": 0.012, "MO": 0.0117, "OK": 0.011, "DE": 0.0108, "SC": 0.0107, "AZ": 0.0103, "IL": 0.0102, "MA": 0.0102, "UT": 0.0101, "MS": 0.0101, "LA": 0.00975, "AK": 0.00956, "CO": 0.00955, "IA": 0.00954, "KS": 0.00946, "OH": 0.00937, "MN": 0.00937, "MT": 0.00913, "AR": 0.00904, "ND": 0.00899, "IN": 0.00898, "MI": 0.00897, "OR": 0.00896, "NM": 0.00893, "KY": 0.00891, "FL": 0.0089, "GA": 0.00883, "WV": 0.00879, "NS": 0.00875, "ON": 0.00871, "NV": 0.00869, "AL": 0.00869, "SK": 0.00868, "WY": 0.00867, "PE": 0.00856, "NH": 0.00851, "NC": 0.00849, "VA": 0.00846, "NE": 0.00843, "QC": 0.00831, "CT": 0.00822, "SD": 0.0082, "VT": 0.00791, "ME": 0.0079, "NJ": 0.00732, "PA": 0.00502, "NY": 0.00497}, "entropy": 3.023}, "strain_name": {"value": "A/mallard/Minnesota/Sg-01047/2008"}, "host_generic": {"value": "avian", "confidence": {"avian": 1.0}, "entropy": -1e-12}, "N_count": {"value": "Zero"}, "ha_genetic_group": {"value": "UNRECOGNIZABLE"}, "data_source": {"value": "GISAID"}, "isl_subtype": {"value": "H6N1"}, "N_present": {"value": "Absent"}, "primary_identifier": {"value": "EPI_ISL_141147"}, "tn_93_dist_d11": {"value": 0.0466}, "ambig_present": {"value": "Absent"}, "genotype": {"value": "Not assigned"}, "host": {"value": "mallard"}, "passage": {"value": "E1"}}, "branch_attrs": {"mutations": {"nuc": ["A96G", "T492C", "T990C", "G1170A"], "NA": ["I32M"]}, "labels": {"aa": "NA: I32M"}}}]}, {"name": "NODE_0000330", "node_attrs": {"div": 0.0345, "num_date": {"value": 2009.472, "confidence": [2008.708, 2009.605]}, "country": {"value": "United States", "confidence": {"United States": 0.998, "Canada": 0.00156}, "entropy": 0.0116}, "region": {"value": "North America", "confidence": {"North America": 1.0}, "entropy": 2.29e-07}, "confidence": {"value": 98.8}, "state": {"value": "AB", "confidence": {"AB": 0.507, "CA": 0.263, "BC": 0.0162, "DE": 0.0089, "": 0.00888, "MD": 0.00789, "TX": 0.00654, "WA": 0.00578, "WI": 0.00503, "TN": 0.00468, "ID": 0.00467, "LA": 0.00464, "AK": 0.00458, "MO": 0.00457, "IL": 0.00449, "OH": 0.00446, "IA": 0.00427, "OK": 0.0042, "MT": 0.00417, "OR": 0.00411, "SC": 0.00409, "SD": 0.004, "MS": 0.00399, "AZ": 0.00394, "MA": 0.0039, "UT": 0.00388, "IN": 0.0037, "CO": 0.00367, "NJ": 0.00367, "MN": 0.00365, "KS": 0.00363, "AR": 0.00347, "MI": 0.00347, "KY": 0.00344, "ND": 0.00342, "NM": 0.0034, "FL": 0.00339, "GA": 0.00336, "WV": 0.00334, "NS": 0.00332, "ON": 0.00332, "NV": 0.0033, "AL": 0.0033, "SK": 0.00329, "WY": 0.00329, "PE": 0.00325, "NH": 0.00324, "NC": 0.00323, "NE": 0.00322, "VA": 0.00321, "QC": 0.00315, "CT": 0.00311, "ME": 0.003, "VT": 0.00299, "NY": 0.00213, "PA": 0.00194}, "entropy": 1.93}, "host_generic": {"value": "avian", "confidence": {"avian": 0.998, "poultry": 0.00151}, "entropy": 0.0113}}, "branch_attrs": {"mutations": {"nuc": ["T210C", "T219C", "C695T", "T797C", "G834A"], "NA": ["A232V", "L266S"]}, "labels": {"aa": "NA: A232V, L266S"}}, "children": [{"name": "A/blue-winged_teal/North_Dakota/AI09-2912/2009_eb798589e0", "node_attrs": {"div": 0.0352, "num_date": {"value": 2009.67, "confidence": [2009.67, 2009.67], "inferred": false}, "country": {"value": "United States", "confidence": {"United States": 1.0}, "entropy": -1e-12}, "region": {"value": "North America", "confidence": {"North America": 1.0}, "entropy": -1e-12}, "isolate_hash": {"value": "eb798589e011e71bca47ee670e9d7c67"}, "segment_lineage": {"value": "Not assigned"}, "reason_for_submission": {"value": "surveillance"}, "tri_ambig_count": {"value": "Zero"}, "bi_ambig_count": {"value": "Zero"}, "isolate_submitter": {"value": "import"}, "state": {"value": "AB", "confidence": {"AB": 0.428, "CA": 0.216, "BC": 0.0177, "DE": 0.0127, "": 0.012, "MD": 0.0107, "TX": 0.00947, "WA": 0.0081, "WI": 0.00739, "LA": 0.00737, "MO": 0.00716, "AK": 0.00715, "OH": 0.0071, "TN": 0.00707, "IL": 0.00704, "ID": 0.00701, "IA": 0.00688, "MT": 0.00671, "OK": 0.00663, "OR": 0.00649, "SC": 0.00647, "MS": 0.00636, "AZ": 0.00628, "SD": 0.00621, "MA": 0.00618, "UT": 0.00612, "IN": 0.00611, "MN": 0.00599, "CO": 0.00593, "NJ": 0.00585, "KS": 0.00584, "AR": 0.00578, "MI": 0.00577, "KY": 0.00573, "ND": 0.00573, "NM": 0.0057, "FL": 0.00567, "GA": 0.00564, "WV": 0.00561, "NS": 0.00556, "NV": 0.00554, "AL": 0.00554, "SK": 0.00554, "WY": 0.00553, "PE": 0.00546, "NH": 0.00544, "NC": 0.00542, "VA": 0.0054, "NE": 0.00539, "ON": 0.00536, "QC": 0.0053, "CT": 0.00524, "ME": 0.00506, "VT": 0.00505, "NY": 0.00353, "PA": 0.00326}, "entropy": 2.463}, "strain_name": {"value": "A/blue-winged Teal/North Dakota/AI09-2912/2009"}, "host_generic": {"value": "avian", "confidence": {"avian": 1.0}, "entropy": -1e-12}, "N_count": {"value": "Zero"}, "ha_genetic_group": {"value": "UNRECOGNIZABLE"}, "data_source": {"value": "GISAID"}, "isl_subtype": {"value": "H6N1"}, "N_present": {"value": "Absent"}, "primary_identifier": {"value": "EPI_ISL_141209"}, "tn_93_dist_d11": {"value": 0.0466}, "ambig_present": {"value": "Absent"}, "genotype": {"value": "Not assigned"}, "host": {"value": "blue-winged teal"}, "passage": {"value": "E1"}}, "branch_attrs": {"mutations": {"nuc": ["C975T"]}}}, {"name": "NODE_0000082", "node_attrs": {"div": 0.0345, "num_date": {"value": 2009.485, "confidence": [2008.823, 2009.621]}, "country": {"value": "United States", "confidence": {"United States": 0.998, "Canada": 0.00231}, "entropy": 0.0163}, "region": {"value": "North America", "confidence": {"North America": 1.0}, "entropy": 6.12e-08}, "state": {"value": "AB", "confidence": {"AB": 0.611, "CA": 0.186, "BC": 0.0136, "DE": 0.00841, "": 0.00784, "MD": 0.00699, "TX": 0.00583, "WA": 0.00501, "WI": 0.00423, "LA": 0.00421, "AK": 0.00414, "OH": 0.00405, "TN": 0.004, "IL": 0.00399, "ID": 0.00398, "MO": 0.00397, "IA": 0.00386, "MT": 0.00377, "OR": 0.0037, "OK": 0.00365, "SD": 0.00363, "SC": 0.00355, "MS": 0.0035, "AZ": 0.00343, "MA": 0.00339, "UT": 0.00337, "NJ": 0.00336, "IN": 0.00332, "MN": 0.00322, "CO": 0.00321, "KS": 0.00317, "AR": 0.00308, "MI": 0.00307, "KY": 0.00306, "ND": 0.00303, "NM": 0.00301, "FL": 0.00301, "GA": 0.00298, "WV": 0.00296, "NS": 0.00295, "NV": 0.00293, "AL": 0.00293, "SK": 0.00292, "WY": 0.00292, "ON": 0.0029, "PE": 0.00288, "NH": 0.00287, "NC": 0.00287, "NE": 0.00286, "VA": 0.00285, "QC": 0.00279, "CT": 0.00276, "ME": 0.00267, "VT": 0.00266, "NY": 0.00193, "PA": 0.00172}, "entropy": 1.73}, "host_generic": {"value": "avian", "confidence": {"avian": 0.999}, "entropy": 0.00442}}, "branch_attrs": {"mutations": {}}, "children": [{"name": "NODE_0000084", "node_attrs": {"div": 0.0345, "num_date": {"value": 2009.589, "confidence": [2009.39, 2009.794]}, "country": {"value": "United States", "confidence": {"United States": 1.0}, "entropy": 0.00418}, "region": {"value": "North America", "confidence": {"North America": 1.0}, "entropy": 6.08e-08}, "state": {"value": "AB", "confidence": {"AB": 0.515, "CA": 0.154, "BC": 0.0151, "DE": 0.0128, "": 0.0111, "MD": 0.00996, "TX": 0.00885, "WA": 0.00729, "LA": 0.00707, "OH": 0.00683, "AK": 0.00682, "IL": 0.00659, "WI": 0.00657, "IA": 0.00657, "MO": 0.00652, "MT": 0.00642, "TN": 0.00627, "ID": 0.0062, "OR": 0.00615, "OK": 0.00601, "SD": 0.00593, "SC": 0.00589, "MS": 0.00585, "IN": 0.00578, "AZ": 0.00573, "NJ": 0.00569, "MA": 0.00563, "MN": 0.00558, "UT": 0.00555, "CO": 0.00545, "MI": 0.00539, "AR": 0.00539, "KY": 0.00537, "ND": 0.00536, "KS": 0.00534, "NM": 0.00533, "FL": 0.0053, "GA": 0.00527, "WV": 0.00525, "NS": 0.0052, "NV": 0.00519, "SK": 0.00518, "AL": 0.00518, "WY": 0.00517, "PE": 0.00511, "NH": 0.0051, "NC": 0.00507, "VA": 0.00505, "NE": 0.00504, "QC": 0.00497, "ON": 0.00492, "CT": 0.00491, "ME": 0.00474, "VT": 0.00473, "NY": 0.00338, "PA": 0.00306}, "entropy": 2.298}, "host_generic": {"value": "avian", "confidence": {"avian": 1.0}, "entropy": 0.0034}}, "branch_attrs": {"mutations": {}}, "children": [{"name": "A/American_wigeon/California/6712/2009_48a1f0ade5", "node_attrs": {"div": 0.0345, "num_date": {"value": 2009.815, "confidence": [2009.815, 2009.815], "inferred": false}, "country": {"value": "United States", "confidence": {"United States": 1.0}, "entropy": -1e-12}, "region": {"value": "North America", "confidence": {"North America": 1.0}, "entropy": -1e-12}, "isolate_hash": {"value": "48a1f0ade5c72e4e7baf49e8605909ac"}, "segment_lineage": {"value": "Not assigned"}, "reason_for_submission": {"value": "surveillance"}, "tri_ambig_count": {"value": "Zero"}, "bi_ambig_count": {"value": "Zero"}, "isolate_submitter": {"value": "import"}, "state": {"value": "AB", "confidence": {"AB": 0.435, "CA": 0.129, "DE": 0.0161, "BC": 0.0159, "": 0.0136, "MD": 0.0122, "TX": 0.0113, "LA": 0.00942, "OH": 0.00911, "WA": 0.00909, "AK": 0.00901, "IA": 0.00882, "IL": 0.00875, "MO": 0.00865, "MT": 0.00862, "WI": 0.00855, "OR": 0.00818, "TN": 0.00814, "ID": 0.00804, "OK": 0.00801, "IN": 0.00786, "SC": 0.00786, "MS": 0.00783, "SD": 0.0078, "AZ": 0.00767, "MN": 0.0076, "NJ": 0.00759, "MA": 0.00751, "UT": 0.0074, "MI": 0.00739, "AR": 0.00738, "ND": 0.00736, "CO": 0.00736, "KY": 0.00735, "NM": 0.00733, "FL": 0.00728, "GA": 0.00725, "WV": 0.00722, "KS": 0.00719, "NS": 0.00713, "NV": 0.00713, "SK": 0.00713, "AL": 0.00712, "WY": 0.0071, "PE": 0.00704, "NH": 0.00701, "NC": 0.00697, "VA": 0.00695, "NE": 0.00693, "QC": 0.00684, "CT": 0.00676, "ON": 0.00663, "ME": 0.00653, "VT": 0.00652, "NY": 0.00461, "PA": 0.00422}, "entropy": 2.715}, "strain_name": {"value": "A/American wigeon/California/6712/2009"}, "host_generic": {"value": "avian", "confidence": {"avian": 1.0}, "entropy": -1e-12}, "N_count": {"value": "Zero"}, "ha_genetic_group": {"value": "UNRECOGNIZABLE"}, "data_source": {"value": "GISAID"}, "isl_subtype": {"value": "H6N1"}, "N_present": {"value": "Absent"}, "primary_identifier": {"value": "EPI_ISL_94183"}, "tn_93_dist_d11": {"value": 0.0459}, "ambig_present": {"value": "Absent"}, "genotype": {"value": "Not assigned"}, "host": {"value": "American wigeon"}, "passage": {"value": "E1"}}, "branch_attrs": {"mutations": {}}}, {"name": "A/mallard/California/6744/2009_af821597d0", "node_attrs": {"div": 0.0352, "num_date": {"value": 2009.815, "confidence": [2009.815, 2009.815], "inferred": false}, "country": {"value": "United States", "confidence": {"United States": 1.0}, "entropy": -1e-12}, "region": {"value": "North America", "confidence": {"North America": 1.0}, "entropy": -1e-12}, "isolate_hash": {"value": "af821597d004a7ea95616c5b1f1859e0"}, "segment_lineage": {"value": "Not assigned"}, "reason_for_submission": {"value": "surveillance"}, "tri_ambig_count": {"value": "Zero"}, "bi_ambig_count": {"value": "Zero"}, "isolate_submitter": {"value": "import"}, "state": {"value": "AB", "confidence": {"AB": 0.435, "CA": 0.129, "DE": 0.0161, "BC": 0.0159, "": 0.0136, "MD": 0.0122, "TX": 0.0113, "LA": 0.00942, "OH": 0.00911, "WA": 0.00909, "AK": 0.00901, "IA": 0.00882, "IL": 0.00875, "MO": 0.00865, "MT": 0.00862, "WI": 0.00855, "OR": 0.00818, "TN": 0.00814, "ID": 0.00804, "OK": 0.00801, "IN": 0.00786, "SC": 0.00786, "MS": 0.00783, "SD": 0.0078, "AZ": 0.00767, "MN": 0.0076, "NJ": 0.00759, "MA": 0.00751, "UT": 0.0074, "MI": 0.00739, "AR": 0.00738, "ND": 0.00736, "CO": 0.00736, "KY": 0.00735, "NM": 0.00733, "FL": 0.00728, "GA": 0.00725, "WV": 0.00722, "KS": 0.00719, "NS": 0.00713, "NV": 0.00713, "SK": 0.00713, "AL": 0.00712, "WY": 0.0071, "PE": 0.00704, "NH": 0.00701, "NC": 0.00697, "VA": 0.00695, "NE": 0.00693, "QC": 0.00684, "CT": 0.00676, "ON": 0.00663, "ME": 0.00653, "VT": 0.00652, "NY": 0.00461, "PA": 0.00422}, "entropy": 2.715}, "strain_name": {"value": "A/mallard/California/6744/2009"}, "host_generic": {"value": "avian", "confidence": {"avian": 1.0}, "entropy": -1e-12}, "N_count": {"value": "Zero"}, "ha_genetic_group": {"value": "UNRECOGNIZABLE"}, "data_source": {"value": "GISAID"}, "isl_subtype": {"value": "H6N1"}, "N_present": {"value": "Absent"}, "primary_identifier": {"value": "EPI_ISL_94185"}, "tn_93_dist_d11": {"value": 0.0466}, "ambig_present": {"value": "Absent"}, "genotype": {"value": "Not assigned"}, "host": {"value": "mallard"}, "passage": {"value": "E1"}}, "branch_attrs": {"mutations": {"nuc": ["C954T"]}}}]}, {"name": "NODE_0000096", "node_attrs": {"div": 0.0345, "num_date": {"value": 2009.543, "confidence": [2009.287, 2009.626]}, "country": {"value": "United States", "confidence": {"United States": 0.987, "Canada": 0.0131}, "entropy": 0.0697}, "region": {"value": "North America", "confidence": {"North America": 1.0}, "entropy": 6.08e-08}, "state": {"value": "AB", "confidence": {"AB": 0.726, "CA": 0.117, "BC": 0.01, "DE": 0.00693, "": 0.00604, "MD": 0.0054, "TX": 0.00452, "WA": 0.00379, "LA": 0.00333, "AK": 0.00325, "OH": 0.0032, "WI": 0.00312, "IL": 0.0031, "IA": 0.00304, "MO": 0.00301, "MT": 0.00297, "TN": 0.00297, "ID": 0.00295, "OR": 0.0029, "SD": 0.00287, "OK": 0.00275, "SC": 0.00269, "NJ": 0.00268, "MS": 0.00267, "AZ": 0.0026, "IN": 0.00258, "MA": 0.00257, "UT": 0.00254, "MN": 0.00247, "CO": 0.00245, "KS": 0.0024, "AR": 0.00237, "MI": 0.00236, "KY": 0.00236, "ND": 0.00234, "NM": 0.00233, "FL": 0.00232, "GA": 0.0023, "WV": 0.00229, "NS": 0.00227, "NV": 0.00226, "AL": 0.00226, "SK": 0.00226, "WY": 0.00225, "PE": 0.00222, "NH": 0.00222, "NC": 0.00221, "ON": 0.00221, "NE": 0.0022, "VA": 0.0022, "QC": 0.00216, "CT": 0.00213, "ME": 0.00206, "VT": 0.00205, "NY": 0.00152, "PA": 0.00132}, "entropy": 1.384}, "host_generic": {"value": "avian", "confidence": {"avian": 1.0}, "entropy": 0.00361}}, "branch_attrs": {"mutations": {}}, "children": [{"name": "A/mallard/Minnesota/AI09-2509/2009_89b7edaf77", "node_attrs": {"div": 0.0352, "num_date": {"value": 2009.681, "confidence": [2009.681, 2009.681], "inferred": false}, "country": {"value": "United States", "confidence": {"United States": 1.0}, "entropy": -1e-12}, "region": {"value": "North America", "confidence": {"North America": 1.0}, "entropy": -1e-12}, "isolate_hash": {"value": "89b7edaf7712b8d14b49382a9f279daf"}, "segment_lineage": {"value": "Not assigned"}, "reason_for_submission": {"value": "surveillance"}, "tri_ambig_count": {"value": "Zero"}, "bi_ambig_count": {"value": "Zero"}, "isolate_submitter": {"value": "import"}, "state": {"value": "AB", "confidence": {"AB": 0.612, "CA": 0.0997, "DE": 0.0122, "BC": 0.0119, "": 0.00958, "MD": 0.00865, "TX": 0.00777, "LA": 0.0064, "OH": 0.00619, "WA": 0.00612, "AK": 0.00611, "IA": 0.00591, "IL": 0.00581, "MT": 0.00579, "MO": 0.00557, "WI": 0.0055, "OR": 0.00548, "SD": 0.00532, "NJ": 0.00522, "TN": 0.00518, "IN": 0.00516, "OK": 0.00512, "ID": 0.00511, "MS": 0.00505, "SC": 0.00503, "AZ": 0.00491, "MN": 0.00489, "MA": 0.00481, "MI": 0.00474, "AR": 0.00474, "KY": 0.00473, "ND": 0.00473, "UT": 0.00472, "NM": 0.0047, "CO": 0.0047, "FL": 0.00467, "GA": 0.00466, "WV": 0.00463, "KS": 0.00459, "NS": 0.00458, "SK": 0.00458, "NV": 0.00458, "AL": 0.00457, "WY": 0.00456, "PE": 0.00452, "NH": 0.0045, "NC": 0.00447, "VA": 0.00446, "NE": 0.00444, "QC": 0.00439, "CT": 0.00434, "ON": 0.00424, "ME": 0.00419, "VT": 0.00418, "NY": 0.00305, "PA": 0.00269}, "entropy": 2.028}, "strain_name": {"value": "A/mallard/Minnesota/AI09-2509/2009"}, "host_generic": {"value": "avian", "confidence": {"avian": 1.0}, "entropy": -1e-12}, "N_count": {"value": "Zero"}, "ha_genetic_group": {"value": "UNRECOGNIZABLE"}, "data_source": {"value": "GISAID"}, "isl_subtype": {"value": "H6N1"}, "N_present": {"value": "Absent"}, "primary_identifier": {"value": "EPI_ISL_141204"}, "tn_93_dist_d11": {"value": 0.0466}, "ambig_present": {"value": "Absent"}, "genotype": {"value": "Not assigned"}, "host": {"value": "mallard"}, "passage": {"value": "E1"}}, "branch_attrs": {"mutations": {"nuc": ["T921C"]}}}, {"name": "NODE_0000103", "node_attrs": {"div": 0.0345, "num_date": {"value": 2009.59, "confidence": [2009.416, 2009.632]}, "country": {"value": "United States", "confidence": {"United States": 0.889, "Canada": 0.111}, "entropy": 0.349}, "region": {"value": "North America", "confidence": {"North America": 1.0}, "entropy": 6.08e-08}, "state": {"value": "AB", "confidence": {"AB": 0.855, "CA": 0.0559, "BC": 0.00548, "DE": 0.00422, "": 0.00345, "MD": 0.0031, "TX": 0.0026, "WA": 0.00212, "LA": 0.00195, "AK": 0.00189, "OH": 0.00187, "IL": 0.00178, "IA": 0.00177, "MT": 0.00173, "WI": 0.00171, "MO": 0.00168, "OR": 0.00168, "SD": 0.00168, "TN": 0.00163, "ID": 0.00162, "NJ": 0.00158, "OK": 0.00154, "MS": 0.00151, "SC": 0.0015, "IN": 0.00149, "AZ": 0.00146, "MA": 0.00144, "UT": 0.00142, "MN": 0.0014, "CO": 0.00138, "AR": 0.00135, "KY": 0.00135, "KS": 0.00135, "MI": 0.00134, "ND": 0.00134, "NM": 0.00133, "FL": 0.00132, "GA": 0.00131, "WV": 0.0013, "NS": 0.00129, "NV": 0.00129, "AL": 0.00129, "SK": 0.00129, "WY": 0.00128, "PE": 0.00127, "NH": 0.00126, "NC": 0.00126, "NE": 0.00126, "VA": 0.00125, "ON": 0.00124, "QC": 0.00123, "CT": 0.00122, "ME": 0.00117, "VT": 0.00117}, "entropy": 0.858}, "host_generic": {"value": "avian", "confidence": {"avian": 1.0}, "entropy": 0.00335}}, "branch_attrs": {"mutations": {}}, "children": [{"name": "A/Northern_pintail/Alberta/3/2009_a512f68f2b", "node_attrs": {"div": 0.0345, "num_date": {"value": 2009.632, "confidence": [2009.632, 2009.632], "inferred": false}, "country": {"value": "Canada", "confidence": {"Canada": 1.0}, "entropy": -1e-12}, "region": {"value": "North America", "confidence": {"North America": 1.0}, "entropy": -1e-12}, "isolate_hash": {"value": "a512f68f2b13be3efcfdca042081026d"}, "segment_lineage": {"value": "Not assigned"}, "reason_for_submission": {"value": "surveillance"}, "tri_ambig_count": {"value": "Zero"}, "bi_ambig_count": {"value": "Zero"}, "isolate_submitter": {"value": "import"}, "state": {"value": "AB", "confidence": {"AB": 1.0}, "entropy": -1e-12}, "strain_name": {"value": "A/northern pintail/Alberta/3/2009"}, "host_generic": {"value": "avian", "confidence": {"avian": 1.0}, "entropy": -1e-12}, "N_count": {"value": "Zero"}, "ha_genetic_group": {"value": "UNRECOGNIZABLE"}, "data_source": {"value": "GISAID"}, "isl_subtype": {"value": "H6N1"}, "N_present": {"value": "Absent"}, "primary_identifier": {"value": "EPI_ISL_131482"}, "tn_93_dist_d11": {"value": 0.0459}, "ambig_present": {"value": "Absent"}, "genotype": {"value": "Not assigned"}, "host": {"value": "northern pintail"}, "passage": {"value": "E1"}}, "branch_attrs": {"mutations": {}}}, {"name": "A/white-fronted_goose/Texas/AI09-6225/2009_966800137d", "node_attrs": {"div": 0.0366, "num_date": {"value": 2009.96, "confidence": [2009.96, 2009.96], "inferred": false}, "country": {"value": "United States", "confidence": {"United States": 1.0}, "entropy": -1e-12}, "region": {"value": "North America", "confidence": {"North America": 1.0}, "entropy": -1e-12}, "isolate_hash": {"value": "966800137d3b63968e097a9d75be8c9b"}, "segment_lineage": {"value": "Not assigned"}, "reason_for_submission": {"value": "surveillance"}, "tri_ambig_count": {"value": "Zero"}, "bi_ambig_count": {"value": "Zero"}, "isolate_submitter": {"value": "import"}, "state": {"value": "AB", "confidence": {"AB": 0.719, "CA": 0.0507, "DE": 0.0105, "BC": 0.00795, "": 0.00741, "MD": 0.00677, "TX": 0.00618, "LA": 0.00531, "OH": 0.00514, "AK": 0.00501, "IA": 0.00488, "MT": 0.00479, "IL": 0.00469, "WA": 0.00459, "OR": 0.00446, "NJ": 0.00439, "SD": 0.00436, "MO": 0.00434, "IN": 0.00423, "WI": 0.00418, "MS": 0.00398, "OK": 0.00396, "MN": 0.00392, "SC": 0.00391, "TN": 0.00385, "AZ": 0.00383, "ND": 0.00383, "KY": 0.00382, "MI": 0.00382, "AR": 0.00382, "NM": 0.00381, "FL": 0.00378, "ID": 0.00377, "GA": 0.00377, "WV": 0.00375, "MA": 0.00375, "SK": 0.00371, "NV": 0.00371, "NS": 0.00371, "AL": 0.00371, "CO": 0.00369, "WY": 0.00369, "PE": 0.00367, "NH": 0.00365, "UT": 0.00364, "VA": 0.00362, "NC": 0.00362, "KS": 0.0036, "NE": 0.00359, "QC": 0.00356, "CT": 0.00352, "VT": 0.0034, "ME": 0.0034, "ON": 0.00334, "NY": 0.00253, "PA": 0.00217}, "entropy": 1.635}, "strain_name": {"value": "A/white-fronted goose/Texas/AI09-6225/2009"}, "host_generic": {"value": "avian", "confidence": {"avian": 1.0}, "entropy": -1e-12}, "N_count": {"value": "Zero"}, "ha_genetic_group": {"value": "UNRECOGNIZABLE"}, "data_source": {"value": "GISAID"}, "isl_subtype": {"value": "H6N1"}, "N_present": {"value": "Absent"}, "primary_identifier": {"value": "EPI_ISL_141247"}, "tn_93_dist_d11": {"value": 0.0482}, "ambig_present": {"value": "Absent"}, "genotype": {"value": "Not assigned"}, "host": {"value": "white-fronted goose"}, "passage": {"value": "E1"}}, "branch_attrs": {"mutations": {"nuc": ["A295G", "G1097A", "C1122T"], "NA": ["I99V", "S366N"]}, "labels": {"aa": "NA: I99V, S366N"}}}]}]}]}]}]}, {"name": "NODE_0000217", "node_attrs": {"div": 0.0302, "num_date": {"value": 2007.679, "confidence": [2006.99, 2007.828]}, "country": {"value": "United States", "confidence": {"United States": 0.999, "Canada": 0.00115}, "entropy": 0.00896}, "region": {"value": "North America", "confidence": {"North America": 1.0}, "entropy": 1.2e-07}, "state": {"value": "CA", "confidence": {"CA": 0.889, "AB": 0.0654, "BC": 0.00616, "WI": 0.00554, "": 0.00163, "MD": 0.00147, "WA": 0.00118, "DE": 0.00113, "MO": 0.00109, "TX": 0.00106}, "entropy": 0.587}, "host_generic": {"value": "avian", "confidence": {"avian": 0.999, "poultry": 0.00116}, "entropy": 0.00903}}, "branch_attrs": {"mutations": {}}, "children": [{"name": "NODE_0000270", "node_attrs": {"div": 0.0338, "num_date": {"value": 2008.553, "confidence": [2007.716, 2008.638]}, "country": {"value": "United States", "confidence": {"United States": 0.999, "Canada": 0.0012}, "entropy": 0.00931}, "region": {"value": "North America", "confidence": {"North America": 1.0}, "entropy": 2.45e-07}, "confidence": {"value": 97.4}, "state": {"value": "CA", "confidence": {"CA": 0.577, "AB": 0.0561, "BC": 0.02, "WI": 0.0115, "": 0.011, "MD": 0.00968, "TN": 0.00905, "ID": 0.00897, "WA": 0.00879, "TX": 0.00867, "MO": 0.00849, "OK": 0.00787, "SC": 0.00764, "AZ": 0.00729, "MA": 0.00722, "UT": 0.0072, "MS": 0.0071, "IL": 0.00705, "KS": 0.00662, "CO": 0.0066, "MN": 0.00638, "LA": 0.00636, "DE": 0.00633, "AK": 0.0063, "IA": 0.00629, "OH": 0.00611, "AR": 0.00611, "ON": 0.0061, "ND": 0.00606, "MI": 0.00604, "NM": 0.00602, "KY": 0.006, "FL": 0.00599, "IN": 0.00597, "NS": 0.00597, "GA": 0.00595, "MT": 0.00595, "WV": 0.00593, "OR": 0.00591, "NV": 0.00585, "SK": 0.00585, "AL": 0.00585, "WY": 0.00584, "PE": 0.00577, "NH": 0.00573, "NC": 0.0057, "VA": 0.00569, "NE": 0.00566, "QC": 0.00559, "CT": 0.00553, "SD": 0.0054, "VT": 0.00531, "ME": 0.00529, "NJ": 0.00466, "PA": 0.00332, "NY": 0.00322}, "entropy": 2.292}, "host_generic": {"value": "avian", "confidence": {"avian": 0.998, "poultry": 0.00168}, "entropy": 0.0124}}, "branch_attrs": {"mutations": {"nuc": ["A131G", "C876T", "A939G", "C1142T", "A1345G"], "NA": ["N44S", "T381I", "N449D"]}, "labels": {"aa": "NA: N44S, T381I, N449D"}}, "children": [{"name": "NODE_0000271", "node_attrs": {"div": 0.0345, "num_date": {"value": 2008.59, "confidence": [2008.47, 2008.676]}, "country": {"value": "United States", "confidence": {"United States": 1.0}, "entropy": 0.00333}, "region": {"value": "North America", "confidence": {"North America": 1.0}, "entropy": 6.1e-08}, "confidence": {"value": 72.7}, "state": {"value": "CA", "confidence": {"CA": 0.467, "AB": 0.0518, "BC": 0.0229, "": 0.0139, "WI": 0.0135, "MD": 0.0123, "TN": 0.0117, "ID": 0.0116, "TX": 0.0112, "WA": 0.0112, "MO": 0.011, "OK": 0.0103, "SC": 0.0101, "AZ": 0.00962, "MA": 0.0095, "UT": 0.00949, "MS": 0.00938, "IL": 0.0093, "CO": 0.0088, "KS": 0.00876, "MN": 0.00853, "LA": 0.00851, "IA": 0.00844, "AK": 0.0084, "AR": 0.00823, "DE": 0.0082, "OH": 0.00818, "ND": 0.00817, "MI": 0.00813, "NM": 0.00811, "KY": 0.00808, "ON": 0.00808, "FL": 0.00808, "IN": 0.00804, "GA": 0.00802, "MT": 0.00801, "NS": 0.008, "WV": 0.00799, "OR": 0.00791, "NV": 0.00789, "AL": 0.00789, "SK": 0.00788, "WY": 0.00787, "PE": 0.00778, "NH": 0.00772, "NC": 0.0077, "VA": 0.00767, "NE": 0.00764, "QC": 0.00754, "CT": 0.00745, "SD": 0.00721, "VT": 0.00717, "ME": 0.00715, "NJ": 0.00626, "PA": 0.0045, "NY": 0.00437}, "entropy": 2.763}, "host_generic": {"value": "avian", "confidence": {"avian": 1.0}, "entropy": 0.004}}, "branch_attrs": {"mutations": {"nuc": ["A994G"], "NA": ["T332A"]}, "labels": {"aa": "NA: T332A"}}, "children": [{"name": "A/mallard/Minnesota/SG-00927/2008_1148058939", "node_attrs": {"div": 0.0345, "num_date": {"value": 2008.712, "confidence": [2008.712, 2008.712], "inferred": false}, "country": {"value": "United States", "confidence": {"United States": 1.0}, "entropy": -1e-12}, "region": {"value": "North America", "confidence": {"North America": 1.0}, "entropy": -1e-12}, "isolate_hash": {"value": "1148058939462122c93f10352eccad9b"}, "segment_lineage": {"value": "Not assigned"}, "reason_for_submission": {"value": "surveillance"}, "tri_ambig_count": {"value": "Zero"}, "bi_ambig_count": {"value": "Zero"}, "isolate_submitter": {"value": "import"}, "state": {"value": "CA", "confidence": {"CA": 0.378, "AB": 0.0476, "BC": 0.0241, "": 0.0161, "WI": 0.015, "MD": 0.0141, "TN": 0.0137, "ID": 0.0135, "TX": 0.0132, "MO": 0.0131, "WA": 0.013, "OK": 0.0123, "SC": 0.012, "AZ": 0.0115, "UT": 0.0113, "MA": 0.0113, "MS": 0.0112, "IL": 0.0111, "CO": 0.0106, "KS": 0.0105, "MN": 0.0103, "LA": 0.0103, "IA": 0.0102, "AK": 0.0101, "AR": 0.01, "ND": 0.00995, "OH": 0.00992, "MI": 0.0099, "NM": 0.00988, "KY": 0.00984, "FL": 0.00984, "IN": 0.00977, "GA": 0.00977, "MT": 0.00974, "DE": 0.00972, "WV": 0.00972, "NS": 0.00971, "ON": 0.00969, "NV": 0.00961, "AL": 0.00961, "SK": 0.0096, "WY": 0.00959, "OR": 0.00958, "PE": 0.00947, "NH": 0.0094, "NC": 0.00938, "VA": 0.00935, "NE": 0.00932, "QC": 0.00919, "CT": 0.00908, "VT": 0.00874, "SD": 0.00872, "ME": 0.00871, "NJ": 0.00761, "PA": 0.00551, "NY": 0.00536}, "entropy": 3.105}, "strain_name": {"value": "A/mallard/Minnesota/SG-00927/2008"}, "host_generic": {"value": "avian", "confidence": {"avian": 1.0}, "entropy": -1e-12}, "N_count": {"value": "Zero"}, "ha_genetic_group": {"value": "UNRECOGNIZABLE"}, "data_source": {"value": "GISAID"}, "isl_subtype": {"value": "H6N1"}, "N_present": {"value": "Absent"}, "primary_identifier": {"value": "EPI_ISL_141091"}, "tn_93_dist_d11": {"value": 0.0474}, "ambig_present": {"value": "Absent"}, "genotype": {"value": "Not assigned"}, "host": {"value": "mallard"}, "passage": {"value": "E1"}}, "branch_attrs": {"mutations": {}}}, {"name": "A/mallard/Minnesota/Sg-00837/2008_d83467b4c8", "node_attrs": {"div": 0.0352, "num_date": {"value": 2008.676, "confidence": [2008.676, 2008.676], "inferred": false}, "country": {"value": "United States", "confidence": {"United States": 1.0}, "entropy": -1e-12}, "region": {"value": "North America", "confidence": {"North America": 1.0}, "entropy": -1e-12}, "isolate_hash": {"value": "d83467b4c86a55d0cf438b96abd843b8"}, "segment_lineage": {"value": "Not assigned"}, "reason_for_submission": {"value": "surveillance"}, "tri_ambig_count": {"value": "Zero"}, "bi_ambig_count": {"value": "Zero"}, "isolate_submitter": {"value": "import"}, "state": {"value": "CA", "confidence": {"CA": 0.378, "AB": 0.0476, "BC": 0.0241, "": 0.0161, "WI": 0.015, "MD": 0.0141, "TN": 0.0137, "ID": 0.0135, "TX": 0.0132, "MO": 0.0131, "WA": 0.013, "OK": 0.0123, "SC": 0.012, "AZ": 0.0115, "UT": 0.0113, "MA": 0.0113, "MS": 0.0112, "IL": 0.0111, "CO": 0.0106, "KS": 0.0105, "MN": 0.0103, "LA": 0.0103, "IA": 0.0102, "AK": 0.0101, "AR": 0.01, "ND": 0.00995, "OH": 0.00992, "MI": 0.0099, "NM": 0.00988, "KY": 0.00984, "FL": 0.00984, "IN": 0.00977, "GA": 0.00977, "MT": 0.00974, "DE": 0.00972, "WV": 0.00972, "NS": 0.00971, "ON": 0.00969, "NV": 0.00961, "AL": 0.00961, "SK": 0.0096, "WY": 0.00959, "OR": 0.00958, "PE": 0.00947, "NH": 0.0094, "NC": 0.00938, "VA": 0.00935, "NE": 0.00932, "QC": 0.00919, "CT": 0.00908, "VT": 0.00874, "SD": 0.00872, "ME": 0.00871, "NJ": 0.00761, "PA": 0.00551, "NY": 0.00536}, "entropy": 3.105}, "strain_name": {"value": "A/mallard/Minnesota/Sg-00837/2008"}, "host_generic": {"value": "avian", "confidence": {"avian": 1.0}, "entropy": -1e-12}, "N_count": {"value": "Zero"}, "ha_genetic_group": {"value": "UNRECOGNIZABLE"}, "data_source": {"value": "GISAID"}, "isl_subtype": {"value": "H6N1"}, "N_present": {"value": "Absent"}, "primary_identifier": {"value": "EPI_ISL_141111"}, "tn_93_dist_d11": {"value": 0.0482}, "ambig_present": {"value": "Absent"}, "genotype": {"value": "Not assigned"}, "host": {"value": "mallard"}, "passage": {"value": "E1"}}, "branch_attrs": {"mutations": {"nuc": ["T1380A"]}}}]}, {"name": "NODE_0000272", "node_attrs": {"div": 0.041, "num_date": {"value": 2009.476, "confidence": [2009.435, 2009.588]}, "country": {"value": "United States", "confidence": {"United States": 1.0}, "entropy": 0.000743}, "region": {"value": "North America", "confidence": {"North America": 1.0}, "entropy": 2.23e-10}, "confidence": {"value": 99.9}, "state": {"value": "CA", "confidence": {"CA": 0.368, "AB": 0.0471, "BC": 0.0242, "": 0.0163, "WI": 0.0152, "MD": 0.0144, "TN": 0.0139, "ID": 0.0138, "TX": 0.0135, "MO": 0.0133, "WA": 0.0132, "OK": 0.0125, "SC": 0.0122, "AZ": 0.0117, "UT": 0.0115, "MA": 0.0115, "MS": 0.0114, "IL": 0.0113, "CO": 0.0108, "KS": 0.0107, "MN": 0.0105, "LA": 0.0105, "IA": 0.0105, "AK": 0.0103, "AR": 0.0102, "ND": 0.0102, "OH": 0.0101, "MI": 0.0101, "NM": 0.0101, "FL": 0.0101, "KY": 0.0101, "IN": 0.00999, "GA": 0.00998, "MT": 0.00995, "WV": 0.00994, "NS": 0.00992, "DE": 0.00991, "ON": 0.00988, "NV": 0.00983, "AL": 0.00982, "SK": 0.00982, "WY": 0.0098, "OR": 0.00979, "PE": 0.00968, "NH": 0.00961, "NC": 0.00959, "VA": 0.00956, "NE": 0.00953, "QC": 0.00939, "CT": 0.00929, "VT": 0.00894, "SD": 0.00891, "ME": 0.00891, "NJ": 0.00778, "PA": 0.00564, "NY": 0.00548}, "entropy": 3.144}, "host_generic": {"value": "avian", "confidence": {"avian": 1.0}, "entropy": 0.000612}}, "branch_attrs": {"mutations": {"nuc": ["T27C", "C105T", "G125A", "G226A", "T270C", "C348T", "A450G", "T513C", "G912A", "G1157A"], "NA": ["S42N", "A76T", "S386N"]}, "labels": {"aa": "NA: S42N, A76T, S386N"}}, "children": [{"name": "A/mallard/Ohio/1690/2009_bd8393c0e0", "node_attrs": {"div": 0.041, "num_date": {"value": 2009.607, "confidence": [2009.607, 2009.607], "inferred": false}, "country": {"value": "United States", "confidence": {"United States": 1.0}, "entropy": -1e-12}, "region": {"value": "North America", "confidence": {"North America": 1.0}, "entropy": -1e-12}, "isolate_hash": {"value": "bd8393c0e02d1b478a0e86b32cebfd71"}, "segment_lineage": {"value": "Not assigned"}, "reason_for_submission": {"value": "surveillance"}, "tri_ambig_count": {"value": "Zero"}, "bi_ambig_count": {"value": "Zero"}, "isolate_submitter": {"value": "import"}, "state": {"value": "CA", "confidence": {"CA": 0.299, "AB": 0.0433, "BC": 0.0242, "": 0.0178, "WI": 0.0163, "MD": 0.0157, "TN": 0.0154, "ID": 0.0152, "TX": 0.0149, "MO": 0.0148, "WA": 0.0144, "OK": 0.014, "SC": 0.0137, "AZ": 0.0132, "UT": 0.0129, "MA": 0.0129, "MS": 0.0129, "IL": 0.0128, "CO": 0.0123, "KS": 0.0121, "LA": 0.012, "MN": 0.012, "IA": 0.012, "AK": 0.0117, "AR": 0.0117, "ND": 0.0116, "MI": 0.0116, "OH": 0.0116, "NM": 0.0116, "FL": 0.0115, "KY": 0.0115, "GA": 0.0114, "IN": 0.0114, "MT": 0.0114, "WV": 0.0114, "NS": 0.0113, "NV": 0.0112, "AL": 0.0112, "SK": 0.0112, "WY": 0.0112, "OR": 0.0111, "ON": 0.0111, "DE": 0.0111, "PE": 0.0111, "NH": 0.011, "NC": 0.011, "VA": 0.0109, "NE": 0.0109, "QC": 0.0108, "CT": 0.0106, "VT": 0.0102, "ME": 0.0102, "SD": 0.0101, "NJ": 0.00891, "PA": 0.00647, "NY": 0.00631}, "entropy": 3.383}, "strain_name": {"value": "A/mallard/Ohio/1690/2009"}, "host_generic": {"value": "avian", "confidence": {"avian": 1.0}, "entropy": -1e-12}, "N_count": {"value": "Zero"}, "ha_genetic_group": {"value": "UNRECOGNIZABLE"}, "data_source": {"value": "GISAID"}, "isl_subtype": {"value": "H6N1"}, "N_present": {"value": "Absent"}, "primary_identifier": {"value": "EPI_ISL_95446"}, "tn_93_dist_d11": {"value": 0.0513}, "ambig_present": {"value": "Absent"}, "genotype": {"value": "Not assigned"}, "host": {"value": "mallard"}, "passage": {"value": "E1"}}, "branch_attrs": {"mutations": {}}}, {"name": "A/mallard/Ohio/2039/2009_59e4945792", "node_attrs": {"div": 0.0417, "num_date": {"value": 2009.588, "confidence": [2009.588, 2009.588], "inferred": false}, "country": {"value": "United States", "confidence": {"United States": 1.0}, "entropy": -1e-12}, "region": {"value": "North America", "confidence": {"North America": 1.0}, "entropy": -1e-12}, "isolate_hash": {"value": "59e49457926e19c9860ceb6b9584cdbe"}, "segment_lineage": {"value": "Not assigned"}, "reason_for_submission": {"value": "surveillance"}, "tri_ambig_count": {"value": "Zero"}, "bi_ambig_count": {"value": "Zero"}, "isolate_submitter": {"value": "import"}, "state": {"value": "CA", "confidence": {"CA": 0.299, "AB": 0.0433, "BC": 0.0242, "": 0.0178, "WI": 0.0163, "MD": 0.0157, "TN": 0.0154, "ID": 0.0152, "TX": 0.0149, "MO": 0.0148, "WA": 0.0144, "OK": 0.014, "SC": 0.0137, "AZ": 0.0132, "UT": 0.0129, "MA": 0.0129, "MS": 0.0129, "IL": 0.0128, "CO": 0.0123, "KS": 0.0121, "LA": 0.012, "MN": 0.012, "IA": 0.012, "AK": 0.0117, "AR": 0.0117, "ND": 0.0116, "MI": 0.0116, "OH": 0.0116, "NM": 0.0116, "FL": 0.0115, "KY": 0.0115, "GA": 0.0114, "IN": 0.0114, "MT": 0.0114, "WV": 0.0114, "NS": 0.0113, "NV": 0.0112, "AL": 0.0112, "SK": 0.0112, "WY": 0.0112, "OR": 0.0111, "ON": 0.0111, "DE": 0.0111, "PE": 0.0111, "NH": 0.011, "NC": 0.011, "VA": 0.0109, "NE": 0.0109, "QC": 0.0108, "CT": 0.0106, "VT": 0.0102, "ME": 0.0102, "SD": 0.0101, "NJ": 0.00891, "PA": 0.00647, "NY": 0.00631}, "entropy": 3.383}, "strain_name": {"value": "A/mallard/Ohio/2039/2009"}, "host_generic": {"value": "avian", "confidence": {"avian": 1.0}, "entropy": -1e-12}, "N_count": {"value": "Zero"}, "ha_genetic_group": {"value": "UNRECOGNIZABLE"}, "data_source": {"value": "GISAID"}, "isl_subtype": {"value": "H6N1"}, "N_present": {"value": "Absent"}, "primary_identifier": {"value": "EPI_ISL_95444"}, "tn_93_dist_d11": {"value": 0.0521}, "ambig_present": {"value": "Absent"}, "genotype": {"value": "Not assigned"}, "host": {"value": "mallard"}, "passage": {"value": "E1"}}, "branch_attrs": {"mutations": {"nuc": ["T166C"], "NA": ["Y56H"]}, "labels": {"aa": "NA: Y56H"}}}, {"name": "A/mallard/Ohio/2043/2009_44ace7bf17", "node_attrs": {"div": 0.0417, "num_date": {"value": 2009.588, "confidence": [2009.588, 2009.588], "inferred": false}, "country": {"value": "United States", "confidence": {"United States": 1.0}, "entropy": -1e-12}, "region": {"value": "North America", "confidence": {"North America": 1.0}, "entropy": -1e-12}, "isolate_hash": {"value": "44ace7bf17a5d821edbab893a794dfa8"}, "segment_lineage": {"value": "Not assigned"}, "reason_for_submission": {"value": "surveillance"}, "tri_ambig_count": {"value": "Zero"}, "bi_ambig_count": {"value": "Zero"}, "isolate_submitter": {"value": "import"}, "state": {"value": "CA", "confidence": {"CA": 0.299, "AB": 0.0433, "BC": 0.0242, "": 0.0178, "WI": 0.0163, "MD": 0.0157, "TN": 0.0154, "ID": 0.0152, "TX": 0.0149, "MO": 0.0148, "WA": 0.0144, "OK": 0.014, "SC": 0.0137, "AZ": 0.0132, "UT": 0.0129, "MA": 0.0129, "MS": 0.0129, "IL": 0.0128, "CO": 0.0123, "KS": 0.0121, "LA": 0.012, "MN": 0.012, "IA": 0.012, "AK": 0.0117, "AR": 0.0117, "ND": 0.0116, "MI": 0.0116, "OH": 0.0116, "NM": 0.0116, "FL": 0.0115, "KY": 0.0115, "GA": 0.0114, "IN": 0.0114, "MT": 0.0114, "WV": 0.0114, "NS": 0.0113, "NV": 0.0112, "AL": 0.0112, "SK": 0.0112, "WY": 0.0112, "OR": 0.0111, "ON": 0.0111, "DE": 0.0111, "PE": 0.0111, "NH": 0.011, "NC": 0.011, "VA": 0.0109, "NE": 0.0109, "QC": 0.0108, "CT": 0.0106, "VT": 0.0102, "ME": 0.0102, "SD": 0.0101, "NJ": 0.00891, "PA": 0.00647, "NY": 0.00631}, "entropy": 3.383}, "strain_name": {"value": "A/mallard/Ohio/2043/2009"}, "host_generic": {"value": "avian", "confidence": {"avian": 1.0}, "entropy": -1e-12}, "N_count": {"value": "Zero"}, "ha_genetic_group": {"value": "UNRECOGNIZABLE"}, "data_source": {"value": "GISAID"}, "isl_subtype": {"value": "H6N1"}, "N_present": {"value": "Absent"}, "primary_identifier": {"value": "EPI_ISL_95443"}, "tn_93_dist_d11": {"value": 0.0521}, "ambig_present": {"value": "Absent"}, "genotype": {"value": "Not assigned"}, "host": {"value": "mallard"}, "passage": {"value": "E1"}}, "branch_attrs": {"mutations": {"nuc": ["T582C"]}}}]}]}, {"name": "NODE_0000088", "node_attrs": {"div": 0.0302, "num_date": {"value": 2007.679, "confidence": [2006.764, 2008.734]}, "country": {"value": "United States", "confidence": {"United States": 0.999, "Canada": 0.00112}, "entropy": 0.00876}, "region": {"value": "North America", "confidence": {"North America": 1.0}, "entropy": 1.58e-07}, "state": {"value": "CA", "confidence": {"CA": 0.894, "AB": 0.0518, "WI": 0.00821, "BC": 0.00658, "": 0.00181, "MD": 0.00166, "MO": 0.00137, "WA": 0.00134, "DE": 0.00123, "TX": 0.0012, "ID": 0.00115, "TN": 0.00113}, "entropy": 0.607}, "host_generic": {"value": "avian", "confidence": {"avian": 0.999, "poultry": 0.00131}, "entropy": 0.01}}, "branch_attrs": {"mutations": {}}, "children": [{"name": "A/American_wigeon/California/8910/2008_0e45f1eda7", "node_attrs": {"div": 0.0309, "num_date": {"value": 2008.854, "confidence": [2008.854, 2008.854], "inferred": false}, "country": {"value": "United States", "confidence": {"United States": 1.0}, "entropy": -1e-12}, "region": {"value": "North America", "confidence": {"North America": 1.0}, "entropy": -1e-12}, "isolate_hash": {"value": "0e45f1eda7587bcf08ff7c641e201cbe"}, "segment_lineage": {"value": "Not assigned"}, "reason_for_submission": {"value": "surveillance"}, "tri_ambig_count": {"value": "Zero"}, "bi_ambig_count": {"value": "Zero"}, "isolate_submitter": {"value": "import"}, "state": {"value": "CA", "confidence": {"CA": 0.5, "AB": 0.0447, "BC": 0.0225, "WI": 0.0147, "": 0.0132, "MD": 0.0116, "TN": 0.0111, "ID": 0.011, "WA": 0.0107, "TX": 0.0106, "MO": 0.0105, "OK": 0.00975, "SC": 0.00948, "AZ": 0.00906, "MA": 0.00895, "UT": 0.00895, "MS": 0.00884, "IL": 0.00878, "CO": 0.00827, "KS": 0.00824, "MN": 0.00799, "LA": 0.00794, "IA": 0.00789, "AK": 0.00785, "AR": 0.0077, "OH": 0.00765, "ND": 0.00764, "MI": 0.00761, "ON": 0.00761, "DE": 0.00758, "NM": 0.00758, "KY": 0.00757, "FL": 0.00755, "NS": 0.00753, "IN": 0.0075, "GA": 0.0075, "WV": 0.00747, "MT": 0.00746, "OR": 0.00739, "NV": 0.00738, "AL": 0.00737, "SK": 0.00737, "WY": 0.00736, "PE": 0.00727, "NH": 0.00721, "NC": 0.00719, "VA": 0.00717, "NE": 0.00715, "QC": 0.00705, "CT": 0.00696, "SD": 0.00676, "VT": 0.00669, "ME": 0.00667, "NJ": 0.00582, "PA": 0.0042, "NY": 0.00407}, "entropy": 2.64}, "strain_name": {"value": "A/American wigeon/California/8910/2008"}, "host_generic": {"value": "avian", "confidence": {"avian": 1.0}, "entropy": -1e-12}, "N_count": {"value": "Zero"}, "ha_genetic_group": {"value": "UNRECOGNIZABLE"}, "data_source": {"value": "GISAID"}, "isl_subtype": {"value": "H6N1"}, "N_present": {"value": "Absent"}, "primary_identifier": {"value": "EPI_ISL_94202"}, "tn_93_dist_d11": {"value": 0.0435}, "ambig_present": {"value": "Absent"}, "genotype": {"value": "Not assigned"}, "host": {"value": "American wigeon"}, "passage": {"value": "X"}}, "branch_attrs": {"mutations": {"nuc": ["T552C"]}}}, {"name": "NODE_0000091", "node_attrs": {"div": 0.0302, "num_date": {"value": 2007.747, "confidence": [2006.931, 2008.739]}, "country": {"value": "United States", "confidence": {"United States": 0.999}, "entropy": 0.00773}, "region": {"value": "North America", "confidence": {"North America": 1.0}, "entropy": 1.08e-07}, "state": {"value": "CA", "confidence": {"CA": 0.903, "AB": 0.0393, "WI": 0.0111, "BC": 0.00642, "": 0.00179, "MD": 0.00166, "MO": 0.00153, "WA": 0.00133, "TX": 0.0012, "ID": 0.00117, "DE": 0.00117, "TN": 0.00115, "IL": 0.00105}, "entropy": 0.587}, "host_generic": {"value": "avian", "confidence": {"avian": 0.999, "poultry": 0.00108}, "entropy": 0.00843}}, "branch_attrs": {"mutations": {}}, "children": [{"name": "NODE_0000095", "node_attrs": {"div": 0.0302, "num_date": {"value": 2007.809, "confidence": [2007.054, 2008.895]}, "country": {"value": "United States", "confidence": {"United States": 0.999, "Canada": 0.00147}, "entropy": 0.011}, "region": {"value": "North America", "confidence": {"North America": 1.0}, "entropy": 2.54e-07}, "state": {"value": "CA", "confidence": {"CA": 0.917, "AB": 0.0275, "WI": 0.0143, "BC": 0.00566, "MO": 0.00156, "": 0.00155, "MD": 0.00148, "WA": 0.00117, "TX": 0.00104, "ID": 0.00103, "TN": 0.00102, "IL": 0.001}, "entropy": 0.526}, "host_generic": {"value": "avian", "confidence": {"avian": 0.998, "poultry": 0.0019}, "entropy": 0.0138}}, "branch_attrs": {"mutations": {}}, "children": [{"name": "A/green-winged_teal/California/6990/2008_17f05698b8", "node_attrs": {"div": 0.0316, "num_date": {"value": 2008.895, "confidence": [2008.895, 2008.895], "inferred": false}, "country": {"value": "United States", "confidence": {"United States": 1.0}, "entropy": -1e-12}, "region": {"value": "North America", "confidence": {"North America": 1.0}, "entropy": -1e-12}, "isolate_hash": {"value": "17f05698b8175523a71c543fb2ae4e32"}, "segment_lineage": {"value": "Not assigned"}, "reason_for_submission": {"value": "surveillance"}, "tri_ambig_count": {"value": "Zero"}, "bi_ambig_count": {"value": "Zero"}, "isolate_submitter": {"value": "import"}, "state": {"value": "CA", "confidence": {"CA": 0.536, "AB": 0.0299, "BC": 0.0217, "WI": 0.0186, "": 0.0125, "MD": 0.0111, "TN": 0.0106, "ID": 0.0105, "MO": 0.0103, "WA": 0.0101, "TX": 0.00999, "OK": 0.00927, "SC": 0.00901, "AZ": 0.0086, "MA": 0.0085, "UT": 0.00849, "MS": 0.00841, "IL": 0.00838, "KS": 0.00781, "CO": 0.00781, "MN": 0.00754, "LA": 0.00741, "IA": 0.0074, "AK": 0.00734, "AR": 0.00727, "ON": 0.00722, "NS": 0.00719, "ND": 0.00719, "MI": 0.00718, "OH": 0.00716, "KY": 0.00715, "NM": 0.00714, "FL": 0.0071, "GA": 0.00706, "IN": 0.00704, "WV": 0.00703, "MT": 0.00697, "NV": 0.00694, "AL": 0.00694, "SK": 0.00694, "WY": 0.00692, "OR": 0.00691, "PE": 0.00684, "DE": 0.00681, "NH": 0.00679, "NC": 0.00677, "VA": 0.00675, "NE": 0.00673, "QC": 0.00663, "CT": 0.00655, "SD": 0.00635, "VT": 0.0063, "ME": 0.00628, "NJ": 0.0054, "PA": 0.00394, "NY": 0.0038}, "entropy": 2.513}, "strain_name": {"value": "A/green-winged teal/California/6990/2008"}, "host_generic": {"value": "avian", "confidence": {"avian": 1.0}, "entropy": -1e-12}, "N_count": {"value": "Zero"}, "ha_genetic_group": {"value": "UNRECOGNIZABLE"}, "data_source": {"value": "GISAID"}, "isl_subtype": {"value": "H6N1"}, "N_present": {"value": "Absent"}, "primary_identifier": {"value": "EPI_ISL_94270"}, "tn_93_dist_d11": {"value": 0.0443}, "ambig_present": {"value": "Absent"}, "genotype": {"value": "Not assigned"}, "host": {"value": "green-winged teal"}, "passage": {"value": "X"}}, "branch_attrs": {"mutations": {"nuc": ["T1020C", "A1177G"], "NA": ["I393V"]}, "labels": {"aa": "NA: I393V"}}}, {"name": "NODE_0000276", "node_attrs": {"div": 0.0316, "num_date": {"value": 2008.577, "confidence": [2008.203, 2008.935]}, "country": {"value": "United States", "confidence": {"United States": 0.999, "Canada": 0.00124}, "entropy": 0.00955}, "region": {"value": "North America", "confidence": {"North America": 1.0}, "entropy": 1.06e-07}, "confidence": {"value": 91.6}, "state": {"value": "CA", "confidence": {"CA": 0.955, "WI": 0.0209, "AB": 0.00781, "BC": 0.00256, "MO": 0.00128}, "entropy": 0.292}, "host_generic": {"value": "avian", "confidence": {"avian": 0.999, "poultry": 0.00115}, "entropy": 0.0089}}, "branch_attrs": {"mutations": {"nuc": ["T156C", "A798G"]}}, "children": [{"name": "NODE_0000277", "node_attrs": {"div": 0.0338, "num_date": {"value": 2008.776, "confidence": [2008.498, 2009.804]}, "country": {"value": "United States", "confidence": {"United States": 0.998, "Canada": 0.00151}, "entropy": 0.0113}, "region": {"value": "North America", "confidence": {"North America": 1.0}, "entropy": 1.36e-07}, "confidence": {"value": 95.3}, "state": {"value": "CA", "confidence": {"CA": 0.996, "WI": 0.00138}, "entropy": 0.0367}, "host_generic": {"value": "avian", "confidence": {"avian": 0.998, "poultry": 0.00162}, "entropy": 0.012}}, "branch_attrs": {"mutations": {"nuc": ["C232A", "C858T", "G1044A"], "NA": ["Q78K"]}, "labels": {"aa": "NA: Q78K"}}, "children": [{"name": "NODE_0000278", "node_attrs": {"div": 0.0352, "num_date": {"value": 2009.766, "confidence": [2009.403, 2010.301]}, "country": {"value": "United States", "confidence": {"United States": 0.997, "Canada": 0.00342}, "entropy": 0.0229}, "region": {"value": "North America", "confidence": {"North America": 1.0}, "entropy": 8.42e-07}, "confidence": {"value": 87.1}, "state": {"value": "CA", "confidence": {"CA": 1.0}, "entropy": 0.00316}, "host_generic": {"value": "avian", "confidence": {"avian": 0.994, "poultry": 0.0056}, "entropy": 0.0346}}, "branch_attrs": {"mutations": {"nuc": ["C1152T", "T1179C"]}}, "children": [{"name": "A/American_wigeon/California/2997/2010_ce81a4e9ae", "node_attrs": {"div": 0.0373, "num_date": {"value": 2010.878, "confidence": [2010.878, 2010.878], "inferred": false}, "country": {"value": "United States", "confidence": {"United States": 1.0}, "entropy": -1e-12}, "region": {"value": "North America", "confidence": {"North America": 1.0}, "entropy": -1e-12}, "isolate_hash": {"value": "ce81a4e9ae8800933a6a514fa7d98d7a"}, "segment_lineage": {"value": "Not assigned"}, "reason_for_submission": {"value": "surveillance"}, "tri_ambig_count": {"value": "Zero"}, "bi_ambig_count": {"value": "Zero"}, "isolate_submitter": {"value": "import"}, "state": {"value": "CA", "confidence": {"CA": 1.0}, "entropy": -1e-12}, "strain_name": {"value": "A/American wigeon/California/2997/2010"}, "host_generic": {"value": "avian", "confidence": {"avian": 1.0}, "entropy": -1e-12}, "N_count": {"value": "Zero"}, "ha_genetic_group": {"value": "UNRECOGNIZABLE"}, "data_source": {"value": "GISAID"}, "isl_subtype": {"value": "H6N1"}, "N_present": {"value": "Absent"}, "primary_identifier": {"value": "EPI_ISL_135064"}, "tn_93_dist_d11": {"value": 0.049}, "ambig_present": {"value": "Absent"}, "genotype": {"value": "Not assigned"}, "host": {"value": "American wigeon"}, "passage": {"value": "E1"}}, "branch_attrs": {"mutations": {"nuc": ["C253T", "G1342A", "T1343C"], "NA": ["V448T"]}, "labels": {"aa": "NA: V448T"}}}, {"name": "A/greater_white-fronted_goose/California/3778/2010_be0f696e8c", "node_attrs": {"div": 0.0381, "num_date": {"value": 2010.927, "confidence": [2010.927, 2010.927], "inferred": false}, "country": {"value": "United States", "confidence": {"United States": 1.0}, "entropy": -1e-12}, "region": {"value": "North America", "confidence": {"North America": 1.0}, "entropy": -1e-12}, "isolate_hash": {"value": "be0f696e8c4f64539b55ced08ea5f226"}, "segment_lineage": {"value": "Not assigned"}, "reason_for_submission": {"value": "surveillance"}, "tri_ambig_count": {"value": "Zero"}, "bi_ambig_count": {"value": "Zero"}, "isolate_submitter": {"value": "import"}, "state": {"value": "CA", "confidence": {"CA": 1.0}, "entropy": -1e-12}, "strain_name": {"value": "A/greater white-fronted goose/California/3778/2010"}, "host_generic": {"value": "avian", "confidence": {"avian": 1.0}, "entropy": -1e-12}, "N_count": {"value": "Zero"}, "ha_genetic_group": {"value": "UNRECOGNIZABLE"}, "data_source": {"value": "GISAID"}, "isl_subtype": {"value": "H6N1"}, "N_present": {"value": "Absent"}, "primary_identifier": {"value": "EPI_ISL_134891"}, "tn_93_dist_d11": {"value": 0.0497}, "ambig_present": {"value": "Absent"}, "genotype": {"value": "Not assigned"}, "host": {"value": "white-fronted goose"}, "passage": {"value": "E1"}}, "branch_attrs": {"mutations": {"nuc": ["G313A", "T765C", "T1086G", "A1287G"], "NA": ["G105S"]}, "labels": {"aa": "NA: G105S"}}}]}, {"name": "NODE_0000099", "node_attrs": {"div": 0.0338, "num_date": {"value": 2008.793, "confidence": [2008.551, 2009.815]}, "country": {"value": "United States", "confidence": {"United States": 0.998, "Canada": 0.00202}, "entropy": 0.0146}, "region": {"value": "North America", "confidence": {"North America": 1.0}, "entropy": 3.13e-07}, "state": {"value": "CA", "confidence": {"CA": 0.992, "BC": 0.00143, "WI": 0.00113}, "entropy": 0.0737}, "host_generic": {"value": "avian", "confidence": {"avian": 0.997, "poultry": 0.00266}, "entropy": 0.0184}}, "branch_attrs": {"mutations": {}}, "children": [{"name": "A/mallard/California/6695/2009_3b06e04f56", "node_attrs": {"div": 0.0366, "num_date": {"value": 2009.815, "confidence": [2009.815, 2009.815], "inferred": false}, "country": {"value": "United States", "confidence": {"United States": 1.0}, "entropy": -1e-12}, "region": {"value": "North America", "confidence": {"North America": 1.0}, "entropy": -1e-12}, "isolate_hash": {"value": "3b06e04f567cf40e423353033a15d7f4"}, "segment_lineage": {"value": "Not assigned"}, "reason_for_submission": {"value": "surveillance"}, "tri_ambig_count": {"value": "Zero"}, "bi_ambig_count": {"value": "Zero"}, "isolate_submitter": {"value": "import"}, "state": {"value": "CA", "confidence": {"CA": 0.597, "BC": 0.02, "AB": 0.013, "": 0.0114, "MD": 0.0101, "TN": 0.00995, "ID": 0.00984, "WI": 0.00951, "WA": 0.00939, "TX": 0.00916, "MO": 0.00906, "OK": 0.00865, "SC": 0.00841, "AZ": 0.00799, "MA": 0.00793, "UT": 0.00789, "MS": 0.00771, "IL": 0.00746, "KS": 0.00722, "CO": 0.0072, "MN": 0.00693, "LA": 0.00669, "IA": 0.00666, "ON": 0.00666, "AK": 0.00664, "AR": 0.00662, "ND": 0.0066, "NM": 0.00655, "MI": 0.00653, "FL": 0.00651, "GA": 0.00648, "KY": 0.00648, "WV": 0.00645, "IN": 0.00643, "NS": 0.00642, "OH": 0.00639, "NV": 0.00637, "SK": 0.00637, "AL": 0.00637, "WY": 0.00635, "MT": 0.0063, "PE": 0.00628, "OR": 0.00625, "NH": 0.00623, "NC": 0.0062, "VA": 0.0062, "NE": 0.00615, "QC": 0.00609, "CT": 0.00602, "VT": 0.00578, "ME": 0.00576, "DE": 0.00571, "SD": 0.00559, "NJ": 0.00483, "PA": 0.00359, "NY": 0.00343}, "entropy": 2.27}, "strain_name": {"value": "A/mallard/California/6695/2009"}, "host_generic": {"value": "avian", "confidence": {"avian": 1.0}, "entropy": -1e-12}, "N_count": {"value": "Zero"}, "ha_genetic_group": {"value": "UNRECOGNIZABLE"}, "data_source": {"value": "GISAID"}, "isl_subtype": {"value": "H6N1"}, "N_present": {"value": "Absent"}, "primary_identifier": {"value": "EPI_ISL_94182"}, "tn_93_dist_d11": {"value": 0.0466}, "ambig_present": {"value": "Absent"}, "genotype": {"value": "Not assigned"}, "host": {"value": "mallard"}, "passage": {"value": "E1"}}, "branch_attrs": {"mutations": {"nuc": ["A234G", "T350C", "C497T", "G750A"], "NA": ["I117T", "A166V"]}, "labels": {"aa": "NA: I117T, A166V"}}}, {"name": "NODE_0000280", "node_attrs": {"div": 0.0359, "num_date": {"value": 2009.808, "confidence": [2009.411, 2010.499]}, "country": {"value": "United States", "confidence": {"United States": 0.997, "Canada": 0.00274}, "entropy": 0.0189}, "region": {"value": "North America", "confidence": {"North America": 1.0}, "entropy": 5.78e-07}, "confidence": {"value": 93.6}, "state": {"value": "CA", "confidence": {"CA": 0.993, "BC": 0.00131}, "entropy": 0.0657}, "host_generic": {"value": "avian", "confidence": {"avian": 0.996, "poultry": 0.0042}, "entropy": 0.0272}}, "branch_attrs": {"mutations": {"nuc": ["G125A", "A223C", "C840T"], "NA": ["S42N", "I75L"]}, "labels": {"aa": "NA: S42N, I75L"}}, "children": [{"name": "NODE_0000281", "node_attrs": {"div": 0.0381, "num_date": {"value": 2011.338, "confidence": [2010.832, 2011.338]}, "country": {"value": "United States", "confidence": {"United States": 0.999}, "entropy": 0.00687}, "region": {"value": "North America", "confidence": {"North America": 1.0}, "entropy": 2.03e-07}, "confidence": {"value": 0}, "state": {"value": "CA", "confidence": {"CA": 0.466, "BC": 0.0232, "AB": 0.0158, "": 0.0147, "TN": 0.0129, "MD": 0.0129, "ID": 0.0128, "WA": 0.0121, "TX": 0.012, "MO": 0.0119, "WI": 0.0118, "OK": 0.0114, "SC": 0.0111, "AZ": 0.0106, "MA": 0.0105, "UT": 0.0105, "MS": 0.0103, "IL": 0.00998, "CO": 0.00967, "KS": 0.00963, "MN": 0.00936, "LA": 0.0091, "IA": 0.00907, "AR": 0.00901, "AK": 0.00898, "ND": 0.00898, "NM": 0.00892, "MI": 0.00889, "ON": 0.00889, "FL": 0.00887, "KY": 0.00883, "GA": 0.00882, "WV": 0.00878, "IN": 0.00875, "NS": 0.00871, "OH": 0.0087, "NV": 0.00867, "AL": 0.00867, "SK": 0.00867, "WY": 0.00865, "MT": 0.0086, "PE": 0.00855, "OR": 0.0085, "NH": 0.00848, "NC": 0.00845, "VA": 0.00843, "NE": 0.00838, "QC": 0.00829, "CT": 0.00819, "VT": 0.00788, "ME": 0.00784, "DE": 0.00772, "SD": 0.00762, "NJ": 0.00661, "PA": 0.00492, "NY": 0.00472}, "entropy": 2.814}, "host_generic": {"value": "avian", "confidence": {"avian": 0.999, "poultry": 0.00129}, "entropy": 0.00985}}, "branch_attrs": {"mutations": {"nuc": ["T327G", "G429A", "C1122T"]}}, "children": [{"name": "A/goose/Interior_Alaska/11PG00148/2011_7b17cfde9a", "node_attrs": {"div": 0.0381, "num_date": {"value": 2011.338, "confidence": [2011.338, 2011.338], "inferred": false}, "country": {"value": "United States", "confidence": {"United States": 1.0}, "entropy": -1e-12}, "region": {"value": "North America", "confidence": {"North America": 1.0}, "entropy": -1e-12}, "isolate_hash": {"value": "7b17cfde9af8c9e0832aae69485d2a89"}, "segment_lineage": {"value": "Not assigned"}, "reason_for_submission": {"value": "surveillance"}, "tri_ambig_count": {"value": "Zero"}, "bi_ambig_count": {"value": "Zero"}, "isolate_submitter": {"value": "import"}, "state": {"value": "CA", "confidence": {"CA": 0.377, "BC": 0.0243, "AB": 0.0175, "": 0.0167, "TN": 0.0148, "MD": 0.0146, "ID": 0.0146, "TX": 0.0138, "MO": 0.0138, "WA": 0.0137, "WI": 0.0136, "OK": 0.0132, "SC": 0.0129, "AZ": 0.0124, "MA": 0.0122, "UT": 0.0122, "MS": 0.012, "IL": 0.0117, "CO": 0.0114, "KS": 0.0112, "MN": 0.011, "LA": 0.0108, "IA": 0.0108, "AR": 0.0107, "ND": 0.0107, "AK": 0.0106, "NM": 0.0106, "MI": 0.0105, "FL": 0.0105, "KY": 0.0105, "GA": 0.0105, "WV": 0.0104, "ON": 0.0104, "IN": 0.0104, "NS": 0.0103, "OH": 0.0103, "NV": 0.0103, "AL": 0.0103, "SK": 0.0103, "WY": 0.0103, "MT": 0.0102, "PE": 0.0101, "OR": 0.0101, "NH": 0.0101, "NC": 0.01, "VA": 0.01, "NE": 0.00996, "QC": 0.00984, "CT": 0.00973, "VT": 0.00935, "ME": 0.00932, "DE": 0.00912, "SD": 0.00905, "NJ": 0.00788, "PA": 0.00587, "NY": 0.00565}, "entropy": 3.141}, "strain_name": {"value": "A/goose/Interior Alaska/11PG00148/2011"}, "host_generic": {"value": "avian", "confidence": {"avian": 1.0}, "entropy": -1e-12}, "N_count": {"value": "Zero"}, "ha_genetic_group": {"value": "UNRECOGNIZABLE"}, "data_source": {"value": "GISAID"}, "isl_subtype": {"value": "H6N1"}, "N_present": {"value": "Absent"}, "primary_identifier": {"value": "EPI_ISL_208447"}, "tn_93_dist_d11": {"value": 0.0481}, "ambig_present": {"value": "Absent"}, "genotype": {"value": "Not assigned"}, "host": {"value": "goose"}, "passage": {"value": "EX"}}, "branch_attrs": {"mutations": {}}}, {"name": "A/goose/Interior_Alaska/11PG00149/2011_8a1944852a", "node_attrs": {"div": 0.0381, "num_date": {"value": 2011.338, "confidence": [2011.338, 2011.338], "inferred": false}, "country": {"value": "United States", "confidence": {"United States": 1.0}, "entropy": -1e-12}, "region": {"value": "North America", "confidence": {"North America": 1.0}, "entropy": -1e-12}, "isolate_hash": {"value": "8a1944852a4d3d98689c18afc5b66a51"}, "segment_lineage": {"value": "Not assigned"}, "reason_for_submission": {"value": "surveillance"}, "tri_ambig_count": {"value": "Zero"}, "bi_ambig_count": {"value": "Zero"}, "isolate_submitter": {"value": "import"}, "state": {"value": "CA", "confidence": {"CA": 0.377, "BC": 0.0243, "AB": 0.0175, "": 0.0167, "TN": 0.0148, "MD": 0.0146, "ID": 0.0146, "TX": 0.0138, "MO": 0.0138, "WA": 0.0137, "WI": 0.0136, "OK": 0.0132, "SC": 0.0129, "AZ": 0.0124, "MA": 0.0122, "UT": 0.0122, "MS": 0.012, "IL": 0.0117, "CO": 0.0114, "KS": 0.0112, "MN": 0.011, "LA": 0.0108, "IA": 0.0108, "AR": 0.0107, "ND": 0.0107, "AK": 0.0106, "NM": 0.0106, "MI": 0.0105, "FL": 0.0105, "KY": 0.0105, "GA": 0.0105, "WV": 0.0104, "ON": 0.0104, "IN": 0.0104, "NS": 0.0103, "OH": 0.0103, "NV": 0.0103, "AL": 0.0103, "SK": 0.0103, "WY": 0.0103, "MT": 0.0102, "PE": 0.0101, "OR": 0.0101, "NH": 0.0101, "NC": 0.01, "VA": 0.01, "NE": 0.00996, "QC": 0.00984, "CT": 0.00973, "VT": 0.00935, "ME": 0.00932, "DE": 0.00912, "SD": 0.00905, "NJ": 0.00788, "PA": 0.00587, "NY": 0.00565}, "entropy": 3.141}, "strain_name": {"value": "A/goose/Interior Alaska/11PG00149/2011"}, "host_generic": {"value": "avian", "confidence": {"avian": 1.0}, "entropy": -1e-12}, "N_count": {"value": "Zero"}, "ha_genetic_group": {"value": "UNRECOGNIZABLE"}, "data_source": {"value": "GISAID"}, "isl_subtype": {"value": "H6N1"}, "N_present": {"value": "Absent"}, "primary_identifier": {"value": "EPI_ISL_208448"}, "tn_93_dist_d11": {"value": 0.0481}, "ambig_present": {"value": "Absent"}, "genotype": {"value": "Not assigned"}, "host": {"value": "goose"}, "passage": {"value": "EX"}}, "branch_attrs": {"mutations": {}}}]}, {"name": "NODE_0000282", "node_attrs": {"div": 0.0366, "num_date": {"value": 2010.36, "confidence": [2009.726, 2010.648]}, "country": {"value": "United States", "confidence": {"United States": 0.999}, "entropy": 0.0053}, "region": {"value": "North America", "confidence": {"North America": 1.0}, "entropy": 8.24e-08}, "confidence": {"value": 74.3}, "state": {"value": "CA", "confidence": {"CA": 1.0}, "entropy": 0.000722}, "host_generic": {"value": "avian", "confidence": {"avian": 0.999}, "entropy": 0.00623}}, "branch_attrs": {"mutations": {"nuc": ["G321A"]}}, "children": [{"name": "A/mallard/California/2444/2010_1b331aa8fa", "node_attrs": {"div": 0.0366, "num_date": {"value": 2010.821, "confidence": [2010.821, 2010.821], "inferred": false}, "country": {"value": "United States", "confidence": {"United States": 1.0}, "entropy": -1e-12}, "region": {"value": "North America", "confidence": {"North America": 1.0}, "entropy": -1e-12}, "isolate_hash": {"value": "1b331aa8fad49c882c9ad189680940a1"}, "segment_lineage": {"value": "Not assigned"}, "reason_for_submission": {"value": "surveillance"}, "tri_ambig_count": {"value": "Zero"}, "bi_ambig_count": {"value": "Zero"}, "isolate_submitter": {"value": "import"}, "state": {"value": "CA", "confidence": {"CA": 1.0}, "entropy": -1e-12}, "strain_name": {"value": "A/mallard/California/2444/2010"}, "host_generic": {"value": "avian", "confidence": {"avian": 1.0}, "entropy": -1e-12}, "N_count": {"value": "Zero"}, "ha_genetic_group": {"value": "UNRECOGNIZABLE"}, "data_source": {"value": "GISAID"}, "isl_subtype": {"value": "H6N1"}, "N_present": {"value": "Absent"}, "primary_identifier": {"value": "EPI_ISL_125797"}, "tn_93_dist_d11": {"value": 0.0466}, "ambig_present": {"value": "Absent"}, "genotype": {"value": "Not assigned"}, "host": {"value": "mallard"}, "passage": {"value": "E1"}}, "branch_attrs": {"mutations": {}}}, {"name": "NODE_0000283", "node_attrs": {"div": 0.0381, "num_date": {"value": 2010.598, "confidence": [2010.263, 2010.76]}, "country": {"value": "United States", "confidence": {"United States": 1.0}, "entropy": 0.00315}, "region": {"value": "North America", "confidence": {"North America": 1.0}, "entropy": 6.09e-08}, "confidence": {"value": 91}, "state": {"value": "CA", "confidence": {"CA": 1.0}, "entropy": 0.000124}, "host_generic": {"value": "avian", "confidence": {"avian": 1.0}, "entropy": 0.00375}}, "branch_attrs": {"mutations": {"nuc": ["A1306G", "T1317C"], "NA": ["I436V"]}, "labels": {"aa": "NA: I436V"}}, "children": [{"name": "A/American_wigeon/California/3179/2010_96ff2d7aca", "node_attrs": {"div": 0.0388, "num_date": {"value": 2010.905, "confidence": [2010.905, 2010.905], "inferred": false}, "country": {"value": "United States", "confidence": {"United States": 1.0}, "entropy": -1e-12}, "region": {"value": "North America", "confidence": {"North America": 1.0}, "entropy": -1e-12}, "isolate_hash": {"value": "96ff2d7aca7a9b9172f359808a65a042"}, "segment_lineage": {"value": "Not assigned"}, "reason_for_submission": {"value": "surveillance"}, "tri_ambig_count": {"value": "Zero"}, "bi_ambig_count": {"value": "Zero"}, "isolate_submitter": {"value": "import"}, "state": {"value": "CA", "confidence": {"CA": 1.0}, "entropy": -1e-12}, "strain_name": {"value": "A/American wigeon/California/3179/2010"}, "host_generic": {"value": "avian", "confidence": {"avian": 1.0}, "entropy": -1e-12}, "N_count": {"value": "Zero"}, "ha_genetic_group": {"value": "UNRECOGNIZABLE"}, "data_source": {"value": "GISAID"}, "isl_subtype": {"value": "H6N1"}, "N_present": {"value": "Absent"}, "primary_identifier": {"value": "EPI_ISL_125800"}, "tn_93_dist_d11": {"value": 0.0489}, "ambig_present": {"value": "Absent"}, "genotype": {"value": "Not assigned"}, "host": {"value": "American wigeon"}, "passage": {"value": "E1"}}, "branch_attrs": {"mutations": {"nuc": ["A1230G"]}}}, {"name": "NODE_0000284", "node_attrs": {"div": 0.0395, "num_date": {"value": 2010.708, "confidence": [2010.613, 2010.81]}, "country": {"value": "United States", "confidence": {"United States": 1.0}, "entropy": 0.00264}, "region": {"value": "North America", "confidence": {"North America": 1.0}, "entropy": 6.08e-08}, "confidence": {"value": 93}, "state": {"value": "CA", "confidence": {"CA": 1.0}, "entropy": 0.000115}, "host_generic": {"value": "avian", "confidence": {"avian": 1.0}, "entropy": 0.00335}}, "branch_attrs": {"mutations": {"nuc": ["C472T", "A658G"], "NA": ["R220G"]}, "labels": {"aa": "NA: R220G"}}, "children": [{"name": "A/mallard/California/2529/2010_8ca2d619ed", "node_attrs": {"div": 0.0402, "num_date": {"value": 2010.81, "confidence": [2010.81, 2010.81], "inferred": false}, "country": {"value": "United States", "confidence": {"United States": 1.0}, "entropy": -1e-12}, "region": {"value": "North America", "confidence": {"North America": 1.0}, "entropy": -1e-12}, "isolate_hash": {"value": "8ca2d619ed5521a3be9ac9f4c552b9e8"}, "segment_lineage": {"value": "Not assigned"}, "reason_for_submission": {"value": "surveillance"}, "tri_ambig_count": {"value": "Zero"}, "bi_ambig_count": {"value": "Zero"}, "isolate_submitter": {"value": "import"}, "state": {"value": "CA", "confidence": {"CA": 1.0}, "entropy": -1e-12}, "strain_name": {"value": "A/mallard/California/2529/2010"}, "host_generic": {"value": "avian", "confidence": {"avian": 1.0}, "entropy": -1e-12}, "N_count": {"value": "Zero"}, "ha_genetic_group": {"value": "UNRECOGNIZABLE"}, "data_source": {"value": "GISAID"}, "isl_subtype": {"value": "H6N1"}, "N_present": {"value": "Absent"}, "primary_identifier": {"value": "EPI_ISL_135129"}, "tn_93_dist_d11": {"value": 0.0489}, "ambig_present": {"value": "Absent"}, "genotype": {"value": "Not assigned"}, "host": {"value": "mallard"}, "passage": {"value": "E1"}}, "branch_attrs": {"mutations": {"nuc": ["T840C"]}}}, {"name": "A/American_wigeon/California/2423/2010_f3ade21c44", "node_attrs": {"div": 0.0395, "num_date": {"value": 2010.81, "confidence": [2010.81, 2010.81], "inferred": false}, "country": {"value": "United States", "confidence": {"United States": 1.0}, "entropy": -1e-12}, "region": {"value": "North America", "confidence": {"North America": 1.0}, "entropy": -1e-12}, "isolate_hash": {"value": "f3ade21c4401d4462e7943f5bb8d8981"}, "segment_lineage": {"value": "Not assigned"}, "reason_for_submission": {"value": "surveillance"}, "tri_ambig_count": {"value": "Zero"}, "bi_ambig_count": {"value": "Zero"}, "isolate_submitter": {"value": "import"}, "state": {"value": "CA", "confidence": {"CA": 1.0}, "entropy": -1e-12}, "strain_name": {"value": "A/American wigeon/California/2423/2010"}, "host_generic": {"value": "avian", "confidence": {"avian": 1.0}, "entropy": -1e-12}, "N_count": {"value": "Zero"}, "ha_genetic_group": {"value": "UNRECOGNIZABLE"}, "data_source": {"value": "GISAID"}, "isl_subtype": {"value": "H6N1"}, "N_present": {"value": "Absent"}, "primary_identifier": {"value": "EPI_ISL_135063"}, "tn_93_dist_d11": {"value": 0.0497}, "ambig_present": {"value": "Absent"}, "genotype": {"value": "Not assigned"}, "host": {"value": "American wigeon"}, "passage": {"value": "E1"}}, "branch_attrs": {"mutations": {}}}]}]}]}]}]}]}, {"name": "NODE_0000106", "node_attrs": {"div": 0.0316, "num_date": {"value": 2008.789, "confidence": [2008.495, 2009.174]}, "country": {"value": "United States", "confidence": {"United States": 0.998, "Canada": 0.00197}, "entropy": 0.0143}, "region": {"value": "North America", "confidence": {"North America": 1.0}, "entropy": 2.36e-07}, "state": {"value": "CA", "confidence": {"CA": 0.626, "WI": 0.242, "MO": 0.013, "AB": 0.00841, "BC": 0.00762, "NS": 0.00606, "IL": 0.00568, "MD": 0.00373, "": 0.00312, "MS": 0.00268, "TN": 0.00259, "ID": 0.00259, "WA": 0.00254, "SD": 0.00245, "TX": 0.00239, "OK": 0.00221, "OH": 0.00218, "KY": 0.00214, "SC": 0.00213, "IA": 0.00212, "ON": 0.00208, "MI": 0.00206, "AR": 0.00206, "MA": 0.00202, "AZ": 0.00202, "UT": 0.002, "KS": 0.00191, "CO": 0.00181, "MN": 0.00179, "DE": 0.00174, "AK": 0.00167, "LA": 0.00167, "NE": 0.00166, "NM": 0.00162, "ND": 0.00161, "WV": 0.0016, "FL": 0.00159, "GA": 0.00158, "IN": 0.00158, "PE": 0.00155, "SK": 0.00155, "NV": 0.00155, "AL": 0.00155, "MT": 0.00155, "OR": 0.00155, "WY": 0.00155, "NH": 0.00152, "NC": 0.00151, "VA": 0.00151, "QC": 0.00148, "CT": 0.00146, "VT": 0.0014, "ME": 0.0014, "NJ": 0.00119}, "entropy": 1.399}, "host_generic": {"value": "avian", "confidence": {"avian": 0.998, "poultry": 0.00176}, "entropy": 0.0129}}, "branch_attrs": {"mutations": {}}, "children": [{"name": "A/mallard/Illinois/4180/2009_b734a6a330", "node_attrs": {"div": 0.0331, "num_date": {"value": 2009.914, "confidence": [2009.914, 2009.914], "inferred": false}, "country": {"value": "United States", "confidence": {"United States": 1.0}, "entropy": -1e-12}, "region": {"value": "North America", "confidence": {"North America": 1.0}, "entropy": -1e-12}, "isolate_hash": {"value": "b734a6a330028eab62364333f2ab3a6e"}, "segment_lineage": {"value": "Not assigned"}, "reason_for_submission": {"value": "surveillance"}, "tri_ambig_count": {"value": "Zero"}, "bi_ambig_count": {"value": "Zero"}, "isolate_submitter": {"value": "import"}, "state": {"value": "CA", "confidence": {"CA": 0.361, "WI": 0.17, "MO": 0.0187, "BC": 0.0181, "AB": 0.0153, "IL": 0.0121, "": 0.0118, "MD": 0.0115, "NS": 0.0113, "TN": 0.0104, "ID": 0.0102, "TX": 0.00985, "MS": 0.00966, "WA": 0.00962, "OK": 0.00945, "SC": 0.00921, "AZ": 0.00884, "MA": 0.00872, "UT": 0.00865, "IA": 0.00863, "KY": 0.00854, "OH": 0.00851, "AR": 0.00847, "MI": 0.00841, "KS": 0.00823, "CO": 0.00819, "MN": 0.00814, "ON": 0.00806, "SD": 0.00805, "LA": 0.00789, "ND": 0.00778, "NM": 0.00776, "AK": 0.00769, "FL": 0.00768, "WV": 0.00766, "GA": 0.00765, "IN": 0.0076, "NE": 0.00753, "SK": 0.00752, "NV": 0.00752, "AL": 0.00751, "WY": 0.00749, "MT": 0.00746, "PE": 0.00745, "NH": 0.00736, "NC": 0.00734, "VA": 0.00732, "OR": 0.00727, "QC": 0.0072, "CT": 0.00712, "DE": 0.00704, "VT": 0.00685, "ME": 0.00683, "NJ": 0.00579, "PA": 0.00431, "NY": 0.00416}, "entropy": 2.878}, "strain_name": {"value": "A/mallard/Illinois/4180/2009"}, "host_generic": {"value": "avian", "confidence": {"avian": 1.0}, "entropy": -1e-12}, "N_count": {"value": "Zero"}, "ha_genetic_group": {"value": "UNRECOGNIZABLE"}, "data_source": {"value": "GISAID"}, "isl_subtype": {"value": "H6N1"}, "N_present": {"value": "Absent"}, "primary_identifier": {"value": "EPI_ISL_95389"}, "tn_93_dist_d11": {"value": 0.0458}, "ambig_present": {"value": "Absent"}, "genotype": {"value": "Not assigned"}, "host": {"value": "mallard"}, "passage": {"value": "E1"}}, "branch_attrs": {"mutations": {"nuc": ["A297C", "T405C"]}}}, {"name": "NODE_0000286", "node_attrs": {"div": 0.0323, "num_date": {"value": 2009.475, "confidence": [2008.266, 2009.812]}, "country": {"value": "United States", "confidence": {"United States": 0.996, "Canada": 0.00422}, "entropy": 0.0273}, "region": {"value": "North America", "confidence": {"North America": 1.0}, "entropy": 9.49e-08}, "confidence": {"value": 82.4}, "state": {"value": "WI", "confidence": {"WI": 0.63, "CA": 0.223, "MO": 0.0263, "NS": 0.0126, "IL": 0.0097, "BC": 0.00575, "AB": 0.00483, "MD": 0.00343, "": 0.00274, "SD": 0.00264, "MS": 0.00263, "TN": 0.00234, "ID": 0.00233, "WA": 0.00225, "OH": 0.00219, "KY": 0.00217, "TX": 0.00217, "IA": 0.00214, "MI": 0.00213, "AR": 0.0021, "OK": 0.00206, "ON": 0.00203, "SC": 0.00198, "AZ": 0.00189, "MA": 0.00188, "UT": 0.00186, "KS": 0.00184, "MN": 0.00176, "CO": 0.00174, "NE": 0.00169, "DE": 0.00166, "LA": 0.00161, "AK": 0.0016, "NM": 0.00158, "WV": 0.00157, "ND": 0.00156, "FL": 0.00155, "GA": 0.00154, "PE": 0.00153, "IN": 0.00153, "SK": 0.00151, "NV": 0.00151, "AL": 0.00151, "WY": 0.0015, "MT": 0.0015, "OR": 0.00149, "NH": 0.00148, "NC": 0.00147, "VA": 0.00147, "QC": 0.00144, "CT": 0.00142, "VT": 0.00137, "ME": 0.00137, "NJ": 0.00116}, "entropy": 1.428}, "host_generic": {"value": "avian", "confidence": {"avian": 0.999}, "entropy": 0.00617}}, "branch_attrs": {"mutations": {"nuc": ["T501G"]}}, "children": [{"name": "A/gadwall/Illinois/3860/2009_9cad21743c", "node_attrs": {"div": 0.0331, "num_date": {"value": 2009.873, "confidence": [2009.873, 2009.873], "inferred": false}, "country": {"value": "United States", "confidence": {"United States": 1.0}, "entropy": -1e-12}, "region": {"value": "North America", "confidence": {"North America": 1.0}, "entropy": -1e-12}, "isolate_hash": {"value": "9cad21743cf14b64edbf1f863259c9c5"}, "segment_lineage": {"value": "Not assigned"}, "reason_for_submission": {"value": "surveillance"}, "tri_ambig_count": {"value": "Zero"}, "bi_ambig_count": {"value": "Zero"}, "isolate_submitter": {"value": "import"}, "state": {"value": "WI", "confidence": {"WI": 0.543, "CA": 0.182, "MO": 0.0277, "NS": 0.0143, "IL": 0.0125, "BC": 0.00808, "AB": 0.00699, "MD": 0.00628, "MS": 0.00565, "SD": 0.00549, "": 0.00544, "OH": 0.00516, "KY": 0.00513, "IA": 0.00506, "MI": 0.00496, "AR": 0.00493, "TN": 0.00482, "ID": 0.00475, "TX": 0.00471, "OK": 0.00461, "ON": 0.0045, "SC": 0.00449, "WA": 0.00442, "AZ": 0.00434, "MA": 0.00427, "MN": 0.00424, "UT": 0.00419, "KS": 0.00418, "NE": 0.0041, "CO": 0.0041, "LA": 0.00405, "NM": 0.00402, "ND": 0.004, "WV": 0.00399, "FL": 0.00395, "GA": 0.00395, "IN": 0.00391, "AK": 0.00389, "SK": 0.00388, "PE": 0.00388, "NV": 0.00387, "AL": 0.00387, "WY": 0.00385, "MT": 0.00383, "DE": 0.00383, "NH": 0.0038, "NC": 0.00378, "VA": 0.00378, "QC": 0.00372, "CT": 0.00368, "OR": 0.00366, "VT": 0.00354, "ME": 0.00353, "NJ": 0.003, "PA": 0.00224, "NY": 0.00218}, "entropy": 2.052}, "strain_name": {"value": "A/gadwall/Illinois/3860/2009"}, "host_generic": {"value": "avian", "confidence": {"avian": 1.0}, "entropy": -1e-12}, "N_count": {"value": "Zero"}, "ha_genetic_group": {"value": "UNRECOGNIZABLE"}, "data_source": {"value": "GISAID"}, "isl_subtype": {"value": "H6N1"}, "N_present": {"value": "Absent"}, "primary_identifier": {"value": "EPI_ISL_95396"}, "tn_93_dist_d11": {"value": 0.0458}, "ambig_present": {"value": "Absent"}, "genotype": {"value": "Not assigned"}, "host": {"value": "gadwall"}, "passage": {"value": "E1"}}, "branch_attrs": {"mutations": {"nuc": ["A242G"], "NA": ["D81G"]}, "labels": {"aa": "NA: D81G"}}}, {"name": "NODE_0000108", "node_attrs": {"div": 0.0323, "num_date": {"value": 2009.578, "confidence": [2008.29, 2009.853]}, "country": {"value": "United States", "confidence": {"United States": 0.978, "Canada": 0.0219}, "entropy": 0.105}, "region": {"value": "North America", "confidence": {"North America": 1.0}, "entropy": 1.09e-07}, "state": {"value": "WI", "confidence": {"WI": 0.905, "MO": 0.0315, "CA": 0.026, "NS": 0.0155, "IL": 0.00967}, "entropy": 0.503}, "host_generic": {"value": "avian", "confidence": {"avian": 0.999, "poultry": 0.00112}, "entropy": 0.00873}}, "branch_attrs": {"mutations": {}}, "children": [{"name": "NODE_0000109", "node_attrs": {"div": 0.0323, "num_date": {"value": 2009.608, "confidence": [2008.257, 2009.945]}, "country": {"value": "United States", "confidence": {"United States": 0.989, "Canada": 0.0105}, "entropy": 0.0584}, "region": {"value": "North America", "confidence": {"North America": 1.0}, "entropy": 4.01e-07}, "state": {"value": "WI", "confidence": {"WI": 0.9, "MO": 0.0517, "IL": 0.0165, "CA": 0.0139, "NS": 0.00735}, "entropy": 0.499}, "host_generic": {"value": "avian", "confidence": {"avian": 0.997, "poultry": 0.0029}, "entropy": 0.0199}}, "branch_attrs": {"mutations": {}}, "children": [{"name": "A/gadwall/Missouri/10MO095/2010_66bd1b2b58", "node_attrs": {"div": 0.0388, "num_date": {"value": 2010.875, "confidence": [2010.875, 2010.875], "inferred": false}, "country": {"value": "United States", "confidence": {"United States": 1.0}, "entropy": -1e-12}, "region": {"value": "North America", "confidence": {"North America": 1.0}, "entropy": -1e-12}, "isolate_hash": {"value": "66bd1b2b5891a71f26ab7ed2de7cc373"}, "segment_lineage": {"value": "Not assigned"}, "reason_for_submission": {"value": "surveillance"}, "tri_ambig_count": {"value": "Zero"}, "bi_ambig_count": {"value": "Zero"}, "isolate_submitter": {"value": "import"}, "state": {"value": "MO", "confidence": {"MO": 1.0}, "entropy": -1e-12}, "strain_name": {"value": "A/gadwall/Missouri/10MO095/2010"}, "host_generic": {"value": "avian", "confidence": {"avian": 1.0}, "entropy": -1e-12}, "N_count": {"value": "Zero"}, "ha_genetic_group": {"value": "UNRECOGNIZABLE"}, "data_source": {"value": "GISAID"}, "isl_subtype": {"value": "H6N1"}, "N_present": {"value": "Absent"}, "primary_identifier": {"value": "EPI_ISL_135053"}, "tn_93_dist_d11": {"value": 0.0489}, "ambig_present": {"value": "Absent"}, "genotype": {"value": "Not assigned"}, "host": {"value": "gadwall"}, "passage": {"value": "E1"}}, "branch_attrs": {"mutations": {"nuc": ["A72G", "T126C", "A258G", "T309C", "G684A", "C720A", "C813T", "A1022G", "T1134C"], "NA": ["N341S"]}, "labels": {"aa": "NA: N341S"}}}, {"name": "NODE_0000289", "node_attrs": {"div": 0.0338, "num_date": {"value": 2010.675, "confidence": [2010.377, 2010.812]}, "country": {"value": "United States", "confidence": {"United States": 0.999}, "entropy": 0.00784}, "region": {"value": "North America", "confidence": {"North America": 1.0}, "entropy": 1.44e-07}, "confidence": {"value": 91.8}, "state": {"value": "WI", "confidence": {"WI": 0.928, "IL": 0.058, "MO": 0.00734, "CA": 0.00169}, "entropy": 0.324}, "host_generic": {"value": "avian", "confidence": {"avian": 0.999}, "entropy": 0.00744}}, "branch_attrs": {"mutations": {"nuc": ["G157A", "C753A"], "NA": ["V53I"]}, "labels": {"aa": "NA: V53I"}}, "children": [{"name": "A/mallard/Wisconsin/10OS3144/2010_7184e91ed4", "node_attrs": {"div": 0.0338, "num_date": {"value": 2010.826, "confidence": [2010.826, 2010.826], "inferred": false}, "country": {"value": "United States", "confidence": {"United States": 1.0}, "entropy": -1e-12}, "region": {"value": "North America", "confidence": {"North America": 1.0}, "entropy": -1e-12}, "isolate_hash": {"value": "7184e91ed471d8e86671cf90a2c68ed0"}, "segment_lineage": {"value": "Not assigned"}, "reason_for_submission": {"value": "surveillance"}, "tri_ambig_count": {"value": "Zero"}, "bi_ambig_count": {"value": "Zero"}, "isolate_submitter": {"value": "import"}, "state": {"value": "WI", "confidence": {"WI": 1.0}, "entropy": -1e-12}, "strain_name": {"value": "A/mallard/Wisconsin/10OS3144/2010"}, "host_generic": {"value": "avian", "confidence": {"avian": 1.0}, "entropy": -1e-12}, "N_count": {"value": "Zero"}, "ha_genetic_group": {"value": "UNRECOGNIZABLE"}, "data_source": {"value": "GISAID"}, "isl_subtype": {"value": "H6N1"}, "N_present": {"value": "Absent"}, "primary_identifier": {"value": "EPI_ISL_134959"}, "tn_93_dist_d11": {"value": 0.0466}, "ambig_present": {"value": "Absent"}, "genotype": {"value": "Not assigned"}, "host": {"value": "mallard"}, "passage": {"value": "E1"}}, "branch_attrs": {"mutations": {}}}, {"name": "A/gadwall/Illinois/10OS3342/2010_13d10458c1", "node_attrs": {"div": 0.0345, "num_date": {"value": 2010.829, "confidence": [2010.829, 2010.829], "inferred": false}, "country": {"value": "United States", "confidence": {"United States": 1.0}, "entropy": -1e-12}, "region": {"value": "North America", "confidence": {"North America": 1.0}, "entropy": -1e-12}, "isolate_hash": {"value": "13d10458c10b6f93c76b93e728d81eab"}, "segment_lineage": {"value": "Not assigned"}, "reason_for_submission": {"value": "surveillance"}, "tri_ambig_count": {"value": "Zero"}, "bi_ambig_count": {"value": "Zero"}, "isolate_submitter": {"value": "import"}, "state": {"value": "IL", "confidence": {"IL": 1.0}, "entropy": -1e-12}, "strain_name": {"value": "A/gadwall/Illinois/10OS3342/2010"}, "host_generic": {"value": "avian", "confidence": {"avian": 1.0}, "entropy": -1e-12}, "N_count": {"value": "Zero"}, "ha_genetic_group": {"value": "UNRECOGNIZABLE"}, "data_source": {"value": "GISAID"}, "isl_subtype": {"value": "H6N1"}, "N_present": {"value": "Absent"}, "primary_identifier": {"value": "EPI_ISL_134934"}, "tn_93_dist_d11": {"value": 0.0474}, "ambig_present": {"value": "Absent"}, "genotype": {"value": "Not assigned"}, "host": {"value": "gadwall"}, "passage": {"value": "E1"}}, "branch_attrs": {"mutations": {"nuc": ["C137T"], "NA": ["P46L"]}, "labels": {"aa": "NA: P46L"}}}]}]}, {"name": "NODE_0000290", "node_attrs": {"div": 0.0352, "num_date": {"value": 2010.363, "confidence": [2009.906, 2010.668]}, "country": {"value": "United States", "confidence": {"United States": 0.801, "Canada": 0.199}, "entropy": 0.5}, "region": {"value": "North America", "confidence": {"North America": 1.0}, "entropy": 1.08e-07}, "confidence": {"value": 97.2}, "state": {"value": "WI", "confidence": {"WI": 0.936, "NS": 0.046, "MO": 0.00635, "CA": 0.00485, "IL": 0.00193}, "entropy": 0.32}, "host_generic": {"value": "avian", "confidence": {"avian": 0.999}, "entropy": 0.00602}}, "branch_attrs": {"mutations": {"nuc": ["G487A", "A690G", "C901A", "G978C"], "NA": ["V163I"]}, "labels": {"aa": "NA: V163I"}}, "children": [{"name": "NODE_0000292", "node_attrs": {"div": 0.0359, "num_date": {"value": 2010.673, "confidence": [2010.608, 2010.673]}, "country": {"value": "Canada", "confidence": {"Canada": 1.0}, "entropy": 7.35e-05}, "region": {"value": "North America", "confidence": {"North America": 1.0}, "entropy": -8.47e-13}, "confidence": {"value": 0}, "state": {"value": "NS", "confidence": {"NS": 1.0}, "entropy": 0.000281}, "host_generic": {"value": "avian", "confidence": {"avian": 1.0}, "entropy": 2.88e-05}}, "branch_attrs": {"mutations": {"nuc": ["A621G"]}}, "children": [{"name": "A/blue-winged_teal/Nova_Scotia/01000/2010_8bc2f0e873", "node_attrs": {"div": 0.0359, "num_date": {"value": 2010.719, "confidence": [2010.719, 2010.719], "inferred": false}, "country": {"value": "Canada", "confidence": {"Canada": 1.0}, "entropy": -1e-12}, "region": {"value": "North America", "confidence": {"North America": 1.0}, "entropy": -1e-12}, "isolate_hash": {"value": "8bc2f0e8737a589d66d86ab69b320f7c"}, "segment_lineage": {"value": "Not assigned"}, "reason_for_submission": {"value": "surveillance"}, "tri_ambig_count": {"value": "Zero"}, "bi_ambig_count": {"value": "Zero"}, "isolate_submitter": {"value": "import"}, "state": {"value": "NS", "confidence": {"NS": 1.0}, "entropy": -1e-12}, "strain_name": {"value": "A/blue-winged teal/Nova Scotia/01000/2010"}, "host_generic": {"value": "avian", "confidence": {"avian": 1.0}, "entropy": -1e-12}, "N_count": {"value": "Zero"}, "ha_genetic_group": {"value": "UNRECOGNIZABLE"}, "data_source": {"value": "GISAID"}, "isl_subtype": {"value": "H6N1"}, "N_present": {"value": "Absent"}, "primary_identifier": {"value": "EPI_ISL_137702"}, "tn_93_dist_d11": {"value": 0.0489}, "ambig_present": {"value": "Absent"}, "genotype": {"value": "Not assigned"}, "host": {"value": "blue-winged teal"}, "passage": {"value": "EX"}}, "branch_attrs": {"mutations": {}}}, {"name": "A/mallard/Nova_Scotia/01013/2010_08a85e70ca", "node_attrs": {"div": 0.0359, "num_date": {"value": 2010.719, "confidence": [2010.719, 2010.719], "inferred": false}, "country": {"value": "Canada", "confidence": {"Canada": 1.0}, "entropy": -1e-12}, "region": {"value": "North America", "confidence": {"North America": 1.0}, "entropy": -1e-12}, "isolate_hash": {"value": "08a85e70cad3c65594d595834cbef17f"}, "segment_lineage": {"value": "Not assigned"}, "reason_for_submission": {"value": "surveillance"}, "tri_ambig_count": {"value": "Zero"}, "bi_ambig_count": {"value": "Zero"}, "isolate_submitter": {"value": "import"}, "state": {"value": "NS", "confidence": {"NS": 1.0}, "entropy": -1e-12}, "strain_name": {"value": "A/mallard/Nova Scotia/01013/2010"}, "host_generic": {"value": "avian", "confidence": {"avian": 1.0}, "entropy": -1e-12}, "N_count": {"value": "Zero"}, "ha_genetic_group": {"value": "UNRECOGNIZABLE"}, "data_source": {"value": "GISAID"}, "isl_subtype": {"value": "H6N1"}, "N_present": {"value": "Absent"}, "primary_identifier": {"value": "EPI_ISL_137872"}, "tn_93_dist_d11": {"value": 0.0489}, "ambig_present": {"value": "Absent"}, "genotype": {"value": "Not assigned"}, "host": {"value": "mallard"}, "passage": {"value": "EX"}}, "branch_attrs": {"mutations": {}}}, {"name": "A/blue-winged_teal/Nova_Scotia/01003/2010_8259a62174", "node_attrs": {"div": 0.0359, "num_date": {"value": 2010.719, "confidence": [2010.719, 2010.719], "inferred": false}, "country": {"value": "Canada", "confidence": {"Canada": 1.0}, "entropy": -1e-12}, "region": {"value": "North America", "confidence": {"North America": 1.0}, "entropy": -1e-12}, "isolate_hash": {"value": "8259a62174d49500a3a60b7366602523"}, "segment_lineage": {"value": "Not assigned"}, "reason_for_submission": {"value": "surveillance"}, "tri_ambig_count": {"value": "Zero"}, "bi_ambig_count": {"value": "Zero"}, "isolate_submitter": {"value": "import"}, "state": {"value": "NS", "confidence": {"NS": 1.0}, "entropy": -1e-12}, "strain_name": {"value": "A/blue-winged teal/Nova Scotia/01003/2010"}, "host_generic": {"value": "avian", "confidence": {"avian": 1.0}, "entropy": -1e-12}, "N_count": {"value": "Zero"}, "ha_genetic_group": {"value": "UNRECOGNIZABLE"}, "data_source": {"value": "GISAID"}, "isl_subtype": {"value": "H6N1"}, "N_present": {"value": "Absent"}, "primary_identifier": {"value": "EPI_ISL_137704"}, "tn_93_dist_d11": {"value": 0.0489}, "ambig_present": {"value": "Absent"}, "genotype": {"value": "Not assigned"}, "host": {"value": "blue-winged teal"}, "passage": {"value": "EX"}}, "branch_attrs": {"mutations": {}}}, {"name": "A/blue-winged_teal/Prince_Edward_Island/00849/2010_91a7529bd0", "node_attrs": {"div": 0.0359, "num_date": {"value": 2010.673, "confidence": [2010.673, 2010.673], "inferred": false}, "country": {"value": "Canada", "confidence": {"Canada": 1.0}, "entropy": -1e-12}, "region": {"value": "North America", "confidence": {"North America": 1.0}, "entropy": -1e-12}, "isolate_hash": {"value": "91a7529bd0b2c1f1e59cbd4feee12ceb"}, "segment_lineage": {"value": "Not assigned"}, "reason_for_submission": {"value": "surveillance"}, "tri_ambig_count": {"value": "Zero"}, "bi_ambig_count": {"value": "Zero"}, "isolate_submitter": {"value": "import"}, "state": {"value": "PE", "confidence": {"PE": 1.0}, "entropy": -1e-12}, "strain_name": {"value": "A/blue-winged teal/Prince Edward Island/00849/2010"}, "host_generic": {"value": "avian", "confidence": {"avian": 1.0}, "entropy": -1e-12}, "N_count": {"value": "Zero"}, "ha_genetic_group": {"value": "UNRECOGNIZABLE"}, "data_source": {"value": "GISAID"}, "isl_subtype": {"value": "H6N1"}, "N_present": {"value": "Absent"}, "primary_identifier": {"value": "EPI_ISL_137701"}, "tn_93_dist_d11": {"value": 0.0489}, "ambig_present": {"value": "Absent"}, "genotype": {"value": "Not assigned"}, "host": {"value": "blue-winged teal"}, "passage": {"value": "EX"}}, "branch_attrs": {"mutations": {}}}]}, {"name": "NODE_0000113", "node_attrs": {"div": 0.0352, "num_date": {"value": 2010.433, "confidence": [2010.109, 2010.752]}, "country": {"value": "United States", "confidence": {"United States": 0.973, "Canada": 0.0273}, "entropy": 0.125}, "region": {"value": "North America", "confidence": {"North America": 1.0}, "entropy": 6.11e-08}, "state": {"value": "WI", "confidence": {"WI": 0.999}, "entropy": 0.0074}, "host_generic": {"value": "avian", "confidence": {"avian": 1.0}, "entropy": 0.00429}}, "branch_attrs": {"mutations": {}}, "children": [{"name": "A/mallard/Wisconsin/10OS2672/2010_f0d7d895ad", "node_attrs": {"div": 0.0366, "num_date": {"value": 2010.752, "confidence": [2010.752, 2010.752], "inferred": false}, "country": {"value": "United States", "confidence": {"United States": 1.0}, "entropy": -1e-12}, "region": {"value": "North America", "confidence": {"North America": 1.0}, "entropy": -1e-12}, "isolate_hash": {"value": "f0d7d895add6a8bfe298dc7aea9d4296"}, "segment_lineage": {"value": "Not assigned"}, "reason_for_submission": {"value": "surveillance"}, "tri_ambig_count": {"value": "Zero"}, "bi_ambig_count": {"value": "Zero"}, "isolate_submitter": {"value": "import"}, "state": {"value": "WI", "confidence": {"WI": 1.0}, "entropy": -1e-12}, "strain_name": {"value": "A/mallard/Wisconsin/10OS2672/2010"}, "host_generic": {"value": "avian", "confidence": {"avian": 1.0}, "entropy": -1e-12}, "N_count": {"value": "Zero"}, "ha_genetic_group": {"value": "Am_nonGsGD"}, "data_source": {"value": "GISAID"}, "isl_subtype": {"value": "H5N1"}, "N_present": {"value": "Absent"}, "primary_identifier": {"value": "EPI_ISL_134948"}, "tn_93_dist_d11": {"value": 0.0496}, "ambig_present": {"value": "Absent"}, "genotype": {"value": "Not assigned"}, "host": {"value": "mallard"}, "passage": {"value": "E1"}}, "branch_attrs": {"mutations": {"nuc": ["A76G", "T177C"], "NA": ["I26V"]}, "labels": {"aa": "NA: I26V"}}}, {"name": "NODE_0000295", "node_attrs": {"div": 0.0359, "num_date": {"value": 2010.645, "confidence": [2010.426, 2010.909]}, "country": {"value": "United States", "confidence": {"United States": 0.991, "Canada": 0.00892}, "entropy": 0.051}, "region": {"value": "North America", "confidence": {"North America": 1.0}, "entropy": 1.74e-07}, "confidence": {"value": 84.3}, "state": {"value": "WI", "confidence": {"WI": 0.998, "MS": 0.00143}, "entropy": 0.0187}, "host_generic": {"value": "avian", "confidence": {"avian": 0.999, "poultry": 0.00138}, "entropy": 0.0104}}, "branch_attrs": {"mutations": {"nuc": ["T642C"]}}, "children": [{"name": "A/gadwall/Mississippi/11OS6085/2011_492e2b04d3", "node_attrs": {"div": 0.0395, "num_date": {"value": 2011.941, "confidence": [2011.941, 2011.941], "inferred": false}, "country": {"value": "United States", "confidence": {"United States": 1.0}, "entropy": -1e-12}, "region": {"value": "North America", "confidence": {"North America": 1.0}, "entropy": -1e-12}, "isolate_hash": {"value": "492e2b04d3ade5dfbb0fd464a5608aad"}, "segment_lineage": {"value": "Not assigned"}, "reason_for_submission": {"value": "surveillance"}, "tri_ambig_count": {"value": "Zero"}, "bi_ambig_count": {"value": "Zero"}, "isolate_submitter": {"value": "import"}, "state": {"value": "MS", "confidence": {"MS": 1.0}, "entropy": -1e-12}, "strain_name": {"value": "A/gadwall/Mississippi/11OS6085/2011"}, "host_generic": {"value": "avian", "confidence": {"avian": 1.0}, "entropy": -1e-12}, "N_count": {"value": "Zero"}, "ha_genetic_group": {"value": "UNRECOGNIZABLE"}, "data_source": {"value": "GISAID"}, "isl_subtype": {"value": "H6N1"}, "N_present": {"value": "Absent"}, "primary_identifier": {"value": "EPI_ISL_158508"}, "tn_93_dist_d11": {"value": 0.0496}, "ambig_present": {"value": "Absent"}, "genotype": {"value": "Not assigned"}, "host": {"value": "gadwall"}, "passage": {"value": "E1"}}, "branch_attrs": {"mutations": {"nuc": ["C114T", "G125A", "G321A", "C472T", "A1090G"], "NA": ["S42N", "S364G"]}, "labels": {"aa": "NA: S42N, S364G"}}}, {"name": "NODE_0000115", "node_attrs": {"div": 0.0359, "num_date": {"value": 2010.714, "confidence": [2010.521, 2011.03]}, "country": {"value": "United States", "confidence": {"United States": 0.997, "Canada": 0.00339}, "entropy": 0.0227}, "region": {"value": "North America", "confidence": {"North America": 1.0}, "entropy": 1.39e-07}, "state": {"value": "WI", "confidence": {"WI": 1.0}, "entropy": 0.000443}, "host_generic": {"value": "avian", "confidence": {"avian": 0.999, "poultry": 0.00143}, "entropy": 0.0108}}, "branch_attrs": {"mutations": {}}, "children": [{"name": "A/mallard/Wisconsin/11OS3098/2011_99647f8ef7", "node_attrs": {"div": 0.0366, "num_date": {"value": 2011.733, "confidence": [2011.733, 2011.733], "inferred": false}, "country": {"value": "United States", "confidence": {"United States": 1.0}, "entropy": -1e-12}, "region": {"value": "North America", "confidence": {"North America": 1.0}, "entropy": -1e-12}, "isolate_hash": {"value": "99647f8ef707d18fc0ab39bd8f39c5fc"}, "segment_lineage": {"value": "Not assigned"}, "reason_for_submission": {"value": "surveillance"}, "tri_ambig_count": {"value": "Zero"}, "bi_ambig_count": {"value": "Zero"}, "isolate_submitter": {"value": "import"}, "state": {"value": "WI", "confidence": {"WI": 1.0}, "entropy": -1e-12}, "strain_name": {"value": "A/mallard/Wisconsin/11OS3098/2011"}, "host_generic": {"value": "avian", "confidence": {"avian": 1.0}, "entropy": -1e-12}, "N_count": {"value": "Zero"}, "ha_genetic_group": {"value": "UNRECOGNIZABLE"}, "data_source": {"value": "GISAID"}, "isl_subtype": {"value": "H6N1"}, "N_present": {"value": "Absent"}, "primary_identifier": {"value": "EPI_ISL_158450"}, "tn_93_dist_d11": {"value": 0.0496}, "ambig_present": {"value": "Absent"}, "genotype": {"value": "Not assigned"}, "host": {"value": "mallard"}, "passage": {"value": "E1"}}, "branch_attrs": {"mutations": {"nuc": ["G1289A"], "NA": ["R430K"]}, "labels": {"aa": "NA: R430K"}}}, {"name": "NODE_0000116", "node_attrs": {"div": 0.0359, "num_date": {"value": 2010.805, "confidence": [2010.525, 2011.182]}, "country": {"value": "United States", "confidence": {"United States": 0.997, "Canada": 0.00269}, "entropy": 0.0186}, "region": {"value": "North America", "confidence": {"North America": 1.0}, "entropy": 3.28e-07}, "state": {"value": "WI", "confidence": {"WI": 1.0}, "entropy": 0.000787}, "host_generic": {"value": "avian", "confidence": {"avian": 0.997, "poultry": 0.00259}, "entropy": 0.018}}, "branch_attrs": {"mutations": {}}, "children": [{"name": "NODE_0000299", "node_attrs": {"div": 0.0374, "num_date": {"value": 2011.599, "confidence": [2011.305, 2011.718]}, "country": {"value": "United States", "confidence": {"United States": 0.999}, "entropy": 0.00498}, "region": {"value": "North America", "confidence": {"North America": 1.0}, "entropy": 1.09e-07}, "confidence": {"value": 89.7}, "state": {"value": "WI", "confidence": {"WI": 1.0}, "entropy": 7.13e-05}, "host_generic": {"value": "avian", "confidence": {"avian": 0.999}, "entropy": 0.00603}}, "branch_attrs": {"mutations": {"nuc": ["G420A", "G1239A"]}}, "children": [{"name": "A/mallard/Wisconsin/11OS3170/2011_e5f222e662", "node_attrs": {"div": 0.0374, "num_date": {"value": 2011.73, "confidence": [2011.73, 2011.73], "inferred": false}, "country": {"value": "United States", "confidence": {"United States": 1.0}, "entropy": -1e-12}, "region": {"value": "North America", "confidence": {"North America": 1.0}, "entropy": -1e-12}, "isolate_hash": {"value": "e5f222e662a1ddd5eebe774814ad062b"}, "segment_lineage": {"value": "Not assigned"}, "reason_for_submission": {"value": "surveillance"}, "tri_ambig_count": {"value": "Zero"}, "bi_ambig_count": {"value": "Zero"}, "isolate_submitter": {"value": "import"}, "state": {"value": "WI", "confidence": {"WI": 1.0}, "entropy": -1e-12}, "strain_name": {"value": "A/mallard/Wisconsin/11OS3170/2011"}, "host_generic": {"value": "avian", "confidence": {"avian": 1.0}, "entropy": -1e-12}, "N_count": {"value": "Zero"}, "ha_genetic_group": {"value": "UNRECOGNIZABLE"}, "data_source": {"value": "GISAID"}, "isl_subtype": {"value": "H6N1"}, "N_present": {"value": "Absent"}, "primary_identifier": {"value": "EPI_ISL_158515"}, "tn_93_dist_d11": {"value": 0.0504}, "ambig_present": {"value": "Absent"}, "genotype": {"value": "Not assigned"}, "host": {"value": "mallard"}, "passage": {"value": "E1"}}, "branch_attrs": {"mutations": {}}}, {"name": "A/American_black_duck/Wisconsin/11OS3191/2011_0e951743be", "node_attrs": {"div": 0.0381, "num_date": {"value": 2011.73, "confidence": [2011.73, 2011.73], "inferred": false}, "country": {"value": "United States", "confidence": {"United States": 1.0}, "entropy": -1e-12}, "region": {"value": "North America", "confidence": {"North America": 1.0}, "entropy": -1e-12}, "isolate_hash": {"value": "0e951743be15c62b2df67cad6fabbd99"}, "segment_lineage": {"value": "Not assigned"}, "reason_for_submission": {"value": "surveillance"}, "tri_ambig_count": {"value": "Zero"}, "bi_ambig_count": {"value": "Zero"}, "isolate_submitter": {"value": "import"}, "state": {"value": "WI", "confidence": {"WI": 1.0}, "entropy": -1e-12}, "strain_name": {"value": "A/American black duck/Wisconsin/11OS3191/2011"}, "host_generic": {"value": "avian", "confidence": {"avian": 1.0}, "entropy": -1e-12}, "N_count": {"value": "Zero"}, "ha_genetic_group": {"value": "UNRECOGNIZABLE"}, "data_source": {"value": "GISAID"}, "isl_subtype": {"value": "H6N1"}, "N_present": {"value": "Absent"}, "primary_identifier": {"value": "EPI_ISL_158550"}, "tn_93_dist_d11": {"value": 0.0512}, "ambig_present": {"value": "Absent"}, "genotype": {"value": "Not assigned"}, "host": {"value": "American black duck"}, "passage": {"value": "E1"}}, "branch_attrs": {"mutations": {"nuc": ["T264C"]}}}]}, {"name": "NODE_0000296", "node_attrs": {"div": 0.041, "num_date": {"value": 2012.177, "confidence": [2011.952, 2012.675]}, "country": {"value": "United States", "confidence": {"United States": 0.998, "Canada": 0.00153}, "entropy": 0.0114}, "region": {"value": "North America", "confidence": {"North America": 1.0}, "entropy": 3.58e-07}, "confidence": {"value": 98.8}, "state": {"value": "WI", "confidence": {"WI": 0.986, "OH": 0.0116}, "entropy": 0.0852}, "host_generic": {"value": "avian", "confidence": {"avian": 0.998, "poultry": 0.0023}, "entropy": 0.0163}}, "branch_attrs": {"mutations": {"nuc": ["A377C", "A675G", "A678T", "C696T", "A1011T", "G1110A", "G1360A"], "NA": ["H126P", "G454S"]}, "labels": {"aa": "NA: H126P, G454S"}}, "children": [{"name": "A/Northern_pintail/Wisconsin/12OS3076/2012_3f1a6a5592", "node_attrs": {"div": 0.0417, "num_date": {"value": 2012.725, "confidence": [2012.725, 2012.725], "inferred": false}, "country": {"value": "United States", "confidence": {"United States": 1.0}, "entropy": -1e-12}, "region": {"value": "North America", "confidence": {"North America": 1.0}, "entropy": -1e-12}, "isolate_hash": {"value": "3f1a6a55928e43b46aa021ac4e77871c"}, "segment_lineage": {"value": "Not assigned"}, "reason_for_submission": {"value": "surveillance"}, "tri_ambig_count": {"value": "Zero"}, "bi_ambig_count": {"value": "Zero"}, "isolate_submitter": {"value": "import"}, "state": {"value": "WI", "confidence": {"WI": 1.0}, "entropy": -1e-12}, "strain_name": {"value": "A/northern pintail/Wisconsin/12OS3076/2012"}, "host_generic": {"value": "avian", "confidence": {"avian": 1.0}, "entropy": -1e-12}, "N_count": {"value": "Zero"}, "ha_genetic_group": {"value": "UNRECOGNIZABLE"}, "data_source": {"value": "GISAID"}, "isl_subtype": {"value": "H6N1"}, "N_present": {"value": "Absent"}, "primary_identifier": {"value": "EPI_ISL_189481"}, "tn_93_dist_d11": {"value": 0.0535}, "ambig_present": {"value": "Absent"}, "genotype": {"value": "Not assigned"}, "host": {"value": "northern pintail"}, "passage": {"value": "E1"}}, "branch_attrs": {"mutations": {"nuc": ["G771A"]}}}, {"name": "A/mallard/Ohio/12OS2174/2012_b8b851a2ca", "node_attrs": {"div": 0.0424, "num_date": {"value": 2012.867, "confidence": [2012.867, 2012.867], "inferred": false}, "country": {"value": "United States", "confidence": {"United States": 1.0}, "entropy": -1e-12}, "region": {"value": "North America", "confidence": {"North America": 1.0}, "entropy": -1e-12}, "isolate_hash": {"value": "b8b851a2ca88c7a7e1bdb973a091bc4d"}, "segment_lineage": {"value": "Not assigned"}, "reason_for_submission": {"value": "surveillance"}, "tri_ambig_count": {"value": "Zero"}, "bi_ambig_count": {"value": "Zero"}, "isolate_submitter": {"value": "import"}, "state": {"value": "OH", "confidence": {"OH": 1.0}, "entropy": -1e-12}, "strain_name": {"value": "A/mallard/Ohio/12OS2174/2012"}, "host_generic": {"value": "avian", "confidence": {"avian": 1.0}, "entropy": -1e-12}, "N_count": {"value": "Zero"}, "ha_genetic_group": {"value": "UNRECOGNIZABLE"}, "data_source": {"value": "GISAID"}, "isl_subtype": {"value": "H6N1"}, "N_present": {"value": "Absent"}, "primary_identifier": {"value": "EPI_ISL_189494"}, "tn_93_dist_d11": {"value": 0.0542}, "ambig_present": {"value": "Absent"}, "genotype": {"value": "Not assigned"}, "host": {"value": "mallard"}, "passage": {"value": "E1"}}, "branch_attrs": {"mutations": {"nuc": ["A118G", "A662G"], "NA": ["T40A", "N221S"]}, "labels": {"aa": "NA: T40A, N221S"}}}]}]}]}]}]}]}]}]}]}]}]}, {"name": "NODE_0000121", "node_attrs": {"div": 0.0302, "num_date": {"value": 2008.532, "confidence": [2007.746, 2008.742]}, "country": {"value": "United States", "confidence": {"United States": 0.999}, "entropy": 0.00531}, "region": {"value": "North America", "confidence": {"North America": 1.0}, "entropy": 1.08e-07}, "state": {"value": "CA", "confidence": {"CA": 0.612, "AB": 0.0382, "BC": 0.0195, "WI": 0.0153, "": 0.0103, "MD": 0.00917, "TN": 0.0086, "ID": 0.00853, "WA": 0.00834, "MO": 0.00827, "TX": 0.00814, "OK": 0.00743, "SC": 0.00721, "AZ": 0.00687, "MA": 0.00681, "UT": 0.0068, "IL": 0.00672, "MS": 0.00672, "KS": 0.00624, "CO": 0.00621, "MN": 0.00598, "LA": 0.0059, "IA": 0.00588, "AK": 0.00587, "ON": 0.00576, "AR": 0.00574, "OH": 0.00571, "DE": 0.0057, "NS": 0.00568, "MI": 0.00567, "ND": 0.00567, "KY": 0.00564, "NM": 0.00563, "FL": 0.0056, "IN": 0.00557, "GA": 0.00557, "WV": 0.00554, "MT": 0.00553, "OR": 0.0055, "NV": 0.00547, "SK": 0.00547, "AL": 0.00547, "WY": 0.00546, "PE": 0.0054, "NH": 0.00535, "NC": 0.00533, "VA": 0.00532, "NE": 0.00531, "QC": 0.00523, "CT": 0.00517, "SD": 0.00507, "VT": 0.00496, "ME": 0.00495, "NJ": 0.0043, "PA": 0.0031, "NY": 0.00299}, "entropy": 2.167}, "host_generic": {"value": "avian", "confidence": {"avian": 0.999}, "entropy": 0.00637}}, "branch_attrs": {"mutations": {}}, "children": [{"name": "NODE_0000122", "node_attrs": {"div": 0.0302, "num_date": {"value": 2008.552, "confidence": [2007.88, 2008.797]}, "country": {"value": "United States", "confidence": {"United States": 1.0}, "entropy": 0.00322}, "region": {"value": "North America", "confidence": {"North America": 1.0}, "entropy": 6.09e-08}, "state": {"value": "CA", "confidence": {"CA": 0.495, "AB": 0.0369, "BC": 0.0227, "WI": 0.0168, "": 0.0134, "MD": 0.0119, "TN": 0.0114, "ID": 0.0113, "MO": 0.0109, "WA": 0.0109, "TX": 0.0108, "OK": 0.01, "SC": 0.00973, "AZ": 0.00931, "MA": 0.00919, "UT": 0.00919, "MS": 0.00909, "IL": 0.00904, "CO": 0.00849, "KS": 0.00847, "MN": 0.00821, "LA": 0.00812, "IA": 0.00809, "AK": 0.00803, "AR": 0.00792, "ND": 0.00785, "MI": 0.00783, "OH": 0.00783, "ON": 0.00782, "NM": 0.00779, "KY": 0.00779, "NS": 0.00777, "FL": 0.00776, "GA": 0.0077, "IN": 0.0077, "WV": 0.00767, "MT": 0.00764, "DE": 0.00758, "NV": 0.00758, "AL": 0.00757, "SK": 0.00757, "OR": 0.00757, "WY": 0.00756, "PE": 0.00747, "NH": 0.00741, "NC": 0.00739, "VA": 0.00737, "NE": 0.00735, "QC": 0.00724, "CT": 0.00716, "SD": 0.00693, "VT": 0.00688, "ME": 0.00686, "NJ": 0.00594, "PA": 0.00432, "NY": 0.00417}, "entropy": 2.672}, "host_generic": {"value": "avian", "confidence": {"avian": 1.0}, "entropy": 0.00379}}, "branch_attrs": {"mutations": {}}, "children": [{"name": "A/greater_white-fronted_goose/California/6365/2008_6406bf3934", "node_attrs": {"div": 0.0323, "num_date": {"value": 2008.827, "confidence": [2008.827, 2008.827], "inferred": false}, "country": {"value": "United States", "confidence": {"United States": 1.0}, "entropy": -1e-12}, "region": {"value": "North America", "confidence": {"North America": 1.0}, "entropy": -1e-12}, "isolate_hash": {"value": "6406bf393445bfef6ede79e5b9555ef7"}, "segment_lineage": {"value": "Not assigned"}, "reason_for_submission": {"value": "surveillance"}, "tri_ambig_count": {"value": "Zero"}, "bi_ambig_count": {"value": "Zero"}, "isolate_submitter": {"value": "import"}, "state": {"value": "CA", "confidence": {"CA": 0.401, "AB": 0.0353, "BC": 0.0242, "WI": 0.0179, "": 0.0157, "MD": 0.0139, "TN": 0.0135, "ID": 0.0134, "MO": 0.013, "TX": 0.0129, "WA": 0.0128, "OK": 0.0121, "SC": 0.0117, "AZ": 0.0113, "UT": 0.0111, "MA": 0.0111, "MS": 0.011, "IL": 0.0109, "CO": 0.0104, "KS": 0.0103, "MN": 0.0101, "LA": 0.00998, "IA": 0.00995, "AK": 0.00981, "AR": 0.00976, "ND": 0.00968, "MI": 0.00965, "NM": 0.00961, "OH": 0.00961, "KY": 0.0096, "FL": 0.00957, "NS": 0.00953, "GA": 0.0095, "ON": 0.00949, "IN": 0.00948, "WV": 0.00946, "MT": 0.00942, "NV": 0.00935, "AL": 0.00935, "SK": 0.00934, "WY": 0.00933, "OR": 0.00929, "PE": 0.00921, "NH": 0.00914, "DE": 0.00913, "NC": 0.00913, "VA": 0.00909, "NE": 0.00907, "QC": 0.00894, "CT": 0.00884, "VT": 0.0085, "SD": 0.00849, "ME": 0.00847, "NJ": 0.00733, "PA": 0.00535, "NY": 0.00518}, "entropy": 3.038}, "strain_name": {"value": "A/greater white-fronted goose/California/6365/2008"}, "host_generic": {"value": "avian", "confidence": {"avian": 1.0}, "entropy": -1e-12}, "N_count": {"value": "Zero"}, "ha_genetic_group": {"value": "UNRECOGNIZABLE"}, "data_source": {"value": "GISAID"}, "isl_subtype": {"value": "H6N1"}, "N_present": {"value": "Absent"}, "primary_identifier": {"value": "EPI_ISL_94191"}, "tn_93_dist_d11": {"value": 0.0451}, "ambig_present": {"value": "Absent"}, "genotype": {"value": "Not assigned"}, "host": {"value": "white-fronted goose"}, "passage": {"value": "X"}}, "branch_attrs": {"mutations": {"nuc": ["C164T", "A933G", "C1122T"], "NA": ["T55I"]}, "labels": {"aa": "NA: T55I"}}}, {"name": "NODE_0000124", "node_attrs": {"div": 0.0302, "num_date": {"value": 2008.683, "confidence": [2008.555, 2008.802]}, "country": {"value": "United States", "confidence": {"United States": 1.0}, "entropy": 0.00322}, "region": {"value": "North America", "confidence": {"North America": 1.0}, "entropy": 6.09e-08}, "state": {"value": "CA", "confidence": {"CA": 0.401, "AB": 0.0353, "BC": 0.0242, "WI": 0.0179, "": 0.0157, "MD": 0.0139, "TN": 0.0135, "ID": 0.0134, "MO": 0.013, "TX": 0.0129, "WA": 0.0128, "OK": 0.0121, "SC": 0.0117, "AZ": 0.0113, "UT": 0.0111, "MA": 0.0111, "MS": 0.011, "IL": 0.0109, "CO": 0.0104, "KS": 0.0103, "MN": 0.0101, "LA": 0.00998, "IA": 0.00995, "AK": 0.00981, "AR": 0.00976, "ND": 0.00968, "MI": 0.00965, "NM": 0.00961, "OH": 0.00961, "KY": 0.0096, "FL": 0.00957, "NS": 0.00953, "GA": 0.0095, "ON": 0.00949, "IN": 0.00948, "WV": 0.00946, "MT": 0.00942, "NV": 0.00935, "AL": 0.00935, "SK": 0.00934, "WY": 0.00933, "OR": 0.00929, "PE": 0.00921, "NH": 0.00914, "DE": 0.00913, "NC": 0.00913, "VA": 0.00909, "NE": 0.00907, "QC": 0.00894, "CT": 0.00884, "VT": 0.0085, "SD": 0.00849, "ME": 0.00847, "NJ": 0.00733, "PA": 0.00535, "NY": 0.00518}, "entropy": 3.038}, "host_generic": {"value": "avian", "confidence": {"avian": 1.0}, "entropy": 0.0038}}, "branch_attrs": {"mutations": {}}, "children": [{"name": "NODE_0000125", "node_attrs": {"div": 0.0302, "num_date": {"value": 2008.796, "confidence": [2008.608, 2008.807]}, "country": {"value": "United States", "confidence": {"United States": 1.0}, "entropy": 0.00265}, "region": {"value": "North America", "confidence": {"North America": 1.0}, "entropy": 6.08e-08}, "state": {"value": "CA", "confidence": {"CA": 0.325, "AB": 0.0336, "BC": 0.0245, "WI": 0.0187, "": 0.0174, "MD": 0.0153, "TN": 0.0151, "ID": 0.0149, "MO": 0.0147, "TX": 0.0145, "WA": 0.0142, "OK": 0.0137, "SC": 0.0133, "AZ": 0.0128, "UT": 0.0126, "MA": 0.0126, "MS": 0.0126, "IL": 0.0125, "CO": 0.0119, "KS": 0.0117, "MN": 0.0116, "LA": 0.0115, "IA": 0.0115, "AR": 0.0113, "AK": 0.0113, "ND": 0.0112, "MI": 0.0112, "NM": 0.0111, "KY": 0.0111, "OH": 0.0111, "FL": 0.0111, "GA": 0.011, "NS": 0.011, "IN": 0.011, "WV": 0.011, "MT": 0.0109, "NV": 0.0108, "AL": 0.0108, "ON": 0.0108, "SK": 0.0108, "WY": 0.0108, "OR": 0.0107, "PE": 0.0107, "NH": 0.0106, "NC": 0.0106, "VA": 0.0105, "NE": 0.0105, "DE": 0.0104, "QC": 0.0104, "CT": 0.0103, "VT": 0.00987, "ME": 0.00984, "SD": 0.00979, "NJ": 0.00851, "PA": 0.00623, "NY": 0.00605}, "entropy": 3.306}, "host_generic": {"value": "avian", "confidence": {"avian": 1.0}, "entropy": 0.00336}}, "branch_attrs": {"mutations": {}}, "children": [{"name": "A/greater_white-fronted_goose/California/6461/2008_8a2b674321", "node_attrs": {"div": 0.0302, "num_date": {"value": 2008.837, "confidence": [2008.837, 2008.837], "inferred": false}, "country": {"value": "United States", "confidence": {"United States": 1.0}, "entropy": -1e-12}, "region": {"value": "North America", "confidence": {"North America": 1.0}, "entropy": -1e-12}, "isolate_hash": {"value": "8a2b674321891df88f5bf1feb944a0db"}, "segment_lineage": {"value": "Not assigned"}, "reason_for_submission": {"value": "surveillance"}, "tri_ambig_count": {"value": "Zero"}, "bi_ambig_count": {"value": "Zero"}, "isolate_submitter": {"value": "import"}, "state": {"value": "CA", "confidence": {"CA": 0.264, "AB": 0.0318, "BC": 0.0241, "WI": 0.0193, "": 0.0186, "MD": 0.0163, "TN": 0.0163, "ID": 0.0161, "MO": 0.016, "TX": 0.0157, "WA": 0.0151, "OK": 0.0149, "SC": 0.0146, "AZ": 0.0141, "UT": 0.0138, "MS": 0.0138, "MA": 0.0138, "IL": 0.0137, "CO": 0.0131, "KS": 0.0129, "MN": 0.0129, "LA": 0.0128, "IA": 0.0128, "AR": 0.0126, "ND": 0.0125, "AK": 0.0125, "MI": 0.0125, "NM": 0.0124, "KY": 0.0124, "FL": 0.0124, "OH": 0.0124, "GA": 0.0123, "IN": 0.0123, "NS": 0.0123, "WV": 0.0123, "MT": 0.0122, "NV": 0.0121, "AL": 0.0121, "SK": 0.0121, "WY": 0.0121, "ON": 0.0119, "PE": 0.0119, "OR": 0.0119, "NH": 0.0118, "NC": 0.0118, "VA": 0.0118, "NE": 0.0118, "QC": 0.0116, "CT": 0.0115, "DE": 0.0114, "VT": 0.011, "ME": 0.011, "SD": 0.0109, "NJ": 0.00951, "PA": 0.00698, "NY": 0.0068}, "entropy": 3.502}, "strain_name": {"value": "A/greater white-fronted goose/California/6461/2008"}, "host_generic": {"value": "avian", "confidence": {"avian": 1.0}, "entropy": -1e-12}, "N_count": {"value": "Zero"}, "ha_genetic_group": {"value": "UNRECOGNIZABLE"}, "data_source": {"value": "GISAID"}, "isl_subtype": {"value": "H6N1"}, "N_present": {"value": "Absent"}, "primary_identifier": {"value": "EPI_ISL_94260"}, "tn_93_dist_d11": {"value": 0.0428}, "ambig_present": {"value": "Absent"}, "genotype": {"value": "Not assigned"}, "host": {"value": "white-fronted goose"}, "passage": {"value": "X"}}, "branch_attrs": {"mutations": {}}}, {"name": "A/mallard/California/8399/2008_5e6cf972e3", "node_attrs": {"div": 0.0302, "num_date": {"value": 2008.807, "confidence": [2008.807, 2008.807], "inferred": false}, "country": {"value": "United States", "confidence": {"United States": 1.0}, "entropy": -1e-12}, "region": {"value": "North America", "confidence": {"North America": 1.0}, "entropy": -1e-12}, "isolate_hash": {"value": "5e6cf972e387690091a733ea3808ce6e"}, "segment_lineage": {"value": "Not assigned"}, "reason_for_submission": {"value": "surveillance"}, "tri_ambig_count": {"value": "Zero"}, "bi_ambig_count": {"value": "Zero"}, "isolate_submitter": {"value": "import"}, "state": {"value": "CA", "confidence": {"CA": 0.264, "AB": 0.0318, "BC": 0.0241, "WI": 0.0193, "": 0.0186, "MD": 0.0163, "TN": 0.0163, "ID": 0.0161, "MO": 0.016, "TX": 0.0157, "WA": 0.0151, "OK": 0.0149, "SC": 0.0146, "AZ": 0.0141, "UT": 0.0138, "MS": 0.0138, "MA": 0.0138, "IL": 0.0137, "CO": 0.0131, "KS": 0.0129, "MN": 0.0129, "LA": 0.0128, "IA": 0.0128, "AR": 0.0126, "ND": 0.0125, "AK": 0.0125, "MI": 0.0125, "NM": 0.0124, "KY": 0.0124, "FL": 0.0124, "OH": 0.0124, "GA": 0.0123, "IN": 0.0123, "NS": 0.0123, "WV": 0.0123, "MT": 0.0122, "NV": 0.0121, "AL": 0.0121, "SK": 0.0121, "WY": 0.0121, "ON": 0.0119, "PE": 0.0119, "OR": 0.0119, "NH": 0.0118, "NC": 0.0118, "VA": 0.0118, "NE": 0.0118, "QC": 0.0116, "CT": 0.0115, "DE": 0.0114, "VT": 0.011, "ME": 0.011, "SD": 0.0109, "NJ": 0.00951, "PA": 0.00698, "NY": 0.0068}, "entropy": 3.502}, "strain_name": {"value": "A/mallard/California/8399/2008"}, "host_generic": {"value": "avian", "confidence": {"avian": 1.0}, "entropy": -1e-12}, "N_count": {"value": "Zero"}, "ha_genetic_group": {"value": "UNRECOGNIZABLE"}, "data_source": {"value": "GISAID"}, "isl_subtype": {"value": "H6N1"}, "N_present": {"value": "Absent"}, "primary_identifier": {"value": "EPI_ISL_94301"}, "tn_93_dist_d11": {"value": 0.0428}, "ambig_present": {"value": "Absent"}, "genotype": {"value": "Not assigned"}, "host": {"value": "mallard"}, "passage": {"value": "X"}}, "branch_attrs": {"mutations": {}}}]}, {"name": "NODE_0000127", "node_attrs": {"div": 0.0302, "num_date": {"value": 2008.743, "confidence": [2008.613, 2008.812]}, "country": {"value": "United States", "confidence": {"United States": 1.0}, "entropy": 0.00291}, "region": {"value": "North America", "confidence": {"North America": 1.0}, "entropy": 6.08e-08}, "state": {"value": "CA", "confidence": {"CA": 0.325, "AB": 0.0336, "BC": 0.0245, "WI": 0.0187, "": 0.0174, "MD": 0.0153, "TN": 0.0151, "ID": 0.0149, "MO": 0.0147, "TX": 0.0145, "WA": 0.0142, "OK": 0.0137, "SC": 0.0133, "AZ": 0.0128, "UT": 0.0126, "MA": 0.0126, "MS": 0.0126, "IL": 0.0125, "CO": 0.0119, "KS": 0.0117, "MN": 0.0116, "LA": 0.0115, "IA": 0.0115, "AR": 0.0113, "AK": 0.0113, "ND": 0.0112, "MI": 0.0112, "NM": 0.0111, "KY": 0.0111, "OH": 0.0111, "FL": 0.0111, "GA": 0.011, "NS": 0.011, "IN": 0.011, "WV": 0.011, "MT": 0.0109, "NV": 0.0108, "AL": 0.0108, "ON": 0.0108, "SK": 0.0108, "WY": 0.0108, "OR": 0.0107, "PE": 0.0107, "NH": 0.0106, "NC": 0.0106, "VA": 0.0105, "NE": 0.0105, "DE": 0.0104, "QC": 0.0104, "CT": 0.0103, "VT": 0.00987, "ME": 0.00984, "SD": 0.00979, "NJ": 0.00851, "PA": 0.00623, "NY": 0.00605}, "entropy": 3.306}, "host_generic": {"value": "avian", "confidence": {"avian": 1.0}, "entropy": 0.00357}}, "branch_attrs": {"mutations": {}}, "children": [{"name": "A/gadwall/California/8504/2008_5bae3e51d5", "node_attrs": {"div": 0.0302, "num_date": {"value": 2008.816, "confidence": [2008.816, 2008.816], "inferred": false}, "country": {"value": "United States", "confidence": {"United States": 1.0}, "entropy": -1e-12}, "region": {"value": "North America", "confidence": {"North America": 1.0}, "entropy": -1e-12}, "isolate_hash": {"value": "5bae3e51d52c58592f9c4ee1ce46644d"}, "segment_lineage": {"value": "Not assigned"}, "reason_for_submission": {"value": "surveillance"}, "tri_ambig_count": {"value": "Zero"}, "bi_ambig_count": {"value": "Zero"}, "isolate_submitter": {"value": "import"}, "state": {"value": "CA", "confidence": {"CA": 0.264, "AB": 0.0318, "BC": 0.0241, "WI": 0.0193, "": 0.0186, "MD": 0.0163, "TN": 0.0163, "ID": 0.0161, "MO": 0.016, "TX": 0.0157, "WA": 0.0151, "OK": 0.0149, "SC": 0.0146, "AZ": 0.0141, "UT": 0.0138, "MS": 0.0138, "MA": 0.0138, "IL": 0.0137, "CO": 0.0131, "KS": 0.0129, "MN": 0.0129, "LA": 0.0128, "IA": 0.0128, "AR": 0.0126, "ND": 0.0125, "AK": 0.0125, "MI": 0.0125, "NM": 0.0124, "KY": 0.0124, "FL": 0.0124, "OH": 0.0124, "GA": 0.0123, "IN": 0.0123, "NS": 0.0123, "WV": 0.0123, "MT": 0.0122, "NV": 0.0121, "AL": 0.0121, "SK": 0.0121, "WY": 0.0121, "ON": 0.0119, "PE": 0.0119, "OR": 0.0119, "NH": 0.0118, "NC": 0.0118, "VA": 0.0118, "NE": 0.0118, "QC": 0.0116, "CT": 0.0115, "DE": 0.0114, "VT": 0.011, "ME": 0.011, "SD": 0.0109, "NJ": 0.00951, "PA": 0.00698, "NY": 0.0068}, "entropy": 3.502}, "strain_name": {"value": "A/gadwall/California/8504/2008"}, "host_generic": {"value": "avian", "confidence": {"avian": 1.0}, "entropy": -1e-12}, "N_count": {"value": "Zero"}, "ha_genetic_group": {"value": "UNRECOGNIZABLE"}, "data_source": {"value": "GISAID"}, "isl_subtype": {"value": "H6N1"}, "N_present": {"value": "Absent"}, "primary_identifier": {"value": "EPI_ISL_94264"}, "tn_93_dist_d11": {"value": 0.0428}, "ambig_present": {"value": "Absent"}, "genotype": {"value": "Not assigned"}, "host": {"value": "gadwall"}, "passage": {"value": "X"}}, "branch_attrs": {"mutations": {}}}, {"name": "NODE_0000128", "node_attrs": {"div": 0.0302, "num_date": {"value": 2008.795, "confidence": [2008.618, 2008.816]}, "country": {"value": "United States", "confidence": {"United States": 1.0}, "entropy": 0.00262}, "region": {"value": "North America", "confidence": {"North America": 1.0}, "entropy": 6.08e-08}, "state": {"value": "CA", "confidence": {"CA": 0.264, "AB": 0.0318, "BC": 0.0241, "WI": 0.0193, "": 0.0186, "MD": 0.0163, "TN": 0.0163, "ID": 0.0161, "MO": 0.016, "TX": 0.0157, "WA": 0.0151, "OK": 0.0149, "SC": 0.0146, "AZ": 0.0141, "UT": 0.0138, "MS": 0.0138, "MA": 0.0138, "IL": 0.0137, "CO": 0.0131, "KS": 0.0129, "MN": 0.0129, "LA": 0.0128, "IA": 0.0128, "AR": 0.0126, "ND": 0.0125, "AK": 0.0125, "MI": 0.0125, "NM": 0.0124, "KY": 0.0124, "FL": 0.0124, "OH": 0.0124, "GA": 0.0123, "IN": 0.0123, "NS": 0.0123, "WV": 0.0123, "MT": 0.0122, "NV": 0.0121, "AL": 0.0121, "SK": 0.0121, "WY": 0.0121, "ON": 0.0119, "PE": 0.0119, "OR": 0.0119, "NH": 0.0118, "NC": 0.0118, "VA": 0.0118, "NE": 0.0118, "QC": 0.0116, "CT": 0.0115, "DE": 0.0114, "VT": 0.011, "ME": 0.011, "SD": 0.0109, "NJ": 0.00951, "PA": 0.00698, "NY": 0.0068}, "entropy": 3.502}, "host_generic": {"value": "avian", "confidence": {"avian": 1.0}, "entropy": 0.00334}}, "branch_attrs": {"mutations": {}}, "children": [{"name": "A/gadwall/California/8535/2008_f99b144555", "node_attrs": {"div": 0.0302, "num_date": {"value": 2008.816, "confidence": [2008.816, 2008.816], "inferred": false}, "country": {"value": "United States", "confidence": {"United States": 1.0}, "entropy": -1e-12}, "region": {"value": "North America", "confidence": {"North America": 1.0}, "entropy": -1e-12}, "isolate_hash": {"value": "f99b144555ffed15549193c7d9b6f863"}, "segment_lineage": {"value": "Not assigned"}, "reason_for_submission": {"value": "surveillance"}, "tri_ambig_count": {"value": "Zero"}, "bi_ambig_count": {"value": "Zero"}, "isolate_submitter": {"value": "import"}, "state": {"value": "CA", "confidence": {"CA": 0.216, "AB": 0.03, "BC": 0.0233, "WI": 0.0196, "": 0.0194, "TN": 0.0171, "MD": 0.017, "MO": 0.017, "ID": 0.0169, "TX": 0.0166, "OK": 0.0159, "WA": 0.0158, "SC": 0.0156, "AZ": 0.0151, "MS": 0.0148, "UT": 0.0147, "IL": 0.0147, "MA": 0.0147, "CO": 0.0142, "MN": 0.0139, "LA": 0.0139, "IA": 0.0139, "KS": 0.0138, "AR": 0.0137, "ND": 0.0136, "MI": 0.0136, "NM": 0.0135, "AK": 0.0135, "KY": 0.0135, "FL": 0.0135, "OH": 0.0134, "GA": 0.0134, "IN": 0.0133, "WV": 0.0133, "NS": 0.0133, "MT": 0.0133, "NV": 0.0132, "AL": 0.0132, "SK": 0.0132, "WY": 0.0132, "PE": 0.013, "OR": 0.0129, "NH": 0.0129, "NC": 0.0129, "VA": 0.0128, "ON": 0.0128, "NE": 0.0128, "QC": 0.0126, "CT": 0.0125, "DE": 0.0123, "VT": 0.012, "ME": 0.012, "SD": 0.0117, "NJ": 0.0104, "PA": 0.00762, "NY": 0.00743}, "entropy": 3.646}, "strain_name": {"value": "A/gadwall/California/8535/2008"}, "host_generic": {"value": "avian", "confidence": {"avian": 1.0}, "entropy": -1e-12}, "N_count": {"value": "Zero"}, "ha_genetic_group": {"value": "UNRECOGNIZABLE"}, "data_source": {"value": "GISAID"}, "isl_subtype": {"value": "H6N1"}, "N_present": {"value": "Absent"}, "primary_identifier": {"value": "EPI_ISL_94193"}, "tn_93_dist_d11": {"value": 0.0428}, "ambig_present": {"value": "Absent"}, "genotype": {"value": "Not assigned"}, "host": {"value": "gadwall"}, "passage": {"value": "X"}}, "branch_attrs": {"mutations": {}}}, {"name": "A/Northern_shoveler/California/8528/2008_0c31185473", "node_attrs": {"div": 0.0302, "num_date": {"value": 2008.816, "confidence": [2008.816, 2008.816], "inferred": false}, "country": {"value": "United States", "confidence": {"United States": 1.0}, "entropy": -1e-12}, "region": {"value": "North America", "confidence": {"North America": 1.0}, "entropy": -1e-12}, "isolate_hash": {"value": "0c31185473a2bbe1055acf6cb30c8f1e"}, "segment_lineage": {"value": "Not assigned"}, "reason_for_submission": {"value": "surveillance"}, "tri_ambig_count": {"value": "Zero"}, "bi_ambig_count": {"value": "Zero"}, "isolate_submitter": {"value": "import"}, "state": {"value": "CA", "confidence": {"CA": 0.216, "AB": 0.03, "BC": 0.0233, "WI": 0.0196, "": 0.0194, "TN": 0.0171, "MD": 0.017, "MO": 0.017, "ID": 0.0169, "TX": 0.0166, "OK": 0.0159, "WA": 0.0158, "SC": 0.0156, "AZ": 0.0151, "MS": 0.0148, "UT": 0.0147, "IL": 0.0147, "MA": 0.0147, "CO": 0.0142, "MN": 0.0139, "LA": 0.0139, "IA": 0.0139, "KS": 0.0138, "AR": 0.0137, "ND": 0.0136, "MI": 0.0136, "NM": 0.0135, "AK": 0.0135, "KY": 0.0135, "FL": 0.0135, "OH": 0.0134, "GA": 0.0134, "IN": 0.0133, "WV": 0.0133, "NS": 0.0133, "MT": 0.0133, "NV": 0.0132, "AL": 0.0132, "SK": 0.0132, "WY": 0.0132, "PE": 0.013, "OR": 0.0129, "NH": 0.0129, "NC": 0.0129, "VA": 0.0128, "ON": 0.0128, "NE": 0.0128, "QC": 0.0126, "CT": 0.0125, "DE": 0.0123, "VT": 0.012, "ME": 0.012, "SD": 0.0117, "NJ": 0.0104, "PA": 0.00762, "NY": 0.00743}, "entropy": 3.646}, "strain_name": {"value": "A/northern shoveler/California/8528/2008"}, "host_generic": {"value": "avian", "confidence": {"avian": 1.0}, "entropy": -1e-12}, "N_count": {"value": "Zero"}, "ha_genetic_group": {"value": "UNRECOGNIZABLE"}, "data_source": {"value": "GISAID"}, "isl_subtype": {"value": "H6N1"}, "N_present": {"value": "Absent"}, "primary_identifier": {"value": "EPI_ISL_94219"}, "tn_93_dist_d11": {"value": 0.0428}, "ambig_present": {"value": "Absent"}, "genotype": {"value": "Not assigned"}, "host": {"value": "Northern shoveler"}, "passage": {"value": "X"}}, "branch_attrs": {"mutations": {}}}]}]}]}]}, {"name": "NODE_0000129", "node_attrs": {"div": 0.0302, "num_date": {"value": 2008.554, "confidence": [2008.09, 2008.747]}, "country": {"value": "United States", "confidence": {"United States": 1.0}, "entropy": 0.00361}, "region": {"value": "North America", "confidence": {"North America": 1.0}, "entropy": 6.1e-08}, "state": {"value": "CA", "confidence": {"CA": 0.495, "AB": 0.0369, "BC": 0.0227, "WI": 0.0168, "": 0.0134, "MD": 0.0119, "TN": 0.0114, "ID": 0.0113, "MO": 0.0109, "WA": 0.0109, "TX": 0.0108, "OK": 0.01, "SC": 0.00973, "AZ": 0.00931, "MA": 0.00919, "UT": 0.00919, "MS": 0.00909, "IL": 0.00904, "CO": 0.00849, "KS": 0.00847, "MN": 0.00821, "LA": 0.00812, "IA": 0.00809, "AK": 0.00803, "AR": 0.00792, "ND": 0.00785, "MI": 0.00783, "OH": 0.00783, "ON": 0.00782, "NM": 0.00779, "KY": 0.00779, "NS": 0.00777, "FL": 0.00776, "GA": 0.0077, "IN": 0.0077, "WV": 0.00767, "MT": 0.00764, "DE": 0.00758, "NV": 0.00758, "AL": 0.00757, "SK": 0.00757, "OR": 0.00757, "WY": 0.00756, "PE": 0.00747, "NH": 0.00741, "NC": 0.00739, "VA": 0.00737, "NE": 0.00735, "QC": 0.00724, "CT": 0.00716, "SD": 0.00693, "VT": 0.00688, "ME": 0.00686, "NJ": 0.00594, "PA": 0.00432, "NY": 0.00417}, "entropy": 2.672}, "host_generic": {"value": "avian", "confidence": {"avian": 1.0}, "entropy": 0.00406}}, "branch_attrs": {"mutations": {}}, "children": [{"name": "NODE_0000132", "node_attrs": {"div": 0.0302, "num_date": {"value": 2008.567, "confidence": [2008.511, 2008.784]}, "country": {"value": "United States", "confidence": {"United States": 1.0}, "entropy": 0.00327}, "region": {"value": "North America", "confidence": {"North America": 1.0}, "entropy": 6.09e-08}, "state": {"value": "CA", "confidence": {"CA": 0.401, "AB": 0.0353, "BC": 0.0242, "WI": 0.0179, "": 0.0157, "MD": 0.0139, "TN": 0.0135, "ID": 0.0134, "MO": 0.013, "TX": 0.0129, "WA": 0.0128, "OK": 0.0121, "SC": 0.0117, "AZ": 0.0113, "UT": 0.0111, "MA": 0.0111, "MS": 0.011, "IL": 0.0109, "CO": 0.0104, "KS": 0.0103, "MN": 0.0101, "LA": 0.00998, "IA": 0.00995, "AK": 0.00981, "AR": 0.00976, "ND": 0.00968, "MI": 0.00965, "NM": 0.00961, "OH": 0.00961, "KY": 0.0096, "FL": 0.00957, "NS": 0.00953, "GA": 0.0095, "ON": 0.00949, "IN": 0.00948, "WV": 0.00946, "MT": 0.00942, "NV": 0.00935, "AL": 0.00935, "SK": 0.00934, "WY": 0.00933, "OR": 0.00929, "PE": 0.00921, "NH": 0.00914, "DE": 0.00913, "NC": 0.00913, "VA": 0.00909, "NE": 0.00907, "QC": 0.00894, "CT": 0.00884, "VT": 0.0085, "SD": 0.00849, "ME": 0.00847, "NJ": 0.00733, "PA": 0.00535, "NY": 0.00518}, "entropy": 3.038}, "host_generic": {"value": "avian", "confidence": {"avian": 1.0}, "entropy": 0.00382}}, "branch_attrs": {"mutations": {}}, "children": [{"name": "NODE_0000135", "node_attrs": {"div": 0.0302, "num_date": {"value": 2008.68, "confidence": [2008.507, 2008.782]}, "country": {"value": "United States", "confidence": {"United States": 1.0}, "entropy": 0.00266}, "region": {"value": "North America", "confidence": {"North America": 1.0}, "entropy": 6.08e-08}, "state": {"value": "CA", "confidence": {"CA": 0.325, "AB": 0.0336, "BC": 0.0245, "WI": 0.0187, "": 0.0174, "MD": 0.0153, "TN": 0.0151, "ID": 0.0149, "MO": 0.0147, "TX": 0.0145, "WA": 0.0142, "OK": 0.0137, "SC": 0.0133, "AZ": 0.0128, "UT": 0.0126, "MA": 0.0126, "MS": 0.0126, "IL": 0.0125, "CO": 0.0119, "KS": 0.0117, "MN": 0.0116, "LA": 0.0115, "IA": 0.0115, "AR": 0.0113, "AK": 0.0113, "ND": 0.0112, "MI": 0.0112, "NM": 0.0111, "KY": 0.0111, "OH": 0.0111, "FL": 0.0111, "GA": 0.011, "NS": 0.011, "IN": 0.011, "WV": 0.011, "MT": 0.0109, "NV": 0.0108, "AL": 0.0108, "ON": 0.0108, "SK": 0.0108, "WY": 0.0108, "OR": 0.0107, "PE": 0.0107, "NH": 0.0106, "NC": 0.0106, "VA": 0.0105, "NE": 0.0105, "DE": 0.0104, "QC": 0.0104, "CT": 0.0103, "VT": 0.00987, "ME": 0.00984, "SD": 0.00979, "NJ": 0.00851, "PA": 0.00623, "NY": 0.00605}, "entropy": 3.306}, "host_generic": {"value": "avian", "confidence": {"avian": 1.0}, "entropy": 0.00336}}, "branch_attrs": {"mutations": {}}, "children": [{"name": "A/American_wigeon/California/6588/2008_253459a271", "node_attrs": {"div": 0.0316, "num_date": {"value": 2008.854, "confidence": [2008.854, 2008.854], "inferred": false}, "country": {"value": "United States", "confidence": {"United States": 1.0}, "entropy": -1e-12}, "region": {"value": "North America", "confidence": {"North America": 1.0}, "entropy": -1e-12}, "isolate_hash": {"value": "253459a2713ba2c1454cb251e00c7378"}, "segment_lineage": {"value": "Not assigned"}, "reason_for_submission": {"value": "surveillance"}, "tri_ambig_count": {"value": "Zero"}, "bi_ambig_count": {"value": "Zero"}, "isolate_submitter": {"value": "import"}, "state": {"value": "CA", "confidence": {"CA": 0.264, "AB": 0.0318, "BC": 0.0241, "WI": 0.0193, "": 0.0186, "MD": 0.0163, "TN": 0.0163, "ID": 0.0161, "MO": 0.016, "TX": 0.0157, "WA": 0.0151, "OK": 0.0149, "SC": 0.0146, "AZ": 0.0141, "UT": 0.0138, "MS": 0.0138, "MA": 0.0138, "IL": 0.0137, "CO": 0.0131, "KS": 0.0129, "MN": 0.0129, "LA": 0.0128, "IA": 0.0128, "AR": 0.0126, "ND": 0.0125, "AK": 0.0125, "MI": 0.0125, "NM": 0.0124, "KY": 0.0124, "FL": 0.0124, "OH": 0.0124, "GA": 0.0123, "IN": 0.0123, "NS": 0.0123, "WV": 0.0123, "MT": 0.0122, "NV": 0.0121, "AL": 0.0121, "SK": 0.0121, "WY": 0.0121, "ON": 0.0119, "PE": 0.0119, "OR": 0.0119, "NH": 0.0118, "NC": 0.0118, "VA": 0.0118, "NE": 0.0118, "QC": 0.0116, "CT": 0.0115, "DE": 0.0114, "VT": 0.011, "ME": 0.011, "SD": 0.0109, "NJ": 0.00951, "PA": 0.00698, "NY": 0.0068}, "entropy": 3.502}, "strain_name": {"value": "A/American wigeon/California/6588/2008"}, "host_generic": {"value": "avian", "confidence": {"avian": 1.0}, "entropy": -1e-12}, "N_count": {"value": "Zero"}, "ha_genetic_group": {"value": "UNRECOGNIZABLE"}, "data_source": {"value": "GISAID"}, "isl_subtype": {"value": "H6N1"}, "N_present": {"value": "Absent"}, "primary_identifier": {"value": "EPI_ISL_94280"}, "tn_93_dist_d11": {"value": 0.0443}, "ambig_present": {"value": "Absent"}, "genotype": {"value": "Not assigned"}, "host": {"value": "American wigeon"}, "passage": {"value": "X"}}, "branch_attrs": {"mutations": {"nuc": ["A37C", "C244T"], "NA": ["I13L", "P82S"]}, "labels": {"aa": "NA: I13L, P82S"}}}, {"name": "A/gadwall/California/9155/2008_ee8d981902", "node_attrs": {"div": 0.0316, "num_date": {"value": 2008.884, "confidence": [2008.884, 2008.884], "inferred": false}, "country": {"value": "United States", "confidence": {"United States": 1.0}, "entropy": -1e-12}, "region": {"value": "North America", "confidence": {"North America": 1.0}, "entropy": -1e-12}, "isolate_hash": {"value": "ee8d981902cd0059e5e38d18421565a3"}, "segment_lineage": {"value": "Not assigned"}, "reason_for_submission": {"value": "surveillance"}, "tri_ambig_count": {"value": "Zero"}, "bi_ambig_count": {"value": "Zero"}, "isolate_submitter": {"value": "import"}, "state": {"value": "CA", "confidence": {"CA": 0.264, "AB": 0.0318, "BC": 0.0241, "WI": 0.0193, "": 0.0186, "MD": 0.0163, "TN": 0.0163, "ID": 0.0161, "MO": 0.016, "TX": 0.0157, "WA": 0.0151, "OK": 0.0149, "SC": 0.0146, "AZ": 0.0141, "UT": 0.0138, "MS": 0.0138, "MA": 0.0138, "IL": 0.0137, "CO": 0.0131, "KS": 0.0129, "MN": 0.0129, "LA": 0.0128, "IA": 0.0128, "AR": 0.0126, "ND": 0.0125, "AK": 0.0125, "MI": 0.0125, "NM": 0.0124, "KY": 0.0124, "FL": 0.0124, "OH": 0.0124, "GA": 0.0123, "IN": 0.0123, "NS": 0.0123, "WV": 0.0123, "MT": 0.0122, "NV": 0.0121, "AL": 0.0121, "SK": 0.0121, "WY": 0.0121, "ON": 0.0119, "PE": 0.0119, "OR": 0.0119, "NH": 0.0118, "NC": 0.0118, "VA": 0.0118, "NE": 0.0118, "QC": 0.0116, "CT": 0.0115, "DE": 0.0114, "VT": 0.011, "ME": 0.011, "SD": 0.0109, "NJ": 0.00951, "PA": 0.00698, "NY": 0.0068}, "entropy": 3.502}, "strain_name": {"value": "A/gadwall/California/9155/2008"}, "host_generic": {"value": "avian", "confidence": {"avian": 1.0}, "entropy": -1e-12}, "N_count": {"value": "Zero"}, "ha_genetic_group": {"value": "UNRECOGNIZABLE"}, "data_source": {"value": "GISAID"}, "isl_subtype": {"value": "H6N1"}, "N_present": {"value": "Absent"}, "primary_identifier": {"value": "EPI_ISL_94262"}, "tn_93_dist_d11": {"value": 0.0443}, "ambig_present": {"value": "Absent"}, "genotype": {"value": "Not assigned"}, "host": {"value": "gadwall"}, "passage": {"value": "X"}}, "branch_attrs": {"mutations": {"nuc": ["C159T", "C253T"]}}}]}, {"name": "NODE_0000138", "node_attrs": {"div": 0.0302, "num_date": {"value": 2008.71, "confidence": [2008.603, 2008.791]}, "country": {"value": "United States", "confidence": {"United States": 1.0}, "entropy": 0.00291}, "region": {"value": "North America", "confidence": {"North America": 1.0}, "entropy": 6.08e-08}, "state": {"value": "CA", "confidence": {"CA": 0.325, "AB": 0.0336, "BC": 0.0245, "WI": 0.0187, "": 0.0174, "MD": 0.0153, "TN": 0.0151, "ID": 0.0149, "MO": 0.0147, "TX": 0.0145, "WA": 0.0142, "OK": 0.0137, "SC": 0.0133, "AZ": 0.0128, "UT": 0.0126, "MA": 0.0126, "MS": 0.0126, "IL": 0.0125, "CO": 0.0119, "KS": 0.0117, "MN": 0.0116, "LA": 0.0115, "IA": 0.0115, "AR": 0.0113, "AK": 0.0113, "ND": 0.0112, "MI": 0.0112, "NM": 0.0111, "KY": 0.0111, "OH": 0.0111, "FL": 0.0111, "GA": 0.011, "NS": 0.011, "IN": 0.011, "WV": 0.011, "MT": 0.0109, "NV": 0.0108, "AL": 0.0108, "ON": 0.0108, "SK": 0.0108, "WY": 0.0108, "OR": 0.0107, "PE": 0.0107, "NH": 0.0106, "NC": 0.0106, "VA": 0.0105, "NE": 0.0105, "DE": 0.0104, "QC": 0.0104, "CT": 0.0103, "VT": 0.00987, "ME": 0.00984, "SD": 0.00979, "NJ": 0.00851, "PA": 0.00623, "NY": 0.00605}, "entropy": 3.306}, "host_generic": {"value": "avian", "confidence": {"avian": 1.0}, "entropy": 0.00357}}, "branch_attrs": {"mutations": {}}, "children": [{"name": "A/mallard/California/8427/2008_0dd0ebcc3e", "node_attrs": {"div": 0.0302, "num_date": {"value": 2008.807, "confidence": [2008.807, 2008.807], "inferred": false}, "country": {"value": "United States", "confidence": {"United States": 1.0}, "entropy": -1e-12}, "region": {"value": "North America", "confidence": {"North America": 1.0}, "entropy": -1e-12}, "isolate_hash": {"value": "0dd0ebcc3e4234c2c255a7ebc4126173"}, "segment_lineage": {"value": "Not assigned"}, "reason_for_submission": {"value": "surveillance"}, "tri_ambig_count": {"value": "Zero"}, "bi_ambig_count": {"value": "Zero"}, "isolate_submitter": {"value": "import"}, "state": {"value": "CA", "confidence": {"CA": 0.264, "AB": 0.0318, "BC": 0.0241, "WI": 0.0193, "": 0.0186, "MD": 0.0163, "TN": 0.0163, "ID": 0.0161, "MO": 0.016, "TX": 0.0157, "WA": 0.0151, "OK": 0.0149, "SC": 0.0146, "AZ": 0.0141, "UT": 0.0138, "MS": 0.0138, "MA": 0.0138, "IL": 0.0137, "CO": 0.0131, "KS": 0.0129, "MN": 0.0129, "LA": 0.0128, "IA": 0.0128, "AR": 0.0126, "ND": 0.0125, "AK": 0.0125, "MI": 0.0125, "NM": 0.0124, "KY": 0.0124, "FL": 0.0124, "OH": 0.0124, "GA": 0.0123, "IN": 0.0123, "NS": 0.0123, "WV": 0.0123, "MT": 0.0122, "NV": 0.0121, "AL": 0.0121, "SK": 0.0121, "WY": 0.0121, "ON": 0.0119, "PE": 0.0119, "OR": 0.0119, "NH": 0.0118, "NC": 0.0118, "VA": 0.0118, "NE": 0.0118, "QC": 0.0116, "CT": 0.0115, "DE": 0.0114, "VT": 0.011, "ME": 0.011, "SD": 0.0109, "NJ": 0.00951, "PA": 0.00698, "NY": 0.0068}, "entropy": 3.502}, "strain_name": {"value": "A/mallard/California/8427/2008"}, "host_generic": {"value": "avian", "confidence": {"avian": 1.0}, "entropy": -1e-12}, "N_count": {"value": "Zero"}, "ha_genetic_group": {"value": "UNRECOGNIZABLE"}, "data_source": {"value": "GISAID"}, "isl_subtype": {"value": "H6N1"}, "N_present": {"value": "Absent"}, "primary_identifier": {"value": "EPI_ISL_94228"}, "tn_93_dist_d11": {"value": 0.0428}, "ambig_present": {"value": "Absent"}, "genotype": {"value": "Not assigned"}, "host": {"value": "mallard"}, "passage": {"value": "X"}}, "branch_attrs": {"mutations": {}}}, {"name": "NODE_0000139", "node_attrs": {"div": 0.0302, "num_date": {"value": 2008.796, "confidence": [2008.71, 2008.796]}, "country": {"value": "United States", "confidence": {"United States": 1.0}, "entropy": 0.00262}, "region": {"value": "North America", "confidence": {"North America": 1.0}, "entropy": 6.08e-08}, "state": {"value": "CA", "confidence": {"CA": 0.264, "AB": 0.0318, "BC": 0.0241, "WI": 0.0193, "": 0.0186, "MD": 0.0163, "TN": 0.0163, "ID": 0.0161, "MO": 0.016, "TX": 0.0157, "WA": 0.0151, "OK": 0.0149, "SC": 0.0146, "AZ": 0.0141, "UT": 0.0138, "MS": 0.0138, "MA": 0.0138, "IL": 0.0137, "CO": 0.0131, "KS": 0.0129, "MN": 0.0129, "LA": 0.0128, "IA": 0.0128, "AR": 0.0126, "ND": 0.0125, "AK": 0.0125, "MI": 0.0125, "NM": 0.0124, "KY": 0.0124, "FL": 0.0124, "OH": 0.0124, "GA": 0.0123, "IN": 0.0123, "NS": 0.0123, "WV": 0.0123, "MT": 0.0122, "NV": 0.0121, "AL": 0.0121, "SK": 0.0121, "WY": 0.0121, "ON": 0.0119, "PE": 0.0119, "OR": 0.0119, "NH": 0.0118, "NC": 0.0118, "VA": 0.0118, "NE": 0.0118, "QC": 0.0116, "CT": 0.0115, "DE": 0.0114, "VT": 0.011, "ME": 0.011, "SD": 0.0109, "NJ": 0.00951, "PA": 0.00698, "NY": 0.0068}, "entropy": 3.502}, "host_generic": {"value": "avian", "confidence": {"avian": 1.0}, "entropy": 0.00334}}, "branch_attrs": {"mutations": {}}, "children": [{"name": "A/gadwall/California/8203/2008_d8112fb7ee", "node_attrs": {"div": 0.0302, "num_date": {"value": 2008.796, "confidence": [2008.796, 2008.796], "inferred": false}, "country": {"value": "United States", "confidence": {"United States": 1.0}, "entropy": -1e-12}, "region": {"value": "North America", "confidence": {"North America": 1.0}, "entropy": -1e-12}, "isolate_hash": {"value": "d8112fb7ee71d656ae86acb6c7af6433"}, "segment_lineage": {"value": "Not assigned"}, "reason_for_submission": {"value": "surveillance"}, "tri_ambig_count": {"value": "Zero"}, "bi_ambig_count": {"value": "Zero"}, "isolate_submitter": {"value": "import"}, "state": {"value": "CA", "confidence": {"CA": 0.216, "AB": 0.03, "BC": 0.0233, "WI": 0.0196, "": 0.0194, "TN": 0.0171, "MD": 0.017, "MO": 0.017, "ID": 0.0169, "TX": 0.0166, "OK": 0.0159, "WA": 0.0158, "SC": 0.0156, "AZ": 0.0151, "MS": 0.0148, "UT": 0.0147, "IL": 0.0147, "MA": 0.0147, "CO": 0.0142, "MN": 0.0139, "LA": 0.0139, "IA": 0.0139, "KS": 0.0138, "AR": 0.0137, "ND": 0.0136, "MI": 0.0136, "NM": 0.0135, "AK": 0.0135, "KY": 0.0135, "FL": 0.0135, "OH": 0.0134, "GA": 0.0134, "IN": 0.0133, "WV": 0.0133, "NS": 0.0133, "MT": 0.0133, "NV": 0.0132, "AL": 0.0132, "SK": 0.0132, "WY": 0.0132, "PE": 0.013, "OR": 0.0129, "NH": 0.0129, "NC": 0.0129, "VA": 0.0128, "ON": 0.0128, "NE": 0.0128, "QC": 0.0126, "CT": 0.0125, "DE": 0.0123, "VT": 0.012, "ME": 0.012, "SD": 0.0117, "NJ": 0.0104, "PA": 0.00762, "NY": 0.00743}, "entropy": 3.646}, "strain_name": {"value": "A/gadwall/California/8203/2008"}, "host_generic": {"value": "avian", "confidence": {"avian": 1.0}, "entropy": -1e-12}, "N_count": {"value": "Zero"}, "ha_genetic_group": {"value": "UNRECOGNIZABLE"}, "data_source": {"value": "GISAID"}, "isl_subtype": {"value": "H6N1"}, "N_present": {"value": "Absent"}, "primary_identifier": {"value": "EPI_ISL_94194"}, "tn_93_dist_d11": {"value": 0.0428}, "ambig_present": {"value": "Absent"}, "genotype": {"value": "Not assigned"}, "host": {"value": "gadwall"}, "passage": {"value": "X"}}, "branch_attrs": {"mutations": {}}}, {"name": "A/mallard/California/8416/2008_8f85115920", "node_attrs": {"div": 0.0302, "num_date": {"value": 2008.807, "confidence": [2008.807, 2008.807], "inferred": false}, "country": {"value": "United States", "confidence": {"United States": 1.0}, "entropy": -1e-12}, "region": {"value": "North America", "confidence": {"North America": 1.0}, "entropy": -1e-12}, "isolate_hash": {"value": "8f8511592016d21f933f9b9349ee2831"}, "segment_lineage": {"value": "Not assigned"}, "reason_for_submission": {"value": "surveillance"}, "tri_ambig_count": {"value": "Zero"}, "bi_ambig_count": {"value": "Zero"}, "isolate_submitter": {"value": "import"}, "state": {"value": "CA", "confidence": {"CA": 0.216, "AB": 0.03, "BC": 0.0233, "WI": 0.0196, "": 0.0194, "TN": 0.0171, "MD": 0.017, "MO": 0.017, "ID": 0.0169, "TX": 0.0166, "OK": 0.0159, "WA": 0.0158, "SC": 0.0156, "AZ": 0.0151, "MS": 0.0148, "UT": 0.0147, "IL": 0.0147, "MA": 0.0147, "CO": 0.0142, "MN": 0.0139, "LA": 0.0139, "IA": 0.0139, "KS": 0.0138, "AR": 0.0137, "ND": 0.0136, "MI": 0.0136, "NM": 0.0135, "AK": 0.0135, "KY": 0.0135, "FL": 0.0135, "OH": 0.0134, "GA": 0.0134, "IN": 0.0133, "WV": 0.0133, "NS": 0.0133, "MT": 0.0133, "NV": 0.0132, "AL": 0.0132, "SK": 0.0132, "WY": 0.0132, "PE": 0.013, "OR": 0.0129, "NH": 0.0129, "NC": 0.0129, "VA": 0.0128, "ON": 0.0128, "NE": 0.0128, "QC": 0.0126, "CT": 0.0125, "DE": 0.0123, "VT": 0.012, "ME": 0.012, "SD": 0.0117, "NJ": 0.0104, "PA": 0.00762, "NY": 0.00743}, "entropy": 3.646}, "strain_name": {"value": "A/mallard/California/8416/2008"}, "host_generic": {"value": "avian", "confidence": {"avian": 1.0}, "entropy": -1e-12}, "N_count": {"value": "Zero"}, "ha_genetic_group": {"value": "UNRECOGNIZABLE"}, "data_source": {"value": "GISAID"}, "isl_subtype": {"value": "H6N1"}, "N_present": {"value": "Absent"}, "primary_identifier": {"value": "EPI_ISL_94229"}, "tn_93_dist_d11": {"value": 0.0428}, "ambig_present": {"value": "Absent"}, "genotype": {"value": "Not assigned"}, "host": {"value": "mallard"}, "passage": {"value": "X"}}, "branch_attrs": {"mutations": {}}}]}]}]}, {"name": "NODE_0000141", "node_attrs": {"div": 0.0302, "num_date": {"value": 2008.553, "confidence": [2008.417, 2008.753]}, "country": {"value": "United States", "confidence": {"United States": 1.0}, "entropy": 0.00335}, "region": {"value": "North America", "confidence": {"North America": 1.0}, "entropy": 6.09e-08}, "state": {"value": "CA", "confidence": {"CA": 0.401, "AB": 0.0353, "BC": 0.0242, "WI": 0.0179, "": 0.0157, "MD": 0.0139, "TN": 0.0135, "ID": 0.0134, "MO": 0.013, "TX": 0.0129, "WA": 0.0128, "OK": 0.0121, "SC": 0.0117, "AZ": 0.0113, "UT": 0.0111, "MA": 0.0111, "MS": 0.011, "IL": 0.0109, "CO": 0.0104, "KS": 0.0103, "MN": 0.0101, "LA": 0.00998, "IA": 0.00995, "AK": 0.00981, "AR": 0.00976, "ND": 0.00968, "MI": 0.00965, "NM": 0.00961, "OH": 0.00961, "KY": 0.0096, "FL": 0.00957, "NS": 0.00953, "GA": 0.0095, "ON": 0.00949, "IN": 0.00948, "WV": 0.00946, "MT": 0.00942, "NV": 0.00935, "AL": 0.00935, "SK": 0.00934, "WY": 0.00933, "OR": 0.00929, "PE": 0.00921, "NH": 0.00914, "DE": 0.00913, "NC": 0.00913, "VA": 0.00909, "NE": 0.00907, "QC": 0.00894, "CT": 0.00884, "VT": 0.0085, "SD": 0.00849, "ME": 0.00847, "NJ": 0.00733, "PA": 0.00535, "NY": 0.00518}, "entropy": 3.038}, "host_generic": {"value": "avian", "confidence": {"avian": 1.0}, "entropy": 0.00386}}, "branch_attrs": {"mutations": {}}, "children": [{"name": "NODE_0000142", "node_attrs": {"div": 0.0302, "num_date": {"value": 2008.573, "confidence": [2008.52, 2008.773]}, "country": {"value": "United States", "confidence": {"United States": 1.0}, "entropy": 0.00298}, "region": {"value": "North America", "confidence": {"North America": 1.0}, "entropy": 6.08e-08}, "state": {"value": "CA", "confidence": {"CA": 0.325, "AB": 0.0336, "BC": 0.0245, "WI": 0.0187, "": 0.0174, "MD": 0.0153, "TN": 0.0151, "ID": 0.0149, "MO": 0.0147, "TX": 0.0145, "WA": 0.0142, "OK": 0.0137, "SC": 0.0133, "AZ": 0.0128, "UT": 0.0126, "MA": 0.0126, "MS": 0.0126, "IL": 0.0125, "CO": 0.0119, "KS": 0.0117, "MN": 0.0116, "LA": 0.0115, "IA": 0.0115, "AR": 0.0113, "AK": 0.0113, "ND": 0.0112, "MI": 0.0112, "NM": 0.0111, "KY": 0.0111, "OH": 0.0111, "FL": 0.0111, "GA": 0.011, "NS": 0.011, "IN": 0.011, "WV": 0.011, "MT": 0.0109, "NV": 0.0108, "AL": 0.0108, "ON": 0.0108, "SK": 0.0108, "WY": 0.0108, "OR": 0.0107, "PE": 0.0107, "NH": 0.0106, "NC": 0.0106, "VA": 0.0105, "NE": 0.0105, "DE": 0.0104, "QC": 0.0104, "CT": 0.0103, "VT": 0.00987, "ME": 0.00984, "SD": 0.00979, "NJ": 0.00851, "PA": 0.00623, "NY": 0.00605}, "entropy": 3.306}, "host_generic": {"value": "avian", "confidence": {"avian": 1.0}, "entropy": 0.0036}}, "branch_attrs": {"mutations": {}}, "children": [{"name": "A/green-winged_teal/California/8612/2008_cee7f7db4e", "node_attrs": {"div": 0.0316, "num_date": {"value": 2008.827, "confidence": [2008.827, 2008.827], "inferred": false}, "country": {"value": "United States", "confidence": {"United States": 1.0}, "entropy": -1e-12}, "region": {"value": "North America", "confidence": {"North America": 1.0}, "entropy": -1e-12}, "isolate_hash": {"value": "cee7f7db4e695c41787b0acc73cf57e8"}, "segment_lineage": {"value": "Not assigned"}, "reason_for_submission": {"value": "surveillance"}, "tri_ambig_count": {"value": "Zero"}, "bi_ambig_count": {"value": "Zero"}, "isolate_submitter": {"value": "import"}, "state": {"value": "CA", "confidence": {"CA": 0.264, "AB": 0.0318, "BC": 0.0241, "WI": 0.0193, "": 0.0186, "MD": 0.0163, "TN": 0.0163, "ID": 0.0161, "MO": 0.016, "TX": 0.0157, "WA": 0.0151, "OK": 0.0149, "SC": 0.0146, "AZ": 0.0141, "UT": 0.0138, "MS": 0.0138, "MA": 0.0138, "IL": 0.0137, "CO": 0.0131, "KS": 0.0129, "MN": 0.0129, "LA": 0.0128, "IA": 0.0128, "AR": 0.0126, "ND": 0.0125, "AK": 0.0125, "MI": 0.0125, "NM": 0.0124, "KY": 0.0124, "FL": 0.0124, "OH": 0.0124, "GA": 0.0123, "IN": 0.0123, "NS": 0.0123, "WV": 0.0123, "MT": 0.0122, "NV": 0.0121, "AL": 0.0121, "SK": 0.0121, "WY": 0.0121, "ON": 0.0119, "PE": 0.0119, "OR": 0.0119, "NH": 0.0118, "NC": 0.0118, "VA": 0.0118, "NE": 0.0118, "QC": 0.0116, "CT": 0.0115, "DE": 0.0114, "VT": 0.011, "ME": 0.011, "SD": 0.0109, "NJ": 0.00951, "PA": 0.00698, "NY": 0.0068}, "entropy": 3.502}, "strain_name": {"value": "A/green-winged teal/California/8612/2008"}, "host_generic": {"value": "avian", "confidence": {"avian": 1.0}, "entropy": -1e-12}, "N_count": {"value": "Zero"}, "ha_genetic_group": {"value": "UNRECOGNIZABLE"}, "data_source": {"value": "GISAID"}, "isl_subtype": {"value": "H6N1"}, "N_present": {"value": "Absent"}, "primary_identifier": {"value": "EPI_ISL_94196"}, "tn_93_dist_d11": {"value": 0.0443}, "ambig_present": {"value": "Absent"}, "genotype": {"value": "Not assigned"}, "host": {"value": "green-winged teal"}, "passage": {"value": "X"}}, "branch_attrs": {"mutations": {"nuc": ["G775A", "A1203G"], "NA": ["E259K"]}, "labels": {"aa": "NA: E259K"}}}, {"name": "NODE_0000143", "node_attrs": {"div": 0.0302, "num_date": {"value": 2008.677, "confidence": [2008.507, 2008.744]}, "country": {"value": "United States", "confidence": {"United States": 1.0}, "entropy": 0.00316}, "region": {"value": "North America", "confidence": {"North America": 1.0}, "entropy": 6.09e-08}, "state": {"value": "CA", "confidence": {"CA": 0.264, "AB": 0.0318, "BC": 0.0241, "WI": 0.0193, "": 0.0186, "MD": 0.0163, "TN": 0.0163, "ID": 0.0161, "MO": 0.016, "TX": 0.0157, "WA": 0.0151, "OK": 0.0149, "SC": 0.0146, "AZ": 0.0141, "UT": 0.0138, "MS": 0.0138, "MA": 0.0138, "IL": 0.0137, "CO": 0.0131, "KS": 0.0129, "MN": 0.0129, "LA": 0.0128, "IA": 0.0128, "AR": 0.0126, "ND": 0.0125, "AK": 0.0125, "MI": 0.0125, "NM": 0.0124, "KY": 0.0124, "FL": 0.0124, "OH": 0.0124, "GA": 0.0123, "IN": 0.0123, "NS": 0.0123, "WV": 0.0123, "MT": 0.0122, "NV": 0.0121, "AL": 0.0121, "SK": 0.0121, "WY": 0.0121, "ON": 0.0119, "PE": 0.0119, "OR": 0.0119, "NH": 0.0118, "NC": 0.0118, "VA": 0.0118, "NE": 0.0118, "QC": 0.0116, "CT": 0.0115, "DE": 0.0114, "VT": 0.011, "ME": 0.011, "SD": 0.0109, "NJ": 0.00951, "PA": 0.00698, "NY": 0.0068}, "entropy": 3.502}, "host_generic": {"value": "avian", "confidence": {"avian": 1.0}, "entropy": 0.00377}}, "branch_attrs": {"mutations": {}}, "children": [{"name": "NODE_0000152", "node_attrs": {"div": 0.0302, "num_date": {"value": 2008.69, "confidence": [2008.52, 2008.759]}, "country": {"value": "United States", "confidence": {"United States": 1.0}, "entropy": 0.00265}, "region": {"value": "North America", "confidence": {"North America": 1.0}, "entropy": 6.08e-08}, "state": {"value": "CA", "confidence": {"CA": 0.216, "AB": 0.03, "BC": 0.0233, "WI": 0.0196, "": 0.0194, "TN": 0.0171, "MD": 0.017, "MO": 0.017, "ID": 0.0169, "TX": 0.0166, "OK": 0.0159, "WA": 0.0158, "SC": 0.0156, "AZ": 0.0151, "MS": 0.0148, "UT": 0.0147, "IL": 0.0147, "MA": 0.0147, "CO": 0.0142, "MN": 0.0139, "LA": 0.0139, "IA": 0.0139, "KS": 0.0138, "AR": 0.0137, "ND": 0.0136, "MI": 0.0136, "NM": 0.0135, "AK": 0.0135, "KY": 0.0135, "FL": 0.0135, "OH": 0.0134, "GA": 0.0134, "IN": 0.0133, "WV": 0.0133, "NS": 0.0133, "MT": 0.0133, "NV": 0.0132, "AL": 0.0132, "SK": 0.0132, "WY": 0.0132, "PE": 0.013, "OR": 0.0129, "NH": 0.0129, "NC": 0.0129, "VA": 0.0128, "ON": 0.0128, "NE": 0.0128, "QC": 0.0126, "CT": 0.0125, "DE": 0.0123, "VT": 0.012, "ME": 0.012, "SD": 0.0117, "NJ": 0.0104, "PA": 0.00762, "NY": 0.00743}, "entropy": 3.646}, "host_generic": {"value": "avian", "confidence": {"avian": 1.0}, "entropy": 0.00336}}, "branch_attrs": {"mutations": {}}, "children": [{"name": "A/Northern_pintail/California/8764/2008_cb0606e06c", "node_attrs": {"div": 0.0331, "num_date": {"value": 2008.835, "confidence": [2008.835, 2008.835], "inferred": false}, "country": {"value": "United States", "confidence": {"United States": 1.0}, "entropy": -1e-12}, "region": {"value": "North America", "confidence": {"North America": 1.0}, "entropy": -1e-12}, "isolate_hash": {"value": "cb0606e06cf27b93934bcfe73119ec60"}, "segment_lineage": {"value": "Not assigned"}, "reason_for_submission": {"value": "surveillance"}, "tri_ambig_count": {"value": "Zero"}, "bi_ambig_count": {"value": "Zero"}, "isolate_submitter": {"value": "import"}, "state": {"value": "CA", "confidence": {"CA": 0.176, "AB": 0.0283, "BC": 0.0221, "": 0.02, "WI": 0.0199, "MO": 0.0178, "TN": 0.0177, "MD": 0.0175, "ID": 0.0174, "TX": 0.0173, "OK": 0.0167, "SC": 0.0163, "WA": 0.0162, "AZ": 0.0159, "MS": 0.0156, "IL": 0.0156, "UT": 0.0155, "MA": 0.0155, "CO": 0.015, "IA": 0.0149, "LA": 0.0149, "MN": 0.0148, "AR": 0.0146, "KS": 0.0146, "ND": 0.0146, "MI": 0.0145, "NM": 0.0145, "FL": 0.0144, "KY": 0.0144, "AK": 0.0143, "OH": 0.0143, "GA": 0.0143, "IN": 0.0143, "WV": 0.0142, "NS": 0.0142, "MT": 0.0142, "NV": 0.0141, "AL": 0.0141, "SK": 0.0141, "WY": 0.0141, "PE": 0.0139, "NH": 0.0138, "NC": 0.0138, "OR": 0.0137, "VA": 0.0137, "NE": 0.0137, "ON": 0.0135, "QC": 0.0135, "CT": 0.0133, "DE": 0.013, "VT": 0.0129, "ME": 0.0128, "SD": 0.0125, "NJ": 0.0111, "PA": 0.00817, "NY": 0.00798}, "entropy": 3.752}, "strain_name": {"value": "A/northern pintail/California/8764/2008"}, "host_generic": {"value": "avian", "confidence": {"avian": 1.0}, "entropy": -1e-12}, "N_count": {"value": "Zero"}, "ha_genetic_group": {"value": "UNRECOGNIZABLE"}, "data_source": {"value": "GISAID"}, "isl_subtype": {"value": "H6N1"}, "N_present": {"value": "Absent"}, "primary_identifier": {"value": "EPI_ISL_94186"}, "tn_93_dist_d11": {"value": 0.0458}, "ambig_present": {"value": "Absent"}, "genotype": {"value": "Not assigned"}, "host": {"value": "northern pintail"}, "passage": {"value": "X"}}, "branch_attrs": {"mutations": {"nuc": ["C277T", "G519A", "G1183A", "A1230T"], "NA": ["P93S", "A395T"]}, "labels": {"aa": "NA: P93S, A395T"}}}, {"name": "A/Northern_pintail/California/8470/2008_dd9976f8d9", "node_attrs": {"div": 0.0309, "num_date": {"value": 2008.807, "confidence": [2008.807, 2008.807], "inferred": false}, "country": {"value": "United States", "confidence": {"United States": 1.0}, "entropy": -1e-12}, "region": {"value": "North America", "confidence": {"North America": 1.0}, "entropy": -1e-12}, "isolate_hash": {"value": "dd9976f8d99823cd0ea92604aea78a4b"}, "segment_lineage": {"value": "Not assigned"}, "reason_for_submission": {"value": "surveillance"}, "tri_ambig_count": {"value": "Zero"}, "bi_ambig_count": {"value": "Zero"}, "isolate_submitter": {"value": "import"}, "state": {"value": "CA", "confidence": {"CA": 0.176, "AB": 0.0283, "BC": 0.0221, "": 0.02, "WI": 0.0199, "MO": 0.0178, "TN": 0.0177, "MD": 0.0175, "ID": 0.0174, "TX": 0.0173, "OK": 0.0167, "SC": 0.0163, "WA": 0.0162, "AZ": 0.0159, "MS": 0.0156, "IL": 0.0156, "UT": 0.0155, "MA": 0.0155, "CO": 0.015, "IA": 0.0149, "LA": 0.0149, "MN": 0.0148, "AR": 0.0146, "KS": 0.0146, "ND": 0.0146, "MI": 0.0145, "NM": 0.0145, "FL": 0.0144, "KY": 0.0144, "AK": 0.0143, "OH": 0.0143, "GA": 0.0143, "IN": 0.0143, "WV": 0.0142, "NS": 0.0142, "MT": 0.0142, "NV": 0.0141, "AL": 0.0141, "SK": 0.0141, "WY": 0.0141, "PE": 0.0139, "NH": 0.0138, "NC": 0.0138, "OR": 0.0137, "VA": 0.0137, "NE": 0.0137, "ON": 0.0135, "QC": 0.0135, "CT": 0.0133, "DE": 0.013, "VT": 0.0129, "ME": 0.0128, "SD": 0.0125, "NJ": 0.0111, "PA": 0.00817, "NY": 0.00798}, "entropy": 3.752}, "strain_name": {"value": "A/northern pintail/California/8470/2008"}, "host_generic": {"value": "avian", "confidence": {"avian": 1.0}, "entropy": -1e-12}, "N_count": {"value": "Zero"}, "ha_genetic_group": {"value": "UNRECOGNIZABLE"}, "data_source": {"value": "GISAID"}, "isl_subtype": {"value": "H6N1"}, "N_present": {"value": "Absent"}, "primary_identifier": {"value": "EPI_ISL_94187"}, "tn_93_dist_d11": {"value": 0.0435}, "ambig_present": {"value": "Absent"}, "genotype": {"value": "Not assigned"}, "host": {"value": "northern pintail"}, "passage": {"value": "X"}}, "branch_attrs": {"mutations": {"nuc": ["T51C"]}}}]}, {"name": "NODE_0000154", "node_attrs": {"div": 0.0302, "num_date": {"value": 2008.709, "confidence": [2008.544, 2008.816]}, "country": {"value": "United States", "confidence": {"United States": 1.0}, "entropy": 0.00265}, "region": {"value": "North America", "confidence": {"North America": 1.0}, "entropy": 6.08e-08}, "state": {"value": "CA", "confidence": {"CA": 0.216, "AB": 0.03, "BC": 0.0233, "WI": 0.0196, "": 0.0194, "TN": 0.0171, "MD": 0.017, "MO": 0.017, "ID": 0.0169, "TX": 0.0166, "OK": 0.0159, "WA": 0.0158, "SC": 0.0156, "AZ": 0.0151, "MS": 0.0148, "UT": 0.0147, "IL": 0.0147, "MA": 0.0147, "CO": 0.0142, "MN": 0.0139, "LA": 0.0139, "IA": 0.0139, "KS": 0.0138, "AR": 0.0137, "ND": 0.0136, "MI": 0.0136, "NM": 0.0135, "AK": 0.0135, "KY": 0.0135, "FL": 0.0135, "OH": 0.0134, "GA": 0.0134, "IN": 0.0133, "WV": 0.0133, "NS": 0.0133, "MT": 0.0133, "NV": 0.0132, "AL": 0.0132, "SK": 0.0132, "WY": 0.0132, "PE": 0.013, "OR": 0.0129, "NH": 0.0129, "NC": 0.0129, "VA": 0.0128, "ON": 0.0128, "NE": 0.0128, "QC": 0.0126, "CT": 0.0125, "DE": 0.0123, "VT": 0.012, "ME": 0.012, "SD": 0.0117, "NJ": 0.0104, "PA": 0.00762, "NY": 0.00743}, "entropy": 3.646}, "host_generic": {"value": "avian", "confidence": {"avian": 1.0}, "entropy": 0.00336}}, "branch_attrs": {"mutations": {}}, "children": [{"name": "A/Northern_shoveler/California/8629/2008_69ab2b58d4", "node_attrs": {"div": 0.0302, "num_date": {"value": 2008.827, "confidence": [2008.827, 2008.827], "inferred": false}, "country": {"value": "United States", "confidence": {"United States": 1.0}, "entropy": -1e-12}, "region": {"value": "North America", "confidence": {"North America": 1.0}, "entropy": -1e-12}, "isolate_hash": {"value": "69ab2b58d4e67ef5c25970bd7a4f5fe7"}, "segment_lineage": {"value": "Not assigned"}, "reason_for_submission": {"value": "surveillance"}, "tri_ambig_count": {"value": "Zero"}, "bi_ambig_count": {"value": "Zero"}, "isolate_submitter": {"value": "import"}, "state": {"value": "CA", "confidence": {"CA": 0.176, "AB": 0.0283, "BC": 0.0221, "": 0.02, "WI": 0.0199, "MO": 0.0178, "TN": 0.0177, "MD": 0.0175, "ID": 0.0174, "TX": 0.0173, "OK": 0.0167, "SC": 0.0163, "WA": 0.0162, "AZ": 0.0159, "MS": 0.0156, "IL": 0.0156, "UT": 0.0155, "MA": 0.0155, "CO": 0.015, "IA": 0.0149, "LA": 0.0149, "MN": 0.0148, "AR": 0.0146, "KS": 0.0146, "ND": 0.0146, "MI": 0.0145, "NM": 0.0145, "FL": 0.0144, "KY": 0.0144, "AK": 0.0143, "OH": 0.0143, "GA": 0.0143, "IN": 0.0143, "WV": 0.0142, "NS": 0.0142, "MT": 0.0142, "NV": 0.0141, "AL": 0.0141, "SK": 0.0141, "WY": 0.0141, "PE": 0.0139, "NH": 0.0138, "NC": 0.0138, "OR": 0.0137, "VA": 0.0137, "NE": 0.0137, "ON": 0.0135, "QC": 0.0135, "CT": 0.0133, "DE": 0.013, "VT": 0.0129, "ME": 0.0128, "SD": 0.0125, "NJ": 0.0111, "PA": 0.00817, "NY": 0.00798}, "entropy": 3.752}, "strain_name": {"value": "A/northern shoveler/California/8629/2008"}, "host_generic": {"value": "avian", "confidence": {"avian": 1.0}, "entropy": -1e-12}, "N_count": {"value": "Zero"}, "ha_genetic_group": {"value": "UNRECOGNIZABLE"}, "data_source": {"value": "GISAID"}, "isl_subtype": {"value": "H6N1"}, "N_present": {"value": "Absent"}, "primary_identifier": {"value": "EPI_ISL_94217"}, "tn_93_dist_d11": {"value": 0.0428}, "ambig_present": {"value": "Absent"}, "genotype": {"value": "Not assigned"}, "host": {"value": "Northern shoveler"}, "passage": {"value": "X"}}, "branch_attrs": {"mutations": {}}}, {"name": "A/mallard/California/8518/2008_f8f7a542ae", "node_attrs": {"div": 0.0309, "num_date": {"value": 2008.816, "confidence": [2008.816, 2008.816], "inferred": false}, "country": {"value": "United States", "confidence": {"United States": 1.0}, "entropy": -1e-12}, "region": {"value": "North America", "confidence": {"North America": 1.0}, "entropy": -1e-12}, "isolate_hash": {"value": "f8f7a542aee845bbcd45aaf6d6226ae0"}, "segment_lineage": {"value": "Not assigned"}, "reason_for_submission": {"value": "surveillance"}, "tri_ambig_count": {"value": "Zero"}, "bi_ambig_count": {"value": "Zero"}, "isolate_submitter": {"value": "import"}, "state": {"value": "CA", "confidence": {"CA": 0.176, "AB": 0.0283, "BC": 0.0221, "": 0.02, "WI": 0.0199, "MO": 0.0178, "TN": 0.0177, "MD": 0.0175, "ID": 0.0174, "TX": 0.0173, "OK": 0.0167, "SC": 0.0163, "WA": 0.0162, "AZ": 0.0159, "MS": 0.0156, "IL": 0.0156, "UT": 0.0155, "MA": 0.0155, "CO": 0.015, "IA": 0.0149, "LA": 0.0149, "MN": 0.0148, "AR": 0.0146, "KS": 0.0146, "ND": 0.0146, "MI": 0.0145, "NM": 0.0145, "FL": 0.0144, "KY": 0.0144, "AK": 0.0143, "OH": 0.0143, "GA": 0.0143, "IN": 0.0143, "WV": 0.0142, "NS": 0.0142, "MT": 0.0142, "NV": 0.0141, "AL": 0.0141, "SK": 0.0141, "WY": 0.0141, "PE": 0.0139, "NH": 0.0138, "NC": 0.0138, "OR": 0.0137, "VA": 0.0137, "NE": 0.0137, "ON": 0.0135, "QC": 0.0135, "CT": 0.0133, "DE": 0.013, "VT": 0.0129, "ME": 0.0128, "SD": 0.0125, "NJ": 0.0111, "PA": 0.00817, "NY": 0.00798}, "entropy": 3.752}, "strain_name": {"value": "A/mallard/California/8518/2008"}, "host_generic": {"value": "avian", "confidence": {"avian": 1.0}, "entropy": -1e-12}, "N_count": {"value": "Zero"}, "ha_genetic_group": {"value": "UNRECOGNIZABLE"}, "data_source": {"value": "GISAID"}, "isl_subtype": {"value": "H6N1"}, "N_present": {"value": "Absent"}, "primary_identifier": {"value": "EPI_ISL_94225"}, "tn_93_dist_d11": {"value": 0.0435}, "ambig_present": {"value": "Absent"}, "genotype": {"value": "Not assigned"}, "host": {"value": "mallard"}, "passage": {"value": "X"}}, "branch_attrs": {"mutations": {"nuc": ["T1332C"]}}}]}]}]}, {"name": "NODE_0000155", "node_attrs": {"div": 0.0302, "num_date": {"value": 2008.583, "confidence": [2008.507, 2008.771]}, "country": {"value": "United States", "confidence": {"United States": 1.0}, "entropy": 0.00328}, "region": {"value": "North America", "confidence": {"North America": 1.0}, "entropy": 6.09e-08}, "state": {"value": "CA", "confidence": {"CA": 0.325, "AB": 0.0336, "BC": 0.0245, "WI": 0.0187, "": 0.0174, "MD": 0.0153, "TN": 0.0151, "ID": 0.0149, "MO": 0.0147, "TX": 0.0145, "WA": 0.0142, "OK": 0.0137, "SC": 0.0133, "AZ": 0.0128, "UT": 0.0126, "MA": 0.0126, "MS": 0.0126, "IL": 0.0125, "CO": 0.0119, "KS": 0.0117, "MN": 0.0116, "LA": 0.0115, "IA": 0.0115, "AR": 0.0113, "AK": 0.0113, "ND": 0.0112, "MI": 0.0112, "NM": 0.0111, "KY": 0.0111, "OH": 0.0111, "FL": 0.0111, "GA": 0.011, "NS": 0.011, "IN": 0.011, "WV": 0.011, "MT": 0.0109, "NV": 0.0108, "AL": 0.0108, "ON": 0.0108, "SK": 0.0108, "WY": 0.0108, "OR": 0.0107, "PE": 0.0107, "NH": 0.0106, "NC": 0.0106, "VA": 0.0105, "NE": 0.0105, "DE": 0.0104, "QC": 0.0104, "CT": 0.0103, "VT": 0.00987, "ME": 0.00984, "SD": 0.00979, "NJ": 0.00851, "PA": 0.00623, "NY": 0.00605}, "entropy": 3.306}, "host_generic": {"value": "avian", "confidence": {"avian": 1.0}, "entropy": 0.00383}}, "branch_attrs": {"mutations": {}}, "children": [{"name": "NODE_0000158", "node_attrs": {"div": 0.0302, "num_date": {"value": 2008.679, "confidence": [2008.517, 2008.78]}, "country": {"value": "United States", "confidence": {"United States": 1.0}, "entropy": 0.00295}, "region": {"value": "North America", "confidence": {"North America": 1.0}, "entropy": 6.08e-08}, "state": {"value": "CA", "confidence": {"CA": 0.264, "AB": 0.0318, "BC": 0.0241, "WI": 0.0193, "": 0.0186, "MD": 0.0163, "TN": 0.0163, "ID": 0.0161, "MO": 0.016, "TX": 0.0157, "WA": 0.0151, "OK": 0.0149, "SC": 0.0146, "AZ": 0.0141, "UT": 0.0138, "MS": 0.0138, "MA": 0.0138, "IL": 0.0137, "CO": 0.0131, "KS": 0.0129, "MN": 0.0129, "LA": 0.0128, "IA": 0.0128, "AR": 0.0126, "ND": 0.0125, "AK": 0.0125, "MI": 0.0125, "NM": 0.0124, "KY": 0.0124, "FL": 0.0124, "OH": 0.0124, "GA": 0.0123, "IN": 0.0123, "NS": 0.0123, "WV": 0.0123, "MT": 0.0122, "NV": 0.0121, "AL": 0.0121, "SK": 0.0121, "WY": 0.0121, "ON": 0.0119, "PE": 0.0119, "OR": 0.0119, "NH": 0.0118, "NC": 0.0118, "VA": 0.0118, "NE": 0.0118, "QC": 0.0116, "CT": 0.0115, "DE": 0.0114, "VT": 0.011, "ME": 0.011, "SD": 0.0109, "NJ": 0.00951, "PA": 0.00698, "NY": 0.0068}, "entropy": 3.502}, "host_generic": {"value": "avian", "confidence": {"avian": 1.0}, "entropy": 0.00359}}, "branch_attrs": {"mutations": {}}, "children": [{"name": "A/greater_white-fronted_goose/California/6548/2008_b24aabcf34", "node_attrs": {"div": 0.0309, "num_date": {"value": 2008.846, "confidence": [2008.846, 2008.846], "inferred": false}, "country": {"value": "United States", "confidence": {"United States": 1.0}, "entropy": -1e-12}, "region": {"value": "North America", "confidence": {"North America": 1.0}, "entropy": -1e-12}, "isolate_hash": {"value": "b24aabcf349c536970be3c131cfbec4f"}, "segment_lineage": {"value": "Not assigned"}, "reason_for_submission": {"value": "surveillance"}, "tri_ambig_count": {"value": "Zero"}, "bi_ambig_count": {"value": "Zero"}, "isolate_submitter": {"value": "import"}, "state": {"value": "CA", "confidence": {"CA": 0.216, "AB": 0.03, "BC": 0.0233, "WI": 0.0196, "": 0.0194, "TN": 0.0171, "MD": 0.017, "MO": 0.017, "ID": 0.0169, "TX": 0.0166, "OK": 0.0159, "WA": 0.0158, "SC": 0.0156, "AZ": 0.0151, "MS": 0.0148, "UT": 0.0147, "IL": 0.0147, "MA": 0.0147, "CO": 0.0142, "MN": 0.0139, "LA": 0.0139, "IA": 0.0139, "KS": 0.0138, "AR": 0.0137, "ND": 0.0136, "MI": 0.0136, "NM": 0.0135, "AK": 0.0135, "KY": 0.0135, "FL": 0.0135, "OH": 0.0134, "GA": 0.0134, "IN": 0.0133, "WV": 0.0133, "NS": 0.0133, "MT": 0.0133, "NV": 0.0132, "AL": 0.0132, "SK": 0.0132, "WY": 0.0132, "PE": 0.013, "OR": 0.0129, "NH": 0.0129, "NC": 0.0129, "VA": 0.0128, "ON": 0.0128, "NE": 0.0128, "QC": 0.0126, "CT": 0.0125, "DE": 0.0123, "VT": 0.012, "ME": 0.012, "SD": 0.0117, "NJ": 0.0104, "PA": 0.00762, "NY": 0.00743}, "entropy": 3.646}, "strain_name": {"value": "A/greater white-fronted goose/California/6548/2008"}, "host_generic": {"value": "avian", "confidence": {"avian": 1.0}, "entropy": -1e-12}, "N_count": {"value": "Zero"}, "ha_genetic_group": {"value": "UNRECOGNIZABLE"}, "data_source": {"value": "GISAID"}, "isl_subtype": {"value": "H6N1"}, "N_present": {"value": "Absent"}, "primary_identifier": {"value": "EPI_ISL_94259"}, "tn_93_dist_d11": {"value": 0.0435}, "ambig_present": {"value": "Absent"}, "genotype": {"value": "Not assigned"}, "host": {"value": "white-fronted goose"}, "passage": {"value": "X"}}, "branch_attrs": {"mutations": {"nuc": ["T1047C"]}}}, {"name": "NODE_0000165", "node_attrs": {"div": 0.0302, "num_date": {"value": 2008.693, "confidence": [2008.607, 2008.785]}, "country": {"value": "United States", "confidence": {"United States": 1.0}, "entropy": 0.00294}, "region": {"value": "North America", "confidence": {"North America": 1.0}, "entropy": 6.08e-08}, "state": {"value": "CA", "confidence": {"CA": 0.216, "AB": 0.03, "BC": 0.0233, "WI": 0.0196, "": 0.0194, "TN": 0.0171, "MD": 0.017, "MO": 0.017, "ID": 0.0169, "TX": 0.0166, "OK": 0.0159, "WA": 0.0158, "SC": 0.0156, "AZ": 0.0151, "MS": 0.0148, "UT": 0.0147, "IL": 0.0147, "MA": 0.0147, "CO": 0.0142, "MN": 0.0139, "LA": 0.0139, "IA": 0.0139, "KS": 0.0138, "AR": 0.0137, "ND": 0.0136, "MI": 0.0136, "NM": 0.0135, "AK": 0.0135, "KY": 0.0135, "FL": 0.0135, "OH": 0.0134, "GA": 0.0134, "IN": 0.0133, "WV": 0.0133, "NS": 0.0133, "MT": 0.0133, "NV": 0.0132, "AL": 0.0132, "SK": 0.0132, "WY": 0.0132, "PE": 0.013, "OR": 0.0129, "NH": 0.0129, "NC": 0.0129, "VA": 0.0128, "ON": 0.0128, "NE": 0.0128, "QC": 0.0126, "CT": 0.0125, "DE": 0.0123, "VT": 0.012, "ME": 0.012, "SD": 0.0117, "NJ": 0.0104, "PA": 0.00762, "NY": 0.00743}, "entropy": 3.646}, "host_generic": {"value": "avian", "confidence": {"avian": 1.0}, "entropy": 0.00358}}, "branch_attrs": {"mutations": {}}, "children": [{"name": "A/gadwall/California/8340/2008_dcd8ea8133", "node_attrs": {"div": 0.0302, "num_date": {"value": 2008.799, "confidence": [2008.799, 2008.799], "inferred": false}, "country": {"value": "United States", "confidence": {"United States": 1.0}, "entropy": -1e-12}, "region": {"value": "North America", "confidence": {"North America": 1.0}, "entropy": -1e-12}, "isolate_hash": {"value": "dcd8ea8133d34814e298f1d90c6a3472"}, "segment_lineage": {"value": "Not assigned"}, "reason_for_submission": {"value": "surveillance"}, "tri_ambig_count": {"value": "Zero"}, "bi_ambig_count": {"value": "Zero"}, "isolate_submitter": {"value": "import"}, "state": {"value": "CA", "confidence": {"CA": 0.176, "AB": 0.0283, "BC": 0.0221, "": 0.02, "WI": 0.0199, "MO": 0.0178, "TN": 0.0177, "MD": 0.0175, "ID": 0.0174, "TX": 0.0173, "OK": 0.0167, "SC": 0.0163, "WA": 0.0162, "AZ": 0.0159, "MS": 0.0156, "IL": 0.0156, "UT": 0.0155, "MA": 0.0155, "CO": 0.015, "IA": 0.0149, "LA": 0.0149, "MN": 0.0148, "AR": 0.0146, "KS": 0.0146, "ND": 0.0146, "MI": 0.0145, "NM": 0.0145, "FL": 0.0144, "KY": 0.0144, "AK": 0.0143, "OH": 0.0143, "GA": 0.0143, "IN": 0.0143, "WV": 0.0142, "NS": 0.0142, "MT": 0.0142, "NV": 0.0141, "AL": 0.0141, "SK": 0.0141, "WY": 0.0141, "PE": 0.0139, "NH": 0.0138, "NC": 0.0138, "OR": 0.0137, "VA": 0.0137, "NE": 0.0137, "ON": 0.0135, "QC": 0.0135, "CT": 0.0133, "DE": 0.013, "VT": 0.0129, "ME": 0.0128, "SD": 0.0125, "NJ": 0.0111, "PA": 0.00817, "NY": 0.00798}, "entropy": 3.752}, "strain_name": {"value": "A/gadwall/California/8340/2008"}, "host_generic": {"value": "avian", "confidence": {"avian": 1.0}, "entropy": -1e-12}, "N_count": {"value": "Zero"}, "ha_genetic_group": {"value": "UNRECOGNIZABLE"}, "data_source": {"value": "GISAID"}, "isl_subtype": {"value": "H6N1"}, "N_present": {"value": "Absent"}, "primary_identifier": {"value": "EPI_ISL_94265"}, "tn_93_dist_d11": {"value": 0.0428}, "ambig_present": {"value": "Absent"}, "genotype": {"value": "Not assigned"}, "host": {"value": "gadwall"}, "passage": {"value": "X"}}, "branch_attrs": {"mutations": {}}}, {"name": "NODE_0000166", "node_attrs": {"div": 0.0302, "num_date": {"value": 2008.713, "confidence": [2008.631, 2008.79]}, "country": {"value": "United States", "confidence": {"United States": 1.0}, "entropy": 0.00318}, "region": {"value": "North America", "confidence": {"North America": 1.0}, "entropy": 6.09e-08}, "state": {"value": "CA", "confidence": {"CA": 0.176, "AB": 0.0283, "BC": 0.0221, "": 0.02, "WI": 0.0199, "MO": 0.0178, "TN": 0.0177, "MD": 0.0175, "ID": 0.0174, "TX": 0.0173, "OK": 0.0167, "SC": 0.0163, "WA": 0.0162, "AZ": 0.0159, "MS": 0.0156, "IL": 0.0156, "UT": 0.0155, "MA": 0.0155, "CO": 0.015, "IA": 0.0149, "LA": 0.0149, "MN": 0.0148, "AR": 0.0146, "KS": 0.0146, "ND": 0.0146, "MI": 0.0145, "NM": 0.0145, "FL": 0.0144, "KY": 0.0144, "AK": 0.0143, "OH": 0.0143, "GA": 0.0143, "IN": 0.0143, "WV": 0.0142, "NS": 0.0142, "MT": 0.0142, "NV": 0.0141, "AL": 0.0141, "SK": 0.0141, "WY": 0.0141, "PE": 0.0139, "NH": 0.0138, "NC": 0.0138, "OR": 0.0137, "VA": 0.0137, "NE": 0.0137, "ON": 0.0135, "QC": 0.0135, "CT": 0.0133, "DE": 0.013, "VT": 0.0129, "ME": 0.0128, "SD": 0.0125, "NJ": 0.0111, "PA": 0.00817, "NY": 0.00798}, "entropy": 3.752}, "host_generic": {"value": "avian", "confidence": {"avian": 1.0}, "entropy": 0.00379}}, "branch_attrs": {"mutations": {}}, "children": [{"name": "NODE_0000168", "node_attrs": {"div": 0.0302, "num_date": {"value": 2008.799, "confidence": [2008.723, 2008.799]}, "country": {"value": "United States", "confidence": {"United States": 1.0}, "entropy": 0.00265}, "region": {"value": "North America", "confidence": {"North America": 1.0}, "entropy": 6.08e-08}, "state": {"value": "CA", "confidence": {"CA": 0.145, "AB": 0.0267, "BC": 0.0209, "": 0.0203, "WI": 0.0201, "MO": 0.0184, "TN": 0.0181, "TX": 0.0179, "ID": 0.0178, "MD": 0.0178, "OK": 0.0173, "SC": 0.017, "AZ": 0.0165, "WA": 0.0165, "MS": 0.0162, "IL": 0.0162, "UT": 0.016, "MA": 0.016, "IA": 0.0156, "CO": 0.0156, "LA": 0.0156, "MN": 0.0156, "AR": 0.0154, "ND": 0.0154, "NM": 0.0153, "MI": 0.0153, "FL": 0.0152, "KS": 0.0152, "KY": 0.0152, "GA": 0.0151, "OH": 0.0151, "IN": 0.015, "WV": 0.015, "AK": 0.015, "NS": 0.0149, "MT": 0.0149, "NV": 0.0149, "AL": 0.0149, "SK": 0.0148, "WY": 0.0148, "PE": 0.0147, "NH": 0.0145, "NC": 0.0145, "VA": 0.0145, "NE": 0.0144, "OR": 0.0144, "QC": 0.0142, "ON": 0.0141, "CT": 0.0141, "VT": 0.0136, "ME": 0.0135, "DE": 0.0135, "SD": 0.013, "NJ": 0.0117, "PA": 0.00863, "NY": 0.00845}, "entropy": 3.829}, "host_generic": {"value": "avian", "confidence": {"avian": 1.0}, "entropy": 0.00336}}, "branch_attrs": {"mutations": {}}, "children": [{"name": "A/gadwall/California/8708/2008_90ed8b7e69", "node_attrs": {"div": 0.0302, "num_date": {"value": 2008.835, "confidence": [2008.835, 2008.835], "inferred": false}, "country": {"value": "United States", "confidence": {"United States": 1.0}, "entropy": -1e-12}, "region": {"value": "North America", "confidence": {"North America": 1.0}, "entropy": -1e-12}, "isolate_hash": {"value": "90ed8b7e69ce8d5914c6711e8a4fe15a"}, "segment_lineage": {"value": "Not assigned"}, "reason_for_submission": {"value": "surveillance"}, "tri_ambig_count": {"value": "Zero"}, "bi_ambig_count": {"value": "Zero"}, "isolate_submitter": {"value": "import"}, "state": {"value": "CA", "confidence": {"CA": 0.119, "AB": 0.0252, "": 0.0205, "WI": 0.0201, "BC": 0.0196, "MO": 0.0189, "TN": 0.0184, "TX": 0.0183, "ID": 0.018, "MD": 0.018, "OK": 0.0178, "SC": 0.0174, "AZ": 0.017, "IL": 0.0168, "MS": 0.0168, "WA": 0.0166, "MA": 0.0165, "UT": 0.0165, "IA": 0.0163, "LA": 0.0163, "MN": 0.0162, "CO": 0.0162, "AR": 0.0161, "ND": 0.016, "NM": 0.0159, "MI": 0.0159, "FL": 0.0159, "KY": 0.0158, "GA": 0.0158, "OH": 0.0157, "KS": 0.0157, "IN": 0.0157, "WV": 0.0157, "NS": 0.0156, "AK": 0.0156, "MT": 0.0156, "NV": 0.0155, "AL": 0.0155, "SK": 0.0155, "WY": 0.0155, "PE": 0.0153, "NH": 0.0152, "NC": 0.0152, "VA": 0.0151, "NE": 0.0151, "OR": 0.0149, "QC": 0.0149, "CT": 0.0147, "ON": 0.0146, "VT": 0.0142, "ME": 0.0141, "DE": 0.014, "SD": 0.0135, "NJ": 0.0122, "PA": 0.00902, "NY": 0.00885}, "entropy": 3.885}, "strain_name": {"value": "A/gadwall/California/8708/2008"}, "host_generic": {"value": "avian", "confidence": {"avian": 1.0}, "entropy": -1e-12}, "N_count": {"value": "Zero"}, "ha_genetic_group": {"value": "UNRECOGNIZABLE"}, "data_source": {"value": "GISAID"}, "isl_subtype": {"value": "H6N1"}, "N_present": {"value": "Absent"}, "primary_identifier": {"value": "EPI_ISL_94192"}, "tn_93_dist_d11": {"value": 0.0428}, "ambig_present": {"value": "Absent"}, "genotype": {"value": "Not assigned"}, "host": {"value": "gadwall"}, "passage": {"value": "X"}}, "branch_attrs": {"mutations": {}}}, {"name": "A/American_wigeon/California/8121/2008_6adf8f833a", "node_attrs": {"div": 0.0302, "num_date": {"value": 2008.799, "confidence": [2008.799, 2008.799], "inferred": false}, "country": {"value": "United States", "confidence": {"United States": 1.0}, "entropy": -1e-12}, "region": {"value": "North America", "confidence": {"North America": 1.0}, "entropy": -1e-12}, "isolate_hash": {"value": "6adf8f833a43edc0c85f55e0d584204a"}, "segment_lineage": {"value": "Not assigned"}, "reason_for_submission": {"value": "surveillance"}, "tri_ambig_count": {"value": "Zero"}, "bi_ambig_count": {"value": "Zero"}, "isolate_submitter": {"value": "import"}, "state": {"value": "CA", "confidence": {"CA": 0.119, "AB": 0.0252, "": 0.0205, "WI": 0.0201, "BC": 0.0196, "MO": 0.0189, "TN": 0.0184, "TX": 0.0183, "ID": 0.018, "MD": 0.018, "OK": 0.0178, "SC": 0.0174, "AZ": 0.017, "IL": 0.0168, "MS": 0.0168, "WA": 0.0166, "MA": 0.0165, "UT": 0.0165, "IA": 0.0163, "LA": 0.0163, "MN": 0.0162, "CO": 0.0162, "AR": 0.0161, "ND": 0.016, "NM": 0.0159, "MI": 0.0159, "FL": 0.0159, "KY": 0.0158, "GA": 0.0158, "OH": 0.0157, "KS": 0.0157, "IN": 0.0157, "WV": 0.0157, "NS": 0.0156, "AK": 0.0156, "MT": 0.0156, "NV": 0.0155, "AL": 0.0155, "SK": 0.0155, "WY": 0.0155, "PE": 0.0153, "NH": 0.0152, "NC": 0.0152, "VA": 0.0151, "NE": 0.0151, "OR": 0.0149, "QC": 0.0149, "CT": 0.0147, "ON": 0.0146, "VT": 0.0142, "ME": 0.0141, "DE": 0.014, "SD": 0.0135, "NJ": 0.0122, "PA": 0.00902, "NY": 0.00885}, "entropy": 3.885}, "strain_name": {"value": "A/American wigeon/California/8121/2008"}, "host_generic": {"value": "avian", "confidence": {"avian":
[truncated: 2,730,732 more chars]
