# Supplementary material for: Next-Generation Sequencing Strategies During the 2024–2025 Avian Influenza A(H5N1) Emergency Response in the U.S
Source: Viruses. 2026 Apr 21;18(4):482. doi: 10.3390/v18040482 (PMC13120661; doi:10.3390/v18040482)
Supplement: Supplementary file 1 [file viruses-18-00482-s001.zip › Nextstrain-Builds-HA-NA-PB2/2025-06-17_D11_NA_tip-frequencies.json]

{
  "A/American_black_duck/Alberta/118/2016_37556328b6": {
    "frequencies": [
      0.0,
      0.0,
      0.0,
      0.0,
      0.0,
      0.0,
      0.0,
      0.0,
      0.0,
      0.0,
      0.0,
      0.0,
      0.0,
      0.0,
      0.0,
      0.0,
      0.0,
      0.0,
      0.0,
      0.0,
      0.0,
      0.0,
      0.0,
      0.0,
      0.0,
      0.0,
      0.0,
      0.0,
      0.0,
      0.0,
      0.0,
      0.0,
      0.0,
      0.0,
      0.0,
      0.0,
      0.0,
      0.0,
      0.0,
      0.0,
      0.0,
      0.0,
      0.0,
      0.0,
      0.0,
      0.0,
      0.0,
      0.0,
      0.0,
      0.0,
      0.0,
      0.0,
      0.0,
      0.0,
      0.0,
      0.0,
      0.0,
      0.0,
      0.0,
      0.0,
      0.0,
      0.0,
      0.0,
      0.0,
      0.0,
      0.0,
      0.0,
      0.0
    ]
  },
  "A/American_black_duck/Maryland/UGAI15-7883/2015_c26bbb31de": {
    "frequencies": [
      0.0,
      0.0,
      0.0,
      0.0,
      0.0,
      0.0,
      0.0,
      0.0,
      0.0,
      0.0,
      0.0,
      0.0,
      0.0,
      0.0,
      0.0,
      0.0,
      0.0,
      0.0,
      0.0,
      0.0,
      0.0,
      0.0,
      0.0,
      0.0,
      0.0,
      0.0,
      0.0,
      0.0,
      0.0,
      0.0,
      0.0,
      0.0,
      0.0,
      0.0,
      0.0,
      0.0,
      0.0,
      0.0,
      0.0,
      0.0,
      0.0,
      0.0,
      0.0,
      0.0,
      0.0,
      0.0,
      0.0,
      0.0,
      0.0,
      0.0,
      0.0,
      0.0,
      0.0,
      0.0,
      0.0,
      0.0,
      0.0,
      0.0,
      0.0,
      0.0,
      0.0,
      0.0,
      0.0,
      0.0,
      0.0,
      0.0,
      0.0,
      0.0
    ]
  },
  "A/American_black_duck/Maryland/UGAI16-5588/2016_eed7407bc1": {
    "frequencies": [
      0.0,
      0.0,
      0.0,
      0.0,
      0.0,
      0.0,
      0.0,
      0.0,
      0.0,
      0.0,
      0.0,
      0.0,
      0.0,
      0.0,
      0.0,
      0.0,
      0.0,
      0.0,
      0.0,
      0.0,
      0.0,
      0.0,
      0.0,
      0.0,
      0.0,
      0.0,
      0.0,
      0.0,
      0.0,
      0.0,
      0.0,
      0.0,
      0.0,
      0.0,
      0.0,
      0.0,
      0.0,
      0.0,
      0.0,
      0.0,
      0.0,
      0.0,
      0.0,
      0.0,
      0.0,
      0.0,
      0.0,
      0.0,
      0.0,
      0.0,
      0.0,
      0.0,
      0.0,
      0.0,
      0.0,
      0.0,
      0.0,
      0.0,
      0.0,
      0.0,
      0.0,
      0.0,
      0.0,
      0.0,
      0.0,
      0.0,
      0.0,
      0.0
    ]
  },
  "A/American_black_duck/Maryland/UGAI16-5589/2016_38e7fe4c6a": {
    "frequencies": [
      0.0,
      0.0,
      0.0,
      0.0,
      0.0,
      0.0,
      0.0,
      0.0,
      0.0,
      0.0,
      0.0,
      0.0,
      0.0,
      0.0,
      0.0,
      0.0,
      0.0,
      0.0,
      0.0,
      0.0,
      0.0,
      0.0,
      0.0,
      0.0,
      0.0,
      0.0,
      0.0,
      0.0,
      0.0,
      0.0,
      0.0,
      0.0,
      0.0,
      0.0,
      0.0,
      0.0,
      0.0,
      0.0,
      0.0,
      0.0,
      0.0,
      0.0,
      0.0,
      0.0,
      0.0,
      0.0,
      0.0,
      0.0,
      0.0,
      0.0,
      0.0,
      0.0,
      0.0,
      0.0,
      0.0,
      0.0,
      0.0,
      0.0,
      0.0,
      0.0,
      0.0,
      0.0,
      0.0,
      0.0,
      0.0,
      0.0,
      0.0,
      0.0
    ]
  },
  "A/American_black_duck/Michigan/23-031864-014-original/2023_cff57bffbd": {
    "frequencies": [
      0.0,
      0.0,
      0.0,
      0.0,
      0.0,
      0.0,
      0.0,
      0.0,
      0.0,
      0.0,
      0.0,
      0.0,
      0.0,
      0.0,
      0.0,
      0.0,
      0.0,
      0.0,
      0.0,
      0.0,
      0.0,
      0.0,
      0.0,
      0.0,
      0.0,
      0.0,
      0.0,
      0.0,
      0.0,
      0.0,
      0.0,
      0.0,
      0.0,
      0.0,
      0.0,
      0.0,
      0.0,
      0.0,
      0.0,
      0.0,
      0.0,
      0.0,
      0.0,
      0.0,
      0.0,
      0.0,
      0.0,
      0.0,
      0.0,
      0.0,
      0.0,
      0.0,
      0.0,
      0.0,
      0.0,
      0.0,
      0.0,
      0.0,
      0.0,
      0.0,
      0.0,
      0.0,
      0.0,
      0.0,
      0.0,
      0.0,
      0.0,
      0.0
    ]
  },
  "A/American_black_duck/Michigan/23-038500-017-original/2023_167cd4fc34": {
    "frequencies": [
      0.0,
      0.0,
      0.0,
      0.0,
      0.0,
      0.0,
      0.0,
      0.0,
      0.0,
      0.0,
      0.0,
      0.0,
      0.0,
      0.0,
      0.0,
      0.0,
      0.0,
      0.0,
      0.0,
      0.0,
      0.0,
      0.0,
      0.0,
      0.0,
      0.0,
      0.0,
      0.0,
      0.0,
      0.0,
      0.0,
      0.0,
      0.0,
      0.0,
      0.0,
      0.0,
      0.0,
      0.0,
      0.0,
      0.0,
      0.0,
      0.0,
      0.0,
      0.0,
      0.0,
      0.0,
      0.0,
      0.0,
      0.0,
      0.0,
      0.0,
      0.0,
      0.0,
      0.0,
      0.0,
      0.0,
      0.0,
      0.0,
      0.0,
      0.0,
      0.0,
      0.0,
      0.0,
      0.0,
      0.0,
      0.0,
      0.0,
      0.0,
      0.0
    ]
  },
  "A/American_black_duck/New_Hampshire/23-031358-001-original/2023_71fa06447f": {
    "frequencies": [
      0.0,
      0.0,
      0.0,
      0.0,
      0.0,
      0.0,
      0.0,
      0.0,
      0.0,
      0.0,
      0.0,
      0.0,
      0.0,
      0.0,
      0.0,
      0.0,
      0.0,
      0.0,
      0.0,
      0.0,
      0.0,
      0.0,
      0.0,
      0.0,
      0.0,
      0.0,
      0.0,
      0.0,
      0.0,
      0.0,
      0.0,
      0.0,
      0.0,
      0.0,
      0.0,
      0.0,
      0.0,
      0.0,
      0.0,
      0.0,
      0.0,
      0.0,
      0.0,
      0.0,
      0.0,
      0.0,
      0.0,
      0.0,
      0.0,
      0.0,
      0.0,
      0.0,
      0.0,
      0.0,
      0.0,
      0.0,
      0.0,
      0.0,
      0.0,
      0.0,
      0.0,
      0.0,
      0.0,
      0.0,
      0.0,
      0.0,
      0.0,
      0.0
    ]
  },
  "A/American_black_duck/Tennessee/141/2024_3ed01379f4": {
    "frequencies": [
      0.000311,
      0.000351,
      0.000393,
      0.000436,
      0.000478,
      0.000515,
      0.000541,
      0.000552,
      0.000546,
      0.000524,
      0.000492,
      0.000455,
      0.000422,
      0.000394,
      0.000376,
      0.000367,
      0.000368,
      0.000381,
      0.000406,
      0.000445,
      0.0005,
      0.00057,
      0.000655,
      0.000751,
      0.000848,
      0.000934,
      0.000999,
      0.001039,
      0.001056,
      0.001057,
      0.001049,
      0.001041,
      0.001042,
      0.001064,
      0.001117,
      0.00121,
      0.001346,
      0.00152,
      0.001723,
      0.001939,
      0.002144,
      0.002318,
      0.002437,
      0.002482,
      0.002445,
      0.002324,
      0.00213,
      0.001882,
      0.001605,
      0.001322,
      0.001053,
      0.000812,
      0.000612,
      0.000452,
      0.000332,
      0.000246,
      0.000188,
      0.000151,
      0.000128,
      0.000116,
      0.000112,
      0.000112,
      0.000116,
      0.000123,
      0.000133,
      0.000146,
      0.000161,
      0.000179
    ]
  },
  "A/American_black_duck/Wisconsin/11OS3191/2011_0e951743be": {
    "frequencies": [
      0.0,
      0.0,
      0.0,
      0.0,
      0.0,
      0.0,
      0.0,
      0.0,
      0.0,
      0.0,
      0.0,
      0.0,
      0.0,
      0.0,
      0.0,
      0.0,
      0.0,
      0.0,
      0.0,
      0.0,
      0.0,
      0.0,
      0.0,
      0.0,
      0.0,
      0.0,
      0.0,
      0.0,
      0.0,
      0.0,
      0.0,
      0.0,
      0.0,
      0.0,
      0.0,
      0.0,
      0.0,
      0.0,
      0.0,
      0.0,
      0.0,
      0.0,
      0.0,
      0.0,
      0.0,
      0.0,
      0.0,
      0.0,
      0.0,
      0.0,
      0.0,
      0.0,
      0.0,
      0.0,
      0.0,
      0.0,
      0.0,
      0.0,
      0.0,
      0.0,
      0.0,
      0.0,
      0.0,
      0.0,
      0.0,
      0.0,
      0.0,
      0.0
    ]
  },
  "A/American_crow/BC/AIVPHL-2662/2024_2cf2ab64cd": {
    "frequencies": [
      0.000487,
      0.000544,
      0.000603,
      0.000663,
      0.000719,
      0.000767,
      0.000798,
      0.000807,
      0.000789,
      0.00075,
      0.000696,
      0.000639,
      0.000585,
      0.000542,
      0.000511,
      0.000494,
      0.000491,
      0.000503,
      0.000531,
      0.000576,
      0.00064,
      0.000723,
      0.000823,
      0.000935,
      0.001045,
      0.001141,
      0.001212,
      0.001256,
      0.00128,
      0.001297,
      0.001325,
      0.001379,
      0.001475,
      0.001624,
      0.001825,
      0.00207,
      0.002338,
      0.002604,
      0.002841,
      0.003025,
      0.00313,
      0.003142,
      0.003052,
      0.002865,
      0.002596,
      0.002269,
      0.001913,
      0.001556,
      0.001224,
      0.000934,
      0.000693,
      0.000503,
      0.000362,
      0.000261,
      0.000192,
      0.000147,
      0.000119,
      0.000103,
      9.4e-05,
      9.1e-05,
      9e-05,
      9.2e-05,
      9.6e-05,
      0.000102,
      0.000109,
      0.000119,
      0.00013,
      0.000143
    ]
  },
  "A/American_green-winged_teal/Missouri/15OS6486/2015_eb21b8a80c": {
    "frequencies": [
      0.0,
      0.0,
      0.0,
      0.0,
      0.0,
      0.0,
      0.0,
      0.0,
      0.0,
      0.0,
      0.0,
      0.0,
      0.0,
      0.0,
      0.0,
      0.0,
      0.0,
      0.0,
      0.0,
      0.0,
      0.0,
      0.0,
      0.0,
      0.0,
      0.0,
      0.0,
      0.0,
      0.0,
      0.0,
      0.0,
      0.0,
      0.0,
      0.0,
      0.0,
      0.0,
      0.0,
      0.0,
      0.0,
      0.0,
      0.0,
      0.0,
      0.0,
      0.0,
      0.0,
      0.0,
      0.0,
      0.0,
      0.0,
      0.0,
      0.0,
      0.0,
      0.0,
      0.0,
      0.0,
      0.0,
      0.0,
      0.0,
      0.0,
      0.0,
      0.0,
      0.0,
      0.0,
      0.0,
      0.0,
      0.0,
      0.0,
      0.0,
      0.0
    ]
  },
  "A/American_green-winged_teal/Ohio/15OS3625/2015_94649f7d90": {
    "frequencies": [
      0.0,
      0.0,
      0.0,
      0.0,
      0.0,
      0.0,
      0.0,
      0.0,
      0.0,
      0.0,
      0.0,
      0.0,
      0.0,
      0.0,
      0.0,
      0.0,
      0.0,
      0.0,
      0.0,
      0.0,
      0.0,
      0.0,
      0.0,
      0.0,
      0.0,
      0.0,
      0.0,
      0.0,
      0.0,
      0.0,
      0.0,
      0.0,
      0.0,
      0.0,
      0.0,
      0.0,
      0.0,
      0.0,
      0.0,
      0.0,
      0.0,
      0.0,
      0.0,
      0.0,
      0.0,
      0.0,
      0.0,
      0.0,
      0.0,
      0.0,
      0.0,
      0.0,
      0.0,
      0.0,
      0.0,
      0.0,
      0.0,
      0.0,
      0.0,
      0.0,
      0.0,
      0.0,
      0.0,
      0.0,
      0.0,
      0.0,
      0.0,
      0.0
    ]
  },
  "A/American_green-winged_teal/Ohio/15OS3630/2015_bfe0ee5adc": {
    "frequencies": [
      0.0,
      0.0,
      0.0,
      0.0,
      0.0,
      0.0,
      0.0,
      0.0,
      0.0,
      0.0,
      0.0,
      0.0,
      0.0,
      0.0,
      0.0,
      0.0,
      0.0,
      0.0,
      0.0,
      0.0,
      0.0,
      0.0,
      0.0,
      0.0,
      0.0,
      0.0,
      0.0,
      0.0,
      0.0,
      0.0,
      0.0,
      0.0,
      0.0,
      0.0,
      0.0,
      0.0,
      0.0,
      0.0,
      0.0,
      0.0,
      0.0,
      0.0,
      0.0,
      0.0,
      0.0,
      0.0,
      0.0,
      0.0,
      0.0,
      0.0,
      0.0,
      0.0,
      0.0,
      0.0,
      0.0,
      0.0,
      0.0,
      0.0,
      0.0,
      0.0,
      0.0,
      0.0,
      0.0,
      0.0,
      0.0,
      0.0,
      0.0,
      0.0
    ]
  },
  "A/American_green-winged_teal/Ohio/15OS5188/2015_77f54965a5": {
    "frequencies": [
      0.0,
      0.0,
      0.0,
      0.0,
      0.0,
      0.0,
      0.0,
      0.0,
      0.0,
      0.0,
      0.0,
      0.0,
      0.0,
      0.0,
      0.0,
      0.0,
      0.0,
      0.0,
      0.0,
      0.0,
      0.0,
      0.0,
      0.0,
      0.0,
      0.0,
      0.0,
      0.0,
      0.0,
      0.0,
      0.0,
      0.0,
      0.0,
      0.0,
      0.0,
      0.0,
      0.0,
      0.0,
      0.0,
      0.0,
      0.0,
      0.0,
      0.0,
      0.0,
      0.0,
      0.0,
      0.0,
      0.0,
      0.0,
      0.0,
      0.0,
      0.0,
      0.0,
      0.0,
      0.0,
      0.0,
      0.0,
      0.0,
      0.0,
      0.0,
      0.0,
      0.0,
      0.0,
      0.0,
      0.0,
      0.0,
      0.0,
      0.0,
      0.0
    ]
  },
  "A/American_green-winged_teal/Ohio/18OS2656/2018_d329139ab6": {
    "frequencies": [
      0.0,
      0.0,
      0.0,
      0.0,
      0.0,
      0.0,
      0.0,
      0.0,
      0.0,
      0.0,
      0.0,
      0.0,
      0.0,
      0.0,
      0.0,
      0.0,
      0.0,
      0.0,
      0.0,
      0.0,
      0.0,
      0.0,
      0.0,
      0.0,
      0.0,
      0.0,
      0.0,
      0.0,
      0.0,
      0.0,
      0.0,
      0.0,
      0.0,
      0.0,
      0.0,
      0.0,
      0.0,
      0.0,
      0.0,
      0.0,
      0.0,
      0.0,
      0.0,
      0.0,
      0.0,
      0.0,
      0.0,
      0.0,
      0.0,
      0.0,
      0.0,
      0.0,
      0.0,
      0.0,
      0.0,
      0.0,
      0.0,
      0.0,
      0.0,
      0.0,
      0.0,
      0.0,
      0.0,
      0.0,
      0.0,
      0.0,
      0.0,
      0.0
    ]
  },
  "A/American_green-winged_teal/USA/IZ24_0776/2024_3b12700326": {
    "frequencies": [
      0.001098,
      0.001201,
      0.001306,
      0.001408,
      0.0015,
      0.001568,
      0.001601,
      0.001588,
      0.001524,
      0.00142,
      0.001294,
      0.001164,
      0.001047,
      0.000951,
      0.00088,
      0.000834,
      0.000813,
      0.000817,
      0.000846,
      0.0009,
      0.000982,
      0.001089,
      0.001219,
      0.001364,
      0.00151,
      0.001649,
      0.001781,
      0.001924,
      0.002111,
      0.002383,
      0.002772,
      0.003292,
      0.003909,
      0.004555,
      0.005134,
      0.005554,
      0.005752,
      0.005712,
      0.005453,
      0.005014,
      0.004452,
      0.003817,
      0.00316,
      0.002525,
      0.001952,
      0.00146,
      0.001061,
      0.00075,
      0.000521,
      0.00036,
      0.00025,
      0.000178,
      0.000132,
      0.000104,
      8.7e-05,
      7.6e-05,
      7e-05,
      6.6e-05,
      6.3e-05,
      6.2e-05,
      6.2e-05,
      6.3e-05,
      6.5e-05,
      6.8e-05,
      7.2e-05,
      7.6e-05,
      8.2e-05,
      8.9e-05
    ]
  },
  "A/American_green-winged_teal/USA/IZ24_0777/2024_72e6764db9": {
    "frequencies": [
      0.001098,
      0.001201,
      0.001306,
      0.001408,
      0.0015,
      0.001568,
      0.001601,
      0.001588,
      0.001524,
      0.00142,
      0.001294,
      0.001164,
      0.001047,
      0.000951,
      0.00088,
      0.000834,
      0.000813,
      0.000817,
      0.000846,
      0.0009,
      0.000982,
      0.001089,
      0.001219,
      0.001364,
      0.00151,
      0.001649,
      0.001781,
      0.001924,
      0.002111,
      0.002383,
      0.002772,
      0.003292,
      0.003909,
      0.004555,
      0.005134,
      0.005554,
      0.005752,
      0.005712,
      0.005453,
      0.005014,
      0.004452,
      0.003817,
      0.00316,
      0.002525,
      0.001952,
      0.00146,
      0.001061,
      0.00075,
      0.000521,
      0.00036,
      0.00025,
      0.000178,
      0.000132,
      0.000104,
      8.7e-05,
      7.6e-05,
      7e-05,
      6.6e-05,
      6.3e-05,
      6.2e-05,
      6.2e-05,
      6.3e-05,
      6.5e-05,
      6.8e-05,
      7.2e-05,
      7.6e-05,
      8.2e-05,
      8.9e-05
    ]
  },
  "A/American_green-winged_teal/Washington/195750/2014_e3039a04fd": {
    "frequencies": [
      0.0,
      0.0,
      0.0,
      0.0,
      0.0,
      0.0,
      0.0,
      0.0,
      0.0,
      0.0,
      0.0,
      0.0,
      0.0,
      0.0,
      0.0,
      0.0,
      0.0,
      0.0,
      0.0,
      0.0,
      0.0,
      0.0,
      0.0,
      0.0,
      0.0,
      0.0,
      0.0,
      0.0,
      0.0,
      0.0,
      0.0,
      0.0,
      0.0,
      0.0,
      0.0,
      0.0,
      0.0,
      0.0,
      0.0,
      0.0,
      0.0,
      0.0,
      0.0,
      0.0,
      0.0,
      0.0,
      0.0,
      0.0,
      0.0,
      0.0,
      0.0,
      0.0,
      0.0,
      0.0,
      0.0,
      0.0,
      0.0,
      0.0,
      0.0,
      0.0,
      0.0,
      0.0,
      0.0,
      0.0,
      0.0,
      0.0,
      0.0,
      0.0
    ]
  },
  "A/American_kestrel/BC/AIVPHL-2866/2024_ee0f7a8b56": {
    "frequencies": [
      0.000544,
      0.000605,
      0.000669,
      0.000734,
      0.000794,
      0.000845,
      0.000877,
      0.000884,
      0.000863,
      0.000818,
      0.000758,
      0.000693,
      0.000634,
      0.000585,
      0.000551,
      0.000531,
      0.000526,
      0.000538,
      0.000566,
      0.000613,
      0.000679,
      0.000765,
      0.000869,
      0.000985,
      0.001098,
      0.001197,
      0.00127,
      0.001317,
      0.001347,
      0.001375,
      0.001422,
      0.001506,
      0.001643,
      0.001839,
      0.00209,
      0.002379,
      0.002675,
      0.00295,
      0.003173,
      0.003321,
      0.003373,
      0.003319,
      0.003159,
      0.002903,
      0.002576,
      0.002205,
      0.001822,
      0.001452,
      0.001121,
      0.00084,
      0.000614,
      0.000441,
      0.000315,
      0.000227,
      0.000169,
      0.000132,
      0.000109,
      9.6e-05,
      8.9e-05,
      8.6e-05,
      8.6e-05,
      8.8e-05,
      9.2e-05,
      9.7e-05,
      0.000104,
      0.000112,
      0.000123,
      0.000135
    ]
  },
  "A/American_wigeon/BC/AIVPHL-2552/2024_7a9f34adc7": {
    "frequencies": [
      0.001098,
      0.001201,
      0.001306,
      0.001408,
      0.0015,
      0.001568,
      0.001601,
      0.001588,
      0.001524,
      0.00142,
      0.001294,
      0.001164,
      0.001047,
      0.000951,
      0.00088,
      0.000834,
      0.000813,
      0.000817,
      0.000846,
      0.0009,
      0.000982,
      0.001089,
      0.001219,
      0.001364,
      0.00151,
      0.001649,
      0.001781,
      0.001924,
      0.002111,
      0.002383,
      0.002772,
      0.003292,
      0.003909,
      0.004555,
      0.005134,
      0.005554,
      0.005752,
      0.005712,
      0.005453,
      0.005014,
      0.004452,
      0.003817,
      0.00316,
      0.002525,
      0.001952,
      0.00146,
      0.001061,
      0.00075,
      0.000521,
      0.00036,
      0.00025,
      0.000178,
      0.000132,
      0.000104,
      8.7e-05,
      7.6e-05,
      7e-05,
      6.6e-05,
      6.3e-05,
      6.2e-05,
      6.2e-05,
      6.3e-05,
      6.5e-05,
      6.8e-05,
      7.2e-05,
      7.6e-05,
      8.2e-05,
      8.9e-05
    ]
  },
  "A/American_wigeon/California/2423/2010_f3ade21c44": {
    "frequencies": [
      0.0,
      0.0,
      0.0,
      0.0,
      0.0,
      0.0,
      0.0,
      0.0,
      0.0,
      0.0,
      0.0,
      0.0,
      0.0,
      0.0,
      0.0,
      0.0,
      0.0,
      0.0,
      0.0,
      0.0,
      0.0,
      0.0,
      0.0,
      0.0,
      0.0,
      0.0,
      0.0,
      0.0,
      0.0,
      0.0,
      0.0,
      0.0,
      0.0,
      0.0,
      0.0,
      0.0,
      0.0,
      0.0,
      0.0,
      0.0,
      0.0,
      0.0,
      0.0,
      0.0,
      0.0,
      0.0,
      0.0,
      0.0,
      0.0,
      0.0,
      0.0,
      0.0,
      0.0,
      0.0,
      0.0,
      0.0,
      0.0,
      0.0,
      0.0,
      0.0,
      0.0,
      0.0,
      0.0,
      0.0,
      0.0,
      0.0,
      0.0,
      0.0
    ]
  },
  "A/American_wigeon/California/2997/2010_ce81a4e9ae": {
    "frequencies": [
      0.0,
      0.0,
      0.0,
      0.0,
      0.0,
      0.0,
      0.0,
      0.0,
      0.0,
      0.0,
      0.0,
      0.0,
      0.0,
      0.0,
      0.0,
      0.0,
      0.0,
      0.0,
      0.0,
      0.0,
      0.0,
      0.0,
      0.0,
      0.0,
      0.0,
      0.0,
      0.0,
      0.0,
      0.0,
      0.0,
      0.0,
      0.0,
      0.0,
      0.0,
      0.0,
      0.0,
      0.0,
      0.0,
      0.0,
      0.0,
      0.0,
      0.0,
      0.0,
      0.0,
      0.0,
      0.0,
      0.0,
      0.0,
      0.0,
      0.0,
      0.0,
      0.0,
      0.0,
      0.0,
      0.0,
      0.0,
      0.0,
      0.0,
      0.0,
      0.0,
      0.0,
      0.0,
      0.0,
      0.0,
      0.0,
      0.0,
      0.0,
      0.0
    ]
  },
  "A/American_wigeon/California/3179/2010_96ff2d7aca": {
    "frequencies": [
      0.0,
      0.0,
      0.0,
      0.0,
      0.0,
      0.0,
      0.0,
      0.0,
      0.0,
      0.0,
      0.0,
      0.0,
      0.0,
      0.0,
      0.0,
      0.0,
      0.0,
      0.0,
      0.0,
      0.0,
      0.0,
      0.0,
      0.0,
      0.0,
      0.0,
      0.0,
      0.0,
      0.0,
      0.0,
      0.0,
      0.0,
      0.0,
      0.0,
      0.0,
      0.0,
      0.0,
      0.0,
      0.0,
      0.0,
      0.0,
      0.0,
      0.0,
      0.0,
      0.0,
      0.0,
      0.0,
      0.0,
      0.0,
      0.0,
      0.0,
      0.0,
      0.0,
      0.0,
      0.0,
      0.0,
      0.0,
      0.0,
      0.0,
      0.0,
      0.0,
      0.0,
      0.0,
      0.0,
      0.0,
      0.0,
      0.0,
      0.0,
      0.0
    ]
  },
  "A/American_wigeon/California/6588/2008_253459a271": {
    "frequencies": [
      0.0,
      0.0,
      0.0,
      0.0,
      0.0,
      0.0,
      0.0,
      0.0,
      0.0,
      0.0,
      0.0,
      0.0,
      0.0,
      0.0,
      0.0,
      0.0,
      0.0,
      0.0,
      0.0,
      0.0,
      0.0,
      0.0,
      0.0,
      0.0,
      0.0,
      0.0,
      0.0,
      0.0,
      0.0,
      0.0,
      0.0,
      0.0,
      0.0,
      0.0,
      0.0,
      0.0,
      0.0,
      0.0,
      0.0,
      0.0,
      0.0,
      0.0,
      0.0,
      0.0,
      0.0,
      0.0,
      0.0,
      0.0,
      0.0,
      0.0,
      0.0,
      0.0,
      0.0,
      0.0,
      0.0,
      0.0,
      0.0,
      0.0,
      0.0,
      0.0,
      0.0,
      0.0,
      0.0,
      0.0,
      0.0,
      0.0,
      0.0,
      0.0
    ]
  },
  "A/American_wigeon/California/6712/2009_48a1f0ade5": {
    "frequencies": [
      0.0,
      0.0,
      0.0,
      0.0,
      0.0,
      0.0,
      0.0,
      0.0,
      0.0,
      0.0,
      0.0,
      0.0,
      0.0,
      0.0,
      0.0,
      0.0,
      0.0,
      0.0,
      0.0,
      0.0,
      0.0,
      0.0,
      0.0,
      0.0,
      0.0,
      0.0,
      0.0,
      0.0,
      0.0,
      0.0,
      0.0,
      0.0,
      0.0,
      0.0,
      0.0,
      0.0,
      0.0,
      0.0,
      0.0,
      0.0,
      0.0,
      0.0,
      0.0,
      0.0,
      0.0,
      0.0,
      0.0,
      0.0,
      0.0,
      0.0,
      0.0,
      0.0,
      0.0,
      0.0,
      0.0,
      0.0,
      0.0,
      0.0,
      0.0,
      0.0,
      0.0,
      0.0,
      0.0,
      0.0,
      0.0,
      0.0,
      0.0,
      0.0
    ]
  },
  "A/American_wigeon/California/8121/2008_6adf8f833a": {
    "frequencies": [
      0.0,
      0.0,
      0.0,
      0.0,
      0.0,
      0.0,
      0.0,
      0.0,
      0.0,
      0.0,
      0.0,
      0.0,
      0.0,
      0.0,
      0.0,
      0.0,
      0.0,
      0.0,
      0.0,
      0.0,
      0.0,
      0.0,
      0.0,
      0.0,
      0.0,
      0.0,
      0.0,
      0.0,
      0.0,
      0.0,
      0.0,
      0.0,
      0.0,
      0.0,
      0.0,
      0.0,
      0.0,
      0.0,
      0.0,
      0.0,
      0.0,
      0.0,
      0.0,
      0.0,
      0.0,
      0.0,
      0.0,
      0.0,
      0.0,
      0.0,
      0.0,
      0.0,
      0.0,
      0.0,
      0.0,
      0.0,
      0.0,
      0.0,
      0.0,
      0.0,
      0.0,
      0.0,
      0.0,
      0.0,
      0.0,
      0.0,
      0.0,
      0.0
    ]
  },
  "A/American_wigeon/California/8363/2008_64b68cc866": {
    "frequencies": [
      0.0,
      0.0,
      0.0,
      0.0,
      0.0,
      0.0,
      0.0,
      0.0,
      0.0,
      0.0,
      0.0,
      0.0,
      0.0,
      0.0,
      0.0,
      0.0,
      0.0,
      0.0,
      0.0,
      0.0,
      0.0,
      0.0,
      0.0,
      0.0,
      0.0,
      0.0,
      0.0,
      0.0,
      0.0,
      0.0,
      0.0,
      0.0,
      0.0,
      0.0,
      0.0,
      0.0,
      0.0,
      0.0,
      0.0,
      0.0,
      0.0,
      0.0,
      0.0,
      0.0,
      0.0,
      0.0,
      0.0,
      0.0,
      0.0,
      0.0,
      0.0,
      0.0,
      0.0,
      0.0,
      0.0,
      0.0,
      0.0,
      0.0,
      0.0,
      0.0,
      0.0,
      0.0,
      0.0,
      0.0,
      0.0,
      0.0,
      0.0,
      0.0
    ]
  },
  "A/American_wigeon/California/8529/2008_44d17d58ac": {
    "frequencies": [
      0.0,
      0.0,
      0.0,
      0.0,
      0.0,
      0.0,
      0.0,
      0.0,
      0.0,
      0.0,
      0.0,
      0.0,
      0.0,
      0.0,
      0.0,
      0.0,
      0.0,
      0.0,
      0.0,
      0.0,
      0.0,
      0.0,
      0.0,
      0.0,
      0.0,
      0.0,
      0.0,
      0.0,
      0.0,
      0.0,
      0.0,
      0.0,
      0.0,
      0.0,
      0.0,
      0.0,
      0.0,
      0.0,
      0.0,
      0.0,
      0.0,
      0.0,
      0.0,
      0.0,
      0.0,
      0.0,
      0.0,
      0.0,
      0.0,
      0.0,
      0.0,
      0.0,
      0.0,
      0.0,
      0.0,
      0.0,
      0.0,
      0.0,
      0.0,
      0.0,
      0.0,
      0.0,
      0.0,
      0.0,
      0.0,
      0.0,
      0.0,
      0.0
    ]
  },
  "A/American_wigeon/California/8547/2008_bfae8b74c8": {
    "frequencies": [
      0.0,
      0.0,
      0.0,
      0.0,
      0.0,
      0.0,
      0.0,
      0.0,
      0.0,
      0.0,
      0.0,
      0.0,
      0.0,
      0.0,
      0.0,
      0.0,
      0.0,
      0.0,
      0.0,
      0.0,
      0.0,
      0.0,
      0.0,
      0.0,
      0.0,
      0.0,
      0.0,
      0.0,
      0.0,
      0.0,
      0.0,
      0.0,
      0.0,
      0.0,
      0.0,
      0.0,
      0.0,
      0.0,
      0.0,
      0.0,
      0.0,
      0.0,
      0.0,
      0.0,
      0.0,
      0.0,
      0.0,
      0.0,
      0.0,
      0.0,
      0.0,
      0.0,
      0.0,
      0.0,
      0.0,
      0.0,
      0.0,
      0.0,
      0.0,
      0.0,
      0.0,
      0.0,
      0.0,
      0.0,
      0.0,
      0.0,
      0.0,
      0.0
    ]
  },
  "A/American_wigeon/California/8658/2008_e24b11392e": {
    "frequencies": [
      0.0,
      0.0,
      0.0,
      0.0,
      0.0,
      0.0,
      0.0,
      0.0,
      0.0,
      0.0,
      0.0,
      0.0,
      0.0,
      0.0,
      0.0,
      0.0,
      0.0,
      0.0,
      0.0,
      0.0,
      0.0,
      0.0,
      0.0,
      0.0,
      0.0,
      0.0,
      0.0,
      0.0,
      0.0,
      0.0,
      0.0,
      0.0,
      0.0,
      0.0,
      0.0,
      0.0,
      0.0,
      0.0,
      0.0,
      0.0,
      0.0,
      0.0,
      0.0,
      0.0,
      0.0,
      0.0,
      0.0,
      0.0,
      0.0,
      0.0,
      0.0,
      0.0,
      0.0,
      0.0,
      0.0,
      0.0,
      0.0,
      0.0,
      0.0,
      0.0,
      0.0,
      0.0,
      0.0,
      0.0,
      0.0,
      0.0,
      0.0,
      0.0
    ]
  },
  "A/American_wigeon/California/8910/2008_0e45f1eda7": {
    "frequencies": [
      0.0,
      0.0,
      0.0,
      0.0,
      0.0,
      0.0,
      0.0,
      0.0,
      0.0,
      0.0,
      0.0,
      0.0,
      0.0,
      0.0,
      0.0,
      0.0,
      0.0,
      0.0,
      0.0,
      0.0,
      0.0,
      0.0,
      0.0,
      0.0,
      0.0,
      0.0,
      0.0,
      0.0,
      0.0,
      0.0,
      0.0,
      0.0,
      0.0,
      0.0,
      0.0,
      0.0,
      0.0,
      0.0,
      0.0,
      0.0,
      0.0,
      0.0,
      0.0,
      0.0,
      0.0,
      0.0,
      0.0,
      0.0,
      0.0,
      0.0,
      0.0,
      0.0,
      0.0,
      0.0,
      0.0,
      0.0,
      0.0,
      0.0,
      0.0,
      0.0,
      0.0,
      0.0,
      0.0,
      0.0,
      0.0,
      0.0,
      0.0,
      0.0
    ]
  },
  "A/American_wigeon/California/9044/2008_52190f7bea": {
    "frequencies": [
      0.0,
      0.0,
      0.0,
      0.0,
      0.0,
      0.0,
      0.0,
      0.0,
      0.0,
      0.0,
      0.0,
      0.0,
      0.0,
      0.0,
      0.0,
      0.0,
      0.0,
      0.0,
      0.0,
      0.0,
      0.0,
      0.0,
      0.0,
      0.0,
      0.0,
      0.0,
      0.0,
      0.0,
      0.0,
      0.0,
      0.0,
      0.0,
      0.0,
      0.0,
      0.0,
      0.0,
      0.0,
      0.0,
      0.0,
      0.0,
      0.0,
      0.0,
      0.0,
      0.0,
      0.0,
      0.0,
      0.0,
      0.0,
      0.0,
      0.0,
      0.0,
      0.0,
      0.0,
      0.0,
      0.0,
      0.0,
      0.0,
      0.0,
      0.0,
      0.0,
      0.0,
      0.0,
      0.0,
      0.0,
      0.0,
      0.0,
      0.0,
      0.0
    ]
  },
  "A/American_wigeon/California/D1717063/2017_0ce969d71e": {
    "frequencies": [
      0.0,
      0.0,
      0.0,
      0.0,
      0.0,
      0.0,
      0.0,
      0.0,
      0.0,
      0.0,
      0.0,
      0.0,
      0.0,
      0.0,
      0.0,
      0.0,
      0.0,
      0.0,
      0.0,
      0.0,
      0.0,
      0.0,
      0.0,
      0.0,
      0.0,
      0.0,
      0.0,
      0.0,
      0.0,
      0.0,
      0.0,
      0.0,
      0.0,
      0.0,
      0.0,
      0.0,
      0.0,
      0.0,
      0.0,
      0.0,
      0.0,
      0.0,
      0.0,
      0.0,
      0.0,
      0.0,
      0.0,
      0.0,
      0.0,
      0.0,
      0.0,
      0.0,
      0.0,
      0.0,
      0.0,
      0.0,
      0.0,
      0.0,
      0.0,
      0.0,
      0.0,
      0.0,
      0.0,
      0.0,
      0.0,
      0.0,
      0.0,
      0.0
    ]
  },
  "A/American_wigeon/California/HKWF041C/2007_e5f9886df7": {
    "frequencies": [
      0.0,
      0.0,
      0.0,
      0.0,
      0.0,
      0.0,
      0.0,
      0.0,
      0.0,
      0.0,
      0.0,
      0.0,
      0.0,
      0.0,
      0.0,
      0.0,
      0.0,
      0.0,
      0.0,
      0.0,
      0.0,
      0.0,
      0.0,
      0.0,
      0.0,
      0.0,
      0.0,
      0.0,
      0.0,
      0.0,
      0.0,
      0.0,
      0.0,
      0.0,
      0.0,
      0.0,
      0.0,
      0.0,
      0.0,
      0.0,
      0.0,
      0.0,
      0.0,
      0.0,
      0.0,
      0.0,
      0.0,
      0.0,
      0.0,
      0.0,
      0.0,
      0.0,
      0.0,
      0.0,
      0.0,
      0.0,
      0.0,
      0.0,
      0.0,
      0.0,
      0.0,
      0.0,
      0.0,
      0.0,
      0.0,
      0.0,
      0.0,
      0.0
    ]
  },
  "A/American_wigeon/California/HKWF1174/2007_cd0a8ab5da": {
    "frequencies": [
      0.0,
      0.0,
      0.0,
      0.0,
      0.0,
      0.0,
      0.0,
      0.0,
      0.0,
      0.0,
      0.0,
      0.0,
      0.0,
      0.0,
      0.0,
      0.0,
      0.0,
      0.0,
      0.0,
      0.0,
      0.0,
      0.0,
      0.0,
      0.0,
      0.0,
      0.0,
      0.0,
      0.0,
      0.0,
      0.0,
      0.0,
      0.0,
      0.0,
      0.0,
      0.0,
      0.0,
      0.0,
      0.0,
      0.0,
      0.0,
      0.0,
      0.0,
      0.0,
      0.0,
      0.0,
      0.0,
      0.0,
      0.0,
      0.0,
      0.0,
      0.0,
      0.0,
      0.0,
      0.0,
      0.0,
      0.0,
      0.0,
      0.0,
      0.0,
      0.0,
      0.0,
      0.0,
      0.0,
      0.0,
      0.0,
      0.0,
      0.0,
      0.0
    ]
  },
  "A/American_wigeon/California/HKWF296C/2007_d555c9ad9b": {
    "frequencies": [
      0.0,
      0.0,
      0.0,
      0.0,
      0.0,
      0.0,
      0.0,
      0.0,
      0.0,
      0.0,
      0.0,
      0.0,
      0.0,
      0.0,
      0.0,
      0.0,
      0.0,
      0.0,
      0.0,
      0.0,
      0.0,
      0.0,
      0.0,
      0.0,
      0.0,
      0.0,
      0.0,
      0.0,
      0.0,
      0.0,
      0.0,
      0.0,
      0.0,
      0.0,
      0.0,
      0.0,
      0.0,
      0.0,
      0.0,
      0.0,
      0.0,
      0.0,
      0.0,
      0.0,
      0.0,
      0.0,
      0.0,
      0.0,
      0.0,
      0.0,
      0.0,
      0.0,
      0.0,
      0.0,
      0.0,
      0.0,
      0.0,
      0.0,
      0.0,
      0.0,
      0.0,
      0.0,
      0.0,
      0.0,
      0.0,
      0.0,
      0.0,
      0.0
    ]
  },
  "A/American_wigeon/California/HKWF353/2007_970f80191c": {
    "frequencies": [
      0.0,
      0.0,
      0.0,
      0.0,
      0.0,
      0.0,
      0.0,
      0.0,
      0.0,
      0.0,
      0.0,
      0.0,
      0.0,
      0.0,
      0.0,
      0.0,
      0.0,
      0.0,
      0.0,
      0.0,
      0.0,
      0.0,
      0.0,
      0.0,
      0.0,
      0.0,
      0.0,
      0.0,
      0.0,
      0.0,
      0.0,
      0.0,
      0.0,
      0.0,
      0.0,
      0.0,
      0.0,
      0.0,
      0.0,
      0.0,
      0.0,
      0.0,
      0.0,
      0.0,
      0.0,
      0.0,
      0.0,
      0.0,
      0.0,
      0.0,
      0.0,
      0.0,
      0.0,
      0.0,
      0.0,
      0.0,
      0.0,
      0.0,
      0.0,
      0.0,
      0.0,
      0.0,
      0.0,
      0.0,
      0.0,
      0.0,
      0.0,
      0.0
    ]
  },
  "A/American_wigeon/California/HKWF42/2007_54b1ac7464": {
    "frequencies": [
      0.0,
      0.0,
      0.0,
      0.0,
      0.0,
      0.0,
      0.0,
      0.0,
      0.0,
      0.0,
      0.0,
      0.0,
      0.0,
      0.0,
      0.0,
      0.0,
      0.0,
      0.0,
      0.0,
      0.0,
      0.0,
      0.0,
      0.0,
      0.0,
      0.0,
      0.0,
      0.0,
      0.0,
      0.0,
      0.0,
      0.0,
      0.0,
      0.0,
      0.0,
      0.0,
      0.0,
      0.0,
      0.0,
      0.0,
      0.0,
      0.0,
      0.0,
      0.0,
      0.0,
      0.0,
      0.0,
      0.0,
      0.0,
      0.0,
      0.0,
      0.0,
      0.0,
      0.0,
      0.0,
      0.0,
      0.0,
      0.0,
      0.0,
      0.0,
      0.0,
      0.0,
      0.0,
      0.0,
      0.0,
      0.0,
      0.0,
      0.0,
      0.0
    ]
  },
  "A/American_wigeon/Ohio/18OS1967/2018_5603644fc5": {
    "frequencies": [
      0.0,
      0.0,
      0.0,
      0.0,
      0.0,
      0.0,
      0.0,
      0.0,
      0.0,
      0.0,
      0.0,
      0.0,
      0.0,
      0.0,
      0.0,
      0.0,
      0.0,
      0.0,
      0.0,
      0.0,
      0.0,
      0.0,
      0.0,
      0.0,
      0.0,
      0.0,
      0.0,
      0.0,
      0.0,
      0.0,
      0.0,
      0.0,
      0.0,
      0.0,
      0.0,
      0.0,
      0.0,
      0.0,
      0.0,
      0.0,
      0.0,
      0.0,
      0.0,
      0.0,
      0.0,
      0.0,
      0.0,
      0.0,
      0.0,
      0.0,
      0.0,
      0.0,
      0.0,
      0.0,
      0.0,
      0.0,
      0.0,
      0.0,
      0.0,
      0.0,
      0.0,
      0.0,
      0.0,
      0.0,
      0.0,
      0.0,
      0.0,
      0.0
    ]
  },
  "A/American_wigeon/Washington/196336/2015_2c2ab59fdf": {
    "frequencies": [
      0.0,
      0.0,
      0.0,
      0.0,
      0.0,
      0.0,
      0.0,
      0.0,
      0.0,
      0.0,
      0.0,
      0.0,
      0.0,
      0.0,
      0.0,
      0.0,
      0.0,
      0.0,
      0.0,
      0.0,
      0.0,
      0.0,
      0.0,
      0.0,
      0.0,
      0.0,
      0.0,
      0.0,
      0.0,
      0.0,
      0.0,
      0.0,
      0.0,
      0.0,
      0.0,
      0.0,
      0.0,
      0.0,
      0.0,
      0.0,
      0.0,
      0.0,
      0.0,
      0.0,
      0.0,
      0.0,
      0.0,
      0.0,
      0.0,
      0.0,
      0.0,
      0.0,
      0.0,
      0.0,
      0.0,
      0.0,
      0.0,
      0.0,
      0.0,
      0.0,
      0.0,
      0.0,
      0.0,
      0.0,
      0.0,
      0.0,
      0.0,
      0.0
    ]
  },
  "A/American_wigeon/Washington/196340/2015_cbd91e73ae": {
    "frequencies": [
      0.0,
      0.0,
      0.0,
      0.0,
      0.0,
      0.0,
      0.0,
      0.0,
      0.0,
      0.0,
      0.0,
      0.0,
      0.0,
      0.0,
      0.0,
      0.0,
      0.0,
      0.0,
      0.0,
      0.0,
      0.0,
      0.0,
      0.0,
      0.0,
      0.0,
      0.0,
      0.0,
      0.0,
      0.0,
      0.0,
      0.0,
      0.0,
      0.0,
      0.0,
      0.0,
      0.0,
      0.0,
      0.0,
      0.0,
      0.0,
      0.0,
      0.0,
      0.0,
      0.0,
      0.0,
      0.0,
      0.0,
      0.0,
      0.0,
      0.0,
      0.0,
      0.0,
      0.0,
      0.0,
      0.0,
      0.0,
      0.0,
      0.0,
      0.0,
      0.0,
      0.0,
      0.0,
      0.0,
      0.0,
      0.0,
      0.0,
      0.0,
      0.0
    ]
  },
  "A/British_Columbia/PHL-2032-recombinant/2025_2518e7fb60": {
    "frequencies": [
      5e-06,
      6e-06,
      7e-06,
      9e-06,
      1e-05,
      1.2e-05,
      1.4e-05,
      1.5e-05,
      1.6e-05,
      1.7e-05,
      1.7e-05,
      1.7e-05,
      1.7e-05,
      1.7e-05,
      1.8e-05,
      1.9e-05,
      2e-05,
      2.3e-05,
      2.6e-05,
      3.1e-05,
      3.8e-05,
      4.7e-05,
      5.9e-05,
      7.3e-05,
      8.9e-05,
      0.000106,
      0.000122,
      0.000138,
      0.000151,
      0.000162,
      0.00017,
      0.000176,
      0.000178,
      0.000176,
      0.00017,
      0.000162,
      0.000152,
      0.000142,
      0.000133,
      0.000125,
      0.000118,
      0.000113,
      0.000109,
      0.000107,
      0.000108,
      0.000111,
      0.00012,
      0.000136,
      0.000163,
      0.000207,
      0.000272,
      0.000366,
      0.000492,
      0.000657,
      0.00086,
      0.001099,
      0.001364,
      0.001645,
      0.001926,
      0.002187,
      0.00241,
      0.002575,
      0.002673,
      0.002696,
      0.002645,
      0.002532,
      0.002373,
      0.002189
    ]
  },
  "A/British_Columbia/PHL-2032/2024_35e1775b91": {
    "frequencies": [
      0.000349,
      0.000392,
      0.000438,
      0.000485,
      0.00053,
      0.00057,
      0.000597,
      0.000608,
      0.0006,
      0.000574,
      0.000537,
      0.000496,
      0.000458,
      0.000428,
      0.000406,
      0.000396,
      0.000396,
      0.000409,
      0.000435,
      0.000475,
      0.000532,
      0.000606,
      0.000695,
      0.000795,
      0.000895,
      0.000983,
      0.001049,
      0.00109,
      0.001107,
      0.00111,
      0.001106,
      0.001107,
      0.001124,
      0.001168,
      0.00125,
      0.001376,
      0.001544,
      0.001746,
      0.001967,
      0.002188,
      0.002384,
      0.002532,
      0.002611,
      0.002607,
      0.002515,
      0.002341,
      0.002102,
      0.001819,
      0.001519,
      0.001227,
      0.000959,
      0.000727,
      0.00054,
      0.000395,
      0.000289,
      0.000215,
      0.000166,
      0.000135,
      0.000118,
      0.000108,
      0.000105,
      0.000106,
      0.000111,
      0.000118,
      0.000127,
      0.000139,
      0.000153,
      0.00017
    ]
  },
  "A/Canada_goose/AB/FAV-0352-3/2024_afa4645d21": {
    "frequencies": [
      0.000564,
      0.000627,
      0.000693,
      0.000759,
      0.000821,
      0.000872,
      0.000905,
      0.000912,
      0.000889,
      0.000842,
      0.000779,
      0.000712,
      0.000651,
      0.0006,
      0.000564,
      0.000544,
      0.000539,
      0.00055,
      0.000578,
      0.000625,
      0.000693,
      0.00078,
      0.000885,
      0.001002,
      0.001117,
      0.001216,
      0.00129,
      0.001339,
      0.001371,
      0.001404,
      0.001458,
      0.001554,
      0.001705,
      0.00192,
      0.002188,
      0.002491,
      0.002796,
      0.003071,
      0.003287,
      0.003421,
      0.003452,
      0.003374,
      0.00319,
      0.002911,
      0.002565,
      0.00218,
      0.001789,
      0.001416,
      0.001087,
      0.00081,
      0.000589,
      0.000422,
      0.000301,
      0.000217,
      0.000162,
      0.000127,
      0.000106,
      9.3e-05,
      8.7e-05,
      8.5e-05,
      8.5e-05,
      8.7e-05,
      9e-05,
      9.5e-05,
      0.000102,
      0.00011,
      0.000121,
      0.000132
    ]
  },
  "A/Canada_goose/BC/AIVPHL-2524/2024_c18e6af5e7": {
    "frequencies": [
      0.001482,
      0.00161,
      0.001738,
      0.00186,
      0.001965,
      0.00204,
      0.002067,
      0.002034,
      0.001938,
      0.001793,
      0.001621,
      0.001448,
      0.001291,
      0.001164,
      0.001069,
      0.001006,
      0.000974,
      0.000971,
      0.000998,
      0.001055,
      0.001142,
      0.00126,
      0.001405,
      0.001573,
      0.001755,
      0.001951,
      0.002177,
      0.002467,
      0.002865,
      0.003413,
      0.004129,
      0.004985,
      0.005882,
      0.006683,
      0.007242,
      0.007462,
      0.007315,
      0.006851,
      0.006154,
      0.005316,
      0.004431,
      0.003568,
      0.002776,
      0.002087,
      0.001522,
      0.001079,
      0.000747,
      0.000509,
      0.000346,
      0.000238,
      0.000169,
      0.000125,
      9.8e-05,
      8.2e-05,
      7.1e-05,
      6.4e-05,
      6e-05,
      5.7e-05,
      5.5e-05,
      5.4e-05,
      5.4e-05,
      5.4e-05,
      5.5e-05,
      5.7e-05,
      6e-05,
      6.3e-05,
      6.8e-05,
      7.2e-05
    ]
  },
  "A/Canada_goose/BC/AIVPHL-2528/2024_9ab0006908": {
    "frequencies": [
      0.001343,
      0.001462,
      0.001582,
      0.001697,
      0.001798,
      0.001871,
      0.0019,
      0.001875,
      0.001791,
      0.001661,
      0.001505,
      0.001348,
      0.001205,
      0.001089,
      0.001003,
      0.000946,
      0.000918,
      0.000918,
      0.000945,
      0.001001,
      0.001087,
      0.001201,
      0.00134,
      0.001499,
      0.001666,
      0.001838,
      0.002024,
      0.002253,
      0.002566,
      0.003007,
      0.003602,
      0.00434,
      0.005146,
      0.00591,
      0.0065,
      0.006813,
      0.006807,
      0.006504,
      0.005964,
      0.00526,
      0.004478,
      0.003682,
      0.002924,
      0.002243,
      0.001667,
      0.001202,
      0.000845,
      0.000581,
      0.000397,
      0.000273,
      0.000191,
      0.00014,
      0.000108,
      8.8e-05,
      7.6e-05,
      6.8e-05,
      6.3e-05,
      6e-05,
      5.8e-05,
      5.7e-05,
      5.6e-05,
      5.7e-05,
      5.8e-05,
      6.1e-05,
      6.4e-05,
      6.8e-05,
      7.2e-05,
      7.8e-05
    ]
  },
  "A/Canada_goose/BC/AIVPHL-2530/2024_3465271ea5": {
    "frequencies": [
      0.001215,
      0.001326,
      0.001438,
      0.001547,
      0.001643,
      0.001714,
      0.001745,
      0.001726,
      0.001653,
      0.001537,
      0.001396,
      0.001253,
      0.001124,
      0.001018,
      0.00094,
      0.000889,
      0.000864,
      0.000866,
      0.000895,
      0.00095,
      0.001034,
      0.001144,
      0.001278,
      0.001429,
      0.001585,
      0.001738,
      0.001893,
      0.002074,
      0.002318,
      0.002667,
      0.003152,
      0.003777,
      0.00449,
      0.0052,
      0.005794,
      0.006174,
      0.006282,
      0.006121,
      0.005728,
      0.005159,
      0.004485,
      0.003765,
      0.003054,
      0.00239,
      0.001811,
      0.00133,
      0.00095,
      0.000662,
      0.000456,
      0.000313,
      0.000218,
      0.000157,
      0.000119,
      9.5e-05,
      8.1e-05,
      7.2e-05,
      6.6e-05,
      6.3e-05,
      6e-05,
      5.9e-05,
      5.9e-05,
      6e-05,
      6.2e-05,
      6.4e-05,
      6.8e-05,
      7.2e-05,
      7.7e-05,
      8.3e-05
    ]
  },
  "A/Canada_goose/BC/AIVPHL-2531/2024_8f458265fb": {
    "frequencies": [
      0.001215,
      0.001326,
      0.001438,
      0.001547,
      0.001643,
      0.001714,
      0.001745,
      0.001726,
      0.001653,
      0.001537,
      0.001396,
      0.001253,
      0.001124,
      0.001018,
      0.00094,
      0.000889,
      0.000864,
      0.000866,
      0.000895,
      0.00095,
      0.001034,
      0.001144,
      0.001278,
      0.001429,
      0.001585,
      0.001738,
      0.001893,
      0.002074,
      0.002318,
      0.002667,
      0.003152,
      0.003777,
      0.00449,
      0.0052,
      0.005794,
      0.006174,
      0.006282,
      0.006121,
      0.005728,
      0.005159,
      0.004485,
      0.003765,
      0.003054,
      0.00239,
      0.001811,
      0.00133,
      0.00095,
      0.000662,
      0.000456,
      0.000313,
      0.000218,
      0.000157,
      0.000119,
      9.5e-05,
      8.1e-05,
      7.2e-05,
      6.6e-05,
      6.3e-05,
      6e-05,
      5.9e-05,
      5.9e-05,
      6e-05,
      6.2e-05,
      6.4e-05,
      6.8e-05,
      7.2e-05,
      7.7e-05,
      8.3e-05
    ]
  },
  "A/Canada_goose/BC/AIVPHL-2563/2024_dddc9dc118": {
    "frequencies": [
      0.000834,
      0.000918,
      0.001005,
      0.001091,
      0.00117,
      0.001232,
      0.001266,
      0.001264,
      0.001221,
      0.001146,
      0.001051,
      0.000952,
      0.000861,
      0.000788,
      0.000734,
      0.0007,
      0.000687,
      0.000695,
      0.000725,
      0.000776,
      0.000852,
      0.000951,
      0.00107,
      0.001201,
      0.001331,
      0.001446,
      0.00154,
      0.001621,
      0.00171,
      0.001837,
      0.002034,
      0.002323,
      0.002706,
      0.003159,
      0.003629,
      0.004057,
      0.00438,
      0.004562,
      0.004586,
      0.004452,
      0.004176,
      0.003786,
      0.003315,
      0.0028,
      0.002286,
      0.001802,
      0.001374,
      0.001015,
      0.000731,
      0.000517,
      0.000362,
      0.000254,
      0.000183,
      0.000137,
      0.000108,
      9.1e-05,
      8.1e-05,
      7.5e-05,
      7.2e-05,
      7.1e-05,
      7.1e-05,
      7.3e-05,
      7.5e-05,
      7.9e-05,
      8.4e-05,
      9e-05,
      9.7e-05,
      0.000106
    ]
  },
  "A/Canada_goose/BC/AIVPHL-2568/2024_0386529e3f": {
    "frequencies": [
      0.000834,
      0.000918,
      0.001005,
      0.001091,
      0.00117,
      0.001232,
      0.001266,
      0.001264,
      0.001221,
      0.001146,
      0.001051,
      0.000952,
      0.000861,
      0.000788,
      0.000734,
      0.0007,
      0.000687,
      0.000695,
      0.000725,
      0.000776,
      0.000852,
      0.000951,
      0.00107,
      0.001201,
      0.001331,
      0.001446,
      0.00154,
      0.001621,
      0.00171,
      0.001837,
      0.002034,
      0.002323,
      0.002706,
      0.003159,
      0.003629,
      0.004057,
      0.00438,
      0.004562,
      0.004586,
      0.004452,
      0.004176,
      0.003786,
      0.003315,
      0.0028,
      0.002286,
      0.001802,
      0.001374,
      0.001015,
      0.000731,
      0.000517,
      0.000362,
      0.000254,
      0.000183,
      0.000137,
      0.000108,
      9.1e-05,
      8.1e-05,
      7.5e-05,
      7.2e-05,
      7.1e-05,
      7.1e-05,
      7.3e-05,
      7.5e-05,
      7.9e-05,
      8.4e-05,
      9e-05,
      9.7e-05,
      0.000106
    ]
  },
  "A/Canada_goose/BC/AIVPHL-2571/2024_7beaabfd2b": {
    "frequencies": [
      0.000805,
      0.000888,
      0.000973,
      0.001056,
      0.001133,
      0.001194,
      0.001229,
      0.001227,
      0.001187,
      0.001115,
      0.001023,
      0.000928,
      0.00084,
      0.000769,
      0.000717,
      0.000685,
      0.000673,
      0.000681,
      0.00071,
      0.000762,
      0.000837,
      0.000934,
      0.001052,
      0.001182,
      0.00131,
      0.001424,
      0.001515,
      0.001591,
      0.001671,
      0.001785,
      0.001964,
      0.002231,
      0.002588,
      0.003016,
      0.003469,
      0.00389,
      0.004219,
      0.004418,
      0.004469,
      0.004367,
      0.004124,
      0.003765,
      0.00332,
      0.002824,
      0.002321,
      0.001842,
      0.001414,
      0.001051,
      0.000761,
      0.00054,
      0.000379,
      0.000266,
      0.000191,
      0.000142,
      0.000112,
      9.3e-05,
      8.3e-05,
      7.6e-05,
      7.3e-05,
      7.2e-05,
      7.2e-05,
      7.4e-05,
      7.6e-05,
      8e-05,
      8.5e-05,
      9.2e-05,
      9.9e-05,
      0.000108
    ]
  },
  "A/Canada_goose/BC/AIVPHL-2656/2024_3c1e9352df": {
    "frequencies": [
      0.001098,
      0.001201,
      0.001306,
      0.001408,
      0.0015,
      0.001568,
      0.001601,
      0.001588,
      0.001524,
      0.00142,
      0.001294,
      0.001164,
      0.001047,
      0.000951,
      0.00088,
      0.000834,
      0.000813,
      0.000817,
      0.000846,
      0.0009,
      0.000982,
      0.001089,
      0.001219,
      0.001364,
      0.00151,
      0.001649,
      0.001781,
      0.001924,
      0.002111,
      0.002383,
      0.002772,
      0.003292,
      0.003909,
      0.004555,
      0.005134,
      0.005554,
      0.005752,
      0.005712,
      0.005453,
      0.005014,
      0.004452,
      0.003817,
      0.00316,
      0.002525,
      0.001952,
      0.00146,
      0.001061,
      0.00075,
      0.000521,
      0.00036,
      0.00025,
      0.000178,
      0.000132,
      0.000104,
      8.7e-05,
      7.6e-05,
      7e-05,
      6.6e-05,
      6.3e-05,
      6.2e-05,
      6.2e-05,
      6.3e-05,
      6.5e-05,
      6.8e-05,
      7.2e-05,
      7.6e-05,
      8.2e-05,
      8.9e-05
    ]
  },
  "A/Canada_goose/BC/AIVPHL-2659/2024_e5fa6c2d14": {
    "frequencies": [
      0.000544,
      0.000605,
      0.000669,
      0.000734,
      0.000794,
      0.000845,
      0.000877,
      0.000884,
      0.000863,
      0.000818,
      0.000758,
      0.000693,
      0.000634,
      0.000585,
      0.000551,
      0.000531,
      0.000526,
      0.000538,
      0.000566,
      0.000613,
      0.000679,
      0.000765,
      0.000869,
      0.000985,
      0.001098,
      0.001197,
      0.00127,
      0.001317,
      0.001347,
      0.001375,
      0.001422,
      0.001506,
      0.001643,
      0.001839,
      0.00209,
      0.002379,
      0.002675,
      0.00295,
      0.003173,
      0.003321,
      0.003373,
      0.003319,
      0.003159,
      0.002903,
      0.002576,
      0.002205,
      0.001822,
      0.001452,
      0.001121,
      0.00084,
      0.000614,
      0.000441,
      0.000315,
      0.000227,
      0.000169,
      0.000132,
      0.000109,
      9.6e-05,
      8.9e-05,
      8.6e-05,
      8.6e-05,
      8.8e-05,
      9.2e-05,
      9.7e-05,
      0.000104,
      0.000112,
      0.000123,
      0.000135
    ]
  },
  "A/Canada_goose/BC/AIVPHL-2807/2024_7838723f7f": {
    "frequencies": [
      0.000203,
      0.000231,
      0.000261,
      0.000293,
      0.000324,
      0.000352,
      0.000373,
      0.000385,
      0.000384,
      0.000372,
      0.000352,
      0.000329,
      0.000307,
      0.00029,
      0.000279,
      0.000275,
      0.000279,
      0.000291,
      0.000313,
      0.000346,
      0.000392,
      0.000451,
      0.000524,
      0.000606,
      0.00069,
      0.000767,
      0.000827,
      0.000867,
      0.000887,
      0.000889,
      0.000878,
      0.000857,
      0.000831,
      0.000806,
      0.000793,
      0.000802,
      0.000842,
      0.000921,
      0.00104,
      0.001196,
      0.001378,
      0.001574,
      0.001764,
      0.001927,
      0.002042,
      0.002094,
      0.002072,
      0.001978,
      0.001821,
      0.001616,
      0.001384,
      0.001144,
      0.000916,
      0.000713,
      0.000542,
      0.000408,
      0.000308,
      0.000237,
      0.00019,
      0.00016,
      0.000145,
      0.000139,
      0.00014,
      0.000147,
      0.000158,
      0.000174,
      0.000193,
      0.000217
    ]
  },
  "A/Canada_goose/BC/AIVPHL-2911/2024_611b37bc0d": {
    "frequencies": [
      0.00016,
      0.000183,
      0.000208,
      0.000234,
      0.00026,
      0.000284,
      0.000303,
      0.000314,
      0.000315,
      0.000306,
      0.000291,
      0.000274,
      0.000257,
      0.000244,
      0.000236,
      0.000233,
      0.000238,
      0.00025,
      0.00027,
      0.0003,
      0.000341,
      0.000395,
      0.000461,
      0.000536,
      0.000613,
      0.000685,
      0.000742,
      0.000782,
      0.000803,
      0.000808,
      0.000799,
      0.000779,
      0.000749,
      0.000716,
      0.000687,
      0.00067,
      0.000678,
      0.000717,
      0.000792,
      0.000906,
      0.001054,
      0.001229,
      0.001417,
      0.001603,
      0.001764,
      0.001881,
      0.00194,
      0.001931,
      0.001854,
      0.001716,
      0.001531,
      0.001317,
      0.001096,
      0.000883,
      0.000692,
      0.000532,
      0.000407,
      0.000312,
      0.000245,
      0.0002,
      0.000174,
      0.000161,
      0.000158,
      0.000163,
      0.000174,
      0.000191,
      0.000213,
      0.000239
    ]
  },
  "A/Canada_goose/BC/AIVPHL-2917/2024_40535da6ee": {
    "frequencies": [
      0.000142,
      0.000163,
      0.000185,
      0.000209,
      0.000233,
      0.000255,
      0.000273,
      0.000283,
      0.000285,
      0.000278,
      0.000265,
      0.000249,
      0.000235,
      0.000223,
      0.000216,
      0.000215,
      0.000219,
      0.000231,
      0.00025,
      0.000279,
      0.000318,
      0.000369,
      0.000431,
      0.000503,
      0.000577,
      0.000646,
      0.000702,
      0.000741,
      0.000763,
      0.000769,
      0.000762,
      0.000743,
      0.000714,
      0.000679,
      0.000645,
      0.00062,
      0.000616,
      0.000639,
      0.000696,
      0.000789,
      0.000918,
      0.001078,
      0.001258,
      0.001445,
      0.001619,
      0.00176,
      0.001852,
      0.001883,
      0.001846,
      0.001744,
      0.001589,
      0.001395,
      0.001184,
      0.000972,
      0.000775,
      0.000604,
      0.000466,
      0.000358,
      0.00028,
      0.000226,
      0.000193,
      0.000175,
      0.000169,
      0.000173,
      0.000183,
      0.0002,
      0.000223,
      0.000251
    ]
  },
  "A/Canada_goose/BC/AIVPHL-2927/2024_1c1621a2b1": {
    "frequencies": [
      0.000585,
      0.000649,
      0.000717,
      0.000785,
      0.000848,
      0.000901,
      0.000933,
      0.00094,
      0.000916,
      0.000866,
      0.000801,
      0.000732,
      0.000668,
      0.000616,
      0.000578,
      0.000557,
      0.000551,
      0.000562,
      0.000591,
      0.000638,
      0.000706,
      0.000795,
      0.000901,
      0.001019,
      0.001135,
      0.001236,
      0.001311,
      0.001361,
      0.001395,
      0.001433,
      0.001496,
      0.001604,
      0.001772,
      0.002005,
      0.002291,
      0.002608,
      0.002921,
      0.003195,
      0.003403,
      0.00352,
      0.003529,
      0.003426,
      0.003217,
      0.002915,
      0.00255,
      0.002153,
      0.001754,
      0.00138,
      0.001052,
      0.00078,
      0.000565,
      0.000403,
      0.000287,
      0.000208,
      0.000155,
      0.000123,
      0.000103,
      9.1e-05,
      8.5e-05,
      8.3e-05,
      8.3e-05,
      8.5e-05,
      8.9e-05,
      9.4e-05,
      0.0001,
      0.000108,
      0.000118,
      0.00013
    ]
  },
  "A/Canada_goose/BC/AIVPHL-2929/2024_1f6cf113d5": {
    "frequencies": [
      0.000421,
      0.000471,
      0.000524,
      0.000577,
      0.000629,
      0.000673,
      0.000702,
      0.000712,
      0.0007,
      0.000667,
      0.000621,
      0.000572,
      0.000526,
      0.000488,
      0.000462,
      0.000448,
      0.000447,
      0.000459,
      0.000486,
      0.00053,
      0.00059,
      0.000669,
      0.000764,
      0.000871,
      0.000976,
      0.001069,
      0.001137,
      0.001179,
      0.001199,
      0.001207,
      0.001216,
      0.001241,
      0.001295,
      0.00139,
      0.001532,
      0.001722,
      0.001946,
      0.002189,
      0.002428,
      0.00264,
      0.002798,
      0.002881,
      0.002876,
      0.002775,
      0.002585,
      0.002324,
      0.002015,
      0.001684,
      0.00136,
      0.001063,
      0.000807,
      0.000596,
      0.000434,
      0.000314,
      0.000229,
      0.000173,
      0.000137,
      0.000115,
      0.000103,
      9.8e-05,
      9.6e-05,
      9.8e-05,
      0.000102,
      0.000109,
      0.000117,
      0.000127,
      0.00014,
      0.000154
    ]
  },
  "A/Canada_goose/BC/AIVPHL-3503/2025_dc37c2a0ad": {
    "frequencies": [
      6e-06,
      7e-06,
      9e-06,
      1e-05,
      1.2e-05,
      1.4e-05,
      1.6e-05,
      1.8e-05,
      1.9e-05,
      2e-05,
      2e-05,
      2e-05,
      2e-05,
      2e-05,
      2.1e-05,
      2.2e-05,
      2.4e-05,
      2.6e-05,
      3e-05,
      3.6e-05,
      4.3e-05,
      5.3e-05,
      6.6e-05,
      8.2e-05,
      0.0001,
      0.000119,
      0.000137,
      0.000153,
      0.000167,
      0.000179,
      0.000187,
      0.000193,
      0.000194,
      0.000192,
      0.000185,
      0.000175,
      0.000164,
      0.000153,
      0.000143,
      0.000133,
      0.000126,
      0.00012,
      0.000116,
      0.000115,
      0.000116,
      0.000122,
      0.000134,
      0.000156,
      0.000192,
      0.000247,
      0.000327,
      0.000439,
      0.000584,
      0.000765,
      0.00098,
      0.001221,
      0.001476,
      0.001733,
      0.001973,
      0.002178,
      0.002333,
      0.002426,
      0.00245,
      0.002408,
      0.002306,
      0.002162,
      0.001993,
      0.001821
    ]
  },
  "A/Canada_goose/Delaware_Bay/601/2016_0779dec82e": {
    "frequencies": [
      0.0,
      0.0,
      0.0,
      0.0,
      0.0,
      0.0,
      0.0,
      0.0,
      0.0,
      0.0,
      0.0,
      0.0,
      0.0,
      0.0,
      0.0,
      0.0,
      0.0,
      0.0,
      0.0,
      0.0,
      0.0,
      0.0,
      0.0,
      0.0,
      0.0,
      0.0,
      0.0,
      0.0,
      0.0,
      0.0,
      0.0,
      0.0,
      0.0,
      0.0,
      0.0,
      0.0,
      0.0,
      0.0,
      0.0,
      0.0,
      0.0,
      0.0,
      0.0,
      0.0,
      0.0,
      0.0,
      0.0,
      0.0,
      0.0,
      0.0,
      0.0,
      0.0,
      0.0,
      0.0,
      0.0,
      0.0,
      0.0,
      0.0,
      0.0,
      0.0,
      0.0,
      0.0,
      0.0,
      0.0,
      0.0,
      0.0,
      0.0,
      0.0
    ]
  },
  "A/Canada_goose/Kansas/W24-962/2024_b4a010381a": {
    "frequencies": [
      0.00039,
      0.000438,
      0.000488,
      0.000539,
      0.000588,
      0.00063,
      0.000659,
      0.000669,
      0.000658,
      0.000628,
      0.000586,
      0.000541,
      0.000498,
      0.000463,
      0.000439,
      0.000427,
      0.000426,
      0.000439,
      0.000465,
      0.000507,
      0.000567,
      0.000643,
      0.000736,
      0.00084,
      0.000943,
      0.001034,
      0.001102,
      0.001143,
      0.001161,
      0.001166,
      0.00117,
      0.001183,
      0.001221,
      0.001293,
      0.001409,
      0.001572,
      0.001774,
      0.002002,
      0.002236,
      0.002454,
      0.002631,
      0.002744,
      0.002775,
      0.002714,
      0.002565,
      0.002338,
      0.002055,
      0.001741,
      0.001426,
      0.001129,
      0.000867,
      0.000647,
      0.000474,
      0.000344,
      0.000251,
      0.000188,
      0.000148,
      0.000123,
      0.000108,
      0.000102,
      0.0001,
      0.000101,
      0.000106,
      0.000112,
      0.000121,
      0.000132,
      0.000145,
      0.00016
    ]
  },
  "A/Canada_goose/ON/FAV-0024-2/2025_d937ab68a2": {
    "frequencies": [
      5.4e-05,
      6.3e-05,
      7.3e-05,
      8.4e-05,
      9.6e-05,
      0.000107,
      0.000117,
      0.000124,
      0.000127,
      0.000126,
      0.000122,
      0.000118,
      0.000113,
      0.000109,
      0.000108,
      0.000109,
      0.000114,
      0.000122,
      0.000135,
      0.000153,
      0.000178,
      0.000211,
      0.000251,
      0.000299,
      0.00035,
      0.000399,
      0.000442,
      0.000475,
      0.000499,
      0.000512,
      0.000516,
      0.00051,
      0.000494,
      0.000469,
      0.000437,
      0.000401,
      0.000368,
      0.000342,
      0.000326,
      0.000325,
      0.000343,
      0.000383,
      0.000449,
      0.000544,
      0.000668,
      0.000817,
      0.000985,
      0.00116,
      0.001327,
      0.001469,
      0.00157,
      0.00162,
      0.00161,
      0.001544,
      0.001429,
      0.00128,
      0.001113,
      0.000942,
      0.000781,
      0.000639,
      0.000522,
      0.000431,
      0.000367,
      0.000327,
      0.00031,
      0.000312,
      0.00033,
      0.000364
    ]
  },
  "A/Canada_goose/ON/FAV-0024-3/2025_1ca8912a83": {
    "frequencies": [
      5.7e-05,
      6.6e-05,
      7.7e-05,
      8.8e-05,
      0.0001,
      0.000111,
      0.000121,
      0.000128,
      0.000131,
      0.000131,
      0.000127,
      0.000122,
      0.000117,
      0.000113,
      0.000112,
      0.000113,
      0.000117,
      0.000126,
      0.000139,
      0.000158,
      0.000183,
      0.000216,
      0.000258,
      0.000306,
      0.000358,
      0.000408,
      0.000451,
      0.000485,
      0.000509,
      0.000522,
      0.000525,
      0.000519,
      0.000502,
      0.000477,
      0.000444,
      0.000408,
      0.000375,
      0.000348,
      0.000334,
      0.000335,
      0.000355,
      0.000399,
      0.00047,
      0.00057,
      0.000699,
      0.000852,
      0.001022,
      0.001197,
      0.00136,
      0.001496,
      0.001589,
      0.001627,
      0.001606,
      0.001529,
      0.001406,
      0.00125,
      0.00108,
      0.000909,
      0.00075,
      0.000611,
      0.000498,
      0.000412,
      0.000352,
      0.000315,
      0.0003,
      0.000304,
      0.000324,
      0.000357
    ]
  },
  "A/Canada_goose/ON/FAV-0029-2/2025_41e6f82a10": {
    "frequencies": [
      6.2e-05,
      7.2e-05,
      8.3e-05,
      9.5e-05,
      0.000108,
      0.00012,
      0.000131,
      0.000138,
      0.000141,
      0.00014,
      0.000136,
      0.00013,
      0.000125,
      0.000121,
      0.000119,
      0.00012,
      0.000125,
      0.000133,
      0.000147,
      0.000166,
      0.000193,
      0.000228,
      0.000271,
      0.000321,
      0.000375,
      0.000426,
      0.000471,
      0.000506,
      0.000529,
      0.000542,
      0.000544,
      0.000537,
      0.000519,
      0.000492,
      0.000458,
      0.000421,
      0.000388,
      0.000363,
      0.000351,
      0.000356,
      0.000383,
      0.000434,
      0.000515,
      0.000625,
      0.000763,
      0.000924,
      0.001098,
      0.001271,
      0.001426,
      0.001547,
      0.001621,
      0.001637,
      0.001594,
      0.001496,
      0.001356,
      0.00119,
      0.001016,
      0.000845,
      0.00069,
      0.000559,
      0.000454,
      0.000376,
      0.000323,
      0.000293,
      0.000283,
      0.00029,
      0.000311,
      0.000345
    ]
  },
  "A/Canada_goose/PE/FAV-0072-1/2025_ecd19a577f": {
    "frequencies": [
      5e-06,
      6e-06,
      8e-06,
      9e-06,
      1.1e-05,
      1.3e-05,
      1.5e-05,
      1.6e-05,
      1.7e-05,
      1.8e-05,
      1.8e-05,
      1.8e-05,
      1.8e-05,
      1.9e-05,
      1.9e-05,
      2e-05,
      2.2e-05,
      2.5e-05,
      2.8e-05,
      3.3e-05,
      4.1e-05,
      5e-05,
      6.2e-05,
      7.7e-05,
      9.4e-05,
      0.000112,
      0.000129,
      0.000145,
      0.000159,
      0.00017,
      0.000179,
      0.000184,
      0.000186,
      0.000184,
      0.000178,
      0.000169,
      0.000158,
      0.000148,
      0.000138,
      0.000129,
      0.000122,
      0.000117,
      0.000113,
      0.000111,
      0.000112,
      0.000116,
      0.000126,
      0.000145,
      0.000177,
      0.000226,
      0.000298,
      0.000401,
      0.000537,
      0.00071,
      0.00092,
      0.001161,
      0.001422,
      0.001692,
      0.001953,
      0.002187,
      0.002376,
      0.002504,
      0.002564,
      0.002552,
      0.002474,
      0.002343,
      0.002177,
      0.001997
    ]
  },
  "A/Canada_goose/PE/FAV-0072-2/2025_3e907d469a": {
    "frequencies": [
      5e-06,
      6e-06,
      8e-06,
      9e-06,
      1.1e-05,
      1.3e-05,
      1.5e-05,
      1.6e-05,
      1.7e-05,
      1.8e-05,
      1.8e-05,
      1.8e-05,
      1.8e-05,
      1.9e-05,
      1.9e-05,
      2e-05,
      2.2e-05,
      2.5e-05,
      2.8e-05,
      3.3e-05,
      4.1e-05,
      5e-05,
      6.2e-05,
      7.7e-05,
      9.4e-05,
      0.000112,
      0.000129,
      0.000145,
      0.000159,
      0.00017,
      0.000179,
      0.000184,
      0.000186,
      0.000184,
      0.000178,
      0.000169,
      0.000158,
      0.000148,
      0.000138,
      0.000129,
      0.000122,
      0.000117,
      0.000113,
      0.000111,
      0.000112,
      0.000116,
      0.000126,
      0.000145,
      0.000177,
      0.000226,
      0.000298,
      0.000401,
      0.000537,
      0.00071,
      0.00092,
      0.001161,
      0.001422,
      0.001692,
      0.001953,
      0.002187,
      0.002376,
      0.002504,
      0.002564,
      0.002552,
      0.002474,
      0.002343,
      0.002177,
      0.001997
    ]
  },
  "A/Iowa/124/2024_7628765d9b": {
    "frequencies": [
      0.000111,
      0.000128,
      0.000146,
      0.000166,
      0.000186,
      0.000205,
      0.00022,
      0.000229,
      0.000232,
      0.000227,
      0.000218,
      0.000206,
      0.000195,
      0.000187,
      0.000182,
      0.000181,
      0.000186,
      0.000197,
      0.000214,
      0.00024,
      0.000275,
      0.000321,
      0.000377,
      0.000442,
      0.00051,
      0.000573,
      0.000626,
      0.000664,
      0.000687,
      0.000695,
      0.000691,
      0.000676,
      0.000649,
      0.000614,
      0.000576,
      0.000542,
      0.000521,
      0.00052,
      0.000546,
      0.000604,
      0.000696,
      0.000821,
      0.000976,
      0.001151,
      0.001333,
      0.001503,
      0.001645,
      0.001742,
      0.00178,
      0.001755,
      0.001667,
      0.001526,
      0.001348,
      0.00115,
      0.000951,
      0.000765,
      0.000604,
      0.000472,
      0.000369,
      0.000294,
      0.000243,
      0.000213,
      0.000198,
      0.000196,
      0.000204,
      0.000221,
      0.000245,
      0.000276
    ]
  },
  "A/Louisiana/12/2024_b158f38317": {
    "frequencies": [
      0.000142,
      0.000163,
      0.000185,
      0.000209,
      0.000233,
      0.000255,
      0.000273,
      0.000283,
      0.000285,
      0.000278,
      0.000265,
      0.000249,
      0.000235,
      0.000223,
      0.000216,
      0.000215,
      0.000219,
      0.000231,
      0.00025,
      0.000279,
      0.000318,
      0.000369,
      0.000431,
      0.000503,
      0.000577,
      0.000646,
      0.000702,
      0.000741,
      0.000763,
      0.000769,
      0.000762,
      0.000743,
      0.000714,
      0.000679,
      0.000645,
      0.00062,
      0.000616,
      0.000639,
      0.000696,
      0.000789,
      0.000918,
      0.001078,
      0.001258,
      0.001445,
      0.001619,
      0.00176,
      0.001852,
      0.001883,
      0.001846,
      0.001744,
      0.001589,
      0.001395,
      0.001184,
      0.000972,
      0.000775,
      0.000604,
      0.000466,
      0.000358,
      0.00028,
      0.000226,
      0.000193,
      0.000175,
      0.000169,
      0.000173,
      0.000183,
      0.0002,
      0.000223,
      0.000251
    ]
  },
  "A/Muscovy_duck/New_York/21211-5/2005_2dc36f9e5c": {
    "frequencies": [
      0.0,
      0.0,
      0.0,
      0.0,
      0.0,
      0.0,
      0.0,
      0.0,
      0.0,
      0.0,
      0.0,
      0.0,
      0.0,
      0.0,
      0.0,
      0.0,
      0.0,
      0.0,
      0.0,
      0.0,
      0.0,
      0.0,
      0.0,
      0.0,
      0.0,
      0.0,
      0.0,
      0.0,
      0.0,
      0.0,
      0.0,
      0.0,
      0.0,
      0.0,
      0.0,
      0.0,
      0.0,
      0.0,
      0.0,
      0.0,
      0.0,
      0.0,
      0.0,
      0.0,
      0.0,
      0.0,
      0.0,
      0.0,
      0.0,
      0.0,
      0.0,
      0.0,
      0.0,
      0.0,
      0.0,
      0.0,
      0.0,
      0.0,
      0.0,
      0.0,
      0.0,
      0.0,
      0.0,
      0.0,
      0.0,
      0.0,
      0.0,
      0.0
    ]
  },
  "A/Nevada/10/2025_0222937656": {
    "frequencies": [
      1.3e-05,
      1.5e-05,
      1.8e-05,
      2.1e-05,
      2.5e-05,
      2.9e-05,
      3.2e-05,
      3.5e-05,
      3.7e-05,
      3.8e-05,
      3.8e-05,
      3.7e-05,
      3.7e-05,
      3.6e-05,
      3.7e-05,
      3.8e-05,
      4.1e-05,
      4.5e-05,
      5.1e-05,
      6e-05,
      7.2e-05,
      8.7e-05,
      0.000107,
      0.00013,
      0.000156,
      0.000183,
      0.000208,
      0.00023,
      0.000248,
      0.000262,
      0.000271,
      0.000275,
      0.000273,
      0.000266,
      0.000253,
      0.000237,
      0.000219,
      0.000202,
      0.000186,
      0.000173,
      0.000162,
      0.000156,
      0.000154,
      0.000159,
      0.000173,
      0.000199,
      0.000241,
      0.000306,
      0.000396,
      0.000515,
      0.000663,
      0.000839,
      0.001033,
      0.001235,
      0.001429,
      0.0016,
      0.001733,
      0.001819,
      0.00185,
      0.001826,
      0.001752,
      0.001639,
      0.001497,
      0.001344,
      0.001194,
      0.001061,
      0.000957,
      0.000888
    ]
  },
  "A/Northern_pintail/Alaska/44203-023/2006_10a30634cf": {
    "frequencies": [
      0.0,
      0.0,
      0.0,
      0.0,
      0.0,
      0.0,
      0.0,
      0.0,
      0.0,
      0.0,
      0.0,
      0.0,
      0.0,
      0.0,
      0.0,
      0.0,
      0.0,
      0.0,
      0.0,
      0.0,
      0.0,
      0.0,
      0.0,
      0.0,
      0.0,
      0.0,
      0.0,
      0.0,
      0.0,
      0.0,
      0.0,
      0.0,
      0.0,
      0.0,
      0.0,
      0.0,
      0.0,
      0.0,
      0.0,
      0.0,
      0.0,
      0.0,
      0.0,
      0.0,
      0.0,
      0.0,
      0.0,
      0.0,
      0.0,
      0.0,
      0.0,
      0.0,
      0.0,
      0.0,
      0.0,
      0.0,
      0.0,
      0.0,
      0.0,
      0.0,
      0.0,
      0.0,
      0.0,
      0.0,
      0.0,
      0.0,
      0.0,
      0.0
    ]
  },
  "A/Northern_pintail/Alaska/576/2014_292894831d": {
    "frequencies": [
      0.0,
      0.0,
      0.0,
      0.0,
      0.0,
      0.0,
      0.0,
      0.0,
      0.0,
      0.0,
      0.0,
      0.0,
      0.0,
      0.0,
      0.0,
      0.0,
      0.0,
      0.0,
      0.0,
      0.0,
      0.0,
      0.0,
      0.0,
      0.0,
      0.0,
      0.0,
      0.0,
      0.0,
      0.0,
      0.0,
      0.0,
      0.0,
      0.0,
      0.0,
      0.0,
      0.0,
      0.0,
      0.0,
      0.0,
      0.0,
      0.0,
      0.0,
      0.0,
      0.0,
      0.0,
      0.0,
      0.0,
      0.0,
      0.0,
      0.0,
      0.0,
      0.0,
      0.0,
      0.0,
      0.0,
      0.0,
      0.0,
      0.0,
      0.0,
      0.0,
      0.0,
      0.0,
      0.0,
      0.0,
      0.0,
      0.0,
      0.0,
      0.0
    ]
  },
  "A/Northern_pintail/Alberta/3/2009_a512f68f2b": {
    "frequencies": [
      0.0,
      0.0,
      0.0,
      0.0,
      0.0,
      0.0,
      0.0,
      0.0,
      0.0,
      0.0,
      0.0,
      0.0,
      0.0,
      0.0,
      0.0,
      0.0,
      0.0,
      0.0,
      0.0,
      0.0,
      0.0,
      0.0,
      0.0,
      0.0,
      0.0,
      0.0,
      0.0,
      0.0,
      0.0,
      0.0,
      0.0,
      0.0,
      0.0,
      0.0,
      0.0,
      0.0,
      0.0,
      0.0,
      0.0,
      0.0,
      0.0,
      0.0,
      0.0,
      0.0,
      0.0,
      0.0,
      0.0,
      0.0,
      0.0,
      0.0,
      0.0,
      0.0,
      0.0,
      0.0,
      0.0,
      0.0,
      0.0,
      0.0,
      0.0,
      0.0,
      0.0,
      0.0,
      0.0,
      0.0,
      0.0,
      0.0,
      0.0,
      0.0
    ]
  },
  "A/Northern_pintail/Alberta/96/2017_ea86837511": {
    "frequencies": [
      0.0,
      0.0,
      0.0,
      0.0,
      0.0,
      0.0,
      0.0,
      0.0,
      0.0,
      0.0,
      0.0,
      0.0,
      0.0,
      0.0,
      0.0,
      0.0,
      0.0,
      0.0,
      0.0,
      0.0,
      0.0,
      0.0,
      0.0,
      0.0,
      0.0,
      0.0,
      0.0,
      0.0,
      0.0,
      0.0,
      0.0,
      0.0,
      0.0,
      0.0,
      0.0,
      0.0,
      0.0,
      0.0,
      0.0,
      0.0,
      0.0,
      0.0,
      0.0,
      0.0,
      0.0,
      0.0,
      0.0,
      0.0,
      0.0,
      0.0,
      0.0,
      0.0,
      0.0,
      0.0,
      0.0,
      0.0,
      0.0,
      0.0,
      0.0,
      0.0,
      0.0,
      0.0,
      0.0,
      0.0,
      0.0,
      0.0,
      0.0,
      0.0
    ]
  },
  "A/Northern_pintail/BC/AIVPHL-2584/2024_24b2a23c91": {
    "frequencies": [
      0.00075,
      0.000829,
      0.00091,
      0.00099,
      0.001064,
      0.001123,
      0.001157,
      0.001158,
      0.001122,
      0.001055,
      0.00097,
      0.000881,
      0.000799,
      0.000733,
      0.000684,
      0.000654,
      0.000644,
      0.000653,
      0.000682,
      0.000733,
      0.000806,
      0.000902,
      0.001017,
      0.001144,
      0.00127,
      0.001379,
      0.001466,
      0.001533,
      0.0016,
      0.001691,
      0.001837,
      0.00206,
      0.002369,
      0.002749,
      0.003166,
      0.00357,
      0.003905,
      0.004134,
      0.004232,
      0.00419,
      0.004011,
      0.003713,
      0.00332,
      0.002864,
      0.002387,
      0.00192,
      0.001493,
      0.001123,
      0.000822,
      0.000588,
      0.000415,
      0.000292,
      0.000209,
      0.000154,
      0.00012,
      9.9e-05,
      8.6e-05,
      7.9e-05,
      7.6e-05,
      7.4e-05,
      7.5e-05,
      7.6e-05,
      7.9e-05,
      8.3e-05,
      8.8e-05,
      9.5e-05,
      0.000103,
      0.000112
    ]
  },
  "A/Northern_pintail/California/6495/2008_2ad03e6a72": {
    "frequencies": [
      0.0,
      0.0,
      0.0,
      0.0,
      0.0,
      0.0,
      0.0,
      0.0,
      0.0,
      0.0,
      0.0,
      0.0,
      0.0,
      0.0,
      0.0,
      0.0,
      0.0,
      0.0,
      0.0,
      0.0,
      0.0,
      0.0,
      0.0,
      0.0,
      0.0,
      0.0,
      0.0,
      0.0,
      0.0,
      0.0,
      0.0,
      0.0,
      0.0,
      0.0,
      0.0,
      0.0,
      0.0,
      0.0,
      0.0,
      0.0,
      0.0,
      0.0,
      0.0,
      0.0,
      0.0,
      0.0,
      0.0,
      0.0,
      0.0,
      0.0,
      0.0,
      0.0,
      0.0,
      0.0,
      0.0,
      0.0,
      0.0,
      0.0,
      0.0,
      0.0,
      0.0,
      0.0,
      0.0,
      0.0,
      0.0,
      0.0,
      0.0,
      0.0
    ]
  },
  "A/Northern_pintail/California/8105/2008_eea496f5be": {
    "frequencies": [
      0.0,
      0.0,
      0.0,
      0.0,
      0.0,
      0.0,
      0.0,
      0.0,
      0.0,
      0.0,
      0.0,
      0.0,
      0.0,
      0.0,
      0.0,
      0.0,
      0.0,
      0.0,
      0.0,
      0.0,
      0.0,
      0.0,
      0.0,
      0.0,
      0.0,
      0.0,
      0.0,
      0.0,
      0.0,
      0.0,
      0.0,
      0.0,
      0.0,
      0.0,
      0.0,
      0.0,
      0.0,
      0.0,
      0.0,
      0.0,
      0.0,
      0.0,
      0.0,
      0.0,
      0.0,
      0.0,
      0.0,
      0.0,
      0.0,
      0.0,
      0.0,
      0.0,
      0.0,
      0.0,
      0.0,
      0.0,
      0.0,
      0.0,
      0.0,
      0.0,
      0.0,
      0.0,
      0.0,
      0.0,
      0.0,
      0.0,
      0.0,
      0.0
    ]
  },
  "A/Northern_pintail/California/8152/2008_f6334c713a": {
    "frequencies": [
      0.0,
      0.0,
      0.0,
      0.0,
      0.0,
      0.0,
      0.0,
      0.0,
      0.0,
      0.0,
      0.0,
      0.0,
      0.0,
      0.0,
      0.0,
      0.0,
      0.0,
      0.0,
      0.0,
      0.0,
      0.0,
      0.0,
      0.0,
      0.0,
      0.0,
      0.0,
      0.0,
      0.0,
      0.0,
      0.0,
      0.0,
      0.0,
      0.0,
      0.0,
      0.0,
      0.0,
      0.0,
      0.0,
      0.0,
      0.0,
      0.0,
      0.0,
      0.0,
      0.0,
      0.0,
      0.0,
      0.0,
      0.0,
      0.0,
      0.0,
      0.0,
      0.0,
      0.0,
      0.0,
      0.0,
      0.0,
      0.0,
      0.0,
      0.0,
      0.0,
      0.0,
      0.0,
      0.0,
      0.0,
      0.0,
      0.0,
      0.0,
      0.0
    ]
  },
  "A/Northern_pintail/California/8470/2008_dd9976f8d9": {
    "frequencies": [
      0.0,
      0.0,
      0.0,
      0.0,
      0.0,
      0.0,
      0.0,
      0.0,
      0.0,
      0.0,
      0.0,
      0.0,
      0.0,
      0.0,
      0.0,
      0.0,
      0.0,
      0.0,
      0.0,
      0.0,
      0.0,
      0.0,
      0.0,
      0.0,
      0.0,
      0.0,
      0.0,
      0.0,
      0.0,
      0.0,
      0.0,
      0.0,
      0.0,
      0.0,
      0.0,
      0.0,
      0.0,
      0.0,
      0.0,
      0.0,
      0.0,
      0.0,
      0.0,
      0.0,
      0.0,
      0.0,
      0.0,
      0.0,
      0.0,
      0.0,
      0.0,
      0.0,
      0.0,
      0.0,
      0.0,
      0.0,
      0.0,
      0.0,
      0.0,
      0.0,
      0.0,
      0.0,
      0.0,
      0.0,
      0.0,
      0.0,
      0.0,
      0.0
    ]
  },
  "A/Northern_pintail/California/8764/2008_cb0606e06c": {
    "frequencies": [
      0.0,
      0.0,
      0.0,
      0.0,
      0.0,
      0.0,
      0.0,
      0.0,
      0.0,
      0.0,
      0.0,
      0.0,
      0.0,
      0.0,
      0.0,
      0.0,
      0.0,
      0.0,
      0.0,
      0.0,
      0.0,
      0.0,
      0.0,
      0.0,
      0.0,
      0.0,
      0.0,
      0.0,
      0.0,
      0.0,
      0.0,
      0.0,
      0.0,
      0.0,
      0.0,
      0.0,
      0.0,
      0.0,
      0.0,
      0.0,
      0.0,
      0.0,
      0.0,
      0.0,
      0.0,
      0.0,
      0.0,
      0.0,
      0.0,
      0.0,
      0.0,
      0.0,
      0.0,
      0.0,
      0.0,
      0.0,
      0.0,
      0.0,
      0.0,
      0.0,
      0.0,
      0.0,
      0.0,
      0.0,
      0.0,
      0.0,
      0.0,
      0.0
    ]
  },
  "A/Northern_pintail/California/HKWF151/2007_5bf2fe1b77": {
    "frequencies": [
      0.0,
      0.0,
      0.0,
      0.0,
      0.0,
      0.0,
      0.0,
      0.0,
      0.0,
      0.0,
      0.0,
      0.0,
      0.0,
      0.0,
      0.0,
      0.0,
      0.0,
      0.0,
      0.0,
      0.0,
      0.0,
      0.0,
      0.0,
      0.0,
      0.0,
      0.0,
      0.0,
      0.0,
      0.0,
      0.0,
      0.0,
      0.0,
      0.0,
      0.0,
      0.0,
      0.0,
      0.0,
      0.0,
      0.0,
      0.0,
      0.0,
      0.0,
      0.0,
      0.0,
      0.0,
      0.0,
      0.0,
      0.0,
      0.0,
      0.0,
      0.0,
      0.0,
      0.0,
      0.0,
      0.0,
      0.0,
      0.0,
      0.0,
      0.0,
      0.0,
      0.0,
      0.0,
      0.0,
      0.0,
      0.0,
      0.0,
      0.0,
      0.0
    ]
  },
  "A/Northern_pintail/California/HKWF440C/2007_840c109b9b": {
    "frequencies": [
      0.0,
      0.0,
      0.0,
      0.0,
      0.0,
      0.0,
      0.0,
      0.0,
      0.0,
      0.0,
      0.0,
      0.0,
      0.0,
      0.0,
      0.0,
      0.0,
      0.0,
      0.0,
      0.0,
      0.0,
      0.0,
      0.0,
      0.0,
      0.0,
      0.0,
      0.0,
      0.0,
      0.0,
      0.0,
      0.0,
      0.0,
      0.0,
      0.0,
      0.0,
      0.0,
      0.0,
      0.0,
      0.0,
      0.0,
      0.0,
      0.0,
      0.0,
      0.0,
      0.0,
      0.0,
      0.0,
      0.0,
      0.0,
      0.0,
      0.0,
      0.0,
      0.0,
      0.0,
      0.0,
      0.0,
      0.0,
      0.0,
      0.0,
      0.0,
      0.0,
      0.0,
      0.0,
      0.0,
      0.0,
      0.0,
      0.0,
      0.0,
      0.0
    ]
  },
  "A/Northern_pintail/Ohio/06-2166/2006_088406b6ec": {
    "frequencies": [
      0.0,
      0.0,
      0.0,
      0.0,
      0.0,
      0.0,
      0.0,
      0.0,
      0.0,
      0.0,
      0.0,
      0.0,
      0.0,
      0.0,
      0.0,
      0.0,
      0.0,
      0.0,
      0.0,
      0.0,
      0.0,
      0.0,
      0.0,
      0.0,
      0.0,
      0.0,
      0.0,
      0.0,
      0.0,
      0.0,
      0.0,
      0.0,
      0.0,
      0.0,
      0.0,
      0.0,
      0.0,
      0.0,
      0.0,
      0.0,
      0.0,
      0.0,
      0.0,
      0.0,
      0.0,
      0.0,
      0.0,
      0.0,
      0.0,
      0.0,
      0.0,
      0.0,
      0.0,
      0.0,
      0.0,
      0.0,
      0.0,
      0.0,
      0.0,
      0.0,
      0.0,
      0.0,
      0.0,
      0.0,
      0.0,
      0.0,
      0.0,
      0.0
    ]
  },
  "A/Northern_pintail/Tennessee/158/2024_16e13a8a75": {
    "frequencies": [
      0.000288,
      0.000325,
      0.000365,
      0.000406,
      0.000446,
      0.000481,
      0.000506,
      0.000518,
      0.000513,
      0.000493,
      0.000463,
      0.00043,
      0.000399,
      0.000373,
      0.000356,
      0.000348,
      0.00035,
      0.000363,
      0.000388,
      0.000426,
      0.000479,
      0.000547,
      0.00063,
      0.000723,
      0.000818,
      0.000902,
      0.000966,
      0.001006,
      0.001024,
      0.001024,
      0.001014,
      0.001002,
      0.000995,
      0.001004,
      0.001041,
      0.001115,
      0.00123,
      0.001386,
      0.001575,
      0.001783,
      0.001991,
      0.002176,
      0.002316,
      0.002391,
      0.002387,
      0.0023,
      0.002139,
      0.001916,
      0.001657,
      0.001383,
      0.001115,
      0.000871,
      0.000662,
      0.000493,
      0.000364,
      0.00027,
      0.000205,
      0.000162,
      0.000137,
      0.000122,
      0.000116,
      0.000116,
      0.00012,
      0.000127,
      0.000137,
      0.000151,
      0.000167,
      0.000186
    ]
  },
  "A/Northern_pintail/Texas/421716/2001_86fe6d6198": {
    "frequencies": [
      0.0,
      0.0,
      0.0,
      0.0,
      0.0,
      0.0,
      0.0,
      0.0,
      0.0,
      0.0,
      0.0,
      0.0,
      0.0,
      0.0,
      0.0,
      0.0,
      0.0,
      0.0,
      0.0,
      0.0,
      0.0,
      0.0,
      0.0,
      0.0,
      0.0,
      0.0,
      0.0,
      0.0,
      0.0,
      0.0,
      0.0,
      0.0,
      0.0,
      0.0,
      0.0,
      0.0,
      0.0,
      0.0,
      0.0,
      0.0,
      0.0,
      0.0,
      0.0,
      0.0,
      0.0,
      0.0,
      0.0,
      0.0,
      0.0,
      0.0,
      0.0,
      0.0,
      0.0,
      0.0,
      0.0,
      0.0,
      0.0,
      0.0,
      0.0,
      0.0,
      0.0,
      0.0,
      0.0,
      0.0,
      0.0,
      0.0,
      0.0,
      0.0
    ]
  },
  "A/Northern_pintail/USA/IZ24_0555/2024_c25497bcb2": {
    "frequencies": [
      0.001583,
      0.001716,
      0.001849,
      0.001975,
      0.002084,
      0.00216,
      0.002185,
      0.002147,
      0.002042,
      0.001885,
      0.001702,
      0.001517,
      0.001351,
      0.001216,
      0.001115,
      0.001048,
      0.001012,
      0.001008,
      0.001034,
      0.001091,
      0.00118,
      0.0013,
      0.00145,
      0.001625,
      0.001819,
      0.002036,
      0.002294,
      0.002633,
      0.003096,
      0.003725,
      0.004528,
      0.005465,
      0.006416,
      0.007229,
      0.007753,
      0.007893,
      0.007639,
      0.007058,
      0.006254,
      0.005326,
      0.004379,
      0.003477,
      0.002669,
      0.00198,
      0.001426,
      0.001,
      0.000687,
      0.000465,
      0.000315,
      0.000218,
      0.000156,
      0.000117,
      9.3e-05,
      7.8e-05,
      6.9e-05,
      6.2e-05,
      5.8e-05,
      5.5e-05,
      5.3e-05,
      5.2e-05,
      5.2e-05,
      5.2e-05,
      5.3e-05,
      5.5e-05,
      5.7e-05,
      6.1e-05,
      6.5e-05,
      6.9e-05
    ]
  },
  "A/Northern_pintail/USA/IZ24_0566/2024_a330677540": {
    "frequencies": [
      0.001583,
      0.001716,
      0.001849,
      0.001975,
      0.002084,
      0.00216,
      0.002185,
      0.002147,
      0.002042,
      0.001885,
      0.001702,
      0.001517,
      0.001351,
      0.001216,
      0.001115,
      0.001048,
      0.001012,
      0.001008,
      0.001034,
      0.001091,
      0.00118,
      0.0013,
      0.00145,
      0.001625,
      0.001819,
      0.002036,
      0.002294,
      0.002633,
      0.003096,
      0.003725,
      0.004528,
      0.005465,
      0.006416,
      0.007229,
      0.007753,
      0.007893,
      0.007639,
      0.007058,
      0.006254,
      0.005326,
      0.004379,
      0.003477,
      0.002669,
      0.00198,
      0.001426,
      0.001,
      0.000687,
      0.000465,
      0.000315,
      0.000218,
      0.000156,
      0.000117,
      9.3e-05,
      7.8e-05,
      6.9e-05,
      6.2e-05,
      5.8e-05,
      5.5e-05,
      5.3e-05,
      5.2e-05,
      5.2e-05,
      5.2e-05,
      5.3e-05,
      5.5e-05,
      5.7e-05,
      6.1e-05,
      6.5e-05,
      6.9e-05
    ]
  },
  "A/Northern_pintail/USA/IZ24_0683/2024_c8523077a6": {
    "frequencies": [
      0.001174,
      0.001283,
      0.001393,
      0.001499,
      0.001594,
      0.001664,
      0.001696,
      0.001679,
      0.001609,
      0.001497,
      0.001361,
      0.001223,
      0.001098,
      0.000995,
      0.000919,
      0.00087,
      0.000847,
      0.00085,
      0.000878,
      0.000933,
      0.001016,
      0.001126,
      0.001258,
      0.001407,
      0.00156,
      0.001707,
      0.001854,
      0.002021,
      0.002245,
      0.002567,
      0.003019,
      0.003607,
      0.004288,
      0.004978,
      0.005569,
      0.005965,
      0.006106,
      0.005987,
      0.00564,
      0.005115,
      0.004478,
      0.003786,
      0.003092,
      0.002436,
      0.001858,
      0.001373,
      0.000986,
      0.00069,
      0.000477,
      0.000328,
      0.000228,
      0.000164,
      0.000123,
      9.8e-05,
      8.3e-05,
      7.3e-05,
      6.7e-05,
      6.4e-05,
      6.1e-05,
      6e-05,
      6e-05,
      6.1e-05,
      6.3e-05,
      6.6e-05,
      6.9e-05,
      7.3e-05,
      7.9e-05,
      8.5e-05
    ]
  },
  "A/Northern_pintail/USA/IZ24_0684/2024_9f802f78f0": {
    "frequencies": [
      0.001174,
      0.001283,
      0.001393,
      0.001499,
      0.001594,
      0.001664,
      0.001696,
      0.001679,
      0.001609,
      0.001497,
      0.001361,
      0.001223,
      0.001098,
      0.000995,
      0.000919,
      0.00087,
      0.000847,
      0.00085,
      0.000878,
      0.000933,
      0.001016,
      0.001126,
      0.001258,
      0.001407,
      0.00156,
      0.001707,
      0.001854,
      0.002021,
      0.002245,
      0.002567,
      0.003019,
      0.003607,
      0.004288,
      0.004978,
      0.005569,
      0.005965,
      0.006106,
      0.005987,
      0.00564,
      0.005115,
      0.004478,
      0.003786,
      0.003092,
      0.002436,
      0.001858,
      0.001373,
      0.000986,
      0.00069,
      0.000477,
      0.000328,
      0.000228,
      0.000164,
      0.000123,
      9.8e-05,
      8.3e-05,
      7.3e-05,
      6.7e-05,
      6.4e-05,
      6.1e-05,
      6e-05,
      6e-05,
      6.1e-05,
      6.3e-05,
      6.6e-05,
      6.9e-05,
      7.3e-05,
      7.9e-05,
      8.5e-05
    ]
  },
  "A/Northern_pintail/USA/IZ24_0689/2024_608326f2a9": {
    "frequencies": [
      0.001174,
      0.001283,
      0.001393,
      0.001499,
      0.001594,
      0.001664,
      0.001696,
      0.001679,
      0.001609,
      0.001497,
      0.001361,
      0.001223,
      0.001098,
      0.000995,
      0.000919,
      0.00087,
      0.000847,
      0.00085,
      0.000878,
      0.000933,
      0.001016,
      0.001126,
      0.001258,
      0.001407,
      0.00156,
      0.001707,
      0.001854,
      0.002021,
      0.002245,
      0.002567,
      0.003019,
      0.003607,
      0.004288,
      0.004978,
      0.005569,
      0.005965,
      0.006106,
      0.005987,
      0.00564,
      0.005115,
      0.004478,
      0.003786,
      0.003092,
      0.002436,
      0.001858,
      0.001373,
      0.000986,
      0.00069,
      0.000477,
      0.000328,
      0.000228,
      0.000164,
      0.000123,
      9.8e-05,
      8.3e-05,
      7.3e-05,
      6.7e-05,
      6.4e-05,
      6.1e-05,
      6e-05,
      6e-05,
      6.1e-05,
      6.3e-05,
      6.6e-05,
      6.9e-05,
      7.3e-05,
      7.9e-05,
      8.5e-05
    ]
  },
  "A/Northern_pintail/USA/IZ24_0760/2024_057fc5632f": {
    "frequencies": [
      0.001098,
      0.001201,
      0.001306,
      0.001408,
      0.0015,
      0.001568,
      0.001601,
      0.001588,
      0.001524,
      0.00142,
      0.001294,
      0.001164,
      0.001047,
      0.000951,
      0.00088,
      0.000834,
      0.000813,
      0.000817,
      0.000846,
      0.0009,
      0.000982,
      0.001089,
      0.001219,
      0.001364,
      0.00151,
      0.001649,
      0.001781,
      0.001924,
      0.002111,
      0.002383,
      0.002772,
      0.003292,
      0.003909,
      0.004555,
      0.005134,
      0.005554,
      0.005752,
      0.005712,
      0.005453,
      0.005014,
      0.004452,
      0.003817,
      0.00316,
      0.002525,
      0.001952,
      0.00146,
      0.001061,
      0.00075,
      0.000521,
      0.00036,
      0.00025,
      0.000178,
      0.000132,
      0.000104,
      8.7e-05,
      7.6e-05,
      7e-05,
      6.6e-05,
      6.3e-05,
      6.2e-05,
      6.2e-05,
      6.3e-05,
      6.5e-05,
      6.8e-05,
      7.2e-05,
      7.6e-05,
      8.2e-05,
      8.9e-05
    ]
  },
  "A/Northern_pintail/USA/IZ24_0763/2024_b8d5aee647": {
    "frequencies": [
      0.001098,
      0.001201,
      0.001306,
      0.001408,
      0.0015,
      0.001568,
      0.001601,
      0.001588,
      0.001524,
      0.00142,
      0.001294,
      0.001164,
      0.001047,
      0.000951,
      0.00088,
      0.000834,
      0.000813,
      0.000817,
      0.000846,
      0.0009,
      0.000982,
      0.001089,
      0.001219,
      0.001364,
      0.00151,
      0.001649,
      0.001781,
      0.001924,
      0.002111,
      0.002383,
      0.002772,
      0.003292,
      0.003909,
      0.004555,
      0.005134,
      0.005554,
      0.005752,
      0.005712,
      0.005453,
      0.005014,
      0.004452,
      0.003817,
      0.00316,
      0.002525,
      0.001952,
      0.00146,
      0.001061,
      0.00075,
      0.000521,
      0.00036,
      0.00025,
      0.000178,
      0.000132,
      0.000104,
      8.7e-05,
      7.6e-05,
      7e-05,
      6.6e-05,
      6.3e-05,
      6.2e-05,
      6.2e-05,
      6.3e-05,
      6.5e-05,
      6.8e-05,
      7.2e-05,
      7.6e-05,
      8.2e-05,
      8.9e-05
    ]
  },
  "A/Northern_pintail/USA/IZ24_0772/2024_98e7cc359c": {
    "frequencies": [
      0.001098,
      0.001201,
      0.001306,
      0.001408,
      0.0015,
      0.001568,
      0.001601,
      0.001588,
      0.001524,
      0.00142,
      0.001294,
      0.001164,
      0.001047,
      0.000951,
      0.00088,
      0.000834,
      0.000813,
      0.000817,
      0.000846,
      0.0009,
      0.000982,
      0.001089,
      0.001219,
      0.001364,
      0.00151,
      0.001649,
      0.001781,
      0.001924,
      0.002111,
      0.002383,
      0.002772,
      0.003292,
      0.003909,
      0.004555,
      0.005134,
      0.005554,
      0.005752,
      0.005712,
      0.005453,
      0.005014,
      0.004452,
      0.003817,
      0.00316,
      0.002525,
      0.001952,
      0.00146,
      0.001061,
      0.00075,
      0.000521,
      0.00036,
      0.00025,
      0.000178,
      0.000132,
      0.000104,
      8.7e-05,
      7.6e-05,
      7e-05,
      6.6e-05,
      6.3e-05,
      6.2e-05,
      6.2e-05,
      6.3e-05,
      6.5e-05,
      6.8e-05,
      7.2e-05,
      7.6e-05,
      8.2e-05,
      8.9e-05
    ]
  },
  "A/Northern_pintail/USA/IZ24_0780/2024_ff4e3d54c7": {
    "frequencies": [
      0.001098,
      0.001201,
      0.001306,
      0.001408,
      0.0015,
      0.001568,
      0.001601,
      0.001588,
      0.001524,
      0.00142,
      0.001294,
      0.001164,
      0.001047,
      0.000951,
      0.00088,
      0.000834,
      0.000813,
      0.000817,
      0.000846,
      0.0009,
      0.000982,
      0.001089,
      0.001219,
      0.001364,
      0.00151,
      0.001649,
      0.001781,
      0.001924,
      0.002111,
      0.002383,
      0.002772,
      0.003292,
      0.003909,
      0.004555,
      0.005134,
      0.005554,
      0.005752,
      0.005712,
      0.005453,
      0.005014,
      0.004452,
      0.003817,
      0.00316,
      0.002525,
      0.001952,
      0.00146,
      0.001061,
      0.00075,
      0.000521,
      0.00036,
      0.00025,
      0.000178,
      0.000132,
      0.000104,
      8.7e-05,
      7.6e-05,
      7e-05,
      6.6e-05,
      6.3e-05,
      6.2e-05,
      6.2e-05,
      6.3e-05,
      6.5e-05,
      6.8e-05,
      7.2e-05,
      7.6e-05,
      8.2e-05,
      8.9e-05
    ]
  },
  "A/Northern_pintail/Wisconsin/12OS3076/2012_3f1a6a5592": {
    "frequencies": [
      0.0,
      0.0,
      0.0,
      0.0,
      0.0,
      0.0,
      0.0,
      0.0,
      0.0,
      0.0,
      0.0,
      0.0,
      0.0,
      0.0,
      0.0,
      0.0,
      0.0,
      0.0,
      0.0,
      0.0,
      0.0,
      0.0,
      0.0,
      0.0,
      0.0,
      0.0,
      0.0,
      0.0,
      0.0,
      0.0,
      0.0,
      0.0,
      0.0,
      0.0,
      0.0,
      0.0,
      0.0,
      0.0,
      0.0,
      0.0,
      0.0,
      0.0,
      0.0,
      0.0,
      0.0,
      0.0,
      0.0,
      0.0,
      0.0,
      0.0,
      0.0,
      0.0,
      0.0,
      0.0,
      0.0,
      0.0,
      0.0,
      0.0,
      0.0,
      0.0,
      0.0,
      0.0,
      0.0,
      0.0,
      0.0,
      0.0,
      0.0,
      0.0
    ]
  },
  "A/Northern_pintail_duck/Ohio/23OS0026/2023_a8269cec8b": {
    "frequencies": [
      0.0,
      0.0,
      0.0,
      0.0,
      0.0,
      0.0,
      0.0,
      0.0,
      0.0,
      0.0,
      0.0,
      0.0,
      0.0,
      0.0,
      0.0,
      0.0,
      0.0,
      0.0,
      0.0,
      0.0,
      0.0,
      0.0,
      0.0,
      0.0,
      0.0,
      0.0,
      0.0,
      0.0,
      0.0,
      0.0,
      0.0,
      0.0,
      0.0,
      0.0,
      0.0,
      0.0,
      0.0,
      0.0,
      0.0,
      0.0,
      0.0,
      0.0,
      0.0,
      0.0,
      0.0,
      0.0,
      0.0,
      0.0,
      0.0,
      0.0,
      0.0,
      0.0,
      0.0,
      0.0,
      0.0,
      0.0,
      0.0,
      0.0,
      0.0,
      0.0,
      0.0,
      0.0,
      0.0,
      0.0,
      0.0,
      0.0,
      0.0,
      0.0
    ]
  },
  "A/Northern_shoveler/California/8528/2008_0c31185473": {
    "frequencies": [
      0.0,
      0.0,
      0.0,
      0.0,
      0.0,
      0.0,
      0.0,
      0.0,
      0.0,
      0.0,
      0.0,
      0.0,
      0.0,
      0.0,
      0.0,
      0.0,
      0.0,
      0.0,
      0.0,
      0.0,
      0.0,
      0.0,
      0.0,
      0.0,
      0.0,
      0.0,
      0.0,
      0.0,
      0.0,
      0.0,
      0.0,
      0.0,
      0.0,
      0.0,
      0.0,
      0.0,
      0.0,
      0.0,
      0.0,
      0.0,
      0.0,
      0.0,
      0.0,
      0.0,
      0.0,
      0.0,
      0.0,
      0.0,
      0.0,
      0.0,
      0.0,
      0.0,
      0.0,
      0.0,
      0.0,
      0.0,
      0.0,
      0.0,
      0.0,
      0.0,
      0.0,
      0.0,
      0.0,
      0.0,
      0.0,
      0.0,
      0.0,
      0.0
    ]
  },
  "A/Northern_shoveler/California/8536/2008_cf10cd1f98": {
    "frequencies": [
      0.0,
      0.0,
      0.0,
      0.0,
      0.0,
      0.0,
      0.0,
      0.0,
      0.0,
      0.0,
      0.0,
      0.0,
      0.0,
      0.0,
      0.0,
      0.0,
      0.0,
      0.0,
      0.0,
      0.0,
      0.0,
      0.0,
      0.0,
      0.0,
      0.0,
      0.0,
      0.0,
      0.0,
      0.0,
      0.0,
      0.0,
      0.0,
      0.0,
      0.0,
      0.0,
      0.0,
      0.0,
      0.0,
      0.0,
      0.0,
      0.0,
      0.0,
      0.0,
      0.0,
      0.0,
      0.0,
      0.0,
      0.0,
      0.0,
      0.0,
      0.0,
      0.0,
      0.0,
      0.0,
      0.0,
      0.0,
      0.0,
      0.0,
      0.0,
      0.0,
      0.0,
      0.0,
      0.0,
      0.0,
      0.0,
      0.0,
      0.0,
      0.0
    ]
  },
  "A/Northern_shoveler/California/8629/2008_69ab2b58d4": {
    "frequencies": [
      0.0,
      0.0,
      0.0,
      0.0,
      0.0,
      0.0,
      0.0,
      0.0,
      0.0,
      0.0,
      0.0,
      0.0,
      0.0,
      0.0,
      0.0,
      0.0,
      0.0,
      0.0,
      0.0,
      0.0,
      0.0,
      0.0,
      0.0,
      0.0,
      0.0,
      0.0,
      0.0,
      0.0,
      0.0,
      0.0,
      0.0,
      0.0,
      0.0,
      0.0,
      0.0,
      0.0,
      0.0,
      0.0,
      0.0,
      0.0,
      0.0,
      0.0,
      0.0,
      0.0,
      0.0,
      0.0,
      0.0,
      0.0,
      0.0,
      0.0,
      0.0,
      0.0,
      0.0,
      0.0,
      0.0,
      0.0,
      0.0,
      0.0,
      0.0,
      0.0,
      0.0,
      0.0,
      0.0,
      0.0,
      0.0,
      0.0,
      0.0,
      0.0
    ]
  },
  "A/Northern_shoveler/California/D1716623/2017_06086c3d02": {
    "frequencies": [
      0.0,
      0.0,
      0.0,
      0.0,
      0.0,
      0.0,
      0.0,
      0.0,
      0.0,
      0.0,
      0.0,
      0.0,
      0.0,
      0.0,
      0.0,
      0.0,
      0.0,
      0.0,
      0.0,
      0.0,
      0.0,
      0.0,
      0.0,
      0.0,
      0.0,
      0.0,
      0.0,
      0.0,
      0.0,
      0.0,
      0.0,
      0.0,
      0.0,
      0.0,
      0.0,
      0.0,
      0.0,
      0.0,
      0.0,
      0.0,
      0.0,
      0.0,
      0.0,
      0.0,
      0.0,
      0.0,
      0.0,
      0.0,
      0.0,
      0.0,
      0.0,
      0.0,
      0.0,
      0.0,
      0.0,
      0.0,
      0.0,
      0.0,
      0.0,
      0.0,
      0.0,
      0.0,
      0.0,
      0.0,
      0.0,
      0.0,
      0.0,
      0.0
    ]
  },
  "A/Northern_shoveler/California/HKWF115/2007_6544a77aa0": {
    "frequencies": [
      0.0,
      0.0,
      0.0,
      0.0,
      0.0,
      0.0,
      0.0,
      0.0,
      0.0,
      0.0,
      0.0,
      0.0,
      0.0,
      0.0,
      0.0,
      0.0,
      0.0,
      0.0,
      0.0,
      0.0,
      0.0,
      0.0,
      0.0,
      0.0,
      0.0,
      0.0,
      0.0,
      0.0,
      0.0,
      0.0,
      0.0,
      0.0,
      0.0,
      0.0,
      0.0,
      0.0,
      0.0,
      0.0,
      0.0,
      0.0,
      0.0,
      0.0,
      0.0,
      0.0,
      0.0,
      0.0,
      0.0,
      0.0,
      0.0,
      0.0,
      0.0,
      0.0,
      0.0,
      0.0,
      0.0,
      0.0,
      0.0,
      0.0,
      0.0,
      0.0,
      0.0,
      0.0,
      0.0,
      0.0,
      0.0,
      0.0,
      0.0,
      0.0
    ]
  },
  "A/Northern_shoveler/California/HKWF216/2007_4bab8a0882": {
    "frequencies": [
      0.0,
      0.0,
      0.0,
      0.0,
      0.0,
      0.0,
      0.0,
      0.0,
      0.0,
      0.0,
      0.0,
      0.0,
      0.0,
      0.0,
      0.0,
      0.0,
      0.0,
      0.0,
      0.0,
      0.0,
      0.0,
      0.0,
      0.0,
      0.0,
      0.0,
      0.0,
      0.0,
      0.0,
      0.0,
      0.0,
      0.0,
      0.0,
      0.0,
      0.0,
      0.0,
      0.0,
      0.0,
      0.0,
      0.0,
      0.0,
      0.0,
      0.0,
      0.0,
      0.0,
      0.0,
      0.0,
      0.0,
      0.0,
      0.0,
      0.0,
      0.0,
      0.0,
      0.0,
      0.0,
      0.0,
      0.0,
      0.0,
      0.0,
      0.0,
      0.0,
      0.0,
      0.0,
      0.0,
      0.0,
      0.0,
      0.0,
      0.0,
      0.0
    ]
  },
  "A/Northern_shoveler/California/HKWF383/2007_973ba3e4ba": {
    "frequencies": [
      0.0,
      0.0,
      0.0,
      0.0,
      0.0,
      0.0,
      0.0,
      0.0,
      0.0,
      0.0,
      0.0,
      0.0,
      0.0,
      0.0,
      0.0,
      0.0,
      0.0,
      0.0,
      0.0,
      0.0,
      0.0,
      0.0,
      0.0,
      0.0,
      0.0,
      0.0,
      0.0,
      0.0,
      0.0,
      0.0,
      0.0,
      0.0,
      0.0,
      0.0,
      0.0,
      0.0,
      0.0,
      0.0,
      0.0,
      0.0,
      0.0,
      0.0,
      0.0,
      0.0,
      0.0,
      0.0,
      0.0,
      0.0,
      0.0,
      0.0,
      0.0,
      0.0,
      0.0,
      0.0,
      0.0,
      0.0,
      0.0,
      0.0,
      0.0,
      0.0,
      0.0,
      0.0,
      0.0,
      0.0,
      0.0,
      0.0,
      0.0,
      0.0
    ]
  },
  "A/Northern_shoveler/Illinois/12OS5138/2012_ac2635a01b": {
    "frequencies": [
      0.0,
      0.0,
      0.0,
      0.0,
      0.0,
      0.0,
      0.0,
      0.0,
      0.0,
      0.0,
      0.0,
      0.0,
      0.0,
      0.0,
      0.0,
      0.0,
      0.0,
      0.0,
      0.0,
      0.0,
      0.0,
      0.0,
      0.0,
      0.0,
      0.0,
      0.0,
      0.0,
      0.0,
      0.0,
      0.0,
      0.0,
      0.0,
      0.0,
      0.0,
      0.0,
      0.0,
      0.0,
      0.0,
      0.0,
      0.0,
      0.0,
      0.0,
      0.0,
      0.0,
      0.0,
      0.0,
      0.0,
      0.0,
      0.0,
      0.0,
      0.0,
      0.0,
      0.0,
      0.0,
      0.0,
      0.0,
      0.0,
      0.0,
      0.0,
      0.0,
      0.0,
      0.0,
      0.0,
      0.0,
      0.0,
      0.0,
      0.0,
      0.0
    ]
  },
  "A/Northern_shoveler/Illinois/16OS1664/2016_053d8e7332": {
    "frequencies": [
      0.0,
      0.0,
      0.0,
      0.0,
      0.0,
      0.0,
      0.0,
      0.0,
      0.0,
      0.0,
      0.0,
      0.0,
      0.0,
      0.0,
      0.0,
      0.0,
      0.0,
      0.0,
      0.0,
      0.0,
      0.0,
      0.0,
      0.0,
      0.0,
      0.0,
      0.0,
      0.0,
      0.0,
      0.0,
      0.0,
      0.0,
      0.0,
      0.0,
      0.0,
      0.0,
      0.0,
      0.0,
      0.0,
      0.0,
      0.0,
      0.0,
      0.0,
      0.0,
      0.0,
      0.0,
      0.0,
      0.0,
      0.0,
      0.0,
      0.0,
      0.0,
      0.0,
      0.0,
      0.0,
      0.0,
      0.0,
      0.0,
      0.0,
      0.0,
      0.0,
      0.0,
      0.0,
      0.0,
      0.0,
      0.0,
      0.0,
      0.0,
      0.0
    ]
  },
  "A/Northern_shoveler/Illinois/23-033983-051-original/2023_dcc9d47509": {
    "frequencies": [
      0.0,
      0.0,
      0.0,
      0.0,
      0.0,
      0.0,
      0.0,
      0.0,
      0.0,
      0.0,
      0.0,
      0.0,
      0.0,
      0.0,
      0.0,
      0.0,
      0.0,
      0.0,
      0.0,
      0.0,
      0.0,
      0.0,
      0.0,
      0.0,
      0.0,
      0.0,
      0.0,
      0.0,
      0.0,
      0.0,
      0.0,
      0.0,
      0.0,
      0.0,
      0.0,
      0.0,
      0.0,
      0.0,
      0.0,
      0.0,
      0.0,
      0.0,
      0.0,
      0.0,
      0.0,
      0.0,
      0.0,
      0.0,
      0.0,
      0.0,
      0.0,
      0.0,
      0.0,
      0.0,
      0.0,
      0.0,
      0.0,
      0.0,
      0.0,
      0.0,
      0.0,
      0.0,
      0.0,
      0.0,
      0.0,
      0.0,
      0.0,
      0.0
    ]
  },
  "A/Northern_shoveler/Montana/24-022591-001-original/2024_c040b05286": {
    "frequencies": [
      0.011297,
      0.011564,
      0.011764,
      0.011863,
      0.011812,
      0.011554,
      0.011035,
      0.010236,
      0.00919,
      0.008015,
      0.006838,
      0.005774,
      0.004887,
      0.004212,
      0.003749,
      0.003497,
      0.003475,
      0.003724,
      0.004324,
      0.005404,
      0.007147,
      0.009729,
      0.013295,
      0.017818,
      0.022853,
      0.027651,
      0.031279,
      0.033006,
      0.032544,
      0.0301,
      0.02617,
      0.021364,
      0.016394,
      0.011814,
      0.008019,
      0.00515,
      0.003181,
      0.001914,
      0.001142,
      0.000688,
      0.00043,
      0.000283,
      0.000197,
      0.000145,
      0.000112,
      8.9e-05,
      7.3e-05,
      6e-05,
      5.1e-05,
      4.3e-05,
      3.6e-05,
      3.1e-05,
      2.7e-05,
      2.3e-05,
      2e-05,
      1.8e-05,
      1.6e-05,
      1.5e-05,
      1.3e-05,
      1.2e-05,
      1.2e-05,
      1.1e-05,
      1.1e-05,
      1e-05,
      1e-05,
      1e-05,
      1e-05,
      1e-05
    ]
  },
  "A/Northern_shoveler/Montana/24-022591-031-original/2024_e8a09e2b24": {
    "frequencies": [
      0.011297,
      0.011564,
      0.011764,
      0.011863,
      0.011812,
      0.011554,
      0.011035,
      0.010236,
      0.00919,
      0.008015,
      0.006838,
      0.005774,
      0.004887,
      0.004212,
      0.003749,
      0.003497,
      0.003475,
      0.003724,
      0.004324,
      0.005404,
      0.007147,
      0.009729,
      0.013295,
      0.017818,
      0.022853,
      0.027651,
      0.031279,
      0.033006,
      0.032544,
      0.0301,
      0.02617,
      0.021364,
      0.016394,
      0.011814,
      0.008019,
      0.00515,
      0.003181,
      0.001914,
      0.001142,
      0.000688,
      0.00043,
      0.000283,
      0.000197,
      0.000145,
      0.000112,
      8.9e-05,
      7.3e-05,
      6e-05,
      5.1e-05,
      4.3e-05,
      3.6e-05,
      3.1e-05,
      2.7e-05,
      2.3e-05,
      2e-05,
      1.8e-05,
      1.6e-05,
      1.5e-05,
      1.3e-05,
      1.2e-05,
      1.2e-05,
      1.1e-05,
      1.1e-05,
      1e-05,
      1e-05,
      1e-05,
      1e-05,
      1e-05
    ]
  },
  "A/Washington/239/2024_345f0f1789": {
    "frequencies": [
      0.001061,
      0.001162,
      0.001265,
      0.001365,
      0.001454,
      0.001522,
      0.001556,
      0.001544,
      0.001483,
      0.001383,
      0.001261,
      0.001136,
      0.001022,
      0.000929,
      0.00086,
      0.000816,
      0.000797,
      0.000801,
      0.00083,
      0.000884,
      0.000965,
      0.001071,
      0.001199,
      0.001342,
      0.001486,
      0.001621,
      0.001746,
      0.001879,
      0.00205,
      0.002299,
      0.00266,
      0.003147,
      0.003732,
      0.004355,
      0.004925,
      0.005354,
      0.005575,
      0.005571,
      0.005354,
      0.004957,
      0.004432,
      0.003826,
      0.00319,
      0.002566,
      0.001997,
      0.001504,
      0.001099,
      0.000781,
      0.000545,
      0.000377,
      0.000262,
      0.000186,
      0.000138,
      0.000107,
      8.9e-05,
      7.8e-05,
      7.1e-05,
      6.7e-05,
      6.4e-05,
      6.3e-05,
      6.4e-05,
      6.5e-05,
      6.6e-05,
      6.9e-05,
      7.3e-05,
      7.8e-05,
      8.4e-05,
      9.1e-05
    ]
  },
  "A/Washington/240/2024_49d1e68318": {
    "frequencies": [
      0.001061,
      0.001162,
      0.001265,
      0.001365,
      0.001454,
      0.001522,
      0.001556,
      0.001544,
      0.001483,
      0.001383,
      0.001261,
      0.001136,
      0.001022,
      0.000929,
      0.00086,
      0.000816,
      0.000797,
      0.000801,
      0.00083,
      0.000884,
      0.000965,
      0.001071,
      0.001199,
      0.001342,
      0.001486,
      0.001621,
      0.001746,
      0.001879,
      0.00205,
      0.002299,
      0.00266,
      0.003147,
      0.003732,
      0.004355,
      0.004925,
      0.005354,
      0.005575,
      0.005571,
      0.005354,
      0.004957,
      0.004432,
      0.003826,
      0.00319,
      0.002566,
      0.001997,
      0.001504,
      0.001099,
      0.000781,
      0.000545,
      0.000377,
      0.000262,
      0.000186,
      0.000138,
      0.000107,
      8.9e-05,
      7.8e-05,
      7.1e-05,
      6.7e-05,
      6.4e-05,
      6.3e-05,
      6.4e-05,
      6.5e-05,
      6.6e-05,
      6.9e-05,
      7.3e-05,
      7.8e-05,
      8.4e-05,
      9.1e-05
    ]
  },
  "A/Washington/249/2024_cce60d7454": {
    "frequencies": [
      0.001025,
      0.001124,
      0.001224,
      0.001322,
      0.00141,
      0.001477,
      0.001511,
      0.001501,
      0.001443,
      0.001347,
      0.001229,
      0.001108,
      0.000998,
      0.000908,
      0.000841,
      0.000799,
      0.00078,
      0.000785,
      0.000814,
      0.000868,
      0.000948,
      0.001053,
      0.00118,
      0.001321,
      0.001463,
      0.001594,
      0.001714,
      0.001837,
      0.001993,
      0.00222,
      0.002553,
      0.003009,
      0.003563,
      0.004163,
      0.004722,
      0.005156,
      0.005399,
      0.005429,
      0.005252,
      0.004896,
      0.004407,
      0.003832,
      0.003218,
      0.002606,
      0.002042,
      0.001547,
      0.001137,
      0.000812,
      0.000569,
      0.000395,
      0.000274,
      0.000194,
      0.000143,
      0.000111,
      9.1e-05,
      7.9e-05,
      7.2e-05,
      6.8e-05,
      6.5e-05,
      6.4e-05,
      6.5e-05,
      6.6e-05,
      6.8e-05,
      7.1e-05,
      7.5e-05,
      8e-05,
      8.6e-05,
      9.3e-05
    ]
  },
  "A/Washington/251/2024_3f2b109614": {
    "frequencies": [
      0.000863,
      0.00095,
      0.001039,
      0.001127,
      0.001207,
      0.00127,
      0.001304,
      0.001301,
      0.001256,
      0.001177,
      0.001079,
      0.000976,
      0.000883,
      0.000807,
      0.000751,
      0.000716,
      0.000702,
      0.00071,
      0.000739,
      0.000791,
      0.000868,
      0.000967,
      0.001088,
      0.001221,
      0.001352,
      0.00147,
      0.001567,
      0.001653,
      0.001751,
      0.001892,
      0.002108,
      0.002422,
      0.002832,
      0.003308,
      0.003796,
      0.004229,
      0.004545,
      0.004707,
      0.004702,
      0.004534,
      0.004224,
      0.003803,
      0.003307,
      0.002774,
      0.002248,
      0.001761,
      0.001334,
      0.00098,
      0.000703,
      0.000495,
      0.000346,
      0.000243,
      0.000175,
      0.000132,
      0.000105,
      8.9e-05,
      7.9e-05,
      7.4e-05,
      7.1e-05,
      7e-05,
      7e-05,
      7.1e-05,
      7.4e-05,
      7.7e-05,
      8.2e-05,
      8.8e-05,
      9.5e-05,
      0.000103
    ]
  },
  "A/Washington/252/2024_8906f9050b": {
    "frequencies": [
      0.000863,
      0.00095,
      0.001039,
      0.001127,
      0.001207,
      0.00127,
      0.001304,
      0.001301,
      0.001256,
      0.001177,
      0.001079,
      0.000976,
      0.000883,
      0.000807,
      0.000751,
      0.000716,
      0.000702,
      0.00071,
      0.000739,
      0.000791,
      0.000868,
      0.000967,
      0.001088,
      0.001221,
      0.001352,
      0.00147,
      0.001567,
      0.001653,
      0.001751,
      0.001892,
      0.002108,
      0.002422,
      0.002832,
      0.003308,
      0.003796,
      0.004229,
      0.004545,
      0.004707,
      0.004702,
      0.004534,
      0.004224,
      0.003803,
      0.003307,
      0.002774,
      0.002248,
      0.001761,
      0.001334,
      0.00098,
      0.000703,
      0.000495,
      0.000346,
      0.000243,
      0.000175,
      0.000132,
      0.000105,
      8.9e-05,
      7.9e-05,
      7.4e-05,
      7.1e-05,
      7e-05,
      7e-05,
      7.1e-05,
      7.4e-05,
      7.7e-05,
      8.2e-05,
      8.8e-05,
      9.5e-05,
      0.000103
    ]
  },
  "A/Washington/253/2024_f82712e678": {
    "frequencies": [
      0.000863,
      0.00095,
      0.001039,
      0.001127,
      0.001207,
      0.00127,
      0.001304,
      0.001301,
      0.001256,
      0.001177,
      0.001079,
      0.000976,
      0.000883,
      0.000807,
      0.000751,
      0.000716,
      0.000702,
      0.00071,
      0.000739,
      0.000791,
      0.000868,
      0.000967,
      0.001088,
      0.001221,
      0.001352,
      0.00147,
      0.001567,
      0.001653,
      0.001751,
      0.001892,
      0.002108,
      0.002422,
      0.002832,
      0.003308,
      0.003796,
      0.004229,
      0.004545,
      0.004707,
      0.004702,
      0.004534,
      0.004224,
      0.003803,
      0.003307,
      0.002774,
      0.002248,
      0.001761,
      0.001334,
      0.00098,
      0.000703,
      0.000495,
      0.000346,
      0.000243,
      0.000175,
      0.000132,
      0.000105,
      8.9e-05,
      7.9e-05,
      7.4e-05,
      7.1e-05,
      7e-05,
      7e-05,
      7.1e-05,
      7.4e-05,
      7.7e-05,
      8.2e-05,
      8.8e-05,
      9.5e-05,
      0.000103
    ]
  },
  "A/Washington/254/2024_9715df7ff7": {
    "frequencies": [
      0.000894,
      0.000983,
      0.001074,
      0.001164,
      0.001246,
      0.001309,
      0.001343,
      0.001339,
      0.001292,
      0.00121,
      0.001107,
      0.001002,
      0.000905,
      0.000826,
      0.000768,
      0.000732,
      0.000717,
      0.000724,
      0.000754,
      0.000806,
      0.000883,
      0.000984,
      0.001106,
      0.00124,
      0.001374,
      0.001493,
      0.001594,
      0.001686,
      0.001794,
      0.00195,
      0.002186,
      0.002526,
      0.002964,
      0.003465,
      0.003969,
      0.004406,
      0.004711,
      0.004852,
      0.004816,
      0.004613,
      0.004269,
      0.003816,
      0.003296,
      0.002745,
      0.00221,
      0.001719,
      0.001295,
      0.000945,
      0.000674,
      0.000473,
      0.00033,
      0.000232,
      0.000168,
      0.000127,
      0.000102,
      8.7e-05,
      7.8e-05,
      7.2e-05,
      7e-05,
      6.9e-05,
      6.9e-05,
      7e-05,
      7.3e-05,
      7.6e-05,
      8.1e-05,
      8.6e-05,
      9.3e-05,
      0.000101
    ]
  },
  "A/Washington/255/2024_d921ff6f7e": {
    "frequencies": [
      0.000724,
      0.000801,
      0.00088,
      0.000958,
      0.00103,
      0.001088,
      0.001122,
      0.001124,
      0.00109,
      0.001026,
      0.000944,
      0.000858,
      0.000779,
      0.000715,
      0.000668,
      0.00064,
      0.00063,
      0.000639,
      0.000669,
      0.000719,
      0.000792,
      0.000886,
      0.001,
      0.001126,
      0.00125,
      0.001358,
      0.001442,
      0.001506,
      0.001566,
      0.001648,
      0.001779,
      0.001983,
      0.002268,
      0.002626,
      0.003024,
      0.003417,
      0.003753,
      0.003994,
      0.004113,
      0.004098,
      0.00395,
      0.003681,
      0.003315,
      0.00288,
      0.002416,
      0.001957,
      0.001532,
      0.00116,
      0.000854,
      0.000614,
      0.000434,
      0.000306,
      0.000218,
      0.00016,
      0.000124,
      0.000101,
      8.8e-05,
      8.1e-05,
      7.7e-05,
      7.5e-05,
      7.6e-05,
      7.7e-05,
      8e-05,
      8.5e-05,
      9e-05,
      9.7e-05,
      0.000105,
      0.000115
    ]
  },
  "A/Washington/UW32495/2024_495e762e03": {
    "frequencies": [
      0.001061,
      0.001162,
      0.001265,
      0.001365,
      0.001454,
      0.001522,
      0.001556,
      0.001544,
      0.001483,
      0.001383,
      0.001261,
      0.001136,
      0.001022,
      0.000929,
      0.00086,
      0.000816,
      0.000797,
      0.000801,
      0.00083,
      0.000884,
      0.000965,
      0.001071,
      0.001199,
      0.001342,
      0.001486,
      0.001621,
      0.001746,
      0.001879,
      0.00205,
      0.002299,
      0.00266,
      0.003147,
      0.003732,
      0.004355,
      0.004925,
      0.005354,
      0.005575,
      0.005571,
      0.005354,
      0.004957,
      0.004432,
      0.003826,
      0.00319,
      0.002566,
      0.001997,
      0.001504,
      0.001099,
      0.000781,
      0.000545,
      0.000377,
      0.000262,
      0.000186,
      0.000138,
      0.000107,
      8.9e-05,
      7.8e-05,
      7.1e-05,
      6.7e-05,
      6.4e-05,
      6.3e-05,
      6.4e-05,
      6.5e-05,
      6.6e-05,
      6.9e-05,
      7.3e-05,
      7.8e-05,
      8.4e-05,
      9.1e-05
    ]
  },
  "A/Wisconsin/179/2024_506214f3a9": {
    "frequencies": [
      0.000131,
      0.00015,
      0.000171,
      0.000194,
      0.000216,
      0.000237,
      0.000254,
      0.000264,
      0.000266,
      0.00026,
      0.000248,
      0.000234,
      0.000221,
      0.00021,
      0.000204,
      0.000203,
      0.000208,
      0.000219,
      0.000238,
      0.000265,
      0.000303,
      0.000352,
      0.000413,
      0.000482,
      0.000554,
      0.000621,
      0.000676,
      0.000715,
      0.000737,
      0.000744,
      0.000738,
      0.00072,
      0.000691,
      0.000656,
      0.00062,
      0.000591,
      0.00058,
      0.000594,
      0.00064,
      0.000721,
      0.000837,
      0.000986,
      0.001159,
      0.001344,
      0.001522,
      0.001676,
      0.001788,
      0.001842,
      0.001831,
      0.001755,
      0.001621,
      0.001443,
      0.001241,
      0.001031,
      0.000832,
      0.000656,
      0.000509,
      0.000393,
      0.000307,
      0.000246,
      0.000208,
      0.000186,
      0.000178,
      0.00018,
      0.00019,
      0.000207,
      0.00023,
      0.000259
    ]
  },
  "A/Wyoming/01/2025_e26ec4131a": {
    "frequencies": [
      9e-06,
      1.1e-05,
      1.3e-05,
      1.6e-05,
      1.8e-05,
      2.1e-05,
      2.4e-05,
      2.6e-05,
      2.8e-05,
      2.8e-05,
      2.9e-05,
      2.8e-05,
      2.8e-05,
      2.8e-05,
      2.9e-05,
      3e-05,
      3.2e-05,
      3.6e-05,
      4.1e-05,
      4.8e-05,
      5.8e-05,
      7.1e-05,
      8.7e-05,
      0.000107,
      0.000129,
      0.000152,
      0.000174,
      0.000193,
      0.00021,
      0.000222,
      0.000231,
      0.000236,
      0.000236,
      0.000231,
      0.000222,
      0.000209,
      0.000194,
      0.000179,
      0.000166,
      0.000154,
      0.000145,
      0.000139,
      0.000135,
      0.000136,
      0.000142,
      0.000156,
      0.000181,
      0.000223,
      0.000286,
      0.000375,
      0.000493,
      0.000645,
      0.000825,
      0.00103,
      0.001248,
      0.001466,
      0.001667,
      0.001838,
      0.001964,
      0.002035,
      0.002048,
      0.002003,
      0.001908,
      0.001776,
      0.001622,
      0.001465,
      0.00132,
      0.001203
    ]
  },
  "A/american_crow/USA/25-002028-001/2025_641b870d50": {
    "frequencies": [
      3.1e-05,
      3.6e-05,
      4.2e-05,
      4.9e-05,
      5.7e-05,
      6.4e-05,
      7e-05,
      7.5e-05,
      7.8e-05,
      7.8e-05,
      7.7e-05,
      7.5e-05,
      7.2e-05,
      7.1e-05,
      7.1e-05,
      7.3e-05,
      7.6e-05,
      8.3e-05,
      9.2e-05,
      0.000106,
      0.000125,
      0.000149,
      0.00018,
      0.000216,
      0.000256,
      0.000295,
      0.00033,
      0.00036,
      0.000381,
      0.000396,
      0.000403,
      0.000403,
      0.000394,
      0.000378,
      0.000354,
      0.000327,
      0.000299,
      0.000273,
      0.000252,
      0.000238,
      0.000234,
      0.00024,
      0.000262,
      0.000303,
      0.000367,
      0.000457,
      0.000574,
      0.000719,
      0.000885,
      0.001062,
      0.001237,
      0.001395,
      0.001518,
      0.001595,
      0.001618,
      0.001585,
      0.001503,
      0.001382,
      0.001237,
      0.00108,
      0.000925,
      0.000784,
      0.000663,
      0.000569,
      0.000503,
      0.000467,
      0.000458,
      0.000476
    ]
  },
  "A/american_crow/USA/25-002235-001/2025_3e398afe45": {
    "frequencies": [
      3.5e-05,
      4.1e-05,
      4.8e-05,
      5.6e-05,
      6.4e-05,
      7.2e-05,
      7.9e-05,
      8.4e-05,
      8.7e-05,
      8.8e-05,
      8.6e-05,
      8.3e-05,
      8e-05,
      7.9e-05,
      7.8e-05,
      8e-05,
      8.4e-05,
      9.1e-05,
      0.000101,
      0.000116,
      0.000136,
      0.000162,
      0.000195,
      0.000234,
      0.000275,
      0.000317,
      0.000354,
      0.000384,
      0.000406,
      0.00042,
      0.000427,
      0.000426,
      0.000416,
      0.000398,
      0.000372,
      0.000343,
      0.000313,
      0.000287,
      0.000266,
      0.000253,
      0.000252,
      0.000264,
      0.000294,
      0.000345,
      0.000421,
      0.000525,
      0.000656,
      0.000812,
      0.000984,
      0.00116,
      0.001326,
      0.001465,
      0.001562,
      0.001607,
      0.001596,
      0.001531,
      0.001423,
      0.001282,
      0.001126,
      0.000966,
      0.000816,
      0.000685,
      0.000577,
      0.000496,
      0.000444,
      0.000419,
      0.00042,
      0.000443
    ]
  },
  "A/american_crow/USA/25-002235-002/2025_ffa8efa2df": {
    "frequencies": [
      3.5e-05,
      4.1e-05,
      4.8e-05,
      5.6e-05,
      6.4e-05,
      7.2e-05,
      7.9e-05,
      8.4e-05,
      8.7e-05,
      8.8e-05,
      8.6e-05,
      8.3e-05,
      8e-05,
      7.9e-05,
      7.8e-05,
      8e-05,
      8.4e-05,
      9.1e-05,
      0.000101,
      0.000116,
      0.000136,
      0.000162,
      0.000195,
      0.000234,
      0.000275,
      0.000317,
      0.000354,
      0.000384,
      0.000406,
      0.00042,
      0.000427,
      0.000426,
      0.000416,
      0.000398,
      0.000372,
      0.000343,
      0.000313,
      0.000287,
      0.000266,
      0.000253,
      0.000252,
      0.000264,
      0.000294,
      0.000345,
      0.000421,
      0.000525,
      0.000656,
      0.000812,
      0.000984,
      0.00116,
      0.001326,
      0.001465,
      0.001562,
      0.001607,
      0.001596,
      0.001531,
      0.001423,
      0.001282,
      0.001126,
      0.000966,
      0.000816,
      0.000685,
      0.000577,
      0.000496,
      0.000444,
      0.000419,
      0.00042,
      0.000443
    ]
  },
  "A/american_wigeon/USA/25-001910-001/2025_0e786bc248": {
    "frequencies": [
      5.2e-05,
      6.1e-05,
      7e-05,
      8.1e-05,
      9.2e-05,
      0.000103,
      0.000112,
      0.000119,
      0.000122,
      0.000122,
      0.000118,
      0.000114,
      0.000109,
      0.000106,
      0.000105,
      0.000106,
      0.000111,
      0.000119,
      0.000131,
      0.000149,
      0.000174,
      0.000206,
      0.000245,
      0.000292,
      0.000342,
      0.00039,
      0.000432,
      0.000466,
      0.000489,
      0.000502,
      0.000506,
      0.000501,
      0.000486,
      0.000461,
      0.00043,
      0.000395,
      0.000362,
      0.000335,
      0.000319,
      0.000316,
      0.000331,
      0.000367,
      0.000429,
      0.000519,
      0.000638,
      0.000783,
      0.000948,
      0.001124,
      0.001293,
      0.001441,
      0.001551,
      0.001611,
      0.001613,
      0.001557,
      0.001452,
      0.001309,
      0.001145,
      0.000975,
      0.000813,
      0.000668,
      0.000546,
      0.000452,
      0.000383,
      0.00034,
      0.00032,
      0.00032,
      0.000337,
      0.00037
    ]
  },
  "A/aquatic_bird/Korea/CN20/2009_600741cc8d": {
    "frequencies": [
      0.0,
      0.0,
      0.0,
      0.0,
      0.0,
      0.0,
      0.0,
      0.0,
      0.0,
      0.0,
      0.0,
      0.0,
      0.0,
      0.0,
      0.0,
      0.0,
      0.0,
      0.0,
      0.0,
      0.0,
      0.0,
      0.0,
      0.0,
      0.0,
      0.0,
      0.0,
      0.0,
      0.0,
      0.0,
      0.0,
      0.0,
      0.0,
      0.0,
      0.0,
      0.0,
      0.0,
      0.0,
      0.0,
      0.0,
      0.0,
      0.0,
      0.0,
      0.0,
      0.0,
      0.0,
      0.0,
      0.0,
      0.0,
      0.0,
      0.0,
      0.0,
      0.0,
      0.0,
      0.0,
      0.0,
      0.0,
      0.0,
      0.0,
      0.0,
      0.0,
      0.0,
      0.0,
      0.0,
      0.0,
      0.0,
      0.0,
      0.0,
      0.0
    ]
  },
  "A/bald_eagle/BC/AIVPHL-2638/2024_1832aba5d7": {
    "frequencies": [
      0.000606,
      0.000673,
      0.000742,
      0.000811,
      0.000877,
      0.00093,
      0.000963,
      0.000968,
      0.000943,
      0.000891,
      0.000824,
      0.000752,
      0.000685,
      0.000632,
      0.000593,
      0.00057,
      0.000564,
      0.000574,
      0.000603,
      0.000651,
      0.00072,
      0.000809,
      0.000917,
      0.001036,
      0.001154,
      0.001255,
      0.001332,
      0.001383,
      0.001421,
      0.001465,
      0.001536,
      0.001658,
      0.001843,
      0.002095,
      0.002399,
      0.002731,
      0.00305,
      0.003323,
      0.003519,
      0.003618,
      0.003605,
      0.003476,
      0.003241,
      0.002916,
      0.002534,
      0.002124,
      0.001719,
      0.001343,
      0.001018,
      0.000751,
      0.000542,
      0.000385,
      0.000274,
      0.000199,
      0.000149,
      0.000118,
      0.0001,
      8.9e-05,
      8.4e-05,
      8.2e-05,
      8.2e-05,
      8.4e-05,
      8.7e-05,
      9.2e-05,
      9.9e-05,
      0.000106,
      0.000116,
      0.000127
    ]
  },
  "A/bald_eagle/BC/AIVPHL-2979/2025_185bd9242a": {
    "frequencies": [
      5.4e-05,
      6.3e-05,
      7.3e-05,
      8.4e-05,
      9.6e-05,
      0.000107,
      0.000117,
      0.000124,
      0.000127,
      0.000126,
      0.000122,
      0.000118,
      0.000113,
      0.000109,
      0.000108,
      0.000109,
      0.000114,
      0.000122,
      0.000135,
      0.000153,
      0.000178,
      0.000211,
      0.000251,
      0.000299,
      0.00035,
      0.000399,
      0.000442,
      0.000475,
      0.000499,
      0.000512,
      0.000516,
      0.00051,
      0.000494,
      0.000469,
      0.000437,
      0.000401,
      0.000368,
      0.000342,
      0.000326,
      0.000325,
      0.000343,
      0.000383,
      0.000449,
      0.000544,
      0.000668,
      0.000817,
      0.000985,
      0.00116,
      0.001327,
      0.001469,
      0.00157,
      0.00162,
      0.00161,
      0.001544,
      0.001429,
      0.00128,
      0.001113,
      0.000942,
      0.000781,
      0.000639,
      0.000522,
      0.000431,
      0.000367,
      0.000327,
      0.00031,
      0.000312,
      0.00033,
      0.000364
    ]
  },
  "A/bald_eagle/BC/AIVPHL-2986/2025_8a6576080b": {
    "frequencies": [
      4.2e-05,
      4.9e-05,
      5.7e-05,
      6.6e-05,
      7.5e-05,
      8.5e-05,
      9.3e-05,
      9.8e-05,
      0.000101,
      0.000101,
      9.9e-05,
      9.6e-05,
      9.2e-05,
      9e-05,
      8.9e-05,
      9.1e-05,
      9.5e-05,
      0.000102,
      0.000114,
      0.00013,
      0.000152,
      0.00018,
      0.000216,
      0.000258,
      0.000303,
      0.000348,
      0.000387,
      0.000419,
      0.000442,
      0.000456,
      0.000461,
      0.000458,
      0.000446,
      0.000425,
      0.000397,
      0.000365,
      0.000334,
      0.000306,
      0.000287,
      0.000277,
      0.000282,
      0.000303,
      0.000345,
      0.000413,
      0.000507,
      0.000629,
      0.000777,
      0.000945,
      0.00112,
      0.001289,
      0.001435,
      0.001544,
      0.001601,
      0.001601,
      0.001545,
      0.001442,
      0.001304,
      0.001145,
      0.000982,
      0.000825,
      0.000685,
      0.00057,
      0.00048,
      0.000417,
      0.000381,
      0.000368,
      0.000378,
      0.000407
    ]
  },
  "A/bald_eagle/Georgia/W24-1050B/2024_03cbb292a7": {
    "frequencies": [
      0.000136,
      0.000156,
      0.000178,
      0.000201,
      0.000224,
      0.000246,
      0.000263,
      0.000273,
      0.000275,
      0.000269,
      0.000256,
      0.000242,
      0.000228,
      0.000217,
      0.00021,
      0.000209,
      0.000213,
      0.000225,
      0.000244,
      0.000272,
      0.000311,
      0.000361,
      0.000422,
      0.000492,
      0.000565,
      0.000634,
      0.000689,
      0.000728,
      0.00075,
      0.000756,
      0.00075,
      0.000731,
      0.000702,
      0.000667,
      0.000632,
      0.000605,
      0.000597,
      0.000616,
      0.000667,
      0.000754,
      0.000877,
      0.001031,
      0.001208,
      0.001394,
      0.001571,
      0.001719,
      0.001821,
      0.001863,
      0.001839,
      0.00175,
      0.001606,
      0.00142,
      0.001213,
      0.001002,
      0.000803,
      0.00063,
      0.000487,
      0.000375,
      0.000293,
      0.000236,
      0.0002,
      0.00018,
      0.000173,
      0.000176,
      0.000187,
      0.000204,
      0.000227,
      0.000255
    ]
  },
  "A/bald_eagle/Georgia/W24-1067/2024_7c83d7396a": {
    "frequencies": [
      0.000131,
      0.00015,
      0.000171,
      0.000194,
      0.000216,
      0.000237,
      0.000254,
      0.000264,
      0.000266,
      0.00026,
      0.000248,
      0.000234,
      0.000221,
      0.00021,
      0.000204,
      0.000203,
      0.000208,
      0.000219,
      0.000238,
      0.000265,
      0.000303,
      0.000352,
      0.000413,
      0.000482,
      0.000554,
      0.000621,
      0.000676,
      0.000715,
      0.000737,
      0.000744,
      0.000738,
      0.00072,
      0.000691,
      0.000656,
      0.00062,
      0.000591,
      0.00058,
      0.000594,
      0.00064,
      0.000721,
      0.000837,
      0.000986,
      0.001159,
      0.001344,
      0.001522,
      0.001676,
      0.001788,
      0.001842,
      0.001831,
      0.001755,
      0.001621,
      0.001443,
      0.001241,
      0.001031,
      0.000832,
      0.000656,
      0.000509,
      0.000393,
      0.000307,
      0.000246,
      0.000208,
      0.000186,
      0.000178,
      0.00018,
      0.00019,
      0.000207,
      0.00023,
      0.000259
    ]
  },
  "A/bald_eagle/USA/25-002238-001/2025_5efcc09776": {
    "frequencies": [
      3.5e-05,
      4.1e-05,
      4.8e-05,
      5.6e-05,
      6.4e-05,
      7.2e-05,
      7.9e-05,
      8.4e-05,
      8.7e-05,
      8.8e-05,
      8.6e-05,
      8.3e-05,
      8e-05,
      7.9e-05,
      7.8e-05,
      8e-05,
      8.4e-05,
      9.1e-05,
      0.000101,
      0.000116,
      0.000136,
      0.000162,
      0.000195,
      0.000234,
      0.000275,
      0.000317,
      0.000354,
      0.000384,
      0.000406,
      0.00042,
      0.000427,
      0.000426,
      0.000416,
      0.000398,
      0.000372,
      0.000343,
      0.000313,
      0.000287,
      0.000266,
      0.000253,
      0.000252,
      0.000264,
      0.000294,
      0.000345,
      0.000421,
      0.000525,
      0.000656,
      0.000812,
      0.000984,
      0.00116,
      0.001326,
      0.001465,
      0.001562,
      0.001607,
      0.001596,
      0.001531,
      0.001423,
      0.001282,
      0.001126,
      0.000966,
      0.000816,
      0.000685,
      0.000577,
      0.000496,
      0.000444,
      0.000419,
      0.00042,
      0.000443
    ]
  },
  "A/bald_eagle/USA/25-002239-001/2025_e723316515": {
    "frequencies": [
      3.2e-05,
      3.8e-05,
      4.4e-05,
      5.1e-05,
      5.9e-05,
      6.6e-05,
      7.3e-05,
      7.8e-05,
      8.1e-05,
      8.1e-05,
      8e-05,
      7.7e-05,
      7.5e-05,
      7.4e-05,
      7.3e-05,
      7.5e-05,
      7.9e-05,
      8.5e-05,
      9.5e-05,
      0.000109,
      0.000129,
      0.000154,
      0.000185,
      0.000222,
      0.000262,
      0.000302,
      0.000338,
      0.000368,
      0.000389,
      0.000404,
      0.000411,
      0.00041,
      0.000401,
      0.000384,
      0.00036,
      0.000332,
      0.000304,
      0.000277,
      0.000257,
      0.000243,
      0.000239,
      0.000248,
      0.000272,
      0.000316,
      0.000384,
      0.000478,
      0.0006,
      0.000749,
      0.000917,
      0.001094,
      0.001267,
      0.001419,
      0.001534,
      0.001601,
      0.001612,
      0.001568,
      0.001477,
      0.00135,
      0.001199,
      0.001041,
      0.000887,
      0.000749,
      0.000633,
      0.000543,
      0.000482,
      0.00045,
      0.000445,
      0.000464
    ]
  },
  "A/bald_eagle/USA/25-002322-001/2025_9ce352f87d": {
    "frequencies": [
      2.9e-05,
      3.4e-05,
      4e-05,
      4.7e-05,
      5.4e-05,
      6.1e-05,
      6.7e-05,
      7.2e-05,
      7.5e-05,
      7.5e-05,
      7.4e-05,
      7.2e-05,
      7e-05,
      6.9e-05,
      6.9e-05,
      7e-05,
      7.4e-05,
      8e-05,
      9e-05,
      0.000103,
      0.000121,
      0.000145,
      0.000175,
      0.000211,
      0.00025,
      0.000288,
      0.000323,
      0.000352,
      0.000373,
      0.000387,
      0.000395,
      0.000395,
      0.000387,
      0.000371,
      0.000348,
      0.000322,
      0.000294,
      0.000269,
      0.000248,
      0.000234,
      0.000228,
      0.000234,
      0.000253,
      0.000291,
      0.000351,
      0.000436,
      0.000549,
      0.00069,
      0.000852,
      0.001029,
      0.001206,
      0.001369,
      0.001501,
      0.001588,
      0.001622,
      0.0016,
      0.001528,
      0.001415,
      0.001274,
      0.001119,
      0.000963,
      0.000819,
      0.000695,
      0.000595,
      0.000525,
      0.000485,
      0.000473,
      0.000488
    ]
  },
  "A/bald_eagle/USA/25-002422-001/2025_64cf076f30": {
    "frequencies": [
      2.5e-05,
      3e-05,
      3.6e-05,
      4.1e-05,
      4.8e-05,
      5.4e-05,
      6e-05,
      6.4e-05,
      6.7e-05,
      6.7e-05,
      6.6e-05,
      6.5e-05,
      6.3e-05,
      6.2e-05,
      6.2e-05,
      6.4e-05,
      6.7e-05,
      7.3e-05,
      8.2e-05,
      9.4e-05,
      0.000112,
      0.000134,
      0.000162,
      0.000195,
      0.000231,
      0.000268,
      0.000301,
      0.000329,
      0.000349,
      0.000364,
      0.000372,
      0.000373,
      0.000366,
      0.000352,
      0.000331,
      0.000306,
      0.00028,
      0.000256,
      0.000236,
      0.000221,
      0.000213,
      0.000215,
      0.000229,
      0.000258,
      0.000307,
      0.000379,
      0.000479,
      0.000607,
      0.00076,
      0.000932,
      0.001113,
      0.001289,
      0.001441,
      0.001557,
      0.001624,
      0.001637,
      0.001596,
      0.001508,
      0.001384,
      0.001238,
      0.001083,
      0.000933,
      0.000797,
      0.000684,
      0.000599,
      0.000545,
      0.000522,
      0.000528
    ]
  },
  "A/bald_eagle/USA/25-002838-001/2025_7688496465": {
    "frequencies": [
      2.8e-05,
      3.3e-05,
      3.9e-05,
      4.5e-05,
      5.2e-05,
      5.9e-05,
      6.5e-05,
      6.9e-05,
      7.2e-05,
      7.3e-05,
      7.2e-05,
      7e-05,
      6.8e-05,
      6.6e-05,
      6.6e-05,
      6.8e-05,
      7.2e-05,
      7.8e-05,
      8.7e-05,
      0.0001,
      0.000118,
      0.000141,
      0.000171,
      0.000205,
      0.000243,
      0.000281,
      0.000315,
      0.000344,
      0.000365,
      0.000379,
      0.000387,
      0.000387,
      0.00038,
      0.000365,
      0.000343,
      0.000316,
      0.000289,
      0.000265,
      0.000244,
      0.000229,
      0.000223,
      0.000227,
      0.000244,
      0.000279,
      0.000335,
      0.000416,
      0.000525,
      0.000661,
      0.000821,
      0.000996,
      0.001175,
      0.001343,
      0.001482,
      0.001579,
      0.001624,
      0.001614,
      0.001552,
      0.001447,
      0.001311,
      0.001158,
      0.001002,
      0.000856,
      0.000727,
      0.000624,
      0.000548,
      0.000504,
      0.000488,
      0.0005
    ]
  },
  "A/bald_eagle/USA/25-003208-002/2025_cf51021422": {
    "frequencies": [
      1.8e-05,
      2.2e-05,
      2.6e-05,
      3.1e-05,
      3.6e-05,
      4e-05,
      4.5e-05,
      4.9e-05,
      5.1e-05,
      5.2e-05,
      5.1e-05,
      5e-05,
      4.9e-05,
      4.9e-05,
      4.9e-05,
      5e-05,
      5.4e-05,
      5.9e-05,
      6.6e-05,
      7.7e-05,
      9.1e-05,
      0.00011,
      0.000134,
      0.000162,
      0.000193,
      0.000225,
      0.000254,
      0.000279,
      0.000299,
      0.000313,
      0.000322,
      0.000324,
      0.000321,
      0.00031,
      0.000293,
      0.000273,
      0.000251,
      0.000229,
      0.000211,
      0.000196,
      0.000186,
      0.000182,
      0.000186,
      0.000201,
      0.000229,
      0.000276,
      0.000346,
      0.000443,
      0.000568,
      0.00072,
      0.000894,
      0.001081,
      0.001267,
      0.001436,
      0.001574,
      0.001666,
      0.001706,
      0.001692,
      0.001628,
      0.001523,
      0.001388,
      0.001238,
      0.001086,
      0.000945,
      0.000826,
      0.000735,
      0.000678,
      0.000656
    ]
  },
  "A/bald_eagle/USA/25-003364-001/2025_fa0aee68ea": {
    "frequencies": [
      2.1e-05,
      2.5e-05,
      3e-05,
      3.5e-05,
      4e-05,
      4.6e-05,
      5.1e-05,
      5.5e-05,
      5.7e-05,
      5.8e-05,
      5.7e-05,
      5.6e-05,
      5.5e-05,
      5.4e-05,
      5.4e-05,
      5.6e-05,
      5.9e-05,
      6.5e-05,
      7.3e-05,
      8.4e-05,
      9.9e-05,
      0.00012,
      0.000145,
      0.000176,
      0.000209,
      0.000243,
      0.000274,
      0.0003,
      0.00032,
      0.000334,
      0.000343,
      0.000345,
      0.00034,
      0.000327,
      0.000309,
      0.000287,
      0.000263,
      0.000241,
      0.000221,
      0.000206,
      0.000197,
      0.000195,
      0.000202,
      0.000222,
      0.000259,
      0.000316,
      0.000398,
      0.000508,
      0.000645,
      0.000808,
      0.000987,
      0.001172,
      0.001347,
      0.001496,
      0.001605,
      0.001663,
      0.001668,
      0.00162,
      0.001528,
      0.001401,
      0.001254,
      0.001101,
      0.000954,
      0.000824,
      0.000719,
      0.000644,
      0.000603,
      0.000594
    ]
  },
  "A/barn_owl/USA/25-003273-002/2025_b988b3fbd3": {
    "frequencies": [
      2.9e-05,
      3.4e-05,
      4e-05,
      4.7e-05,
      5.4e-05,
      6.1e-05,
      6.7e-05,
      7.2e-05,
      7.5e-05,
      7.5e-05,
      7.4e-05,
      7.2e-05,
      7e-05,
      6.9e-05,
      6.9e-05,
      7e-05,
      7.4e-05,
      8e-05,
      9e-05,
      0.000103,
      0.000121,
      0.000145,
      0.000175,
      0.000211,
      0.00025,
      0.000288,
      0.000323,
      0.000352,
      0.000373,
      0.000387,
      0.000395,
      0.000395,
      0.000387,
      0.000371,
      0.000348,
      0.000322,
      0.000294,
      0.000269,
      0.000248,
      0.000234,
      0.000228,
      0.000234,
      0.000253,
      0.000291,
      0.000351,
      0.000436,
      0.000549,
      0.00069,
      0.000852,
      0.001029,
      0.001206,
      0.001369,
      0.001501,
      0.001588,
      0.001622,
      0.0016,
      0.001528,
      0.001415,
      0.001274,
      0.001119,
      0.000963,
      0.000819,
      0.000695,
      0.000595,
      0.000525,
      0.000485,
      0.000473,
      0.000488
    ]
  },
  "A/barred_owl/BC/AIVPHL-2591/2024_8a52848cb7": {
    "frequencies": [
      0.000675,
      0.000747,
      0.000822,
      0.000897,
      0.000966,
      0.001022,
      0.001056,
      0.001059,
      0.001029,
      0.00097,
      0.000894,
      0.000814,
      0.00074,
      0.000681,
      0.000637,
      0.000611,
      0.000603,
      0.000613,
      0.000642,
      0.000691,
      0.000762,
      0.000855,
      0.000966,
      0.001089,
      0.001211,
      0.001316,
      0.001396,
      0.001455,
      0.001504,
      0.001569,
      0.001673,
      0.001841,
      0.002083,
      0.002396,
      0.002757,
      0.003127,
      0.00346,
      0.003719,
      0.003874,
      0.00391,
      0.003819,
      0.003609,
      0.003295,
      0.002903,
      0.00247,
      0.002028,
      0.001609,
      0.001233,
      0.000918,
      0.000667,
      0.000475,
      0.000335,
      0.000239,
      0.000174,
      0.000133,
      0.000108,
      9.3e-05,
      8.4e-05,
      8e-05,
      7.8e-05,
      7.8e-05,
      8e-05,
      8.3e-05,
      8.8e-05,
      9.3e-05,
      0.000101,
      0.000109,
      0.00012
    ]
  },
  "A/black_crowned_night_heron/USA/25-003270-001/2025_a9718b0b8e": {
    "frequencies": [
      2.9e-05,
      3.4e-05,
      4e-05,
      4.7e-05,
      5.4e-05,
      6.1e-05,
      6.7e-05,
      7.2e-05,
      7.5e-05,
      7.5e-05,
      7.4e-05,
      7.2e-05,
      7e-05,
      6.9e-05,
      6.9e-05,
      7e-05,
      7.4e-05,
      8e-05,
      9e-05,
      0.000103,
      0.000121,
      0.000145,
      0.000175,
      0.000211,
      0.00025,
      0.000288,
      0.000323,
      0.000352,
      0.000373,
      0.000387,
      0.000395,
      0.000395,
      0.000387,
      0.000371,
      0.000348,
      0.000322,
      0.000294,
      0.000269,
      0.000248,
      0.000234,
      0.000228,
      0.000234,
      0.000253,
      0.000291,
      0.000351,
      0.000436,
      0.000549,
      0.00069,
      0.000852,
      0.001029,
      0.001206,
      0.001369,
      0.001501,
      0.001588,
      0.001622,
      0.0016,
      0.001528,
      0.001415,
      0.001274,
      0.001119,
      0.000963,
      0.000819,
      0.000695,
      0.000595,
      0.000525,
      0.000485,
      0.000473,
      0.000488
    ]
  },
  "A/black_duck/Deleware/16OS4338/2016_d8b16983f5": {
    "frequencies": [
      0.0,
      0.0,
      0.0,
      0.0,
      0.0,
      0.0,
      0.0,
      0.0,
      0.0,
      0.0,
      0.0,
      0.0,
      0.0,
      0.0,
      0.0,
      0.0,
      0.0,
      0.0,
      0.0,
      0.0,
      0.0,
      0.0,
      0.0,
      0.0,
      0.0,
      0.0,
      0.0,
      0.0,
      0.0,
      0.0,
      0.0,
      0.0,
      0.0,
      0.0,
      0.0,
      0.0,
      0.0,
      0.0,
      0.0,
      0.0,
      0.0,
      0.0,
      0.0,
      0.0,
      0.0,
      0.0,
      0.0,
      0.0,
      0.0,
      0.0,
      0.0,
      0.0,
      0.0,
      0.0,
      0.0,
      0.0,
      0.0,
      0.0,
      0.0,
      0.0,
      0.0,
      0.0,
      0.0,
      0.0,
      0.0,
      0.0,
      0.0,
      0.0
    ]
  },
  "A/black_duck/Tennessee/17OS0306/2017_ff5164bab7": {
    "frequencies": [
      0.0,
      0.0,
      0.0,
      0.0,
      0.0,
      0.0,
      0.0,
      0.0,
      0.0,
      0.0,
      0.0,
      0.0,
      0.0,
      0.0,
      0.0,
      0.0,
      0.0,
      0.0,
      0.0,
      0.0,
      0.0,
      0.0,
      0.0,
      0.0,
      0.0,
      0.0,
      0.0,
      0.0,
      0.0,
      0.0,
      0.0,
      0.0,
      0.0,
      0.0,
      0.0,
      0.0,
      0.0,
      0.0,
      0.0,
      0.0,
      0.0,
      0.0,
      0.0,
      0.0,
      0.0,
      0.0,
      0.0,
      0.0,
      0.0,
      0.0,
      0.0,
      0.0,
      0.0,
      0.0,
      0.0,
      0.0,
      0.0,
      0.0,
      0.0,
      0.0,
      0.0,
      0.0,
      0.0,
      0.0,
      0.0,
      0.0,
      0.0,
      0.0
    ]
  },
  "A/blue-winged_teal/Illinois/12OS4788/2012_7e6461a081": {
    "frequencies": [
      0.0,
      0.0,
      0.0,
      0.0,
      0.0,
      0.0,
      0.0,
      0.0,
      0.0,
      0.0,
      0.0,
      0.0,
      0.0,
      0.0,
      0.0,
      0.0,
      0.0,
      0.0,
      0.0,
      0.0,
      0.0,
      0.0,
      0.0,
      0.0,
      0.0,
      0.0,
      0.0,
      0.0,
      0.0,
      0.0,
      0.0,
      0.0,
      0.0,
      0.0,
      0.0,
      0.0,
      0.0,
      0.0,
      0.0,
      0.0,
      0.0,
      0.0,
      0.0,
      0.0,
      0.0,
      0.0,
      0.0,
      0.0,
      0.0,
      0.0,
      0.0,
      0.0,
      0.0,
      0.0,
      0.0,
      0.0,
      0.0,
      0.0,
      0.0,
      0.0,
      0.0,
      0.0,
      0.0,
      0.0,
      0.0,
      0.0,
      0.0,
      0.0
    ]
  },
  "A/blue-winged_teal/Louisiana/LA24-1082/2024_fa69310cfc": {
    "frequencies": [
      0.000267,
      0.000302,
      0.000339,
      0.000378,
      0.000416,
      0.000449,
      0.000474,
      0.000485,
      0.000481,
      0.000463,
      0.000436,
      0.000405,
      0.000376,
      0.000353,
      0.000338,
      0.000331,
      0.000333,
      0.000346,
      0.00037,
      0.000407,
      0.000458,
      0.000525,
      0.000605,
      0.000696,
      0.000788,
      0.000871,
      0.000934,
      0.000974,
      0.000992,
      0.000992,
      0.000982,
      0.000966,
      0.000952,
      0.000951,
      0.000973,
      0.00103,
      0.001126,
      0.001264,
      0.001437,
      0.001636,
      0.001843,
      0.002036,
      0.002193,
      0.002294,
      0.002321,
      0.002268,
      0.002139,
      0.001943,
      0.001704,
      0.001441,
      0.001178,
      0.000931,
      0.000716,
      0.000537,
      0.000398,
      0.000296,
      0.000224,
      0.000176,
      0.000146,
      0.000129,
      0.000122,
      0.00012,
      0.000124,
      0.000131,
      0.000142,
      0.000156,
      0.000172,
      0.000192
    ]
  },
  "A/blue-winged_teal/Louisiana/UGAI14-2494/2014_5894cc5206": {
    "frequencies": [
      0.0,
      0.0,
      0.0,
      0.0,
      0.0,
      0.0,
      0.0,
      0.0,
      0.0,
      0.0,
      0.0,
      0.0,
      0.0,
      0.0,
      0.0,
      0.0,
      0.0,
      0.0,
      0.0,
      0.0,
      0.0,
      0.0,
      0.0,
      0.0,
      0.0,
      0.0,
      0.0,
      0.0,
      0.0,
      0.0,
      0.0,
      0.0,
      0.0,
      0.0,
      0.0,
      0.0,
      0.0,
      0.0,
      0.0,
      0.0,
      0.0,
      0.0,
      0.0,
      0.0,
      0.0,
      0.0,
      0.0,
      0.0,
      0.0,
      0.0,
      0.0,
      0.0,
      0.0,
      0.0,
      0.0,
      0.0,
      0.0,
      0.0,
      0.0,
      0.0,
      0.0,
      0.0,
      0.0,
      0.0,
      0.0,
      0.0,
      0.0,
      0.0
    ]
  },
  "A/blue-winged_teal/Missouri/15OS6536/2015_1697ce2b6b": {
    "frequencies": [
      0.0,
      0.0,
      0.0,
      0.0,
      0.0,
      0.0,
      0.0,
      0.0,
      0.0,
      0.0,
      0.0,
      0.0,
      0.0,
      0.0,
      0.0,
      0.0,
      0.0,
      0.0,
      0.0,
      0.0,
      0.0,
      0.0,
      0.0,
      0.0,
      0.0,
      0.0,
      0.0,
      0.0,
      0.0,
      0.0,
      0.0,
      0.0,
      0.0,
      0.0,
      0.0,
      0.0,
      0.0,
      0.0,
      0.0,
      0.0,
      0.0,
      0.0,
      0.0,
      0.0,
      0.0,
      0.0,
      0.0,
      0.0,
      0.0,
      0.0,
      0.0,
      0.0,
      0.0,
      0.0,
      0.0,
      0.0,
      0.0,
      0.0,
      0.0,
      0.0,
      0.0,
      0.0,
      0.0,
      0.0,
      0.0,
      0.0,
      0.0,
      0.0
    ]
  },
  "A/blue-winged_teal/North_Dakota/AI09-2912/2009_eb798589e0": {
    "frequencies": [
      0.0,
      0.0,
      0.0,
      0.0,
      0.0,
      0.0,
      0.0,
      0.0,
      0.0,
      0.0,
      0.0,
      0.0,
      0.0,
      0.0,
      0.0,
      0.0,
      0.0,
      0.0,
      0.0,
      0.0,
      0.0,
      0.0,
      0.0,
      0.0,
      0.0,
      0.0,
      0.0,
      0.0,
      0.0,
      0.0,
      0.0,
      0.0,
      0.0,
      0.0,
      0.0,
      0.0,
      0.0,
      0.0,
      0.0,
      0.0,
      0.0,
      0.0,
      0.0,
      0.0,
      0.0,
      0.0,
      0.0,
      0.0,
      0.0,
      0.0,
      0.0,
      0.0,
      0.0,
      0.0,
      0.0,
      0.0,
      0.0,
      0.0,
      0.0,
      0.0,
      0.0,
      0.0,
      0.0,
      0.0,
      0.0,
      0.0,
      0.0,
      0.0
    ]
  },
  "A/blue-winged_teal/Nova_Scotia/01000/2010_8bc2f0e873": {
    "frequencies": [
      0.0,
      0.0,
      0.0,
      0.0,
      0.0,
      0.0,
      0.0,
      0.0,
      0.0,
      0.0,
      0.0,
      0.0,
      0.0,
      0.0,
      0.0,
      0.0,
      0.0,
      0.0,
      0.0,
      0.0,
      0.0,
      0.0,
      0.0,
      0.0,
      0.0,
      0.0,
      0.0,
      0.0,
      0.0,
      0.0,
      0.0,
      0.0,
      0.0,
      0.0,
      0.0,
      0.0,
      0.0,
      0.0,
      0.0,
      0.0,
      0.0,
      0.0,
      0.0,
      0.0,
      0.0,
      0.0,
      0.0,
      0.0,
      0.0,
      0.0,
      0.0,
      0.0,
      0.0,
      0.0,
      0.0,
      0.0,
      0.0,
      0.0,
      0.0,
      0.0,
      0.0,
      0.0,
      0.0,
      0.0,
      0.0,
      0.0,
      0.0,
      0.0
    ]
  },
  "A/blue-winged_teal/Nova_Scotia/01003/2010_8259a62174": {
    "frequencies": [
      0.0,
      0.0,
      0.0,
      0.0,
      0.0,
      0.0,
      0.0,
      0.0,
      0.0,
      0.0,
      0.0,
      0.0,
      0.0,
      0.0,
      0.0,
      0.0,
      0.0,
      0.0,
      0.0,
      0.0,
      0.0,
      0.0,
      0.0,
      0.0,
      0.0,
      0.0,
      0.0,
      0.0,
      0.0,
      0.0,
      0.0,
      0.0,
      0.0,
      0.0,
      0.0,
      0.0,
      0.0,
      0.0,
      0.0,
      0.0,
      0.0,
      0.0,
      0.0,
      0.0,
      0.0,
      0.0,
      0.0,
      0.0,
      0.0,
      0.0,
      0.0,
      0.0,
      0.0,
      0.0,
      0.0,
      0.0,
      0.0,
      0.0,
      0.0,
      0.0,
      0.0,
      0.0,
      0.0,
      0.0,
      0.0,
      0.0,
      0.0,
      0.0
    ]
  },
  "A/blue-winged_teal/Prince_Edward_Island/00849/2010_91a7529bd0": {
    "frequencies": [
      0.0,
      0.0,
      0.0,
      0.0,
      0.0,
      0.0,
      0.0,
      0.0,
      0.0,
      0.0,
      0.0,
      0.0,
      0.0,
      0.0,
      0.0,
      0.0,
      0.0,
      0.0,
      0.0,
      0.0,
      0.0,
      0.0,
      0.0,
      0.0,
      0.0,
      0.0,
      0.0,
      0.0,
      0.0,
      0.0,
      0.0,
      0.0,
      0.0,
      0.0,
      0.0,
      0.0,
      0.0,
      0.0,
      0.0,
      0.0,
      0.0,
      0.0,
      0.0,
      0.0,
      0.0,
      0.0,
      0.0,
      0.0,
      0.0,
      0.0,
      0.0,
      0.0,
      0.0,
      0.0,
      0.0,
      0.0,
      0.0,
      0.0,
      0.0,
      0.0,
      0.0,
      0.0,
      0.0,
      0.0,
      0.0,
      0.0,
      0.0,
      0.0
    ]
  },
  "A/blue-winged_teal/TX/AI12-1043/2012_2d0252852f": {
    "frequencies": [
      0.0,
      0.0,
      0.0,
      0.0,
      0.0,
      0.0,
      0.0,
      0.0,
      0.0,
      0.0,
      0.0,
      0.0,
      0.0,
      0.0,
      0.0,
      0.0,
      0.0,
      0.0,
      0.0,
      0.0,
      0.0,
      0.0,
      0.0,
      0.0,
      0.0,
      0.0,
      0.0,
      0.0,
      0.0,
      0.0,
      0.0,
      0.0,
      0.0,
      0.0,
      0.0,
      0.0,
      0.0,
      0.0,
      0.0,
      0.0,
      0.0,
      0.0,
      0.0,
      0.0,
      0.0,
      0.0,
      0.0,
      0.0,
      0.0,
      0.0,
      0.0,
      0.0,
      0.0,
      0.0,
      0.0,
      0.0,
      0.0,
      0.0,
      0.0,
      0.0,
      0.0,
      0.0,
      0.0,
      0.0,
      0.0,
      0.0,
      0.0,
      0.0
    ]
  },
  "A/blue-winged_teal/TX/AI12-570/2012_717988d8c2": {
    "frequencies": [
      0.0,
      0.0,
      0.0,
      0.0,
      0.0,
      0.0,
      0.0,
      0.0,
      0.0,
      0.0,
      0.0,
      0.0,
      0.0,
      0.0,
      0.0,
      0.0,
      0.0,
      0.0,
      0.0,
      0.0,
      0.0,
      0.0,
      0.0,
      0.0,
      0.0,
      0.0,
      0.0,
      0.0,
      0.0,
      0.0,
      0.0,
      0.0,
      0.0,
      0.0,
      0.0,
      0.0,
      0.0,
      0.0,
      0.0,
      0.0,
      0.0,
      0.0,
      0.0,
      0.0,
      0.0,
      0.0,
      0.0,
      0.0,
      0.0,
      0.0,
      0.0,
      0.0,
      0.0,
      0.0,
      0.0,
      0.0,
      0.0,
      0.0,
      0.0,
      0.0,
      0.0,
      0.0,
      0.0,
      0.0,
      0.0,
      0.0,
      0.0,
      0.0
    ]
  },
  "A/blue-winged_teal/TX/AI12-590/2012_bbd5583348": {
    "frequencies": [
      0.0,
      0.0,
      0.0,
      0.0,
      0.0,
      0.0,
      0.0,
      0.0,
      0.0,
      0.0,
      0.0,
      0.0,
      0.0,
      0.0,
      0.0,
      0.0,
      0.0,
      0.0,
      0.0,
      0.0,
      0.0,
      0.0,
      0.0,
      0.0,
      0.0,
      0.0,
      0.0,
      0.0,
      0.0,
      0.0,
      0.0,
      0.0,
      0.0,
      0.0,
      0.0,
      0.0,
      0.0,
      0.0,
      0.0,
      0.0,
      0.0,
      0.0,
      0.0,
      0.0,
      0.0,
      0.0,
      0.0,
      0.0,
      0.0,
      0.0,
      0.0,
      0.0,
      0.0,
      0.0,
      0.0,
      0.0,
      0.0,
      0.0,
      0.0,
      0.0,
      0.0,
      0.0,
      0.0,
      0.0,
      0.0,
      0.0,
      0.0,
      0.0
    ]
  },
  "A/blue-winged_teal/TX/AI12-864/2012_43c8a14292": {
    "frequencies": [
      0.0,
      0.0,
      0.0,
      0.0,
      0.0,
      0.0,
      0.0,
      0.0,
      0.0,
      0.0,
      0.0,
      0.0,
      0.0,
      0.0,
      0.0,
      0.0,
      0.0,
      0.0,
      0.0,
      0.0,
      0.0,
      0.0,
      0.0,
      0.0,
      0.0,
      0.0,
      0.0,
      0.0,
      0.0,
      0.0,
      0.0,
      0.0,
      0.0,
      0.0,
      0.0,
      0.0,
      0.0,
      0.0,
      0.0,
      0.0,
      0.0,
      0.0,
      0.0,
      0.0,
      0.0,
      0.0,
      0.0,
      0.0,
      0.0,
      0.0,
      0.0,
      0.0,
      0.0,
      0.0,
      0.0,
      0.0,
      0.0,
      0.0,
      0.0,
      0.0,
      0.0,
      0.0,
      0.0,
      0.0,
      0.0,
      0.0,
      0.0,
      0.0
    ]
  },
  "A/blue-winged_teal/TX/AI12-909/2012_a3cf51892d": {
    "frequencies": [
      0.0,
      0.0,
      0.0,
      0.0,
      0.0,
      0.0,
      0.0,
      0.0,
      0.0,
      0.0,
      0.0,
      0.0,
      0.0,
      0.0,
      0.0,
      0.0,
      0.0,
      0.0,
      0.0,
      0.0,
      0.0,
      0.0,
      0.0,
      0.0,
      0.0,
      0.0,
      0.0,
      0.0,
      0.0,
      0.0,
      0.0,
      0.0,
      0.0,
      0.0,
      0.0,
      0.0,
      0.0,
      0.0,
      0.0,
      0.0,
      0.0,
      0.0,
      0.0,
      0.0,
      0.0,
      0.0,
      0.0,
      0.0,
      0.0,
      0.0,
      0.0,
      0.0,
      0.0,
      0.0,
      0.0,
      0.0,
      0.0,
      0.0,
      0.0,
      0.0,
      0.0,
      0.0,
      0.0,
      0.0,
      0.0,
      0.0,
      0.0,
      0.0
    ]
  },
  "A/blue-winged_teal/Texas/AI12-909/2012_5b844b490f": {
    "frequencies": [
      0.0,
      0.0,
      0.0,
      0.0,
      0.0,
      0.0,
      0.0,
      0.0,
      0.0,
      0.0,
      0.0,
      0.0,
      0.0,
      0.0,
      0.0,
      0.0,
      0.0,
      0.0,
      0.0,
      0.0,
      0.0,
      0.0,
      0.0,
      0.0,
      0.0,
      0.0,
      0.0,
      0.0,
      0.0,
      0.0,
      0.0,
      0.0,
      0.0,
      0.0,
      0.0,
      0.0,
      0.0,
      0.0,
      0.0,
      0.0,
      0.0,
      0.0,
      0.0,
      0.0,
      0.0,
      0.0,
      0.0,
      0.0,
      0.0,
      0.0,
      0.0,
      0.0,
      0.0,
      0.0,
      0.0,
      0.0,
      0.0,
      0.0,
      0.0,
      0.0,
      0.0,
      0.0,
      0.0,
      0.0,
      0.0,
      0.0,
      0.0,
      0.0
    ]
  },
  "A/blue-winged_teal/Texas/PP392/2006_5829586fda": {
    "frequencies": [
      0.0,
      0.0,
      0.0,
      0.0,
      0.0,
      0.0,
      0.0,
      0.0,
      0.0,
      0.0,
      0.0,
      0.0,
      0.0,
      0.0,
      0.0,
      0.0,
      0.0,
      0.0,
      0.0,
      0.0,
      0.0,
      0.0,
      0.0,
      0.0,
      0.0,
      0.0,
      0.0,
      0.0,
      0.0,
      0.0,
      0.0,
      0.0,
      0.0,
      0.0,
      0.0,
      0.0,
      0.0,
      0.0,
      0.0,
      0.0,
      0.0,
      0.0,
      0.0,
      0.0,
      0.0,
      0.0,
      0.0,
      0.0,
      0.0,
      0.0,
      0.0,
      0.0,
      0.0,
      0.0,
      0.0,
      0.0,
      0.0,
      0.0,
      0.0,
      0.0,
      0.0,
      0.0,
      0.0,
      0.0,
      0.0,
      0.0,
      0.0,
      0.0
    ]
  },
  "A/blue-winged_teal/Texas/UGAI15-5632/2015_a0ec7deffa": {
    "frequencies": [
      0.0,
      0.0,
      0.0,
      0.0,
      0.0,
      0.0,
      0.0,
      0.0,
      0.0,
      0.0,
      0.0,
      0.0,
      0.0,
      0.0,
      0.0,
      0.0,
      0.0,
      0.0,
      0.0,
      0.0,
      0.0,
      0.0,
      0.0,
      0.0,
      0.0,
      0.0,
      0.0,
      0.0,
      0.0,
      0.0,
      0.0,
      0.0,
      0.0,
      0.0,
      0.0,
      0.0,
      0.0,
      0.0,
      0.0,
      0.0,
      0.0,
      0.0,
      0.0,
      0.0,
      0.0,
      0.0,
      0.0,
      0.0,
      0.0,
      0.0,
      0.0,
      0.0,
      0.0,
      0.0,
      0.0,
      0.0,
      0.0,
      0.0,
      0.0,
      0.0,
      0.0,
      0.0,
      0.0,
      0.0,
      0.0,
      0.0,
      0.0,
      0.0
    ]
  },
  "A/blue-winged_teal/Texas/UGAI15-6706/2015_632a7e1f2d": {
    "frequencies": [
      0.0,
      0.0,
      0.0,
      0.0,
      0.0,
      0.0,
      0.0,
      0.0,
      0.0,
      0.0,
      0.0,
      0.0,
      0.0,
      0.0,
      0.0,
      0.0,
      0.0,
      0.0,
      0.0,
      0.0,
      0.0,
      0.0,
      0.0,
      0.0,
      0.0,
      0.0,
      0.0,
      0.0,
      0.0,
      0.0,
      0.0,
      0.0,
      0.0,
      0.0,
      0.0,
      0.0,
      0.0,
      0.0,
      0.0,
      0.0,
      0.0,
      0.0,
      0.0,
      0.0,
      0.0,
      0.0,
      0.0,
      0.0,
      0.0,
      0.0,
      0.0,
      0.0,
      0.0,
      0.0,
      0.0,
      0.0,
      0.0,
      0.0,
      0.0,
      0.0,
      0.0,
      0.0,
      0.0,
      0.0,
      0.0,
      0.0,
      0.0,
      0.0
    ]
  },
  "A/blue-winged_teal/Wisconsin/16OS3226/2016_abc9e8f238": {
    "frequencies": [
      0.0,
      0.0,
      0.0,
      0.0,
      0.0,
      0.0,
      0.0,
      0.0,
      0.0,
      0.0,
      0.0,
      0.0,
      0.0,
      0.0,
      0.0,
      0.0,
      0.0,
      0.0,
      0.0,
      0.0,
      0.0,
      0.0,
      0.0,
      0.0,
      0.0,
      0.0,
      0.0,
      0.0,
      0.0,
      0.0,
      0.0,
      0.0,
      0.0,
      0.0,
      0.0,
      0.0,
      0.0,
      0.0,
      0.0,
      0.0,
      0.0,
      0.0,
      0.0,
      0.0,
      0.0,
      0.0,
      0.0,
      0.0,
      0.0,
      0.0,
      0.0,
      0.0,
      0.0,
      0.0,
      0.0,
      0.0,
      0.0,
      0.0,
      0.0,
      0.0,
      0.0,
      0.0,
      0.0,
      0.0,
      0.0,
      0.0,
      0.0,
      0.0
    ]
  },
  "A/bobcat/Kansas/W24-1062/2024_a8aff587c0": {
    "frequencies": [
      0.000131,
      0.00015,
      0.000171,
      0.000194,
      0.000216,
      0.000237,
      0.000254,
      0.000264,
      0.000266,
      0.00026,
      0.000248,
      0.000234,
      0.000221,
      0.00021,
      0.000204,
      0.000203,
      0.000208,
      0.000219,
      0.000238,
      0.000265,
      0.000303,
      0.000352,
      0.000413,
      0.000482,
      0.000554,
      0.000621,
      0.000676,
      0.000715,
      0.000737,
      0.000744,
      0.000738,
      0.00072,
      0.000691,
      0.000656,
      0.00062,
      0.000591,
      0.00058,
      0.000594,
      0.00064,
      0.000721,
      0.000837,
      0.000986,
      0.001159,
      0.001344,
      0.001522,
      0.001676,
      0.001788,
      0.001842,
      0.001831,
      0.001755,
      0.001621,
      0.001443,
      0.001241,
      0.001031,
      0.000832,
      0.000656,
      0.000509,
      0.000393,
      0.000307,
      0.000246,
      0.000208,
      0.000186,
      0.000178,
      0.00018,
      0.00019,
      0.000207,
      0.00023,
      0.000259
    ]
  },
  "A/bobcat/USA/24-038225-002/2024_7c8c3ad094": {
    "frequencies": [
      0.000131,
      0.00015,
      0.000171,
      0.000194,
      0.000216,
      0.000237,
      0.000254,
      0.000264,
      0.000266,
      0.00026,
      0.000248,
      0.000234,
      0.000221,
      0.00021,
      0.000204,
      0.000203,
      0.000208,
      0.000219,
      0.000238,
      0.000265,
      0.000303,
      0.000352,
      0.000413,
      0.000482,
      0.000554,
      0.000621,
      0.000676,
      0.000715,
      0.000737,
      0.000744,
      0.000738,
      0.00072,
      0.000691,
      0.000656,
      0.00062,
      0.000591,
      0.00058,
      0.000594,
      0.00064,
      0.000721,
      0.000837,
      0.000986,
      0.001159,
      0.001344,
      0.001522,
      0.001676,
      0.001788,
      0.001842,
      0.001831,
      0.001755,
      0.001621,
      0.001443,
      0.001241,
      0.001031,
      0.000832,
      0.000656,
      0.000509,
      0.000393,
      0.000307,
      0.000246,
      0.000208,
      0.000186,
      0.000178,
      0.00018,
      0.00019,
      0.000207,
      0.00023,
      0.000259
    ]
  },
  "A/bobcat/USA/24-038835-001/2024_b4a5ab9151": {
    "frequencies": [
      9.8e-05,
      0.000113,
      0.00013,
      0.000148,
      0.000166,
      0.000183,
      0.000197,
      0.000206,
      0.000209,
      0.000205,
      0.000197,
      0.000187,
      0.000178,
      0.00017,
      0.000166,
      0.000166,
      0.000171,
      0.000181,
      0.000198,
      0.000222,
      0.000256,
      0.000299,
      0.000352,
      0.000413,
      0.000478,
      0.000539,
      0.00059,
      0.000628,
      0.000651,
      0.00066,
      0.000658,
      0.000644,
      0.000619,
      0.000585,
      0.000547,
      0.00051,
      0.000484,
      0.000475,
      0.000489,
      0.000532,
      0.000607,
      0.000715,
      0.000854,
      0.001018,
      0.001196,
      0.001373,
      0.001531,
      0.001654,
      0.001725,
      0.001736,
      0.001685,
      0.001575,
      0.00142,
      0.001236,
      0.001042,
      0.000853,
      0.000683,
      0.000539,
      0.000424,
      0.000337,
      0.000276,
      0.000237,
      0.000217,
      0.000211,
      0.000217,
      0.000233,
      0.000257,
      0.000289
    ]
  },
  "A/brant/Alaska/44063-007/2006_f10788f7a1": {
    "frequencies": [
      0.0,
      0.0,
      0.0,
      0.0,
      0.0,
      0.0,
      0.0,
      0.0,
      0.0,
      0.0,
      0.0,
      0.0,
      0.0,
      0.0,
      0.0,
      0.0,
      0.0,
      0.0,
      0.0,
      0.0,
      0.0,
      0.0,
      0.0,
      0.0,
      0.0,
      0.0,
      0.0,
      0.0,
      0.0,
      0.0,
      0.0,
      0.0,
      0.0,
      0.0,
      0.0,
      0.0,
      0.0,
      0.0,
      0.0,
      0.0,
      0.0,
      0.0,
      0.0,
      0.0,
      0.0,
      0.0,
      0.0,
      0.0,
      0.0,
      0.0,
      0.0,
      0.0,
      0.0,
      0.0,
      0.0,
      0.0,
      0.0,
      0.0,
      0.0,
      0.0,
      0.0,
      0.0,
      0.0,
      0.0,
      0.0,
      0.0,
      0.0,
      0.0
    ]
  },
  "A/burrowing_owl/USA/25-003486-001/2025_b443ae9647": {
    "frequencies": [
      2.9e-05,
      3.4e-05,
      4e-05,
      4.7e-05,
      5.4e-05,
      6.1e-05,
      6.7e-05,
      7.2e-05,
      7.5e-05,
      7.5e-05,
      7.4e-05,
      7.2e-05,
      7e-05,
      6.9e-05,
      6.9e-05,
      7e-05,
      7.4e-05,
      8e-05,
      9e-05,
      0.000103,
      0.000121,
      0.000145,
      0.000175,
      0.000211,
      0.00025,
      0.000288,
      0.000323,
      0.000352,
      0.000373,
      0.000387,
      0.000395,
      0.000395,
      0.000387,
      0.000371,
      0.000348,
      0.000322,
      0.000294,
      0.000269,
      0.000248,
      0.000234,
      0.000228,
      0.000234,
      0.000253,
      0.000291,
      0.000351,
      0.000436,
      0.000549,
      0.00069,
      0.000852,
      0.001029,
      0.001206,
      0.001369,
      0.001501,
      0.001588,
      0.001622,
      0.0016,
      0.001528,
      0.001415,
      0.001274,
      0.001119,
      0.000963,
      0.000819,
      0.000695,
      0.000595,
      0.000525,
      0.000485,
      0.000473,
      0.000488
    ]
  },
  "A/cackling_goose/Alaska/UGAI15-3902/2015_ac3bb2f380": {
    "frequencies": [
      0.0,
      0.0,
      0.0,
      0.0,
      0.0,
      0.0,
      0.0,
      0.0,
      0.0,
      0.0,
      0.0,
      0.0,
      0.0,
      0.0,
      0.0,
      0.0,
      0.0,
      0.0,
      0.0,
      0.0,
      0.0,
      0.0,
      0.0,
      0.0,
      0.0,
      0.0,
      0.0,
      0.0,
      0.0,
      0.0,
      0.0,
      0.0,
      0.0,
      0.0,
      0.0,
      0.0,
      0.0,
      0.0,
      0.0,
      0.0,
      0.0,
      0.0,
      0.0,
      0.0,
      0.0,
      0.0,
      0.0,
      0.0,
      0.0,
      0.0,
      0.0,
      0.0,
      0.0,
      0.0,
      0.0,
      0.0,
      0.0,
      0.0,
      0.0,
      0.0,
      0.0,
      0.0,
      0.0,
      0.0,
      0.0,
      0.0,
      0.0,
      0.0
    ]
  },
  "A/cackling_goose/BC/AIVPHL-2520/2024_770b88c298": {
    "frequencies": [
      0.001061,
      0.001162,
      0.001265,
      0.001365,
      0.001454,
      0.001522,
      0.001556,
      0.001544,
      0.001483,
      0.001383,
      0.001261,
      0.001136,
      0.001022,
      0.000929,
      0.00086,
      0.000816,
      0.000797,
      0.000801,
      0.00083,
      0.000884,
      0.000965,
      0.001071,
      0.001199,
      0.001342,
      0.001486,
      0.001621,
      0.001746,
      0.001879,
      0.00205,
      0.002299,
      0.00266,
      0.003147,
      0.003732,
      0.004355,
      0.004925,
      0.005354,
      0.005575,
      0.005571,
      0.005354,
      0.004957,
      0.004432,
      0.003826,
      0.00319,
      0.002566,
      0.001997,
      0.001504,
      0.001099,
      0.000781,
      0.000545,
      0.000377,
      0.000262,
      0.000186,
      0.000138,
      0.000107,
      8.9e-05,
      7.8e-05,
      7.1e-05,
      6.7e-05,
      6.4e-05,
      6.3e-05,
      6.4e-05,
      6.5e-05,
      6.6e-05,
      6.9e-05,
      7.3e-05,
      7.8e-05,
      8.4e-05,
      9.1e-05
    ]
  },
  "A/cackling_goose/BC/AIVPHL-2521/2024_aef37dfd01": {
    "frequencies": [
      0.001025,
      0.001124,
      0.001224,
      0.001322,
      0.00141,
      0.001477,
      0.001511,
      0.001501,
      0.001443,
      0.001347,
      0.001229,
      0.001108,
      0.000998,
      0.000908,
      0.000841,
      0.000799,
      0.00078,
      0.000785,
      0.000814,
      0.000868,
      0.000948,
      0.001053,
      0.00118,
      0.001321,
      0.001463,
      0.001594,
      0.001714,
      0.001837,
      0.001993,
      0.00222,
      0.002553,
      0.003009,
      0.003563,
      0.004163,
      0.004722,
      0.005156,
      0.005399,
      0.005429,
      0.005252,
      0.004896,
      0.004407,
      0.003832,
      0.003218,
      0.002606,
      0.002042,
      0.001547,
      0.001137,
      0.000812,
      0.000569,
      0.000395,
      0.000274,
      0.000194,
      0.000143,
      0.000111,
      9.1e-05,
      7.9e-05,
      7.2e-05,
      6.8e-05,
      6.5e-05,
      6.4e-05,
      6.5e-05,
      6.6e-05,
      6.8e-05,
      7.1e-05,
      7.5e-05,
      8e-05,
      8.6e-05,
      9.3e-05
    ]
  },
  "A/cackling_goose/BC/AIVPHL-2534/2024_7c9748f355": {
    "frequencies": [
      0.001215,
      0.001326,
      0.001438,
      0.001547,
      0.001643,
      0.001714,
      0.001745,
      0.001726,
      0.001653,
      0.001537,
      0.001396,
      0.001253,
      0.001124,
      0.001018,
      0.00094,
      0.000889,
      0.000864,
      0.000866,
      0.000895,
      0.00095,
      0.001034,
      0.001144,
      0.001278,
      0.001429,
      0.001585,
      0.001738,
      0.001893,
      0.002074,
      0.002318,
      0.002667,
      0.003152,
      0.003777,
      0.00449,
      0.0052,
      0.005794,
      0.006174,
      0.006282,
      0.006121,
      0.005728,
      0.005159,
      0.004485,
      0.003765,
      0.003054,
      0.00239,
      0.001811,
      0.00133,
      0.00095,
      0.000662,
      0.000456,
      0.000313,
      0.000218,
      0.000157,
      0.000119,
      9.5e-05,
      8.1e-05,
      7.2e-05,
      6.6e-05,
      6.3e-05,
      6e-05,
      5.9e-05,
      5.9e-05,
      6e-05,
      6.2e-05,
      6.4e-05,
      6.8e-05,
      7.2e-05,
      7.7e-05,
      8.3e-05
    ]
  },
  "A/cackling_goose/BC/AIVPHL-2535/2024_790d4d4223": {
    "frequencies": [
      0.000991,
      0.001087,
      0.001185,
      0.001281,
      0.001368,
      0.001434,
      0.001468,
      0.001459,
      0.001404,
      0.001312,
      0.001198,
      0.001081,
      0.000974,
      0.000887,
      0.000823,
      0.000782,
      0.000764,
      0.00077,
      0.000799,
      0.000852,
      0.000932,
      0.001036,
      0.001161,
      0.001301,
      0.00144,
      0.001568,
      0.001682,
      0.001796,
      0.001939,
      0.002146,
      0.002453,
      0.002878,
      0.003402,
      0.003977,
      0.004525,
      0.004963,
      0.005225,
      0.005285,
      0.005147,
      0.004831,
      0.004379,
      0.003834,
      0.003242,
      0.002644,
      0.002086,
      0.001591,
      0.001176,
      0.000844,
      0.000594,
      0.000413,
      0.000287,
      0.000203,
      0.000149,
      0.000115,
      9.4e-05,
      8.1e-05,
      7.3e-05,
      6.9e-05,
      6.6e-05,
      6.5e-05,
      6.6e-05,
      6.7e-05,
      6.9e-05,
      7.2e-05,
      7.6e-05,
      8.1e-05,
      8.8e-05,
      9.5e-05
    ]
  },
  "A/cackling_goose/BC/AIVPHL-2540/2024_f1f65c0ef1": {
    "frequencies": [
      0.000925,
      0.001017,
      0.00111,
      0.001202,
      0.001285,
      0.00135,
      0.001384,
      0.001378,
      0.001328,
      0.001243,
      0.001137,
      0.001027,
      0.000927,
      0.000846,
      0.000786,
      0.000748,
      0.000733,
      0.000739,
      0.000769,
      0.000821,
      0.000899,
      0.001001,
      0.001124,
      0.00126,
      0.001395,
      0.001518,
      0.001622,
      0.001721,
      0.001839,
      0.002011,
      0.00227,
      0.002637,
      0.003103,
      0.003629,
      0.004148,
      0.004587,
      0.004881,
      0.004997,
      0.004928,
      0.004689,
      0.004309,
      0.003826,
      0.003281,
      0.002714,
      0.00217,
      0.001677,
      0.001255,
      0.000911,
      0.000647,
      0.000452,
      0.000315,
      0.000222,
      0.000161,
      0.000123,
      9.9e-05,
      8.5e-05,
      7.6e-05,
      7.1e-05,
      6.9e-05,
      6.8e-05,
      6.8e-05,
      6.9e-05,
      7.1e-05,
      7.5e-05,
      7.9e-05,
      8.5e-05,
      9.1e-05,
      9.9e-05
    ]
  },
  "A/cackling_goose/BC/AIVPHL-2541/2024_50c6736889": {
    "frequencies": [
      0.000894,
      0.000983,
      0.001074,
      0.001164,
      0.001246,
      0.001309,
      0.001343,
      0.001339,
      0.001292,
      0.00121,
      0.001107,
      0.001002,
      0.000905,
      0.000826,
      0.000768,
      0.000732,
      0.000717,
      0.000724,
      0.000754,
      0.000806,
      0.000883,
      0.000984,
      0.001106,
      0.00124,
      0.001374,
      0.001493,
      0.001594,
      0.001686,
      0.001794,
      0.00195,
      0.002186,
      0.002526,
      0.002964,
      0.003465,
      0.003969,
      0.004406,
      0.004711,
      0.004852,
      0.004816,
      0.004613,
      0.004269,
      0.003816,
      0.003296,
      0.002745,
      0.00221,
      0.001719,
      0.001295,
      0.000945,
      0.000674,
      0.000473,
      0.00033,
      0.000232,
      0.000168,
      0.000127,
      0.000102,
      8.7e-05,
      7.8e-05,
      7.2e-05,
      7e-05,
      6.9e-05,
      6.9e-05,
      7e-05,
      7.3e-05,
      7.6e-05,
      8.1e-05,
      8.6e-05,
      9.3e-05,
      0.000101
    ]
  },
  "A/cackling_goose/BC/AIVPHL-2560/2024_895ff29092": {
    "frequencies": [
      0.000894,
      0.000983,
      0.001074,
      0.001164,
      0.001246,
      0.001309,
      0.001343,
      0.001339,
      0.001292,
      0.00121,
      0.001107,
      0.001002,
      0.000905,
      0.000826,
      0.000768,
      0.000732,
      0.000717,
      0.000724,
      0.000754,
      0.000806,
      0.000883,
      0.000984,
      0.001106,
      0.00124,
      0.001374,
      0.001493,
      0.001594,
      0.001686,
      0.001794,
      0.00195,
      0.002186,
      0.002526,
      0.002964,
      0.003465,
      0.003969,
      0.004406,
      0.004711,
      0.004852,
      0.004816,
      0.004613,
      0.004269,
      0.003816,
      0.003296,
      0.002745,
      0.00221,
      0.001719,
      0.001295,
      0.000945,
      0.000674,
      0.000473,
      0.00033,
      0.000232,
      0.000168,
      0.000127,
      0.000102,
      8.7e-05,
      7.8e-05,
      7.2e-05,
      7e-05,
      6.9e-05,
      6.9e-05,
      7e-05,
      7.3e-05,
      7.6e-05,
      8.1e-05,
      8.6e-05,
      9.3e-05,
      0.000101
    ]
  },
  "A/cackling_goose/BC/AIVPHL-2567/2024_9a3a403276": {
    "frequencies": [
      0.000834,
      0.000918,
      0.001005,
      0.001091,
      0.00117,
      0.001232,
      0.001266,
      0.001264,
      0.001221,
      0.001146,
      0.001051,
      0.000952,
      0.000861,
      0.000788,
      0.000734,
      0.0007,
      0.000687,
      0.000695,
      0.000725,
      0.000776,
      0.000852,
      0.000951,
      0.00107,
      0.001201,
      0.001331,
      0.001446,
      0.00154,
      0.001621,
      0.00171,
      0.001837,
      0.002034,
      0.002323,
      0.002706,
      0.003159,
      0.003629,
      0.004057,
      0.00438,
      0.004562,
      0.004586,
      0.004452,
      0.004176,
      0.003786,
      0.003315,
      0.0028,
      0.002286,
      0.001802,
      0.001374,
      0.001015,
      0.000731,
      0.000517,
      0.000362,
      0.000254,
      0.000183,
      0.000137,
      0.000108,
      9.1e-05,
      8.1e-05,
      7.5e-05,
      7.2e-05,
      7.1e-05,
      7.1e-05,
      7.3e-05,
      7.5e-05,
      7.9e-05,
      8.4e-05,
      9e-05,
      9.7e-05,
      0.000106
    ]
  },
  "A/cackling_goose/BC/AIVPHL-2573/2024_31b43be724": {
    "frequencies": [
      0.000777,
      0.000858,
      0.000941,
      0.001023,
      0.001098,
      0.001158,
      0.001192,
      0.001192,
      0.001154,
      0.001084,
      0.000996,
      0.000904,
      0.000819,
      0.000751,
      0.0007,
      0.000669,
      0.000658,
      0.000667,
      0.000696,
      0.000747,
      0.000821,
      0.000918,
      0.001034,
      0.001163,
      0.00129,
      0.001401,
      0.00149,
      0.001562,
      0.001635,
      0.001737,
      0.001898,
      0.002143,
      0.002475,
      0.002879,
      0.003314,
      0.003727,
      0.00406,
      0.004276,
      0.004351,
      0.004279,
      0.004069,
      0.003741,
      0.003322,
      0.002846,
      0.002355,
      0.001882,
      0.001454,
      0.001087,
      0.000791,
      0.000564,
      0.000397,
      0.000279,
      0.0002,
      0.000148,
      0.000116,
      9.6e-05,
      8.4e-05,
      7.8e-05,
      7.4e-05,
      7.3e-05,
      7.3e-05,
      7.5e-05,
      7.8e-05,
      8.2e-05,
      8.7e-05,
      9.3e-05,
      0.000101,
      0.00011
    ]
  },
  "A/cackling_goose/BC/AIVPHL-2574/2024_5ef645b6b1": {
    "frequencies": [
      0.000777,
      0.000858,
      0.000941,
      0.001023,
      0.001098,
      0.001158,
      0.001192,
      0.001192,
      0.001154,
      0.001084,
      0.000996,
      0.000904,
      0.000819,
      0.000751,
      0.0007,
      0.000669,
      0.000658,
      0.000667,
      0.000696,
      0.000747,
      0.000821,
      0.000918,
      0.001034,
      0.001163,
      0.00129,
      0.001401,
      0.00149,
      0.001562,
      0.001635,
      0.001737,
      0.001898,
      0.002143,
      0.002475,
      0.002879,
      0.003314,
      0.003727,
      0.00406,
      0.004276,
      0.004351,
      0.004279,
      0.004069,
      0.003741,
      0.003322,
      0.002846,
      0.002355,
      0.001882,
      0.001454,
      0.001087,
      0.000791,
      0.000564,
      0.000397,
      0.000279,
      0.0002,
      0.000148,
      0.000116,
      9.6e-05,
      8.4e-05,
      7.8e-05,
      7.4e-05,
      7.3e-05,
      7.3e-05,
      7.5e-05,
      7.8e-05,
      8.2e-05,
      8.7e-05,
      9.3e-05,
      0.000101,
      0.00011
    ]
  },
  "A/cackling_goose/BC/AIVPHL-2575/2024_529159d6c1": {
    "frequencies": [
      0.000777,
      0.000858,
      0.000941,
      0.001023,
      0.001098,
      0.001158,
      0.001192,
      0.001192,
      0.001154,
      0.001084,
      0.000996,
      0.000904,
      0.000819,
      0.000751,
      0.0007,
      0.000669,
      0.000658,
      0.000667,
      0.000696,
      0.000747,
      0.000821,
      0.000918,
      0.001034,
      0.001163,
      0.00129,
      0.001401,
      0.00149,
      0.001562,
      0.001635,
      0.001737,
      0.001898,
      0.002143,
      0.002475,
      0.002879,
      0.003314,
      0.003727,
      0.00406,
      0.004276,
      0.004351,
      0.004279,
      0.004069,
      0.003741,
      0.003322,
      0.002846,
      0.002355,
      0.001882,
      0.001454,
      0.001087,
      0.000791,
      0.000564,
      0.000397,
      0.000279,
      0.0002,
      0.000148,
      0.000116,
      9.6e-05,
      8.4e-05,
      7.8e-05,
      7.4e-05,
      7.3e-05,
      7.3e-05,
      7.5e-05,
      7.8e-05,
      8.2e-05,
      8.7e-05,
      9.3e-05,
      0.000101,
      0.00011
    ]
  },
  "A/cackling_goose/BC/AIVPHL-2582/2024_8d25d27757": {
    "frequencies": [
      0.000805,
      0.000888,
      0.000973,
      0.001056,
      0.001133,
      0.001194,
      0.001229,
      0.001227,
      0.001187,
      0.001115,
      0.001023,
      0.000928,
      0.00084,
      0.000769,
      0.000717,
      0.000685,
      0.000673,
      0.000681,
      0.00071,
      0.000762,
      0.000837,
      0.000934,
      0.001052,
      0.001182,
      0.00131,
      0.001424,
      0.001515,
      0.001591,
      0.001671,
      0.001785,
      0.001964,
      0.002231,
      0.002588,
      0.003016,
      0.003469,
      0.00389,
      0.004219,
      0.004418,
      0.004469,
      0.004367,
      0.004124,
      0.003765,
      0.00332,
      0.002824,
      0.002321,
      0.001842,
      0.001414,
      0.001051,
      0.000761,
      0.00054,
      0.000379,
      0.000266,
      0.000191,
      0.000142,
      0.000112,
      9.3e-05,
      8.3e-05,
      7.6e-05,
      7.3e-05,
      7.2e-05,
      7.2e-05,
      7.4e-05,
      7.6e-05,
      8e-05,
      8.5e-05,
      9.2e-05,
      9.9e-05,
      0.000108
    ]
  },
  "A/cackling_goose/BC/AIVPHL-2586/2024_b2ca0e7f4f": {
    "frequencies": [
      0.000699,
      0.000773,
      0.00085,
      0.000927,
      0.000998,
      0.001055,
      0.001089,
      0.001091,
      0.001059,
      0.000998,
      0.000919,
      0.000836,
      0.00076,
      0.000698,
      0.000652,
      0.000625,
      0.000616,
      0.000626,
      0.000655,
      0.000705,
      0.000777,
      0.00087,
      0.000983,
      0.001108,
      0.00123,
      0.001337,
      0.001419,
      0.00148,
      0.001535,
      0.001607,
      0.001724,
      0.00191,
      0.002173,
      0.002508,
      0.002887,
      0.00327,
      0.003605,
      0.003855,
      0.003994,
      0.004005,
      0.003886,
      0.003647,
      0.003307,
      0.002893,
      0.002444,
      0.001994,
      0.001571,
      0.001196,
      0.000886,
      0.00064,
      0.000454,
      0.00032,
      0.000228,
      0.000167,
      0.000128,
      0.000104,
      9e-05,
      8.2e-05,
      7.8e-05,
      7.7e-05,
      7.7e-05,
      7.9e-05,
      8.2e-05,
      8.6e-05,
      9.2e-05,
      9.9e-05,
      0.000107,
      0.000117
    ]
  },
  "A/cackling_goose/BC/AIVPHL-2598/2024_512114c0d6": {
    "frequencies": [
      0.000606,
      0.000673,
      0.000742,
      0.000811,
      0.000877,
      0.00093,
      0.000963,
      0.000968,
      0.000943,
      0.000891,
      0.000824,
      0.000752,
      0.000685,
      0.000632,
      0.000593,
      0.00057,
      0.000564,
      0.000574,
      0.000603,
      0.000651,
      0.00072,
      0.000809,
      0.000917,
      0.001036,
      0.001154,
      0.001255,
      0.001332,
      0.001383,
      0.001421,
      0.001465,
      0.001536,
      0.001658,
      0.001843,
      0.002095,
      0.002399,
      0.002731,
      0.00305,
      0.003323,
      0.003519,
      0.003618,
      0.003605,
      0.003476,
      0.003241,
      0.002916,
      0.002534,
      0.002124,
      0.001719,
      0.001343,
      0.001018,
      0.000751,
      0.000542,
      0.000385,
      0.000274,
      0.000199,
      0.000149,
      0.000118,
      0.0001,
      8.9e-05,
      8.4e-05,
      8.2e-05,
      8.2e-05,
      8.4e-05,
      8.7e-05,
      9.2e-05,
      9.9e-05,
      0.000106,
      0.000116,
      0.000127
    ]
  },
  "A/cackling_goose/BC/AIVPHL-2630/2024_22df3d35ce": {
    "frequencies": [
      0.000675,
      0.000747,
      0.000822,
      0.000897,
      0.000966,
      0.001022,
      0.001056,
      0.001059,
      0.001029,
      0.00097,
      0.000894,
      0.000814,
      0.00074,
      0.000681,
      0.000637,
      0.000611,
      0.000603,
      0.000613,
      0.000642,
      0.000691,
      0.000762,
      0.000855,
      0.000966,
      0.001089,
      0.001211,
      0.001316,
      0.001396,
      0.001455,
      0.001504,
      0.001569,
      0.001673,
      0.001841,
      0.002083,
      0.002396,
      0.002757,
      0.003127,
      0.00346,
      0.003719,
      0.003874,
      0.00391,
      0.003819,
      0.003609,
      0.003295,
      0.002903,
      0.00247,
      0.002028,
      0.001609,
      0.001233,
      0.000918,
      0.000667,
      0.000475,
      0.000335,
      0.000239,
      0.000174,
      0.000133,
      0.000108,
      9.3e-05,
      8.4e-05,
      8e-05,
      7.8e-05,
      7.8e-05,
      8e-05,
      8.3e-05,
      8.8e-05,
      9.3e-05,
      0.000101,
      0.000109,
      0.00012
    ]
  },
  "A/cackling_goose/BC/AIVPHL-2651/2024_3cecc5287f": {
    "frequencies": [
      0.000506,
      0.000564,
      0.000624,
      0.000685,
      0.000744,
      0.000792,
      0.000824,
      0.000832,
      0.000813,
      0.000772,
      0.000716,
      0.000657,
      0.000601,
      0.000556,
      0.000524,
      0.000506,
      0.000503,
      0.000515,
      0.000543,
      0.000588,
      0.000653,
      0.000737,
      0.000838,
      0.000951,
      0.001063,
      0.001159,
      0.001231,
      0.001276,
      0.001301,
      0.001322,
      0.001355,
      0.001419,
      0.001528,
      0.001691,
      0.001909,
      0.002169,
      0.002446,
      0.002716,
      0.00295,
      0.003123,
      0.003212,
      0.003203,
      0.003091,
      0.00288,
      0.002592,
      0.00225,
      0.001884,
      0.001522,
      0.00119,
      0.000902,
      0.000666,
      0.000482,
      0.000346,
      0.000249,
      0.000184,
      0.000142,
      0.000116,
      0.000101,
      9.2e-05,
      8.9e-05,
      8.9e-05,
      9.1e-05,
      9.5e-05,
      0.0001,
      0.000107,
      0.000117,
      0.000128,
      0.00014
    ]
  },
  "A/cackling_goose/BC/AIVPHL-2671/2024_542dbe337f": {
    "frequencies": [
      0.000421,
      0.000471,
      0.000524,
      0.000577,
      0.000629,
      0.000673,
      0.000702,
      0.000712,
      0.0007,
      0.000667,
      0.000621,
      0.000572,
      0.000526,
      0.000488,
      0.000462,
      0.000448,
      0.000447,
      0.000459,
      0.000486,
      0.00053,
      0.00059,
      0.000669,
      0.000764,
      0.000871,
      0.000976,
      0.001069,
      0.001137,
      0.001179,
      0.001199,
      0.001207,
      0.001216,
      0.001241,
      0.001295,
      0.00139,
      0.001532,
      0.001722,
      0.001946,
      0.002189,
      0.002428,
      0.00264,
      0.002798,
      0.002881,
      0.002876,
      0.002775,
      0.002585,
      0.002324,
      0.002015,
      0.001684,
      0.00136,
      0.001063,
      0.000807,
      0.000596,
      0.000434,
      0.000314,
      0.000229,
      0.000173,
      0.000137,
      0.000115,
      0.000103,
      9.8e-05,
      9.6e-05,
      9.8e-05,
      0.000102,
      0.000109,
      0.000117,
      0.000127,
      0.00014,
      0.000154
    ]
  },
  "A/cackling_goose/BC/AIVPHL-2672/2024_ba498aebec": {
    "frequencies": [
      0.000421,
      0.000471,
      0.000524,
      0.000577,
      0.000629,
      0.000673,
      0.000702,
      0.000712,
      0.0007,
      0.000667,
      0.000621,
      0.000572,
      0.000526,
      0.000488,
      0.000462,
      0.000448,
      0.000447,
      0.000459,
      0.000486,
      0.00053,
      0.00059,
      0.000669,
      0.000764,
      0.000871,
      0.000976,
      0.001069,
      0.001137,
      0.001179,
      0.001199,
      0.001207,
      0.001216,
      0.001241,
      0.001295,
      0.00139,
      0.001532,
      0.001722,
      0.001946,
      0.002189,
      0.002428,
      0.00264,
      0.002798,
      0.002881,
      0.002876,
      0.002775,
      0.002585,
      0.002324,
      0.002015,
      0.001684,
      0.00136,
      0.001063,
      0.000807,
      0.000596,
      0.000434,
      0.000314,
      0.000229,
      0.000173,
      0.000137,
      0.000115,
      0.000103,
      9.8e-05,
      9.6e-05,
      9.8e-05,
      0.000102,
      0.000109,
      0.000117,
      0.000127,
      0.00014,
      0.000154
    ]
  },
  "A/cackling_goose/BC/AIVPHL-2675/2024_237547e1d2": {
    "frequencies": [
      0.000362,
      0.000407,
      0.000454,
      0.000502,
      0.000549,
      0.000589,
      0.000617,
      0.000628,
      0.000619,
      0.000592,
      0.000553,
      0.000511,
      0.000471,
      0.000439,
      0.000417,
      0.000406,
      0.000406,
      0.000419,
      0.000445,
      0.000486,
      0.000544,
      0.000618,
      0.000709,
      0.00081,
      0.000911,
      0.001,
      0.001067,
      0.001107,
      0.001125,
      0.001128,
      0.001126,
      0.001131,
      0.001154,
      0.001207,
      0.0013,
      0.001438,
      0.001617,
      0.001828,
      0.002054,
      0.002275,
      0.002466,
      0.002603,
      0.002667,
      0.002645,
      0.002534,
      0.002342,
      0.002088,
      0.001794,
      0.001489,
      0.001194,
      0.000928,
      0.0007,
      0.000517,
      0.000377,
      0.000276,
      0.000205,
      0.00016,
      0.000131,
      0.000114,
      0.000106,
      0.000103,
      0.000105,
      0.000109,
      0.000116,
      0.000125,
      0.000136,
      0.00015,
      0.000166
    ]
  },
  "A/cackling_goose/BC/AIVPHL-2677/2024_5094a1703e": {
    "frequencies": [
      0.000349,
      0.000392,
      0.000438,
      0.000485,
      0.00053,
      0.00057,
      0.000597,
      0.000608,
      0.0006,
      0.000574,
      0.000537,
      0.000496,
      0.000458,
      0.000428,
      0.000406,
      0.000396,
      0.000396,
      0.000409,
      0.000435,
      0.000475,
      0.000532,
      0.000606,
      0.000695,
      0.000795,
      0.000895,
      0.000983,
      0.001049,
      0.00109,
      0.001107,
      0.00111,
      0.001106,
      0.001107,
      0.001124,
      0.001168,
      0.00125,
      0.001376,
      0.001544,
      0.001746,
      0.001967,
      0.002188,
      0.002384,
      0.002532,
      0.002611,
      0.002607,
      0.002515,
      0.002341,
      0.002102,
      0.001819,
      0.001519,
      0.001227,
      0.000959,
      0.000727,
      0.00054,
      0.000395,
      0.000289,
      0.000215,
      0.000166,
      0.000135,
      0.000118,
      0.000108,
      0.000105,
      0.000106,
      0.000111,
      0.000118,
      0.000127,
      0.000139,
      0.000153,
      0.00017
    ]
  },
  "A/cackling_goose/BC/AIVPHL-2698/2024_323ee77070": {
    "frequencies": [
      0.00039,
      0.000438,
      0.000488,
      0.000539,
      0.000588,
      0.00063,
      0.000659,
      0.000669,
      0.000658,
      0.000628,
      0.000586,
      0.000541,
      0.000498,
      0.000463,
      0.000439,
      0.000427,
      0.000426,
      0.000439,
      0.000465,
      0.000507,
      0.000567,
      0.000643,
      0.000736,
      0.00084,
      0.000943,
      0.001034,
      0.001102,
      0.001143,
      0.001161,
      0.001166,
      0.00117,
      0.001183,
      0.001221,
      0.001293,
      0.001409,
      0.001572,
      0.001774,
      0.002002,
      0.002236,
      0.002454,
      0.002631,
      0.002744,
      0.002775,
      0.002714,
      0.002565,
      0.002338,
      0.002055,
      0.001741,
      0.001426,
      0.001129,
      0.000867,
      0.000647,
      0.000474,
      0.000344,
      0.000251,
      0.000188,
      0.000148,
      0.000123,
      0.000108,
      0.000102,
      0.0001,
      0.000101,
      0.000106,
      0.000112,
      0.000121,
      0.000132,
      0.000145,
      0.00016
    ]
  },
  "A/cackling_goose/BC/AIVPHL-2828/2024_5a446737e2": {
    "frequencies": [
      0.000628,
      0.000697,
      0.000768,
      0.000839,
      0.000906,
      0.00096,
      0.000993,
      0.000998,
      0.000971,
      0.000917,
      0.000846,
      0.000772,
      0.000703,
      0.000648,
      0.000607,
      0.000583,
      0.000577,
      0.000587,
      0.000616,
      0.000664,
      0.000734,
      0.000824,
      0.000933,
      0.001054,
      0.001172,
      0.001275,
      0.001353,
      0.001406,
      0.001448,
      0.001498,
      0.001579,
      0.001715,
      0.001919,
      0.00219,
      0.002513,
      0.002858,
      0.003183,
      0.003452,
      0.003637,
      0.003716,
      0.003678,
      0.003523,
      0.003262,
      0.002915,
      0.002515,
      0.002094,
      0.001683,
      0.001307,
      0.000985,
      0.000722,
      0.000519,
      0.000368,
      0.000262,
      0.00019,
      0.000144,
      0.000115,
      9.7e-05,
      8.7e-05,
      8.2e-05,
      8e-05,
      8.1e-05,
      8.3e-05,
      8.6e-05,
      9.1e-05,
      9.7e-05,
      0.000105,
      0.000114,
      0.000125
    ]
  },
  "A/cackling_goose/BC/AIVPHL-2832/2024_ebbeaf45f6": {
    "frequencies": [
      0.000257,
      0.000291,
      0.000327,
      0.000364,
      0.000401,
      0.000434,
      0.000458,
      0.00047,
      0.000466,
      0.000449,
      0.000423,
      0.000394,
      0.000366,
      0.000344,
      0.000329,
      0.000322,
      0.000325,
      0.000338,
      0.000361,
      0.000398,
      0.000448,
      0.000514,
      0.000593,
      0.000683,
      0.000774,
      0.000855,
      0.000918,
      0.000958,
      0.000976,
      0.000977,
      0.000966,
      0.000949,
      0.000933,
      0.000927,
      0.000943,
      0.000991,
      0.001078,
      0.001207,
      0.001373,
      0.001567,
      0.001771,
      0.001967,
      0.002132,
      0.002244,
      0.002286,
      0.002249,
      0.002136,
      0.001954,
      0.001725,
      0.001469,
      0.001209,
      0.000961,
      0.000743,
      0.000561,
      0.000417,
      0.00031,
      0.000234,
      0.000183,
      0.000151,
      0.000133,
      0.000124,
      0.000123,
      0.000126,
      0.000133,
      0.000144,
      0.000158,
      0.000175,
      0.000196
    ]
  },
  "A/cackling_goose/BC/AIVPHL-2931/2024_80a6a869ed": {
    "frequencies": [
      0.000421,
      0.000471,
      0.000524,
      0.000577,
      0.000629,
      0.000673,
      0.000702,
      0.000712,
      0.0007,
      0.000667,
      0.000621,
      0.000572,
      0.000526,
      0.000488,
      0.000462,
      0.000448,
      0.000447,
      0.000459,
      0.000486,
      0.00053,
      0.00059,
      0.000669,
      0.000764,
      0.000871,
      0.000976,
      0.001069,
      0.001137,
      0.001179,
      0.001199,
      0.001207,
      0.001216,
      0.001241,
      0.001295,
      0.00139,
      0.001532,
      0.001722,
      0.001946,
      0.002189,
      0.002428,
      0.00264,
      0.002798,
      0.002881,
      0.002876,
      0.002775,
      0.002585,
      0.002324,
      0.002015,
      0.001684,
      0.00136,
      0.001063,
      0.000807,
      0.000596,
      0.000434,
      0.000314,
      0.000229,
      0.000173,
      0.000137,
      0.000115,
      0.000103,
      9.8e-05,
      9.6e-05,
      9.8e-05,
      0.000102,
      0.000109,
      0.000117,
      0.000127,
      0.00014,
      0.000154
    ]
  },
  "A/cackling_goose/Kansas/W24-1006/2024_51fdcce5b5": {
    "frequencies": [
      0.000203,
      0.000231,
      0.000261,
      0.000293,
      0.000324,
      0.000352,
      0.000373,
      0.000385,
      0.000384,
      0.000372,
      0.000352,
      0.000329,
      0.000307,
      0.00029,
      0.000279,
      0.000275,
      0.000279,
      0.000291,
      0.000313,
      0.000346,
      0.000392,
      0.000451,
      0.000524,
      0.000606,
      0.00069,
      0.000767,
      0.000827,
      0.000867,
      0.000887,
      0.000889,
      0.000878,
      0.000857,
      0.000831,
      0.000806,
      0.000793,
      0.000802,
      0.000842,
      0.000921,
      0.00104,
      0.001196,
      0.001378,
      0.001574,
      0.001764,
      0.001927,
      0.002042,
      0.002094,
      0.002072,
      0.001978,
      0.001821,
      0.001616,
      0.001384,
      0.001144,
      0.000916,
      0.000713,
      0.000542,
      0.000408,
      0.000308,
      0.000237,
      0.00019,
      0.00016,
      0.000145,
      0.000139,
      0.00014,
      0.000147,
      0.000158,
      0.000174,
      0.000193,
      0.000217
    ]
  },
  "A/cackling_goose/USA/25-002314-001/2025_8b49890a4b": {
    "frequencies": [
      2.8e-05,
      3.3e-05,
      3.9e-05,
      4.5e-05,
      5.2e-05,
      5.9e-05,
      6.5e-05,
      6.9e-05,
      7.2e-05,
      7.3e-05,
      7.2e-05,
      7e-05,
      6.8e-05,
      6.6e-05,
      6.6e-05,
      6.8e-05,
      7.2e-05,
      7.8e-05,
      8.7e-05,
      0.0001,
      0.000118,
      0.000141,
      0.000171,
      0.000205,
      0.000243,
      0.000281,
      0.000315,
      0.000344,
      0.000365,
      0.000379,
      0.000387,
      0.000387,
      0.00038,
      0.000365,
      0.000343,
      0.000316,
      0.000289,
      0.000265,
      0.000244,
      0.000229,
      0.000223,
      0.000227,
      0.000244,
      0.000279,
      0.000335,
      0.000416,
      0.000525,
      0.000661,
      0.000821,
      0.000996,
      0.001175,
      0.001343,
      0.001482,
      0.001579,
      0.001624,
      0.001614,
      0.001552,
      0.001447,
      0.001311,
      0.001158,
      0.001002,
      0.000856,
      0.000727,
      0.000624,
      0.000548,
      0.000504,
      0.000488,
      0.0005
    ]
  },
  "A/canada_goose/USA/25-001845-001/2025_562e94e84a": {
    "frequencies": [
      3.5e-05,
      4.1e-05,
      4.8e-05,
      5.6e-05,
      6.4e-05,
      7.2e-05,
      7.9e-05,
      8.4e-05,
      8.7e-05,
      8.8e-05,
      8.6e-05,
      8.3e-05,
      8e-05,
      7.9e-05,
      7.8e-05,
      8e-05,
      8.4e-05,
      9.1e-05,
      0.000101,
      0.000116,
      0.000136,
      0.000162,
      0.000195,
      0.000234,
      0.000275,
      0.000317,
      0.000354,
      0.000384,
      0.000406,
      0.00042,
      0.000427,
      0.000426,
      0.000416,
      0.000398,
      0.000372,
      0.000343,
      0.000313,
      0.000287,
      0.000266,
      0.000253,
      0.000252,
      0.000264,
      0.000294,
      0.000345,
      0.000421,
      0.000525,
      0.000656,
      0.000812,
      0.000984,
      0.00116,
      0.001326,
      0.001465,
      0.001562,
      0.001607,
      0.001596,
      0.001531,
      0.001423,
      0.001282,
      0.001126,
      0.000966,
      0.000816,
      0.000685,
      0.000577,
      0.000496,
      0.000444,
      0.000419,
      0.00042,
      0.000443
    ]
  },
  "A/canada_goose/USA/25-001893-001/2025_094a96b608": {
    "frequencies": [
      5.7e-05,
      6.6e-05,
      7.7e-05,
      8.8e-05,
      0.0001,
      0.000111,
      0.000121,
      0.000128,
      0.000131,
      0.000131,
      0.000127,
      0.000122,
      0.000117,
      0.000113,
      0.000112,
      0.000113,
      0.000117,
      0.000126,
      0.000139,
      0.000158,
      0.000183,
      0.000216,
      0.000258,
      0.000306,
      0.000358,
      0.000408,
      0.000451,
      0.000485,
      0.000509,
      0.000522,
      0.000525,
      0.000519,
      0.000502,
      0.000477,
      0.000444,
      0.000408,
      0.000375,
      0.000348,
      0.000334,
      0.000335,
      0.000355,
      0.000399,
      0.00047,
      0.00057,
      0.000699,
      0.000852,
      0.001022,
      0.001197,
      0.00136,
      0.001496,
      0.001589,
      0.001627,
      0.001606,
      0.001529,
      0.001406,
      0.00125,
      0.00108,
      0.000909,
      0.00075,
      0.000611,
      0.000498,
      0.000412,
      0.000352,
      0.000315,
      0.0003,
      0.000304,
      0.000324,
      0.000357
    ]
  },
  "A/canada_goose/USA/25-001893-002/2025_39b37f1083": {
    "frequencies": [
      5.7e-05,
      6.6e-05,
      7.7e-05,
      8.8e-05,
      0.0001,
      0.000111,
      0.000121,
      0.000128,
      0.000131,
      0.000131,
      0.000127,
      0.000122,
      0.000117,
      0.000113,
      0.000112,
      0.000113,
      0.000117,
      0.000126,
      0.000139,
      0.000158,
      0.000183,
      0.000216,
      0.000258,
      0.000306,
      0.000358,
      0.000408,
      0.000451,
      0.000485,
      0.000509,
      0.000522,
      0.000525,
      0.000519,
      0.000502,
      0.000477,
      0.000444,
      0.000408,
      0.000375,
      0.000348,
      0.000334,
      0.000335,
      0.000355,
      0.000399,
      0.00047,
      0.00057,
      0.000699,
      0.000852,
      0.001022,
      0.001197,
      0.00136,
      0.001496,
      0.001589,
      0.001627,
      0.001606,
      0.001529,
      0.001406,
      0.00125,
      0.00108,
      0.000909,
      0.00075,
      0.000611,
      0.000498,
      0.000412,
      0.000352,
      0.000315,
      0.0003,
      0.000304,
      0.000324,
      0.000357
    ]
  },
  "A/canada_goose/USA/25-002144-001/2025_303c397353": {
    "frequencies": [
      3.2e-05,
      3.8e-05,
      4.4e-05,
      5.1e-05,
      5.9e-05,
      6.6e-05,
      7.3e-05,
      7.8e-05,
      8.1e-05,
      8.1e-05,
      8e-05,
      7.7e-05,
      7.5e-05,
      7.4e-05,
      7.3e-05,
      7.5e-05,
      7.9e-05,
      8.5e-05,
      9.5e-05,
      0.000109,
      0.000129,
      0.000154,
      0.000185,
      0.000222,
      0.000262,
      0.000302,
      0.000338,
      0.000368,
      0.000389,
      0.000404,
      0.000411,
      0.00041,
      0.000401,
      0.000384,
      0.00036,
      0.000332,
      0.000304,
      0.000277,
      0.000257,
      0.000243,
      0.000239,
      0.000248,
      0.000272,
      0.000316,
      0.000384,
      0.000478,
      0.0006,
      0.000749,
      0.000917,
      0.001094,
      0.001267,
      0.001419,
      0.001534,
      0.001601,
      0.001612,
      0.001568,
      0.001477,
      0.00135,
      0.001199,
      0.001041,
      0.000887,
      0.000749,
      0.000633,
      0.000543,
      0.000482,
      0.00045,
      0.000445,
      0.000464
    ]
  },
  "A/canada_goose/USA/25-002144-002/2025_74b0f7d1ae": {
    "frequencies": [
      3.2e-05,
      3.8e-05,
      4.4e-05,
      5.1e-05,
      5.9e-05,
      6.6e-05,
      7.3e-05,
      7.8e-05,
      8.1e-05,
      8.1e-05,
      8e-05,
      7.7e-05,
      7.5e-05,
      7.4e-05,
      7.3e-05,
      7.5e-05,
      7.9e-05,
      8.5e-05,
      9.5e-05,
      0.000109,
      0.000129,
      0.000154,
      0.000185,
      0.000222,
      0.000262,
      0.000302,
      0.000338,
      0.000368,
      0.000389,
      0.000404,
      0.000411,
      0.00041,
      0.000401,
      0.000384,
      0.00036,
      0.000332,
      0.000304,
      0.000277,
      0.000257,
      0.000243,
      0.000239,
      0.000248,
      0.000272,
      0.000316,
      0.000384,
      0.000478,
      0.0006,
      0.000749,
      0.000917,
      0.001094,
      0.001267,
      0.001419,
      0.001534,
      0.001601,
      0.001612,
      0.001568,
      0.001477,
      0.00135,
      0.001199,
      0.001041,
      0.000887,
      0.000749,
      0.000633,
      0.000543,
      0.000482,
      0.00045,
      0.000445,
      0.000464
    ]
  },
  "A/canada_goose/USA/25-002331-001/2025_056f42b2ea": {
    "frequencies": [
      2.8e-05,
      3.3e-05,
      3.9e-05,
      4.5e-05,
      5.2e-05,
      5.9e-05,
      6.5e-05,
      6.9e-05,
      7.2e-05,
      7.3e-05,
      7.2e-05,
      7e-05,
      6.8e-05,
      6.6e-05,
      6.6e-05,
      6.8e-05,
      7.2e-05,
      7.8e-05,
      8.7e-05,
      0.0001,
      0.000118,
      0.000141,
      0.000171,
      0.000205,
      0.000243,
      0.000281,
      0.000315,
      0.000344,
      0.000365,
      0.000379,
      0.000387,
      0.000387,
      0.00038,
      0.000365,
      0.000343,
      0.000316,
      0.000289,
      0.000265,
      0.000244,
      0.000229,
      0.000223,
      0.000227,
      0.000244,
      0.000279,
      0.000335,
      0.000416,
      0.000525,
      0.000661,
      0.000821,
      0.000996,
      0.001175,
      0.001343,
      0.001482,
      0.001579,
      0.001624,
      0.001614,
      0.001552,
      0.001447,
      0.001311,
      0.001158,
      0.001002,
      0.000856,
      0.000727,
      0.000624,
      0.000548,
      0.000504,
      0.000488,
      0.0005
    ]
  },
  "A/canada_goose/USA/25-002363-002/2025_1aff08fd01": {
    "frequencies": [
      3.1e-05,
      3.6e-05,
      4.2e-05,
      4.9e-05,
      5.7e-05,
      6.4e-05,
      7e-05,
      7.5e-05,
      7.8e-05,
      7.8e-05,
      7.7e-05,
      7.5e-05,
      7.2e-05,
      7.1e-05,
      7.1e-05,
      7.3e-05,
      7.6e-05,
      8.3e-05,
      9.2e-05,
      0.000106,
      0.000125,
      0.000149,
      0.00018,
      0.000216,
      0.000256,
      0.000295,
      0.00033,
      0.00036,
      0.000381,
      0.000396,
      0.000403,
      0.000403,
      0.000394,
      0.000378,
      0.000354,
      0.000327,
      0.000299,
      0.000273,
      0.000252,
      0.000238,
      0.000234,
      0.00024,
      0.000262,
      0.000303,
      0.000367,
      0.000457,
      0.000574,
      0.000719,
      0.000885,
      0.001062,
      0.001237,
      0.001395,
      0.001518,
      0.001595,
      0.001618,
      0.001585,
      0.001503,
      0.001382,
      0.001237,
      0.00108,
      0.000925,
      0.000784,
      0.000663,
      0.000569,
      0.000503,
      0.000467,
      0.000458,
      0.000476
    ]
  },
  "A/canada_goose/USA/25-002429-001/2025_60753f2144": {
    "frequencies": [
      2.3e-05,
      2.8e-05,
      3.3e-05,
      3.8e-05,
      4.4e-05,
      5e-05,
      5.5e-05,
      5.9e-05,
      6.2e-05,
      6.2e-05,
      6.2e-05,
      6e-05,
      5.9e-05,
      5.8e-05,
      5.8e-05,
      6e-05,
      6.3e-05,
      6.9e-05,
      7.7e-05,
      8.9e-05,
      0.000105,
      0.000127,
      0.000153,
      0.000185,
      0.00022,
      0.000255,
      0.000287,
      0.000314,
      0.000334,
      0.000349,
      0.000357,
      0.000359,
      0.000353,
      0.00034,
      0.00032,
      0.000296,
      0.000272,
      0.000248,
      0.000228,
      0.000213,
      0.000205,
      0.000204,
      0.000215,
      0.000239,
      0.000281,
      0.000346,
      0.000436,
      0.000555,
      0.000701,
      0.000869,
      0.00105,
      0.001231,
      0.001396,
      0.001529,
      0.001618,
      0.001653,
      0.001635,
      0.001566,
      0.001457,
      0.001319,
      0.001167,
      0.001015,
      0.000873,
      0.000751,
      0.000656,
      0.000592,
      0.00056,
      0.000559
    ]
  },
  "A/canada_goose/USA/25-002665-002/2025_9a247bb742": {
    "frequencies": [
      2.3e-05,
      2.8e-05,
      3.3e-05,
      3.8e-05,
      4.4e-05,
      5e-05,
      5.5e-05,
      5.9e-05,
      6.2e-05,
      6.2e-05,
      6.2e-05,
      6e-05,
      5.9e-05,
      5.8e-05,
      5.8e-05,
      6e-05,
      6.3e-05,
      6.9e-05,
      7.7e-05,
      8.9e-05,
      0.000105,
      0.000127,
      0.000153,
      0.000185,
      0.00022,
      0.000255,
      0.000287,
      0.000314,
      0.000334,
      0.000349,
      0.000357,
      0.000359,
      0.000353,
      0.00034,
      0.00032,
      0.000296,
      0.000272,
      0.000248,
      0.000228,
      0.000213,
      0.000205,
      0.000204,
      0.000215,
      0.000239,
      0.000281,
      0.000346,
      0.000436,
      0.000555,
      0.000701,
      0.000869,
      0.00105,
      0.001231,
      0.001396,
      0.001529,
      0.001618,
      0.001653,
      0.001635,
      0.001566,
      0.001457,
      0.001319,
      0.001167,
      0.001015,
      0.000873,
      0.000751,
      0.000656,
      0.000592,
      0.00056,
      0.000559
    ]
  },
  "A/canada_goose/USA/25-002736-001/2025_8d0fa7e024": {
    "frequencies": [
      2.4e-05,
      2.9e-05,
      3.4e-05,
      4e-05,
      4.6e-05,
      5.2e-05,
      5.7e-05,
      6.2e-05,
      6.4e-05,
      6.5e-05,
      6.4e-05,
      6.2e-05,
      6.1e-05,
      6e-05,
      6e-05,
      6.2e-05,
      6.5e-05,
      7.1e-05,
      8e-05,
      9.2e-05,
      0.000108,
      0.00013,
      0.000157,
      0.00019,
      0.000226,
      0.000261,
      0.000294,
      0.000321,
      0.000342,
      0.000356,
      0.000364,
      0.000366,
      0.000359,
      0.000346,
      0.000326,
      0.000301,
      0.000276,
      0.000252,
      0.000232,
      0.000217,
      0.000209,
      0.000209,
      0.000221,
      0.000248,
      0.000294,
      0.000362,
      0.000457,
      0.000581,
      0.00073,
      0.0009,
      0.001081,
      0.00126,
      0.001419,
      0.001544,
      0.001622,
      0.001646,
      0.001616,
      0.001538,
      0.001421,
      0.001279,
      0.001125,
      0.000973,
      0.000834,
      0.000717,
      0.000627,
      0.000568,
      0.00054,
      0.000543
    ]
  },
  "A/canada_goose/USA/25-002739-001/2025_d2fccb7776": {
    "frequencies": [
      2.2e-05,
      2.6e-05,
      3.1e-05,
      3.6e-05,
      4.2e-05,
      4.8e-05,
      5.3e-05,
      5.7e-05,
      5.9e-05,
      6e-05,
      5.9e-05,
      5.8e-05,
      5.7e-05,
      5.6e-05,
      5.6e-05,
      5.8e-05,
      6.1e-05,
      6.7e-05,
      7.5e-05,
      8.6e-05,
      0.000102,
      0.000123,
      0.000149,
      0.00018,
      0.000214,
      0.000249,
      0.00028,
      0.000307,
      0.000327,
      0.000341,
      0.00035,
      0.000352,
      0.000346,
      0.000334,
      0.000315,
      0.000292,
      0.000267,
      0.000244,
      0.000225,
      0.00021,
      0.000201,
      0.000199,
      0.000208,
      0.00023,
      0.00027,
      0.00033,
      0.000417,
      0.000531,
      0.000673,
      0.000838,
      0.001018,
      0.001202,
      0.001372,
      0.001513,
      0.001612,
      0.001659,
      0.001652,
      0.001594,
      0.001493,
      0.00136,
      0.00121,
      0.001057,
      0.000912,
      0.000786,
      0.000686,
      0.000617,
      0.000581,
      0.000576
    ]
  },
  "A/canada_goose/USA/25-002900-001/2025_14d9403f38": {
    "frequencies": [
      2.4e-05,
      2.9e-05,
      3.4e-05,
      4e-05,
      4.6e-05,
      5.2e-05,
      5.7e-05,
      6.2e-05,
      6.4e-05,
      6.5e-05,
      6.4e-05,
      6.2e-05,
      6.1e-05,
      6e-05,
      6e-05,
      6.2e-05,
      6.5e-05,
      7.1e-05,
      8e-05,
      9.2e-05,
      0.000108,
      0.00013,
      0.000157,
      0.00019,
      0.000226,
      0.000261,
      0.000294,
      0.000321,
      0.000342,
      0.000356,
      0.000364,
      0.000366,
      0.000359,
      0.000346,
      0.000326,
      0.000301,
      0.000276,
      0.000252,
      0.000232,
      0.000217,
      0.000209,
      0.000209,
      0.000221,
      0.000248,
      0.000294,
      0.000362,
      0.000457,
      0.000581,
      0.00073,
      0.0009,
      0.001081,
      0.00126,
      0.001419,
      0.001544,
      0.001622,
      0.001646,
      0.001616,
      0.001538,
      0.001421,
      0.001279,
      0.001125,
      0.000973,
      0.000834,
      0.000717,
      0.000627,
      0.000568,
      0.00054,
      0.000543
    ]
  },
  "A/canada_goose/USA/25-002918-001/2025_9161917733": {
    "frequencies": [
      2.4e-05,
      2.9e-05,
      3.4e-05,
      4e-05,
      4.6e-05,
      5.2e-05,
      5.7e-05,
      6.2e-05,
      6.4e-05,
      6.5e-05,
      6.4e-05,
      6.2e-05,
      6.1e-05,
      6e-05,
      6e-05,
      6.2e-05,
      6.5e-05,
      7.1e-05,
      8e-05,
      9.2e-05,
      0.000108,
      0.00013,
      0.000157,
      0.00019,
      0.000226,
      0.000261,
      0.000294,
      0.000321,
      0.000342,
      0.000356,
      0.000364,
      0.000366,
      0.000359,
      0.000346,
      0.000326,
      0.000301,
      0.000276,
      0.000252,
      0.000232,
      0.000217,
      0.000209,
      0.000209,
      0.000221,
      0.000248,
      0.000294,
      0.000362,
      0.000457,
      0.000581,
      0.00073,
      0.0009,
      0.001081,
      0.00126,
      0.001419,
      0.001544,
      0.001622,
      0.001646,
      0.001616,
      0.001538,
      0.001421,
      0.001279,
      0.001125,
      0.000973,
      0.000834,
      0.000717,
      0.000627,
      0.000568,
      0.00054,
      0.000543
    ]
  },
  "A/canada_goose/USA/25-002919-001/2025_dbc0f08db6": {
    "frequencies": [
      2.4e-05,
      2.9e-05,
      3.4e-05,
      4e-05,
      4.6e-05,
      5.2e-05,
      5.7e-05,
      6.2e-05,
      6.4e-05,
      6.5e-05,
      6.4e-05,
      6.2e-05,
      6.1e-05,
      6e-05,
      6e-05,
      6.2e-05,
      6.5e-05,
      7.1e-05,
      8e-05,
      9.2e-05,
      0.000108,
      0.00013,
      0.000157,
      0.00019,
      0.000226,
      0.000261,
      0.000294,
      0.000321,
      0.000342,
      0.000356,
      0.000364,
      0.000366,
      0.000359,
      0.000346,
      0.000326,
      0.000301,
      0.000276,
      0.000252,
      0.000232,
      0.000217,
      0.000209,
      0.000209,
      0.000221,
      0.000248,
      0.000294,
      0.000362,
      0.000457,
      0.000581,
      0.00073,
      0.0009,
      0.001081,
      0.00126,
      0.001419,
      0.001544,
      0.001622,
      0.001646,
      0.001616,
      0.001538,
      0.001421,
      0.001279,
      0.001125,
      0.000973,
      0.000834,
      0.000717,
      0.000627,
      0.000568,
      0.00054,
      0.000543
    ]
  },
  "A/canada_goose/USA/25-002920-002/2025_5fff0c5b9c": {
    "frequencies": [
      2.4e-05,
      2.9e-05,
      3.4e-05,
      4e-05,
      4.6e-05,
      5.2e-05,
      5.7e-05,
      6.2e-05,
      6.4e-05,
      6.5e-05,
      6.4e-05,
      6.2e-05,
      6.1e-05,
      6e-05,
      6e-05,
      6.2e-05,
      6.5e-05,
      7.1e-05,
      8e-05,
      9.2e-05,
      0.000108,
      0.00013,
      0.000157,
      0.00019,
      0.000226,
      0.000261,
      0.000294,
      0.000321,
      0.000342,
      0.000356,
      0.000364,
      0.000366,
      0.000359,
      0.000346,
      0.000326,
      0.000301,
      0.000276,
      0.000252,
      0.000232,
      0.000217,
      0.000209,
      0.000209,
      0.000221,
      0.000248,
      0.000294,
      0.000362,
      0.000457,
      0.000581,
      0.00073,
      0.0009,
      0.001081,
      0.00126,
      0.001419,
      0.001544,
      0.001622,
      0.001646,
      0.001616,
      0.001538,
      0.001421,
      0.001279,
      0.001125,
      0.000973,
      0.000834,
      0.000717,
      0.000627,
      0.000568,
      0.00054,
      0.000543
    ]
  },
  "A/canada_goose/USA/25-002921-001/2025_5cb1d68e00": {
    "frequencies": [
      2.4e-05,
      2.9e-05,
      3.4e-05,
      4e-05,
      4.6e-05,
      5.2e-05,
      5.7e-05,
      6.2e-05,
      6.4e-05,
      6.5e-05,
      6.4e-05,
      6.2e-05,
      6.1e-05,
      6e-05,
      6e-05,
      6.2e-05,
      6.5e-05,
      7.1e-05,
      8e-05,
      9.2e-05,
      0.000108,
      0.00013,
      0.000157,
      0.00019,
      0.000226,
      0.000261,
      0.000294,
      0.000321,
      0.000342,
      0.000356,
      0.000364,
      0.000366,
      0.000359,
      0.000346,
      0.000326,
      0.000301,
      0.000276,
      0.000252,
      0.000232,
      0.000217,
      0.000209,
      0.000209,
      0.000221,
      0.000248,
      0.000294,
      0.000362,
      0.000457,
      0.000581,
      0.00073,
      0.0009,
      0.001081,
      0.00126,
      0.001419,
      0.001544,
      0.001622,
      0.001646,
      0.001616,
      0.001538,
      0.001421,
      0.001279,
      0.001125,
      0.000973,
      0.000834,
      0.000717,
      0.000627,
      0.000568,
      0.00054,
      0.000543
    ]
  },
  "A/canada_goose/USA/25-002921-002/2025_458ff7ca2f": {
    "frequencies": [
      2.4e-05,
      2.9e-05,
      3.4e-05,
      4e-05,
      4.6e-05,
      5.2e-05,
      5.7e-05,
      6.2e-05,
      6.4e-05,
      6.5e-05,
      6.4e-05,
      6.2e-05,
      6.1e-05,
      6e-05,
      6e-05,
      6.2e-05,
      6.5e-05,
      7.1e-05,
      8e-05,
      9.2e-05,
      0.000108,
      0.00013,
      0.000157,
      0.00019,
      0.000226,
      0.000261,
      0.000294,
      0.000321,
      0.000342,
      0.000356,
      0.000364,
      0.000366,
      0.000359,
      0.000346,
      0.000326,
      0.000301,
      0.000276,
      0.000252,
      0.000232,
      0.000217,
      0.000209,
      0.000209,
      0.000221,
      0.000248,
      0.000294,
      0.000362,
      0.000457,
      0.000581,
      0.00073,
      0.0009,
      0.001081,
      0.00126,
      0.001419,
      0.001544,
      0.001622,
      0.001646,
      0.001616,
      0.001538,
      0.001421,
      0.001279,
      0.001125,
      0.000973,
      0.000834,
      0.000717,
      0.000627,
      0.000568,
      0.00054,
      0.000543
    ]
  },
  "A/canada_goose/USA/25-002921-003/2025_fa3254f7df": {
    "frequencies": [
      2.4e-05,
      2.9e-05,
      3.4e-05,
      4e-05,
      4.6e-05,
      5.2e-05,
      5.7e-05,
      6.2e-05,
      6.4e-05,
      6.5e-05,
      6.4e-05,
      6.2e-05,
      6.1e-05,
      6e-05,
      6e-05,
      6.2e-05,
      6.5e-05,
      7.1e-05,
      8e-05,
      9.2e-05,
      0.000108,
      0.00013,
      0.000157,
      0.00019,
      0.000226,
      0.000261,
      0.000294,
      0.000321,
      0.000342,
      0.000356,
      0.000364,
      0.000366,
      0.000359,
      0.000346,
      0.000326,
      0.000301,
      0.000276,
      0.000252,
      0.000232,
      0.000217,
      0.000209,
      0.000209,
      0.000221,
      0.000248,
      0.000294,
      0.000362,
      0.000457,
      0.000581,
      0.00073,
      0.0009,
      0.001081,
      0.00126,
      0.001419,
      0.001544,
      0.001622,
      0.001646,
      0.001616,
      0.001538,
      0.001421,
      0.001279,
      0.001125,
      0.000973,
      0.000834,
      0.000717,
      0.000627,
      0.000568,
      0.00054,
      0.000543
    ]
  },
  "A/canada_goose/USA/25-002922-001/2025_1182edbff3": {
    "frequencies": [
      2.4e-05,
      2.9e-05,
      3.4e-05,
      4e-05,
      4.6e-05,
      5.2e-05,
      5.7e-05,
      6.2e-05,
      6.4e-05,
      6.5e-05,
      6.4e-05,
      6.2e-05,
      6.1e-05,
      6e-05,
      6e-05,
      6.2e-05,
      6.5e-05,
      7.1e-05,
      8e-05,
      9.2e-05,
      0.000108,
      0.00013,
      0.000157,
      0.00019,
      0.000226,
      0.000261,
      0.000294,
      0.000321,
      0.000342,
      0.000356,
      0.000364,
      0.000366,
      0.000359,
      0.000346,
      0.000326,
      0.000301,
      0.000276,
      0.000252,
      0.000232,
      0.000217,
      0.000209,
      0.000209,
      0.000221,
      0.000248,
      0.000294,
      0.000362,
      0.000457,
      0.000581,
      0.00073,
      0.0009,
      0.001081,
      0.00126,
      0.001419,
      0.001544,
      0.001622,
      0.001646,
      0.001616,
      0.001538,
      0.001421,
      0.001279,
      0.001125,
      0.000973,
      0.000834,
      0.000717,
      0.000627,
      0.000568,
      0.00054,
      0.000543
    ]
  },
  "A/canada_goose/USA/25-002924-001/2025_11592e8087": {
    "frequencies": [
      2.1e-05,
      2.5e-05,
      3e-05,
      3.5e-05,
      4e-05,
      4.6e-05,
      5.1e-05,
      5.5e-05,
      5.7e-05,
      5.8e-05,
      5.7e-05,
      5.6e-05,
      5.5e-05,
      5.4e-05,
      5.4e-05,
      5.6e-05,
      5.9e-05,
      6.5e-05,
      7.3e-05,
      8.4e-05,
      9.9e-05,
      0.00012,
      0.000145,
      0.000176,
      0.000209,
      0.000243,
      0.000274,
      0.0003,
      0.00032,
      0.000334,
      0.000343,
      0.000345,
      0.00034,
      0.000327,
      0.000309,
      0.000287,
      0.000263,
      0.000241,
      0.000221,
      0.000206,
      0.000197,
      0.000195,
      0.000202,
      0.000222,
      0.000259,
      0.000316,
      0.000398,
      0.000508,
      0.000645,
      0.000808,
      0.000987,
      0.001172,
      0.001347,
      0.001496,
      0.001605,
      0.001663,
      0.001668,
      0.00162,
      0.001528,
      0.001401,
      0.001254,
      0.001101,
      0.000954,
      0.000824,
      0.000719,
      0.000644,
      0.000603,
      0.000594
    ]
  },
  "A/canada_goose/USA/25-003126-001/2025_edbffec913": {
    "frequencies": [
      3.5e-05,
      4.1e-05,
      4.8e-05,
      5.6e-05,
      6.4e-05,
      7.2e-05,
      7.9e-05,
      8.4e-05,
      8.7e-05,
      8.8e-05,
      8.6e-05,
      8.3e-05,
      8e-05,
      7.9e-05,
      7.8e-05,
      8e-05,
      8.4e-05,
      9.1e-05,
      0.000101,
      0.000116,
      0.000136,
      0.000162,
      0.000195,
      0.000234,
      0.000275,
      0.000317,
      0.000354,
      0.000384,
      0.000406,
      0.00042,
      0.000427,
      0.000426,
      0.000416,
      0.000398,
      0.000372,
      0.000343,
      0.000313,
      0.000287,
      0.000266,
      0.000253,
      0.000252,
      0.000264,
      0.000294,
      0.000345,
      0.000421,
      0.000525,
      0.000656,
      0.000812,
      0.000984,
      0.00116,
      0.001326,
      0.001465,
      0.001562,
      0.001607,
      0.001596,
      0.001531,
      0.001423,
      0.001282,
      0.001126,
      0.000966,
      0.000816,
      0.000685,
      0.000577,
      0.000496,
      0.000444,
      0.000419,
      0.00042,
      0.000443
    ]
  },
  "A/canada_goose/USA/25-003129-001/2025_aa7e2f11ad": {
    "frequencies": [
      5.7e-05,
      6.6e-05,
      7.7e-05,
      8.8e-05,
      0.0001,
      0.000111,
      0.000121,
      0.000128,
      0.000131,
      0.000131,
      0.000127,
      0.000122,
      0.000117,
      0.000113,
      0.000112,
      0.000113,
      0.000117,
      0.000126,
      0.000139,
      0.000158,
      0.000183,
      0.000216,
      0.000258,
      0.000306,
      0.000358,
      0.000408,
      0.000451,
      0.000485,
      0.000509,
      0.000522,
      0.000525,
      0.000519,
      0.000502,
      0.000477,
      0.000444,
      0.000408,
      0.000375,
      0.000348,
      0.000334,
      0.000335,
      0.000355,
      0.000399,
      0.00047,
      0.00057,
      0.000699,
      0.000852,
      0.001022,
      0.001197,
      0.00136,
      0.001496,
      0.001589,
      0.001627,
      0.001606,
      0.001529,
      0.001406,
      0.00125,
      0.00108,
      0.000909,
      0.00075,
      0.000611,
      0.000498,
      0.000412,
      0.000352,
      0.000315,
      0.0003,
      0.000304,
      0.000324,
      0.000357
    ]
  },
  "A/canada_goose/USA/25-003224-001/2025_4419f69c9f": {
    "frequencies": [
      2.1e-05,
      2.5e-05,
      3e-05,
      3.5e-05,
      4e-05,
      4.6e-05,
      5.1e-05,
      5.5e-05,
      5.7e-05,
      5.8e-05,
      5.7e-05,
      5.6e-05,
      5.5e-05,
      5.4e-05,
      5.4e-05,
      5.6e-05,
      5.9e-05,
      6.5e-05,
      7.3e-05,
      8.4e-05,
      9.9e-05,
      0.00012,
      0.000145,
      0.000176,
      0.000209,
      0.000243,
      0.000274,
      0.0003,
      0.00032,
      0.000334,
      0.000343,
      0.000345,
      0.00034,
      0.000327,
      0.000309,
      0.000287,
      0.000263,
      0.000241,
      0.000221,
      0.000206,
      0.000197,
      0.000195,
      0.000202,
      0.000222,
      0.000259,
      0.000316,
      0.000398,
      0.000508,
      0.000645,
      0.000808,
      0.000987,
      0.001172,
      0.001347,
      0.001496,
      0.001605,
      0.001663,
      0.001668,
      0.00162,
      0.001528,
      0.001401,
      0.001254,
      0.001101,
      0.000954,
      0.000824,
      0.000719,
      0.000644,
      0.000603,
      0.000594
    ]
  },
  "A/canada_goose/USA/25-003321-001/2025_51b9bfd51d": {
    "frequencies": [
      1.8e-05,
      2.2e-05,
      2.6e-05,
      3.1e-05,
      3.6e-05,
      4e-05,
      4.5e-05,
      4.9e-05,
      5.1e-05,
      5.2e-05,
      5.1e-05,
      5e-05,
      4.9e-05,
      4.9e-05,
      4.9e-05,
      5e-05,
      5.4e-05,
      5.9e-05,
      6.6e-05,
      7.7e-05,
      9.1e-05,
      0.00011,
      0.000134,
      0.000162,
      0.000193,
      0.000225,
      0.000254,
      0.000279,
      0.000299,
      0.000313,
      0.000322,
      0.000324,
      0.000321,
      0.00031,
      0.000293,
      0.000273,
      0.000251,
      0.000229,
      0.000211,
      0.000196,
      0.000186,
      0.000182,
      0.000186,
      0.000201,
      0.000229,
      0.000276,
      0.000346,
      0.000443,
      0.000568,
      0.00072,
      0.000894,
      0.001081,
      0.001267,
      0.001436,
      0.001574,
      0.001666,
      0.001706,
      0.001692,
      0.001628,
      0.001523,
      0.001388,
      0.001238,
      0.001086,
      0.000945,
      0.000826,
      0.000735,
      0.000678,
      0.000656
    ]
  },
  "A/canada_goose/USA/25-003374-001/2025_c094ac8f4d": {
    "frequencies": [
      1.8e-05,
      2.1e-05,
      2.5e-05,
      2.9e-05,
      3.4e-05,
      3.9e-05,
      4.3e-05,
      4.7e-05,
      4.9e-05,
      5e-05,
      4.9e-05,
      4.8e-05,
      4.7e-05,
      4.7e-05,
      4.7e-05,
      4.9e-05,
      5.2e-05,
      5.7e-05,
      6.4e-05,
      7.4e-05,
      8.8e-05,
      0.000107,
      0.00013,
      0.000158,
      0.000188,
      0.000219,
      0.000248,
      0.000273,
      0.000292,
      0.000306,
      0.000315,
      0.000318,
      0.000314,
      0.000304,
      0.000288,
      0.000268,
      0.000247,
      0.000226,
      0.000208,
      0.000193,
      0.000183,
      0.000178,
      0.000181,
      0.000194,
      0.000221,
      0.000265,
      0.00033,
      0.000423,
      0.000543,
      0.000692,
      0.000863,
      0.001051,
      0.001239,
      0.001414,
      0.00156,
      0.001664,
      0.001715,
      0.001714,
      0.00166,
      0.001563,
      0.001434,
      0.001286,
      0.001133,
      0.000989,
      0.000865,
      0.000769,
      0.000706,
      0.000679
    ]
  },
  "A/canada_goose/USA/25-003377-001/2025_6914e6d12b": {
    "frequencies": [
      1.8e-05,
      2.1e-05,
      2.5e-05,
      2.9e-05,
      3.4e-05,
      3.9e-05,
      4.3e-05,
      4.7e-05,
      4.9e-05,
      5e-05,
      4.9e-05,
      4.8e-05,
      4.7e-05,
      4.7e-05,
      4.7e-05,
      4.9e-05,
      5.2e-05,
      5.7e-05,
      6.4e-05,
      7.4e-05,
      8.8e-05,
      0.000107,
      0.00013,
      0.000158,
      0.000188,
      0.000219,
      0.000248,
      0.000273,
      0.000292,
      0.000306,
      0.000315,
      0.000318,
      0.000314,
      0.000304,
      0.000288,
      0.000268,
      0.000247,
      0.000226,
      0.000208,
      0.000193,
      0.000183,
      0.000178,
      0.000181,
      0.000194,
      0.000221,
      0.000265,
      0.00033,
      0.000423,
      0.000543,
      0.000692,
      0.000863,
      0.001051,
      0.001239,
      0.001414,
      0.00156,
      0.001664,
      0.001715,
      0.001714,
      0.00166,
      0.001563,
      0.001434,
      0.001286,
      0.001133,
      0.000989,
      0.000865,
      0.000769,
      0.000706,
      0.000679
    ]
  },
  "A/canada_goose/USA/25-003472-001/2025_54bca84d4a": {
    "frequencies": [
      1.8e-05,
      2.2e-05,
      2.6e-05,
      3.1e-05,
      3.6e-05,
      4e-05,
      4.5e-05,
      4.9e-05,
      5.1e-05,
      5.2e-05,
      5.1e-05,
      5e-05,
      4.9e-05,
      4.9e-05,
      4.9e-05,
      5e-05,
      5.4e-05,
      5.9e-05,
      6.6e-05,
      7.7e-05,
      9.1e-05,
      0.00011,
      0.000134,
      0.000162,
      0.000193,
      0.000225,
      0.000254,
      0.000279,
      0.000299,
      0.000313,
      0.000322,
      0.000324,
      0.000321,
      0.00031,
      0.000293,
      0.000273,
      0.000251,
      0.000229,
      0.000211,
      0.000196,
      0.000186,
      0.000182,
      0.000186,
      0.000201,
      0.000229,
      0.000276,
      0.000346,
      0.000443,
      0.000568,
      0.00072,
      0.000894,
      0.001081,
      0.001267,
      0.001436,
      0.001574,
      0.001666,
      0.001706,
      0.001692,
      0.001628,
      0.001523,
      0.001388,
      0.001238,
      0.001086,
      0.000945,
      0.000826,
      0.000735,
      0.000678,
      0.000656
    ]
  },
  "A/canada_goose/USA/25-003472-003/2025_7ad76f8def": {
    "frequencies": [
      1.8e-05,
      2.2e-05,
      2.6e-05,
      3.1e-05,
      3.6e-05,
      4e-05,
      4.5e-05,
      4.9e-05,
      5.1e-05,
      5.2e-05,
      5.1e-05,
      5e-05,
      4.9e-05,
      4.9e-05,
      4.9e-05,
      5e-05,
      5.4e-05,
      5.9e-05,
      6.6e-05,
      7.7e-05,
      9.1e-05,
      0.00011,
      0.000134,
      0.000162,
      0.000193,
      0.000225,
      0.000254,
      0.000279,
      0.000299,
      0.000313,
      0.000322,
      0.000324,
      0.000321,
      0.00031,
      0.000293,
      0.000273,
      0.000251,
      0.000229,
      0.000211,
      0.000196,
      0.000186,
      0.000182,
      0.000186,
      0.000201,
      0.000229,
      0.000276,
      0.000346,
      0.000443,
      0.000568,
      0.00072,
      0.000894,
      0.001081,
      0.001267,
      0.001436,
      0.001574,
      0.001666,
      0.001706,
      0.001692,
      0.001628,
      0.001523,
      0.001388,
      0.001238,
      0.001086,
      0.000945,
      0.000826,
      0.000735,
      0.000678,
      0.000656
    ]
  },
  "A/canada_goose/USA/25-003472-004/2025_be7fb54df9": {
    "frequencies": [
      1.8e-05,
      2.2e-05,
      2.6e-05,
      3.1e-05,
      3.6e-05,
      4e-05,
      4.5e-05,
      4.9e-05,
      5.1e-05,
      5.2e-05,
      5.1e-05,
      5e-05,
      4.9e-05,
      4.9e-05,
      4.9e-05,
      5e-05,
      5.4e-05,
      5.9e-05,
      6.6e-05,
      7.7e-05,
      9.1e-05,
      0.00011,
      0.000134,
      0.000162,
      0.000193,
      0.000225,
      0.000254,
      0.000279,
      0.000299,
      0.000313,
      0.000322,
      0.000324,
      0.000321,
      0.00031,
      0.000293,
      0.000273,
      0.000251,
      0.000229,
      0.000211,
      0.000196,
      0.000186,
      0.000182,
      0.000186,
      0.000201,
      0.000229,
      0.000276,
      0.000346,
      0.000443,
      0.000568,
      0.00072,
      0.000894,
      0.001081,
      0.001267,
      0.001436,
      0.001574,
      0.001666,
      0.001706,
      0.001692,
      0.001628,
      0.001523,
      0.001388,
      0.001238,
      0.001086,
      0.000945,
      0.000826,
      0.000735,
      0.000678,
      0.000656
    ]
  },
  "A/canvasback/Alberta/276/2005_b114c4957b": {
    "frequencies": [
      0.0,
      0.0,
      0.0,
      0.0,
      0.0,
      0.0,
      0.0,
      0.0,
      0.0,
      0.0,
      0.0,
      0.0,
      0.0,
      0.0,
      0.0,
      0.0,
      0.0,
      0.0,
      0.0,
      0.0,
      0.0,
      0.0,
      0.0,
      0.0,
      0.0,
      0.0,
      0.0,
      0.0,
      0.0,
      0.0,
      0.0,
      0.0,
      0.0,
      0.0,
      0.0,
      0.0,
      0.0,
      0.0,
      0.0,
      0.0,
      0.0,
      0.0,
      0.0,
      0.0,
      0.0,
      0.0,
      0.0,
      0.0,
      0.0,
      0.0,
      0.0,
      0.0,
      0.0,
      0.0,
      0.0,
      0.0,
      0.0,
      0.0,
      0.0,
      0.0,
      0.0,
      0.0,
      0.0,
      0.0,
      0.0,
      0.0,
      0.0,
      0.0
    ]
  },
  "A/canvasback/Alberta/276/2005_f6ffb9ee3a": {
    "frequencies": [
      0.0,
      0.0,
      0.0,
      0.0,
      0.0,
      0.0,
      0.0,
      0.0,
      0.0,
      0.0,
      0.0,
      0.0,
      0.0,
      0.0,
      0.0,
      0.0,
      0.0,
      0.0,
      0.0,
      0.0,
      0.0,
      0.0,
      0.0,
      0.0,
      0.0,
      0.0,
      0.0,
      0.0,
      0.0,
      0.0,
      0.0,
      0.0,
      0.0,
      0.0,
      0.0,
      0.0,
      0.0,
      0.0,
      0.0,
      0.0,
      0.0,
      0.0,
      0.0,
      0.0,
      0.0,
      0.0,
      0.0,
      0.0,
      0.0,
      0.0,
      0.0,
      0.0,
      0.0,
      0.0,
      0.0,
      0.0,
      0.0,
      0.0,
      0.0,
      0.0,
      0.0,
      0.0,
      0.0,
      0.0,
      0.0,
      0.0,
      0.0,
      0.0
    ]
  },
  "A/cat/AB/FAV-0015-1/2025_9f45125874": {
    "frequencies": [
      0.000247,
      0.00028,
      0.000315,
      0.000351,
      0.000387,
      0.000419,
      0.000443,
      0.000454,
      0.000451,
      0.000435,
      0.00041,
      0.000382,
      0.000356,
      0.000334,
      0.00032,
      0.000314,
      0.000317,
      0.000329,
      0.000353,
      0.000389,
      0.000438,
      0.000503,
      0.000581,
      0.00067,
      0.000759,
      0.00084,
      0.000903,
      0.000943,
      0.000961,
      0.000962,
      0.00095,
      0.000932,
      0.000914,
      0.000904,
      0.000914,
      0.000954,
      0.001033,
      0.001153,
      0.001311,
      0.001499,
      0.001701,
      0.001899,
      0.00207,
      0.002193,
      0.002249,
      0.002228,
      0.00213,
      0.001963,
      0.001745,
      0.001496,
      0.001239,
      0.000991,
      0.000771,
      0.000584,
      0.000436,
      0.000324,
      0.000245,
      0.000191,
      0.000157,
      0.000137,
      0.000127,
      0.000125,
      0.000128,
      0.000135,
      0.000146,
      0.000161,
      0.000178,
      0.000199
    ]
  },
  "A/cat/South_Dakota/1/2024_2d2d7edf67": {
    "frequencies": [
      7.6e-05,
      8.8e-05,
      0.000102,
      0.000117,
      0.000132,
      0.000146,
      0.000158,
      0.000166,
      0.000169,
      0.000167,
      0.000161,
      0.000154,
      0.000147,
      0.000141,
      0.000139,
      0.000139,
      0.000144,
      0.000153,
      0.000168,
      0.00019,
      0.00022,
      0.000258,
      0.000306,
      0.000361,
      0.000419,
      0.000475,
      0.000523,
      0.000559,
      0.000582,
      0.000594,
      0.000594,
      0.000584,
      0.000563,
      0.000532,
      0.000496,
      0.000458,
      0.000426,
      0.000405,
      0.000402,
      0.000422,
      0.000467,
      0.000542,
      0.000649,
      0.000785,
      0.000945,
      0.001119,
      0.001293,
      0.001453,
      0.001578,
      0.001655,
      0.001674,
      0.001633,
      0.001535,
      0.001392,
      0.00122,
      0.001036,
      0.000858,
      0.000695,
      0.000556,
      0.000445,
      0.00036,
      0.000302,
      0.000266,
      0.000249,
      0.000248,
      0.00026,
      0.000284,
      0.000318
    ]
  },
  "A/cat/South_Dakota/2/2025_f029d5b2cf": {
    "frequencies": [
      3.2e-05,
      3.8e-05,
      4.4e-05,
      5.1e-05,
      5.9e-05,
      6.6e-05,
      7.3e-05,
      7.8e-05,
      8.1e-05,
      8.1e-05,
      8e-05,
      7.7e-05,
      7.5e-05,
      7.4e-05,
      7.3e-05,
      7.5e-05,
      7.9e-05,
      8.5e-05,
      9.5e-05,
      0.000109,
      0.000129,
      0.000154,
      0.000185,
      0.000222,
      0.000262,
      0.000302,
      0.000338,
      0.000368,
      0.000389,
      0.000404,
      0.000411,
      0.00041,
      0.000401,
      0.000384,
      0.00036,
      0.000332,
      0.000304,
      0.000277,
      0.000257,
      0.000243,
      0.000239,
      0.000248,
      0.000272,
      0.000316,
      0.000384,
      0.000478,
      0.0006,
      0.000749,
      0.000917,
      0.001094,
      0.001267,
      0.001419,
      0.001534,
      0.001601,
      0.001612,
      0.001568,
      0.001477,
      0.00135,
      0.001199,
      0.001041,
      0.000887,
      0.000749,
      0.000633,
      0.000543,
      0.000482,
      0.00045,
      0.000445,
      0.000464
    ]
  },
  "A/cat/USA/24-037542-001/2024_6d3492feb6": {
    "frequencies": [
      0.000154,
      0.000176,
      0.0002,
      0.000225,
      0.000251,
      0.000274,
      0.000293,
      0.000303,
      0.000304,
      0.000296,
      0.000282,
      0.000266,
      0.00025,
      0.000237,
      0.000229,
      0.000227,
      0.000231,
      0.000243,
      0.000263,
      0.000293,
      0.000333,
      0.000386,
      0.000451,
      0.000525,
      0.000601,
      0.000672,
      0.000729,
      0.000768,
      0.000789,
      0.000795,
      0.000786,
      0.000766,
      0.000737,
      0.000703,
      0.000672,
      0.000653,
      0.000656,
      0.000689,
      0.000758,
      0.000865,
      0.001007,
      0.001177,
      0.001363,
      0.00155,
      0.001716,
      0.001842,
      0.001912,
      0.001917,
      0.001853,
      0.001727,
      0.001552,
      0.001344,
      0.001125,
      0.000912,
      0.000719,
      0.000556,
      0.000426,
      0.000326,
      0.000256,
      0.000208,
      0.00018,
      0.000165,
      0.000162,
      0.000166,
      0.000177,
      0.000194,
      0.000216,
      0.000243
    ]
  },
  "A/cat/USA/24-038917-001/2024_06fdb3d3b6": {
    "frequencies": [
      7.6e-05,
      8.8e-05,
      0.000102,
      0.000117,
      0.000132,
      0.000146,
      0.000158,
      0.000166,
      0.000169,
      0.000167,
      0.000161,
      0.000154,
      0.000147,
      0.000141,
      0.000139,
      0.000139,
      0.000144,
      0.000153,
      0.000168,
      0.00019,
      0.00022,
      0.000258,
      0.000306,
      0.000361,
      0.000419,
      0.000475,
      0.000523,
      0.000559,
      0.000582,
      0.000594,
      0.000594,
      0.000584,
      0.000563,
      0.000532,
      0.000496,
      0.000458,
      0.000426,
      0.000405,
      0.000402,
      0.000422,
      0.000467,
      0.000542,
      0.000649,
      0.000785,
      0.000945,
      0.001119,
      0.001293,
      0.001453,
      0.001578,
      0.001655,
      0.001674,
      0.001633,
      0.001535,
      0.001392,
      0.00122,
      0.001036,
      0.000858,
      0.000695,
      0.000556,
      0.000445,
      0.00036,
      0.000302,
      0.000266,
      0.000249,
      0.000248,
      0.00026,
      0.000284,
      0.000318
    ]
  },
  "A/cat/USA/25-000089-001/2025_fdf12d05d2": {
    "frequencies": [
      6.4e-05,
      7.5e-05,
      8.7e-05,
      9.9e-05,
      0.000113,
      0.000125,
      0.000136,
      0.000143,
      0.000147,
      0.000145,
      0.000141,
      0.000135,
      0.000129,
      0.000125,
      0.000123,
      0.000124,
      0.000128,
      0.000137,
      0.000151,
      0.000171,
      0.000198,
      0.000234,
      0.000277,
      0.000329,
      0.000383,
      0.000436,
      0.000481,
      0.000516,
      0.000539,
      0.000552,
      0.000554,
      0.000546,
      0.000528,
      0.0005,
      0.000465,
      0.000428,
      0.000395,
      0.00037,
      0.00036,
      0.000367,
      0.000398,
      0.000454,
      0.000539,
      0.000655,
      0.000798,
      0.000962,
      0.001136,
      0.001308,
      0.001458,
      0.001571,
      0.001635,
      0.001639,
      0.001585,
      0.001477,
      0.00133,
      0.00116,
      0.000984,
      0.000814,
      0.000662,
      0.000534,
      0.000433,
      0.00036,
      0.00031,
      0.000283,
      0.000275,
      0.000283,
      0.000306,
      0.00034
    ]
  },
  "A/cat/USA/25-003786-001/2025_b08f31da9e": {
    "frequencies": [
      1.8e-05,
      2.2e-05,
      2.6e-05,
      3.1e-05,
      3.6e-05,
      4e-05,
      4.5e-05,
      4.9e-05,
      5.1e-05,
      5.2e-05,
      5.1e-05,
      5e-05,
      4.9e-05,
      4.9e-05,
      4.9e-05,
      5e-05,
      5.4e-05,
      5.9e-05,
      6.6e-05,
      7.7e-05,
      9.1e-05,
      0.00011,
      0.000134,
      0.000162,
      0.000193,
      0.000225,
      0.000254,
      0.000279,
      0.000299,
      0.000313,
      0.000322,
      0.000324,
      0.000321,
      0.00031,
      0.000293,
      0.000273,
      0.000251,
      0.000229,
      0.000211,
      0.000196,
      0.000186,
      0.000182,
      0.000186,
      0.000201,
      0.000229,
      0.000276,
      0.000346,
      0.000443,
      0.000568,
      0.00072,
      0.000894,
      0.001081,
      0.001267,
      0.001436,
      0.001574,
      0.001666,
      0.001706,
      0.001692,
      0.001628,
      0.001523,
      0.001388,
      0.001238,
      0.001086,
      0.000945,
      0.000826,
      0.000735,
      0.000678,
      0.000656
    ]
  },
  "A/cattle/USA/25-002645-003/2025_43e3805589": {
    "frequencies": [
      2.4e-05,
      2.9e-05,
      3.4e-05,
      4e-05,
      4.6e-05,
      5.2e-05,
      5.7e-05,
      6.2e-05,
      6.4e-05,
      6.5e-05,
      6.4e-05,
      6.2e-05,
      6.1e-05,
      6e-05,
      6e-05,
      6.2e-05,
      6.5e-05,
      7.1e-05,
      8e-05,
      9.2e-05,
      0.000108,
      0.00013,
      0.000157,
      0.00019,
      0.000226,
      0.000261,
      0.000294,
      0.000321,
      0.000342,
      0.000356,
      0.000364,
      0.000366,
      0.000359,
      0.000346,
      0.000326,
      0.000301,
      0.000276,
      0.000252,
      0.000232,
      0.000217,
      0.000209,
      0.000209,
      0.000221,
      0.000248,
      0.000294,
      0.000362,
      0.000457,
      0.000581,
      0.00073,
      0.0009,
      0.001081,
      0.00126,
      0.001419,
      0.001544,
      0.001622,
      0.001646,
      0.001616,
      0.001538,
      0.001421,
      0.001279,
      0.001125,
      0.000973,
      0.000834,
      0.000717,
      0.000627,
      0.000568,
      0.00054,
      0.000543
    ]
  },
  "A/cattle/USA/25-002645-004/2025_1f816491f8": {
    "frequencies": [
      2.4e-05,
      2.9e-05,
      3.4e-05,
      4e-05,
      4.6e-05,
      5.2e-05,
      5.7e-05,
      6.2e-05,
      6.4e-05,
      6.5e-05,
      6.4e-05,
      6.2e-05,
      6.1e-05,
      6e-05,
      6e-05,
      6.2e-05,
      6.5e-05,
      7.1e-05,
      8e-05,
      9.2e-05,
      0.000108,
      0.00013,
      0.000157,
      0.00019,
      0.000226,
      0.000261,
      0.000294,
      0.000321,
      0.000342,
      0.000356,
      0.000364,
      0.000366,
      0.000359,
      0.000346,
      0.000326,
      0.000301,
      0.000276,
      0.000252,
      0.000232,
      0.000217,
      0.000209,
      0.000209,
      0.000221,
      0.000248,
      0.000294,
      0.000362,
      0.000457,
      0.000581,
      0.00073,
      0.0009,
      0.001081,
      0.00126,
      0.001419,
      0.001544,
      0.001622,
      0.001646,
      0.001616,
      0.001538,
      0.001421,
      0.001279,
      0.001125,
      0.000973,
      0.000834,
      0.000717,
      0.000627,
      0.000568,
      0.00054,
      0.000543
    ]
  },
  "A/cattle/USA/25-002645-005/2025_78deca0c75": {
    "frequencies": [
      2.4e-05,
      2.9e-05,
      3.4e-05,
      4e-05,
      4.6e-05,
      5.2e-05,
      5.7e-05,
      6.2e-05,
      6.4e-05,
      6.5e-05,
      6.4e-05,
      6.2e-05,
      6.1e-05,
      6e-05,
      6e-05,
      6.2e-05,
      6.5e-05,
      7.1e-05,
      8e-05,
      9.2e-05,
      0.000108,
      0.00013,
      0.000157,
      0.00019,
      0.000226,
      0.000261,
      0.000294,
      0.000321,
      0.000342,
      0.000356,
      0.000364,
      0.000366,
      0.000359,
      0.000346,
      0.000326,
      0.000301,
      0.000276,
      0.000252,
      0.000232,
      0.000217,
      0.000209,
      0.000209,
      0.000221,
      0.000248,
      0.000294,
      0.000362,
      0.000457,
      0.000581,
      0.00073,
      0.0009,
      0.001081,
      0.00126,
      0.001419,
      0.001544,
      0.001622,
      0.001646,
      0.001616,
      0.001538,
      0.001421,
      0.001279,
      0.001125,
      0.000973,
      0.000834,
      0.000717,
      0.000627,
      0.000568,
      0.00054,
      0.000543
    ]
  },
  "A/cattle/USA/25-002645-006/2025_c14dcbfcc2": {
    "frequencies": [
      2.4e-05,
      2.9e-05,
      3.4e-05,
      4e-05,
      4.6e-05,
      5.2e-05,
      5.7e-05,
      6.2e-05,
      6.4e-05,
      6.5e-05,
      6.4e-05,
      6.2e-05,
      6.1e-05,
      6e-05,
      6e-05,
      6.2e-05,
      6.5e-05,
      7.1e-05,
      8e-05,
      9.2e-05,
      0.000108,
      0.00013,
      0.000157,
      0.00019,
      0.000226,
      0.000261,
      0.000294,
      0.000321,
      0.000342,
      0.000356,
      0.000364,
      0.000366,
      0.000359,
      0.000346,
      0.000326,
      0.000301,
      0.000276,
      0.000252,
      0.000232,
      0.000217,
      0.000209,
      0.000209,
      0.000221,
      0.000248,
      0.000294,
      0.000362,
      0.000457,
      0.000581,
      0.00073,
      0.0009,
      0.001081,
      0.00126,
      0.001419,
      0.001544,
      0.001622,
      0.001646,
      0.001616,
      0.001538,
      0.001421,
      0.001279,
      0.001125,
      0.000973,
      0.000834,
      0.000717,
      0.000627,
      0.000568,
      0.00054,
      0.000543
    ]
  },
  "A/cattle/USA/25-003385-001/2025_b190480e5d": {
    "frequencies": [
      1.8e-05,
      2.2e-05,
      2.6e-05,
      3.1e-05,
      3.6e-05,
      4e-05,
      4.5e-05,
      4.9e-05,
      5.1e-05,
      5.2e-05,
      5.1e-05,
      5e-05,
      4.9e-05,
      4.9e-05,
      4.9e-05,
      5e-05,
      5.4e-05,
      5.9e-05,
      6.6e-05,
      7.7e-05,
      9.1e-05,
      0.00011,
      0.000134,
      0.000162,
      0.000193,
      0.000225,
      0.000254,
      0.000279,
      0.000299,
      0.000313,
      0.000322,
      0.000324,
      0.000321,
      0.00031,
      0.000293,
      0.000273,
      0.000251,
      0.000229,
      0.000211,
      0.000196,
      0.000186,
      0.000182,
      0.000186,
      0.000201,
      0.000229,
      0.000276,
      0.000346,
      0.000443,
      0.000568,
      0.00072,
      0.000894,
      0.001081,
      0.001267,
      0.001436,
      0.001574,
      0.001666,
      0.001706,
      0.001692,
      0.001628,
      0.001523,
      0.001388,
      0.001238,
      0.001086,
      0.000945,
      0.000826,
      0.000735,
      0.000678,
      0.000656
    ]
  },
  "A/cattle/USA/25-006537-001/2025_f6df9e3409": {
    "frequencies": [
      7e-06,
      8e-06,
      1e-05,
      1.2e-05,
      1.4e-05,
      1.6e-05,
      1.8e-05,
      2e-05,
      2.2e-05,
      2.2e-05,
      2.2e-05,
      2.2e-05,
      2.2e-05,
      2.2e-05,
      2.3e-05,
      2.4e-05,
      2.6e-05,
      2.9e-05,
      3.3e-05,
      3.9e-05,
      4.8e-05,
      5.9e-05,
      7.3e-05,
      9e-05,
      0.000109,
      0.000129,
      0.000148,
      0.000166,
      0.00018,
      0.000192,
      0.000201,
      0.000207,
      0.000208,
      0.000204,
      0.000197,
      0.000186,
      0.000174,
      0.000162,
      0.00015,
      0.00014,
      0.000132,
      0.000126,
      0.000122,
      0.000121,
      0.000123,
      0.000131,
      0.000147,
      0.000174,
      0.000218,
      0.000284,
      0.000376,
      0.000501,
      0.000659,
      0.000851,
      0.001071,
      0.001309,
      0.001551,
      0.001783,
      0.001988,
      0.002149,
      0.002254,
      0.002295,
      0.002273,
      0.002192,
      0.002064,
      0.001908,
      0.001741,
      0.001584
    ]
  },
  "A/cattle/USA/25-008827-001/2025_211a836418": {
    "frequencies": [
      3e-06,
      3e-06,
      4e-06,
      5e-06,
      6e-06,
      7e-06,
      8e-06,
      8e-06,
      9e-06,
      1e-05,
      1e-05,
      1e-05,
      1e-05,
      1e-05,
      1.1e-05,
      1.1e-05,
      1.3e-05,
      1.4e-05,
      1.7e-05,
      2e-05,
      2.5e-05,
      3.1e-05,
      3.9e-05,
      4.9e-05,
      6e-05,
      7.2e-05,
      8.4e-05,
      9.6e-05,
      0.000106,
      0.000115,
      0.000122,
      0.000128,
      0.000131,
      0.000131,
      0.000128,
      0.000123,
      0.000117,
      0.000111,
      0.000104,
      9.9e-05,
      9.5e-05,
      9.1e-05,
      8.9e-05,
      8.7e-05,
      8.7e-05,
      8.7e-05,
      9e-05,
      9.6e-05,
      0.000106,
      0.000125,
      0.000154,
      0.000201,
      0.000272,
      0.000375,
      0.000518,
      0.000709,
      0.000951,
      0.001248,
      0.001596,
      0.001984,
      0.002394,
      0.002803,
      0.003185,
      0.00351,
      0.00375,
      0.003885,
      0.003905,
      0.00381
    ]
  },
  "A/cattle/USA/25-008828-001/2025_037d6ccb83": {
    "frequencies": [
      3e-06,
      3e-06,
      4e-06,
      5e-06,
      6e-06,
      7e-06,
      8e-06,
      8e-06,
      9e-06,
      1e-05,
      1e-05,
      1e-05,
      1e-05,
      1e-05,
      1.1e-05,
      1.1e-05,
      1.3e-05,
      1.4e-05,
      1.7e-05,
      2e-05,
      2.5e-05,
      3.1e-05,
      3.9e-05,
      4.9e-05,
      6e-05,
      7.2e-05,
      8.4e-05,
      9.6e-05,
      0.000106,
      0.000115,
      0.000122,
      0.000128,
      0.000131,
      0.000131,
      0.000128,
      0.000123,
      0.000117,
      0.000111,
      0.000104,
      9.9e-05,
      9.5e-05,
      9.1e-05,
      8.9e-05,
      8.7e-05,
      8.7e-05,
      8.7e-05,
      9e-05,
      9.6e-05,
      0.000106,
      0.000125,
      0.000154,
      0.000201,
      0.000272,
      0.000375,
      0.000518,
      0.000709,
      0.000951,
      0.001248,
      0.001596,
      0.001984,
      0.002394,
      0.002803,
      0.003185,
      0.00351,
      0.00375,
      0.003885,
      0.003905,
      0.00381
    ]
  },
  "A/cattle/USA/25-010142-001/2025_d4f0b23b4c": {
    "frequencies": [
      2e-06,
      2e-06,
      3e-06,
      3e-06,
      4e-06,
      5e-06,
      5e-06,
      6e-06,
      7e-06,
      7e-06,
      7e-06,
      7e-06,
      8e-06,
      8e-06,
      8e-06,
      9e-06,
      1e-05,
      1.1e-05,
      1.3e-05,
      1.6e-05,
      1.9e-05,
      2.4e-05,
      3.1e-05,
      3.9e-05,
      4.8e-05,
      5.8e-05,
      6.9e-05,
      7.8e-05,
      8.7e-05,
      9.5e-05,
      0.000102,
      0.000107,
      0.00011,
      0.000111,
      0.000109,
      0.000105,
      0.000101,
      9.6e-05,
      9.1e-05,
      8.7e-05,
      8.3e-05,
      8.1e-05,
      7.9e-05,
      7.8e-05,
      7.8e-05,
      7.8e-05,
      8e-05,
      8.3e-05,
      9e-05,
      0.000101,
      0.000119,
      0.00015,
      0.000198,
      0.000271,
      0.000379,
      0.000532,
      0.000738,
      0.001008,
      0.001348,
      0.001756,
      0.002225,
      0.002734,
      0.003264,
      0.003778,
      0.004237,
      0.004599,
      0.004832,
      0.00491
    ]
  },
  "A/chicken/AB/FAV-0354-2/2024_09cfb87dd7": {
    "frequencies": [
      0.000453,
      0.000506,
      0.000562,
      0.000619,
      0.000673,
      0.000718,
      0.000749,
      0.000758,
      0.000743,
      0.000707,
      0.000658,
      0.000605,
      0.000555,
      0.000515,
      0.000486,
      0.000471,
      0.000469,
      0.000481,
      0.000508,
      0.000552,
      0.000615,
      0.000696,
      0.000794,
      0.000902,
      0.00101,
      0.001104,
      0.001174,
      0.001217,
      0.001238,
      0.00125,
      0.001268,
      0.001306,
      0.00138,
      0.0015,
      0.001671,
      0.001888,
      0.002134,
      0.00239,
      0.00263,
      0.00283,
      0.002965,
      0.003014,
      0.002969,
      0.002825,
      0.002596,
      0.002301,
      0.001967,
      0.001622,
      0.001293,
      0.000998,
      0.000749,
      0.000548,
      0.000397,
      0.000286,
      0.00021,
      0.000159,
      0.000128,
      0.000109,
      9.9e-05,
      9.4e-05,
      9.3e-05,
      9.5e-05,
      9.9e-05,
      0.000105,
      0.000113,
      0.000123,
      0.000135,
      0.000149
    ]
  },
  "A/chicken/BC/FAV-0028-1/2025_41984af319": {
    "frequencies": [
      4e-05,
      4.7e-05,
      5.5e-05,
      6.3e-05,
      7.2e-05,
      8.1e-05,
      8.9e-05,
      9.5e-05,
      9.8e-05,
      9.8e-05,
      9.6e-05,
      9.2e-05,
      8.9e-05,
      8.7e-05,
      8.6e-05,
      8.8e-05,
      9.2e-05,
      9.9e-05,
      0.00011,
      0.000126,
      0.000148,
      0.000176,
      0.000211,
      0.000252,
      0.000296,
      0.00034,
      0.000379,
      0.00041,
      0.000433,
      0.000447,
      0.000453,
      0.00045,
      0.000438,
      0.000418,
      0.000391,
      0.000359,
      0.000328,
      0.000301,
      0.000281,
      0.000271,
      0.000274,
      0.000292,
      0.000331,
      0.000394,
      0.000484,
      0.000602,
      0.000746,
      0.000911,
      0.001086,
      0.001257,
      0.001409,
      0.001526,
      0.001593,
      0.001605,
      0.00156,
      0.001466,
      0.001335,
      0.00118,
      0.001017,
      0.000859,
      0.000716,
      0.000597,
      0.000502,
      0.000435,
      0.000395,
      0.00038,
      0.000388,
      0.000416
    ]
  },
  "A/chicken/BC/FAV-0028-2/2025_55c74f9a96": {
    "frequencies": [
      4e-05,
      4.7e-05,
      5.5e-05,
      6.3e-05,
      7.2e-05,
      8.1e-05,
      8.9e-05,
      9.5e-05,
      9.8e-05,
      9.8e-05,
      9.6e-05,
      9.2e-05,
      8.9e-05,
      8.7e-05,
      8.6e-05,
      8.8e-05,
      9.2e-05,
      9.9e-05,
      0.00011,
      0.000126,
      0.000148,
      0.000176,
      0.000211,
      0.000252,
      0.000296,
      0.00034,
      0.000379,
      0.00041,
      0.000433,
      0.000447,
      0.000453,
      0.00045,
      0.000438,
      0.000418,
      0.000391,
      0.000359,
      0.000328,
      0.000301,
      0.000281,
      0.000271,
      0.000274,
      0.000292,
      0.000331,
      0.000394,
      0.000484,
      0.000602,
      0.000746,
      0.000911,
      0.001086,
      0.001257,
      0.001409,
      0.001526,
      0.001593,
      0.001605,
      0.00156,
      0.001466,
      0.001335,
      0.00118,
      0.001017,
      0.000859,
      0.000716,
      0.000597,
      0.000502,
      0.000435,
      0.000395,
      0.00038,
      0.000388,
      0.000416
    ]
  },
  "A/chicken/BC/FAV-0266-1/2024_e01704720e": {
    "frequencies": [
      0.000957,
      0.001051,
      0.001147,
      0.001241,
      0.001326,
      0.001391,
      0.001425,
      0.001418,
      0.001366,
      0.001277,
      0.001167,
      0.001054,
      0.00095,
      0.000866,
      0.000804,
      0.000765,
      0.000748,
      0.000754,
      0.000784,
      0.000837,
      0.000915,
      0.001018,
      0.001143,
      0.00128,
      0.001418,
      0.001542,
      0.001652,
      0.001758,
      0.001888,
      0.002077,
      0.002359,
      0.002754,
      0.003249,
      0.003799,
      0.004333,
      0.004773,
      0.005052,
      0.005141,
      0.005039,
      0.004762,
      0.004346,
      0.003832,
      0.003263,
      0.00268,
      0.002128,
      0.001634,
      0.001215,
      0.000877,
      0.00062,
      0.000432,
      0.000301,
      0.000212,
      0.000155,
      0.000118,
      9.6e-05,
      8.3e-05,
      7.5e-05,
      7e-05,
      6.8e-05,
      6.6e-05,
      6.7e-05,
      6.8e-05,
      7e-05,
      7.3e-05,
      7.8e-05,
      8.3e-05,
      8.9e-05,
      9.7e-05
    ]
  },
  "A/chicken/BC/FAV-0268-1/2024_73d96ecbc1": {
    "frequencies": [
      0.000894,
      0.000983,
      0.001074,
      0.001164,
      0.001246,
      0.001309,
      0.001343,
      0.001339,
      0.001292,
      0.00121,
      0.001107,
      0.001002,
      0.000905,
      0.000826,
      0.000768,
      0.000732,
      0.000717,
      0.000724,
      0.000754,
      0.000806,
      0.000883,
      0.000984,
      0.001106,
      0.00124,
      0.001374,
      0.001493,
      0.001594,
      0.001686,
      0.001794,
      0.00195,
      0.002186,
      0.002526,
      0.002964,
      0.003465,
      0.003969,
      0.004406,
      0.004711,
      0.004852,
      0.004816,
      0.004613,
      0.004269,
      0.003816,
      0.003296,
      0.002745,
      0.00221,
      0.001719,
      0.001295,
      0.000945,
      0.000674,
      0.000473,
      0.00033,
      0.000232,
      0.000168,
      0.000127,
      0.000102,
      8.7e-05,
      7.8e-05,
      7.2e-05,
      7e-05,
      6.9e-05,
      6.9e-05,
      7e-05,
      7.3e-05,
      7.6e-05,
      8.1e-05,
      8.6e-05,
      9.3e-05,
      0.000101
    ]
  },
  "A/chicken/BC/FAV-0284-001/2024_24a0a8f83a": {
    "frequencies": [
      0.000651,
      0.000722,
      0.000795,
      0.000867,
      0.000935,
      0.00099,
      0.001024,
      0.001028,
      0.001,
      0.000943,
      0.00087,
      0.000793,
      0.000722,
      0.000664,
      0.000622,
      0.000597,
      0.00059,
      0.0006,
      0.000629,
      0.000678,
      0.000748,
      0.00084,
      0.00095,
      0.001072,
      0.001191,
      0.001295,
      0.001374,
      0.00143,
      0.001475,
      0.001532,
      0.001625,
      0.001776,
      0.001998,
      0.00229,
      0.002632,
      0.00299,
      0.003319,
      0.003584,
      0.003755,
      0.003814,
      0.00375,
      0.003567,
      0.00328,
      0.002911,
      0.002494,
      0.002062,
      0.001647,
      0.00127,
      0.000951,
      0.000694,
      0.000496,
      0.000351,
      0.00025,
      0.000182,
      0.000138,
      0.000111,
      9.5e-05,
      8.6e-05,
      8.1e-05,
      7.9e-05,
      7.9e-05,
      8.1e-05,
      8.4e-05,
      8.9e-05,
      9.5e-05,
      0.000103,
      0.000112,
      0.000122
    ]
  },
  "A/chicken/BC/FAV-0284-1/2024_b6f29f53ef": {
    "frequencies": [
      0.000651,
      0.000722,
      0.000795,
      0.000867,
      0.000935,
      0.00099,
      0.001024,
      0.001028,
      0.001,
      0.000943,
      0.00087,
      0.000793,
      0.000722,
      0.000664,
      0.000622,
      0.000597,
      0.00059,
      0.0006,
      0.000629,
      0.000678,
      0.000748,
      0.00084,
      0.00095,
      0.001072,
      0.001191,
      0.001295,
      0.001374,
      0.00143,
      0.001475,
      0.001532,
      0.001625,
      0.001776,
      0.001998,
      0.00229,
      0.002632,
      0.00299,
      0.003319,
      0.003584,
      0.003755,
      0.003814,
      0.00375,
      0.003567,
      0.00328,
      0.002911,
      0.002494,
      0.002062,
      0.001647,
      0.00127,
      0.000951,
      0.000694,
      0.000496,
      0.000351,
      0.00025,
      0.000182,
      0.000138,
      0.000111,
      9.5e-05,
      8.6e-05,
      8.1e-05,
      7.9e-05,
      7.9e-05,
      8.1e-05,
      8.4e-05,
      8.9e-05,
      9.5e-05,
      0.000103,
      0.000112,
      0.000122
    ]
  },
  "A/chicken/BC/FAV-0289-002/2024_b7b416cee4": {
    "frequencies": [
      0.000506,
      0.000564,
      0.000624,
      0.000685,
      0.000744,
      0.000792,
      0.000824,
      0.000832,
      0.000813,
      0.000772,
      0.000716,
      0.000657,
      0.000601,
      0.000556,
      0.000524,
      0.000506,
      0.000503,
      0.000515,
      0.000543,
      0.000588,
      0.000653,
      0.000737,
      0.000838,
      0.000951,
      0.001063,
      0.001159,
      0.001231,
      0.001276,
      0.001301,
      0.001322,
      0.001355,
      0.001419,
      0.001528,
      0.001691,
      0.001909,
      0.002169,
      0.002446,
      0.002716,
      0.00295,
      0.003123,
      0.003212,
      0.003203,
      0.003091,
      0.00288,
      0.002592,
      0.00225,
      0.001884,
      0.001522,
      0.00119,
      0.000902,
      0.000666,
      0.000482,
      0.000346,
      0.000249,
      0.000184,
      0.000142,
      0.000116,
      0.000101,
      9.2e-05,
      8.9e-05,
      8.9e-05,
      9.1e-05,
      9.5e-05,
      0.0001,
      0.000107,
      0.000117,
      0.000128,
      0.00014
    ]
  },
  "A/chicken/BC/FAV2/2015_4b82d5a453": {
    "frequencies": [
      0.0,
      0.0,
      0.0,
      0.0,
      0.0,
      0.0,
      0.0,
      0.0,
      0.0,
      0.0,
      0.0,
      0.0,
      0.0,
      0.0,
      0.0,
      0.0,
      0.0,
      0.0,
      0.0,
      0.0,
      0.0,
      0.0,
      0.0,
      0.0,
      0.0,
      0.0,
      0.0,
      0.0,
      0.0,
      0.0,
      0.0,
      0.0,
      0.0,
      0.0,
      0.0,
      0.0,
      0.0,
      0.0,
      0.0,
      0.0,
      0.0,
      0.0,
      0.0,
      0.0,
      0.0,
      0.0,
      0.0,
      0.0,
      0.0,
      0.0,
      0.0,
      0.0,
      0.0,
      0.0,
      0.0,
      0.0,
      0.0,
      0.0,
      0.0,
      0.0,
      0.0,
      0.0,
      0.0,
      0.0,
      0.0,
      0.0,
      0.0,
      0.0
    ]
  },
  "A/chicken/NS/FAV-0075-2/2025_88b15f0c01": {
    "frequencies": [
      3e-06,
      4e-06,
      5e-06,
      6e-06,
      7e-06,
      9e-06,
      1e-05,
      1.1e-05,
      1.2e-05,
      1.2e-05,
      1.3e-05,
      1.3e-05,
      1.3e-05,
      1.3e-05,
      1.4e-05,
      1.4e-05,
      1.6e-05,
      1.8e-05,
      2.1e-05,
      2.5e-05,
      3e-05,
      3.7e-05,
      4.7e-05,
      5.9e-05,
      7.2e-05,
      8.6e-05,
      0.0001,
      0.000114,
      0.000125,
      0.000135,
      0.000143,
      0.000148,
      0.000151,
      0.00015,
      0.000146,
      0.00014,
      0.000132,
      0.000124,
      0.000117,
      0.00011,
      0.000105,
      0.000101,
      9.8e-05,
      9.6e-05,
      9.5e-05,
      9.7e-05,
      0.000101,
      0.000111,
      0.000127,
      0.000155,
      0.000198,
      0.000264,
      0.000359,
      0.000491,
      0.000664,
      0.000883,
      0.001144,
      0.001446,
      0.001777,
      0.002119,
      0.002453,
      0.002753,
      0.002999,
      0.00317,
      0.003254,
      0.003245,
      0.00315,
      0.002983
    ]
  },
  "A/chicken/NS/FAV-0076-2/2025_99ccf91a93": {
    "frequencies": [
      3e-06,
      4e-06,
      5e-06,
      6e-06,
      7e-06,
      9e-06,
      1e-05,
      1.1e-05,
      1.2e-05,
      1.2e-05,
      1.3e-05,
      1.3e-05,
      1.3e-05,
      1.3e-05,
      1.4e-05,
      1.4e-05,
      1.6e-05,
      1.8e-05,
      2.1e-05,
      2.5e-05,
      3e-05,
      3.7e-05,
      4.7e-05,
      5.9e-05,
      7.2e-05,
      8.6e-05,
      0.0001,
      0.000114,
      0.000125,
      0.000135,
      0.000143,
      0.000148,
      0.000151,
      0.00015,
      0.000146,
      0.00014,
      0.000132,
      0.000124,
      0.000117,
      0.00011,
      0.000105,
      0.000101,
      9.8e-05,
      9.6e-05,
      9.5e-05,
      9.7e-05,
      0.000101,
      0.000111,
      0.000127,
      0.000155,
      0.000198,
      0.000264,
      0.000359,
      0.000491,
      0.000664,
      0.000883,
      0.001144,
      0.001446,
      0.001777,
      0.002119,
      0.002453,
      0.002753,
      0.002999,
      0.00317,
      0.003254,
      0.003245,
      0.00315,
      0.002983
    ]
  },
  "A/chicken/ON/FAV-0060-1/2025_b83b16ac70": {
    "frequencies": [
      6e-06,
      8e-06,
      9e-06,
      1.1e-05,
      1.3e-05,
      1.5e-05,
      1.7e-05,
      1.9e-05,
      2e-05,
      2e-05,
      2.1e-05,
      2.1e-05,
      2.1e-05,
      2.1e-05,
      2.1e-05,
      2.3e-05,
      2.4e-05,
      2.7e-05,
      3.1e-05,
      3.7e-05,
      4.5e-05,
      5.5e-05,
      6.8e-05,
      8.4e-05,
      0.000103,
      0.000122,
      0.00014,
      0.000157,
      0.000172,
      0.000183,
      0.000192,
      0.000197,
      0.000199,
      0.000196,
      0.000189,
      0.000179,
      0.000167,
      0.000156,
      0.000145,
      0.000136,
      0.000128,
      0.000122,
      0.000118,
      0.000117,
      0.000118,
      0.000125,
      0.000138,
      0.000162,
      0.0002,
      0.000259,
      0.000343,
      0.000459,
      0.000608,
      0.000794,
      0.001011,
      0.001251,
      0.001502,
      0.001751,
      0.00198,
      0.002171,
      0.002309,
      0.002384,
      0.002392,
      0.002335,
      0.002224,
      0.002075,
      0.001906,
      0.001738
    ]
  },
  "A/chicken/ON/FAV-0060-2/2025_40fab978c4": {
    "frequencies": [
      6e-06,
      8e-06,
      9e-06,
      1.1e-05,
      1.3e-05,
      1.5e-05,
      1.7e-05,
      1.9e-05,
      2e-05,
      2e-05,
      2.1e-05,
      2.1e-05,
      2.1e-05,
      2.1e-05,
      2.1e-05,
      2.3e-05,
      2.4e-05,
      2.7e-05,
      3.1e-05,
      3.7e-05,
      4.5e-05,
      5.5e-05,
      6.8e-05,
      8.4e-05,
      0.000103,
      0.000122,
      0.00014,
      0.000157,
      0.000172,
      0.000183,
      0.000192,
      0.000197,
      0.000199,
      0.000196,
      0.000189,
      0.000179,
      0.000167,
      0.000156,
      0.000145,
      0.000136,
      0.000128,
      0.000122,
      0.000118,
      0.000117,
      0.000118,
      0.000125,
      0.000138,
      0.000162,
      0.0002,
      0.000259,
      0.000343,
      0.000459,
      0.000608,
      0.000794,
      0.001011,
      0.001251,
      0.001502,
      0.001751,
      0.00198,
      0.002171,
      0.002309,
      0.002384,
      0.002392,
      0.002335,
      0.002224,
      0.002075,
      0.001906,
      0.001738
    ]
  },
  "A/chicken/Pennsylvania/16-002590-1/2016_4d4094817a": {
    "frequencies": [
      0.0,
      0.0,
      0.0,
      0.0,
      0.0,
      0.0,
      0.0,
      0.0,
      0.0,
      0.0,
      0.0,
      0.0,
      0.0,
      0.0,
      0.0,
      0.0,
      0.0,
      0.0,
      0.0,
      0.0,
      0.0,
      0.0,
      0.0,
      0.0,
      0.0,
      0.0,
      0.0,
      0.0,
      0.0,
      0.0,
      0.0,
      0.0,
      0.0,
      0.0,
      0.0,
      0.0,
      0.0,
      0.0,
      0.0,
      0.0,
      0.0,
      0.0,
      0.0,
      0.0,
      0.0,
      0.0,
      0.0,
      0.0,
      0.0,
      0.0,
      0.0,
      0.0,
      0.0,
      0.0,
      0.0,
      0.0,
      0.0,
      0.0,
      0.0,
      0.0,
      0.0,
      0.0,
      0.0,
      0.0,
      0.0,
      0.0,
      0.0,
      0.0
    ]
  },
  "A/chicken/USA/24-030039-001/2024_2ee038fc97": {
    "frequencies": [
      0.001343,
      0.001462,
      0.001582,
      0.001697,
      0.001798,
      0.001871,
      0.0019,
      0.001875,
      0.001791,
      0.001661,
      0.001505,
      0.001348,
      0.001205,
      0.001089,
      0.001003,
      0.000946,
      0.000918,
      0.000918,
      0.000945,
      0.001001,
      0.001087,
      0.001201,
      0.00134,
      0.001499,
      0.001666,
      0.001838,
      0.002024,
      0.002253,
      0.002566,
      0.003007,
      0.003602,
      0.00434,
      0.005146,
      0.00591,
      0.0065,
      0.006813,
      0.006807,
      0.006504,
      0.005964,
      0.00526,
      0.004478,
      0.003682,
      0.002924,
      0.002243,
      0.001667,
      0.001202,
      0.000845,
      0.000581,
      0.000397,
      0.000273,
      0.000191,
      0.00014,
      0.000108,
      8.8e-05,
      7.6e-05,
      6.8e-05,
      6.3e-05,
      6e-05,
      5.8e-05,
      5.7e-05,
      5.6e-05,
      5.7e-05,
      5.8e-05,
      6.1e-05,
      6.4e-05,
      6.8e-05,
      7.2e-05,
      7.8e-05
    ]
  },
  "A/chicken/USA/24-030039-002/2024_a27b37956a": {
    "frequencies": [
      0.001343,
      0.001462,
      0.001582,
      0.001697,
      0.001798,
      0.001871,
      0.0019,
      0.001875,
      0.001791,
      0.001661,
      0.001505,
      0.001348,
      0.001205,
      0.001089,
      0.001003,
      0.000946,
      0.000918,
      0.000918,
      0.000945,
      0.001001,
      0.001087,
      0.001201,
      0.00134,
      0.001499,
      0.001666,
      0.001838,
      0.002024,
      0.002253,
      0.002566,
      0.003007,
      0.003602,
      0.00434,
      0.005146,
      0.00591,
      0.0065,
      0.006813,
      0.006807,
      0.006504,
      0.005964,
      0.00526,
      0.004478,
      0.003682,
      0.002924,
      0.002243,
      0.001667,
      0.001202,
      0.000845,
      0.000581,
      0.000397,
      0.000273,
      0.000191,
      0.00014,
      0.000108,
      8.8e-05,
      7.6e-05,
      6.8e-05,
      6.3e-05,
      6e-05,
      5.8e-05,
      5.7e-05,
      5.6e-05,
      5.7e-05,
      5.8e-05,
      6.1e-05,
      6.4e-05,
      6.8e-05,
      7.2e-05,
      7.8e-05
    ]
  },
  "A/chicken/USA/24-030904-001/2024_dcd73fb8b5": {
    "frequencies": [
      0.000957,
      0.001051,
      0.001147,
      0.001241,
      0.001326,
      0.001391,
      0.001425,
      0.001418,
      0.001366,
      0.001277,
      0.001167,
      0.001054,
      0.00095,
      0.000866,
      0.000804,
      0.000765,
      0.000748,
      0.000754,
      0.000784,
      0.000837,
      0.000915,
      0.001018,
      0.001143,
      0.00128,
      0.001418,
      0.001542,
      0.001652,
      0.001758,
      0.001888,
      0.002077,
      0.002359,
      0.002754,
      0.003249,
      0.003799,
      0.004333,
      0.004773,
      0.005052,
      0.005141,
      0.005039,
      0.004762,
      0.004346,
      0.003832,
      0.003263,
      0.00268,
      0.002128,
      0.001634,
      0.001215,
      0.000877,
      0.00062,
      0.000432,
      0.000301,
      0.000212,
      0.000155,
      0.000118,
      9.6e-05,
      8.3e-05,
      7.5e-05,
      7e-05,
      6.8e-05,
      6.6e-05,
      6.7e-05,
      6.8e-05,
      7e-05,
      7.3e-05,
      7.8e-05,
      8.3e-05,
      8.9e-05,
      9.7e-05
    ]
  },
  "A/chicken/USA/24-030904-002/2024_25556d4a9c": {
    "frequencies": [
      0.000957,
      0.001051,
      0.001147,
      0.001241,
      0.001326,
      0.001391,
      0.001425,
      0.001418,
      0.001366,
      0.001277,
      0.001167,
      0.001054,
      0.00095,
      0.000866,
      0.000804,
      0.000765,
      0.000748,
      0.000754,
      0.000784,
      0.000837,
      0.000915,
      0.001018,
      0.001143,
      0.00128,
      0.001418,
      0.001542,
      0.001652,
      0.001758,
      0.001888,
      0.002077,
      0.002359,
      0.002754,
      0.003249,
      0.003799,
      0.004333,
      0.004773,
      0.005052,
      0.005141,
      0.005039,
      0.004762,
      0.004346,
      0.003832,
      0.003263,
      0.00268,
      0.002128,
      0.001634,
      0.001215,
      0.000877,
      0.00062,
      0.000432,
      0.000301,
      0.000212,
      0.000155,
      0.000118,
      9.6e-05,
      8.3e-05,
      7.5e-05,
      7e-05,
      6.8e-05,
      6.6e-05,
      6.7e-05,
      6.8e-05,
      7e-05,
      7.3e-05,
      7.8e-05,
      8.3e-05,
      8.9e-05,
      9.7e-05
    ]
  },
  "A/chicken/USA/24-031352-001/2024_6f0e262f2a": {
    "frequencies": [
      0.000957,
      0.001051,
      0.001147,
      0.001241,
      0.001326,
      0.001391,
      0.001425,
      0.001418,
      0.001366,
      0.001277,
      0.001167,
      0.001054,
      0.00095,
      0.000866,
      0.000804,
      0.000765,
      0.000748,
      0.000754,
      0.000784,
      0.000837,
      0.000915,
      0.001018,
      0.001143,
      0.00128,
      0.001418,
      0.001542,
      0.001652,
      0.001758,
      0.001888,
      0.002077,
      0.002359,
      0.002754,
      0.003249,
      0.003799,
      0.004333,
      0.004773,
      0.005052,
      0.005141,
      0.005039,
      0.004762,
      0.004346,
      0.003832,
      0.003263,
      0.00268,
      0.002128,
      0.001634,
      0.001215,
      0.000877,
      0.00062,
      0.000432,
      0.000301,
      0.000212,
      0.000155,
      0.000118,
      9.6e-05,
      8.3e-05,
      7.5e-05,
      7e-05,
      6.8e-05,
      6.6e-05,
      6.7e-05,
      6.8e-05,
      7e-05,
      7.3e-05,
      7.8e-05,
      8.3e-05,
      8.9e-05,
      9.7e-05
    ]
  },
  "A/chicken/USA/24-031352-002/2024_b3308c754b": {
    "frequencies": [
      0.000957,
      0.001051,
      0.001147,
      0.001241,
      0.001326,
      0.001391,
      0.001425,
      0.001418,
      0.001366,
      0.001277,
      0.001167,
      0.001054,
      0.00095,
      0.000866,
      0.000804,
      0.000765,
      0.000748,
      0.000754,
      0.000784,
      0.000837,
      0.000915,
      0.001018,
      0.001143,
      0.00128,
      0.001418,
      0.001542,
      0.001652,
      0.001758,
      0.001888,
      0.002077,
      0.002359,
      0.002754,
      0.003249,
      0.003799,
      0.004333,
      0.004773,
      0.005052,
      0.005141,
      0.005039,
      0.004762,
      0.004346,
      0.003832,
      0.003263,
      0.00268,
      0.002128,
      0.001634,
      0.001215,
      0.000877,
      0.00062,
      0.000432,
      0.000301,
      0.000212,
      0.000155,
      0.000118,
      9.6e-05,
      8.3e-05,
      7.5e-05,
      7e-05,
      6.8e-05,
      6.6e-05,
      6.7e-05,
      6.8e-05,
      7e-05,
      7.3e-05,
      7.8e-05,
      8.3e-05,
      8.9e-05,
      9.7e-05
    ]
  },
  "A/chicken/USA/24-031352-003/2024_57712787ae": {
    "frequencies": [
      0.000957,
      0.001051,
      0.001147,
      0.001241,
      0.001326,
      0.001391,
      0.001425,
      0.001418,
      0.001366,
      0.001277,
      0.001167,
      0.001054,
      0.00095,
      0.000866,
      0.000804,
      0.000765,
      0.000748,
      0.000754,
      0.000784,
      0.000837,
      0.000915,
      0.001018,
      0.001143,
      0.00128,
      0.001418,
      0.001542,
      0.001652,
      0.001758,
      0.001888,
      0.002077,
      0.002359,
      0.002754,
      0.003249,
      0.003799,
      0.004333,
      0.004773,
      0.005052,
      0.005141,
      0.005039,
      0.004762,
      0.004346,
      0.003832,
      0.003263,
      0.00268,
      0.002128,
      0.001634,
      0.001215,
      0.000877,
      0.00062,
      0.000432,
      0.000301,
      0.000212,
      0.000155,
      0.000118,
      9.6e-05,
      8.3e-05,
      7.5e-05,
      7e-05,
      6.8e-05,
      6.6e-05,
      6.7e-05,
      6.8e-05,
      7e-05,
      7.3e-05,
      7.8e-05,
      8.3e-05,
      8.9e-05,
      9.7e-05
    ]
  },
  "A/chicken/USA/24-032160-001/2024_fc3e6377f5": {
    "frequencies": [
      0.000863,
      0.00095,
      0.001039,
      0.001127,
      0.001207,
      0.00127,
      0.001304,
      0.001301,
      0.001256,
      0.001177,
      0.001079,
      0.000976,
      0.000883,
      0.000807,
      0.000751,
      0.000716,
      0.000702,
      0.00071,
      0.000739,
      0.000791,
      0.000868,
      0.000967,
      0.001088,
      0.001221,
      0.001352,
      0.00147,
      0.001567,
      0.001653,
      0.001751,
      0.001892,
      0.002108,
      0.002422,
      0.002832,
      0.003308,
      0.003796,
      0.004229,
      0.004545,
      0.004707,
      0.004702,
      0.004534,
      0.004224,
      0.003803,
      0.003307,
      0.002774,
      0.002248,
      0.001761,
      0.001334,
      0.00098,
      0.000703,
      0.000495,
      0.000346,
      0.000243,
      0.000175,
      0.000132,
      0.000105,
      8.9e-05,
      7.9e-05,
      7.4e-05,
      7.1e-05,
      7e-05,
      7e-05,
      7.1e-05,
      7.4e-05,
      7.7e-05,
      8.2e-05,
      8.8e-05,
      9.5e-05,
      0.000103
    ]
  },
  "A/chicken/USA/24-032160-002/2024_098b669556": {
    "frequencies": [
      0.000863,
      0.00095,
      0.001039,
      0.001127,
      0.001207,
      0.00127,
      0.001304,
      0.001301,
      0.001256,
      0.001177,
      0.001079,
      0.000976,
      0.000883,
      0.000807,
      0.000751,
      0.000716,
      0.000702,
      0.00071,
      0.000739,
      0.000791,
      0.000868,
      0.000967,
      0.001088,
      0.001221,
      0.001352,
      0.00147,
      0.001567,
      0.001653,
      0.001751,
      0.001892,
      0.002108,
      0.002422,
      0.002832,
      0.003308,
      0.003796,
      0.004229,
      0.004545,
      0.004707,
      0.004702,
      0.004534,
      0.004224,
      0.003803,
      0.003307,
      0.002774,
      0.002248,
      0.001761,
      0.001334,
      0.00098,
      0.000703,
      0.000495,
      0.000346,
      0.000243,
      0.000175,
      0.000132,
      0.000105,
      8.9e-05,
      7.9e-05,
      7.4e-05,
      7.1e-05,
      7e-05,
      7e-05,
      7.1e-05,
      7.4e-05,
      7.7e-05,
      8.2e-05,
      8.8e-05,
      9.5e-05,
      0.000103
    ]
  },
  "A/chicken/USA/24-032160-003/2024_432c1b8a16": {
    "frequencies": [
      0.000863,
      0.00095,
      0.001039,
      0.001127,
      0.001207,
      0.00127,
      0.001304,
      0.001301,
      0.001256,
      0.001177,
      0.001079,
      0.000976,
      0.000883,
      0.000807,
      0.000751,
      0.000716,
      0.000702,
      0.00071,
      0.000739,
      0.000791,
      0.000868,
      0.000967,
      0.001088,
      0.001221,
      0.001352,
      0.00147,
      0.001567,
      0.001653,
      0.001751,
      0.001892,
      0.002108,
      0.002422,
      0.002832,
      0.003308,
      0.003796,
      0.004229,
      0.004545,
      0.004707,
      0.004702,
      0.004534,
      0.004224,
      0.003803,
      0.003307,
      0.002774,
      0.002248,
      0.001761,
      0.001334,
      0.00098,
      0.000703,
      0.000495,
      0.000346,
      0.000243,
      0.000175,
      0.000132,
      0.000105,
      8.9e-05,
      7.9e-05,
      7.4e-05,
      7.1e-05,
      7e-05,
      7e-05,
      7.1e-05,
      7.4e-05,
      7.7e-05,
      8.2e-05,
      8.8e-05,
      9.5e-05,
      0.000103
    ]
  },
  "A/chicken/USA/24-032160-004/2024_1c0eba3704": {
    "frequencies": [
      0.000863,
      0.00095,
      0.001039,
      0.001127,
      0.001207,
      0.00127,
      0.001304,
      0.001301,
      0.001256,
      0.001177,
      0.001079,
      0.000976,
      0.000883,
      0.000807,
      0.000751,
      0.000716,
      0.000702,
      0.00071,
      0.000739,
      0.000791,
      0.000868,
      0.000967,
      0.001088,
      0.001221,
      0.001352,
      0.00147,
      0.001567,
      0.001653,
      0.001751,
      0.001892,
      0.002108,
      0.002422,
      0.002832,
      0.003308,
      0.003796,
      0.004229,
      0.004545,
      0.004707,
      0.004702,
      0.004534,
      0.004224,
      0.003803,
      0.003307,
      0.002774,
      0.002248,
      0.001761,
      0.001334,
      0.00098,
      0.000703,
      0.000495,
      0.000346,
      0.000243,
      0.000175,
      0.000132,
      0.000105,
      8.9e-05,
      7.9e-05,
      7.4e-05,
      7.1e-05,
      7e-05,
      7e-05,
      7.1e-05,
      7.4e-05,
      7.7e-05,
      8.2e-05,
      8.8e-05,
      9.5e-05,
      0.000103
    ]
  },
  "A/chicken/USA/24-032191-001/2024_fd76da7e5e": {
    "frequencies": [
      0.000699,
      0.000773,
      0.00085,
      0.000927,
      0.000998,
      0.001055,
      0.001089,
      0.001091,
      0.001059,
      0.000998,
      0.000919,
      0.000836,
      0.00076,
      0.000698,
      0.000652,
      0.000625,
      0.000616,
      0.000626,
      0.000655,
      0.000705,
      0.000777,
      0.00087,
      0.000983,
      0.001108,
      0.00123,
      0.001337,
      0.001419,
      0.00148,
      0.001535,
      0.001607,
      0.001724,
      0.00191,
      0.002173,
      0.002508,
      0.002887,
      0.00327,
      0.003605,
      0.003855,
      0.003994,
      0.004005,
      0.003886,
      0.003647,
      0.003307,
      0.002893,
      0.002444,
      0.001994,
      0.001571,
      0.001196,
      0.000886,
      0.00064,
      0.000454,
      0.00032,
      0.000228,
      0.000167,
      0.000128,
      0.000104,
      9e-05,
      8.2e-05,
      7.8e-05,
      7.7e-05,
      7.7e-05,
      7.9e-05,
      8.2e-05,
      8.6e-05,
      9.2e-05,
      9.9e-05,
      0.000107,
      0.000117
    ]
  },
  "A/chicken/USA/24-032191-002/2024_7f3cf2e838": {
    "frequencies": [
      0.000699,
      0.000773,
      0.00085,
      0.000927,
      0.000998,
      0.001055,
      0.001089,
      0.001091,
      0.001059,
      0.000998,
      0.000919,
      0.000836,
      0.00076,
      0.000698,
      0.000652,
      0.000625,
      0.000616,
      0.000626,
      0.000655,
      0.000705,
      0.000777,
      0.00087,
      0.000983,
      0.001108,
      0.00123,
      0.001337,
      0.001419,
      0.00148,
      0.001535,
      0.001607,
      0.001724,
      0.00191,
      0.002173,
      0.002508,
      0.002887,
      0.00327,
      0.003605,
      0.003855,
      0.003994,
      0.004005,
      0.003886,
      0.003647,
      0.003307,
      0.002893,
      0.002444,
      0.001994,
      0.001571,
      0.001196,
      0.000886,
      0.00064,
      0.000454,
      0.00032,
      0.000228,
      0.000167,
      0.000128,
      0.000104,
      9e-05,
      8.2e-05,
      7.8e-05,
      7.7e-05,
      7.7e-05,
      7.9e-05,
      8.2e-05,
      8.6e-05,
      9.2e-05,
      9.9e-05,
      0.000107,
      0.000117
    ]
  },
  "A/chicken/USA/24-032191-003/2024_d5eca2661c": {
    "frequencies": [
      0.000699,
      0.000773,
      0.00085,
      0.000927,
      0.000998,
      0.001055,
      0.001089,
      0.001091,
      0.001059,
      0.000998,
      0.000919,
      0.000836,
      0.00076,
      0.000698,
      0.000652,
      0.000625,
      0.000616,
      0.000626,
      0.000655,
      0.000705,
      0.000777,
      0.00087,
      0.000983,
      0.001108,
      0.00123,
      0.001337,
      0.001419,
      0.00148,
      0.001535,
      0.001607,
      0.001724,
      0.00191,
      0.002173,
      0.002508,
      0.002887,
      0.00327,
      0.003605,
      0.003855,
      0.003994,
      0.004005,
      0.003886,
      0.003647,
      0.003307,
      0.002893,
      0.002444,
      0.001994,
      0.001571,
      0.001196,
      0.000886,
      0.00064,
      0.000454,
      0.00032,
      0.000228,
      0.000167,
      0.000128,
      0.000104,
      9e-05,
      8.2e-05,
      7.8e-05,
      7.7e-05,
      7.7e-05,
      7.9e-05,
      8.2e-05,
      8.6e-05,
      9.2e-05,
      9.9e-05,
      0.000107,
      0.000117
    ]
  },
  "A/chicken/USA/24-032191-004/2024_da00bbba56": {
    "frequencies": [
      0.000699,
      0.000773,
      0.00085,
      0.000927,
      0.000998,
      0.001055,
      0.001089,
      0.001091,
      0.001059,
      0.000998,
      0.000919,
      0.000836,
      0.00076,
      0.000698,
      0.000652,
      0.000625,
      0.000616,
      0.000626,
      0.000655,
      0.000705,
      0.000777,
      0.00087,
      0.000983,
      0.001108,
      0.00123,
      0.001337,
      0.001419,
      0.00148,
      0.001535,
      0.001607,
      0.001724,
      0.00191,
      0.002173,
      0.002508,
      0.002887,
      0.00327,
      0.003605,
      0.003855,
      0.003994,
      0.004005,
      0.003886,
      0.003647,
      0.003307,
      0.002893,
      0.002444,
      0.001994,
      0.001571,
      0.001196,
      0.000886,
      0.00064,
      0.000454,
      0.00032,
      0.000228,
      0.000167,
      0.000128,
      0.000104,
      9e-05,
      8.2e-05,
      7.8e-05,
      7.7e-05,
      7.7e-05,
      7.9e-05,
      8.2e-05,
      8.6e-05,
      9.2e-05,
      9.9e-05,
      0.000107,
      0.000117
    ]
  },
  "A/chicken/USA/24-032192-001/2024_d923e92e8c": {
    "frequencies": [
      0.00075,
      0.000829,
      0.00091,
      0.00099,
      0.001064,
      0.001123,
      0.001157,
      0.001158,
      0.001122,
      0.001055,
      0.00097,
      0.000881,
      0.000799,
      0.000733,
      0.000684,
      0.000654,
      0.000644,
      0.000653,
      0.000682,
      0.000733,
      0.000806,
      0.000902,
      0.001017,
      0.001144,
      0.00127,
      0.001379,
      0.001466,
      0.001533,
      0.0016,
      0.001691,
      0.001837,
      0.00206,
      0.002369,
      0.002749,
      0.003166,
      0.00357,
      0.003905,
      0.004134,
      0.004232,
      0.00419,
      0.004011,
      0.003713,
      0.00332,
      0.002864,
      0.002387,
      0.00192,
      0.001493,
      0.001123,
      0.000822,
      0.000588,
      0.000415,
      0.000292,
      0.000209,
      0.000154,
      0.00012,
      9.9e-05,
      8.6e-05,
      7.9e-05,
      7.6e-05,
      7.4e-05,
      7.5e-05,
      7.6e-05,
      7.9e-05,
      8.3e-05,
      8.8e-05,
      9.5e-05,
      0.000103,
      0.000112
    ]
  },
  "A/chicken/USA/24-032296-001/2024_7b7e2dfd35": {
    "frequencies": [
      0.000699,
      0.000773,
      0.00085,
      0.000927,
      0.000998,
      0.001055,
      0.001089,
      0.001091,
      0.001059,
      0.000998,
      0.000919,
      0.000836,
      0.00076,
      0.000698,
      0.000652,
      0.000625,
      0.000616,
      0.000626,
      0.000655,
      0.000705,
      0.000777,
      0.00087,
      0.000983,
      0.001108,
      0.00123,
      0.001337,
      0.001419,
      0.00148,
      0.001535,
      0.001607,
      0.001724,
      0.00191,
      0.002173,
      0.002508,
      0.002887,
      0.00327,
      0.003605,
      0.003855,
      0.003994,
      0.004005,
      0.003886,
      0.003647,
      0.003307,
      0.002893,
      0.002444,
      0.001994,
      0.001571,
      0.001196,
      0.000886,
      0.00064,
      0.000454,
      0.00032,
      0.000228,
      0.000167,
      0.000128,
      0.000104,
      9e-05,
      8.2e-05,
      7.8e-05,
      7.7e-05,
      7.7e-05,
      7.9e-05,
      8.2e-05,
      8.6e-05,
      9.2e-05,
      9.9e-05,
      0.000107,
      0.000117
    ]
  },
  "A/chicken/USA/24-032296-002/2024_023c25780c": {
    "frequencies": [
      0.000699,
      0.000773,
      0.00085,
      0.000927,
      0.000998,
      0.001055,
      0.001089,
      0.001091,
      0.001059,
      0.000998,
      0.000919,
      0.000836,
      0.00076,
      0.000698,
      0.000652,
      0.000625,
      0.000616,
      0.000626,
      0.000655,
      0.000705,
      0.000777,
      0.00087,
      0.000983,
      0.001108,
      0.00123,
      0.001337,
      0.001419,
      0.00148,
      0.001535,
      0.001607,
      0.001724,
      0.00191,
      0.002173,
      0.002508,
      0.002887,
      0.00327,
      0.003605,
      0.003855,
      0.003994,
      0.004005,
      0.003886,
      0.003647,
      0.003307,
      0.002893,
      0.002444,
      0.001994,
      0.001571,
      0.001196,
      0.000886,
      0.00064,
      0.000454,
      0.00032,
      0.000228,
      0.000167,
      0.000128,
      0.000104,
      9e-05,
      8.2e-05,
      7.8e-05,
      7.7e-05,
      7.7e-05,
      7.9e-05,
      8.2e-05,
      8.6e-05,
      9.2e-05,
      9.9e-05,
      0.000107,
      0.000117
    ]
  },
  "A/chicken/USA/24-032809-001/2024_7cac5a7062": {
    "frequencies": [
      0.000564,
      0.000627,
      0.000693,
      0.000759,
      0.000821,
      0.000872,
      0.000905,
      0.000912,
      0.000889,
      0.000842,
      0.000779,
      0.000712,
      0.000651,
      0.0006,
      0.000564,
      0.000544,
      0.000539,
      0.00055,
      0.000578,
      0.000625,
      0.000693,
      0.00078,
      0.000885,
      0.001002,
      0.001117,
      0.001216,
      0.00129,
      0.001339,
      0.001371,
      0.001404,
      0.001458,
      0.001554,
      0.001705,
      0.00192,
      0.002188,
      0.002491,
      0.002796,
      0.003071,
      0.003287,
      0.003421,
      0.003452,
      0.003374,
      0.00319,
      0.002911,
      0.002565,
      0.00218,
      0.001789,
      0.001416,
      0.001087,
      0.00081,
      0.000589,
      0.000422,
      0.000301,
      0.000217,
      0.000162,
      0.000127,
      0.000106,
      9.3e-05,
      8.7e-05,
      8.5e-05,
      8.5e-05,
      8.7e-05,
      9e-05,
      9.5e-05,
      0.000102,
      0.00011,
      0.000121,
      0.000132
    ]
  },
  "A/chicken/USA/24-032809-002/2024_2bacfd0b80": {
    "frequencies": [
      0.000564,
      0.000627,
      0.000693,
      0.000759,
      0.000821,
      0.000872,
      0.000905,
      0.000912,
      0.000889,
      0.000842,
      0.000779,
      0.000712,
      0.000651,
      0.0006,
      0.000564,
      0.000544,
      0.000539,
      0.00055,
      0.000578,
      0.000625,
      0.000693,
      0.00078,
      0.000885,
      0.001002,
      0.001117,
      0.001216,
      0.00129,
      0.001339,
      0.001371,
      0.001404,
      0.001458,
      0.001554,
      0.001705,
      0.00192,
      0.002188,
      0.002491,
      0.002796,
      0.003071,
      0.003287,
      0.003421,
      0.003452,
      0.003374,
      0.00319,
      0.002911,
      0.002565,
      0.00218,
      0.001789,
      0.001416,
      0.001087,
      0.00081,
      0.000589,
      0.000422,
      0.000301,
      0.000217,
      0.000162,
      0.000127,
      0.000106,
      9.3e-05,
      8.7e-05,
      8.5e-05,
      8.5e-05,
      8.7e-05,
      9e-05,
      9.5e-05,
      0.000102,
      0.00011,
      0.000121,
      0.000132
    ]
  },
  "A/chicken/USA/24-033963-001/2024_b04762cbfa": {
    "frequencies": [
      0.000421,
      0.000471,
      0.000524,
      0.000577,
      0.000629,
      0.000673,
      0.000702,
      0.000712,
      0.0007,
      0.000667,
      0.000621,
      0.000572,
      0.000526,
      0.000488,
      0.000462,
      0.000448,
      0.000447,
      0.000459,
      0.000486,
      0.00053,
      0.00059,
      0.000669,
      0.000764,
      0.000871,
      0.000976,
      0.001069,
      0.001137,
      0.001179,
      0.001199,
      0.001207,
      0.001216,
      0.001241,
      0.001295,
      0.00139,
      0.001532,
      0.001722,
      0.001946,
      0.002189,
      0.002428,
      0.00264,
      0.002798,
      0.002881,
      0.002876,
      0.002775,
      0.002585,
      0.002324,
      0.002015,
      0.001684,
      0.00136,
      0.001063,
      0.000807,
      0.000596,
      0.000434,
      0.000314,
      0.000229,
      0.000173,
      0.000137,
      0.000115,
      0.000103,
      9.8e-05,
      9.6e-05,
      9.8e-05,
      0.000102,
      0.000109,
      0.000117,
      0.000127,
      0.00014,
      0.000154
    ]
  },
  "A/chicken/USA/24-034057-001/2024_df3a2f50ac": {
    "frequencies": [
      0.000436,
      0.000488,
      0.000542,
      0.000598,
      0.00065,
      0.000695,
      0.000725,
      0.000735,
      0.000721,
      0.000687,
      0.000639,
      0.000588,
      0.00054,
      0.000501,
      0.000474,
      0.000459,
      0.000458,
      0.00047,
      0.000497,
      0.000541,
      0.000603,
      0.000682,
      0.000779,
      0.000886,
      0.000993,
      0.001087,
      0.001156,
      0.001198,
      0.001218,
      0.001228,
      0.001242,
      0.001273,
      0.001336,
      0.001443,
      0.0016,
      0.001803,
      0.002038,
      0.002288,
      0.002528,
      0.002734,
      0.002881,
      0.002948,
      0.002923,
      0.002801,
      0.002592,
      0.002313,
      0.001992,
      0.001653,
      0.001327,
      0.001031,
      0.000778,
      0.000572,
      0.000415,
      0.0003,
      0.000219,
      0.000166,
      0.000132,
      0.000112,
      0.000101,
      9.6e-05,
      9.5e-05,
      9.7e-05,
      0.000101,
      0.000107,
      0.000115,
      0.000125,
      0.000137,
      0.000152
    ]
  },
  "A/chicken/USA/24-034057-002/2024_2d770d2caa": {
    "frequencies": [
      0.000436,
      0.000488,
      0.000542,
      0.000598,
      0.00065,
      0.000695,
      0.000725,
      0.000735,
      0.000721,
      0.000687,
      0.000639,
      0.000588,
      0.00054,
      0.000501,
      0.000474,
      0.000459,
      0.000458,
      0.00047,
      0.000497,
      0.000541,
      0.000603,
      0.000682,
      0.000779,
      0.000886,
      0.000993,
      0.001087,
      0.001156,
      0.001198,
      0.001218,
      0.001228,
      0.001242,
      0.001273,
      0.001336,
      0.001443,
      0.0016,
      0.001803,
      0.002038,
      0.002288,
      0.002528,
      0.002734,
      0.002881,
      0.002948,
      0.002923,
      0.002801,
      0.002592,
      0.002313,
      0.001992,
      0.001653,
      0.001327,
      0.001031,
      0.000778,
      0.000572,
      0.000415,
      0.0003,
      0.000219,
      0.000166,
      0.000132,
      0.000112,
      0.000101,
      9.6e-05,
      9.5e-05,
      9.7e-05,
      0.000101,
      0.000107,
      0.000115,
      0.000125,
      0.000137,
      0.000152
    ]
  },
  "A/chicken/USA/24-034057-003/2024_96a846e779": {
    "frequencies": [
      0.000436,
      0.000488,
      0.000542,
      0.000598,
      0.00065,
      0.000695,
      0.000725,
      0.000735,
      0.000721,
      0.000687,
      0.000639,
      0.000588,
      0.00054,
      0.000501,
      0.000474,
      0.000459,
      0.000458,
      0.00047,
      0.000497,
      0.000541,
      0.000603,
      0.000682,
      0.000779,
      0.000886,
      0.000993,
      0.001087,
      0.001156,
      0.001198,
      0.001218,
      0.001228,
      0.001242,
      0.001273,
      0.001336,
      0.001443,
      0.0016,
      0.001803,
      0.002038,
      0.002288,
      0.002528,
      0.002734,
      0.002881,
      0.002948,
      0.002923,
      0.002801,
      0.002592,
      0.002313,
      0.001992,
      0.001653,
      0.001327,
      0.001031,
      0.000778,
      0.000572,
      0.000415,
      0.0003,
      0.000219,
      0.000166,
      0.000132,
      0.000112,
      0.000101,
      9.6e-05,
      9.5e-05,
      9.7e-05,
      0.000101,
      0.000107,
      0.000115,
      0.000125,
      0.000137,
      0.000152
    ]
  },
  "A/chicken/USA/24-034057-004/2024_ff50a77ee6": {
    "frequencies": [
      0.000436,
      0.000488,
      0.000542,
      0.000598,
      0.00065,
      0.000695,
      0.000725,
      0.000735,
      0.000721,
      0.000687,
      0.000639,
      0.000588,
      0.00054,
      0.000501,
      0.000474,
      0.000459,
      0.000458,
      0.00047,
      0.000497,
      0.000541,
      0.000603,
      0.000682,
      0.000779,
      0.000886,
      0.000993,
      0.001087,
      0.001156,
      0.001198,
      0.001218,
      0.001228,
      0.001242,
      0.001273,
      0.001336,
      0.001443,
      0.0016,
      0.001803,
      0.002038,
      0.002288,
      0.002528,
      0.002734,
      0.002881,
      0.002948,
      0.002923,
      0.002801,
      0.002592,
      0.002313,
      0.001992,
      0.001653,
      0.001327,
      0.001031,
      0.000778,
      0.000572,
      0.000415,
      0.0003,
      0.000219,
      0.000166,
      0.000132,
      0.000112,
      0.000101,
      9.6e-05,
      9.5e-05,
      9.7e-05,
      0.000101,
      0.000107,
      0.000115,
      0.000125,
      0.000137,
      0.000152
    ]
  },
  "A/chicken/USA/24-034062-001/2024_3e1d7a9ffe": {
    "frequencies": [
      0.000421,
      0.000471,
      0.000524,
      0.000577,
      0.000629,
      0.000673,
      0.000702,
      0.000712,
      0.0007,
      0.000667,
      0.000621,
      0.000572,
      0.000526,
      0.000488,
      0.000462,
      0.000448,
      0.000447,
      0.000459,
      0.000486,
      0.00053,
      0.00059,
      0.000669,
      0.000764,
      0.000871,
      0.000976,
      0.001069,
      0.001137,
      0.001179,
      0.001199,
      0.001207,
      0.001216,
      0.001241,
      0.001295,
      0.00139,
      0.001532,
      0.001722,
      0.001946,
      0.002189,
      0.002428,
      0.00264,
      0.002798,
      0.002881,
      0.002876,
      0.002775,
      0.002585,
      0.002324,
      0.002015,
      0.001684,
      0.00136,
      0.001063,
      0.000807,
      0.000596,
      0.000434,
      0.000314,
      0.000229,
      0.000173,
      0.000137,
      0.000115,
      0.000103,
      9.8e-05,
      9.6e-05,
      9.8e-05,
      0.000102,
      0.000109,
      0.000117,
      0.000127,
      0.00014,
      0.000154
    ]
  },
  "A/chicken/USA/24-034441-001/2024_74dc1a2047": {
    "frequencies": [
      0.000349,
      0.000392,
      0.000438,
      0.000485,
      0.00053,
      0.00057,
      0.000597,
      0.000608,
      0.0006,
      0.000574,
      0.000537,
      0.000496,
      0.000458,
      0.000428,
      0.000406,
      0.000396,
      0.000396,
      0.000409,
      0.000435,
      0.000475,
      0.000532,
      0.000606,
      0.000695,
      0.000795,
      0.000895,
      0.000983,
      0.001049,
      0.00109,
      0.001107,
      0.00111,
      0.001106,
      0.001107,
      0.001124,
      0.001168,
      0.00125,
      0.001376,
      0.001544,
      0.001746,
      0.001967,
      0.002188,
      0.002384,
      0.002532,
      0.002611,
      0.002607,
      0.002515,
      0.002341,
      0.002102,
      0.001819,
      0.001519,
      0.001227,
      0.000959,
      0.000727,
      0.00054,
      0.000395,
      0.000289,
      0.000215,
      0.000166,
      0.000135,
      0.000118,
      0.000108,
      0.000105,
      0.000106,
      0.000111,
      0.000118,
      0.000127,
      0.000139,
      0.000153,
      0.00017
    ]
  },
  "A/chicken/USA/24-034441-003/2024_d2da045317": {
    "frequencies": [
      0.000349,
      0.000392,
      0.000438,
      0.000485,
      0.00053,
      0.00057,
      0.000597,
      0.000608,
      0.0006,
      0.000574,
      0.000537,
      0.000496,
      0.000458,
      0.000428,
      0.000406,
      0.000396,
      0.000396,
      0.000409,
      0.000435,
      0.000475,
      0.000532,
      0.000606,
      0.000695,
      0.000795,
      0.000895,
      0.000983,
      0.001049,
      0.00109,
      0.001107,
      0.00111,
      0.001106,
      0.001107,
      0.001124,
      0.001168,
      0.00125,
      0.001376,
      0.001544,
      0.001746,
      0.001967,
      0.002188,
      0.002384,
      0.002532,
      0.002611,
      0.002607,
      0.002515,
      0.002341,
      0.002102,
      0.001819,
      0.001519,
      0.001227,
      0.000959,
      0.000727,
      0.00054,
      0.000395,
      0.000289,
      0.000215,
      0.000166,
      0.000135,
      0.000118,
      0.000108,
      0.000105,
      0.000106,
      0.000111,
      0.000118,
      0.000127,
      0.000139,
      0.000153,
      0.00017
    ]
  },
  "A/chicken/USA/24-034635-001/2024_7ab32531ec": {
    "frequencies": [
      0.000349,
      0.000392,
      0.000438,
      0.000485,
      0.00053,
      0.00057,
      0.000597,
      0.000608,
      0.0006,
      0.000574,
      0.000537,
      0.000496,
      0.000458,
      0.000428,
      0.000406,
      0.000396,
      0.000396,
      0.000409,
      0.000435,
      0.000475,
      0.000532,
      0.000606,
      0.000695,
      0.000795,
      0.000895,
      0.000983,
      0.001049,
      0.00109,
      0.001107,
      0.00111,
      0.001106,
      0.001107,
      0.001124,
      0.001168,
      0.00125,
      0.001376,
      0.001544,
      0.001746,
      0.001967,
      0.002188,
      0.002384,
      0.002532,
      0.002611,
      0.002607,
      0.002515,
      0.002341,
      0.002102,
      0.001819,
      0.001519,
      0.001227,
      0.000959,
      0.000727,
      0.00054,
      0.000395,
      0.000289,
      0.000215,
      0.000166,
      0.000135,
      0.000118,
      0.000108,
      0.000105,
      0.000106,
      0.000111,
      0.000118,
      0.000127,
      0.000139,
      0.000153,
      0.00017
    ]
  },
  "A/chicken/USA/24-034639-001/2024_3fbc98f843": {
    "frequencies": [
      0.000336,
      0.000378,
      0.000422,
      0.000468,
      0.000512,
      0.000551,
      0.000578,
      0.000589,
      0.000581,
      0.000557,
      0.000522,
      0.000482,
      0.000446,
      0.000416,
      0.000396,
      0.000386,
      0.000387,
      0.0004,
      0.000425,
      0.000465,
      0.000521,
      0.000594,
      0.000682,
      0.00078,
      0.000879,
      0.000967,
      0.001032,
      0.001073,
      0.00109,
      0.001092,
      0.001087,
      0.001084,
      0.001095,
      0.001131,
      0.001203,
      0.001318,
      0.001475,
      0.001668,
      0.001883,
      0.002103,
      0.002303,
      0.002461,
      0.002554,
      0.002568,
      0.002494,
      0.002338,
      0.002113,
      0.001841,
      0.001549,
      0.001259,
      0.00099,
      0.000755,
      0.000563,
      0.000413,
      0.000302,
      0.000225,
      0.000173,
      0.00014,
      0.000121,
      0.000111,
      0.000107,
      0.000108,
      0.000112,
      0.000119,
      0.000129,
      0.000141,
      0.000156,
      0.000173
    ]
  },
  "A/chicken/USA/24-034639-002/2024_2ef696b435": {
    "frequencies": [
      0.000336,
      0.000378,
      0.000422,
      0.000468,
      0.000512,
      0.000551,
      0.000578,
      0.000589,
      0.000581,
      0.000557,
      0.000522,
      0.000482,
      0.000446,
      0.000416,
      0.000396,
      0.000386,
      0.000387,
      0.0004,
      0.000425,
      0.000465,
      0.000521,
      0.000594,
      0.000682,
      0.00078,
      0.000879,
      0.000967,
      0.001032,
      0.001073,
      0.00109,
      0.001092,
      0.001087,
      0.001084,
      0.001095,
      0.001131,
      0.001203,
      0.001318,
      0.001475,
      0.001668,
      0.001883,
      0.002103,
      0.002303,
      0.002461,
      0.002554,
      0.002568,
      0.002494,
      0.002338,
      0.002113,
      0.001841,
      0.001549,
      0.001259,
      0.00099,
      0.000755,
      0.000563,
      0.000413,
      0.000302,
      0.000225,
      0.000173,
      0.00014,
      0.000121,
      0.000111,
      0.000107,
      0.000108,
      0.000112,
      0.000119,
      0.000129,
      0.000141,
      0.000156,
      0.000173
    ]
  },
  "A/chicken/USA/24-034642-003/2024_006d0d89dc": {
    "frequencies": [
      0.000323,
      0.000364,
      0.000407,
      0.000452,
      0.000495,
      0.000532,
      0.000559,
      0.000571,
      0.000564,
      0.00054,
      0.000506,
      0.000469,
      0.000434,
      0.000405,
      0.000386,
      0.000376,
      0.000377,
      0.00039,
      0.000416,
      0.000455,
      0.00051,
      0.000582,
      0.000668,
      0.000766,
      0.000863,
      0.00095,
      0.001016,
      0.001056,
      0.001073,
      0.001074,
      0.001068,
      0.001062,
      0.001068,
      0.001096,
      0.001159,
      0.001262,
      0.001409,
      0.001592,
      0.001802,
      0.00202,
      0.002223,
      0.002389,
      0.002496,
      0.002526,
      0.00247,
      0.002332,
      0.002123,
      0.001863,
      0.001578,
      0.00129,
      0.001021,
      0.000783,
      0.000587,
      0.000432,
      0.000317,
      0.000235,
      0.00018,
      0.000145,
      0.000124,
      0.000114,
      0.000109,
      0.00011,
      0.000114,
      0.000121,
      0.000131,
      0.000143,
      0.000158,
      0.000176
    ]
  },
  "A/chicken/USA/24-034642-004/2024_6f129c70bb": {
    "frequencies": [
      0.000323,
      0.000364,
      0.000407,
      0.000452,
      0.000495,
      0.000532,
      0.000559,
      0.000571,
      0.000564,
      0.00054,
      0.000506,
      0.000469,
      0.000434,
      0.000405,
      0.000386,
      0.000376,
      0.000377,
      0.00039,
      0.000416,
      0.000455,
      0.00051,
      0.000582,
      0.000668,
      0.000766,
      0.000863,
      0.00095,
      0.001016,
      0.001056,
      0.001073,
      0.001074,
      0.001068,
      0.001062,
      0.001068,
      0.001096,
      0.001159,
      0.001262,
      0.001409,
      0.001592,
      0.001802,
      0.00202,
      0.002223,
      0.002389,
      0.002496,
      0.002526,
      0.00247,
      0.002332,
      0.002123,
      0.001863,
      0.001578,
      0.00129,
      0.001021,
      0.000783,
      0.000587,
      0.000432,
      0.000317,
      0.000235,
      0.00018,
      0.000145,
      0.000124,
      0.000114,
      0.000109,
      0.00011,
      0.000114,
      0.000121,
      0.000131,
      0.000143,
      0.000158,
      0.000176
    ]
  },
  "A/chicken/USA/24-034655-001/2024_0ffeb7d49f": {
    "frequencies": [
      0.000349,
      0.000392,
      0.000438,
      0.000485,
      0.00053,
      0.00057,
      0.000597,
      0.000608,
      0.0006,
      0.000574,
      0.000537,
      0.000496,
      0.000458,
      0.000428,
      0.000406,
      0.000396,
      0.000396,
      0.000409,
      0.000435,
      0.000475,
      0.000532,
      0.000606,
      0.000695,
      0.000795,
      0.000895,
      0.000983,
      0.001049,
      0.00109,
      0.001107,
      0.00111,
      0.001106,
      0.001107,
      0.001124,
      0.001168,
      0.00125,
      0.001376,
      0.001544,
      0.001746,
      0.001967,
      0.002188,
      0.002384,
      0.002532,
      0.002611,
      0.002607,
      0.002515,
      0.002341,
      0.002102,
      0.001819,
      0.001519,
      0.001227,
      0.000959,
      0.000727,
      0.00054,
      0.000395,
      0.000289,
      0.000215,
      0.000166,
      0.000135,
      0.000118,
      0.000108,
      0.000105,
      0.000106,
      0.000111,
      0.000118,
      0.000127,
      0.000139,
      0.000153,
      0.00017
    ]
  },
  "A/chicken/USA/24-034804-001/2024_2b5c235bbe": {
    "frequencies": [
      0.000311,
      0.000351,
      0.000393,
      0.000436,
      0.000478,
      0.000515,
      0.000541,
      0.000552,
      0.000546,
      0.000524,
      0.000492,
      0.000455,
      0.000422,
      0.000394,
      0.000376,
      0.000367,
      0.000368,
      0.000381,
      0.000406,
      0.000445,
      0.0005,
      0.00057,
      0.000655,
      0.000751,
      0.000848,
      0.000934,
      0.000999,
      0.001039,
      0.001056,
      0.001057,
      0.001049,
      0.001041,
      0.001042,
      0.001064,
      0.001117,
      0.00121,
      0.001346,
      0.00152,
      0.001723,
      0.001939,
      0.002144,
      0.002318,
      0.002437,
      0.002482,
      0.002445,
      0.002324,
      0.00213,
      0.001882,
      0.001605,
      0.001322,
      0.001053,
      0.000812,
      0.000612,
      0.000452,
      0.000332,
      0.000246,
      0.000188,
      0.000151,
      0.000128,
      0.000116,
      0.000112,
      0.000112,
      0.000116,
      0.000123,
      0.000133,
      0.000146,
      0.000161,
      0.000179
    ]
  },
  "A/chicken/USA/24-035126-001/2024_ee4625a4e9": {
    "frequencies": [
      0.000311,
      0.000351,
      0.000393,
      0.000436,
      0.000478,
      0.000515,
      0.000541,
      0.000552,
      0.000546,
      0.000524,
      0.000492,
      0.000455,
      0.000422,
      0.000394,
      0.000376,
      0.000367,
      0.000368,
      0.000381,
      0.000406,
      0.000445,
      0.0005,
      0.00057,
      0.000655,
      0.000751,
      0.000848,
      0.000934,
      0.000999,
      0.001039,
      0.001056,
      0.001057,
      0.001049,
      0.001041,
      0.001042,
      0.001064,
      0.001117,
      0.00121,
      0.001346,
      0.00152,
      0.001723,
      0.001939,
      0.002144,
      0.002318,
      0.002437,
      0.002482,
      0.002445,
      0.002324,
      0.00213,
      0.001882,
      0.001605,
      0.001322,
      0.001053,
      0.000812,
      0.000612,
      0.000452,
      0.000332,
      0.000246,
      0.000188,
      0.000151,
      0.000128,
      0.000116,
      0.000112,
      0.000112,
      0.000116,
      0.000123,
      0.000133,
      0.000146,
      0.000161,
      0.000179
    ]
  },
  "A/chicken/USA/24-035126-002/2024_72d96d070d": {
    "frequencies": [
      0.000311,
      0.000351,
      0.000393,
      0.000436,
      0.000478,
      0.000515,
      0.000541,
      0.000552,
      0.000546,
      0.000524,
      0.000492,
      0.000455,
      0.000422,
      0.000394,
      0.000376,
      0.000367,
      0.000368,
      0.000381,
      0.000406,
      0.000445,
      0.0005,
      0.00057,
      0.000655,
      0.000751,
      0.000848,
      0.000934,
      0.000999,
      0.001039,
      0.001056,
      0.001057,
      0.001049,
      0.001041,
      0.001042,
      0.001064,
      0.001117,
      0.00121,
      0.001346,
      0.00152,
      0.001723,
      0.001939,
      0.002144,
      0.002318,
      0.002437,
      0.002482,
      0.002445,
      0.002324,
      0.00213,
      0.001882,
      0.001605,
      0.001322,
      0.001053,
      0.000812,
      0.000612,
      0.000452,
      0.000332,
      0.000246,
      0.000188,
      0.000151,
      0.000128,
      0.000116,
      0.000112,
      0.000112,
      0.000116,
      0.000123,
      0.000133,
      0.000146,
      0.000161,
      0.000179
    ]
  },
  "A/chicken/USA/24-035260-001/2024_f600f82ba0": {
    "frequencies": [
      0.000311,
      0.000351,
      0.000393,
      0.000436,
      0.000478,
      0.000515,
      0.000541,
      0.000552,
      0.000546,
      0.000524,
      0.000492,
      0.000455,
      0.000422,
      0.000394,
      0.000376,
      0.000367,
      0.000368,
      0.000381,
      0.000406,
      0.000445,
      0.0005,
      0.00057,
      0.000655,
      0.000751,
      0.000848,
      0.000934,
      0.000999,
      0.001039,
      0.001056,
      0.001057,
      0.001049,
      0.001041,
      0.001042,
      0.001064,
      0.001117,
      0.00121,
      0.001346,
      0.00152,
      0.001723,
      0.001939,
      0.002144,
      0.002318,
      0.002437,
      0.002482,
      0.002445,
      0.002324,
      0.00213,
      0.001882,
      0.001605,
      0.001322,
      0.001053,
      0.000812,
      0.000612,
      0.000452,
      0.000332,
      0.000246,
      0.000188,
      0.000151,
      0.000128,
      0.000116,
      0.000112,
      0.000112,
      0.000116,
      0.000123,
      0.000133,
      0.000146,
      0.000161,
      0.000179
    ]
  },
  "A/chicken/USA/24-035260-002/2024_81cec426d3": {
    "frequencies": [
      0.000311,
      0.000351,
      0.000393,
      0.000436,
      0.000478,
      0.000515,
      0.000541,
      0.000552,
      0.000546,
      0.000524,
      0.000492,
      0.000455,
      0.000422,
      0.000394,
      0.000376,
      0.000367,
      0.000368,
      0.000381,
      0.000406,
      0.000445,
      0.0005,
      0.00057,
      0.000655,
      0.000751,
      0.000848,
      0.000934,
      0.000999,
      0.001039,
      0.001056,
      0.001057,
      0.001049,
      0.001041,
      0.001042,
      0.001064,
      0.001117,
      0.00121,
      0.001346,
      0.00152,
      0.001723,
      0.001939,
      0.002144,
      0.002318,
      0.002437,
      0.002482,
      0.002445,
      0.002324,
      0.00213,
      0.001882,
      0.001605,
      0.001322,
      0.001053,
      0.000812,
      0.000612,
      0.000452,
      0.000332,
      0.000246,
      0.000188,
      0.000151,
      0.000128,
      0.000116,
      0.000112,
      0.000112,
      0.000116,
      0.000123,
      0.000133,
      0.000146,
      0.000161,
      0.000179
    ]
  },
  "A/chicken/USA/24-035519-003/2024_9d64140e62": {
    "frequencies": [
      0.000257,
      0.000291,
      0.000327,
      0.000364,
      0.000401,
      0.000434,
      0.000458,
      0.00047,
      0.000466,
      0.000449,
      0.000423,
      0.000394,
      0.000366,
      0.000344,
      0.000329,
      0.000322,
      0.000325,
      0.000338,
      0.000361,
      0.000398,
      0.000448,
      0.000514,
      0.000593,
      0.000683,
      0.000774,
      0.000855,
      0.000918,
      0.000958,
      0.000976,
      0.000977,
      0.000966,
      0.000949,
      0.000933,
      0.000927,
      0.000943,
      0.000991,
      0.001078,
      0.001207,
      0.001373,
      0.001567,
      0.001771,
      0.001967,
      0.002132,
      0.002244,
      0.002286,
      0.002249,
      0.002136,
      0.001954,
      0.001725,
      0.001469,
      0.001209,
      0.000961,
      0.000743,
      0.000561,
      0.000417,
      0.00031,
      0.000234,
      0.000183,
      0.000151,
      0.000133,
      0.000124,
      0.000123,
      0.000126,
      0.000133,
      0.000144,
      0.000158,
      0.000175,
      0.000196
    ]
  },
  "A/chicken/USA/24-035519-004/2024_96754f2dc8": {
    "frequencies": [
      0.000257,
      0.000291,
      0.000327,
      0.000364,
      0.000401,
      0.000434,
      0.000458,
      0.00047,
      0.000466,
      0.000449,
      0.000423,
      0.000394,
      0.000366,
      0.000344,
      0.000329,
      0.000322,
      0.000325,
      0.000338,
      0.000361,
      0.000398,
      0.000448,
      0.000514,
      0.000593,
      0.000683,
      0.000774,
      0.000855,
      0.000918,
      0.000958,
      0.000976,
      0.000977,
      0.000966,
      0.000949,
      0.000933,
      0.000927,
      0.000943,
      0.000991,
      0.001078,
      0.001207,
      0.001373,
      0.001567,
      0.001771,
      0.001967,
      0.002132,
      0.002244,
      0.002286,
      0.002249,
      0.002136,
      0.001954,
      0.001725,
      0.001469,
      0.001209,
      0.000961,
      0.000743,
      0.000561,
      0.000417,
      0.00031,
      0.000234,
      0.000183,
      0.000151,
      0.000133,
      0.000124,
      0.000123,
      0.000126,
      0.000133,
      0.000144,
      0.000158,
      0.000175,
      0.000196
    ]
  },
  "A/chicken/USA/24-035519-005/2024_9b16fa7bc2": {
    "frequencies": [
      0.000257,
      0.000291,
      0.000327,
      0.000364,
      0.000401,
      0.000434,
      0.000458,
      0.00047,
      0.000466,
      0.000449,
      0.000423,
      0.000394,
      0.000366,
      0.000344,
      0.000329,
      0.000322,
      0.000325,
      0.000338,
      0.000361,
      0.000398,
      0.000448,
      0.000514,
      0.000593,
      0.000683,
      0.000774,
      0.000855,
      0.000918,
      0.000958,
      0.000976,
      0.000977,
      0.000966,
      0.000949,
      0.000933,
      0.000927,
      0.000943,
      0.000991,
      0.001078,
      0.001207,
      0.001373,
      0.001567,
      0.001771,
      0.001967,
      0.002132,
      0.002244,
      0.002286,
      0.002249,
      0.002136,
      0.001954,
      0.001725,
      0.001469,
      0.001209,
      0.000961,
      0.000743,
      0.000561,
      0.000417,
      0.00031,
      0.000234,
      0.000183,
      0.000151,
      0.000133,
      0.000124,
      0.000123,
      0.000126,
      0.000133,
      0.000144,
      0.000158,
      0.000175,
      0.000196
    ]
  },
  "A/chicken/USA/24-035675-001/2024_eb2d1a4e57": {
    "frequencies": [
      0.000229,
      0.000259,
      0.000292,
      0.000327,
      0.000361,
      0.000391,
      0.000414,
      0.000425,
      0.000423,
      0.000409,
      0.000386,
      0.00036,
      0.000336,
      0.000316,
      0.000303,
      0.000298,
      0.000301,
      0.000314,
      0.000336,
      0.000371,
      0.000419,
      0.000482,
      0.000558,
      0.000644,
      0.000731,
      0.00081,
      0.000872,
      0.000912,
      0.000931,
      0.000932,
      0.00092,
      0.000901,
      0.000878,
      0.000862,
      0.000861,
      0.000888,
      0.00095,
      0.001053,
      0.001195,
      0.001371,
      0.001566,
      0.001765,
      0.001946,
      0.002088,
      0.00217,
      0.00218,
      0.002113,
      0.001975,
      0.00178,
      0.001548,
      0.001299,
      0.001052,
      0.000828,
      0.000634,
      0.000476,
      0.000356,
      0.000268,
      0.000208,
      0.000169,
      0.000145,
      0.000134,
      0.00013,
      0.000133,
      0.00014,
      0.000151,
      0.000166,
      0.000184,
      0.000206
    ]
  },
  "A/chicken/USA/24-035675-002/2024_e53d6f1025": {
    "frequencies": [
      0.000229,
      0.000259,
      0.000292,
      0.000327,
      0.000361,
      0.000391,
      0.000414,
      0.000425,
      0.000423,
      0.000409,
      0.000386,
      0.00036,
      0.000336,
      0.000316,
      0.000303,
      0.000298,
      0.000301,
      0.000314,
      0.000336,
      0.000371,
      0.000419,
      0.000482,
      0.000558,
      0.000644,
      0.000731,
      0.00081,
      0.000872,
      0.000912,
      0.000931,
      0.000932,
      0.00092,
      0.000901,
      0.000878,
      0.000862,
      0.000861,
      0.000888,
      0.00095,
      0.001053,
      0.001195,
      0.001371,
      0.001566,
      0.001765,
      0.001946,
      0.002088,
      0.00217,
      0.00218,
      0.002113,
      0.001975,
      0.00178,
      0.001548,
      0.001299,
      0.001052,
      0.000828,
      0.000634,
      0.000476,
      0.000356,
      0.000268,
      0.000208,
      0.000169,
      0.000145,
      0.000134,
      0.00013,
      0.000133,
      0.00014,
      0.000151,
      0.000166,
      0.000184,
      0.000206
    ]
  },
  "A/chicken/USA/24-035675-003/2024_488c40b4ad": {
    "frequencies": [
      0.000229,
      0.000259,
      0.000292,
      0.000327,
      0.000361,
      0.000391,
      0.000414,
      0.000425,
      0.000423,
      0.000409,
      0.000386,
      0.00036,
      0.000336,
      0.000316,
      0.000303,
      0.000298,
      0.000301,
      0.000314,
      0.000336,
      0.000371,
      0.000419,
      0.000482,
      0.000558,
      0.000644,
      0.000731,
      0.00081,
      0.000872,
      0.000912,
      0.000931,
      0.000932,
      0.00092,
      0.000901,
      0.000878,
      0.000862,
      0.000861,
      0.000888,
      0.00095,
      0.001053,
      0.001195,
      0.001371,
      0.001566,
      0.001765,
      0.001946,
      0.002088,
      0.00217,
      0.00218,
      0.002113,
      0.001975,
      0.00178,
      0.001548,
      0.001299,
      0.001052,
      0.000828,
      0.000634,
      0.000476,
      0.000356,
      0.000268,
      0.000208,
      0.000169,
      0.000145,
      0.000134,
      0.00013,
      0.000133,
      0.00014,
      0.000151,
      0.000166,
      0.000184,
      0.000206
    ]
  },
  "A/chicken/USA/24-035703-001/2024_00d70bc1f4": {
    "frequencies": [
      0.000203,
      0.000231,
      0.000261,
      0.000293,
      0.000324,
      0.000352,
      0.000373,
      0.000385,
      0.000384,
      0.000372,
      0.000352,
      0.000329,
      0.000307,
      0.00029,
      0.000279,
      0.000275,
      0.000279,
      0.000291,
      0.000313,
      0.000346,
      0.000392,
      0.000451,
      0.000524,
      0.000606,
      0.00069,
      0.000767,
      0.000827,
      0.000867,
      0.000887,
      0.000889,
      0.000878,
      0.000857,
      0.000831,
      0.000806,
      0.000793,
      0.000802,
      0.000842,
      0.000921,
      0.00104,
      0.001196,
      0.001378,
      0.001574,
      0.001764,
      0.001927,
      0.002042,
      0.002094,
      0.002072,
      0.001978,
      0.001821,
      0.001616,
      0.001384,
      0.001144,
      0.000916,
      0.000713,
      0.000542,
      0.000408,
      0.000308,
      0.000237,
      0.00019,
      0.00016,
      0.000145,
      0.000139,
      0.00014,
      0.000147,
      0.000158,
      0.000174,
      0.000193,
      0.000217
    ]
  },
  "A/chicken/USA/24-035703-002/2024_c1353e13a6": {
    "frequencies": [
      0.000203,
      0.000231,
      0.000261,
      0.000293,
      0.000324,
      0.000352,
      0.000373,
      0.000385,
      0.000384,
      0.000372,
      0.000352,
      0.000329,
      0.000307,
      0.00029,
      0.000279,
      0.000275,
      0.000279,
      0.000291,
      0.000313,
      0.000346,
      0.000392,
      0.000451,
      0.000524,
      0.000606,
      0.00069,
      0.000767,
      0.000827,
      0.000867,
      0.000887,
      0.000889,
      0.000878,
      0.000857,
      0.000831,
      0.000806,
      0.000793,
      0.000802,
      0.000842,
      0.000921,
      0.00104,
      0.001196,
      0.001378,
      0.001574,
      0.001764,
      0.001927,
      0.002042,
      0.002094,
      0.002072,
      0.001978,
      0.001821,
      0.001616,
      0.001384,
      0.001144,
      0.000916,
      0.000713,
      0.000542,
      0.000408,
      0.000308,
      0.000237,
      0.00019,
      0.00016,
      0.000145,
      0.000139,
      0.00014,
      0.000147,
      0.000158,
      0.000174,
      0.000193,
      0.000217
    ]
  },
  "A/chicken/USA/24-036502-001/2024_5be3834061": {
    "frequencies": [
      0.00016,
      0.000183,
      0.000208,
      0.000234,
      0.00026,
      0.000284,
      0.000303,
      0.000314,
      0.000315,
      0.000306,
      0.000291,
      0.000274,
      0.000257,
      0.000244,
      0.000236,
      0.000233,
      0.000238,
      0.00025,
      0.00027,
      0.0003,
      0.000341,
      0.000395,
      0.000461,
      0.000536,
      0.000613,
      0.000685,
      0.000742,
      0.000782,
      0.000803,
      0.000808,
      0.000799,
      0.000779,
      0.000749,
      0.000716,
      0.000687,
      0.00067,
      0.000678,
      0.000717,
      0.000792,
      0.000906,
      0.001054,
      0.001229,
      0.001417,
      0.001603,
      0.001764,
      0.001881,
      0.00194,
      0.001931,
      0.001854,
      0.001716,
      0.001531,
      0.001317,
      0.001096,
      0.000883,
      0.000692,
      0.000532,
      0.000407,
      0.000312,
      0.000245,
      0.0002,
      0.000174,
      0.000161,
      0.000158,
      0.000163,
      0.000174,
      0.000191,
      0.000213,
      0.000239
    ]
  },
  "A/chicken/USA/24-036502-002/2024_9e15d74d4f": {
    "frequencies": [
      0.00016,
      0.000183,
      0.000208,
      0.000234,
      0.00026,
      0.000284,
      0.000303,
      0.000314,
      0.000315,
      0.000306,
      0.000291,
      0.000274,
      0.000257,
      0.000244,
      0.000236,
      0.000233,
      0.000238,
      0.00025,
      0.00027,
      0.0003,
      0.000341,
      0.000395,
      0.000461,
      0.000536,
      0.000613,
      0.000685,
      0.000742,
      0.000782,
      0.000803,
      0.000808,
      0.000799,
      0.000779,
      0.000749,
      0.000716,
      0.000687,
      0.00067,
      0.000678,
      0.000717,
      0.000792,
      0.000906,
      0.001054,
      0.001229,
      0.001417,
      0.001603,
      0.001764,
      0.001881,
      0.00194,
      0.001931,
      0.001854,
      0.001716,
      0.001531,
      0.001317,
      0.001096,
      0.000883,
      0.000692,
      0.000532,
      0.000407,
      0.000312,
      0.000245,
      0.0002,
      0.000174,
      0.000161,
      0.000158,
      0.000163,
      0.000174,
      0.000191,
      0.000213,
      0.000239
    ]
  },
  "A/chicken/USA/24-036514-001/2024_b50a5ce462": {
    "frequencies": [
      0.000173,
      0.000198,
      0.000224,
      0.000252,
      0.00028,
      0.000305,
      0.000325,
      0.000336,
      0.000336,
      0.000327,
      0.00031,
      0.000291,
      0.000273,
      0.000259,
      0.000249,
      0.000247,
      0.000251,
      0.000263,
      0.000284,
      0.000315,
      0.000358,
      0.000413,
      0.000481,
      0.000559,
      0.000638,
      0.000712,
      0.00077,
      0.00081,
      0.00083,
      0.000834,
      0.000824,
      0.000804,
      0.000775,
      0.000744,
      0.000718,
      0.000709,
      0.000726,
      0.000777,
      0.000866,
      0.000994,
      0.001154,
      0.001338,
      0.001529,
      0.00171,
      0.001859,
      0.001957,
      0.001991,
      0.001954,
      0.00185,
      0.001689,
      0.001486,
      0.001261,
      0.001036,
      0.000824,
      0.00064,
      0.000488,
      0.000371,
      0.000284,
      0.000224,
      0.000185,
      0.000163,
      0.000153,
      0.000152,
      0.000157,
      0.000169,
      0.000185,
      0.000206,
      0.000232
    ]
  },
  "A/chicken/USA/24-036523-001/2024_29286a65d4": {
    "frequencies": [
      0.000173,
      0.000198,
      0.000224,
      0.000252,
      0.00028,
      0.000305,
      0.000325,
      0.000336,
      0.000336,
      0.000327,
      0.00031,
      0.000291,
      0.000273,
      0.000259,
      0.000249,
      0.000247,
      0.000251,
      0.000263,
      0.000284,
      0.000315,
      0.000358,
      0.000413,
      0.000481,
      0.000559,
      0.000638,
      0.000712,
      0.00077,
      0.00081,
      0.00083,
      0.000834,
      0.000824,
      0.000804,
      0.000775,
      0.000744,
      0.000718,
      0.000709,
      0.000726,
      0.000777,
      0.000866,
      0.000994,
      0.001154,
      0.001338,
      0.001529,
      0.00171,
      0.001859,
      0.001957,
      0.001991,
      0.001954,
      0.00185,
      0.001689,
      0.001486,
      0.001261,
      0.001036,
      0.000824,
      0.00064,
      0.000488,
      0.000371,
      0.000284,
      0.000224,
      0.000185,
      0.000163,
      0.000153,
      0.000152,
      0.000157,
      0.000169,
      0.000185,
      0.000206,
      0.000232
    ]
  },
  "A/chicken/USA/24-036609-001/2024_b00ecade6f": {
    "frequencies": [
      0.000167,
      0.00019,
      0.000216,
      0.000243,
      0.00027,
      0.000295,
      0.000314,
      0.000325,
      0.000325,
      0.000316,
      0.000301,
      0.000282,
      0.000265,
      0.000251,
      0.000243,
      0.00024,
      0.000244,
      0.000256,
      0.000277,
      0.000307,
      0.000349,
      0.000404,
      0.000471,
      0.000547,
      0.000626,
      0.000698,
      0.000756,
      0.000796,
      0.000816,
      0.000821,
      0.000812,
      0.000791,
      0.000762,
      0.00073,
      0.000702,
      0.000689,
      0.000701,
      0.000746,
      0.000828,
      0.000949,
      0.001103,
      0.001282,
      0.001473,
      0.001656,
      0.001811,
      0.00192,
      0.001966,
      0.001944,
      0.001853,
      0.001703,
      0.001509,
      0.001289,
      0.001066,
      0.000853,
      0.000666,
      0.00051,
      0.000388,
      0.000298,
      0.000234,
      0.000193,
      0.000168,
      0.000157,
      0.000155,
      0.00016,
      0.000172,
      0.000188,
      0.00021,
      0.000235
    ]
  },
  "A/chicken/USA/24-036609-002/2024_fa85f6866f": {
    "frequencies": [
      0.000167,
      0.00019,
      0.000216,
      0.000243,
      0.00027,
      0.000295,
      0.000314,
      0.000325,
      0.000325,
      0.000316,
      0.000301,
      0.000282,
      0.000265,
      0.000251,
      0.000243,
      0.00024,
      0.000244,
      0.000256,
      0.000277,
      0.000307,
      0.000349,
      0.000404,
      0.000471,
      0.000547,
      0.000626,
      0.000698,
      0.000756,
      0.000796,
      0.000816,
      0.000821,
      0.000812,
      0.000791,
      0.000762,
      0.00073,
      0.000702,
      0.000689,
      0.000701,
      0.000746,
      0.000828,
      0.000949,
      0.001103,
      0.001282,
      0.001473,
      0.001656,
      0.001811,
      0.00192,
      0.001966,
      0.001944,
      0.001853,
      0.001703,
      0.001509,
      0.001289,
      0.001066,
      0.000853,
      0.000666,
      0.00051,
      0.000388,
      0.000298,
      0.000234,
      0.000193,
      0.000168,
      0.000157,
      0.000155,
      0.00016,
      0.000172,
      0.000188,
      0.00021,
      0.000235
    ]
  },
  "A/chicken/USA/24-036613-001/2024_ff3a54a3a6": {
    "frequencies": [
      0.000188,
      0.000214,
      0.000242,
      0.000272,
      0.000301,
      0.000328,
      0.000348,
      0.00036,
      0.000359,
      0.000349,
      0.000331,
      0.00031,
      0.00029,
      0.000274,
      0.000264,
      0.00026,
      0.000264,
      0.000276,
      0.000298,
      0.00033,
      0.000375,
      0.000432,
      0.000502,
      0.000582,
      0.000664,
      0.000739,
      0.000798,
      0.000838,
      0.000858,
      0.000861,
      0.000851,
      0.00083,
      0.000802,
      0.000773,
      0.000753,
      0.000753,
      0.000781,
      0.000845,
      0.000949,
      0.001091,
      0.001262,
      0.001453,
      0.001645,
      0.001819,
      0.001952,
      0.002028,
      0.002035,
      0.00197,
      0.001839,
      0.001655,
      0.001437,
      0.001203,
      0.000976,
      0.000768,
      0.00059,
      0.000447,
      0.000338,
      0.000259,
      0.000206,
      0.000172,
      0.000153,
      0.000145,
      0.000146,
      0.000152,
      0.000163,
      0.000179,
      0.0002,
      0.000224
    ]
  },
  "A/chicken/USA/24-036668-001/2024_8b6d58754d": {
    "frequencies": [
      0.00016,
      0.000183,
      0.000208,
      0.000234,
      0.00026,
      0.000284,
      0.000303,
      0.000314,
      0.000315,
      0.000306,
      0.000291,
      0.000274,
      0.000257,
      0.000244,
      0.000236,
      0.000233,
      0.000238,
      0.00025,
      0.00027,
      0.0003,
      0.000341,
      0.000395,
      0.000461,
      0.000536,
      0.000613,
      0.000685,
      0.000742,
      0.000782,
      0.000803,
      0.000808,
      0.000799,
      0.000779,
      0.000749,
      0.000716,
      0.000687,
      0.00067,
      0.000678,
      0.000717,
      0.000792,
      0.000906,
      0.001054,
      0.001229,
      0.001417,
      0.001603,
      0.001764,
      0.001881,
      0.00194,
      0.001931,
      0.001854,
      0.001716,
      0.001531,
      0.001317,
      0.001096,
      0.000883,
      0.000692,
      0.000532,
      0.000407,
      0.000312,
      0.000245,
      0.0002,
      0.000174,
      0.000161,
      0.000158,
      0.000163,
      0.000174,
      0.000191,
      0.000213,
      0.000239
    ]
  },
  "A/chicken/USA/24-036668-002/2024_93139926a7": {
    "frequencies": [
      0.00016,
      0.000183,
      0.000208,
      0.000234,
      0.00026,
      0.000284,
      0.000303,
      0.000314,
      0.000315,
      0.000306,
      0.000291,
      0.000274,
      0.000257,
      0.000244,
      0.000236,
      0.000233,
      0.000238,
      0.00025,
      0.00027,
      0.0003,
      0.000341,
      0.000395,
      0.000461,
      0.000536,
      0.000613,
      0.000685,
      0.000742,
      0.000782,
      0.000803,
      0.000808,
      0.000799,
      0.000779,
      0.000749,
      0.000716,
      0.000687,
      0.00067,
      0.000678,
      0.000717,
      0.000792,
      0.000906,
      0.001054,
      0.001229,
      0.001417,
      0.001603,
      0.001764,
      0.001881,
      0.00194,
      0.001931,
      0.001854,
      0.001716,
      0.001531,
      0.001317,
      0.001096,
      0.000883,
      0.000692,
      0.000532,
      0.000407,
      0.000312,
      0.000245,
      0.0002,
      0.000174,
      0.000161,
      0.000158,
      0.000163,
      0.000174,
      0.000191,
      0.000213,
      0.000239
    ]
  },
  "A/chicken/USA/24-036668-003/2024_2952f55505": {
    "frequencies": [
      0.00016,
      0.000183,
      0.000208,
      0.000234,
      0.00026,
      0.000284,
      0.000303,
      0.000314,
      0.000315,
      0.000306,
      0.000291,
      0.000274,
      0.000257,
      0.000244,
      0.000236,
      0.000233,
      0.000238,
      0.00025,
      0.00027,
      0.0003,
      0.000341,
      0.000395,
      0.000461,
      0.000536,
      0.000613,
      0.000685,
      0.000742,
      0.000782,
      0.000803,
      0.000808,
      0.000799,
      0.000779,
      0.000749,
      0.000716,
      0.000687,
      0.00067,
      0.000678,
      0.000717,
      0.000792,
      0.000906,
      0.001054,
      0.001229,
      0.001417,
      0.001603,
      0.001764,
      0.001881,
      0.00194,
      0.001931,
      0.001854,
      0.001716,
      0.001531,
      0.001317,
      0.001096,
      0.000883,
      0.000692,
      0.000532,
      0.000407,
      0.000312,
      0.000245,
      0.0002,
      0.000174,
      0.000161,
      0.000158,
      0.000163,
      0.000174,
      0.000191,
      0.000213,
      0.000239
    ]
  },
  "A/chicken/USA/24-036856-001/2024_eb270fd05f": {
    "frequencies": [
      0.000154,
      0.000176,
      0.0002,
      0.000225,
      0.000251,
      0.000274,
      0.000293,
      0.000303,
      0.000304,
      0.000296,
      0.000282,
      0.000266,
      0.00025,
      0.000237,
      0.000229,
      0.000227,
      0.000231,
      0.000243,
      0.000263,
      0.000293,
      0.000333,
      0.000386,
      0.000451,
      0.000525,
      0.000601,
      0.000672,
      0.000729,
      0.000768,
      0.000789,
      0.000795,
      0.000786,
      0.000766,
      0.000737,
      0.000703,
      0.000672,
      0.000653,
      0.000656,
      0.000689,
      0.000758,
      0.000865,
      0.001007,
      0.001177,
      0.001363,
      0.00155,
      0.001716,
      0.001842,
      0.001912,
      0.001917,
      0.001853,
      0.001727,
      0.001552,
      0.001344,
      0.001125,
      0.000912,
      0.000719,
      0.000556,
      0.000426,
      0.000326,
      0.000256,
      0.000208,
      0.00018,
      0.000165,
      0.000162,
      0.000166,
      0.000177,
      0.000194,
      0.000216,
      0.000243
    ]
  },
  "A/chicken/USA/24-037003-001/2024_3d9eb0513f": {
    "frequencies": [
      0.000154,
      0.000176,
      0.0002,
      0.000225,
      0.000251,
      0.000274,
      0.000293,
      0.000303,
      0.000304,
      0.000296,
      0.000282,
      0.000266,
      0.00025,
      0.000237,
      0.000229,
      0.000227,
      0.000231,
      0.000243,
      0.000263,
      0.000293,
      0.000333,
      0.000386,
      0.000451,
      0.000525,
      0.000601,
      0.000672,
      0.000729,
      0.000768,
      0.000789,
      0.000795,
      0.000786,
      0.000766,
      0.000737,
      0.000703,
      0.000672,
      0.000653,
      0.000656,
      0.000689,
      0.000758,
      0.000865,
      0.001007,
      0.001177,
      0.001363,
      0.00155,
      0.001716,
      0.001842,
      0.001912,
      0.001917,
      0.001853,
      0.001727,
      0.001552,
      0.001344,
      0.001125,
      0.000912,
      0.000719,
      0.000556,
      0.000426,
      0.000326,
      0.000256,
      0.000208,
      0.00018,
      0.000165,
      0.000162,
      0.000166,
      0.000177,
      0.000194,
      0.000216,
      0.000243
    ]
  },
  "A/chicken/USA/24-037005-001/2024_d9f9ddf90a": {
    "frequencies": [
      0.000148,
      0.000169,
      0.000192,
      0.000217,
      0.000242,
      0.000264,
      0.000282,
      0.000293,
      0.000294,
      0.000287,
      0.000273,
      0.000257,
      0.000242,
      0.00023,
      0.000223,
      0.000221,
      0.000225,
      0.000237,
      0.000256,
      0.000286,
      0.000326,
      0.000378,
      0.000441,
      0.000514,
      0.000589,
      0.000659,
      0.000715,
      0.000755,
      0.000776,
      0.000782,
      0.000774,
      0.000754,
      0.000725,
      0.000691,
      0.000658,
      0.000636,
      0.000635,
      0.000663,
      0.000726,
      0.000826,
      0.000962,
      0.001127,
      0.00131,
      0.001497,
      0.001667,
      0.001801,
      0.001883,
      0.001901,
      0.00185,
      0.001736,
      0.001571,
      0.00137,
      0.001155,
      0.000942,
      0.000747,
      0.00058,
      0.000445,
      0.000342,
      0.000267,
      0.000217,
      0.000186,
      0.00017,
      0.000165,
      0.000169,
      0.00018,
      0.000197,
      0.00022,
      0.000247
    ]
  },
  "A/chicken/USA/24-037007-001/2024_1bb2ea49d3": {
    "frequencies": [
      0.000148,
      0.000169,
      0.000192,
      0.000217,
      0.000242,
      0.000264,
      0.000282,
      0.000293,
      0.000294,
      0.000287,
      0.000273,
      0.000257,
      0.000242,
      0.00023,
      0.000223,
      0.000221,
      0.000225,
      0.000237,
      0.000256,
      0.000286,
      0.000326,
      0.000378,
      0.000441,
      0.000514,
      0.000589,
      0.000659,
      0.000715,
      0.000755,
      0.000776,
      0.000782,
      0.000774,
      0.000754,
      0.000725,
      0.000691,
      0.000658,
      0.000636,
      0.000635,
      0.000663,
      0.000726,
      0.000826,
      0.000962,
      0.001127,
      0.00131,
      0.001497,
      0.001667,
      0.001801,
      0.001883,
      0.001901,
      0.00185,
      0.001736,
      0.001571,
      0.00137,
      0.001155,
      0.000942,
      0.000747,
      0.00058,
      0.000445,
      0.000342,
      0.000267,
      0.000217,
      0.000186,
      0.00017,
      0.000165,
      0.000169,
      0.00018,
      0.000197,
      0.00022,
      0.000247
    ]
  },
  "A/chicken/USA/24-037007-002/2024_75663c5d89": {
    "frequencies": [
      0.000148,
      0.000169,
      0.000192,
      0.000217,
      0.000242,
      0.000264,
      0.000282,
      0.000293,
      0.000294,
      0.000287,
      0.000273,
      0.000257,
      0.000242,
      0.00023,
      0.000223,
      0.000221,
      0.000225,
      0.000237,
      0.000256,
      0.000286,
      0.000326,
      0.000378,
      0.000441,
      0.000514,
      0.000589,
      0.000659,
      0.000715,
      0.000755,
      0.000776,
      0.000782,
      0.000774,
      0.000754,
      0.000725,
      0.000691,
      0.000658,
      0.000636,
      0.000635,
      0.000663,
      0.000726,
      0.000826,
      0.000962,
      0.001127,
      0.00131,
      0.001497,
      0.001667,
      0.001801,
      0.001883,
      0.001901,
      0.00185,
      0.001736,
      0.001571,
      0.00137,
      0.001155,
      0.000942,
      0.000747,
      0.00058,
      0.000445,
      0.000342,
      0.000267,
      0.000217,
      0.000186,
      0.00017,
      0.000165,
      0.000169,
      0.00018,
      0.000197,
      0.00022,
      0.000247
    ]
  },
  "A/chicken/USA/24-037436-001/2024_b81e01514c": {
    "frequencies": [
      0.000136,
      0.000156,
      0.000178,
      0.000201,
      0.000224,
      0.000246,
      0.000263,
      0.000273,
      0.000275,
      0.000269,
      0.000256,
      0.000242,
      0.000228,
      0.000217,
      0.00021,
      0.000209,
      0.000213,
      0.000225,
      0.000244,
      0.000272,
      0.000311,
      0.000361,
      0.000422,
      0.000492,
      0.000565,
      0.000634,
      0.000689,
      0.000728,
      0.00075,
      0.000756,
      0.00075,
      0.000731,
      0.000702,
      0.000667,
      0.000632,
      0.000605,
      0.000597,
      0.000616,
      0.000667,
      0.000754,
      0.000877,
      0.001031,
      0.001208,
      0.001394,
      0.001571,
      0.001719,
      0.001821,
      0.001863,
      0.001839,
      0.00175,
      0.001606,
      0.00142,
      0.001213,
      0.001002,
      0.000803,
      0.00063,
      0.000487,
      0.000375,
      0.000293,
      0.000236,
      0.0002,
      0.00018,
      0.000173,
      0.000176,
      0.000187,
      0.000204,
      0.000227,
      0.000255
    ]
  },
  "A/chicken/USA/24-037436-002/2024_64340820ce": {
    "frequencies": [
      0.000136,
      0.000156,
      0.000178,
      0.000201,
      0.000224,
      0.000246,
      0.000263,
      0.000273,
      0.000275,
      0.000269,
      0.000256,
      0.000242,
      0.000228,
      0.000217,
      0.00021,
      0.000209,
      0.000213,
      0.000225,
      0.000244,
      0.000272,
      0.000311,
      0.000361,
      0.000422,
      0.000492,
      0.000565,
      0.000634,
      0.000689,
      0.000728,
      0.00075,
      0.000756,
      0.00075,
      0.000731,
      0.000702,
      0.000667,
      0.000632,
      0.000605,
      0.000597,
      0.000616,
      0.000667,
      0.000754,
      0.000877,
      0.001031,
      0.001208,
      0.001394,
      0.001571,
      0.001719,
      0.001821,
      0.001863,
      0.001839,
      0.00175,
      0.001606,
      0.00142,
      0.001213,
      0.001002,
      0.000803,
      0.00063,
      0.000487,
      0.000375,
      0.000293,
      0.000236,
      0.0002,
      0.00018,
      0.000173,
      0.000176,
      0.000187,
      0.000204,
      0.000227,
      0.000255
    ]
  },
  "A/chicken/USA/24-037488-001/2024_9ba64a9234": {
    "frequencies": [
      0.000126,
      0.000144,
      0.000165,
      0.000186,
      0.000208,
      0.000229,
      0.000245,
      0.000255,
      0.000257,
      0.000251,
      0.00024,
      0.000227,
      0.000214,
      0.000204,
      0.000198,
      0.000197,
      0.000202,
      0.000213,
      0.000232,
      0.000259,
      0.000296,
      0.000344,
      0.000404,
      0.000472,
      0.000543,
      0.000609,
      0.000663,
      0.000702,
      0.000724,
      0.000732,
      0.000726,
      0.000708,
      0.00068,
      0.000645,
      0.000608,
      0.000578,
      0.000564,
      0.000574,
      0.000614,
      0.000689,
      0.000799,
      0.000942,
      0.001111,
      0.001294,
      0.001474,
      0.001634,
      0.001753,
      0.001819,
      0.001821,
      0.001757,
      0.001635,
      0.001466,
      0.001269,
      0.001061,
      0.000861,
      0.000682,
      0.000532,
      0.000411,
      0.000321,
      0.000257,
      0.000216,
      0.000192,
      0.000182,
      0.000183,
      0.000193,
      0.00021,
      0.000234,
      0.000263
    ]
  },
  "A/chicken/USA/24-037488-002/2024_22edbf4b41": {
    "frequencies": [
      0.000126,
      0.000144,
      0.000165,
      0.000186,
      0.000208,
      0.000229,
      0.000245,
      0.000255,
      0.000257,
      0.000251,
      0.00024,
      0.000227,
      0.000214,
      0.000204,
      0.000198,
      0.000197,
      0.000202,
      0.000213,
      0.000232,
      0.000259,
      0.000296,
      0.000344,
      0.000404,
      0.000472,
      0.000543,
      0.000609,
      0.000663,
      0.000702,
      0.000724,
      0.000732,
      0.000726,
      0.000708,
      0.00068,
      0.000645,
      0.000608,
      0.000578,
      0.000564,
      0.000574,
      0.000614,
      0.000689,
      0.000799,
      0.000942,
      0.001111,
      0.001294,
      0.001474,
      0.001634,
      0.001753,
      0.001819,
      0.001821,
      0.001757,
      0.001635,
      0.001466,
      0.001269,
      0.001061,
      0.000861,
      0.000682,
      0.000532,
      0.000411,
      0.000321,
      0.000257,
      0.000216,
      0.000192,
      0.000182,
      0.000183,
      0.000193,
      0.00021,
      0.000234,
      0.000263
    ]
  },
  "A/chicken/USA/24-037488-003/2024_302e267139": {
    "frequencies": [
      0.000126,
      0.000144,
      0.000165,
      0.000186,
      0.000208,
      0.000229,
      0.000245,
      0.000255,
      0.000257,
      0.000251,
      0.00024,
      0.000227,
      0.000214,
      0.000204,
      0.000198,
      0.000197,
      0.000202,
      0.000213,
      0.000232,
      0.000259,
      0.000296,
      0.000344,
      0.000404,
      0.000472,
      0.000543,
      0.000609,
      0.000663,
      0.000702,
      0.000724,
      0.000732,
      0.000726,
      0.000708,
      0.00068,
      0.000645,
      0.000608,
      0.000578,
      0.000564,
      0.000574,
      0.000614,
      0.000689,
      0.000799,
      0.000942,
      0.001111,
      0.001294,
      0.001474,
      0.001634,
      0.001753,
      0.001819,
      0.001821,
      0.001757,
      0.001635,
      0.001466,
      0.001269,
      0.001061,
      0.000861,
      0.000682,
      0.000532,
      0.000411,
      0.000321,
      0.000257,
      0.000216,
      0.000192,
      0.000182,
      0.000183,
      0.000193,
      0.00021,
      0.000234,
      0.000263
    ]
  },
  "A/chicken/USA/24-037488-005/2024_b6085ec9f0": {
    "frequencies": [
      0.000126,
      0.000144,
      0.000165,
      0.000186,
      0.000208,
      0.000229,
      0.000245,
      0.000255,
      0.000257,
      0.000251,
      0.00024,
      0.000227,
      0.000214,
      0.000204,
      0.000198,
      0.000197,
      0.000202,
      0.000213,
      0.000232,
      0.000259,
      0.000296,
      0.000344,
      0.000404,
      0.000472,
      0.000543,
      0.000609,
      0.000663,
      0.000702,
      0.000724,
      0.000732,
      0.000726,
      0.000708,
      0.00068,
      0.000645,
      0.000608,
      0.000578,
      0.000564,
      0.000574,
      0.000614,
      0.000689,
      0.000799,
      0.000942,
      0.001111,
      0.001294,
      0.001474,
      0.001634,
      0.001753,
      0.001819,
      0.001821,
      0.001757,
      0.001635,
      0.001466,
      0.001269,
      0.001061,
      0.000861,
      0.000682,
      0.000532,
      0.000411,
      0.000321,
      0.000257,
      0.000216,
      0.000192,
      0.000182,
      0.000183,
      0.000193,
      0.00021,
      0.000234,
      0.000263
    ]
  },
  "A/chicken/USA/24-037488-006/2024_23449ba829": {
    "frequencies": [
      0.000126,
      0.000144,
      0.000165,
      0.000186,
      0.000208,
      0.000229,
      0.000245,
      0.000255,
      0.000257,
      0.000251,
      0.00024,
      0.000227,
      0.000214,
      0.000204,
      0.000198,
      0.000197,
      0.000202,
      0.000213,
      0.000232,
      0.000259,
      0.000296,
      0.000344,
      0.000404,
      0.000472,
      0.000543,
      0.000609,
      0.000663,
      0.000702,
      0.000724,
      0.000732,
      0.000726,
      0.000708,
      0.00068,
      0.000645,
      0.000608,
      0.000578,
      0.000564,
      0.000574,
      0.000614,
      0.000689,
      0.000799,
      0.000942,
      0.001111,
      0.001294,
      0.001474,
      0.001634,
      0.001753,
      0.001819,
      0.001821,
      0.001757,
      0.001635,
      0.001466,
      0.001269,
      0.001061,
      0.000861,
      0.000682,
      0.000532,
      0.000411,
      0.000321,
      0.000257,
      0.000216,
      0.000192,
      0.000182,
      0.000183,
      0.000193,
      0.00021,
      0.000234,
      0.000263
    ]
  },
  "A/chicken/USA/24-037489-001/2024_4380b446f2": {
    "frequencies": [
      0.000136,
      0.000156,
      0.000178,
      0.000201,
      0.000224,
      0.000246,
      0.000263,
      0.000273,
      0.000275,
      0.000269,
      0.000256,
      0.000242,
      0.000228,
      0.000217,
      0.00021,
      0.000209,
      0.000213,
      0.000225,
      0.000244,
      0.000272,
      0.000311,
      0.000361,
      0.000422,
      0.000492,
      0.000565,
      0.000634,
      0.000689,
      0.000728,
      0.00075,
      0.000756,
      0.00075,
      0.000731,
      0.000702,
      0.000667,
      0.000632,
      0.000605,
      0.000597,
      0.000616,
      0.000667,
      0.000754,
      0.000877,
      0.001031,
      0.001208,
      0.001394,
      0.001571,
      0.001719,
      0.001821,
      0.001863,
      0.001839,
      0.00175,
      0.001606,
      0.00142,
      0.001213,
      0.001002,
      0.000803,
      0.00063,
      0.000487,
      0.000375,
      0.000293,
      0.000236,
      0.0002,
      0.00018,
      0.000173,
      0.000176,
      0.000187,
      0.000204,
      0.000227,
      0.000255
    ]
  },
  "A/chicken/USA/24-037489-002/2024_c5e4461140": {
    "frequencies": [
      0.000136,
      0.000156,
      0.000178,
      0.000201,
      0.000224,
      0.000246,
      0.000263,
      0.000273,
      0.000275,
      0.000269,
      0.000256,
      0.000242,
      0.000228,
      0.000217,
      0.00021,
      0.000209,
      0.000213,
      0.000225,
      0.000244,
      0.000272,
      0.000311,
      0.000361,
      0.000422,
      0.000492,
      0.000565,
      0.000634,
      0.000689,
      0.000728,
      0.00075,
      0.000756,
      0.00075,
      0.000731,
      0.000702,
      0.000667,
      0.000632,
      0.000605,
      0.000597,
      0.000616,
      0.000667,
      0.000754,
      0.000877,
      0.001031,
      0.001208,
      0.001394,
      0.001571,
      0.001719,
      0.001821,
      0.001863,
      0.001839,
      0.00175,
      0.001606,
      0.00142,
      0.001213,
      0.001002,
      0.000803,
      0.00063,
      0.000487,
      0.000375,
      0.000293,
      0.000236,
      0.0002,
      0.00018,
      0.000173,
      0.000176,
      0.000187,
      0.000204,
      0.000227,
      0.000255
    ]
  },
  "A/chicken/USA/24-037489-003/2024_7de511c46c": {
    "frequencies": [
      0.000136,
      0.000156,
      0.000178,
      0.000201,
      0.000224,
      0.000246,
      0.000263,
      0.000273,
      0.000275,
      0.000269,
      0.000256,
      0.000242,
      0.000228,
      0.000217,
      0.00021,
      0.000209,
      0.000213,
      0.000225,
      0.000244,
      0.000272,
      0.000311,
      0.000361,
      0.000422,
      0.000492,
      0.000565,
      0.000634,
      0.000689,
      0.000728,
      0.00075,
      0.000756,
      0.00075,
      0.000731,
      0.000702,
      0.000667,
      0.000632,
      0.000605,
      0.000597,
      0.000616,
      0.000667,
      0.000754,
      0.000877,
      0.001031,
      0.001208,
      0.001394,
      0.001571,
      0.001719,
      0.001821,
      0.001863,
      0.001839,
      0.00175,
      0.001606,
      0.00142,
      0.001213,
      0.001002,
      0.000803,
      0.00063,
      0.000487,
      0.000375,
      0.000293,
      0.000236,
      0.0002,
      0.00018,
      0.000173,
      0.000176,
      0.000187,
      0.000204,
      0.000227,
      0.000255
    ]
  },
  "A/chicken/USA/24-037490-001/2024_dc791388d3": {
    "frequencies": [
      0.000131,
      0.00015,
      0.000171,
      0.000194,
      0.000216,
      0.000237,
      0.000254,
      0.000264,
      0.000266,
      0.00026,
      0.000248,
      0.000234,
      0.000221,
      0.00021,
      0.000204,
      0.000203,
      0.000208,
      0.000219,
      0.000238,
      0.000265,
      0.000303,
      0.000352,
      0.000413,
      0.000482,
      0.000554,
      0.000621,
      0.000676,
      0.000715,
      0.000737,
      0.000744,
      0.000738,
      0.00072,
      0.000691,
      0.000656,
      0.00062,
      0.000591,
      0.00058,
      0.000594,
      0.00064,
      0.000721,
      0.000837,
      0.000986,
      0.001159,
      0.001344,
      0.001522,
      0.001676,
      0.001788,
      0.001842,
      0.001831,
      0.001755,
      0.001621,
      0.001443,
      0.001241,
      0.001031,
      0.000832,
      0.000656,
      0.000509,
      0.000393,
      0.000307,
      0.000246,
      0.000208,
      0.000186,
      0.000178,
      0.00018,
      0.00019,
      0.000207,
      0.00023,
      0.000259
    ]
  },
  "A/chicken/USA/24-037490-002/2024_acfa9008bc": {
    "frequencies": [
      0.000131,
      0.00015,
      0.000171,
      0.000194,
      0.000216,
      0.000237,
      0.000254,
      0.000264,
      0.000266,
      0.00026,
      0.000248,
      0.000234,
      0.000221,
      0.00021,
      0.000204,
      0.000203,
      0.000208,
      0.000219,
      0.000238,
      0.000265,
      0.000303,
      0.000352,
      0.000413,
      0.000482,
      0.000554,
      0.000621,
      0.000676,
      0.000715,
      0.000737,
      0.000744,
      0.000738,
      0.00072,
      0.000691,
      0.000656,
      0.00062,
      0.000591,
      0.00058,
      0.000594,
      0.00064,
      0.000721,
      0.000837,
      0.000986,
      0.001159,
      0.001344,
      0.001522,
      0.001676,
      0.001788,
      0.001842,
      0.001831,
      0.001755,
      0.001621,
      0.001443,
      0.001241,
      0.001031,
      0.000832,
      0.000656,
      0.000509,
      0.000393,
      0.000307,
      0.000246,
      0.000208,
      0.000186,
      0.000178,
      0.00018,
      0.00019,
      0.000207,
      0.00023,
      0.000259
    ]
  },
  "A/chicken/USA/24-037491-001/2024_7a260be0f4": {
    "frequencies": [
      0.000131,
      0.00015,
      0.000171,
      0.000194,
      0.000216,
      0.000237,
      0.000254,
      0.000264,
      0.000266,
      0.00026,
      0.000248,
      0.000234,
      0.000221,
      0.00021,
      0.000204,
      0.000203,
      0.000208,
      0.000219,
      0.000238,
      0.000265,
      0.000303,
      0.000352,
      0.000413,
      0.000482,
      0.000554,
      0.000621,
      0.000676,
      0.000715,
      0.000737,
      0.000744,
      0.000738,
      0.00072,
      0.000691,
      0.000656,
      0.00062,
      0.000591,
      0.00058,
      0.000594,
      0.00064,
      0.000721,
      0.000837,
      0.000986,
      0.001159,
      0.001344,
      0.001522,
      0.001676,
      0.001788,
      0.001842,
      0.001831,
      0.001755,
      0.001621,
      0.001443,
      0.001241,
      0.001031,
      0.000832,
      0.000656,
      0.000509,
      0.000393,
      0.000307,
      0.000246,
      0.000208,
      0.000186,
      0.000178,
      0.00018,
      0.00019,
      0.000207,
      0.00023,
      0.000259
    ]
  },
  "A/chicken/USA/24-037491-002/2024_1eeb769a7a": {
    "frequencies": [
      0.000131,
      0.00015,
      0.000171,
      0.000194,
      0.000216,
      0.000237,
      0.000254,
      0.000264,
      0.000266,
      0.00026,
      0.000248,
      0.000234,
      0.000221,
      0.00021,
      0.000204,
      0.000203,
      0.000208,
      0.000219,
      0.000238,
      0.000265,
      0.000303,
      0.000352,
      0.000413,
      0.000482,
      0.000554,
      0.000621,
      0.000676,
      0.000715,
      0.000737,
      0.000744,
      0.000738,
      0.00072,
      0.000691,
      0.000656,
      0.00062,
      0.000591,
      0.00058,
      0.000594,
      0.00064,
      0.000721,
      0.000837,
      0.000986,
      0.001159,
      0.001344,
      0.001522,
      0.001676,
      0.001788,
      0.001842,
      0.001831,
      0.001755,
      0.001621,
      0.001443,
      0.001241,
      0.001031,
      0.000832,
      0.000656,
      0.000509,
      0.000393,
      0.000307,
      0.000246,
      0.000208,
      0.000186,
      0.000178,
      0.00018,
      0.00019,
      0.000207,
      0.00023,
      0.000259
    ]
  },
  "A/chicken/USA/24-037518-001/2024_54f95485b6": {
    "frequencies": [
      0.000131,
      0.00015,
      0.000171,
      0.000194,
      0.000216,
      0.000237,
      0.000254,
      0.000264,
      0.000266,
      0.00026,
      0.000248,
      0.000234,
      0.000221,
      0.00021,
      0.000204,
      0.000203,
      0.000208,
      0.000219,
      0.000238,
      0.000265,
      0.000303,
      0.000352,
      0.000413,
      0.000482,
      0.000554,
      0.000621,
      0.000676,
      0.000715,
      0.000737,
      0.000744,
      0.000738,
      0.00072,
      0.000691,
      0.000656,
      0.00062,
      0.000591,
      0.00058,
      0.000594,
      0.00064,
      0.000721,
      0.000837,
      0.000986,
      0.001159,
      0.001344,
      0.001522,
      0.001676,
      0.001788,
      0.001842,
      0.001831,
      0.001755,
      0.001621,
      0.001443,
      0.001241,
      0.001031,
      0.000832,
      0.000656,
      0.000509,
      0.000393,
      0.000307,
      0.000246,
      0.000208,
      0.000186,
      0.000178,
      0.00018,
      0.00019,
      0.000207,
      0.00023,
      0.000259
    ]
  },
  "A/chicken/USA/24-037521-002/2024_ddc21b726e": {
    "frequencies": [
      0.000136,
      0.000156,
      0.000178,
      0.000201,
      0.000224,
      0.000246,
      0.000263,
      0.000273,
      0.000275,
      0.000269,
      0.000256,
      0.000242,
      0.000228,
      0.000217,
      0.00021,
      0.000209,
      0.000213,
      0.000225,
      0.000244,
      0.000272,
      0.000311,
      0.000361,
      0.000422,
      0.000492,
      0.000565,
      0.000634,
      0.000689,
      0.000728,
      0.00075,
      0.000756,
      0.00075,
      0.000731,
      0.000702,
      0.000667,
      0.000632,
      0.000605,
      0.000597,
      0.000616,
      0.000667,
      0.000754,
      0.000877,
      0.001031,
      0.001208,
      0.001394,
      0.001571,
      0.001719,
      0.001821,
      0.001863,
      0.001839,
      0.00175,
      0.001606,
      0.00142,
      0.001213,
      0.001002,
      0.000803,
      0.00063,
      0.000487,
      0.000375,
      0.000293,
      0.000236,
      0.0002,
      0.00018,
      0.000173,
      0.000176,
      0.000187,
      0.000204,
      0.000227,
      0.000255
    ]
  },
  "A/chicken/USA/24-037531-001/2024_6aa5a7c405": {
    "frequencies": [
      0.000142,
      0.000163,
      0.000185,
      0.000209,
      0.000233,
      0.000255,
      0.000273,
      0.000283,
      0.000285,
      0.000278,
      0.000265,
      0.000249,
      0.000235,
      0.000223,
      0.000216,
      0.000215,
      0.000219,
      0.000231,
      0.00025,
      0.000279,
      0.000318,
      0.000369,
      0.000431,
      0.000503,
      0.000577,
      0.000646,
      0.000702,
      0.000741,
      0.000763,
      0.000769,
      0.000762,
      0.000743,
      0.000714,
      0.000679,
      0.000645,
      0.00062,
      0.000616,
      0.000639,
      0.000696,
      0.000789,
      0.000918,
      0.001078,
      0.001258,
      0.001445,
      0.001619,
      0.00176,
      0.001852,
      0.001883,
      0.001846,
      0.001744,
      0.001589,
      0.001395,
      0.001184,
      0.000972,
      0.000775,
      0.000604,
      0.000466,
      0.000358,
      0.00028,
      0.000226,
      0.000193,
      0.000175,
      0.000169,
      0.000173,
      0.000183,
      0.0002,
      0.000223,
      0.000251
    ]
  },
  "A/chicken/USA/24-037561-001/2024_30c488ddf9": {
    "frequencies": [
      0.000126,
      0.000144,
      0.000165,
      0.000186,
      0.000208,
      0.000229,
      0.000245,
      0.000255,
      0.000257,
      0.000251,
      0.00024,
      0.000227,
      0.000214,
      0.000204,
      0.000198,
      0.000197,
      0.000202,
      0.000213,
      0.000232,
      0.000259,
      0.000296,
      0.000344,
      0.000404,
      0.000472,
      0.000543,
      0.000609,
      0.000663,
      0.000702,
      0.000724,
      0.000732,
      0.000726,
      0.000708,
      0.00068,
      0.000645,
      0.000608,
      0.000578,
      0.000564,
      0.000574,
      0.000614,
      0.000689,
      0.000799,
      0.000942,
      0.001111,
      0.001294,
      0.001474,
      0.001634,
      0.001753,
      0.001819,
      0.001821,
      0.001757,
      0.001635,
      0.001466,
      0.001269,
      0.001061,
      0.000861,
      0.000682,
      0.000532,
      0.000411,
      0.000321,
      0.000257,
      0.000216,
      0.000192,
      0.000182,
      0.000183,
      0.000193,
      0.00021,
      0.000234,
      0.000263
    ]
  },
  "A/chicken/USA/24-037801-001/2024_ddccf3b894": {
    "frequencies": [
      0.000154,
      0.000176,
      0.0002,
      0.000225,
      0.000251,
      0.000274,
      0.000293,
      0.000303,
      0.000304,
      0.000296,
      0.000282,
      0.000266,
      0.00025,
      0.000237,
      0.000229,
      0.000227,
      0.000231,
      0.000243,
      0.000263,
      0.000293,
      0.000333,
      0.000386,
      0.000451,
      0.000525,
      0.000601,
      0.000672,
      0.000729,
      0.000768,
      0.000789,
      0.000795,
      0.000786,
      0.000766,
      0.000737,
      0.000703,
      0.000672,
      0.000653,
      0.000656,
      0.000689,
      0.000758,
      0.000865,
      0.001007,
      0.001177,
      0.001363,
      0.00155,
      0.001716,
      0.001842,
      0.001912,
      0.001917,
      0.001853,
      0.001727,
      0.001552,
      0.001344,
      0.001125,
      0.000912,
      0.000719,
      0.000556,
      0.000426,
      0.000326,
      0.000256,
      0.000208,
      0.00018,
      0.000165,
      0.000162,
      0.000166,
      0.000177,
      0.000194,
      0.000216,
      0.000243
    ]
  },
  "A/chicken/USA/24-037801-002/2024_717a7b1646": {
    "frequencies": [
      0.000154,
      0.000176,
      0.0002,
      0.000225,
      0.000251,
      0.000274,
      0.000293,
      0.000303,
      0.000304,
      0.000296,
      0.000282,
      0.000266,
      0.00025,
      0.000237,
      0.000229,
      0.000227,
      0.000231,
      0.000243,
      0.000263,
      0.000293,
      0.000333,
      0.000386,
      0.000451,
      0.000525,
      0.000601,
      0.000672,
      0.000729,
      0.000768,
      0.000789,
      0.000795,
      0.000786,
      0.000766,
      0.000737,
      0.000703,
      0.000672,
      0.000653,
      0.000656,
      0.000689,
      0.000758,
      0.000865,
      0.001007,
      0.001177,
      0.001363,
      0.00155,
      0.001716,
      0.001842,
      0.001912,
      0.001917,
      0.001853,
      0.001727,
      0.001552,
      0.001344,
      0.001125,
      0.000912,
      0.000719,
      0.000556,
      0.000426,
      0.000326,
      0.000256,
      0.000208,
      0.00018,
      0.000165,
      0.000162,
      0.000166,
      0.000177,
      0.000194,
      0.000216,
      0.000243
    ]
  },
  "A/chicken/USA/24-037801-003/2024_ef2f7a2365": {
    "frequencies": [
      0.000154,
      0.000176,
      0.0002,
      0.000225,
      0.000251,
      0.000274,
      0.000293,
      0.000303,
      0.000304,
      0.000296,
      0.000282,
      0.000266,
      0.00025,
      0.000237,
      0.000229,
      0.000227,
      0.000231,
      0.000243,
      0.000263,
      0.000293,
      0.000333,
      0.000386,
      0.000451,
      0.000525,
      0.000601,
      0.000672,
      0.000729,
      0.000768,
      0.000789,
      0.000795,
      0.000786,
      0.000766,
      0.000737,
      0.000703,
      0.000672,
      0.000653,
      0.000656,
      0.000689,
      0.000758,
      0.000865,
      0.001007,
      0.001177,
      0.001363,
      0.00155,
      0.001716,
      0.001842,
      0.001912,
      0.001917,
      0.001853,
      0.001727,
      0.001552,
      0.001344,
      0.001125,
      0.000912,
      0.000719,
      0.000556,
      0.000426,
      0.000326,
      0.000256,
      0.000208,
      0.00018,
      0.000165,
      0.000162,
      0.000166,
      0.000177,
      0.000194,
      0.000216,
      0.000243
    ]
  },
  "A/chicken/USA/24-037801-004/2024_dfbec793dc": {
    "frequencies": [
      0.000154,
      0.000176,
      0.0002,
      0.000225,
      0.000251,
      0.000274,
      0.000293,
      0.000303,
      0.000304,
      0.000296,
      0.000282,
      0.000266,
      0.00025,
      0.000237,
      0.000229,
      0.000227,
      0.000231,
      0.000243,
      0.000263,
      0.000293,
      0.000333,
      0.000386,
      0.000451,
      0.000525,
      0.000601,
      0.000672,
      0.000729,
      0.000768,
      0.000789,
      0.000795,
      0.000786,
      0.000766,
      0.000737,
      0.000703,
      0.000672,
      0.000653,
      0.000656,
      0.000689,
      0.000758,
      0.000865,
      0.001007,
      0.001177,
      0.001363,
      0.00155,
      0.001716,
      0.001842,
      0.001912,
      0.001917,
      0.001853,
      0.001727,
      0.001552,
      0.001344,
      0.001125,
      0.000912,
      0.000719,
      0.000556,
      0.000426,
      0.000326,
      0.000256,
      0.000208,
      0.00018,
      0.000165,
      0.000162,
      0.000166,
      0.000177,
      0.000194,
      0.000216,
      0.000243
    ]
  },
  "A/chicken/USA/24-037945-001/2024_c46cc3a3a8": {
    "frequencies": [
      0.000148,
      0.000169,
      0.000192,
      0.000217,
      0.000242,
      0.000264,
      0.000282,
      0.000293,
      0.000294,
      0.000287,
      0.000273,
      0.000257,
      0.000242,
      0.00023,
      0.000223,
      0.000221,
      0.000225,
      0.000237,
      0.000256,
      0.000286,
      0.000326,
      0.000378,
      0.000441,
      0.000514,
      0.000589,
      0.000659,
      0.000715,
      0.000755,
      0.000776,
      0.000782,
      0.000774,
      0.000754,
      0.000725,
      0.000691,
      0.000658,
      0.000636,
      0.000635,
      0.000663,
      0.000726,
      0.000826,
      0.000962,
      0.001127,
      0.00131,
      0.001497,
      0.001667,
      0.001801,
      0.001883,
      0.001901,
      0.00185,
      0.001736,
      0.001571,
      0.00137,
      0.001155,
      0.000942,
      0.000747,
      0.00058,
      0.000445,
      0.000342,
      0.000267,
      0.000217,
      0.000186,
      0.00017,
      0.000165,
      0.000169,
      0.00018,
      0.000197,
      0.00022,
      0.000247
    ]
  },
  "A/chicken/USA/24-037945-002/2024_41dec31114": {
    "frequencies": [
      0.000148,
      0.000169,
      0.000192,
      0.000217,
      0.000242,
      0.000264,
      0.000282,
      0.000293,
      0.000294,
      0.000287,
      0.000273,
      0.000257,
      0.000242,
      0.00023,
      0.000223,
      0.000221,
      0.000225,
      0.000237,
      0.000256,
      0.000286,
      0.000326,
      0.000378,
      0.000441,
      0.000514,
      0.000589,
      0.000659,
      0.000715,
      0.000755,
      0.000776,
      0.000782,
      0.000774,
      0.000754,
      0.000725,
      0.000691,
      0.000658,
      0.000636,
      0.000635,
      0.000663,
      0.000726,
      0.000826,
      0.000962,
      0.001127,
      0.00131,
      0.001497,
      0.001667,
      0.001801,
      0.001883,
      0.001901,
      0.00185,
      0.001736,
      0.001571,
      0.00137,
      0.001155,
      0.000942,
      0.000747,
      0.00058,
      0.000445,
      0.000342,
      0.000267,
      0.000217,
      0.000186,
      0.00017,
      0.000165,
      0.000169,
      0.00018,
      0.000197,
      0.00022,
      0.000247
    ]
  },
  "A/chicken/USA/24-037974-001/2024_7ee67568eb": {
    "frequencies": [
      0.000111,
      0.000128,
      0.000146,
      0.000166,
      0.000186,
      0.000205,
      0.00022,
      0.000229,
      0.000232,
      0.000227,
      0.000218,
      0.000206,
      0.000195,
      0.000187,
      0.000182,
      0.000181,
      0.000186,
      0.000197,
      0.000214,
      0.00024,
      0.000275,
      0.000321,
      0.000377,
      0.000442,
      0.00051,
      0.000573,
      0.000626,
      0.000664,
      0.000687,
      0.000695,
      0.000691,
      0.000676,
      0.000649,
      0.000614,
      0.000576,
      0.000542,
      0.000521,
      0.00052,
      0.000546,
      0.000604,
      0.000696,
      0.000821,
      0.000976,
      0.001151,
      0.001333,
      0.001503,
      0.001645,
      0.001742,
      0.00178,
      0.001755,
      0.001667,
      0.001526,
      0.001348,
      0.00115,
      0.000951,
      0.000765,
      0.000604,
      0.000472,
      0.000369,
      0.000294,
      0.000243,
      0.000213,
      0.000198,
      0.000196,
      0.000204,
      0.000221,
      0.000245,
      0.000276
    ]
  },
  "A/chicken/USA/24-037981-001/2024_9be2b965d0": {
    "frequencies": [
      0.000131,
      0.00015,
      0.000171,
      0.000194,
      0.000216,
      0.000237,
      0.000254,
      0.000264,
      0.000266,
      0.00026,
      0.000248,
      0.000234,
      0.000221,
      0.00021,
      0.000204,
      0.000203,
      0.000208,
      0.000219,
      0.000238,
      0.000265,
      0.000303,
      0.000352,
      0.000413,
      0.000482,
      0.000554,
      0.000621,
      0.000676,
      0.000715,
      0.000737,
      0.000744,
      0.000738,
      0.00072,
      0.000691,
      0.000656,
      0.00062,
      0.000591,
      0.00058,
      0.000594,
      0.00064,
      0.000721,
      0.000837,
      0.000986,
      0.001159,
      0.001344,
      0.001522,
      0.001676,
      0.001788,
      0.001842,
      0.001831,
      0.001755,
      0.001621,
      0.001443,
      0.001241,
      0.001031,
      0.000832,
      0.000656,
      0.000509,
      0.000393,
      0.000307,
      0.000246,
      0.000208,
      0.000186,
      0.000178,
      0.00018,
      0.00019,
      0.000207,
      0.00023,
      0.000259
    ]
  },
  "A/chicken/USA/24-037981-002/2024_5a4156aae1": {
    "frequencies": [
      0.000131,
      0.00015,
      0.000171,
      0.000194,
      0.000216,
      0.000237,
      0.000254,
      0.000264,
      0.000266,
      0.00026,
      0.000248,
      0.000234,
      0.000221,
      0.00021,
      0.000204,
      0.000203,
      0.000208,
      0.000219,
      0.000238,
      0.000265,
      0.000303,
      0.000352,
      0.000413,
      0.000482,
      0.000554,
      0.000621,
      0.000676,
      0.000715,
      0.000737,
      0.000744,
      0.000738,
      0.00072,
      0.000691,
      0.000656,
      0.00062,
      0.000591,
      0.00058,
      0.000594,
      0.00064,
      0.000721,
      0.000837,
      0.000986,
      0.001159,
      0.001344,
      0.001522,
      0.001676,
      0.001788,
      0.001842,
      0.001831,
      0.001755,
      0.001621,
      0.001443,
      0.001241,
      0.001031,
      0.000832,
      0.000656,
      0.000509,
      0.000393,
      0.000307,
      0.000246,
      0.000208,
      0.000186,
      0.000178,
      0.00018,
      0.00019,
      0.000207,
      0.00023,
      0.000259
    ]
  },
  "A/chicken/USA/24-037983-001/2024_bdc71b9be3": {
    "frequencies": [
      0.000111,
      0.000128,
      0.000146,
      0.000166,
      0.000186,
      0.000205,
      0.00022,
      0.000229,
      0.000232,
      0.000227,
      0.000218,
      0.000206,
      0.000195,
      0.000187,
      0.000182,
      0.000181,
      0.000186,
      0.000197,
      0.000214,
      0.00024,
      0.000275,
      0.000321,
      0.000377,
      0.000442,
      0.00051,
      0.000573,
      0.000626,
      0.000664,
      0.000687,
      0.000695,
      0.000691,
      0.000676,
      0.000649,
      0.000614,
      0.000576,
      0.000542,
      0.000521,
      0.00052,
      0.000546,
      0.000604,
      0.000696,
      0.000821,
      0.000976,
      0.001151,
      0.001333,
      0.001503,
      0.001645,
      0.001742,
      0.00178,
      0.001755,
      0.001667,
      0.001526,
      0.001348,
      0.00115,
      0.000951,
      0.000765,
      0.000604,
      0.000472,
      0.000369,
      0.000294,
      0.000243,
      0.000213,
      0.000198,
      0.000196,
      0.000204,
      0.000221,
      0.000245,
      0.000276
    ]
  },
  "A/chicken/USA/24-037983-002/2024_b5d7ca883a": {
    "frequencies": [
      0.000111,
      0.000128,
      0.000146,
      0.000166,
      0.000186,
      0.000205,
      0.00022,
      0.000229,
      0.000232,
      0.000227,
      0.000218,
      0.000206,
      0.000195,
      0.000187,
      0.000182,
      0.000181,
      0.000186,
      0.000197,
      0.000214,
      0.00024,
      0.000275,
      0.000321,
      0.000377,
      0.000442,
      0.00051,
      0.000573,
      0.000626,
      0.000664,
      0.000687,
      0.000695,
      0.000691,
      0.000676,
      0.000649,
      0.000614,
      0.000576,
      0.000542,
      0.000521,
      0.00052,
      0.000546,
      0.000604,
      0.000696,
      0.000821,
      0.000976,
      0.001151,
      0.001333,
      0.001503,
      0.001645,
      0.001742,
      0.00178,
      0.001755,
      0.001667,
      0.001526,
      0.001348,
      0.00115,
      0.000951,
      0.000765,
      0.000604,
      0.000472,
      0.000369,
      0.000294,
      0.000243,
      0.000213,
      0.000198,
      0.000196,
      0.000204,
      0.000221,
      0.000245,
      0.000276
    ]
  },
  "A/chicken/USA/24-037983-003/2024_0053b5d93c": {
    "frequencies": [
      0.000111,
      0.000128,
      0.000146,
      0.000166,
      0.000186,
      0.000205,
      0.00022,
      0.000229,
      0.000232,
      0.000227,
      0.000218,
      0.000206,
      0.000195,
      0.000187,
      0.000182,
      0.000181,
      0.000186,
      0.000197,
      0.000214,
      0.00024,
      0.000275,
      0.000321,
      0.000377,
      0.000442,
      0.00051,
      0.000573,
      0.000626,
      0.000664,
      0.000687,
      0.000695,
      0.000691,
      0.000676,
      0.000649,
      0.000614,
      0.000576,
      0.000542,
      0.000521,
      0.00052,
      0.000546,
      0.000604,
      0.000696,
      0.000821,
      0.000976,
      0.001151,
      0.001333,
      0.001503,
      0.001645,
      0.001742,
      0.00178,
      0.001755,
      0.001667,
      0.001526,
      0.001348,
      0.00115,
      0.000951,
      0.000765,
      0.000604,
      0.000472,
      0.000369,
      0.000294,
      0.000243,
      0.000213,
      0.000198,
      0.000196,
      0.000204,
      0.000221,
      0.000245,
      0.000276
    ]
  },
  "A/chicken/USA/24-038151-001/2024_f02dd492c1": {
    "frequencies": [
      0.000107,
      0.000123,
      0.000141,
      0.00016,
      0.000179,
      0.000197,
      0.000212,
      0.000221,
      0.000224,
      0.00022,
      0.000211,
      0.0002,
      0.000189,
      0.000181,
      0.000176,
      0.000176,
      0.000181,
      0.000191,
      0.000209,
      0.000234,
      0.000269,
      0.000313,
      0.000369,
      0.000432,
      0.000499,
      0.000562,
      0.000614,
      0.000652,
      0.000675,
      0.000684,
      0.00068,
      0.000665,
      0.000639,
      0.000604,
      0.000566,
      0.000531,
      0.000508,
      0.000504,
      0.000526,
      0.000579,
      0.000665,
      0.000784,
      0.000934,
      0.001106,
      0.001287,
      0.00146,
      0.001608,
      0.001714,
      0.001764,
      0.00175,
      0.001675,
      0.001544,
      0.001373,
      0.001179,
      0.000981,
      0.000794,
      0.00063,
      0.000493,
      0.000386,
      0.000307,
      0.000254,
      0.00022,
      0.000204,
      0.000201,
      0.000208,
      0.000225,
      0.000249,
      0.000281
    ]
  },
  "A/chicken/USA/24-038151-002/2024_3838622881": {
    "frequencies": [
      0.000107,
      0.000123,
      0.000141,
      0.00016,
      0.000179,
      0.000197,
      0.000212,
      0.000221,
      0.000224,
      0.00022,
      0.000211,
      0.0002,
      0.000189,
      0.000181,
      0.000176,
      0.000176,
      0.000181,
      0.000191,
      0.000209,
      0.000234,
      0.000269,
      0.000313,
      0.000369,
      0.000432,
      0.000499,
      0.000562,
      0.000614,
      0.000652,
      0.000675,
      0.000684,
      0.00068,
      0.000665,
      0.000639,
      0.000604,
      0.000566,
      0.000531,
      0.000508,
      0.000504,
      0.000526,
      0.000579,
      0.000665,
      0.000784,
      0.000934,
      0.001106,
      0.001287,
      0.00146,
      0.001608,
      0.001714,
      0.001764,
      0.00175,
      0.001675,
      0.001544,
      0.001373,
      0.001179,
      0.000981,
      0.000794,
      0.00063,
      0.000493,
      0.000386,
      0.000307,
      0.000254,
      0.00022,
      0.000204,
      0.000201,
      0.000208,
      0.000225,
      0.000249,
      0.000281
    ]
  },
  "A/chicken/USA/24-038159-002/2024_0795d8119a": {
    "frequencies": [
      0.000111,
      0.000128,
      0.000146,
      0.000166,
      0.000186,
      0.000205,
      0.00022,
      0.000229,
      0.000232,
      0.000227,
      0.000218,
      0.000206,
      0.000195,
      0.000187,
      0.000182,
      0.000181,
      0.000186,
      0.000197,
      0.000214,
      0.00024,
      0.000275,
      0.000321,
      0.000377,
      0.000442,
      0.00051,
      0.000573,
      0.000626,
      0.000664,
      0.000687,
      0.000695,
      0.000691,
      0.000676,
      0.000649,
      0.000614,
      0.000576,
      0.000542,
      0.000521,
      0.00052,
      0.000546,
      0.000604,
      0.000696,
      0.000821,
      0.000976,
      0.001151,
      0.001333,
      0.001503,
      0.001645,
      0.001742,
      0.00178,
      0.001755,
      0.001667,
      0.001526,
      0.001348,
      0.00115,
      0.000951,
      0.000765,
      0.000604,
      0.000472,
      0.000369,
      0.000294,
      0.000243,
      0.000213,
      0.000198,
      0.000196,
      0.000204,
      0.000221,
      0.000245,
      0.000276
    ]
  },
  "A/chicken/USA/24-038163-001/2024_d8af566b02": {
    "frequencies": [
      0.000116,
      0.000133,
      0.000152,
      0.000172,
      0.000193,
      0.000212,
      0.000228,
      0.000238,
      0.00024,
      0.000235,
      0.000225,
      0.000213,
      0.000201,
      0.000192,
      0.000187,
      0.000186,
      0.000191,
      0.000202,
      0.00022,
      0.000246,
      0.000282,
      0.000329,
      0.000386,
      0.000452,
      0.00052,
      0.000585,
      0.000638,
      0.000677,
      0.000699,
      0.000707,
      0.000703,
      0.000686,
      0.000659,
      0.000624,
      0.000586,
      0.000553,
      0.000534,
      0.000537,
      0.000567,
      0.000631,
      0.000729,
      0.00086,
      0.001019,
      0.001198,
      0.001379,
      0.001547,
      0.001682,
      0.001769,
      0.001795,
      0.001757,
      0.001658,
      0.001507,
      0.001322,
      0.001121,
      0.000921,
      0.000737,
      0.000579,
      0.000451,
      0.000352,
      0.000281,
      0.000234,
      0.000205,
      0.000192,
      0.000192,
      0.0002,
      0.000217,
      0.000241,
      0.000272
    ]
  },
  "A/chicken/USA/24-038164-001/2024_87d0bac704": {
    "frequencies": [
      0.000102,
      0.000118,
      0.000135,
      0.000154,
      0.000172,
      0.00019,
      0.000204,
      0.000214,
      0.000216,
      0.000212,
      0.000204,
      0.000193,
      0.000183,
      0.000176,
      0.000171,
      0.000171,
      0.000176,
      0.000186,
      0.000203,
      0.000228,
      0.000262,
      0.000306,
      0.00036,
      0.000423,
      0.000488,
      0.00055,
      0.000602,
      0.00064,
      0.000663,
      0.000672,
      0.000669,
      0.000654,
      0.000629,
      0.000595,
      0.000556,
      0.00052,
      0.000495,
      0.000489,
      0.000507,
      0.000555,
      0.000635,
      0.000749,
      0.000893,
      0.001062,
      0.001241,
      0.001416,
      0.00157,
      0.001684,
      0.001745,
      0.001744,
      0.00168,
      0.00156,
      0.001397,
      0.001208,
      0.001011,
      0.000823,
      0.000656,
      0.000516,
      0.000405,
      0.000322,
      0.000264,
      0.000229,
      0.00021,
      0.000206,
      0.000212,
      0.000229,
      0.000253,
      0.000285
    ]
  },
  "A/chicken/USA/24-038439-001/2024_a4907f6036": {
    "frequencies": [
      8.7e-05,
      0.0001,
      0.000115,
      0.000131,
      0.000148,
      0.000164,
      0.000177,
      0.000185,
      0.000188,
      0.000185,
      0.000179,
      0.00017,
      0.000162,
      0.000155,
      0.000152,
      0.000152,
      0.000157,
      0.000167,
      0.000183,
      0.000206,
      0.000237,
      0.000278,
      0.000328,
      0.000386,
      0.000448,
      0.000506,
      0.000556,
      0.000593,
      0.000616,
      0.000626,
      0.000626,
      0.000614,
      0.000591,
      0.000558,
      0.00052,
      0.000483,
      0.000453,
      0.000437,
      0.000442,
      0.000472,
      0.000531,
      0.000622,
      0.000745,
      0.000896,
      0.001066,
      0.001244,
      0.001413,
      0.001557,
      0.001657,
      0.001703,
      0.001687,
      0.001611,
      0.001483,
      0.001317,
      0.001132,
      0.000944,
      0.000768,
      0.000614,
      0.000486,
      0.000387,
      0.000315,
      0.000267,
      0.000239,
      0.000228,
      0.000231,
      0.000246,
      0.00027,
      0.000303
    ]
  },
  "A/chicken/USA/24-038439-002/2024_07ca053735": {
    "frequencies": [
      8.7e-05,
      0.0001,
      0.000115,
      0.000131,
      0.000148,
      0.000164,
      0.000177,
      0.000185,
      0.000188,
      0.000185,
      0.000179,
      0.00017,
      0.000162,
      0.000155,
      0.000152,
      0.000152,
      0.000157,
      0.000167,
      0.000183,
      0.000206,
      0.000237,
      0.000278,
      0.000328,
      0.000386,
      0.000448,
      0.000506,
      0.000556,
      0.000593,
      0.000616,
      0.000626,
      0.000626,
      0.000614,
      0.000591,
      0.000558,
      0.00052,
      0.000483,
      0.000453,
      0.000437,
      0.000442,
      0.000472,
      0.000531,
      0.000622,
      0.000745,
      0.000896,
      0.001066,
      0.001244,
      0.001413,
      0.001557,
      0.001657,
      0.001703,
      0.001687,
      0.001611,
      0.001483,
      0.001317,
      0.001132,
      0.000944,
      0.000768,
      0.000614,
      0.000486,
      0.000387,
      0.000315,
      0.000267,
      0.000239,
      0.000228,
      0.000231,
      0.000246,
      0.00027,
      0.000303
    ]
  },
  "A/chicken/USA/24-038443-001/2024_da8259706a": {
    "frequencies": [
      0.000102,
      0.000118,
      0.000135,
      0.000154,
      0.000172,
      0.00019,
      0.000204,
      0.000214,
      0.000216,
      0.000212,
      0.000204,
      0.000193,
      0.000183,
      0.000176,
      0.000171,
      0.000171,
      0.000176,
      0.000186,
      0.000203,
      0.000228,
      0.000262,
      0.000306,
      0.00036,
      0.000423,
      0.000488,
      0.00055,
      0.000602,
      0.00064,
      0.000663,
      0.000672,
      0.000669,
      0.000654,
      0.000629,
      0.000595,
      0.000556,
      0.00052,
      0.000495,
      0.000489,
      0.000507,
      0.000555,
      0.000635,
      0.000749,
      0.000893,
      0.001062,
      0.001241,
      0.001416,
      0.00157,
      0.001684,
      0.001745,
      0.001744,
      0.00168,
      0.00156,
      0.001397,
      0.001208,
      0.001011,
      0.000823,
      0.000656,
      0.000516,
      0.000405,
      0.000322,
      0.000264,
      0.000229,
      0.00021,
      0.000206,
      0.000212,
      0.000229,
      0.000253,
      0.000285
    ]
  },
  "A/chicken/USA/24-038443-002/2024_8c811e5ae7": {
    "frequencies": [
      0.000102,
      0.000118,
      0.000135,
      0.000154,
      0.000172,
      0.00019,
      0.000204,
      0.000214,
      0.000216,
      0.000212,
      0.000204,
      0.000193,
      0.000183,
      0.000176,
      0.000171,
      0.000171,
      0.000176,
      0.000186,
      0.000203,
      0.000228,
      0.000262,
      0.000306,
      0.00036,
      0.000423,
      0.000488,
      0.00055,
      0.000602,
      0.00064,
      0.000663,
      0.000672,
      0.000669,
      0.000654,
      0.000629,
      0.000595,
      0.000556,
      0.00052,
      0.000495,
      0.000489,
      0.000507,
      0.000555,
      0.000635,
      0.000749,
      0.000893,
      0.001062,
      0.001241,
      0.001416,
      0.00157,
      0.001684,
      0.001745,
      0.001744,
      0.00168,
      0.00156,
      0.001397,
      0.001208,
      0.001011,
      0.000823,
      0.000656,
      0.000516,
      0.000405,
      0.000322,
      0.000264,
      0.000229,
      0.00021,
      0.000206,
      0.000212,
      0.000229,
      0.000253,
      0.000285
    ]
  },
  "A/chicken/USA/24-038443-003/2024_94809521c6": {
    "frequencies": [
      0.000102,
      0.000118,
      0.000135,
      0.000154,
      0.000172,
      0.00019,
      0.000204,
      0.000214,
      0.000216,
      0.000212,
      0.000204,
      0.000193,
      0.000183,
      0.000176,
      0.000171,
      0.000171,
      0.000176,
      0.000186,
      0.000203,
      0.000228,
      0.000262,
      0.000306,
      0.00036,
      0.000423,
      0.000488,
      0.00055,
      0.000602,
      0.00064,
      0.000663,
      0.000672,
      0.000669,
      0.000654,
      0.000629,
      0.000595,
      0.000556,
      0.00052,
      0.000495,
      0.000489,
      0.000507,
      0.000555,
      0.000635,
      0.000749,
      0.000893,
      0.001062,
      0.001241,
      0.001416,
      0.00157,
      0.001684,
      0.001745,
      0.001744,
      0.00168,
      0.00156,
      0.001397,
      0.001208,
      0.001011,
      0.000823,
      0.000656,
      0.000516,
      0.000405,
      0.000322,
      0.000264,
      0.000229,
      0.00021,
      0.000206,
      0.000212,
      0.000229,
      0.000253,
      0.000285
    ]
  },
  "A/chicken/USA/24-038445-001/2024_b2b6c1e72d": {
    "frequencies": [
      0.000102,
      0.000118,
      0.000135,
      0.000154,
      0.000172,
      0.00019,
      0.000204,
      0.000214,
      0.000216,
      0.000212,
      0.000204,
      0.000193,
      0.000183,
      0.000176,
      0.000171,
      0.000171,
      0.000176,
      0.000186,
      0.000203,
      0.000228,
      0.000262,
      0.000306,
      0.00036,
      0.000423,
      0.000488,
      0.00055,
      0.000602,
      0.00064,
      0.000663,
      0.000672,
      0.000669,
      0.000654,
      0.000629,
      0.000595,
      0.000556,
      0.00052,
      0.000495,
      0.000489,
      0.000507,
      0.000555,
      0.000635,
      0.000749,
      0.000893,
      0.001062,
      0.001241,
      0.001416,
      0.00157,
      0.001684,
      0.001745,
      0.001744,
      0.00168,
      0.00156,
      0.001397,
      0.001208,
      0.001011,
      0.000823,
      0.000656,
      0.000516,
      0.000405,
      0.000322,
      0.000264,
      0.000229,
      0.00021,
      0.000206,
      0.000212,
      0.000229,
      0.000253,
      0.000285
    ]
  },
  "A/chicken/USA/24-038592-001/2024_94cef95fb4": {
    "frequencies": [
      8.7e-05,
      0.0001,
      0.000115,
      0.000131,
      0.000148,
      0.000164,
      0.000177,
      0.000185,
      0.000188,
      0.000185,
      0.000179,
      0.00017,
      0.000162,
      0.000155,
      0.000152,
      0.000152,
      0.000157,
      0.000167,
      0.000183,
      0.000206,
      0.000237,
      0.000278,
      0.000328,
      0.000386,
      0.000448,
      0.000506,
      0.000556,
      0.000593,
      0.000616,
      0.000626,
      0.000626,
      0.000614,
      0.000591,
      0.000558,
      0.00052,
      0.000483,
      0.000453,
      0.000437,
      0.000442,
      0.000472,
      0.000531,
      0.000622,
      0.000745,
      0.000896,
      0.001066,
      0.001244,
      0.001413,
      0.001557,
      0.001657,
      0.001703,
      0.001687,
      0.001611,
      0.001483,
      0.001317,
      0.001132,
      0.000944,
      0.000768,
      0.000614,
      0.000486,
      0.000387,
      0.000315,
      0.000267,
      0.000239,
      0.000228,
      0.000231,
      0.000246,
      0.00027,
      0.000303
    ]
  },
  "A/chicken/USA/24-038592-002/2024_c6af60a089": {
    "frequencies": [
      8.7e-05,
      0.0001,
      0.000115,
      0.000131,
      0.000148,
      0.000164,
      0.000177,
      0.000185,
      0.000188,
      0.000185,
      0.000179,
      0.00017,
      0.000162,
      0.000155,
      0.000152,
      0.000152,
      0.000157,
      0.000167,
      0.000183,
      0.000206,
      0.000237,
      0.000278,
      0.000328,
      0.000386,
      0.000448,
      0.000506,
      0.000556,
      0.000593,
      0.000616,
      0.000626,
      0.000626,
      0.000614,
      0.000591,
      0.000558,
      0.00052,
      0.000483,
      0.000453,
      0.000437,
      0.000442,
      0.000472,
      0.000531,
      0.000622,
      0.000745,
      0.000896,
      0.001066,
      0.001244,
      0.001413,
      0.001557,
      0.001657,
      0.001703,
      0.001687,
      0.001611,
      0.001483,
      0.001317,
      0.001132,
      0.000944,
      0.000768,
      0.000614,
      0.000486,
      0.000387,
      0.000315,
      0.000267,
      0.000239,
      0.000228,
      0.000231,
      0.000246,
      0.00027,
      0.000303
    ]
  },
  "A/chicken/USA/24-038617-001/2024_354ccccd8b": {
    "frequencies": [
      8.7e-05,
      0.0001,
      0.000115,
      0.000131,
      0.000148,
      0.000164,
      0.000177,
      0.000185,
      0.000188,
      0.000185,
      0.000179,
      0.00017,
      0.000162,
      0.000155,
      0.000152,
      0.000152,
      0.000157,
      0.000167,
      0.000183,
      0.000206,
      0.000237,
      0.000278,
      0.000328,
      0.000386,
      0.000448,
      0.000506,
      0.000556,
      0.000593,
      0.000616,
      0.000626,
      0.000626,
      0.000614,
      0.000591,
      0.000558,
      0.00052,
      0.000483,
      0.000453,
      0.000437,
      0.000442,
      0.000472,
      0.000531,
      0.000622,
      0.000745,
      0.000896,
      0.001066,
      0.001244,
      0.001413,
      0.001557,
      0.001657,
      0.001703,
      0.001687,
      0.001611,
      0.001483,
      0.001317,
      0.001132,
      0.000944,
      0.000768,
      0.000614,
      0.000486,
      0.000387,
      0.000315,
      0.000267,
      0.000239,
      0.000228,
      0.000231,
      0.000246,
      0.00027,
      0.000303
    ]
  },
  "A/chicken/USA/24-038617-002/2024_f7d6d3026c": {
    "frequencies": [
      8.7e-05,
      0.0001,
      0.000115,
      0.000131,
      0.000148,
      0.000164,
      0.000177,
      0.000185,
      0.000188,
      0.000185,
      0.000179,
      0.00017,
      0.000162,
      0.000155,
      0.000152,
      0.000152,
      0.000157,
      0.000167,
      0.000183,
      0.000206,
      0.000237,
      0.000278,
      0.000328,
      0.000386,
      0.000448,
      0.000506,
      0.000556,
      0.000593,
      0.000616,
      0.000626,
      0.000626,
      0.000614,
      0.000591,
      0.000558,
      0.00052,
      0.000483,
      0.000453,
      0.000437,
      0.000442,
      0.000472,
      0.000531,
      0.000622,
      0.000745,
      0.000896,
      0.001066,
      0.001244,
      0.001413,
      0.001557,
      0.001657,
      0.001703,
      0.001687,
      0.001611,
      0.001483,
      0.001317,
      0.001132,
      0.000944,
      0.000768,
      0.000614,
      0.000486,
      0.000387,
      0.000315,
      0.000267,
      0.000239,
      0.000228,
      0.000231,
      0.000246,
      0.00027,
      0.000303
    ]
  },
  "A/chicken/USA/24-038619-001/2024_d70526b267": {
    "frequencies": [
      8.7e-05,
      0.0001,
      0.000115,
      0.000131,
      0.000148,
      0.000164,
      0.000177,
      0.000185,
      0.000188,
      0.000185,
      0.000179,
      0.00017,
      0.000162,
      0.000155,
      0.000152,
      0.000152,
      0.000157,
      0.000167,
      0.000183,
      0.000206,
      0.000237,
      0.000278,
      0.000328,
      0.000386,
      0.000448,
      0.000506,
      0.000556,
      0.000593,
      0.000616,
      0.000626,
      0.000626,
      0.000614,
      0.000591,
      0.000558,
      0.00052,
      0.000483,
      0.000453,
      0.000437,
      0.000442,
      0.000472,
      0.000531,
      0.000622,
      0.000745,
      0.000896,
      0.001066,
      0.001244,
      0.001413,
      0.001557,
      0.001657,
      0.001703,
      0.001687,
      0.001611,
      0.001483,
      0.001317,
      0.001132,
      0.000944,
      0.000768,
      0.000614,
      0.000486,
      0.000387,
      0.000315,
      0.000267,
      0.000239,
      0.000228,
      0.000231,
      0.000246,
      0.00027,
      0.000303
    ]
  },
  "A/chicken/USA/24-038653-001/2024_5a2af14713": {
    "frequencies": [
      7.6e-05,
      8.8e-05,
      0.000102,
      0.000117,
      0.000132,
      0.000146,
      0.000158,
      0.000166,
      0.000169,
      0.000167,
      0.000161,
      0.000154,
      0.000147,
      0.000141,
      0.000139,
      0.000139,
      0.000144,
      0.000153,
      0.000168,
      0.00019,
      0.00022,
      0.000258,
      0.000306,
      0.000361,
      0.000419,
      0.000475,
      0.000523,
      0.000559,
      0.000582,
      0.000594,
      0.000594,
      0.000584,
      0.000563,
      0.000532,
      0.000496,
      0.000458,
      0.000426,
      0.000405,
      0.000402,
      0.000422,
      0.000467,
      0.000542,
      0.000649,
      0.000785,
      0.000945,
      0.001119,
      0.001293,
      0.001453,
      0.001578,
      0.001655,
      0.001674,
      0.001633,
      0.001535,
      0.001392,
      0.00122,
      0.001036,
      0.000858,
      0.000695,
      0.000556,
      0.000445,
      0.00036,
      0.000302,
      0.000266,
      0.000249,
      0.000248,
      0.00026,
      0.000284,
      0.000318
    ]
  },
  "A/chicken/USA/24-038653-002/2024_7655efb9fb": {
    "frequencies": [
      7.6e-05,
      8.8e-05,
      0.000102,
      0.000117,
      0.000132,
      0.000146,
      0.000158,
      0.000166,
      0.000169,
      0.000167,
      0.000161,
      0.000154,
      0.000147,
      0.000141,
      0.000139,
      0.000139,
      0.000144,
      0.000153,
      0.000168,
      0.00019,
      0.00022,
      0.000258,
      0.000306,
      0.000361,
      0.000419,
      0.000475,
      0.000523,
      0.000559,
      0.000582,
      0.000594,
      0.000594,
      0.000584,
      0.000563,
      0.000532,
      0.000496,
      0.000458,
      0.000426,
      0.000405,
      0.000402,
      0.000422,
      0.000467,
      0.000542,
      0.000649,
      0.000785,
      0.000945,
      0.001119,
      0.001293,
      0.001453,
      0.001578,
      0.001655,
      0.001674,
      0.001633,
      0.001535,
      0.001392,
      0.00122,
      0.001036,
      0.000858,
      0.000695,
      0.000556,
      0.000445,
      0.00036,
      0.000302,
      0.000266,
      0.000249,
      0.000248,
      0.00026,
      0.000284,
      0.000318
    ]
  },
  "A/chicken/USA/24-038654-001/2024_221b272fa6": {
    "frequencies": [
      0.000195,
      0.000222,
      0.000251,
      0.000282,
      0.000312,
      0.00034,
      0.000361,
      0.000372,
      0.000371,
      0.00036,
      0.000341,
      0.000319,
      0.000298,
      0.000282,
      0.000271,
      0.000268,
      0.000271,
      0.000284,
      0.000305,
      0.000338,
      0.000383,
      0.000442,
      0.000513,
      0.000594,
      0.000677,
      0.000753,
      0.000813,
      0.000853,
      0.000872,
      0.000875,
      0.000864,
      0.000843,
      0.000816,
      0.000789,
      0.000773,
      0.000776,
      0.000811,
      0.000882,
      0.000993,
      0.001142,
      0.001319,
      0.001513,
      0.001704,
      0.001873,
      0.001998,
      0.002062,
      0.002055,
      0.001975,
      0.001831,
      0.001636,
      0.001411,
      0.001174,
      0.000946,
      0.00074,
      0.000566,
      0.000427,
      0.000323,
      0.000248,
      0.000198,
      0.000166,
      0.000149,
      0.000142,
      0.000143,
      0.000149,
      0.000161,
      0.000177,
      0.000197,
      0.00022
    ]
  },
  "A/chicken/USA/24-038654-002/2024_c8a63f68b7": {
    "frequencies": [
      0.000195,
      0.000222,
      0.000251,
      0.000282,
      0.000312,
      0.00034,
      0.000361,
      0.000372,
      0.000371,
      0.00036,
      0.000341,
      0.000319,
      0.000298,
      0.000282,
      0.000271,
      0.000268,
      0.000271,
      0.000284,
      0.000305,
      0.000338,
      0.000383,
      0.000442,
      0.000513,
      0.000594,
      0.000677,
      0.000753,
      0.000813,
      0.000853,
      0.000872,
      0.000875,
      0.000864,
      0.000843,
      0.000816,
      0.000789,
      0.000773,
      0.000776,
      0.000811,
      0.000882,
      0.000993,
      0.001142,
      0.001319,
      0.001513,
      0.001704,
      0.001873,
      0.001998,
      0.002062,
      0.002055,
      0.001975,
      0.001831,
      0.001636,
      0.001411,
      0.001174,
      0.000946,
      0.00074,
      0.000566,
      0.000427,
      0.000323,
      0.000248,
      0.000198,
      0.000166,
      0.000149,
      0.000142,
      0.000143,
      0.000149,
      0.000161,
      0.000177,
      0.000197,
      0.00022
    ]
  },
  "A/chicken/USA/24-038654-003/2024_0e061f71af": {
    "frequencies": [
      0.000195,
      0.000222,
      0.000251,
      0.000282,
      0.000312,
      0.00034,
      0.000361,
      0.000372,
      0.000371,
      0.00036,
      0.000341,
      0.000319,
      0.000298,
      0.000282,
      0.000271,
      0.000268,
      0.000271,
      0.000284,
      0.000305,
      0.000338,
      0.000383,
      0.000442,
      0.000513,
      0.000594,
      0.000677,
      0.000753,
      0.000813,
      0.000853,
      0.000872,
      0.000875,
      0.000864,
      0.000843,
      0.000816,
      0.000789,
      0.000773,
      0.000776,
      0.000811,
      0.000882,
      0.000993,
      0.001142,
      0.001319,
      0.001513,
      0.001704,
      0.001873,
      0.001998,
      0.002062,
      0.002055,
      0.001975,
      0.001831,
      0.001636,
      0.001411,
      0.001174,
      0.000946,
      0.00074,
      0.000566,
      0.000427,
      0.000323,
      0.000248,
      0.000198,
      0.000166,
      0.000149,
      0.000142,
      0.000143,
      0.000149,
      0.000161,
      0.000177,
      0.000197,
      0.00022
    ]
  },
  "A/chicken/USA/24-038656-001/2024_04facd84b9": {
    "frequencies": [
      7.6e-05,
      8.8e-05,
      0.000102,
      0.000117,
      0.000132,
      0.000146,
      0.000158,
      0.000166,
      0.000169,
      0.000167,
      0.000161,
      0.000154,
      0.000147,
      0.000141,
      0.000139,
      0.000139,
      0.000144,
      0.000153,
      0.000168,
      0.00019,
      0.00022,
      0.000258,
      0.000306,
      0.000361,
      0.000419,
      0.000475,
      0.000523,
      0.000559,
      0.000582,
      0.000594,
      0.000594,
      0.000584,
      0.000563,
      0.000532,
      0.000496,
      0.000458,
      0.000426,
      0.000405,
      0.000402,
      0.000422,
      0.000467,
      0.000542,
      0.000649,
      0.000785,
      0.000945,
      0.001119,
      0.001293,
      0.001453,
      0.001578,
      0.001655,
      0.001674,
      0.001633,
      0.001535,
      0.001392,
      0.00122,
      0.001036,
      0.000858,
      0.000695,
      0.000556,
      0.000445,
      0.00036,
      0.000302,
      0.000266,
      0.000249,
      0.000248,
      0.00026,
      0.000284,
      0.000318
    ]
  },
  "A/chicken/USA/24-038656-002/2024_eb9bfb533b": {
    "frequencies": [
      7.6e-05,
      8.8e-05,
      0.000102,
      0.000117,
      0.000132,
      0.000146,
      0.000158,
      0.000166,
      0.000169,
      0.000167,
      0.000161,
      0.000154,
      0.000147,
      0.000141,
      0.000139,
      0.000139,
      0.000144,
      0.000153,
      0.000168,
      0.00019,
      0.00022,
      0.000258,
      0.000306,
      0.000361,
      0.000419,
      0.000475,
      0.000523,
      0.000559,
      0.000582,
      0.000594,
      0.000594,
      0.000584,
      0.000563,
      0.000532,
      0.000496,
      0.000458,
      0.000426,
      0.000405,
      0.000402,
      0.000422,
      0.000467,
      0.000542,
      0.000649,
      0.000785,
      0.000945,
      0.001119,
      0.001293,
      0.001453,
      0.001578,
      0.001655,
      0.001674,
      0.001633,
      0.001535,
      0.001392,
      0.00122,
      0.001036,
      0.000858,
      0.000695,
      0.000556,
      0.000445,
      0.00036,
      0.000302,
      0.000266,
      0.000249,
      0.000248,
      0.00026,
      0.000284,
      0.000318
    ]
  },
  "A/chicken/USA/24-038656-003/2024_34ba403f30": {
    "frequencies": [
      7.6e-05,
      8.8e-05,
      0.000102,
      0.000117,
      0.000132,
      0.000146,
      0.000158,
      0.000166,
      0.000169,
      0.000167,
      0.000161,
      0.000154,
      0.000147,
      0.000141,
      0.000139,
      0.000139,
      0.000144,
      0.000153,
      0.000168,
      0.00019,
      0.00022,
      0.000258,
      0.000306,
      0.000361,
      0.000419,
      0.000475,
      0.000523,
      0.000559,
      0.000582,
      0.000594,
      0.000594,
      0.000584,
      0.000563,
      0.000532,
      0.000496,
      0.000458,
      0.000426,
      0.000405,
      0.000402,
      0.000422,
      0.000467,
      0.000542,
      0.000649,
      0.000785,
      0.000945,
      0.001119,
      0.001293,
      0.001453,
      0.001578,
      0.001655,
      0.001674,
      0.001633,
      0.001535,
      0.001392,
      0.00122,
      0.001036,
      0.000858,
      0.000695,
      0.000556,
      0.000445,
      0.00036,
      0.000302,
      0.000266,
      0.000249,
      0.000248,
      0.00026,
      0.000284,
      0.000318
    ]
  },
  "A/chicken/USA/24-038656-004/2024_bd82305378": {
    "frequencies": [
      7.6e-05,
      8.8e-05,
      0.000102,
      0.000117,
      0.000132,
      0.000146,
      0.000158,
      0.000166,
      0.000169,
      0.000167,
      0.000161,
      0.000154,
      0.000147,
      0.000141,
      0.000139,
      0.000139,
      0.000144,
      0.000153,
      0.000168,
      0.00019,
      0.00022,
      0.000258,
      0.000306,
      0.000361,
      0.000419,
      0.000475,
      0.000523,
      0.000559,
      0.000582,
      0.000594,
      0.000594,
      0.000584,
      0.000563,
      0.000532,
      0.000496,
      0.000458,
      0.000426,
      0.000405,
      0.000402,
      0.000422,
      0.000467,
      0.000542,
      0.000649,
      0.000785,
      0.000945,
      0.001119,
      0.001293,
      0.001453,
      0.001578,
      0.001655,
      0.001674,
      0.001633,
      0.001535,
      0.001392,
      0.00122,
      0.001036,
      0.000858,
      0.000695,
      0.000556,
      0.000445,
      0.00036,
      0.000302,
      0.000266,
      0.000249,
      0.000248,
      0.00026,
      0.000284,
      0.000318
    ]
  },
  "A/chicken/USA/24-038656-005/2024_bb1875da3a": {
    "frequencies": [
      7.6e-05,
      8.8e-05,
      0.000102,
      0.000117,
      0.000132,
      0.000146,
      0.000158,
      0.000166,
      0.000169,
      0.000167,
      0.000161,
      0.000154,
      0.000147,
      0.000141,
      0.000139,
      0.000139,
      0.000144,
      0.000153,
      0.000168,
      0.00019,
      0.00022,
      0.000258,
      0.000306,
      0.000361,
      0.000419,
      0.000475,
      0.000523,
      0.000559,
      0.000582,
      0.000594,
      0.000594,
      0.000584,
      0.000563,
      0.000532,
      0.000496,
      0.000458,
      0.000426,
      0.000405,
      0.000402,
      0.000422,
      0.000467,
      0.000542,
      0.000649,
      0.000785,
      0.000945,
      0.001119,
      0.001293,
      0.001453,
      0.001578,
      0.001655,
      0.001674,
      0.001633,
      0.001535,
      0.001392,
      0.00122,
      0.001036,
      0.000858,
      0.000695,
      0.000556,
      0.000445,
      0.00036,
      0.000302,
      0.000266,
      0.000249,
      0.000248,
      0.00026,
      0.000284,
      0.000318
    ]
  },
  "A/chicken/USA/24-038656-006/2024_a3a5c713d2": {
    "frequencies": [
      7.6e-05,
      8.8e-05,
      0.000102,
      0.000117,
      0.000132,
      0.000146,
      0.000158,
      0.000166,
      0.000169,
      0.000167,
      0.000161,
      0.000154,
      0.000147,
      0.000141,
      0.000139,
      0.000139,
      0.000144,
      0.000153,
      0.000168,
      0.00019,
      0.00022,
      0.000258,
      0.000306,
      0.000361,
      0.000419,
      0.000475,
      0.000523,
      0.000559,
      0.000582,
      0.000594,
      0.000594,
      0.000584,
      0.000563,
      0.000532,
      0.000496,
      0.000458,
      0.000426,
      0.000405,
      0.000402,
      0.000422,
      0.000467,
      0.000542,
      0.000649,
      0.000785,
      0.000945,
      0.001119,
      0.001293,
      0.001453,
      0.001578,
      0.001655,
      0.001674,
      0.001633,
      0.001535,
      0.001392,
      0.00122,
      0.001036,
      0.000858,
      0.000695,
      0.000556,
      0.000445,
[truncated: 2,412,666 more chars]
