# Supplementary material for: Next-Generation Sequencing Strategies During the 2024–2025 Avian Influenza A(H5N1) Emergency Response in the U.S
Source: Viruses. 2026 Apr 21;18(4):482. doi: 10.3390/v18040482 (PMC13120661; doi:10.3390/v18040482)
Supplement: Supplementary file 1 [file viruses-18-00482-s001.zip › Nextstrain-Builds-HA-NA-PB2/2025-06-17_D11_PB2.json]

{"version": "v2", "meta": {"title": "A/H5 PB2 Build: Available Private Data with D1.X like PB2 Segment", "updated": "2025-07-24", "build_url": "https://github.com/uee9/HumanH5N1Phylogenetics/tree/main", "maintainers": [{"name": "CDC/NCIRD/ID", "url": "https://www.cdc.gov/ncird/flu.html"}], "display_defaults": {"map_triplicate": true}, "genome_annotations": {"nuc": {"end": 2280, "start": 1, "strand": "+", "type": "source", "seqid": "References/H5N1_PB2.gb"}, "PB2": {"end": 2280, "seqid": "References/H5N1_PB2.gb", "start": 1, "strand": "+", "type": "CDS"}}, "colorings": [{"key": "num_date", "title": "Sampling date", "type": "continuous"}, {"key": "gt", "title": "Genotype", "type": "categorical"}, {"key": "region", "title": "Region", "type": "categorical", "scale": [["North America", "#0028e6"]]}, {"key": "country", "title": "Country", "type": "categorical", "scale": [["United States", "#62A3CB"], ["Canada", "#9CD47A"], ["Mexico", "#969D62"]]}, {"key": "state", "title": "State", "type": "categorical", "scale": [["AL", "#e6194B"], ["AK", "#3cb44b"], ["AZ", "#ffe119"], ["AR", "#4363d8"], ["CA", "#f58231"], ["CO", "#911eb4"], ["CT", "#42d4f4"], ["DE", "#f032e6"], ["FL", "#fabed4"], ["GA", "#469990"], ["ID", "#9A6324"], ["IL", "#fffac8"], ["IN", "#800000"], ["IA", "#aaffc3"], ["KS", "#808000"], ["KY", "#ffd8b1"], ["LA", "#000075"], ["ME", "#a9a9a9"], ["MT", "#ffffff"], ["NE", "#000000"], ["NV", "#5d8aa8"], ["NH", "#f0f8ff"], ["NJ", "#e32636"], ["NM", "#ffbf00"], ["NY", "#cd9575"], ["NC", "#7fffd4"], ["ND", "#4b5320"], ["OH", "#a52a2a"], ["OK", "#007fff"], ["OR", "#89cff0"], ["MD", "#ffe135"], ["MA", "#848482"], ["MI", "#bcd4e6"], ["MN", "#9f8170"], ["MS", "#ffe4c4"], ["MO", "#ffebcd"], ["PA", "#a2a2d0"], ["SC", "#cc5500"], ["SD", "#fff600"], ["TN", "#007ba7"], ["TX", "#f7e7ce"], ["UT", "#36454f"], ["VT", "#7fff00"], ["VA", "#d2691e"], ["WA", "#0047ab"], ["WV", "#b87333"], ["WI", "#dc143c"], ["WY", "#40e0d0"], ["PR", "#004EF1"], ["AB", "#FFD700"], ["BC", "#FF6347"], ["MB", "#ADFF2F"], ["NS", "#FF1493"], ["ON", "#32CD32"], ["PE", "#FF4500"], ["QC", "#FFD700"], ["SK", "#FF8C00"]]}, {"key": "isl_subtype", "title": "Subtype", "type": "categorical"}, {"key": "ha_genetic_group", "title": "HA Genetic Group", "type": "categorical", "scale": [["2.3.4.4b", "#9BC6FF"]]}, {"key": "genotype", "title": "Genoflu Genotype", "type": "categorical"}, {"key": "segment_lineage", "title": "Genoflu Segment Lineage", "type": "categorical"}, {"key": "host", "title": "Host", "type": "categorical", "scale": [["chicken", "#98C5DE"], ["mallard", "#91C0DB"], ["turkey", "#83B8D6"], ["goose", "#7CB3D4"], ["western gull", "#6EAACF"], ["duck", "#60A2CA"], ["canada goose", "#4590C1"], ["bobcat", "#3787BC"], ["cattle", "#3083BA"], ["human", "#227AB5"], ["bird", "#297FB0"], ["snow goose", "#3184AE"], ["swan", "#388AAC"], ["crow", "#408FAA"], ["American wigeon", "#4894A8"], ["pheasant", "#579FA3"], ["eagle", "#5EA4A1"], ["African ostrich", "#6DAF9D"], ["peregrine falcon", "#75B49B"], ["barn owl", "#8BC494"], ["bald eagle", "#A5D880"], ["guineafowl", "#9FD57C"], ["domestic cat", "#71BF5A"], ["green-winged teal", "#5EB54B"], ["northern pintail", "#57B247"], ["hawk", "#4AAB3D"], ["pelican", "#559E3E"], ["canada goose", "#749E4F"], ["common goldeneye", "#929D60"], ["red tailed hawk", "#C59B7C"], ["heron", "#E49A8C"], ["red shouldered hawk", "#F37373"], ["snowy owl", "#EA3F40"], ["ring-necked duck", "#E31C1D"], ["owl", "#E42421"], ["vulture", "#EA4632"], ["red knot", "#EE5F3F"], ["cat", "#F38150"], ["great horned owl", "#FDBC6A"], ["peafowl", "#FDB65F"], ["mountain lion", "#FE982C"], ["emu", "#FE8104"], ["Northern shoveler", "#FB820C"], ["green winged teal", "#F08C38"], ["ermine", "#EB914E"], ["dunlin", "#E3996F"], ["cackling goose", "#E09C7A"], ["turkey vulture", "#DBA190"], ["glaucous-winged gull", "#C6AED4"], ["cooper's hawk", "#9572B5"], ["american crow", "#906CB2"], ["hooded merganser", "#73489F"], ["flamingo", "#6E429C"], ["falcon", "#6A3D99"], ["wood duck", "#795199"], ["red breasted merganser", "#A08399"], ["surf scoter", "#BEAB99"], ["ruddy turnstone", "#D5C899"], ["tiger", "#E4DC99"], ["great blue heron", "#ECE699"], ["burrowing owl", "#F4E98A"], ["blue-winged teal", "#E4C773"], ["black crowned night heron", "#E0BE6D"], ["American wigeon", "#DCB667"], ["trumpeter swan", "#CC9450"], ["merganser", "#B15928"]]}, {"key": "host_generic", "title": "Host Generic", "type": "categorical", "scale": [["human", "#F5BB00"], ["avian", "#367588"], ["cattle", "#420042"], ["poultry", "#63C305"]]}, {"key": "internal_date", "title": "Internal Date", "type": "categorical"}, {"key": "bi_ambig_count", "title": "Bi-ambigous Base Count", "type": "categorical", "scale": [["Zero", "#808080"], ["One", "#00008B"], ["Two", "#008000"], ["Three", "#90EE90"], ["Four", "#f2ba49"]]}, {"key": "tri_ambig_count", "title": "Tri-ambigous Base Count", "type": "categorical", "scale": [["Zero", "#808080"]]}, {"key": "N_count", "title": "N Base Count", "type": "categorical", "scale": [["Zero", "#808080"], ["Greater than Six", "#FF0000"]]}, {"key": "confidence", "title": "confidence", "type": "continuous"}], "filters": ["county", "country", "region", "state", "isl_subtype", "ha_genetic_group", "segment_lineage", "genotype", "passage", "data_source", "isolate_submitter", "base_id", "primary_identifier", "originator", "reason_for_submission", "tn_93_dist_d11", "internal_date", "isolate_hash", "strain_name", "host", "ambig_present", "N_present", "ambig_positions_NT", "host_generic"], "geo_resolutions": [{"key": "region", "demes": {"North America": {"latitude": 39.52654648, "longitude": -99.14386749}}}, {"key": "country", "demes": {"Mexico": {"latitude": 23.94102287, "longitude": -102.5051422}, "Canada": {"latitude": 57.93468094, "longitude": -102.3657684}, "United States": {"latitude": 39.52654648, "longitude": -99.14386749}}}, {"key": "state", "demes": {"NV": {"latitude": 44.3467, "longitude": -85.4102}, "BC": {"latitude": 49.260695, "longitude": -123.118383}, "NC": {"latitude": 41.5378, "longitude": -99.7951}, "KY": {"latitude": 37.5347, "longitude": -85.3021}, "PR": {"latitude": 18.4663, "longitude": -66.1057}, "ID": {"latitude": 44.3509, "longitude": -114.613}, "NH": {"latitude": 46.2807, "longitude": -94.3053}, "ON": {"latitude": 51.2538, "longitude": -85.3232}, "IL": {"latitude": 40.0417, "longitude": -89.1965}, "MS": {"latitude": 35.5889, "longitude": -97.4943}, "ME": {"latitude": 45.3695, "longitude": -69.2428}, "CT": {"latitude": 41.6219, "longitude": -72.7273}, "TN": {"latitude": 35.858, "longitude": -86.3505}, "AR": {"latitude": 34.8938, "longitude": -92.4426}, "MO": {"latitude": 43.9336, "longitude": -120.5583}, "MT": {"latitude": 39.055, "longitude": -76.7909}, "WA": {"latitude": 47.3826, "longitude": -120.4472}, "OR": {"latitude": 34.4071, "longitude": -106.1126}, "NJ": {"latitude": 32.7364, "longitude": -89.6678}, "VA": {"latitude": 37.5215, "longitude": -78.8537}, "DE": {"latitude": 38.9896, "longitude": -75.505}, "SK": {"latitude": 52.9399, "longitude": -106.4509}, "IA": {"latitude": 42.0751, "longitude": -93.496}, "GA": {"latitude": 32.6415, "longitude": -83.4426}, "CO": {"latitude": 38.9972, "longitude": -105.5478}, "KS": {"latitude": 38.4937, "longitude": -98.3804}, "WI": {"latitude": 44.6243, "longitude": -89.9941}, "MD": {"latitude": 42.9538, "longitude": -75.5268}, "FL": {"latitude": 28.6305, "longitude": -82.4497}, "NY": {"latitude": 47.0527, "longitude": -109.6333}, "SC": {"latitude": 33.9169, "longitude": -80.8964}, "NS": {"latitude": 44.682, "longitude": -63.7443}, "MI": {"latitude": 47.4501, "longitude": -100.4659}, "AL": {"latitude": 32.7794, "longitude": -86.8287}, "NE": {"latitude": 42.2596, "longitude": -71.8083}, "UT": {"latitude": 39.3055, "longitude": -111.6703}, "PA": {"latitude": 40.8781, "longitude": -77.7996}, "AK": {"latitude": 64.0685, "longitude": -152.2782}, "WY": {"latitude": 42.9957, "longitude": -107.5512}, "NM": {"latitude": 38.3566, "longitude": -92.458}, "WV": {"latitude": 38.6409, "longitude": -80.6227}, "IN": {"latitude": 39.8942, "longitude": -86.2816}, "ND": {"latitude": 39.3289, "longitude": -116.6312}, "CA": {"latitude": 37.1841, "longitude": -119.4696}, "PE": {"latitude": 46.5107, "longitude": -63.4168}, "MA": {"latitude": 35.5557, "longitude": -79.3877}, "TX": {"latitude": 31.4757, "longitude": -99.3312}, "QC": {"latitude": 52.9399, "longitude": -71.2091}, "AB": {"latitude": 53.7267, "longitude": -116.538}, "MN": {"latitude": 40.2862, "longitude": -82.7937}, "MB": {"latitude": 49.8951, "longitude": -97.1384}, "OH": {"latitude": 43.6805, "longitude": -71.5811}, "VT": {"latitude": 44.0687, "longitude": -72.6658}, "SD": {"latitude": 44.4443, "longitude": -100.2263}, "LA": {"latitude": 31.0689, "longitude": -91.9968}, "AZ": {"latitude": 34.2744, "longitude": -111.6602}, "OK": {"latitude": 40.1907, "longitude": -74.6728}}}], "panels": ["tree", "map", "entropy", "frequencies"]}, "tree": {"name": "NODE_0000004", "node_attrs": {"div": 0, "num_date": {"value": 2011.827, "confidence": [2011.465, 2011.839]}, "host_generic": {"value": "avian", "confidence": {"avian": 0.991, "poultry": 0.00873}, "entropy": 0.0504}, "region": {"value": "North America", "confidence": {"North America": 1.0}, "entropy": 2.99e-05}, "country": {"value": "United States", "confidence": {"United States": 0.997, "Canada": 0.00254}, "entropy": 0.018}, "state": {"value": "WI", "confidence": {"WI": 0.999}, "entropy": 0.0114}}, "branch_attrs": {"mutations": {}}, "children": [{"name": "A/mallard/Wisconsin/11OS4310/2011_281eb7425c", "node_attrs": {"div": 1.35e-21, "num_date": {"value": 2011.845, "confidence": [2011.845, 2011.845], "inferred": false}, "host_generic": {"value": "avian", "confidence": {"avian": 1.0}, "entropy": -1e-12}, "isolate_submitter": {"value": "import"}, "segment_lineage": {"value": "Not assigned"}, "data_source": {"value": "GISAID"}, "reason_for_submission": {"value": "surveillance"}, "region": {"value": "North America", "confidence": {"North America": 1.0}, "entropy": -1e-12}, "tn_93_dist_d11": {"value": 0.0284}, "N_present": {"value": "Absent"}, "N_count": {"value": "Zero"}, "country": {"value": "United States", "confidence": {"United States": 1.0}, "entropy": -1e-12}, "strain_name": {"value": "A/mallard/Wisconsin/11OS4310/2011"}, "passage": {"value": "E1"}, "isolate_hash": {"value": "281eb7425cae5c6ae8d7b28d6d8f0736"}, "state": {"value": "WI", "confidence": {"WI": 1.0}, "entropy": -1e-12}, "bi_ambig_count": {"value": "Zero"}, "primary_identifier": {"value": "EPI_ISL_158501"}, "isl_subtype": {"value": "H4N6"}, "host": {"value": "mallard"}, "tri_ambig_count": {"value": "Zero"}, "genotype": {"value": "Not assigned"}, "ambig_present": {"value": "Absent"}, "ha_genetic_group": {"value": "UNRECOGNIZABLE"}}, "branch_attrs": {"mutations": {}}}, {"name": "NODE_0000000", "node_attrs": {"div": 1.35e-21, "num_date": {"value": 2011.839, "confidence": [2011.615, 2011.845]}, "host_generic": {"value": "avian", "confidence": {"avian": 0.996, "poultry": 0.00367}, "entropy": 0.0243}, "region": {"value": "North America", "confidence": {"North America": 1.0}, "entropy": 8.53e-07}, "country": {"value": "United States", "confidence": {"United States": 0.998, "Canada": 0.00157}, "entropy": 0.0118}, "state": {"value": "WI", "confidence": {"WI": 0.999}, "entropy": 0.0123}}, "branch_attrs": {"mutations": {}}, "children": [{"name": "A/mallard/Wisconsin/11OS4309/2011_a764d90521", "node_attrs": {"div": 2.7e-21, "num_date": {"value": 2011.845, "confidence": [2011.845, 2011.845], "inferred": false}, "host_generic": {"value": "avian", "confidence": {"avian": 1.0}, "entropy": -1e-12}, "isolate_submitter": {"value": "import"}, "segment_lineage": {"value": "Not assigned"}, "data_source": {"value": "GISAID"}, "reason_for_submission": {"value": "surveillance"}, "region": {"value": "North America", "confidence": {"North America": 1.0}, "entropy": -1e-12}, "tn_93_dist_d11": {"value": 0.0284}, "N_present": {"value": "Absent"}, "N_count": {"value": "Zero"}, "country": {"value": "United States", "confidence": {"United States": 1.0}, "entropy": -1e-12}, "strain_name": {"value": "A/mallard/Wisconsin/11OS4309/2011"}, "passage": {"value": "E1"}, "isolate_hash": {"value": "a764d905210262dc4d8d614d44fa04ec"}, "state": {"value": "WI", "confidence": {"WI": 1.0}, "entropy": -1e-12}, "bi_ambig_count": {"value": "Zero"}, "primary_identifier": {"value": "EPI_ISL_158493"}, "isl_subtype": {"value": "H4N6"}, "host": {"value": "mallard"}, "tri_ambig_count": {"value": "Zero"}, "genotype": {"value": "Not assigned"}, "ambig_present": {"value": "Absent"}, "ha_genetic_group": {"value": "UNRECOGNIZABLE"}}, "branch_attrs": {"mutations": {}}}, {"name": "NODE_0000474", "node_attrs": {"div": 0.00569, "num_date": {"value": 2013.743, "confidence": [2013.095, 2014.634]}, "host_generic": {"value": "avian", "confidence": {"avian": 0.993, "poultry": 0.00697}, "entropy": 0.0416}, "region": {"value": "North America", "confidence": {"North America": 1.0}, "entropy": 1.36e-06}, "country": {"value": "United States", "confidence": {"United States": 0.997, "Canada": 0.00323}, "entropy": 0.0218}, "confidence": {"value": 72.2}, "state": {"value": "WI", "confidence": {"WI": 0.473, "AZ": 0.0944, "UT": 0.0885, "MI": 0.0179, "IA": 0.0154, "BC": 0.0104, "AB": 0.0102, "MO": 0.00948, "LA": 0.00836, "SD": 0.00782, "OH": 0.00731, "NE": 0.00707, "CA": 0.007, "TX": 0.00665, "KS": 0.00628, "ND": 0.00621, "MN": 0.00619, "IL": 0.00618, "ON": 0.00607, "AR": 0.00586, "PR": 0.00576, "TN": 0.00572, "NM": 0.00569, "GA": 0.00569, "MB": 0.00557, "SK": 0.00554, "QC": 0.00554, "NS": 0.00553, "WY": 0.00551, "SC": 0.00551, "MT": 0.0055, "": 0.00549, "WV": 0.00548, "FL": 0.00545, "NV": 0.00543, "NC": 0.00542, "AL": 0.00539, "KY": 0.00538, "PE": 0.00535, "OK": 0.00533, "WA": 0.00533, "ME": 0.0053, "MA": 0.0053, "NH": 0.00523, "IN": 0.00523, "MS": 0.00523, "AK": 0.00521, "DE": 0.00518, "CO": 0.00517, "VT": 0.00514, "CT": 0.00514, "ID": 0.00509, "MD": 0.00506, "VA": 0.00504, "OR": 0.00502, "NJ": 0.00477, "PA": 0.00401, "NY": 0.00329}, "entropy": 2.519}}, "branch_attrs": {"mutations": {"nuc": ["G108A", "A240G", "T345C", "C829T", "A1167G", "C1275T", "C1287T", "A1356G", "C1404T", "A1728G", "G1818A", "C1959T", "A1981G"], "PB2": ["T661A"]}, "labels": {"aa": "PB2: T661A"}}, "children": [{"name": "NODE_0000475", "node_attrs": {"div": 0.00831, "num_date": {"value": 2015.212, "confidence": [2014.95, 2015.714]}, "host_generic": {"value": "avian", "confidence": {"avian": 0.998, "poultry": 0.00181}, "entropy": 0.0132}, "region": {"value": "North America", "confidence": {"North America": 1.0}, "entropy": 4.38e-07}, "country": {"value": "United States", "confidence": {"United States": 0.999}, "entropy": 0.00721}, "confidence": {"value": 98.8}, "state": {"value": "WI", "confidence": {"WI": 0.312, "AZ": 0.0675, "UT": 0.0636, "IA": 0.0196, "MI": 0.017, "MO": 0.0144, "AB": 0.013, "LA": 0.0118, "NE": 0.0113, "SD": 0.0109, "MN": 0.0106, "IL": 0.0106, "BC": 0.0105, "ON": 0.0105, "OH": 0.0105, "ND": 0.0105, "TX": 0.0103, "TN": 0.0103, "PR": 0.0102, "AR": 0.0102, "NM": 0.0102, "QC": 0.0101, "NS": 0.0101, "MB": 0.0101, "SC": 0.01, "SK": 0.01, "WY": 0.00997, "GA": 0.00997, "KS": 0.00991, "MT": 0.0099, "WV": 0.00986, "NV": 0.00981, "NC": 0.0098, "": 0.00975, "PE": 0.00974, "AL": 0.00972, "FL": 0.00968, "ME": 0.00967, "MA": 0.00965, "KY": 0.00954, "NH": 0.00953, "OK": 0.00951, "MS": 0.00937, "VT": 0.00937, "DE": 0.00936, "CT": 0.00936, "AK": 0.00926, "MD": 0.00905, "VA": 0.00903, "IN": 0.00901, "CA": 0.00887, "CO": 0.00882, "ID": 0.00874, "OR": 0.00865, "NJ": 0.00861, "WA": 0.00819, "PA": 0.00669, "NY": 0.00565}, "entropy": 3.268}}, "branch_attrs": {"mutations": {"nuc": ["T456C", "T987C", "A1005G", "A1326G", "C1394A", "A1551G"], "PB2": ["P465H"]}, "labels": {"aa": "PB2: P465H"}}, "children": [{"name": "A/mallard/Minnesota/UGAI15-6176/2015_4e23a36674", "node_attrs": {"div": 0.00874, "num_date": {"value": 2015.714, "confidence": [2015.714, 2015.714], "inferred": false}, "host_generic": {"value": "avian", "confidence": {"avian": 1.0}, "entropy": -1e-12}, "isolate_submitter": {"value": "import"}, "segment_lineage": {"value": "Not assigned"}, "data_source": {"value": "GISAID"}, "reason_for_submission": {"value": "surveillance"}, "region": {"value": "North America", "confidence": {"North America": 1.0}, "entropy": -1e-12}, "tn_93_dist_d11": {"value": 0.0229}, "N_present": {"value": "Absent"}, "N_count": {"value": "Zero"}, "country": {"value": "United States", "confidence": {"United States": 1.0}, "entropy": -1e-12}, "strain_name": {"value": "A/mallard/Minnesota/UGAI15-6176/2015"}, "passage": {"value": "X"}, "isolate_hash": {"value": "4e23a366746009cfb0a1e0fc45593dd0"}, "state": {"value": "WI", "confidence": {"WI": 0.272, "AZ": 0.0607, "UT": 0.0573, "IA": 0.0202, "MI": 0.0168, "MO": 0.0155, "AB": 0.0137, "LA": 0.0127, "NE": 0.0124, "MN": 0.0118, "IL": 0.0116, "ON": 0.0116, "SD": 0.0116, "ND": 0.0115, "TN": 0.0115, "PR": 0.0114, "AR": 0.0113, "NM": 0.0113, "QC": 0.0113, "OH": 0.0113, "NS": 0.0113, "TX": 0.0113, "MB": 0.0112, "SC": 0.0112, "SK": 0.0112, "WY": 0.0111, "GA": 0.0111, "MT": 0.011, "WV": 0.011, "NV": 0.0109, "NC": 0.0109, "PE": 0.0109, "": 0.0109, "AL": 0.0108, "KS": 0.0108, "ME": 0.0108, "MA": 0.0108, "FL": 0.0108, "NH": 0.0106, "KY": 0.0106, "OK": 0.0106, "BC": 0.0106, "VT": 0.0105, "CT": 0.0104, "DE": 0.0104, "MS": 0.0104, "AK": 0.0103, "MD": 0.0101, "VA": 0.01, "IN": 0.00997, "CO": 0.00975, "ID": 0.00967, "NJ": 0.00959, "OR": 0.00958, "CA": 0.00931, "WA": 0.0089, "PA": 0.00739, "NY": 0.00626}, "entropy": 3.427}, "bi_ambig_count": {"value": "Zero"}, "primary_identifier": {"value": "EPI_ISL_258537"}, "isl_subtype": {"value": "H3N8"}, "host": {"value": "mallard"}, "tri_ambig_count": {"value": "Zero"}, "genotype": {"value": "Not assigned"}, "ambig_present": {"value": "Absent"}, "ha_genetic_group": {"value": "UNRECOGNIZABLE"}}, "branch_attrs": {"mutations": {"nuc": ["G879A"]}}}, {"name": "A/mallard/Minnesota/UGAI15-7193/2015_38488c24bb", "node_attrs": {"div": 0.00918, "num_date": {"value": 2015.727, "confidence": [2015.727, 2015.727], "inferred": false}, "host_generic": {"value": "avian", "confidence": {"avian": 1.0}, "entropy": -1e-12}, "isolate_submitter": {"value": "import"}, "segment_lineage": {"value": "Not assigned"}, "data_source": {"value": "GISAID"}, "reason_for_submission": {"value": "surveillance"}, "region": {"value": "North America", "confidence": {"North America": 1.0}, "entropy": -1e-12}, "tn_93_dist_d11": {"value": 0.0238}, "N_present": {"value": "Absent"}, "N_count": {"value": "Zero"}, "country": {"value": "United States", "confidence": {"United States": 1.0}, "entropy": -1e-12}, "strain_name": {"value": "A/mallard/Minnesota/UGAI15-7193/2015"}, "ambig_positions_NT": {"value": "2034"}, "passage": {"value": "X"}, "isolate_hash": {"value": "38488c24bbd21cae0a930373a93ab82a"}, "state": {"value": "WI", "confidence": {"WI": 0.271, "AZ": 0.0605, "UT": 0.0571, "IA": 0.0202, "MI": 0.0168, "MO": 0.0155, "AB": 0.0137, "LA": 0.0128, "NE": 0.0124, "MN": 0.0118, "IL": 0.0117, "ON": 0.0116, "SD": 0.0116, "ND": 0.0116, "TN": 0.0115, "PR": 0.0114, "AR": 0.0114, "NM": 0.0113, "QC": 0.0113, "OH": 0.0113, "NS": 0.0113, "TX": 0.0113, "MB": 0.0113, "SC": 0.0112, "SK": 0.0112, "WY": 0.0111, "GA": 0.0111, "MT": 0.0111, "WV": 0.011, "NV": 0.011, "NC": 0.011, "PE": 0.0109, "": 0.0109, "AL": 0.0109, "KS": 0.0108, "ME": 0.0108, "MA": 0.0108, "FL": 0.0108, "NH": 0.0107, "KY": 0.0106, "OK": 0.0106, "BC": 0.0106, "VT": 0.0105, "CT": 0.0105, "DE": 0.0105, "MS": 0.0105, "AK": 0.0103, "MD": 0.0101, "VA": 0.0101, "IN": 0.01, "CO": 0.00977, "ID": 0.00969, "NJ": 0.00962, "OR": 0.0096, "CA": 0.00932, "WA": 0.00892, "PA": 0.0074, "NY": 0.00627}, "entropy": 3.431}, "bi_ambig_count": {"value": "One"}, "primary_identifier": {"value": "EPI_ISL_258549"}, "isl_subtype": {"value": "H3N8"}, "host": {"value": "mallard"}, "tri_ambig_count": {"value": "Zero"}, "genotype": {"value": "Not assigned"}, "ambig_present": {"value": "Present"}, "ha_genetic_group": {"value": "UNRECOGNIZABLE"}}, "branch_attrs": {"mutations": {"nuc": ["G1221A", "T2171C"], "PB2": ["V724A"]}, "labels": {"aa": "PB2: V724A"}}}]}, {"name": "NODE_0000471", "node_attrs": {"div": 0.00612, "num_date": {"value": 2013.944, "confidence": [2013.434, 2014.728]}, "host_generic": {"value": "avian", "confidence": {"avian": 0.998, "poultry": 0.0017}, "entropy": 0.0126}, "region": {"value": "North America", "confidence": {"North America": 1.0}, "entropy": 2.17e-07}, "country": {"value": "United States", "confidence": {"United States": 0.998, "Canada": 0.00158}, "entropy": 0.0117}, "confidence": {"value": 74.6}, "state": {"value": "WI", "confidence": {"WI": 0.385, "AZ": 0.123, "UT": 0.115, "MI": 0.022, "IA": 0.0163, "BC": 0.0132, "AB": 0.012, "MO": 0.01, "LA": 0.00962, "SD": 0.00887, "OH": 0.00839, "CA": 0.0082, "NE": 0.00776, "TX": 0.0074, "KS": 0.00698, "ND": 0.00676, "MN": 0.00668, "IL": 0.00657, "ON": 0.00655, "AR": 0.00628, "PR": 0.00614, "GA": 0.00611, "TN": 0.00609, "NM": 0.00607, "MB": 0.00592, "WA": 0.0059, "SK": 0.00588, "QC": 0.00587, "NS": 0.00586, "WY": 0.00586, "": 0.00586, "MT": 0.00584, "SC": 0.00584, "WV": 0.00583, "FL": 0.00582, "NV": 0.00577, "NC": 0.00576, "KY": 0.00575, "AL": 0.00573, "OK": 0.00569, "PE": 0.00567, "IN": 0.00564, "ME": 0.00562, "MA": 0.00561, "CO": 0.00558, "MS": 0.00556, "AK": 0.00556, "NH": 0.00554, "DE": 0.0055, "ID": 0.00547, "VT": 0.00545, "CT": 0.00545, "MD": 0.0054, "OR": 0.0054, "VA": 0.00538, "NJ": 0.00508, "PA": 0.00439, "NY": 0.00357}, "entropy": 2.727}}, "branch_attrs": {"mutations": {"nuc": ["C1905T"]}}, "children": [{"name": "NODE_0000477", "node_attrs": {"div": 0.00787, "num_date": {"value": 2014.59, "confidence": [2014.419, 2014.856]}, "host_generic": {"value": "avian", "confidence": {"avian": 0.999}, "entropy": 0.00767}, "region": {"value": "North America", "confidence": {"North America": 1.0}, "entropy": 2.32e-07}, "country": {"value": "United States", "confidence": {"United States": 0.999}, "entropy": 0.00556}, "confidence": {"value": 97.4}, "state": {"value": "WI", "confidence": {"WI": 0.321, "AZ": 0.105, "UT": 0.0984, "MI": 0.0206, "IA": 0.0181, "AB": 0.0131, "BC": 0.0126, "MO": 0.0123, "LA": 0.0111, "SD": 0.0102, "NE": 0.00981, "OH": 0.00976, "TX": 0.00912, "CA": 0.009, "MN": 0.0088, "ND": 0.00876, "KS": 0.00869, "IL": 0.00865, "ON": 0.00864, "AR": 0.00838, "PR": 0.00829, "TN": 0.00828, "NM": 0.00821, "GA": 0.00815, "MB": 0.00807, "QC": 0.00805, "NS": 0.00804, "SK": 0.00803, "SC": 0.00801, "WY": 0.00799, "MT": 0.00795, "WV": 0.00793, "": 0.0079, "NV": 0.00787, "NC": 0.00785, "FL": 0.00784, "AL": 0.0078, "PE": 0.00777, "KY": 0.00774, "ME": 0.00771, "MA": 0.0077, "OK": 0.00769, "NH": 0.0076, "MS": 0.00755, "DE": 0.0075, "AK": 0.0075, "VT": 0.00747, "CT": 0.00746, "IN": 0.00744, "CO": 0.00733, "MD": 0.0073, "WA": 0.00729, "VA": 0.00728, "ID": 0.00723, "OR": 0.00714, "NJ": 0.00691, "PA": 0.00564, "NY": 0.00469}, "entropy": 3.073}}, "branch_attrs": {"mutations": {"nuc": ["G447A", "G936A", "A1107G", "A1138C"]}}, "children": [{"name": "A/blue-winged_teal/Louisiana/UGAI15-2510/2015_aac8a57503", "node_attrs": {"div": 0.0105, "num_date": {"value": 2015.256, "confidence": [2015.256, 2015.256], "inferred": false}, "host_generic": {"value": "avian", "confidence": {"avian": 1.0}, "entropy": -1e-12}, "isolate_submitter": {"value": "import"}, "segment_lineage": {"value": "Not assigned"}, "data_source": {"value": "GISAID"}, "reason_for_submission": {"value": "surveillance"}, "region": {"value": "North America", "confidence": {"North America": 1.0}, "entropy": -1e-12}, "tn_93_dist_d11": {"value": 0.0265}, "N_present": {"value": "Absent"}, "N_count": {"value": "Zero"}, "country": {"value": "United States", "confidence": {"United States": 1.0}, "entropy": -1e-12}, "strain_name": {"value": "A/blue-winged teal/Louisiana/UGAI15-2510/2015"}, "passage": {"value": "X"}, "isolate_hash": {"value": "aac8a575036ae92f26b9af816598dd45"}, "state": {"value": "WI", "confidence": {"WI": 0.267, "AZ": 0.0894, "UT": 0.084, "MI": 0.0195, "IA": 0.0193, "MO": 0.0141, "AB": 0.014, "LA": 0.0124, "BC": 0.0122, "NE": 0.0115, "SD": 0.0113, "OH": 0.0109, "MN": 0.0106, "TX": 0.0106, "ND": 0.0105, "ON": 0.0104, "IL": 0.0104, "TN": 0.0102, "AR": 0.0102, "KS": 0.0101, "PR": 0.0101, "NM": 0.01, "QC": 0.00993, "MB": 0.00992, "NS": 0.00991, "GA": 0.0099, "SK": 0.00988, "SC": 0.00987, "WY": 0.00982, "MT": 0.00976, "WV": 0.00973, "NV": 0.00967, "NC": 0.00965, "": 0.00965, "CA": 0.00963, "AL": 0.00958, "PE": 0.00958, "FL": 0.00958, "ME": 0.0095, "MA": 0.00949, "KY": 0.00944, "OK": 0.0094, "NH": 0.00936, "MS": 0.00925, "DE": 0.00922, "VT": 0.00921, "CT": 0.0092, "AK": 0.00916, "IN": 0.00898, "MD": 0.00894, "VA": 0.00891, "CO": 0.00882, "ID": 0.00872, "OR": 0.00863, "NJ": 0.00848, "WA": 0.00843, "PA": 0.00672, "NY": 0.00564}, "entropy": 3.333}, "bi_ambig_count": {"value": "Zero"}, "primary_identifier": {"value": "EPI_ISL_258514"}, "isl_subtype": {"value": "H7N3"}, "host": {"value": "blue-winged teal"}, "tri_ambig_count": {"value": "Zero"}, "genotype": {"value": "Not assigned"}, "ambig_present": {"value": "Absent"}, "ha_genetic_group": {"value": "B1E_avNA_AL993"}}, "branch_attrs": {"mutations": {"nuc": ["A243T", "A447T", "A612G", "A1422G", "A1659G", "C1810A"], "PB2": ["I553M"]}, "labels": {"aa": "PB2: I553M"}}}, {"name": "NODE_0000006", "node_attrs": {"div": 0.00787, "num_date": {"value": 2014.746, "confidence": [2014.565, 2014.861]}, "host_generic": {"value": "avian", "confidence": {"avian": 1.0}, "entropy": 0.00421}, "region": {"value": "North America", "confidence": {"North America": 1.0}, "entropy": 1.18e-07}, "country": {"value": "United States", "confidence": {"United States": 1.0}, "entropy": 0.0032}, "state": {"value": "WI", "confidence": {"WI": 0.283, "AZ": 0.0942, "UT": 0.0884, "MI": 0.0199, "IA": 0.019, "AB": 0.0138, "MO": 0.0136, "BC": 0.0124, "LA": 0.012, "NE": 0.011, "SD": 0.011, "OH": 0.0106, "TX": 0.0101, "MN": 0.0101, "ND": 0.00996, "ON": 0.00989, "IL": 0.00987, "KS": 0.00969, "AR": 0.00962, "TN": 0.00959, "PR": 0.00956, "NM": 0.00949, "CA": 0.00944, "GA": 0.00937, "MB": 0.00936, "QC": 0.00935, "NS": 0.00934, "SK": 0.00932, "SC": 0.00931, "WY": 0.00926, "MT": 0.00921, "WV": 0.00918, "NV": 0.00912, "": 0.00911, "NC": 0.0091, "FL": 0.00905, "AL": 0.00904, "PE": 0.00903, "ME": 0.00896, "MA": 0.00894, "KY": 0.00892, "OK": 0.00888, "NH": 0.00882, "MS": 0.00873, "DE": 0.0087, "VT": 0.00868, "CT": 0.00867, "AK": 0.00865, "IN": 0.00851, "MD": 0.00844, "VA": 0.00842, "CO": 0.00837, "ID": 0.00827, "OR": 0.00818, "WA": 0.00809, "NJ": 0.008, "PA": 0.00639, "NY": 0.00535}, "entropy": 3.258}}, "branch_attrs": {"mutations": {}}, "children": [{"name": "NODE_0000478", "node_attrs": {"div": 0.0105, "num_date": {"value": 2015.211, "confidence": [2015.142, 2015.251]}, "host_generic": {"value": "avian", "confidence": {"avian": 1.0}, "entropy": 0.0036}, "region": {"value": "North America", "confidence": {"North America": 1.0}, "entropy": 1.17e-07}, "country": {"value": "United States", "confidence": {"United States": 1.0}, "entropy": 0.00239}, "confidence": {"value": 99.7}, "state": {"value": "WI", "confidence": {"WI": 0.249, "AZ": 0.0844, "UT": 0.0793, "IA": 0.0196, "MI": 0.0191, "MO": 0.0147, "AB": 0.0143, "LA": 0.0128, "BC": 0.0121, "NE": 0.0121, "SD": 0.0116, "OH": 0.0113, "MN": 0.0112, "ND": 0.011, "TX": 0.011, "ON": 0.011, "IL": 0.011, "TN": 0.0108, "AR": 0.0107, "PR": 0.0107, "NM": 0.0106, "KS": 0.0106, "QC": 0.0105, "MB": 0.0105, "NS": 0.0105, "SC": 0.0105, "SK": 0.0105, "GA": 0.0105, "WY": 0.0104, "MT": 0.0103, "WV": 0.0103, "NV": 0.0103, "NC": 0.0102, "": 0.0102, "PE": 0.0102, "AL": 0.0102, "FL": 0.0101, "ME": 0.0101, "MA": 0.0101, "KY": 0.01, "OK": 0.00996, "NH": 0.00994, "CA": 0.00982, "MS": 0.0098, "DE": 0.00978, "VT": 0.00978, "CT": 0.00977, "AK": 0.0097, "IN": 0.00948, "MD": 0.00948, "VA": 0.00945, "CO": 0.0093, "ID": 0.00921, "OR": 0.00911, "NJ": 0.009, "WA": 0.0088, "PA": 0.00708, "NY": 0.00596}, "entropy": 3.412}}, "branch_attrs": {"mutations": {"nuc": ["G792A", "C825T", "G1086A", "C1120T", "C1668T", "A1684G"], "PB2": ["L374F", "I562V"]}, "labels": {"aa": "PB2: L374F, I562V"}}, "children": [{"name": "A/blue-winged_teal/Texas/UGAI15-2283/2015_a33463ab79", "node_attrs": {"div": 0.0105, "num_date": {"value": 2015.251, "confidence": [2015.251, 2015.251], "inferred": false}, "host_generic": {"value": "avian", "confidence": {"avian": 1.0}, "entropy": -1e-12}, "isolate_submitter": {"value": "import"}, "segment_lineage": {"value": "Not assigned"}, "data_source": {"value": "GISAID"}, "reason_for_submission": {"value": "surveillance"}, "region": {"value": "North America", "confidence": {"North America": 1.0}, "entropy": -1e-12}, "tn_93_dist_d11": {"value": 0.0265}, "N_present": {"value": "Absent"}, "N_count": {"value": "Zero"}, "country": {"value": "United States", "confidence": {"United States": 1.0}, "entropy": -1e-12}, "strain_name": {"value": "A/blue-winged teal/Texas/UGAI15-2283/2015"}, "passage": {"value": "X"}, "isolate_hash": {"value": "a33463ab79e28dcecba8935ed4e49dbb"}, "state": {"value": "WI", "confidence": {"WI": 0.22, "AZ": 0.0761, "UT": 0.0716, "IA": 0.02, "MI": 0.0186, "MO": 0.0155, "AB": 0.0148, "LA": 0.0135, "NE": 0.013, "SD": 0.0122, "MN": 0.0122, "ON": 0.012, "BC": 0.012, "ND": 0.012, "OH": 0.0119, "IL": 0.0119, "TX": 0.0118, "TN": 0.0118, "PR": 0.0117, "AR": 0.0117, "NM": 0.0116, "QC": 0.0116, "NS": 0.0115, "MB": 0.0115, "SC": 0.0115, "SK": 0.0115, "WY": 0.0114, "GA": 0.0114, "KS": 0.0113, "MT": 0.0113, "WV": 0.0113, "NV": 0.0112, "NC": 0.0112, "": 0.0112, "PE": 0.0111, "AL": 0.0111, "FL": 0.0111, "ME": 0.0111, "MA": 0.011, "KY": 0.0109, "NH": 0.0109, "OK": 0.0109, "MS": 0.0107, "VT": 0.0107, "DE": 0.0107, "CT": 0.0107, "AK": 0.0106, "MD": 0.0104, "VA": 0.0103, "IN": 0.0103, "CA": 0.0101, "CO": 0.0101, "ID": 0.01, "OR": 0.0099, "NJ": 0.00985, "WA": 0.00939, "PA": 0.00766, "NY": 0.00647}, "entropy": 3.532}, "bi_ambig_count": {"value": "Zero"}, "primary_identifier": {"value": "EPI_ISL_258510"}, "isl_subtype": {"value": "H7N3"}, "host": {"value": "blue-winged teal"}, "tri_ambig_count": {"value": "Zero"}, "genotype": {"value": "Not assigned"}, "ambig_present": {"value": "Absent"}, "ha_genetic_group": {"value": "B1E_avNA_AL993"}}, "branch_attrs": {"mutations": {}}}, {"name": "A/blue-winged_teal/Texas/UGAI15-2338/2015_609af7c3e1", "node_attrs": {"div": 0.0105, "num_date": {"value": 2015.251, "confidence": [2015.251, 2015.251], "inferred": false}, "host_generic": {"value": "avian", "confidence": {"avian": 1.0}, "entropy": -1e-12}, "isolate_submitter": {"value": "import"}, "segment_lineage": {"value": "Not assigned"}, "data_source": {"value": "GISAID"}, "reason_for_submission": {"value": "surveillance"}, "region": {"value": "North America", "confidence": {"North America": 1.0}, "entropy": -1e-12}, "tn_93_dist_d11": {"value": 0.0265}, "N_present": {"value": "Absent"}, "N_count": {"value": "Zero"}, "country": {"value": "United States", "confidence": {"United States": 1.0}, "entropy": -1e-12}, "strain_name": {"value": "A/blue-winged teal/Texas/UGAI15-2338/2015"}, "passage": {"value": "X"}, "isolate_hash": {"value": "609af7c3e125f69519c6f4e868206934"}, "state": {"value": "WI", "confidence": {"WI": 0.22, "AZ": 0.0761, "UT": 0.0716, "IA": 0.02, "MI": 0.0186, "MO": 0.0155, "AB": 0.0148, "LA": 0.0135, "NE": 0.013, "SD": 0.0122, "MN": 0.0122, "ON": 0.012, "BC": 0.012, "ND": 0.012, "OH": 0.0119, "IL": 0.0119, "TX": 0.0118, "TN": 0.0118, "PR": 0.0117, "AR": 0.0117, "NM": 0.0116, "QC": 0.0116, "NS": 0.0115, "MB": 0.0115, "SC": 0.0115, "SK": 0.0115, "WY": 0.0114, "GA": 0.0114, "KS": 0.0113, "MT": 0.0113, "WV": 0.0113, "NV": 0.0112, "NC": 0.0112, "": 0.0112, "PE": 0.0111, "AL": 0.0111, "FL": 0.0111, "ME": 0.0111, "MA": 0.011, "KY": 0.0109, "NH": 0.0109, "OK": 0.0109, "MS": 0.0107, "VT": 0.0107, "DE": 0.0107, "CT": 0.0107, "AK": 0.0106, "MD": 0.0104, "VA": 0.0103, "IN": 0.0103, "CA": 0.0101, "CO": 0.0101, "ID": 0.01, "OR": 0.0099, "NJ": 0.00985, "WA": 0.00939, "PA": 0.00766, "NY": 0.00647}, "entropy": 3.532}, "bi_ambig_count": {"value": "Zero"}, "primary_identifier": {"value": "EPI_ISL_258511"}, "isl_subtype": {"value": "H7N3"}, "host": {"value": "blue-winged teal"}, "tri_ambig_count": {"value": "Zero"}, "genotype": {"value": "Not assigned"}, "ambig_present": {"value": "Absent"}, "ha_genetic_group": {"value": "B1E_avNA_AL993"}}, "branch_attrs": {"mutations": {}}}]}, {"name": "NODE_0000480", "node_attrs": {"div": 0.0083, "num_date": {"value": 2015.011, "confidence": [2014.799, 2015.135]}, "host_generic": {"value": "avian", "confidence": {"avian": 1.0}, "entropy": 0.00368}, "region": {"value": "North America", "confidence": {"North America": 1.0}, "entropy": 1.14e-07}, "country": {"value": "United States", "confidence": {"United States": 1.0}, "entropy": 0.00256}, "confidence": {"value": 92.8}, "state": {"value": "WI", "confidence": {"WI": 0.25, "AZ": 0.0847, "UT": 0.0796, "IA": 0.0196, "MI": 0.0192, "MO": 0.0146, "AB": 0.0143, "LA": 0.0128, "BC": 0.0121, "NE": 0.012, "SD": 0.0116, "OH": 0.0113, "MN": 0.0112, "TX": 0.011, "ND": 0.011, "ON": 0.011, "IL": 0.0109, "TN": 0.0107, "AR": 0.0107, "PR": 0.0107, "NM": 0.0106, "KS": 0.0106, "QC": 0.0105, "MB": 0.0105, "NS": 0.0105, "SC": 0.0104, "SK": 0.0104, "GA": 0.0104, "WY": 0.0104, "MT": 0.0103, "WV": 0.0103, "NV": 0.0102, "NC": 0.0102, "": 0.0102, "PE": 0.0101, "AL": 0.0101, "FL": 0.0101, "ME": 0.0101, "MA": 0.01, "KY": 0.00997, "OK": 0.00992, "NH": 0.00991, "CA": 0.00981, "MS": 0.00977, "DE": 0.00975, "VT": 0.00975, "CT": 0.00973, "AK": 0.00967, "IN": 0.00945, "MD": 0.00944, "VA": 0.00942, "CO": 0.00927, "ID": 0.00918, "OR": 0.00908, "NJ": 0.00897, "WA": 0.00878, "PA": 0.00706, "NY": 0.00594}, "entropy": 3.407}}, "branch_attrs": {"mutations": {"nuc": ["C1763T"], "PB2": ["A588V"]}, "labels": {"aa": "PB2: A588V"}}, "children": [{"name": "A/blue-winged_teal/Texas/UGAI15-0701/2015_68e453fbd6", "node_attrs": {"div": 0.00918, "num_date": {"value": 2015.212, "confidence": [2015.212, 2015.212], "inferred": false}, "host_generic": {"value": "avian", "confidence": {"avian": 1.0}, "entropy": -1e-12}, "isolate_submitter": {"value": "import"}, "segment_lineage": {"value": "Not assigned"}, "data_source": {"value": "GISAID"}, "reason_for_submission": {"value": "surveillance"}, "region": {"value": "North America", "confidence": {"North America": 1.0}, "entropy": -1e-12}, "tn_93_dist_d11": {"value": 0.0256}, "N_present": {"value": "Absent"}, "N_count": {"value": "Zero"}, "country": {"value": "United States", "confidence": {"United States": 1.0}, "entropy": -1e-12}, "strain_name": {"value": "A/blue-winged teal/Texas/UGAI15-0701/2015"}, "passage": {"value": "X"}, "isolate_hash": {"value": "68e453fbd658b9563c930136baddc770"}, "state": {"value": "WI", "confidence": {"WI": 0.221, "AZ": 0.0764, "UT": 0.0719, "IA": 0.02, "MI": 0.0186, "MO": 0.0155, "AB": 0.0148, "LA": 0.0135, "NE": 0.0129, "SD": 0.0122, "MN": 0.0121, "BC": 0.012, "ON": 0.0119, "ND": 0.0119, "OH": 0.0119, "IL": 0.0119, "TX": 0.0118, "TN": 0.0118, "PR": 0.0117, "AR": 0.0117, "NM": 0.0116, "QC": 0.0115, "NS": 0.0115, "MB": 0.0115, "SC": 0.0115, "SK": 0.0114, "GA": 0.0114, "WY": 0.0114, "KS": 0.0113, "MT": 0.0113, "WV": 0.0113, "NV": 0.0112, "NC": 0.0112, "": 0.0111, "PE": 0.0111, "AL": 0.0111, "FL": 0.011, "ME": 0.011, "MA": 0.011, "KY": 0.0109, "NH": 0.0109, "OK": 0.0108, "MS": 0.0107, "VT": 0.0107, "DE": 0.0107, "CT": 0.0107, "AK": 0.0106, "MD": 0.0103, "VA": 0.0103, "IN": 0.0103, "CA": 0.0101, "CO": 0.0101, "ID": 0.00998, "OR": 0.00988, "NJ": 0.00982, "WA": 0.00937, "PA": 0.00764, "NY": 0.00645}, "entropy": 3.528}, "bi_ambig_count": {"value": "Zero"}, "primary_identifier": {"value": "EPI_ISL_258504"}, "isl_subtype": {"value": "H7N3"}, "host": {"value": "blue-winged teal"}, "tri_ambig_count": {"value": "Zero"}, "genotype": {"value": "Not assigned"}, "ambig_present": {"value": "Absent"}, "ha_genetic_group": {"value": "B1E_avNA_AL993"}}, "branch_attrs": {"mutations": {"nuc": ["A1970G", "T1971A"], "PB2": ["N657R"]}, "labels": {"aa": "PB2: N657R"}}}, {"name": "NODE_0000010", "node_attrs": {"div": 0.0083, "num_date": {"value": 2015.212, "confidence": [2015.035, 2015.212]}, "host_generic": {"value": "avian", "confidence": {"avian": 1.0}, "entropy": 0.00347}, "region": {"value": "North America", "confidence": {"North America": 1.0}, "entropy": 1.13e-07}, "country": {"value": "United States", "confidence": {"United States": 1.0}, "entropy": 0.00228}, "state": {"value": "WI", "confidence": {"WI": 0.221, "AZ": 0.0764, "UT": 0.0719, "IA": 0.02, "MI": 0.0186, "MO": 0.0155, "AB": 0.0148, "LA": 0.0135, "NE": 0.0129, "SD": 0.0122, "MN": 0.0121, "BC": 0.012, "ON": 0.0119, "ND": 0.0119, "OH": 0.0119, "IL": 0.0119, "TX": 0.0118, "TN": 0.0118, "PR": 0.0117, "AR": 0.0117, "NM": 0.0116, "QC": 0.0115, "NS": 0.0115, "MB": 0.0115, "SC": 0.0115, "SK": 0.0114, "GA": 0.0114, "WY": 0.0114, "KS": 0.0113, "MT": 0.0113, "WV": 0.0113, "NV": 0.0112, "NC": 0.0112, "": 0.0111, "PE": 0.0111, "AL": 0.0111, "FL": 0.011, "ME": 0.011, "MA": 0.011, "KY": 0.0109, "NH": 0.0109, "OK": 0.0108, "MS": 0.0107, "VT": 0.0107, "DE": 0.0107, "CT": 0.0107, "AK": 0.0106, "MD": 0.0103, "VA": 0.0103, "IN": 0.0103, "CA": 0.0101, "CO": 0.0101, "ID": 0.00998, "OR": 0.00988, "NJ": 0.00982, "WA": 0.00937, "PA": 0.00764, "NY": 0.00645}, "entropy": 3.528}}, "branch_attrs": {"mutations": {}}, "children": [{"name": "A/blue-winged_teal/Texas/UGAI15-0568/2015_c0dc7414aa", "node_attrs": {"div": 0.0083, "num_date": {"value": 2015.212, "confidence": [2015.212, 2015.212], "inferred": false}, "host_generic": {"value": "avian", "confidence": {"avian": 1.0}, "entropy": -1e-12}, "isolate_submitter": {"value": "import"}, "segment_lineage": {"value": "Not assigned"}, "data_source": {"value": "GISAID"}, "reason_for_submission": {"value": "surveillance"}, "region": {"value": "North America", "confidence": {"North America": 1.0}, "entropy": -1e-12}, "tn_93_dist_d11": {"value": 0.0251}, "N_present": {"value": "Absent"}, "N_count": {"value": "Zero"}, "country": {"value": "United States", "confidence": {"United States": 1.0}, "entropy": -1e-12}, "strain_name": {"value": "A/blue-winged teal/Texas/UGAI15-0568/2015"}, "passage": {"value": "X"}, "isolate_hash": {"value": "c0dc7414aac0a227a6ecedef09947bbd"}, "state": {"value": "WI", "confidence": {"WI": 0.196, "AZ": 0.0691, "UT": 0.0651, "IA": 0.0203, "MI": 0.0181, "MO": 0.0162, "AB": 0.0152, "LA": 0.0141, "NE": 0.0137, "MN": 0.013, "ON": 0.0128, "ND": 0.0127, "SD": 0.0127, "IL": 0.0127, "TN": 0.0127, "PR": 0.0125, "AR": 0.0125, "OH": 0.0125, "NM": 0.0125, "TX": 0.0125, "QC": 0.0124, "NS": 0.0124, "MB": 0.0124, "SC": 0.0123, "SK": 0.0123, "WY": 0.0122, "GA": 0.0122, "MT": 0.0121, "WV": 0.0121, "NV": 0.012, "NC": 0.012, "PE": 0.012, "KS": 0.012, "": 0.012, "AL": 0.0119, "ME": 0.0119, "MA": 0.0119, "FL": 0.0119, "BC": 0.0118, "NH": 0.0117, "KY": 0.0117, "OK": 0.0117, "VT": 0.0115, "CT": 0.0115, "MS": 0.0115, "DE": 0.0115, "AK": 0.0113, "MD": 0.0111, "VA": 0.0111, "IN": 0.011, "CO": 0.0108, "ID": 0.0107, "OR": 0.0106, "NJ": 0.0106, "CA": 0.0104, "WA": 0.00988, "PA": 0.00815, "NY": 0.00691}, "entropy": 3.627}, "bi_ambig_count": {"value": "Zero"}, "primary_identifier": {"value": "EPI_ISL_258502"}, "isl_subtype": {"value": "H7N3"}, "host": {"value": "blue-winged teal"}, "tri_ambig_count": {"value": "Zero"}, "genotype": {"value": "Not assigned"}, "ambig_present": {"value": "Absent"}, "ha_genetic_group": {"value": "B1E_avNA_AL993"}}, "branch_attrs": {"mutations": {}}}, {"name": "A/blue-winged_teal/Texas/UGAI15-0642/2015_ada99214da", "node_attrs": {"div": 0.0083, "num_date": {"value": 2015.212, "confidence": [2015.212, 2015.212], "inferred": false}, "host_generic": {"value": "avian", "confidence": {"avian": 1.0}, "entropy": -1e-12}, "isolate_submitter": {"value": "import"}, "segment_lineage": {"value": "Not assigned"}, "data_source": {"value": "GISAID"}, "reason_for_submission": {"value": "surveillance"}, "region": {"value": "North America", "confidence": {"North America": 1.0}, "entropy": -1e-12}, "tn_93_dist_d11": {"value": 0.0251}, "N_present": {"value": "Absent"}, "N_count": {"value": "Zero"}, "country": {"value": "United States", "confidence": {"United States": 1.0}, "entropy": -1e-12}, "strain_name": {"value": "A/blue-winged teal/Texas/UGAI15-0642/2015"}, "passage": {"value": "X"}, "isolate_hash": {"value": "ada99214da3c0a544bacee77ae7f6eaa"}, "state": {"value": "WI", "confidence": {"WI": 0.196, "AZ": 0.0691, "UT": 0.0651, "IA": 0.0203, "MI": 0.0181, "MO": 0.0162, "AB": 0.0152, "LA": 0.0141, "NE": 0.0137, "MN": 0.013, "ON": 0.0128, "ND": 0.0127, "SD": 0.0127, "IL": 0.0127, "TN": 0.0127, "PR": 0.0125, "AR": 0.0125, "OH": 0.0125, "NM": 0.0125, "TX": 0.0125, "QC": 0.0124, "NS": 0.0124, "MB": 0.0124, "SC": 0.0123, "SK": 0.0123, "WY": 0.0122, "GA": 0.0122, "MT": 0.0121, "WV": 0.0121, "NV": 0.012, "NC": 0.012, "PE": 0.012, "KS": 0.012, "": 0.012, "AL": 0.0119, "ME": 0.0119, "MA": 0.0119, "FL": 0.0119, "BC": 0.0118, "NH": 0.0117, "KY": 0.0117, "OK": 0.0117, "VT": 0.0115, "CT": 0.0115, "MS": 0.0115, "DE": 0.0115, "AK": 0.0113, "MD": 0.0111, "VA": 0.0111, "IN": 0.011, "CO": 0.0108, "ID": 0.0107, "OR": 0.0106, "NJ": 0.0106, "CA": 0.0104, "WA": 0.00988, "PA": 0.00815, "NY": 0.00691}, "entropy": 3.627}, "bi_ambig_count": {"value": "Zero"}, "primary_identifier": {"value": "EPI_ISL_258503"}, "isl_subtype": {"value": "H7N3"}, "host": {"value": "blue-winged teal"}, "tri_ambig_count": {"value": "Zero"}, "genotype": {"value": "Not assigned"}, "ambig_present": {"value": "Absent"}, "ha_genetic_group": {"value": "B1E_avNA_AL993"}}, "branch_attrs": {"mutations": {}}}]}]}]}]}, {"name": "NODE_0000009", "node_attrs": {"div": 0.00612, "num_date": {"value": 2014.542, "confidence": [2013.705, 2014.642]}, "host_generic": {"value": "avian", "confidence": {"avian": 0.998, "poultry": 0.00177}, "entropy": 0.013}, "region": {"value": "North America", "confidence": {"North America": 1.0}, "entropy": 3.64e-07}, "country": {"value": "United States", "confidence": {"United States": 0.997, "Canada": 0.00284}, "entropy": 0.0195}, "state": {"value": "WI", "confidence": {"WI": 0.283, "AZ": 0.167, "UT": 0.156, "MI": 0.028, "BC": 0.0173, "IA": 0.0162, "AB": 0.0141, "LA": 0.0109, "SD": 0.00986, "MO": 0.00986, "CA": 0.00954, "OH": 0.00952, "NE": 0.0081, "TX": 0.00796, "KS": 0.00744, "ND": 0.00699, "MN": 0.00681, "ON": 0.00665, "IL": 0.00651, "AR": 0.00631, "WA": 0.00624, "GA": 0.00614, "PR": 0.0061, "TN": 0.00602, "NM": 0.00602, "MB": 0.00584, "": 0.00583, "SK": 0.0058, "FL": 0.00579, "MT": 0.00578, "WY": 0.00578, "WV": 0.00577, "QC": 0.00577, "NS": 0.00576, "SC": 0.00575, "IN": 0.00574, "KY": 0.00572, "NV": 0.00569, "NC": 0.00568, "CO": 0.00567, "AL": 0.00566, "OK": 0.00565, "PE": 0.00557, "ME": 0.00553, "AK": 0.00552, "ID": 0.00552, "MA": 0.00552, "MS": 0.00551, "NH": 0.00545, "OR": 0.00544, "DE": 0.00543, "MD": 0.00537, "VT": 0.00536, "CT": 0.00536, "VA": 0.00534, "NJ": 0.00502, "PA": 0.00459, "NY": 0.00365}, "entropy": 2.854}}, "branch_attrs": {"mutations": {"nuc": ["G222A"]}}, "children": [{"name": "NODE_0000472", "node_attrs": {"div": 0.0105, "num_date": {"value": 2015.697, "confidence": [2015.56, 2015.697]}, "host_generic": {"value": "avian", "confidence": {"avian": 0.999, "poultry": 0.00103}, "entropy": 0.00813}, "region": {"value": "North America", "confidence": {"North America": 1.0}, "entropy": 2.76e-07}, "country": {"value": "United States", "confidence": {"United States": 0.999}, "entropy": 0.00517}, "confidence": {"value": 99.9}, "state": {"value": "WI", "confidence": {"WI": 0.206, "AZ": 0.124, "UT": 0.116, "MI": 0.0234, "IA": 0.0185, "AB": 0.0154, "BC": 0.015, "MO": 0.0134, "LA": 0.0131, "SD": 0.0118, "NE": 0.0115, "OH": 0.0115, "TX": 0.0107, "CA": 0.0106, "MN": 0.0103, "ND": 0.0103, "KS": 0.0102, "ON": 0.0101, "IL": 0.00994, "AR": 0.00983, "PR": 0.00972, "TN": 0.00971, "NM": 0.00963, "GA": 0.00957, "MB": 0.00947, "QC": 0.00944, "NS": 0.00942, "SK": 0.00942, "SC": 0.00939, "WY": 0.00937, "MT": 0.00932, "WV": 0.00929, "": 0.00926, "NV": 0.00922, "NC": 0.00921, "FL": 0.0092, "AL": 0.00915, "PE": 0.00911, "KY": 0.00908, "ME": 0.00904, "MA": 0.00903, "OK": 0.00901, "NH": 0.00891, "MS": 0.00885, "DE": 0.0088, "AK": 0.00879, "VT": 0.00876, "CT": 0.00875, "IN": 0.00873, "CO": 0.00861, "MD": 0.00857, "WA": 0.00857, "VA": 0.00854, "ID": 0.00848, "OR": 0.00838, "NJ": 0.0081, "PA": 0.00664, "NY": 0.00551}, "entropy": 3.364}}, "branch_attrs": {"mutations": {"nuc": ["A222G", "C228A", "A369G", "A378G", "G1008A", "T1470C", "C1522A", "A1548G", "G1575A", "G1713A", "C2004T"]}}, "children": [{"name": "A/blue-winged_teal/Missouri/15OS4822/2015_83289dfe51", "node_attrs": {"div": 0.0105, "num_date": {"value": 2015.697, "confidence": [2015.697, 2015.697], "inferred": false}, "host_generic": {"value": "avian", "confidence": {"avian": 1.0}, "entropy": -1e-12}, "isolate_submitter": {"value": "import"}, "segment_lineage": {"value": "Not assigned"}, "data_source": {"value": "GISAID"}, "reason_for_submission": {"value": "surveillance"}, "region": {"value": "North America", "confidence": {"North America": 1.0}, "entropy": -1e-12}, "tn_93_dist_d11": {"value": 0.0265}, "N_present": {"value": "Absent"}, "N_count": {"value": "Zero"}, "country": {"value": "United States", "confidence": {"United States": 1.0}, "entropy": -1e-12}, "strain_name": {"value": "A/blue-winged teal/Missouri/15OS4822/2015"}, "passage": {"value": "X"}, "isolate_hash": {"value": "83289dfe517267e3195a9c9b637b2479"}, "state": {"value": "WI", "confidence": {"WI": 0.183, "AZ": 0.111, "UT": 0.104, "MI": 0.0221, "IA": 0.019, "AB": 0.0158, "BC": 0.0144, "MO": 0.0144, "LA": 0.0138, "NE": 0.0126, "SD": 0.0123, "OH": 0.0121, "TX": 0.0115, "MN": 0.0114, "ND": 0.0113, "ON": 0.0112, "KS": 0.011, "IL": 0.011, "AR": 0.0109, "CA": 0.0109, "TN": 0.0109, "PR": 0.0108, "NM": 0.0107, "GA": 0.0106, "MB": 0.0106, "QC": 0.0106, "NS": 0.0106, "SK": 0.0105, "SC": 0.0105, "WY": 0.0105, "MT": 0.0104, "WV": 0.0104, "": 0.0103, "NV": 0.0103, "NC": 0.0103, "FL": 0.0103, "AL": 0.0102, "PE": 0.0102, "ME": 0.0101, "MA": 0.0101, "KY": 0.0101, "OK": 0.0101, "NH": 0.00998, "MS": 0.00988, "DE": 0.00984, "VT": 0.00982, "CT": 0.00981, "AK": 0.0098, "IN": 0.00965, "MD": 0.00956, "VA": 0.00953, "CO": 0.0095, "ID": 0.00938, "OR": 0.00928, "WA": 0.00924, "NJ": 0.00906, "PA": 0.00727, "NY": 0.00608}, "entropy": 3.496}, "bi_ambig_count": {"value": "Zero"}, "primary_identifier": {"value": "EPI_ISL_256471"}, "isl_subtype": {"value": "H4N8"}, "host": {"value": "blue-winged teal"}, "tri_ambig_count": {"value": "Zero"}, "genotype": {"value": "Not assigned"}, "ambig_present": {"value": "Absent"}, "ha_genetic_group": {"value": "UNRECOGNIZABLE"}}, "branch_attrs": {"mutations": {}}}, {"name": "A/blue-winged_teal/Missouri/15OS4823/2015_4318500e53", "node_attrs": {"div": 0.0105, "num_date": {"value": 2015.697, "confidence": [2015.697, 2015.697], "inferred": false}, "host_generic": {"value": "avian", "confidence": {"avian": 1.0}, "entropy": -1e-12}, "isolate_submitter": {"value": "import"}, "segment_lineage": {"value": "Not assigned"}, "data_source": {"value": "GISAID"}, "reason_for_submission": {"value": "surveillance"}, "region": {"value": "North America", "confidence": {"North America": 1.0}, "entropy": -1e-12}, "tn_93_dist_d11": {"value": 0.0265}, "N_present": {"value": "Absent"}, "N_count": {"value": "Zero"}, "country": {"value": "United States", "confidence": {"United States": 1.0}, "entropy": -1e-12}, "strain_name": {"value": "A/blue-winged teal/Missouri/15OS4823/2015"}, "passage": {"value": "X"}, "isolate_hash": {"value": "4318500e53abfd7fb6ea0bb5cb6ee6cf"}, "state": {"value": "WI", "confidence": {"WI": 0.183, "AZ": 0.111, "UT": 0.104, "MI": 0.0221, "IA": 0.019, "AB": 0.0158, "BC": 0.0144, "MO": 0.0144, "LA": 0.0138, "NE": 0.0126, "SD": 0.0123, "OH": 0.0121, "TX": 0.0115, "MN": 0.0114, "ND": 0.0113, "ON": 0.0112, "KS": 0.011, "IL": 0.011, "AR": 0.0109, "CA": 0.0109, "TN": 0.0109, "PR": 0.0108, "NM": 0.0107, "GA": 0.0106, "MB": 0.0106, "QC": 0.0106, "NS": 0.0106, "SK": 0.0105, "SC": 0.0105, "WY": 0.0105, "MT": 0.0104, "WV": 0.0104, "": 0.0103, "NV": 0.0103, "NC": 0.0103, "FL": 0.0103, "AL": 0.0102, "PE": 0.0102, "ME": 0.0101, "MA": 0.0101, "KY": 0.0101, "OK": 0.0101, "NH": 0.00998, "MS": 0.00988, "DE": 0.00984, "VT": 0.00982, "CT": 0.00981, "AK": 0.0098, "IN": 0.00965, "MD": 0.00956, "VA": 0.00953, "CO": 0.0095, "ID": 0.00938, "OR": 0.00928, "WA": 0.00924, "NJ": 0.00906, "PA": 0.00727, "NY": 0.00608}, "entropy": 3.496}, "bi_ambig_count": {"value": "Zero"}, "primary_identifier": {"value": "EPI_ISL_245530"}, "isl_subtype": {"value": "H4N8"}, "host": {"value": "blue-winged teal"}, "tri_ambig_count": {"value": "Zero"}, "genotype": {"value": "Not assigned"}, "ambig_present": {"value": "Absent"}, "ha_genetic_group": {"value": "UNRECOGNIZABLE"}}, "branch_attrs": {"mutations": {}}}]}, {"name": "NODE_0000470", "node_attrs": {"div": 0.00656, "num_date": {"value": 2014.537, "confidence": [2014.025, 2014.723]}, "host_generic": {"value": "avian", "confidence": {"avian": 0.999, "poultry": 0.0012}, "entropy": 0.00926}, "region": {"value": "North America", "confidence": {"North America": 1.0}, "entropy": 1.66e-07}, "country": {"value": "United States", "confidence": {"United States": 0.994, "Canada": 0.00646}, "entropy": 0.039}, "confidence": {"value": 98.8}, "state": {"value": "WI", "confidence": {"WI": 0.216, "AZ": 0.204, "UT": 0.191, "MI": 0.0329, "BC": 0.021, "AB": 0.0155, "IA": 0.0154, "LA": 0.0117, "CA": 0.0104, "SD": 0.0103, "OH": 0.0101, "MO": 0.00918, "TX": 0.00805, "NE": 0.0079, "KS": 0.00743, "ND": 0.00677, "MN": 0.0065, "ON": 0.00632, "WA": 0.00615, "IL": 0.00604, "AR": 0.00591, "GA": 0.00576, "PR": 0.00565, "NM": 0.00556, "TN": 0.00555, "IN": 0.00547, "": 0.00542, "FL": 0.00538, "MB": 0.00538, "CO": 0.00537, "SK": 0.00533, "MT": 0.00532, "WV": 0.00532, "KY": 0.00532, "WY": 0.00531, "QC": 0.00528, "NS": 0.00527, "SC": 0.00526, "NV": 0.00523, "OK": 0.00523, "NC": 0.00523, "AL": 0.00522, "ID": 0.00519, "AK": 0.00512, "OR": 0.0051, "PE": 0.0051, "MS": 0.00508, "ME": 0.00506, "MA": 0.00505, "DE": 0.00499, "NH": 0.00499, "MD": 0.00498, "VA": 0.00494, "CT": 0.00491, "VT": 0.00491, "NJ": 0.00463, "PA": 0.00452, "NY": 0.0035}, "entropy": 2.84}}, "branch_attrs": {"mutations": {}}, "children": [{"name": "A/mallard/Wisconsin/14OS2309/2014_1136fd57c4", "node_attrs": {"div": 0.00787, "num_date": {"value": 2014.76, "confidence": [2014.76, 2014.76], "inferred": false}, "host_generic": {"value": "avian", "confidence": {"avian": 1.0}, "entropy": -1e-12}, "isolate_submitter": {"value": "import"}, "segment_lineage": {"value": "Not assigned"}, "data_source": {"value": "GISAID"}, "reason_for_submission": {"value": "surveillance"}, "region": {"value": "North America", "confidence": {"North America": 1.0}, "entropy": -1e-12}, "tn_93_dist_d11": {"value": 0.0238}, "N_present": {"value": "Absent"}, "N_count": {"value": "Zero"}, "country": {"value": "United States", "confidence": {"United States": 1.0}, "entropy": -1e-12}, "strain_name": {"value": "A/mallard/Wisconsin/14OS2309/2014"}, "passage": {"value": "X"}, "isolate_hash": {"value": "1136fd57c4403f34ff8f86c1747c7130"}, "state": {"value": "WI", "confidence": {"WI": 0.192, "AZ": 0.181, "UT": 0.17, "MI": 0.0301, "BC": 0.0193, "IA": 0.0164, "AB": 0.0159, "LA": 0.0125, "SD": 0.0111, "OH": 0.0109, "CA": 0.0108, "MO": 0.0107, "NE": 0.00948, "TX": 0.00925, "KS": 0.00868, "ND": 0.00823, "MN": 0.00804, "ON": 0.00787, "IL": 0.00757, "AR": 0.00749, "GA": 0.00729, "PR": 0.00727, "WA": 0.00725, "TN": 0.00719, "NM": 0.00717, "MB": 0.00699, "": 0.00695, "SK": 0.00694, "QC": 0.00691, "FL": 0.00691, "WY": 0.0069, "MT": 0.0069, "NS": 0.0069, "WV": 0.00689, "SC": 0.00688, "KY": 0.00681, "NV": 0.0068, "NC": 0.00679, "IN": 0.00679, "AL": 0.00677, "OK": 0.00673, "CO": 0.0067, "PE": 0.00667, "ME": 0.00662, "MA": 0.00661, "AK": 0.00658, "MS": 0.00657, "ID": 0.00653, "NH": 0.00652, "DE": 0.00649, "OR": 0.00643, "VT": 0.00642, "CT": 0.00642, "MD": 0.0064, "VA": 0.00637, "NJ": 0.006, "PA": 0.0054, "NY": 0.00433}, "entropy": 3.08}, "bi_ambig_count": {"value": "Zero"}, "primary_identifier": {"value": "EPI_ISL_253690"}, "host": {"value": "mallard"}, "tri_ambig_count": {"value": "Zero"}, "genotype": {"value": "Not assigned"}, "ambig_present": {"value": "Absent"}, "ha_genetic_group": {"value": "UNRECOGNIZABLE"}}, "branch_attrs": {"mutations": {"nuc": ["G540A", "A1377G", "T2023C"]}}}, {"name": "NODE_0000461", "node_attrs": {"div": 0.00918, "num_date": {"value": 2015.199, "confidence": [2014.905, 2016.034]}, "host_generic": {"value": "avian", "confidence": {"avian": 0.989, "poultry": 0.0111}, "entropy": 0.0611}, "region": {"value": "North America", "confidence": {"North America": 1.0}, "entropy": 7.93e-07}, "country": {"value": "United States", "confidence": {"United States": 0.935, "Canada": 0.0649}, "entropy": 0.24}, "confidence": {"value": 74.3}, "state": {"value": "AZ", "confidence": {"AZ": 0.268, "UT": 0.251, "WI": 0.132, "MI": 0.0413, "BC": 0.0274, "AB": 0.0172, "IA": 0.0131, "LA": 0.0124, "CA": 0.0112, "OH": 0.0108, "SD": 0.0106, "TX": 0.00762, "MO": 0.0073, "NE": 0.00685, "KS": 0.00681, "ND": 0.00585, "WA": 0.00543, "MN": 0.0054, "ON": 0.00518, "IL": 0.00467, "AR": 0.00465, "GA": 0.00455, "IN": 0.0045, "CO": 0.00434, "PR": 0.0043, "NM": 0.00422, "": 0.00418, "TN": 0.00417, "FL": 0.00415, "ID": 0.00411, "KY": 0.00409, "PA": 0.00405, "MB": 0.00404, "OR": 0.00402, "WV": 0.00402, "MT": 0.00401, "OK": 0.00398, "SK": 0.00398, "WY": 0.00397, "AL": 0.00392, "NC": 0.00391, "NV": 0.00391, "AK": 0.00391, "QC": 0.0039, "NS": 0.00389, "SC": 0.00389, "MS": 0.00383, "MD": 0.00382, "PE": 0.00378, "VA": 0.00377, "ME": 0.00374, "MA": 0.00374, "DE": 0.00373, "NH": 0.00369, "CT": 0.00364, "VT": 0.00363, "NJ": 0.0035, "NY": 0.00294}, "entropy": 2.637}}, "branch_attrs": {"mutations": {"nuc": ["G120A", "C246T", "G738A", "A1092T", "T1233A", "G1698A"]}}, "children": [{"name": "NODE_0000462", "node_attrs": {"div": 0.0101, "num_date": {"value": 2017.285, "confidence": [2016.198, 2017.532]}, "host_generic": {"value": "avian", "confidence": {"avian": 0.969, "poultry": 0.0313}, "entropy": 0.139}, "region": {"value": "North America", "confidence": {"North America": 1.0}, "entropy": 5.79e-06}, "country": {"value": "United States", "confidence": {"United States": 0.693, "Canada": 0.307}, "entropy": 0.617}, "confidence": {"value": 86}, "state": {"value": "UT", "confidence": {"UT": 0.706, "AZ": 0.0587, "AB": 0.0434, "WI": 0.0282, "BC": 0.00945, "MI": 0.00879, "IA": 0.00506, "CA": 0.00457, "NE": 0.0043, "LA": 0.00428, "OH": 0.00373, "SD": 0.0037, "MO": 0.00356, "TX": 0.00329, "WA": 0.00323, "KS": 0.00322, "ND": 0.00302, "MN": 0.00297, "ON": 0.00293, "AR": 0.0028, "IL": 0.00275, "PR": 0.00274, "GA": 0.00274, "TN": 0.00271, "NM": 0.00271, "MB": 0.00264, "SK": 0.00262, "QC": 0.00262, "NS": 0.00261, "": 0.00261, "WY": 0.00261, "SC": 0.0026, "MT": 0.0026, "WV": 0.0026, "FL": 0.0026, "NV": 0.00257, "NC": 0.00257, "KY": 0.00256, "AL": 0.00255, "OK": 0.00253, "PE": 0.00253, "IN": 0.00252, "ME": 0.00251, "MA": 0.0025, "CO": 0.00248, "MS": 0.00247, "NH": 0.00247, "AK": 0.00247, "DE": 0.00245, "VT": 0.00243, "CT": 0.00243, "ID": 0.00242, "MD": 0.00241, "VA": 0.0024, "OR": 0.00239, "NJ": 0.00226, "PA": 0.00195, "NY": 0.00159}, "entropy": 1.589}}, "branch_attrs": {"mutations": {"nuc": ["T465C", "G552A"]}}, "children": [{"name": "A/mallard/Alberta/94/2023_dc72adff0e", "node_attrs": {"div": 0.0179, "num_date": {"value": 2023.621, "confidence": [2023.621, 2023.621], "inferred": false}, "host_generic": {"value": "avian", "confidence": {"avian": 1.0}, "entropy": -1e-12}, "internal_date": {"value": "2024-18"}, "isolate_submitter": {"value": "import"}, "segment_lineage": {"value": "am2.2"}, "data_source": {"value": "GISAID"}, "reason_for_submission": {"value": "surveillance"}, "region": {"value": "North America", "confidence": {"North America": 1.0}, "entropy": -1e-12}, "tn_93_dist_d11": {"value": 0.028}, "N_present": {"value": "Absent"}, "N_count": {"value": "Zero"}, "country": {"value": "Canada", "confidence": {"Canada": 1.0}, "entropy": -1e-12}, "strain_name": {"value": "A/Mallard/Alberta/94/2023"}, "passage": {"value": "OR"}, "isolate_hash": {"value": "dc72adff0e2045546f9613c7f162b4d7"}, "state": {"value": "AB", "confidence": {"AB": 1.0}, "entropy": -1e-12}, "bi_ambig_count": {"value": "Zero"}, "primary_identifier": {"value": "EPI_ISL_19070512"}, "isl_subtype": {"value": "H3N8"}, "host": {"value": "mallard"}, "originator": {"value": "St Jude Center of Excellence for Influenza Research and Response  CEIRR Influenza Data Processing and Communication Center"}, "tri_ambig_count": {"value": "Zero"}, "genotype": {"value": "Not assigned"}, "ambig_present": {"value": "Absent"}, "ha_genetic_group": {"value": "UNRECOGNIZABLE"}}, "branch_attrs": {"mutations": {"nuc": ["G114A", "G138A", "C438T", "G570A", "T780C", "C795T", "A909G", "T966G", "T1197C", "T1251C", "T1257C", "C1557T", "C1579T", "T1677C", "A1818G", "A1851G", "C2146T", "T2148G"]}}}, {"name": "NODE_0000463", "node_attrs": {"div": 0.0105, "num_date": {"value": 2017.443, "confidence": [2016.744, 2017.713]}, "host_generic": {"value": "avian", "confidence": {"avian": 0.995, "poultry": 0.00497}, "entropy": 0.0313}, "region": {"value": "North America", "confidence": {"North America": 1.0}, "entropy": 2.75e-07}, "country": {"value": "United States", "confidence": {"United States": 0.677, "Canada": 0.323}, "entropy": 0.629}, "confidence": {"value": 75.7}, "state": {"value": "UT", "confidence": {"UT": 0.844, "AZ": 0.0283, "AB": 0.0211, "WI": 0.0137, "BC": 0.00499, "MI": 0.00431, "IA": 0.00275, "CA": 0.00253, "NE": 0.00252, "LA": 0.00231, "OH": 0.00202, "MO": 0.002, "SD": 0.00199, "WA": 0.00187, "TX": 0.00183, "KS": 0.0018, "ND": 0.00172, "MN": 0.0017, "ON": 0.00168, "AR": 0.00162, "PR": 0.00159, "IL": 0.00158, "TN": 0.00158, "GA": 0.00158, "NM": 0.00157, "MB": 0.00154, "SK": 0.00153, "QC": 0.00153, "NS": 0.00153, "SC": 0.00152, "WY": 0.00152, "MT": 0.00152, "WV": 0.00151, "": 0.00151, "FL": 0.00151, "NV": 0.0015, "NC": 0.0015, "AL": 0.00149, "KY": 0.00148, "PE": 0.00148, "OK": 0.00147, "ME": 0.00147, "MA": 0.00146, "IN": 0.00144, "NH": 0.00144, "MS": 0.00144, "AK": 0.00143, "DE": 0.00143, "VT": 0.00142, "CT": 0.00142, "CO": 0.00142, "MD": 0.0014, "VA": 0.00139, "ID": 0.00139, "OR": 0.00137, "NJ": 0.00132, "PA": 0.00111}, "entropy": 0.97}}, "branch_attrs": {"mutations": {"nuc": ["G1890A"]}}, "children": [{"name": "A/Northern_shoveler/Utah/D1715326/2017_82d9f2df1b", "node_attrs": {"div": 0.0118, "num_date": {"value": 2017.87, "confidence": [2017.87, 2017.87], "inferred": false}, "host_generic": {"value": "avian", "confidence": {"avian": 1.0}, "entropy": -1e-12}, "isolate_submitter": {"value": "import"}, "segment_lineage": {"value": "Not assigned"}, "data_source": {"value": "GISAID"}, "reason_for_submission": {"value": "surveillance"}, "region": {"value": "North America", "confidence": {"North America": 1.0}, "entropy": -1e-12}, "tn_93_dist_d11": {"value": 0.0215}, "N_present": {"value": "Absent"}, "N_count": {"value": "Zero"}, "country": {"value": "United States", "confidence": {"United States": 1.0}, "entropy": -1e-12}, "strain_name": {"value": "A/Northern Shoveler/Utah/D1715326/2017"}, "passage": {"value": "X"}, "isolate_hash": {"value": "82d9f2df1b085432acd5492f4c60c0f3"}, "state": {"value": "UT", "confidence": {"UT": 1.0}, "entropy": -1e-12}, "bi_ambig_count": {"value": "Zero"}, "primary_identifier": {"value": "EPI_ISL_378278"}, "isl_subtype": {"value": "H5N2"}, "host": {"value": "Northern shoveler"}, "tri_ambig_count": {"value": "Zero"}, "genotype": {"value": "Not assigned"}, "ambig_present": {"value": "Absent"}, "ha_genetic_group": {"value": "Am_nonGsGD"}}, "branch_attrs": {"mutations": {"nuc": ["C450A", "C579T", "C1668T"]}}}, {"name": "NODE_0000464", "node_attrs": {"div": 0.0122, "num_date": {"value": 2018.418, "confidence": [2017.569, 2018.66]}, "host_generic": {"value": "avian", "confidence": {"avian": 0.995, "poultry": 0.00528}, "entropy": 0.0329}, "region": {"value": "North America", "confidence": {"North America": 1.0}, "entropy": 1.09e-06}, "country": {"value": "Canada", "confidence": {"Canada": 0.965, "United States": 0.0348}, "entropy": 0.151}, "confidence": {"value": 94.8}, "state": {"value": "UT", "confidence": {"UT": 0.636, "AZ": 0.0267, "AB": 0.0215, "WI": 0.0154, "BC": 0.00856, "NE": 0.008, "MI": 0.00698, "IA": 0.00667, "LA": 0.00618, "CA": 0.00612, "MO": 0.00608, "MN": 0.00585, "TN": 0.0058, "ON": 0.00579, "ND": 0.00577, "WA": 0.00575, "QC": 0.00572, "PR": 0.00571, "NS": 0.00571, "NM": 0.0057, "MB": 0.00569, "AR": 0.00568, "SK": 0.00567, "SC": 0.00567, "WY": 0.00563, "MT": 0.00558, "OH": 0.00556, "WV": 0.00556, "TX": 0.00555, "GA": 0.00555, "NV": 0.00554, "IL": 0.00554, "NC": 0.00553, "PE": 0.00552, "AL": 0.00548, "": 0.00548, "ME": 0.00547, "MA": 0.00547, "KS": 0.00543, "FL": 0.00543, "NH": 0.00539, "KY": 0.00535, "OK": 0.00534, "SD": 0.00531, "VT": 0.0053, "CT": 0.00529, "DE": 0.00528, "MS": 0.00528, "AK": 0.0052, "MD": 0.00509, "VA": 0.00508, "IN": 0.00498, "CO": 0.00488, "NJ": 0.00485, "ID": 0.00485, "OR": 0.00481, "PA": 0.00369, "NY": 0.00313}, "entropy": 2.089}}, "branch_attrs": {"mutations": {"nuc": ["A1011G", "T1080C", "G1632A", "A1827G"]}}, "children": [{"name": "A/mallard_duck/Alberta/428/2019_02b0b96576", "node_attrs": {"div": 0.0149, "num_date": {"value": 2019.64, "confidence": [2019.64, 2019.64], "inferred": false}, "host_generic": {"value": "avian", "confidence": {"avian": 1.0}, "entropy": -1e-12}, "isolate_submitter": {"value": "import"}, "segment_lineage": {"value": "am2.2"}, "data_source": {"value": "GISAID"}, "reason_for_submission": {"value": "surveillance"}, "region": {"value": "North America", "confidence": {"North America": 1.0}, "entropy": -1e-12}, "tn_93_dist_d11": {"value": 0.0238}, "N_present": {"value": "Absent"}, "N_count": {"value": "Zero"}, "country": {"value": "Canada", "confidence": {"Canada": 1.0}, "entropy": -1e-12}, "strain_name": {"value": "A/Mallard duck/Alberta/428/2019"}, "passage": {"value": "X"}, "isolate_hash": {"value": "02b0b965767b236b59e359fa016bdff9"}, "state": {"value": "UT", "confidence": {"UT": 0.447, "AZ": 0.0249, "AB": 0.0215, "WI": 0.0169, "NE": 0.0125, "BC": 0.0109, "IA": 0.0101, "MO": 0.00984, "LA": 0.00975, "TN": 0.0097, "MN": 0.00969, "QC": 0.0096, "ON": 0.00959, "NS": 0.00958, "MB": 0.00953, "NM": 0.00952, "PR": 0.00952, "ND": 0.00951, "SC": 0.0095, "SK": 0.00949, "AR": 0.00944, "WY": 0.00943, "MI": 0.00941, "MT": 0.00934, "WV": 0.0093, "NV": 0.00928, "NC": 0.00926, "PE": 0.00925, "GA": 0.00921, "IL": 0.00919, "ME": 0.00918, "AL": 0.00917, "MA": 0.00917, "": 0.00915, "FL": 0.00905, "NH": 0.00905, "TX": 0.00898, "OK": 0.00893, "CA": 0.00892, "KY": 0.00892, "WA": 0.00891, "VT": 0.00889, "CT": 0.00888, "DE": 0.00885, "MS": 0.00883, "OH": 0.00882, "KS": 0.00873, "AK": 0.00868, "MD": 0.0085, "VA": 0.00848, "SD": 0.00838, "IN": 0.00825, "NJ": 0.00812, "CO": 0.00809, "ID": 0.00805, "OR": 0.008, "PA": 0.00609, "NY": 0.00519}, "entropy": 2.903}, "bi_ambig_count": {"value": "Zero"}, "primary_identifier": {"value": "EPI_ISL_501843"}, "isl_subtype": {"value": "H1N1"}, "host": {"value": "mallard"}, "tri_ambig_count": {"value": "Zero"}, "genotype": {"value": "Not assigned"}, "ambig_present": {"value": "Absent"}, "ha_genetic_group": {"value": "UNRECOGNIZABLE"}}, "branch_attrs": {"mutations": {"nuc": ["G325T", "A747G", "C855T", "A1164G", "T1593C", "A2109G"], "PB2": ["V109F"]}, "labels": {"aa": "PB2: V109F"}}}, {"name": "NODE_0000465", "node_attrs": {"div": 0.0157, "num_date": {"value": 2019.252, "confidence": [2018.965, 2019.532]}, "host_generic": {"value": "avian", "confidence": {"avian": 0.999}, "entropy": 0.00733}, "region": {"value": "North America", "confidence": {"North America": 1.0}, "entropy": 2.05e-07}, "country": {"value": "Canada", "confidence": {"Canada": 1.0}, "entropy": 0.00385}, "confidence": {"value": 99.3}, "state": {"value": "UT", "confidence": {"UT": 0.5, "AZ": 0.0254, "AB": 0.0216, "WI": 0.0165, "NE": 0.0113, "BC": 0.0103, "IA": 0.00917, "MO": 0.00879, "LA": 0.00875, "MI": 0.00874, "MN": 0.00861, "TN": 0.0086, "ON": 0.00852, "QC": 0.00851, "NS": 0.00849, "ND": 0.00847, "PR": 0.00845, "NM": 0.00845, "MB": 0.00845, "SC": 0.00842, "SK": 0.00842, "AR": 0.00839, "WY": 0.00836, "MT": 0.00828, "WV": 0.00825, "NV": 0.00823, "NC": 0.00822, "PE": 0.0082, "CA": 0.0082, "GA": 0.00818, "IL": 0.00816, "ME": 0.00814, "AL": 0.00813, "MA": 0.00813, "": 0.00812, "WA": 0.00807, "FL": 0.00803, "NH": 0.00802, "TX": 0.00801, "OK": 0.00792, "KY": 0.00791, "OH": 0.00791, "VT": 0.00789, "CT": 0.00787, "DE": 0.00785, "MS": 0.00783, "KS": 0.00781, "AK": 0.0077, "MD": 0.00754, "VA": 0.00753, "SD": 0.00752, "IN": 0.00734, "NJ": 0.0072, "CO": 0.00719, "ID": 0.00715, "OR": 0.0071, "PA": 0.00542, "NY": 0.00461}, "entropy": 2.692}}, "branch_attrs": {"mutations": {"nuc": ["C228T", "G282A", "C411T", "C774T", "G1019A", "A1340G", "C1641T", "T2071C"], "PB2": ["R340K", "Q447R"]}, "labels": {"aa": "PB2: R340K, Q447R"}}, "children": [{"name": "A/mallard_duck/Alberta/147/2019_cffaf407a1", "node_attrs": {"div": 0.0162, "num_date": {"value": 2019.64, "confidence": [2019.64, 2019.64], "inferred": false}, "host_generic": {"value": "avian", "confidence": {"avian": 1.0}, "entropy": -1e-12}, "isolate_submitter": {"value": "import"}, "segment_lineage": {"value": "Not assigned"}, "data_source": {"value": "GISAID"}, "reason_for_submission": {"value": "surveillance"}, "region": {"value": "North America", "confidence": {"North America": 1.0}, "entropy": -1e-12}, "tn_93_dist_d11": {"value": 0.0261}, "N_present": {"value": "Absent"}, "N_count": {"value": "Zero"}, "country": {"value": "Canada", "confidence": {"Canada": 1.0}, "entropy": -1e-12}, "strain_name": {"value": "A/Mallard duck/Alberta/147/2019"}, "passage": {"value": "X"}, "isolate_hash": {"value": "cffaf407a175eea5a1426eb1df70ca42"}, "state": {"value": "UT", "confidence": {"UT": 0.439, "AZ": 0.0248, "AB": 0.0215, "WI": 0.017, "NE": 0.0127, "BC": 0.0109, "IA": 0.0103, "MO": 0.01, "LA": 0.0099, "TN": 0.00987, "MN": 0.00985, "QC": 0.00976, "ON": 0.00975, "NS": 0.00974, "MB": 0.00969, "NM": 0.00968, "PR": 0.00968, "ND": 0.00967, "SC": 0.00966, "SK": 0.00966, "AR": 0.0096, "WY": 0.00959, "MI": 0.00951, "MT": 0.0095, "WV": 0.00945, "NV": 0.00944, "NC": 0.00942, "PE": 0.00941, "GA": 0.00937, "IL": 0.00934, "ME": 0.00934, "AL": 0.00933, "MA": 0.00932, "": 0.0093, "FL": 0.0092, "NH": 0.0092, "TX": 0.00912, "OK": 0.00908, "KY": 0.00907, "VT": 0.00905, "WA": 0.00904, "CT": 0.00903, "CA": 0.00903, "DE": 0.009, "MS": 0.00898, "OH": 0.00896, "KS": 0.00887, "AK": 0.00883, "MD": 0.00864, "VA": 0.00863, "SD": 0.00851, "IN": 0.00839, "NJ": 0.00826, "CO": 0.00823, "ID": 0.00819, "OR": 0.00813, "PA": 0.00619, "NY": 0.00528}, "entropy": 2.934}, "bi_ambig_count": {"value": "Zero"}, "primary_identifier": {"value": "EPI_ISL_707105"}, "isl_subtype": {"value": "H3N8"}, "host": {"value": "mallard"}, "tri_ambig_count": {"value": "Zero"}, "genotype": {"value": "Not assigned"}, "ambig_present": {"value": "Absent"}, "ha_genetic_group": {"value": "UNRECOGNIZABLE"}}, "branch_attrs": {"mutations": {"nuc": ["G1066A"], "PB2": ["V356I"]}, "labels": {"aa": "PB2: V356I"}}}, {"name": "NODE_0000466", "node_attrs": {"div": 0.0162, "num_date": {"value": 2019.454, "confidence": [2019.226, 2019.58]}, "host_generic": {"value": "avian", "confidence": {"avian": 1.0}, "entropy": 0.00388}, "region": {"value": "North America", "confidence": {"North America": 1.0}, "entropy": 1.14e-07}, "country": {"value": "Canada", "confidence": {"Canada": 1.0}, "entropy": 0.00051}, "confidence": {"value": 77.5}, "state": {"value": "UT", "confidence": {"UT": 0.439, "AZ": 0.0248, "AB": 0.0215, "WI": 0.017, "NE": 0.0127, "BC": 0.0109, "IA": 0.0103, "MO": 0.01, "LA": 0.0099, "TN": 0.00987, "MN": 0.00985, "QC": 0.00976, "ON": 0.00975, "NS": 0.00974, "MB": 0.00969, "NM": 0.00968, "PR": 0.00968, "ND": 0.00967, "SC": 0.00966, "SK": 0.00966, "AR": 0.0096, "WY": 0.00959, "MI": 0.00951, "MT": 0.0095, "WV": 0.00945, "NV": 0.00944, "NC": 0.00942, "PE": 0.00941, "GA": 0.00937, "IL": 0.00934, "ME": 0.00934, "AL": 0.00933, "MA": 0.00932, "": 0.0093, "FL": 0.0092, "NH": 0.0092, "TX": 0.00912, "OK": 0.00908, "KY": 0.00907, "VT": 0.00905, "WA": 0.00904, "CT": 0.00903, "CA": 0.00903, "DE": 0.009, "MS": 0.00898, "OH": 0.00896, "KS": 0.00887, "AK": 0.00883, "MD": 0.00864, "VA": 0.00863, "SD": 0.00851, "IN": 0.00839, "NJ": 0.00826, "CO": 0.00823, "ID": 0.00819, "OR": 0.00813, "PA": 0.00619, "NY": 0.00528}, "entropy": 2.934}}, "branch_attrs": {"mutations": {"nuc": ["A564G"]}}, "children": [{"name": "A/mallard_duck/Alberta/343/2019_c18ee41978", "node_attrs": {"div": 0.0166, "num_date": {"value": 2019.64, "confidence": [2019.64, 2019.64], "inferred": false}, "host_generic": {"value": "avian", "confidence": {"avian": 1.0}, "entropy": -1e-12}, "isolate_submitter": {"value": "import"}, "segment_lineage": {"value": "Not assigned"}, "data_source": {"value": "GISAID"}, "reason_for_submission": {"value": "surveillance"}, "region": {"value": "North America", "confidence": {"North America": 1.0}, "entropy": -1e-12}, "tn_93_dist_d11": {"value": 0.0266}, "N_present": {"value": "Absent"}, "N_count": {"value": "Zero"}, "country": {"value": "Canada", "confidence": {"Canada": 1.0}, "entropy": -1e-12}, "strain_name": {"value": "A/Mallard duck/Alberta/343/2019"}, "passage": {"value": "X"}, "isolate_hash": {"value": "c18ee419781edb328c67925c4aeafdac"}, "state": {"value": "UT", "confidence": {"UT": 0.386, "AZ": 0.0241, "AB": 0.0214, "WI": 0.0173, "NE": 0.0138, "BC": 0.0114, "IA": 0.0112, "MO": 0.0111, "TN": 0.011, "MN": 0.0109, "LA": 0.0109, "QC": 0.0109, "NS": 0.0108, "ON": 0.0108, "MB": 0.0108, "NM": 0.0108, "PR": 0.0108, "SC": 0.0108, "SK": 0.0107, "ND": 0.0107, "WY": 0.0107, "AR": 0.0107, "MT": 0.0106, "WV": 0.0105, "NV": 0.0105, "NC": 0.0105, "PE": 0.0105, "GA": 0.0104, "ME": 0.0104, "IL": 0.0104, "AL": 0.0104, "MA": 0.0104, "": 0.0103, "NH": 0.0102, "FL": 0.0102, "MI": 0.0102, "OK": 0.0101, "TX": 0.0101, "KY": 0.0101, "VT": 0.0101, "CT": 0.0101, "DE": 0.01, "MS": 0.00999, "OH": 0.00989, "WA": 0.00984, "AK": 0.00982, "KS": 0.00979, "CA": 0.0097, "MD": 0.00961, "VA": 0.0096, "SD": 0.00938, "IN": 0.00933, "NJ": 0.0092, "CO": 0.00914, "ID": 0.0091, "OR": 0.00904, "PA": 0.00687, "NY": 0.00586}, "entropy": 3.133}, "bi_ambig_count": {"value": "Zero"}, "primary_identifier": {"value": "EPI_ISL_501837"}, "isl_subtype": {"value": "H3N8"}, "host": {"value": "mallard"}, "tri_ambig_count": {"value": "Zero"}, "genotype": {"value": "Not assigned"}, "ambig_present": {"value": "Absent"}, "ha_genetic_group": {"value": "UNRECOGNIZABLE"}}, "branch_attrs": {"mutations": {"nuc": ["G420A"]}}}, {"name": "NODE_0000022", "node_attrs": {"div": 0.0162, "num_date": {"value": 2019.47, "confidence": [2019.319, 2019.603]}, "host_generic": {"value": "avian", "confidence": {"avian": 1.0}, "entropy": 0.00367}, "region": {"value": "North America", "confidence": {"North America": 1.0}, "entropy": 1.14e-07}, "country": {"value": "Canada", "confidence": {"Canada": 1.0}, "entropy": 0.000436}, "state": {"value": "UT", "confidence": {"UT": 0.386, "AZ": 0.0241, "AB": 0.0214, "WI": 0.0173, "NE": 0.0138, "BC": 0.0114, "IA": 0.0112, "MO": 0.0111, "TN": 0.011, "MN": 0.0109, "LA": 0.0109, "QC": 0.0109, "NS": 0.0108, "ON": 0.0108, "MB": 0.0108, "NM": 0.0108, "PR": 0.0108, "SC": 0.0108, "SK": 0.0107, "ND": 0.0107, "WY": 0.0107, "AR": 0.0107, "MT": 0.0106, "WV": 0.0105, "NV": 0.0105, "NC": 0.0105, "PE": 0.0105, "GA": 0.0104, "ME": 0.0104, "IL": 0.0104, "AL": 0.0104, "MA": 0.0104, "": 0.0103, "NH": 0.0102, "FL": 0.0102, "MI": 0.0102, "OK": 0.0101, "TX": 0.0101, "KY": 0.0101, "VT": 0.0101, "CT": 0.0101, "DE": 0.01, "MS": 0.00999, "OH": 0.00989, "WA": 0.00984, "AK": 0.00982, "KS": 0.00979, "CA": 0.0097, "MD": 0.00961, "VA": 0.0096, "SD": 0.00938, "IN": 0.00933, "NJ": 0.0092, "CO": 0.00914, "ID": 0.0091, "OR": 0.00904, "PA": 0.00687, "NY": 0.00586}, "entropy": 3.133}}, "branch_attrs": {"mutations": {}}, "children": [{"name": "A/mallard_duck/Alberta/331/2019_be9119f3aa", "node_attrs": {"div": 0.0166, "num_date": {"value": 2019.64, "confidence": [2019.64, 2019.64], "inferred": false}, "host_generic": {"value": "avian", "confidence": {"avian": 1.0}, "entropy": -1e-12}, "isolate_submitter": {"value": "import"}, "segment_lineage": {"value": "Not assigned"}, "data_source": {"value": "GISAID"}, "reason_for_submission": {"value": "surveillance"}, "region": {"value": "North America", "confidence": {"North America": 1.0}, "entropy": -1e-12}, "tn_93_dist_d11": {"value": 0.0266}, "N_present": {"value": "Absent"}, "N_count": {"value": "Zero"}, "country": {"value": "Canada", "confidence": {"Canada": 1.0}, "entropy": -1e-12}, "strain_name": {"value": "A/Mallard duck/Alberta/331/2019"}, "passage": {"value": "X"}, "isolate_hash": {"value": "be9119f3aa526b2b7dcb0ae8611abfa9"}, "state": {"value": "UT", "confidence": {"UT": 0.34, "AZ": 0.0236, "AB": 0.0213, "WI": 0.0176, "NE": 0.0148, "MO": 0.012, "IA": 0.012, "TN": 0.012, "MN": 0.0119, "QC": 0.0118, "NS": 0.0118, "LA": 0.0118, "ON": 0.0118, "MB": 0.0117, "NM": 0.0117, "BC": 0.0117, "PR": 0.0117, "SC": 0.0117, "SK": 0.0117, "ND": 0.0117, "WY": 0.0116, "AR": 0.0116, "MT": 0.0115, "WV": 0.0115, "NV": 0.0114, "NC": 0.0114, "PE": 0.0114, "GA": 0.0113, "ME": 0.0113, "MA": 0.0113, "AL": 0.0113, "IL": 0.0113, "": 0.0113, "NH": 0.0112, "FL": 0.0111, "OK": 0.011, "KY": 0.011, "VT": 0.011, "CT": 0.011, "TX": 0.0109, "DE": 0.0109, "MS": 0.0109, "MI": 0.0108, "AK": 0.0107, "OH": 0.0107, "KS": 0.0106, "WA": 0.0105, "MD": 0.0105, "VA": 0.0105, "CA": 0.0103, "IN": 0.0101, "SD": 0.0101, "NJ": 0.01, "CO": 0.00994, "ID": 0.0099, "OR": 0.00984, "PA": 0.00748, "NY": 0.00638}, "entropy": 3.296}, "bi_ambig_count": {"value": "Zero"}, "primary_identifier": {"value": "EPI_ISL_501832"}, "isl_subtype": {"value": "H3N8"}, "host": {"value": "mallard"}, "tri_ambig_count": {"value": "Zero"}, "genotype": {"value": "Not assigned"}, "ambig_present": {"value": "Absent"}, "ha_genetic_group": {"value": "UNRECOGNIZABLE"}}, "branch_attrs": {"mutations": {"nuc": ["G1508A"], "PB2": ["R503K"]}, "labels": {"aa": "PB2: R503K"}}}, {"name": "NODE_0000023", "node_attrs": {"div": 0.0162, "num_date": {"value": 2019.55, "confidence": [2019.379, 2019.601]}, "host_generic": {"value": "avian", "confidence": {"avian": 1.0}, "entropy": 0.00365}, "region": {"value": "North America", "confidence": {"North America": 1.0}, "entropy": 1.14e-07}, "country": {"value": "Canada", "confidence": {"Canada": 1.0}, "entropy": 0.000435}, "state": {"value": "UT", "confidence": {"UT": 0.34, "AZ": 0.0236, "AB": 0.0213, "WI": 0.0176, "NE": 0.0148, "MO": 0.012, "IA": 0.012, "TN": 0.012, "MN": 0.0119, "QC": 0.0118, "NS": 0.0118, "LA": 0.0118, "ON": 0.0118, "MB": 0.0117, "NM": 0.0117, "BC": 0.0117, "PR": 0.0117, "SC": 0.0117, "SK": 0.0117, "ND": 0.0117, "WY": 0.0116, "AR": 0.0116, "MT": 0.0115, "WV": 0.0115, "NV": 0.0114, "NC": 0.0114, "PE": 0.0114, "GA": 0.0113, "ME": 0.0113, "MA": 0.0113, "AL": 0.0113, "IL": 0.0113, "": 0.0113, "NH": 0.0112, "FL": 0.0111, "OK": 0.011, "KY": 0.011, "VT": 0.011, "CT": 0.011, "TX": 0.0109, "DE": 0.0109, "MS": 0.0109, "MI": 0.0108, "AK": 0.0107, "OH": 0.0107, "KS": 0.0106, "WA": 0.0105, "MD": 0.0105, "VA": 0.0105, "CA": 0.0103, "IN": 0.0101, "SD": 0.0101, "NJ": 0.01, "CO": 0.00994, "ID": 0.0099, "OR": 0.00984, "PA": 0.00748, "NY": 0.00638}, "entropy": 3.296}}, "branch_attrs": {"mutations": {}}, "children": [{"name": "A/mallard_duck/Alberta/347/2019_315052d39b", "node_attrs": {"div": 0.0162, "num_date": {"value": 2019.64, "confidence": [2019.64, 2019.64], "inferred": false}, "host_generic": {"value": "avian", "confidence": {"avian": 1.0}, "entropy": -1e-12}, "isolate_submitter": {"value": "import"}, "segment_lineage": {"value": "Not assigned"}, "data_source": {"value": "GISAID"}, "reason_for_submission": {"value": "surveillance"}, "region": {"value": "North America", "confidence": {"North America": 1.0}, "entropy": -1e-12}, "tn_93_dist_d11": {"value": 0.0261}, "N_present": {"value": "Absent"}, "N_count": {"value": "Zero"}, "country": {"value": "Canada", "confidence": {"Canada": 1.0}, "entropy": -1e-12}, "strain_name": {"value": "A/Mallard duck/Alberta/347/2019"}, "passage": {"value": "X"}, "isolate_hash": {"value": "315052d39b6407b9ef041f13988df5ce"}, "state": {"value": "UT", "confidence": {"UT": 0.3, "AZ": 0.023, "AB": 0.0211, "WI": 0.0179, "NE": 0.0155, "MO": 0.0128, "TN": 0.0128, "MN": 0.0128, "IA": 0.0127, "QC": 0.0127, "NS": 0.0127, "ON": 0.0126, "MB": 0.0126, "NM": 0.0126, "LA": 0.0126, "SC": 0.0126, "PR": 0.0126, "SK": 0.0126, "ND": 0.0125, "WY": 0.0125, "AR": 0.0124, "MT": 0.0123, "WV": 0.0123, "NV": 0.0123, "NC": 0.0123, "PE": 0.0122, "ME": 0.0122, "GA": 0.0121, "MA": 0.0121, "AL": 0.0121, "IL": 0.0121, "": 0.0121, "NH": 0.012, "FL": 0.012, "BC": 0.012, "OK": 0.0118, "KY": 0.0118, "VT": 0.0118, "CT": 0.0118, "DE": 0.0117, "TX": 0.0117, "MS": 0.0117, "AK": 0.0115, "OH": 0.0114, "MI": 0.0113, "KS": 0.0113, "MD": 0.0112, "VA": 0.0112, "WA": 0.0111, "IN": 0.0109, "SD": 0.0108, "NJ": 0.0107, "CA": 0.0107, "CO": 0.0107, "ID": 0.0106, "OR": 0.0105, "PA": 0.00801, "NY": 0.00684}, "entropy": 3.431}, "bi_ambig_count": {"value": "Zero"}, "primary_identifier": {"value": "EPI_ISL_501827"}, "isl_subtype": {"value": "H3N8"}, "host": {"value": "mallard"}, "tri_ambig_count": {"value": "Zero"}, "genotype": {"value": "Not assigned"}, "ambig_present": {"value": "Absent"}, "ha_genetic_group": {"value": "UNRECOGNIZABLE"}}, "branch_attrs": {"mutations": {}}}, {"name": "NODE_0000024", "node_attrs": {"div": 0.0162, "num_date": {"value": 2019.575, "confidence": [2019.42, 2019.625]}, "host_generic": {"value": "avian", "confidence": {"avian": 1.0}, "entropy": 0.00347}, "region": {"value": "North America", "confidence": {"North America": 1.0}, "entropy": 1.13e-07}, "country": {"value": "Canada", "confidence": {"Canada": 1.0}, "entropy": 0.000427}, "state": {"value": "UT", "confidence": {"UT": 0.3, "AZ": 0.023, "AB": 0.0211, "WI": 0.0179, "NE": 0.0155, "MO": 0.0128, "TN": 0.0128, "MN": 0.0128, "IA": 0.0127, "QC": 0.0127, "NS": 0.0127, "ON": 0.0126, "MB": 0.0126, "NM": 0.0126, "LA": 0.0126, "SC": 0.0126, "PR": 0.0126, "SK": 0.0126, "ND": 0.0125, "WY": 0.0125, "AR": 0.0124, "MT": 0.0123, "WV": 0.0123, "NV": 0.0123, "NC": 0.0123, "PE": 0.0122, "ME": 0.0122, "GA": 0.0121, "MA": 0.0121, "AL": 0.0121, "IL": 0.0121, "": 0.0121, "NH": 0.012, "FL": 0.012, "BC": 0.012, "OK": 0.0118, "KY": 0.0118, "VT": 0.0118, "CT": 0.0118, "DE": 0.0117, "TX": 0.0117, "MS": 0.0117, "AK": 0.0115, "OH": 0.0114, "MI": 0.0113, "KS": 0.0113, "MD": 0.0112, "VA": 0.0112, "WA": 0.0111, "IN": 0.0109, "SD": 0.0108, "NJ": 0.0107, "CA": 0.0107, "CO": 0.0107, "ID": 0.0106, "OR": 0.0105, "PA": 0.00801, "NY": 0.00684}, "entropy": 3.431}}, "branch_attrs": {"mutations": {}}, "children": [{"name": "A/mallard_duck/Alberta/339/2019_90ef6af0a2", "node_attrs": {"div": 0.0166, "num_date": {"value": 2019.64, "confidence": [2019.64, 2019.64], "inferred": false}, "host_generic": {"value": "avian", "confidence": {"avian": 1.0}, "entropy": -1e-12}, "isolate_submitter": {"value": "import"}, "segment_lineage": {"value": "Not assigned"}, "data_source": {"value": "GISAID"}, "reason_for_submission": {"value": "surveillance"}, "region": {"value": "North America", "confidence": {"North America": 1.0}, "entropy": -1e-12}, "tn_93_dist_d11": {"value": 0.0266}, "N_present": {"value": "Absent"}, "N_count": {"value": "Zero"}, "country": {"value": "Canada", "confidence": {"Canada": 1.0}, "entropy": -1e-12}, "strain_name": {"value": "A/Mallard duck/Alberta/339/2019"}, "passage": {"value": "X"}, "isolate_hash": {"value": "90ef6af0a2a324af742b9f7a3c515313"}, "state": {"value": "UT", "confidence": {"UT": 0.264, "AZ": 0.0225, "AB": 0.0209, "WI": 0.0181, "NE": 0.0162, "TN": 0.0136, "MO": 0.0136, "MN": 0.0135, "QC": 0.0135, "NS": 0.0134, "ON": 0.0134, "MB": 0.0133, "SC": 0.0133, "NM": 0.0133, "IA": 0.0133, "PR": 0.0133, "SK": 0.0133, "LA": 0.0133, "ND": 0.0132, "WY": 0.0132, "AR": 0.0132, "MT": 0.0131, "WV": 0.013, "NV": 0.013, "NC": 0.013, "PE": 0.013, "ME": 0.0129, "GA": 0.0129, "MA": 0.0129, "AL": 0.0128, "IL": 0.0128, "": 0.0128, "NH": 0.0127, "FL": 0.0127, "OK": 0.0125, "VT": 0.0125, "KY": 0.0125, "CT": 0.0125, "DE": 0.0124, "TX": 0.0124, "MS": 0.0124, "AK": 0.0122, "BC": 0.0121, "OH": 0.012, "KS": 0.0119, "MD": 0.0119, "VA": 0.0119, "MI": 0.0118, "IN": 0.0115, "WA": 0.0115, "SD": 0.0114, "NJ": 0.0114, "CO": 0.0113, "ID": 0.0112, "OR": 0.0112, "CA": 0.011, "PA": 0.00848, "NY": 0.00724}, "entropy": 3.543}, "bi_ambig_count": {"value": "Zero"}, "primary_identifier": {"value": "EPI_ISL_501828"}, "isl_subtype": {"value": "H3N8"}, "host": {"value": "mallard"}, "tri_ambig_count": {"value": "Zero"}, "genotype": {"value": "Not assigned"}, "ambig_present": {"value": "Absent"}, "ha_genetic_group": {"value": "UNRECOGNIZABLE"}}, "branch_attrs": {"mutations": {"nuc": ["C1357G"], "PB2": ["P453A"]}, "labels": {"aa": "PB2: P453A"}}}, {"name": "A/mallard_duck/Alberta/319/2019_0024f9087e", "node_attrs": {"div": 0.017, "num_date": {"value": 2019.64, "confidence": [2019.64, 2019.64], "inferred": false}, "host_generic": {"value": "avian", "confidence": {"avian": 1.0}, "entropy": -1e-12}, "isolate_submitter": {"value": "import"}, "segment_lineage": {"value": "Not assigned"}, "data_source": {"value": "GISAID"}, "reason_for_submission": {"value": "surveillance"}, "region": {"value": "North America", "confidence": {"North America": 1.0}, "entropy": -1e-12}, "tn_93_dist_d11": {"value": 0.0271}, "N_present": {"value": "Absent"}, "N_count": {"value": "Zero"}, "country": {"value": "Canada", "confidence": {"Canada": 1.0}, "entropy": -1e-12}, "strain_name": {"value": "A/Mallard duck/Alberta/319/2019"}, "passage": {"value": "X"}, "isolate_hash": {"value": "0024f9087ecf0c4b603842e002551821"}, "state": {"value": "UT", "confidence": {"UT": 0.264, "AZ": 0.0225, "AB": 0.0209, "WI": 0.0181, "NE": 0.0162, "TN": 0.0136, "MO": 0.0136, "MN": 0.0135, "QC": 0.0135, "NS": 0.0134, "ON": 0.0134, "MB": 0.0133, "SC": 0.0133, "NM": 0.0133, "IA": 0.0133, "PR": 0.0133, "SK": 0.0133, "LA": 0.0133, "ND": 0.0132, "WY": 0.0132, "AR": 0.0132, "MT": 0.0131, "WV": 0.013, "NV": 0.013, "NC": 0.013, "PE": 0.013, "ME": 0.0129, "GA": 0.0129, "MA": 0.0129, "AL": 0.0128, "IL": 0.0128, "": 0.0128, "NH": 0.0127, "FL": 0.0127, "OK": 0.0125, "VT": 0.0125, "KY": 0.0125, "CT": 0.0125, "DE": 0.0124, "TX": 0.0124, "MS": 0.0124, "AK": 0.0122, "BC": 0.0121, "OH": 0.012, "KS": 0.0119, "MD": 0.0119, "VA": 0.0119, "MI": 0.0118, "IN": 0.0115, "WA": 0.0115, "SD": 0.0114, "NJ": 0.0114, "CO": 0.0113, "ID": 0.0112, "OR": 0.0112, "CA": 0.011, "PA": 0.00848, "NY": 0.00724}, "entropy": 3.543}, "bi_ambig_count": {"value": "Zero"}, "primary_identifier": {"value": "EPI_ISL_501820"}, "isl_subtype": {"value": "H3N8"}, "host": {"value": "mallard"}, "tri_ambig_count": {"value": "Zero"}, "genotype": {"value": "Not assigned"}, "ambig_present": {"value": "Absent"}, "ha_genetic_group": {"value": "UNRECOGNIZABLE"}}, "branch_attrs": {"mutations": {"nuc": ["T1035C", "C2115T"]}}}]}]}]}]}]}]}]}]}, {"name": "NODE_0000460", "node_attrs": {"div": 0.00962, "num_date": {"value": 2015.675, "confidence": [2015.039, 2016.187]}, "host_generic": {"value": "avian", "confidence": {"avian": 0.978, "poultry": 0.022}, "entropy": 0.106}, "region": {"value": "North America", "confidence": {"North America": 1.0}, "entropy": 3.04e-06}, "country": {"value": "United States", "confidence": {"United States": 0.931, "Canada": 0.0694}, "entropy": 0.252}, "confidence": {"value": 99.7}, "state": {"value": "AZ", "confidence": {"AZ": 0.345, "UT": 0.188, "WI": 0.0971, "MI": 0.0533, "BC": 0.0343, "LA": 0.015, "AB": 0.0135, "OH": 0.0131, "CA": 0.0128, "IA": 0.0127, "SD": 0.0125, "TX": 0.00862, "KS": 0.0074, "MO": 0.0071, "NE": 0.00674, "ND": 0.00623, "MN": 0.00559, "WA": 0.00543, "ON": 0.00528, "IN": 0.00462, "AR": 0.00458, "IL": 0.00455, "GA": 0.0045, "PA": 0.00447, "CO": 0.00438, "PR": 0.00413, "ID": 0.00408, "": 0.00407, "NM": 0.00406, "FL": 0.00403, "OR": 0.00399, "TN": 0.00399, "KY": 0.00398, "MB": 0.00387, "WV": 0.00386, "OK": 0.00385, "MT": 0.00384, "SK": 0.00379, "AK": 0.00378, "WY": 0.00378, "AL": 0.00374, "NC": 0.00373, "NV": 0.00372, "MD": 0.00371, "QC": 0.00368, "MS": 0.00368, "NS": 0.00368, "SC": 0.00367, "VA": 0.00364, "PE": 0.00357, "DE": 0.00355, "ME": 0.00354, "MA": 0.00353, "NH": 0.00349, "CT": 0.00345, "VT": 0.00344, "NJ": 0.00336, "NY": 0.00307}, "entropy": 2.622}}, "branch_attrs": {"mutations": {"nuc": ["C1224T"]}}, "children": [{"name": "A/Northern_pintail/Arizona/D1800538/2018_9a5e9d6658", "node_attrs": {"div": 0.0171, "num_date": {"value": 2018.029, "confidence": [2018.029, 2018.029], "inferred": false}, "host_generic": {"value": "avian", "confidence": {"avian": 1.0}, "entropy": -1e-12}, "isolate_submitter": {"value": "import"}, "segment_lineage": {"value": "Not assigned"}, "data_source": {"value": "GISAID"}, "reason_for_submission": {"value": "surveillance"}, "region": {"value": "North America", "confidence": {"North America": 1.0}, "entropy": -1e-12}, "tn_93_dist_d11": {"value": 0.0252}, "N_present": {"value": "Absent"}, "N_count": {"value": "Zero"}, "country": {"value": "United States", "confidence": {"United States": 1.0}, "entropy": -1e-12}, "strain_name": {"value": "A/Northern Pintail/Arizona/D1800538/2018"}, "passage": {"value": "X"}, "isolate_hash": {"value": "9a5e9d6658db21afd4bc7f2c84726b25"}, "state": {"value": "AZ", "confidence": {"AZ": 1.0}, "entropy": -1e-12}, "bi_ambig_count": {"value": "Zero"}, "primary_identifier": {"value": "EPI_ISL_378274"}, "isl_subtype": {"value": "H12N2"}, "host": {"value": "northern pintail"}, "tri_ambig_count": {"value": "Zero"}, "genotype": {"value": "Not assigned"}, "ambig_present": {"value": "Absent"}, "ha_genetic_group": {"value": "UNRECOGNIZABLE"}}, "branch_attrs": {"mutations": {"nuc": ["C411T", "T498C", "A519G", "A765G", "C789T", "G846A", "T987C", "A1158G", "C1252T", "G1254A", "A1417G", "G1476A", "T1593C", "A1657G", "T1677C", "G1980A", "T2040C"], "PB2": ["M473V", "I553V"]}, "labels": {"aa": "PB2: M473V, I553V"}}}, {"name": "NODE_0000459", "node_attrs": {"div": 0.014, "num_date": {"value": 2018.298, "confidence": [2017.417, 2018.623]}, "host_generic": {"value": "avian", "confidence": {"avian": 0.993, "poultry": 0.00691}, "entropy": 0.0413}, "region": {"value": "North America", "confidence": {"North America": 1.0}, "entropy": 6.3e-07}, "country": {"value": "United States", "confidence": {"United States": 0.786, "Canada": 0.214}, "entropy": 0.52}, "confidence": {"value": 74.1}, "state": {"value": "MI", "confidence": {"MI": 0.258, "BC": 0.117, "AZ": 0.0841, "LA": 0.0586, "OH": 0.0539, "UT": 0.0449, "SD": 0.0418, "CA": 0.0347, "TX": 0.0243, "WI": 0.0221, "KS": 0.0154, "ND": 0.0141, "PA": 0.0134, "IA": 0.012, "MN": 0.0111, "ON": 0.00826, "IN": 0.00764, "WA": 0.00753, "MO": 0.00746, "NE": 0.00723, "CO": 0.00637, "AB": 0.00613, "NY": 0.00595, "IL": 0.0057, "ID": 0.00525, "OR": 0.00524, "AR": 0.00514, "GA": 0.00506, "": 0.00484, "KY": 0.00448, "OK": 0.0043, "FL": 0.00428, "AK": 0.00425, "MD": 0.00401, "TN": 0.00396, "MB": 0.00393, "NM": 0.00391, "VA": 0.00391, "WV": 0.0039, "MT": 0.00387, "MS": 0.00384, "AL": 0.00375, "PR": 0.00369, "WY": 0.00367, "NC": 0.00367, "SK": 0.00364, "NV": 0.00364, "NJ": 0.00358, "DE": 0.0035, "QC": 0.00333, "SC": 0.00333, "NS": 0.00333, "PE": 0.00327, "MA": 0.00323, "ME": 0.00323, "CT": 0.00321, "NH": 0.00321, "VT": 0.00316}, "entropy": 3.024}}, "branch_attrs": {"mutations": {"nuc": ["C262A", "G771A", "G777A", "T783C", "G1140A", "A1551G", "C1872T", "T1905C", "T1911C", "T2034C"]}}, "children": [{"name": "NODE_0000021", "node_attrs": {"div": 0.014, "num_date": {"value": 2018.439, "confidence": [2017.53, 2018.728]}, "host_generic": {"value": "avian", "confidence": {"avian": 0.998, "poultry": 0.00161}, "entropy": 0.0119}, "region": {"value": "North America", "confidence": {"North America": 1.0}, "entropy": 1.18e-07}, "country": {"value": "United States", "confidence": {"United States": 0.776, "Canada": 0.224}, "entropy": 0.532}, "state": {"value": "MI", "confidence": {"MI": 0.26, "BC": 0.0943, "AZ": 0.0711, "LA": 0.0504, "SD": 0.05, "OH": 0.0458, "UT": 0.0385, "TX": 0.0316, "CA": 0.0304, "WI": 0.0199, "ND": 0.0189, "PA": 0.0187, "KS": 0.0161, "MN": 0.0147, "IA": 0.0124, "ON": 0.0103, "MO": 0.00837, "NE": 0.00815, "IN": 0.00787, "WA": 0.00785, "NY": 0.00742, "CO": 0.00698, "IL": 0.00686, "AB": 0.00645, "AR": 0.00587, "GA": 0.00586, "ID": 0.00585, "OR": 0.00583, "": 0.00539, "KY": 0.00528, "FL": 0.00501, "OK": 0.00495, "AK": 0.00495, "MB": 0.00484, "TN": 0.00472, "NM": 0.00469, "MD": 0.00466, "VA": 0.00463, "WV": 0.00459, "MT": 0.00457, "MS": 0.00449, "AL": 0.00447, "PR": 0.00442, "SK": 0.00441, "NC": 0.00437, "NJ": 0.00437, "WY": 0.00437, "NV": 0.00432, "DE": 0.00416, "QC": 0.00404, "NS": 0.00403, "SC": 0.00403, "PE": 0.00397, "MA": 0.00392, "ME": 0.00391, "CT": 0.00391, "NH": 0.00389, "VT": 0.00383}, "entropy": 3.135}}, "branch_attrs": {"mutations": {}}, "children": [{"name": "NODE_0000489", "node_attrs": {"div": 0.0153, "num_date": {"value": 2018.778, "confidence": [2018.267, 2019.234]}, "host_generic": {"value": "avian", "confidence": {"avian": 0.995, "poultry": 0.00483}, "entropy": 0.0306}, "region": {"value": "North America", "confidence": {"North America": 1.0}, "entropy": 6.52e-07}, "country": {"value": "United States", "confidence": {"United States": 0.774, "Canada": 0.226}, "entropy": 0.534}, "confidence": {"value": 89.5}, "state": {"value": "MI", "confidence": {"MI": 0.222, "BC": 0.0784, "AZ": 0.0647, "LA": 0.0468, "SD": 0.0459, "OH": 0.0421, "UT": 0.0361, "TX": 0.0303, "CA": 0.0287, "WI": 0.0201, "ND": 0.0193, "PA": 0.0178, "KS": 0.0176, "MN": 0.0155, "IA": 0.0141, "ON": 0.0119, "MO": 0.0107, "NE": 0.0105, "WA": 0.00926, "IN": 0.00925, "CO": 0.00865, "IL": 0.00851, "NY": 0.00808, "AB": 0.00799, "GA": 0.00792, "AR": 0.00774, "ID": 0.0075, "OR": 0.00748, "": 0.00708, "KY": 0.00704, "FL": 0.00689, "OK": 0.00666, "AK": 0.00663, "MB": 0.00659, "TN": 0.00655, "NM": 0.00648, "WV": 0.00638, "MT": 0.00634, "MD": 0.00633, "VA": 0.00629, "AL": 0.00622, "SK": 0.00619, "MS": 0.00619, "PR": 0.00619, "WY": 0.00614, "NC": 0.00612, "NV": 0.00608, "NJ": 0.00587, "DE": 0.00584, "QC": 0.00582, "NS": 0.00581, "SC": 0.00579, "PE": 0.00569, "ME": 0.00562, "MA": 0.00562, "NH": 0.00557, "CT": 0.00555, "VT": 0.00548}, "entropy": 3.364}}, "branch_attrs": {"mutations": {"nuc": ["G1032A", "A1137G", "G1914T"]}}, "children": [{"name": "NODE_0000490", "node_attrs": {"div": 0.0232, "num_date": {"value": 2021.573, "confidence": [2021.36, 2021.646]}, "host_generic": {"value": "avian", "confidence": {"avian": 0.997, "poultry": 0.00258}, "entropy": 0.018}, "region": {"value": "North America", "confidence": {"North America": 1.0}, "entropy": 6.35e-07}, "country": {"value": "Canada", "confidence": {"Canada": 0.997, "United States": 0.00315}, "entropy": 0.0213}, "confidence": {"value": 100}, "state": {"value": "MI", "confidence": {"MI": 0.0871, "AZ": 0.0386, "LA": 0.0317, "BC": 0.0296, "SD": 0.0289, "OH": 0.0277, "UT": 0.026, "TX": 0.024, "WI": 0.0203, "KS": 0.0201, "CA": 0.02, "ND": 0.02, "IA": 0.0185, "MN": 0.0181, "MO": 0.0178, "NE": 0.0176, "ON": 0.0172, "GA": 0.0149, "AR": 0.0146, "IL": 0.0144, "PA": 0.0143, "IN": 0.0141, "CO": 0.0139, "TN": 0.0138, "AB": 0.0137, "FL": 0.0137, "": 0.0135, "KY": 0.0135, "MB": 0.0135, "NM": 0.0135, "WV": 0.0133, "SK": 0.0133, "MT": 0.0133, "PR": 0.0132, "WY": 0.0132, "OK": 0.0131, "QC": 0.013, "AL": 0.013, "ID": 0.013, "NS": 0.013, "NC": 0.013, "NV": 0.013, "OR": 0.013, "WA": 0.0129, "SC": 0.0129, "AK": 0.0129, "MS": 0.0127, "PE": 0.0126, "MD": 0.0126, "ME": 0.0125, "VA": 0.0125, "MA": 0.0125, "DE": 0.0124, "NH": 0.0124, "CT": 0.0122, "VT": 0.0122, "NJ": 0.0117, "NY": 0.00992}, "entropy": 3.937}}, "branch_attrs": {"mutations": {"nuc": ["T165C", "G210A", "G267C", "T327C", "C450T", "A513G", "G552A", "C594T", "A870G", "A1101G", "G1113A", "C1212T", "A1482G", "C1662T", "C1740T", "A1797G", "A1955G", "T2013C"], "PB2": ["N652S"]}, "labels": {"aa": "PB2: N652S"}}, "children": [{"name": "A/mallard/Alberta/457/2021_9b2654f058", "node_attrs": {"div": 0.0232, "num_date": {"value": 2021.651, "confidence": [2021.651, 2021.651], "inferred": false}, "host_generic": {"value": "avian", "confidence": {"avian": 1.0}, "entropy": -1e-12}, "isolate_submitter": {"value": "import"}, "segment_lineage": {"value": "Not assigned"}, "data_source": {"value": "GISAID"}, "reason_for_submission": {"value": "surveillance"}, "region": {"value": "North America", "confidence": {"North America": 1.0}, "entropy": -1e-12}, "tn_93_dist_d11": {"value": 0.0224}, "N_present": {"value": "Absent"}, "N_count": {"value": "Zero"}, "country": {"value": "Canada", "confidence": {"Canada": 1.0}, "entropy": -1e-12}, "strain_name": {"value": "A/Mallard/Alberta/457/2021"}, "passage": {"value": "X"}, "isolate_hash": {"value": "9b2654f058aa3188073ff25e1a846019"}, "state": {"value": "MI", "confidence": {"MI": 0.0759, "AZ": 0.036, "LA": 0.0301, "SD": 0.0272, "OH": 0.0263, "BC": 0.0263, "UT": 0.0249, "TX": 0.0233, "WI": 0.0203, "KS": 0.02, "ND": 0.02, "CA": 0.019, "IA": 0.0186, "MN": 0.0183, "MO": 0.0183, "NE": 0.0181, "ON": 0.0176, "GA": 0.0155, "AR": 0.0152, "IL": 0.0149, "IN": 0.0145, "TN": 0.0144, "FL": 0.0143, "CO": 0.0143, "AB": 0.0143, "MB": 0.0142, "NM": 0.0142, "": 0.0141, "KY": 0.0141, "PA": 0.014, "SK": 0.014, "WV": 0.0139, "MT": 0.0139, "PR": 0.0139, "WY": 0.0138, "QC": 0.0137, "NS": 0.0137, "OK": 0.0137, "AL": 0.0137, "NC": 0.0137, "SC": 0.0136, "NV": 0.0136, "AK": 0.0134, "ID": 0.0134, "OR": 0.0134, "PE": 0.0133, "MS": 0.0133, "ME": 0.0132, "MD": 0.0132, "MA": 0.0132, "WA": 0.0131, "VA": 0.0131, "DE": 0.013, "NH": 0.013, "CT": 0.0128, "VT": 0.0128, "NJ": 0.0123, "NY": 0.01}, "entropy": 3.967}, "bi_ambig_count": {"value": "Zero"}, "primary_identifier": {"value": "EPI_ISL_16215566"}, "isl_subtype": {"value": "H4N6"}, "host": {"value": "mallard"}, "tri_ambig_count": {"value": "Zero"}, "genotype": {"value": "Not assigned"}, "ambig_present": {"value": "Absent"}, "ha_genetic_group": {"value": "UNRECOGNIZABLE"}}, "branch_attrs": {"mutations": {}}}, {"name": "A/mallard/Alberta/533/2021_0bf8b66f13", "node_attrs": {"div": 0.0237, "num_date": {"value": 2021.651, "confidence": [2021.651, 2021.651], "inferred": false}, "host_generic": {"value": "avian", "confidence": {"avian": 1.0}, "entropy": -1e-12}, "isolate_submitter": {"value": "import"}, "segment_lineage": {"value": "Not assigned"}, "data_source": {"value": "GISAID"}, "reason_for_submission": {"value": "surveillance"}, "region": {"value": "North America", "confidence": {"North America": 1.0}, "entropy": -1e-12}, "tn_93_dist_d11": {"value": 0.0229}, "N_present": {"value": "Absent"}, "N_count": {"value": "Zero"}, "country": {"value": "Canada", "confidence": {"Canada": 1.0}, "entropy": -1e-12}, "strain_name": {"value": "A/Mallard/Alberta/533/2021"}, "passage": {"value": "X"}, "isolate_hash": {"value": "0bf8b66f13b9d2f2f7c492ce8cef0ff4"}, "state": {"value": "MI", "confidence": {"MI": 0.0759, "AZ": 0.036, "LA": 0.0301, "SD": 0.0272, "OH": 0.0263, "BC": 0.0263, "UT": 0.0249, "TX": 0.0233, "WI": 0.0203, "KS": 0.02, "ND": 0.02, "CA": 0.019, "IA": 0.0186, "MN": 0.0183, "MO": 0.0183, "NE": 0.0181, "ON": 0.0176, "GA": 0.0155, "AR": 0.0152, "IL": 0.0149, "IN": 0.0145, "TN": 0.0144, "FL": 0.0143, "CO": 0.0143, "AB": 0.0143, "MB": 0.0142, "NM": 0.0142, "": 0.0141, "KY": 0.0141, "PA": 0.014, "SK": 0.014, "WV": 0.0139, "MT": 0.0139, "PR": 0.0139, "WY": 0.0138, "QC": 0.0137, "NS": 0.0137, "OK": 0.0137, "AL": 0.0137, "NC": 0.0137, "SC": 0.0136, "NV": 0.0136, "AK": 0.0134, "ID": 0.0134, "OR": 0.0134, "PE": 0.0133, "MS": 0.0133, "ME": 0.0132, "MD": 0.0132, "MA": 0.0132, "WA": 0.0131, "VA": 0.0131, "DE": 0.013, "NH": 0.013, "CT": 0.0128, "VT": 0.0128, "NJ": 0.0123, "NY": 0.01}, "entropy": 3.967}, "bi_ambig_count": {"value": "Zero"}, "primary_identifier": {"value": "EPI_ISL_16215568"}, "isl_subtype": {"value": "H4N6"}, "host": {"value": "mallard"}, "tri_ambig_count": {"value": "Zero"}, "genotype": {"value": "Not assigned"}, "ambig_present": {"value": "Absent"}, "ha_genetic_group": {"value": "UNRECOGNIZABLE"}}, "branch_attrs": {"mutations": {"nuc": ["A569G"], "PB2": ["K190R"]}, "labels": {"aa": "PB2: K190R"}}}]}, {"name": "NODE_0000491", "node_attrs": {"div": 0.0162, "num_date": {"value": 2019.175, "confidence": [2018.611, 2019.581]}, "host_generic": {"value": "avian", "confidence": {"avian": 0.994, "poultry": 0.00606}, "entropy": 0.037}, "region": {"value": "North America", "confidence": {"North America": 1.0}, "entropy": 9.92e-07}, "country": {"value": "United States", "confidence": {"United States": 0.895, "Canada": 0.105}, "entropy": 0.335}, "confidence": {"value": 80}, "state": {"value": "MI", "confidence": {"MI": 0.19, "BC": 0.0656, "AZ": 0.0591, "LA": 0.0436, "SD": 0.0423, "OH": 0.039, "UT": 0.0339, "TX": 0.0291, "CA": 0.027, "WI": 0.0202, "ND": 0.0196, "KS": 0.0187, "PA": 0.017, "MN": 0.0161, "IA": 0.0154, "ON": 0.0133, "MO": 0.0126, "NE": 0.0124, "IN": 0.0104, "WA": 0.0103, "CO": 0.01, "IL": 0.0099, "GA": 0.00965, "AR": 0.00934, "AB": 0.00931, "ID": 0.00886, "OR": 0.00885, "NY": 0.0086, "KY": 0.00854, "": 0.00853, "FL": 0.00849, "TN": 0.00815, "MB": 0.00813, "OK": 0.00813, "AK": 0.00808, "NM": 0.00805, "WV": 0.00793, "MT": 0.00788, "MD": 0.00777, "SK": 0.00776, "PR": 0.00774, "AL": 0.00774, "VA": 0.00771, "WY": 0.0077, "MS": 0.00766, "NC": 0.00764, "NV": 0.00761, "QC": 0.00739, "NS": 0.00737, "SC": 0.00735, "DE": 0.0073, "PE": 0.0072, "NJ": 0.00718, "ME": 0.00712, "MA": 0.00712, "NH": 0.00705, "CT": 0.007, "VT": 0.00694}, "entropy": 3.535}}, "branch_attrs": {"mutations": {"nuc": ["A1923G", "A2079G"]}}, "children": [{"name": "A/ruddy_turnstone/Delaware/260/2021_41e269ad4a", "node_attrs": {"div": 0.0236, "num_date": {"value": 2021.415, "confidence": [2021.415, 2021.415], "inferred": false}, "host_generic": {"value": "avian", "confidence": {"avian": 1.0}, "entropy": -1e-12}, "isolate_submitter": {"value": "import"}, "segment_lineage": {"value": "Not assigned"}, "data_source": {"value": "GISAID"}, "reason_for_submission": {"value": "surveillance"}, "region": {"value": "North America", "confidence": {"North America": 1.0}, "entropy": -1e-12}, "tn_93_dist_d11": {"value": 0.0238}, "N_present": {"value": "Absent"}, "N_count": {"value": "Zero"}, "country": {"value": "United States", "confidence": {"United States": 1.0}, "entropy": -1e-12}, "strain_name": {"value": "A/Ruddy Turnstone/Delaware/260/2021"}, "passage": {"value": "X"}, "isolate_hash": {"value": "41e269ad4a25beced7183911b2de3e4c"}, "state": {"value": "MI", "confidence": {"MI": 0.09, "AZ": 0.0393, "LA": 0.0321, "BC": 0.0305, "SD": 0.0294, "OH": 0.0281, "UT": 0.0262, "TX": 0.0242, "WI": 0.0203, "CA": 0.0202, "KS": 0.0202, "ND": 0.02, "IA": 0.0184, "MN": 0.0181, "MO": 0.0177, "NE": 0.0175, "ON": 0.0171, "GA": 0.0148, "AR": 0.0144, "PA": 0.0144, "IL": 0.0143, "IN": 0.014, "CO": 0.0138, "AB": 0.0136, "TN": 0.0136, "FL": 0.0136, "KY": 0.0134, "": 0.0134, "MB": 0.0133, "NM": 0.0133, "WV": 0.0131, "SK": 0.0131, "MT": 0.0131, "PR": 0.0131, "WY": 0.013, "OK": 0.0129, "ID": 0.0129, "WA": 0.0129, "OR": 0.0129, "AL": 0.0129, "QC": 0.0128, "NC": 0.0128, "NS": 0.0128, "NV": 0.0128, "SC": 0.0127, "AK": 0.0127, "MS": 0.0125, "MD": 0.0125, "PE": 0.0124, "VA": 0.0124, "ME": 0.0123, "MA": 0.0123, "DE": 0.0122, "NH": 0.0122, "CT": 0.012, "VT": 0.012, "NJ": 0.0116, "NY": 0.00989}, "entropy": 3.929}, "bi_ambig_count": {"value": "Zero"}, "primary_identifier": {"value": "EPI_ISL_14777739"}, "isl_subtype": {"value": "H3N8"}, "host": {"value": "ruddy turnstone"}, "tri_ambig_count": {"value": "Zero"}, "genotype": {"value": "Not assigned"}, "ambig_present": {"value": "Absent"}, "ha_genetic_group": {"value": "UNRECOGNIZABLE"}}, "branch_attrs": {"mutations": {"nuc": ["A30G", "T354C", "C594T", "G642A", "A714G", "A753G", "C789T", "G1149A", "A1308G", "G1386A", "C1534T", "C1589T", "T1623C", "T1644C", "G1788A", "G1878A", "C1902T"], "PB2": ["T530I"]}, "labels": {"aa": "PB2: T530I"}}}, {"name": "NODE_0000492", "node_attrs": {"div": 0.0184, "num_date": {"value": 2020.058, "confidence": [2019.734, 2020.293]}, "host_generic": {"value": "avian", "confidence": {"avian": 0.999}, "entropy": 0.00737}, "region": {"value": "North America", "confidence": {"North America": 1.0}, "entropy": 2.16e-07}, "country": {"value": "United States", "confidence": {"United States": 0.994, "Canada": 0.00555}, "entropy": 0.0344}, "confidence": {"value": 96.1}, "state": {"value": "MI", "confidence": {"MI": 0.14, "AZ": 0.0498, "BC": 0.0472, "LA": 0.0382, "SD": 0.0362, "OH": 0.0338, "UT": 0.0304, "TX": 0.0269, "CA": 0.024, "WI": 0.0204, "ND": 0.0199, "KS": 0.0199, "IA": 0.0171, "MN": 0.0171, "PA": 0.0157, "MO": 0.0153, "ON": 0.0152, "NE": 0.0151, "GA": 0.0122, "IN": 0.0122, "IL": 0.0121, "CO": 0.012, "AR": 0.0118, "WA": 0.0118, "AB": 0.0114, "FL": 0.011, "ID": 0.0109, "KY": 0.0109, "OR": 0.0109, "": 0.0109, "TN": 0.0107, "MB": 0.0106, "NM": 0.0106, "OK": 0.0104, "WV": 0.0104, "MT": 0.0104, "AK": 0.0103, "SK": 0.0103, "PR": 0.0103, "WY": 0.0102, "AL": 0.0102, "NC": 0.0101, "NV": 0.0101, "MD": 0.01, "MS": 0.01, "VA": 0.00996, "QC": 0.00995, "NS": 0.00993, "SC": 0.00989, "PE": 0.00967, "DE": 0.00965, "ME": 0.00958, "MA": 0.00957, "NH": 0.00947, "CT": 0.00937, "VT": 0.00932, "NY": 0.00931, "NJ": 0.00929}, "entropy": 3.756}}, "branch_attrs": {"mutations": {"nuc": ["A807G", "G1001A", "C1041A", "T1959C", "G1965T"], "PB2": ["S334N"]}, "labels": {"aa": "PB2: S334N"}}, "children": [{"name": "A/ruddy_turnstone/Delaware_Bay/228/2020_1bccad6099", "node_attrs": {"div": 0.0197, "num_date": {"value": 2020.408, "confidence": [2020.408, 2020.408], "inferred": false}, "host_generic": {"value": "avian", "confidence": {"avian": 1.0}, "entropy": -1e-12}, "isolate_submitter": {"value": "import"}, "segment_lineage": {"value": "am13"}, "data_source": {"value": "GISAID"}, "reason_for_submission": {"value": "surveillance"}, "region": {"value": "North America", "confidence": {"North America": 1.0}, "entropy": -1e-12}, "tn_93_dist_d11": {"value": 0.0206}, "N_present": {"value": "Absent"}, "N_count": {"value": "Zero"}, "country": {"value": "United States", "confidence": {"United States": 1.0}, "entropy": -1e-12}, "strain_name": {"value": "A/ruddy turnstone/Delaware Bay/228/2020"}, "passage": {"value": "X"}, "isolate_hash": {"value": "1bccad60998d98f917703bc5b6393f35"}, "state": {"value": "MI", "confidence": {"MI": 0.121, "AZ": 0.0459, "BC": 0.0404, "LA": 0.036, "SD": 0.0337, "OH": 0.0317, "UT": 0.0288, "TX": 0.0259, "CA": 0.0226, "WI": 0.0204, "KS": 0.0201, "ND": 0.02, "IA": 0.0177, "MN": 0.0175, "MO": 0.0163, "NE": 0.0161, "ON": 0.016, "PA": 0.0152, "GA": 0.0133, "IL": 0.0129, "IN": 0.0129, "AR": 0.0128, "CO": 0.0127, "WA": 0.0123, "AB": 0.0122, "FL": 0.012, "KY": 0.0118, "": 0.0118, "TN": 0.0118, "ID": 0.0117, "OR": 0.0117, "MB": 0.0116, "NM": 0.0116, "WV": 0.0114, "MT": 0.0114, "OK": 0.0114, "SK": 0.0114, "PR": 0.0113, "AK": 0.0113, "WY": 0.0113, "AL": 0.0112, "NC": 0.0111, "NV": 0.0111, "QC": 0.011, "NS": 0.011, "MD": 0.011, "SC": 0.011, "MS": 0.011, "VA": 0.0109, "PE": 0.0107, "DE": 0.0106, "ME": 0.0106, "MA": 0.0106, "NH": 0.0105, "CT": 0.0104, "VT": 0.0103, "NJ": 0.0102, "NY": 0.00955}, "entropy": 3.83}, "bi_ambig_count": {"value": "Zero"}, "primary_identifier": {"value": "EPI_ISL_4061230"}, "isl_subtype": {"value": "H7N3"}, "host": {"value": "ruddy turnstone"}, "tri_ambig_count": {"value": "Zero"}, "genotype": {"value": "Not assigned"}, "ambig_present": {"value": "Absent"}, "ha_genetic_group": {"value": "B1E_avNA_AL993"}}, "branch_attrs": {"mutations": {"nuc": ["G73A", "G1249A", "C1740T"], "PB2": ["V25I", "D417N"]}, "labels": {"aa": "PB2: V25I, D417N"}}}, {"name": "NODE_0000493", "node_attrs": {"div": 0.0188, "num_date": {"value": 2020.398, "confidence": [2020.24, 2020.403]}, "host_generic": {"value": "avian", "confidence": {"avian": 1.0}, "entropy": 2.76e-10}, "region": {"value": "North America", "confidence": {"North America": 1.0}, "entropy": -1e-12}, "country": {"value": "United States", "confidence": {"United States": 1.0}, "entropy": 5.74e-08}, "confidence": {"value": 76.8}, "state": {"value": "MI", "confidence": {"MI": 0.121, "AZ": 0.0459, "BC": 0.0404, "LA": 0.036, "SD": 0.0337, "OH": 0.0317, "UT": 0.0288, "TX": 0.0259, "CA": 0.0226, "WI": 0.0204, "KS": 0.0201, "ND": 0.02, "IA": 0.0177, "MN": 0.0175, "MO": 0.0163, "NE": 0.0161, "ON": 0.016, "PA": 0.0152, "GA": 0.0133, "IL": 0.0129, "IN": 0.0129, "AR": 0.0128, "CO": 0.0127, "WA": 0.0123, "AB": 0.0122, "FL": 0.012, "KY": 0.0118, "": 0.0118, "TN": 0.0118, "ID": 0.0117, "OR": 0.0117, "MB": 0.0116, "NM": 0.0116, "WV": 0.0114, "MT": 0.0114, "OK": 0.0114, "SK": 0.0114, "PR": 0.0113, "AK": 0.0113, "WY": 0.0113, "AL": 0.0112, "NC": 0.0111, "NV": 0.0111, "QC": 0.011, "NS": 0.011, "MD": 0.011, "SC": 0.011, "MS": 0.011, "VA": 0.0109, "PE": 0.0107, "DE": 0.0106, "ME": 0.0106, "MA": 0.0106, "NH": 0.0105, "CT": 0.0104, "VT": 0.0103, "NJ": 0.0102, "NY": 0.00955}, "entropy": 3.83}}, "branch_attrs": {"mutations": {"nuc": ["C467T"], "PB2": ["A156V"]}, "labels": {"aa": "PB2: A156V"}}, "children": [{"name": "A/semipalmated_sandpiper/Delaware_Bay/553/2020_ad46e19231", "node_attrs": {"div": 0.0192, "num_date": {"value": 2020.414, "confidence": [2020.414, 2020.414], "inferred": false}, "host_generic": {"value": "avian", "confidence": {"avian": 1.0}, "entropy": -1e-12}, "isolate_submitter": {"value": "import"}, "segment_lineage": {"value": "am13"}, "data_source": {"value": "GISAID"}, "reason_for_submission": {"value": "surveillance"}, "region": {"value": "North America", "confidence": {"North America": 1.0}, "entropy": -1e-12}, "tn_93_dist_d11": {"value": 0.0201}, "N_present": {"value": "Absent"}, "N_count": {"value": "Zero"}, "country": {"value": "United States", "confidence": {"United States": 1.0}, "entropy": -1e-12}, "strain_name": {"value": "A/Semipalmated sandpiper/Delaware Bay/553/2020"}, "passage": {"value": "X"}, "isolate_hash": {"value": "ad46e19231111555044dbd54a061018b"}, "state": {"value": "MI", "confidence": {"MI": 0.104, "AZ": 0.0424, "BC": 0.035, "LA": 0.0339, "SD": 0.0314, "OH": 0.0298, "UT": 0.0275, "TX": 0.025, "CA": 0.0214, "WI": 0.0204, "KS": 0.0202, "ND": 0.02, "IA": 0.0181, "MN": 0.0178, "MO": 0.0171, "NE": 0.0169, "ON": 0.0166, "PA": 0.0148, "GA": 0.0141, "AR": 0.0137, "IL": 0.0137, "IN": 0.0135, "CO": 0.0133, "AB": 0.013, "FL": 0.0128, "TN": 0.0127, "KY": 0.0127, "": 0.0126, "WA": 0.0126, "MB": 0.0125, "NM": 0.0125, "ID": 0.0123, "WV": 0.0123, "OR": 0.0123, "MT": 0.0123, "SK": 0.0123, "PR": 0.0122, "OK": 0.0122, "WY": 0.0122, "AL": 0.0121, "AK": 0.012, "NC": 0.012, "NV": 0.012, "QC": 0.012, "NS": 0.012, "SC": 0.0119, "MS": 0.0118, "MD": 0.0118, "VA": 0.0117, "PE": 0.0116, "ME": 0.0115, "MA": 0.0115, "DE": 0.0115, "NH": 0.0114, "CT": 0.0112, "VT": 0.0112, "NJ": 0.0109, "NY": 0.00974}, "entropy": 3.886}, "bi_ambig_count": {"value": "Zero"}, "primary_identifier": {"value": "EPI_ISL_4057200"}, "isl_subtype": {"value": "H11N9"}, "host": {"value": "semipalmated sandpiper"}, "tri_ambig_count": {"value": "Zero"}, "genotype": {"value": "Not assigned"}, "ambig_present": {"value": "Absent"}, "ha_genetic_group": {"value": "UNRECOGNIZABLE"}}, "branch_attrs": {"mutations": {"nuc": ["G1922A"], "PB2": ["R641K"]}, "labels": {"aa": "PB2: R641K"}}}, {"name": "A/ruddy_turnstone/Delaware_Bay/606/2020_2c058369da", "node_attrs": {"div": 0.0188, "num_date": {"value": 2020.408, "confidence": [2020.408, 2020.408], "inferred": false}, "host_generic": {"value": "avian", "confidence": {"avian": 1.0}, "entropy": -1e-12}, "isolate_submitter": {"value": "import"}, "segment_lineage": {"value": "am13"}, "data_source": {"value": "GISAID"}, "reason_for_submission": {"value": "surveillance"}, "region": {"value": "North America", "confidence": {"North America": 1.0}, "entropy": -1e-12}, "tn_93_dist_d11": {"value": 0.0197}, "N_present": {"value": "Absent"}, "N_count": {"value": "Zero"}, "country": {"value": "United States", "confidence": {"United States": 1.0}, "entropy": -1e-12}, "strain_name": {"value": "A/Ruddy Turnstone/Delaware Bay/606/2020"}, "passage": {"value": "X"}, "isolate_hash": {"value": "2c058369da0f209b1c8a51dc5f612333"}, "state": {"value": "MI", "confidence": {"MI": 0.104, "AZ": 0.0424, "BC": 0.035, "LA": 0.0339, "SD": 0.0314, "OH": 0.0298, "UT": 0.0275, "TX": 0.025, "CA": 0.0214, "WI": 0.0204, "KS": 0.0202, "ND": 0.02, "IA": 0.0181, "MN": 0.0178, "MO": 0.0171, "NE": 0.0169, "ON": 0.0166, "PA": 0.0148, "GA": 0.0141, "AR": 0.0137, "IL": 0.0137, "IN": 0.0135, "CO": 0.0133, "AB": 0.013, "FL": 0.0128, "TN": 0.0127, "KY": 0.0127, "": 0.0126, "WA": 0.0126, "MB": 0.0125, "NM": 0.0125, "ID": 0.0123, "WV": 0.0123, "OR": 0.0123, "MT": 0.0123, "SK": 0.0123, "PR": 0.0122, "OK": 0.0122, "WY": 0.0122, "AL": 0.0121, "AK": 0.012, "NC": 0.012, "NV": 0.012, "QC": 0.012, "NS": 0.012, "SC": 0.0119, "MS": 0.0118, "MD": 0.0118, "VA": 0.0117, "PE": 0.0116, "ME": 0.0115, "MA": 0.0115, "DE": 0.0115, "NH": 0.0114, "CT": 0.0112, "VT": 0.0112, "NJ": 0.0109, "NY": 0.00974}, "entropy": 3.886}, "bi_ambig_count": {"value": "Zero"}, "primary_identifier": {"value": "EPI_ISL_4057502"}, "isl_subtype": {"value": "H11N9"}, "host": {"value": "ruddy turnstone"}, "tri_ambig_count": {"value": "Zero"}, "genotype": {"value": "Not assigned"}, "ambig_present": {"value": "Absent"}, "ha_genetic_group": {"value": "UNRECOGNIZABLE"}}, "branch_attrs": {"mutations": {}}}, {"name": "A/ruddy_turnstone/Delaware_Bay/231/2020_2b6395ce44", "node_attrs": {"div": 0.0188, "num_date": {"value": 2020.408, "confidence": [2020.408, 2020.408], "inferred": false}, "host_generic": {"value": "avian", "confidence": {"avian": 1.0}, "entropy": -1e-12}, "isolate_submitter": {"value": "import"}, "segment_lineage": {"value": "am13"}, "data_source": {"value": "GISAID"}, "reason_for_submission": {"value": "surveillance"}, "region": {"value": "North America", "confidence": {"North America": 1.0}, "entropy": -1e-12}, "tn_93_dist_d11": {"value": 0.0197}, "N_present": {"value": "Absent"}, "N_count": {"value": "Zero"}, "country": {"value": "United States", "confidence": {"United States": 1.0}, "entropy": -1e-12}, "strain_name": {"value": "A/ruddy turnstone/Delaware Bay/231/2020"}, "passage": {"value": "X"}, "isolate_hash": {"value": "2b6395ce445ab562815b936e5807e352"}, "state": {"value": "MI", "confidence": {"MI": 0.104, "AZ": 0.0424, "BC": 0.035, "LA": 0.0339, "SD": 0.0314, "OH": 0.0298, "UT": 0.0275, "TX": 0.025, "CA": 0.0214, "WI": 0.0204, "KS": 0.0202, "ND": 0.02, "IA": 0.0181, "MN": 0.0178, "MO": 0.0171, "NE": 0.0169, "ON": 0.0166, "PA": 0.0148, "GA": 0.0141, "AR": 0.0137, "IL": 0.0137, "IN": 0.0135, "CO": 0.0133, "AB": 0.013, "FL": 0.0128, "TN": 0.0127, "KY": 0.0127, "": 0.0126, "WA": 0.0126, "MB": 0.0125, "NM": 0.0125, "ID": 0.0123, "WV": 0.0123, "OR": 0.0123, "MT": 0.0123, "SK": 0.0123, "PR": 0.0122, "OK": 0.0122, "WY": 0.0122, "AL": 0.0121, "AK": 0.012, "NC": 0.012, "NV": 0.012, "QC": 0.012, "NS": 0.012, "SC": 0.0119, "MS": 0.0118, "MD": 0.0118, "VA": 0.0117, "PE": 0.0116, "ME": 0.0115, "MA": 0.0115, "DE": 0.0115, "NH": 0.0114, "CT": 0.0112, "VT": 0.0112, "NJ": 0.0109, "NY": 0.00974}, "entropy": 3.886}, "bi_ambig_count": {"value": "Zero"}, "primary_identifier": {"value": "EPI_ISL_4061196"}, "isl_subtype": {"value": "H11N3"}, "host": {"value": "ruddy turnstone"}, "tri_ambig_count": {"value": "Zero"}, "genotype": {"value": "Not assigned"}, "ambig_present": {"value": "Absent"}, "ha_genetic_group": {"value": "UNRECOGNIZABLE"}}, "branch_attrs": {"mutations": {}}}, {"name": "A/ruddy_turnstone/Delaware_Bay/232/2020_4e27c61d3d", "node_attrs": {"div": 0.0188, "num_date": {"value": 2020.408, "confidence": [2020.408, 2020.408], "inferred": false}, "host_generic": {"value": "avian", "confidence": {"avian": 1.0}, "entropy": -1e-12}, "isolate_submitter": {"value": "import"}, "segment_lineage": {"value": "am13"}, "data_source": {"value": "GISAID"}, "reason_for_submission": {"value": "surveillance"}, "region": {"value": "North America", "confidence": {"North America": 1.0}, "entropy": -1e-12}, "tn_93_dist_d11": {"value": 0.0197}, "N_present": {"value": "Absent"}, "N_count": {"value": "Zero"}, "country": {"value": "United States", "confidence": {"United States": 1.0}, "entropy": -1e-12}, "strain_name": {"value": "A/ruddy turnstone/Delaware Bay/232/2020"}, "passage": {"value": "X"}, "isolate_hash": {"value": "4e27c61d3d451f5b8db2d12b5ac8f4fc"}, "state": {"value": "MI", "confidence": {"MI": 0.104, "AZ": 0.0424, "BC": 0.035, "LA": 0.0339, "SD": 0.0314, "OH": 0.0298, "UT": 0.0275, "TX": 0.025, "CA": 0.0214, "WI": 0.0204, "KS": 0.0202, "ND": 0.02, "IA": 0.0181, "MN": 0.0178, "MO": 0.0171, "NE": 0.0169, "ON": 0.0166, "PA": 0.0148, "GA": 0.0141, "AR": 0.0137, "IL": 0.0137, "IN": 0.0135, "CO": 0.0133, "AB": 0.013, "FL": 0.0128, "TN": 0.0127, "KY": 0.0127, "": 0.0126, "WA": 0.0126, "MB": 0.0125, "NM": 0.0125, "ID": 0.0123, "WV": 0.0123, "OR": 0.0123, "MT": 0.0123, "SK": 0.0123, "PR": 0.0122, "OK": 0.0122, "WY": 0.0122, "AL": 0.0121, "AK": 0.012, "NC": 0.012, "NV": 0.012, "QC": 0.012, "NS": 0.012, "SC": 0.0119, "MS": 0.0118, "MD": 0.0118, "VA": 0.0117, "PE": 0.0116, "ME": 0.0115, "MA": 0.0115, "DE": 0.0115, "NH": 0.0114, "CT": 0.0112, "VT": 0.0112, "NJ": 0.0109, "NY": 0.00974}, "entropy": 3.886}, "bi_ambig_count": {"value": "Zero"}, "primary_identifier": {"value": "EPI_ISL_4061205"}, "isl_subtype": {"value": "H11N3"}, "host": {"value": "ruddy turnstone"}, "tri_ambig_count": {"value": "Zero"}, "genotype": {"value": "Not assigned"}, "ambig_present": {"value": "Absent"}, "ha_genetic_group": {"value": "UNRECOGNIZABLE"}}, "branch_attrs": {"mutations": {}}}, {"name": "A/ruddy_turnstone/Delaware_Bay/305/2020_6e63d84137", "node_attrs": {"div": 0.0188, "num_date": {"value": 2020.408, "confidence": [2020.408, 2020.408], "inferred": false}, "host_generic": {"value": "avian", "confidence": {"avian": 1.0}, "entropy": -1e-12}, "isolate_submitter": {"value": "import"}, "segment_lineage": {"value": "am13"}, "data_source": {"value": "GISAID"}, "reason_for_submission": {"value": "surveillance"}, "region": {"value": "North America", "confidence": {"North America": 1.0}, "entropy": -1e-12}, "tn_93_dist_d11": {"value": 0.0197}, "N_present": {"value": "Absent"}, "N_count": {"value": "Zero"}, "country": {"value": "United States", "confidence": {"United States": 1.0}, "entropy": -1e-12}, "strain_name": {"value": "A/ruddy turnstone/Delaware Bay/305/2020"}, "passage": {"value": "X"}, "isolate_hash": {"value": "6e63d84137d0a5e87fcab7ccbcbae498"}, "state": {"value": "MI", "confidence": {"MI": 0.104, "AZ": 0.0424, "BC": 0.035, "LA": 0.0339, "SD": 0.0314, "OH": 0.0298, "UT": 0.0275, "TX": 0.025, "CA": 0.0214, "WI": 0.0204, "KS": 0.0202, "ND": 0.02, "IA": 0.0181, "MN": 0.0178, "MO": 0.0171, "NE": 0.0169, "ON": 0.0166, "PA": 0.0148, "GA": 0.0141, "AR": 0.0137, "IL": 0.0137, "IN": 0.0135, "CO": 0.0133, "AB": 0.013, "FL": 0.0128, "TN": 0.0127, "KY": 0.0127, "": 0.0126, "WA": 0.0126, "MB": 0.0125, "NM": 0.0125, "ID": 0.0123, "WV": 0.0123, "OR": 0.0123, "MT": 0.0123, "SK": 0.0123, "PR": 0.0122, "OK": 0.0122, "WY": 0.0122, "AL": 0.0121, "AK": 0.012, "NC": 0.012, "NV": 0.012, "QC": 0.012, "NS": 0.012, "SC": 0.0119, "MS": 0.0118, "MD": 0.0118, "VA": 0.0117, "PE": 0.0116, "ME": 0.0115, "MA": 0.0115, "DE": 0.0115, "NH": 0.0114, "CT": 0.0112, "VT": 0.0112, "NJ": 0.0109, "NY": 0.00974}, "entropy": 3.886}, "bi_ambig_count": {"value": "Zero"}, "primary_identifier": {"value": "EPI_ISL_4061162"}, "isl_subtype": {"value": "H12N9"}, "host": {"value": "ruddy turnstone"}, "tri_ambig_count": {"value": "Zero"}, "genotype": {"value": "Not assigned"}, "ambig_present": {"value": "Absent"}, "ha_genetic_group": {"value": "UNRECOGNIZABLE"}}, "branch_attrs": {"mutations": {}}}, {"name": "A/ruddy_turnstone/Delaware_Bay/587/2020_87684b74d8", "node_attrs": {"div": 0.0188, "num_date": {"value": 2020.408, "confidence": [2020.408, 2020.408], "inferred": false}, "host_generic": {"value": "avian", "confidence": {"avian": 1.0}, "entropy": -1e-12}, "isolate_submitter": {"value": "import"}, "segment_lineage": {"value": "am13"}, "data_source": {"value": "GISAID"}, "reason_for_submission": {"value": "surveillance"}, "region": {"value": "North America", "confidence": {"North America": 1.0}, "entropy": -1e-12}, "tn_93_dist_d11": {"value": 0.0197}, "N_present": {"value": "Absent"}, "N_count": {"value": "Zero"}, "country": {"value": "United States", "confidence": {"United States": 1.0}, "entropy": -1e-12}, "strain_name": {"value": "A/Ruddy Turnstone/Delaware Bay/587/2020"}, "passage": {"value": "X"}, "isolate_hash": {"value": "87684b74d8f447b6c385a2986582e797"}, "state": {"value": "MI", "confidence": {"MI": 0.104, "AZ": 0.0424, "BC": 0.035, "LA": 0.0339, "SD": 0.0314, "OH": 0.0298, "UT": 0.0275, "TX": 0.025, "CA": 0.0214, "WI": 0.0204, "KS": 0.0202, "ND": 0.02, "IA": 0.0181, "MN": 0.0178, "MO": 0.0171, "NE": 0.0169, "ON": 0.0166, "PA": 0.0148, "GA": 0.0141, "AR": 0.0137, "IL": 0.0137, "IN": 0.0135, "CO": 0.0133, "AB": 0.013, "FL": 0.0128, "TN": 0.0127, "KY": 0.0127, "": 0.0126, "WA": 0.0126, "MB": 0.0125, "NM": 0.0125, "ID": 0.0123, "WV": 0.0123, "OR": 0.0123, "MT": 0.0123, "SK": 0.0123, "PR": 0.0122, "OK": 0.0122, "WY": 0.0122, "AL": 0.0121, "AK": 0.012, "NC": 0.012, "NV": 0.012, "QC": 0.012, "NS": 0.012, "SC": 0.0119, "MS": 0.0118, "MD": 0.0118, "VA": 0.0117, "PE": 0.0116, "ME": 0.0115, "MA": 0.0115, "DE": 0.0115, "NH": 0.0114, "CT": 0.0112, "VT": 0.0112, "NJ": 0.0109, "NY": 0.00974}, "entropy": 3.886}, "bi_ambig_count": {"value": "Zero"}, "primary_identifier": {"value": "EPI_ISL_4057230"}, "isl_subtype": {"value": "H11N9"}, "host": {"value": "ruddy turnstone"}, "tri_ambig_count": {"value": "Zero"}, "genotype": {"value": "Not assigned"}, "ambig_present": {"value": "Absent"}, "ha_genetic_group": {"value": "UNRECOGNIZABLE"}}, "branch_attrs": {"mutations": {}}}, {"name": "A/ruddy_turnstone/Delaware_Bay/350/2020_485e7f815d", "node_attrs": {"div": 0.0188, "num_date": {"value": 2020.408, "confidence": [2020.408, 2020.408], "inferred": false}, "host_generic": {"value": "avian", "confidence": {"avian": 1.0}, "entropy": -1e-12}, "isolate_submitter": {"value": "import"}, "segment_lineage": {"value": "am13"}, "data_source": {"value": "GISAID"}, "reason_for_submission": {"value": "surveillance"}, "region": {"value": "North America", "confidence": {"North America": 1.0}, "entropy": -1e-12}, "tn_93_dist_d11": {"value": 0.0197}, "N_present": {"value": "Absent"}, "N_count": {"value": "Zero"}, "country": {"value": "United States", "confidence": {"United States": 1.0}, "entropy": -1e-12}, "strain_name": {"value": "A/ruddy turnstone/Delaware Bay/350/2020"}, "passage": {"value": "X"}, "isolate_hash": {"value": "485e7f815d50b3331bd4e01c836a17ae"}, "state": {"value": "MI", "confidence": {"MI": 0.104, "AZ": 0.0424, "BC": 0.035, "LA": 0.0339, "SD": 0.0314, "OH": 0.0298, "UT": 0.0275, "TX": 0.025, "CA": 0.0214, "WI": 0.0204, "KS": 0.0202, "ND": 0.02, "IA": 0.0181, "MN": 0.0178, "MO": 0.0171, "NE": 0.0169, "ON": 0.0166, "PA": 0.0148, "GA": 0.0141, "AR": 0.0137, "IL": 0.0137, "IN": 0.0135, "CO": 0.0133, "AB": 0.013, "FL": 0.0128, "TN": 0.0127, "KY": 0.0127, "": 0.0126, "WA": 0.0126, "MB": 0.0125, "NM": 0.0125, "ID": 0.0123, "WV": 0.0123, "OR": 0.0123, "MT": 0.0123, "SK": 0.0123, "PR": 0.0122, "OK": 0.0122, "WY": 0.0122, "AL": 0.0121, "AK": 0.012, "NC": 0.012, "NV": 0.012, "QC": 0.012, "NS": 0.012, "SC": 0.0119, "MS": 0.0118, "MD": 0.0118, "VA": 0.0117, "PE": 0.0116, "ME": 0.0115, "MA": 0.0115, "DE": 0.0115, "NH": 0.0114, "CT": 0.0112, "VT": 0.0112, "NJ": 0.0109, "NY": 0.00974}, "entropy": 3.886}, "bi_ambig_count": {"value": "Zero"}, "primary_identifier": {"value": "EPI_ISL_4061182"}, "isl_subtype": {"value": "H12N9"}, "host": {"value": "ruddy turnstone"}, "tri_ambig_count": {"value": "Zero"}, "genotype": {"value": "Not assigned"}, "ambig_present": {"value": "Absent"}, "ha_genetic_group": {"value": "UNRECOGNIZABLE"}}, "branch_attrs": {"mutations": {}}}, {"name": "NODE_0000028", "node_attrs": {"div": 0.0188, "num_date": {"value": 2020.408, "confidence": [2020.391, 2020.408]}, "host_generic": {"value": "avian", "confidence": {"avian": 1.0}, "entropy": 0.00329}, "region": {"value": "North America", "confidence": {"North America": 1.0}, "entropy": 1.13e-07}, "country": {"value": "United States", "confidence": {"United States": 1.0}, "entropy": 0.00205}, "state": {"value": "MI", "confidence": {"MI": 0.104, "AZ": 0.0424, "BC": 0.035, "LA": 0.0339, "SD": 0.0314, "OH": 0.0298, "UT": 0.0275, "TX": 0.025, "CA": 0.0214, "WI": 0.0204, "KS": 0.0202, "ND": 0.02, "IA": 0.0181, "MN": 0.0178, "MO": 0.0171, "NE": 0.0169, "ON": 0.0166, "PA": 0.0148, "GA": 0.0141, "AR": 0.0137, "IL": 0.0137, "IN": 0.0135, "CO": 0.0133, "AB": 0.013, "FL": 0.0128, "TN": 0.0127, "KY": 0.0127, "": 0.0126, "WA": 0.0126, "MB": 0.0125, "NM": 0.0125, "ID": 0.0123, "WV": 0.0123, "OR": 0.0123, "MT": 0.0123, "SK": 0.0123, "PR": 0.0122, "OK": 0.0122, "WY": 0.0122, "AL": 0.0121, "AK": 0.012, "NC": 0.012, "NV": 0.012, "QC": 0.012, "NS": 0.012, "SC": 0.0119, "MS": 0.0118, "MD": 0.0118, "VA": 0.0117, "PE": 0.0116, "ME": 0.0115, "MA": 0.0115, "DE": 0.0115, "NH": 0.0114, "CT": 0.0112, "VT": 0.0112, "NJ": 0.0109, "NY": 0.00974}, "entropy": 3.886}}, "branch_attrs": {"mutations": {}}, "children": [{"name": "A/ruddy_turnstone/Delaware_Bay/301/2020_35b5d5553e", "node_attrs": {"div": 0.0188, "num_date": {"value": 2020.408, "confidence": [2020.408, 2020.408], "inferred": false}, "host_generic": {"value": "avian", "confidence": {"avian": 1.0}, "entropy": -1e-12}, "isolate_submitter": {"value": "import"}, "segment_lineage": {"value": "am13"}, "data_source": {"value": "GISAID"}, "reason_for_submission": {"value": "surveillance"}, "region": {"value": "North America", "confidence": {"North America": 1.0}, "entropy": -1e-12}, "tn_93_dist_d11": {"value": 0.0197}, "N_present": {"value": "Absent"}, "N_count": {"value": "Zero"}, "country": {"value": "United States", "confidence": {"United States": 1.0}, "entropy": -1e-12}, "strain_name": {"value": "A/ruddy turnstone/Delaware Bay/301/2020"}, "passage": {"value": "X"}, "isolate_hash": {"value": "35b5d5553ec350a85bc47d73e334d4ed"}, "state": {"value": "MI", "confidence": {"MI": 0.0902, "AZ": 0.0393, "LA": 0.0321, "BC": 0.0306, "SD": 0.0294, "OH": 0.0281, "UT": 0.0263, "TX": 0.0242, "WI": 0.0203, "CA": 0.0203, "KS": 0.0202, "ND": 0.02, "IA": 0.0184, "MN": 0.0181, "MO": 0.0177, "NE": 0.0175, "ON": 0.0171, "GA": 0.0148, "AR": 0.0144, "PA": 0.0144, "IL": 0.0143, "IN": 0.014, "CO": 0.0138, "AB": 0.0136, "TN": 0.0136, "FL": 0.0135, "KY": 0.0134, "": 0.0133, "MB": 0.0133, "NM": 0.0133, "WV": 0.0131, "SK": 0.0131, "MT": 0.0131, "PR": 0.013, "WY": 0.013, "OK": 0.0129, "WA": 0.0129, "ID": 0.0129, "OR": 0.0128, "AL": 0.0128, "QC": 0.0128, "NC": 0.0128, "NS": 0.0128, "NV": 0.0128, "SC": 0.0127, "AK": 0.0127, "MS": 0.0125, "MD": 0.0125, "PE": 0.0124, "VA": 0.0124, "ME": 0.0123, "MA": 0.0123, "DE": 0.0122, "NH": 0.0122, "CT": 0.012, "VT": 0.012, "NJ": 0.0116, "NY": 0.00989}, "entropy": 3.928}, "bi_ambig_count": {"value": "Zero"}, "primary_identifier": {"value": "EPI_ISL_4061169"}, "isl_subtype": {"value": "H12N9"}, "host": {"value": "ruddy turnstone"}, "tri_ambig_count": {"value": "Zero"}, "genotype": {"value": "Not assigned"}, "ambig_present": {"value": "Absent"}, "ha_genetic_group": {"value": "UNRECOGNIZABLE"}}, "branch_attrs": {"mutations": {}}}, {"name": "A/ruddy_turnstone/Delaware_Bay/448/2020_8729f8085f", "node_attrs": {"div": 0.0188, "num_date": {"value": 2020.408, "confidence": [2020.408, 2020.408], "inferred": false}, "host_generic": {"value": "avian", "confidence": {"avian": 1.0}, "entropy": -1e-12}, "isolate_submitter": {"value": "import"}, "segment_lineage": {"value": "am13"}, "data_source": {"value": "GISAID"}, "reason_for_submission": {"value": "surveillance"}, "region": {"value": "North America", "confidence": {"North America": 1.0}, "entropy": -1e-12}, "tn_93_dist_d11": {"value": 0.0197}, "N_present": {"value": "Absent"}, "N_count": {"value": "Zero"}, "country": {"value": "United States", "confidence": {"United States": 1.0}, "entropy": -1e-12}, "strain_name": {"value": "A/Ruddy Turnstone/Delaware Bay/448/2020"}, "passage": {"value": "X"}, "isolate_hash": {"value": "8729f8085f51250efe96d3b08a4ea410"}, "state": {"value": "MI", "confidence": {"MI": 0.0902, "AZ": 0.0393, "LA": 0.0321, "BC": 0.0306, "SD": 0.0294, "OH": 0.0281, "UT": 0.0263, "TX": 0.0242, "WI": 0.0203, "CA": 0.0203, "KS": 0.0202, "ND": 0.02, "IA": 0.0184, "MN": 0.0181, "MO": 0.0177, "NE": 0.0175, "ON": 0.0171, "GA": 0.0148, "AR": 0.0144, "PA": 0.0144, "IL": 0.0143, "IN": 0.014, "CO": 0.0138, "AB": 0.0136, "TN": 0.0136, "FL": 0.0135, "KY": 0.0134, "": 0.0133, "MB": 0.0133, "NM": 0.0133, "WV": 0.0131, "SK": 0.0131, "MT": 0.0131, "PR": 0.013, "WY": 0.013, "OK": 0.0129, "WA": 0.0129, "ID": 0.0129, "OR": 0.0128, "AL": 0.0128, "QC": 0.0128, "NC": 0.0128, "NS": 0.0128, "NV": 0.0128, "SC": 0.0127, "AK": 0.0127, "MS": 0.0125, "MD": 0.0125, "PE": 0.0124, "VA": 0.0124, "ME": 0.0123, "MA": 0.0123, "DE": 0.0122, "NH": 0.0122, "CT": 0.012, "VT": 0.012, "NJ": 0.0116, "NY": 0.00989}, "entropy": 3.928}, "bi_ambig_count": {"value": "Zero"}, "primary_identifier": {"value": "EPI_ISL_4056934"}, "isl_subtype": {"value": "H6N8"}, "host": {"value": "ruddy turnstone"}, "tri_ambig_count": {"value": "Zero"}, "genotype": {"value": "Not assigned"}, "ambig_present": {"value": "Absent"}, "ha_genetic_group": {"value": "UNRECOGNIZABLE"}}, "branch_attrs": {"mutations": {}}}]}]}]}]}]}, {"name": "NODE_0000029", "node_attrs": {"div": 0.014, "num_date": {"value": 2018.493, "confidence": [2017.633, 2018.863]}, "host_generic": {"value": "avian", "confidence": {"avian": 0.997, "poultry": 0.0027}, "entropy": 0.0187}, "region": {"value": "North America", "confidence": {"North America": 1.0}, "entropy": 4.06e-07}, "country": {"value": "United States", "confidence": {"United States": 0.78, "Canada": 0.22}, "entropy": 0.527}, "state": {"value": "MI", "confidence": {"MI": 0.266, "BC": 0.0759, "AZ": 0.0595, "SD": 0.0589, "LA": 0.0429, "TX": 0.0394, "OH": 0.0385, "UT": 0.0326, "CA": 0.0264, "PA": 0.0247, "ND": 0.0238, "MN": 0.0184, "WI": 0.0178, "KS": 0.0164, "IA": 0.0124, "ON": 0.0122, "MO": 0.00893, "NY": 0.00874, "NE": 0.00872, "IN": 0.00783, "WA": 0.00779, "IL": 0.00775, "CO": 0.00724, "AB": 0.00651, "GA": 0.00634, "AR": 0.00628, "ID": 0.0061, "OR": 0.00606, "KY": 0.00577, "": 0.00566, "MB": 0.00551, "FL": 0.00544, "AK": 0.00534, "OK": 0.00529, "NM": 0.00518, "TN": 0.00518, "VA": 0.00509, "MD": 0.00506, "WV": 0.005, "MT": 0.005, "AL": 0.00492, "SK": 0.00491, "NJ": 0.0049, "PR": 0.00488, "MS": 0.00486, "NC": 0.0048, "WY": 0.00478, "NV": 0.00474, "DE": 0.00456, "QC": 0.00448, "NS": 0.00448, "SC": 0.00447, "PE": 0.00441, "CT": 0.00435, "MA": 0.00435, "ME": 0.00435, "NH": 0.00433, "VT": 0.00425}, "entropy": 3.19}}, "branch_attrs": {"mutations": {}}, "children": [{"name": "NODE_0000484", "node_attrs": {"div": 0.0162, "num_date": {"value": 2019.169, "confidence": [2018.732, 2019.715]}, "host_generic": {"value": "avian", "confidence": {"avian": 0.995, "poultry": 0.00531}, "entropy": 0.0331}, "region": {"value": "North America", "confidence": {"North America": 1.0}, "entropy": 1.12e-06}, "country": {"value": "United States", "confidence": {"United States": 0.932, "Canada": 0.0681}, "entropy": 0.249}, "confidence": {"value": 94.6}, "state": {"value": "MI", "confidence": {"MI": 0.209, "BC": 0.0583, "AZ": 0.0522, "SD": 0.0508, "LA": 0.0391, "TX": 0.036, "OH": 0.0346, "UT": 0.0301, "CA": 0.0243, "ND": 0.0235, "PA": 0.0222, "MN": 0.0189, "KS": 0.0185, "WI": 0.0184, "IA": 0.0148, "ON": 0.0142, "MO": 0.0122, "NE": 0.012, "IL": 0.00994, "IN": 0.00974, "WA": 0.00956, "NY": 0.00953, "CO": 0.00947, "GA": 0.00923, "AR": 0.0089, "AB": 0.00868, "ID": 0.00829, "OR": 0.00826, "KY": 0.00821, "FL": 0.00807, "": 0.00801, "MB": 0.00795, "TN": 0.00775, "NM": 0.00771, "AK": 0.00766, "OK": 0.00766, "WV": 0.00751, "MT": 0.00748, "SK": 0.00743, "MD": 0.00741, "VA": 0.00741, "PR": 0.00738, "AL": 0.00737, "WY": 0.00728, "NC": 0.00725, "MS": 0.00722, "NV": 0.00719, "NJ": 0.00702, "QC": 0.007, "NS": 0.00699, "SC": 0.00696, "DE": 0.00691, "PE": 0.00684, "ME": 0.00676, "MA": 0.00676, "NH": 0.00671, "CT": 0.00668, "VT": 0.00659}, "entropy": 3.489}}, "branch_attrs": {"mutations": {"nuc": ["T129C", "T165C", "T1119G", "C1747T", "G2172A"], "PB2": ["I373M"]}, "labels": {"aa": "PB2: I373M"}}, "children": [{"name": "A/red_knot/Delaware_Bay/373/2020_4d9a658158", "node_attrs": {"div": 0.0201, "num_date": {"value": 2020.408, "confidence": [2020.408, 2020.408], "inferred": false}, "host_generic": {"value": "avian", "confidence": {"avian": 1.0}, "entropy": -1e-12}, "isolate_submitter": {"value": "import"}, "segment_lineage": {"value": "am13"}, "data_source": {"value": "GISAID"}, "reason_for_submission": {"value": "surveillance"}, "region": {"value": "North America", "confidence": {"North America": 1.0}, "entropy": -1e-12}, "tn_93_dist_d11": {"value": 0.0201}, "N_present": {"value": "Absent"}, "N_count": {"value": "Zero"}, "country": {"value": "United States", "confidence": {"United States": 1.0}, "entropy": -1e-12}, "strain_name": {"value": "A/Red Knot/Delaware Bay/373/2020"}, "passage": {"value": "X"}, "isolate_hash": {"value": "4d9a65815833bc04c6bd287623c5bcd3"}, "state": {"value": "MI", "confidence": {"MI": 0.137, "AZ": 0.0418, "SD": 0.0397, "BC": 0.0378, "LA": 0.0334, "TX": 0.0309, "OH": 0.0291, "UT": 0.0264, "ND": 0.0228, "CA": 0.021, "KS": 0.0201, "MN": 0.0194, "WI": 0.0192, "PA": 0.0187, "IA": 0.0173, "ON": 0.0166, "MO": 0.016, "NE": 0.0158, "GA": 0.0128, "IL": 0.0128, "AR": 0.0123, "IN": 0.0122, "CO": 0.0122, "AB": 0.0116, "WA": 0.0115, "FL": 0.0115, "KY": 0.0114, "MB": 0.0113, "TN": 0.0113, "": 0.0112, "NM": 0.0112, "ID": 0.0111, "OR": 0.011, "WV": 0.0109, "SK": 0.0109, "MT": 0.0109, "PR": 0.0109, "OK": 0.0109, "AK": 0.0108, "WY": 0.0107, "AL": 0.0107, "NC": 0.0106, "NV": 0.0106, "MD": 0.0106, "QC": 0.0105, "NS": 0.0105, "VA": 0.0105, "SC": 0.0105, "MS": 0.0104, "NY": 0.0103, "PE": 0.0103, "ME": 0.0102, "DE": 0.0102, "MA": 0.0102, "NH": 0.01, "CT": 0.00995, "NJ": 0.00993, "VT": 0.00989}, "entropy": 3.793}, "bi_ambig_count": {"value": "Zero"}, "primary_identifier": {"value": "EPI_ISL_4061082"}, "isl_subtype": {"value": "H4N6"}, "host": {"value": "red knot"}, "tri_ambig_count": {"value": "Zero"}, "genotype": {"value": "Not assigned"}, "ambig_present": {"value": "Absent"}, "ha_genetic_group": {"value": "UNRECOGNIZABLE"}}, "branch_attrs": {"mutations": {"nuc": ["T246C", "A262C", "A399G", "G534A", "G702A", "A738G", "A753G", "T1092A", "A1698G"]}}}, {"name": "NODE_0000485", "node_attrs": {"div": 0.0184, "num_date": {"value": 2020.396, "confidence": [2020.113, 2020.401]}, "host_generic": {"value": "avian", "confidence": {"avian": 1.0}, "entropy": 4.83e-05}, "region": {"value": "North America", "confidence": {"North America": 1.0}, "entropy": 2.2e-12}, "country": {"value": "United States", "confidence": {"United States": 1.0}, "entropy": 0.000521}, "confidence": {"value": 96.3}, "state": {"value": "MI", "confidence": {"MI": 0.137, "AZ": 0.0419, "SD": 0.0398, "BC": 0.0379, "LA": 0.0334, "TX": 0.0309, "OH": 0.0292, "UT": 0.0264, "ND": 0.0228, "CA": 0.021, "KS": 0.0201, "MN": 0.0194, "WI": 0.0192, "PA": 0.0188, "IA": 0.0173, "ON": 0.0166, "MO": 0.016, "NE": 0.0158, "GA": 0.0128, "IL": 0.0128, "AR": 0.0123, "IN": 0.0122, "CO": 0.0121, "AB": 0.0116, "WA": 0.0115, "FL": 0.0115, "KY": 0.0114, "MB": 0.0113, "TN": 0.0113, "": 0.0112, "NM": 0.0112, "ID": 0.011, "OR": 0.011, "WV": 0.0109, "SK": 0.0109, "MT": 0.0109, "PR": 0.0108, "OK": 0.0108, "AK": 0.0107, "WY": 0.0107, "AL": 0.0107, "NC": 0.0106, "NV": 0.0106, "MD": 0.0105, "QC": 0.0105, "NS": 0.0105, "VA": 0.0105, "SC": 0.0104, "MS": 0.0104, "NY": 0.0103, "PE": 0.0102, "ME": 0.0101, "DE": 0.0101, "MA": 0.0101, "NH": 0.01, "CT": 0.00993, "NJ": 0.0099, "VT": 0.00986}, "entropy": 3.791}}, "branch_attrs": {"mutations": {"nuc": ["G340A", "C345T", "G496A", "C551T", "A1093G"], "PB2": ["V114I", "V166I", "T184M", "M365V"]}, "labels": {"aa": "PB2: V114I, V166I, T184M, M365V"}}, "children": [{"name": "A/red_knot/Delaware_Bay/382/2020_887d122a56", "node_attrs": {"div": 0.0188, "num_date": {"value": 2020.408, "confidence": [2020.408, 2020.408], "inferred": false}, "host_generic": {"value": "avian", "confidence": {"avian": 1.0}, "entropy": -1e-12}, "isolate_submitter": {"value": "import"}, "segment_lineage": {"value": "Not assigned"}, "data_source": {"value": "GISAID"}, "reason_for_submission": {"value": "surveillance"}, "region": {"value": "North America", "confidence": {"North America": 1.0}, "entropy": -1e-12}, "tn_93_dist_d11": {"value": 0.0188}, "N_present": {"value": "Absent"}, "N_count": {"value": "Zero"}, "country": {"value": "United States", "confidence": {"United States": 1.0}, "entropy": -1e-12}, "strain_name": {"value": "A/Red Knot/Delaware Bay/382/2020"}, "passage": {"value": "X"}, "isolate_hash": {"value": "887d122a56aba633139917326765dcd3"}, "state": {"value": "MI", "confidence": {"MI": 0.118, "AZ": 0.0389, "SD": 0.0366, "BC": 0.033, "LA": 0.0317, "TX": 0.0294, "OH": 0.0276, "UT": 0.0254, "ND": 0.0225, "KS": 0.0203, "CA": 0.02, "MN": 0.0195, "WI": 0.0193, "IA": 0.0178, "PA": 0.0178, "ON": 0.0172, "MO": 0.0169, "NE": 0.0167, "GA": 0.0137, "IL": 0.0135, "AR": 0.0132, "IN": 0.0129, "CO": 0.0128, "FL": 0.0124, "AB": 0.0124, "KY": 0.0123, "TN": 0.0123, "MB": 0.0122, "NM": 0.0121, "": 0.0121, "WA": 0.0119, "SK": 0.0119, "WV": 0.0119, "MT": 0.0118, "PR": 0.0118, "ID": 0.0118, "OR": 0.0117, "OK": 0.0117, "WY": 0.0117, "AL": 0.0116, "AK": 0.0116, "NC": 0.0116, "QC": 0.0115, "NV": 0.0115, "NS": 0.0115, "SC": 0.0115, "MD": 0.0114, "VA": 0.0113, "MS": 0.0113, "PE": 0.0112, "ME": 0.0111, "MA": 0.0111, "DE": 0.011, "NH": 0.011, "CT": 0.0109, "VT": 0.0108, "NJ": 0.0107, "NY": 0.0104}, "entropy": 3.856}, "bi_ambig_count": {"value": "Zero"}, "primary_identifier": {"value": "EPI_ISL_4061165"}, "isl_subtype": {"value": "H4N6"}, "host": {"value": "red knot"}, "tri_ambig_count": {"value": "Zero"}, "genotype": {"value": "Not assigned"}, "ambig_present": {"value": "Absent"}, "ha_genetic_group": {"value": "UNRECOGNIZABLE"}}, "branch_attrs": {"mutations": {"nuc": ["C184A"]}}}, {"name": "A/ruddy_turnstone/Delaware_Bay/306/2020_d3dd935b26", "node_attrs": {"div": 0.0188, "num_date": {"value": 2020.408, "confidence": [2020.408, 2020.408], "inferred": false}, "host_generic": {"value": "avian", "confidence": {"avian": 1.0}, "entropy": -1e-12}, "isolate_submitter": {"value": "import"}, "segment_lineage": {"value": "am24"}, "data_source": {"value": "GISAID"}, "reason_for_submission": {"value": "surveillance"}, "region": {"value": "North America", "confidence": {"North America": 1.0}, "entropy": -1e-12}, "tn_93_dist_d11": {"value": 0.0188}, "N_present": {"value": "Absent"}, "N_count": {"value": "Zero"}, "country": {"value": "United States", "confidence": {"United States": 1.0}, "entropy": -1e-12}, "strain_name": {"value": "A/ruddy turnstone/Delaware Bay/306/2020"}, "passage": {"value": "X"}, "isolate_hash": {"value": "d3dd935b2602800310a01b46368d7005"}, "state": {"value": "MI", "confidence": {"MI": 0.118, "AZ": 0.0389, "SD": 0.0366, "BC": 0.033, "LA": 0.0317, "TX": 0.0294, "OH": 0.0276, "UT": 0.0254, "ND": 0.0225, "KS": 0.0203, "CA": 0.02, "MN": 0.0195, "WI": 0.0193, "IA": 0.0178, "PA": 0.0178, "ON": 0.0172, "MO": 0.0169, "NE": 0.0167, "GA": 0.0137, "IL": 0.0135, "AR": 0.0132, "IN": 0.0129, "CO": 0.0128, "FL": 0.0124, "AB": 0.0124, "KY": 0.0123, "TN": 0.0123, "MB": 0.0122, "NM": 0.0121, "": 0.0121, "WA": 0.0119, "SK": 0.0119, "WV": 0.0119, "MT": 0.0118, "PR": 0.0118, "ID": 0.0118, "OR": 0.0117, "OK": 0.0117, "WY": 0.0117, "AL": 0.0116, "AK": 0.0116, "NC": 0.0116, "QC": 0.0115, "NV": 0.0115, "NS": 0.0115, "SC": 0.0115, "MD": 0.0114, "VA": 0.0113, "MS": 0.0113, "PE": 0.0112, "ME": 0.0111, "MA": 0.0111, "DE": 0.011, "NH": 0.011, "CT": 0.0109, "VT": 0.0108, "NJ": 0.0107, "NY": 0.0104}, "entropy": 3.856}, "bi_ambig_count": {"value": "Zero"}, "primary_identifier": {"value": "EPI_ISL_4061161"}, "isl_subtype": {"value": "H4N6"}, "host": {"value": "ruddy turnstone"}, "tri_ambig_count": {"value": "Zero"}, "genotype": {"value": "Not assigned"}, "ambig_present": {"value": "Absent"}, "ha_genetic_group": {"value": "UNRECOGNIZABLE"}}, "branch_attrs": {"mutations": {"nuc": ["A471G"]}}}, {"name": "A/ruddy_turnstone/Delaware_Bay/487/2020_a5b3c03a94", "node_attrs": {"div": 0.0184, "num_date": {"value": 2020.408, "confidence": [2020.408, 2020.408], "inferred": false}, "host_generic": {"value": "avian", "confidence": {"avian": 1.0}, "entropy": -1e-12}, "isolate_submitter": {"value": "import"}, "segment_lineage": {"value": "am24"}, "data_source": {"value": "GISAID"}, "reason_for_submission": {"value": "surveillance"}, "region": {"value": "North America", "confidence": {"North America": 1.0}, "entropy": -1e-12}, "tn_93_dist_d11": {"value": 0.0183}, "N_present": {"value": "Absent"}, "N_count": {"value": "Zero"}, "country": {"value": "United States", "confidence": {"United States": 1.0}, "entropy": -1e-12}, "strain_name": {"value": "A/Ruddy Turnstone/Delaware Bay/487/2020"}, "passage": {"value": "X"}, "isolate_hash": {"value": "a5b3c03a94c739203bf6413e50405f10"}, "state": {"value": "MI", "confidence": {"MI": 0.118, "AZ": 0.0389, "SD": 0.0366, "BC": 0.033, "LA": 0.0317, "TX": 0.0294, "OH": 0.0276, "UT": 0.0254, "ND": 0.0225, "KS": 0.0203, "CA": 0.02, "MN": 0.0195, "WI": 0.0193, "IA": 0.0178, "PA": 0.0178, "ON": 0.0172, "MO": 0.0169, "NE": 0.0167, "GA": 0.0137, "IL": 0.0135, "AR": 0.0132, "IN": 0.0129, "CO": 0.0128, "FL": 0.0124, "AB": 0.0124, "KY": 0.0123, "TN": 0.0123, "MB": 0.0122, "NM": 0.0121, "": 0.0121, "WA": 0.0119, "SK": 0.0119, "WV": 0.0119, "MT": 0.0118, "PR": 0.0118, "ID": 0.0118, "OR": 0.0117, "OK": 0.0117, "WY": 0.0117, "AL": 0.0116, "AK": 0.0116, "NC": 0.0116, "QC": 0.0115, "NV": 0.0115, "NS": 0.0115, "SC": 0.0115, "MD": 0.0114, "VA": 0.0113, "MS": 0.0113, "PE": 0.0112, "ME": 0.0111, "MA": 0.0111, "DE": 0.011, "NH": 0.011, "CT": 0.0109, "VT": 0.0108, "NJ": 0.0107, "NY": 0.0104}, "entropy": 3.856}, "bi_ambig_count": {"value": "Zero"}, "primary_identifier": {"value": "EPI_ISL_4056413"}, "isl_subtype": {"value": "H4N6"}, "host": {"value": "ruddy turnstone"}, "tri_ambig_count": {"value": "Zero"}, "genotype": {"value": "Not assigned"}, "ambig_present": {"value": "Absent"}, "ha_genetic_group": {"value": "UNRECOGNIZABLE"}}, "branch_attrs": {"mutations": {}}}, {"name": "NODE_0000034", "node_attrs": {"div": 0.0184, "num_date": {"value": 2020.408, "confidence": [2020.288, 2020.408]}, "host_generic": {"value": "avian", "confidence": {"avian": 1.0}, "entropy": 0.00329}, "region": {"value": "North America", "confidence": {"North America": 1.0}, "entropy": 1.13e-07}, "country": {"value": "United States", "confidence": {"United States": 1.0}, "entropy": 0.00209}, "state": {"value": "MI", "confidence": {"MI": 0.118, "AZ": 0.0389, "SD": 0.0366, "BC": 0.033, "LA": 0.0317, "TX": 0.0294, "OH": 0.0276, "UT": 0.0254, "ND": 0.0225, "KS": 0.0203, "CA": 0.02, "MN": 0.0195, "WI": 0.0193, "IA": 0.0178, "PA": 0.0178, "ON": 0.0172, "MO": 0.0169, "NE": 0.0167, "GA": 0.0137, "IL": 0.0135, "AR": 0.0132, "IN": 0.0129, "CO": 0.0128, "FL": 0.0124, "AB": 0.0124, "KY": 0.0123, "TN": 0.0123, "MB": 0.0122, "NM": 0.0121, "": 0.0121, "WA": 0.0119, "SK": 0.0119, "WV": 0.0119, "MT": 0.0118, "PR": 0.0118, "ID": 0.0118, "OR": 0.0117, "OK": 0.0117, "WY": 0.0117, "AL": 0.0116, "AK": 0.0116, "NC": 0.0116, "QC": 0.0115, "NV": 0.0115, "NS": 0.0115, "SC": 0.0115, "MD": 0.0114, "VA": 0.0113, "MS": 0.0113, "PE": 0.0112, "ME": 0.0111, "MA": 0.0111, "DE": 0.011, "NH": 0.011, "CT": 0.0109, "VT": 0.0108, "NJ": 0.0107, "NY": 0.0104}, "entropy": 3.856}}, "branch_attrs": {"mutations": {}}, "children": [{"name": "A/ruddy_turnstone/Delaware_Bay/212/2020_a0c0170999", "node_attrs": {"div": 0.0184, "num_date": {"value": 2020.408, "confidence": [2020.408, 2020.408], "inferred": false}, "host_generic": {"value": "avian", "confidence": {"avian": 1.0}, "entropy": -1e-12}, "isolate_submitter": {"value": "import"}, "segment_lineage": {"value": "am24"}, "data_source": {"value": "GISAID"}, "reason_for_submission": {"value": "surveillance"}, "region": {"value": "North America", "confidence": {"North America": 1.0}, "entropy": -1e-12}, "tn_93_dist_d11": {"value": 0.0183}, "N_present": {"value": "Absent"}, "N_count": {"value": "Zero"}, "country": {"value": "United States", "confidence": {"United States": 1.0}, "entropy": -1e-12}, "strain_name": {"value": "A/ruddy turnstone/Delaware Bay/212/2020"}, "passage": {"value": "X"}, "isolate_hash": {"value": "a0c0170999e493b6843d7330b78c46f7"}, "state": {"value": "MI", "confidence": {"MI": 0.102, "AZ": 0.0363, "SD": 0.0339, "LA": 0.0302, "BC": 0.029, "TX": 0.0281, "OH": 0.0263, "UT": 0.0244, "ND": 0.0222, "KS": 0.0203, "MN": 0.0195, "WI": 0.0194, "CA": 0.0191, "IA": 0.0182, "ON": 0.0176, "MO": 0.0175, "NE": 0.0174, "PA": 0.017, "GA": 0.0145, "IL": 0.0142, "AR": 0.014, "IN": 0.0134, "CO": 0.0134, "FL": 0.0132, "TN": 0.0132, "MB": 0.0131, "AB": 0.0131, "KY": 0.013, "NM": 0.013, "": 0.0129, "SK": 0.0128, "WV": 0.0127, "MT": 0.0127, "PR": 0.0127, "WY": 0.0125, "OK": 0.0125, "AL": 0.0125, "QC": 0.0124, "NC": 0.0124, "NS": 0.0124, "NV": 0.0124, "ID": 0.0124, "SC": 0.0123, "AK": 0.0123, "OR": 0.0123, "WA": 0.0123, "MD": 0.0122, "MS": 0.0121, "PE": 0.0121, "VA": 0.0121, "ME": 0.012, "MA": 0.0119, "DE": 0.0118, "NH": 0.0118, "CT": 0.0117, "VT": 0.0116, "NJ": 0.0114, "NY": 0.0105}, "entropy": 3.906}, "bi_ambig_count": {"value": "Zero"}, "primary_identifier": {"value": "EPI_ISL_4061236"}, "isl_subtype": {"value": "H4N6"}, "host": {"value": "ruddy turnstone"}, "tri_ambig_count": {"value": "Zero"}, "genotype": {"value": "Not assigned"}, "ambig_present": {"value": "Absent"}, "ha_genetic_group": {"value": "UNRECOGNIZABLE"}}, "branch_attrs": {"mutations": {}}}, {"name": "A/ruddy_turnstone/Delaware_Bay/289/2020_836c0030bb", "node_attrs": {"div": 0.0184, "num_date": {"value": 2020.408, "confidence": [2020.408, 2020.408], "inferred": false}, "host_generic": {"value": "avian", "confidence": {"avian": 1.0}, "entropy": -1e-12}, "isolate_submitter": {"value": "import"}, "segment_lineage": {"value": "am24"}, "data_source": {"value": "GISAID"}, "reason_for_submission": {"value": "surveillance"}, "region": {"value": "North America", "confidence": {"North America": 1.0}, "entropy": -1e-12}, "tn_93_dist_d11": {"value": 0.0183}, "N_present": {"value": "Absent"}, "N_count": {"value": "Zero"}, "country": {"value": "United States", "confidence": {"United States": 1.0}, "entropy": -1e-12}, "strain_name": {"value": "A/ruddy turnstone/Delaware Bay/289/2020"}, "passage": {"value": "X"}, "isolate_hash": {"value": "836c0030bbac6c5e28de1f48322ee416"}, "state": {"value": "MI", "confidence": {"MI": 0.102, "AZ": 0.0363, "SD": 0.0339, "LA": 0.0302, "BC": 0.029, "TX": 0.0281, "OH": 0.0263, "UT": 0.0244, "ND": 0.0222, "KS": 0.0203, "MN": 0.0195, "WI": 0.0194, "CA": 0.0191, "IA": 0.0182, "ON": 0.0176, "MO": 0.0175, "NE": 0.0174, "PA": 0.017, "GA": 0.0145, "IL": 0.0142, "AR": 0.014, "IN": 0.0134, "CO": 0.0134, "FL": 0.0132, "TN": 0.0132, "MB": 0.0131, "AB": 0.0131, "KY": 0.013, "NM": 0.013, "": 0.0129, "SK": 0.0128, "WV": 0.0127, "MT": 0.0127, "PR": 0.0127, "WY": 0.0125, "OK": 0.0125, "AL": 0.0125, "QC": 0.0124, "NC": 0.0124, "NS": 0.0124, "NV": 0.0124, "ID": 0.0124, "SC": 0.0123, "AK": 0.0123, "OR": 0.0123, "WA": 0.0123, "MD": 0.0122, "MS": 0.0121, "PE": 0.0121, "VA": 0.0121, "ME": 0.012, "MA": 0.0119, "DE": 0.0118, "NH": 0.0118, "CT": 0.0117, "VT": 0.0116, "NJ": 0.0114, "NY": 0.0105}, "entropy": 3.906}, "bi_ambig_count": {"value": "Zero"}, "primary_identifier": {"value": "EPI_ISL_4061208"}, "isl_subtype": {"value": "H4N6"}, "host": {"value": "ruddy turnstone"}, "tri_ambig_count": {"value": "Zero"}, "genotype": {"value": "Not assigned"}, "ambig_present": {"value": "Absent"}, "ha_genetic_group": {"value": "UNRECOGNIZABLE"}}, "branch_attrs": {"mutations": {}}}]}]}]}, {"name": "NODE_0000501", "node_attrs": {"div": 0.0179, "num_date": {"value": 2019.624, "confidence": [2019.074, 2020.051]}, "host_generic": {"value": "avian", "confidence": {"avian": 0.992, "poultry": 0.00755}, "entropy": 0.0444}, "region": {"value": "North America", "confidence": {"North America": 1.0}, "entropy": 1.19e-06}, "country": {"value": "United States", "confidence": {"United States": 0.6, "Canada": 0.4}, "entropy": 0.673}, "confidence": {"value": 99.4}, "state": {"value": "MI", "confidence": {"MI": 0.292, "SD": 0.0855, "TX": 0.0615, "PA": 0.0439, "BC": 0.0429, "ND": 0.0376, "AZ": 0.0349, "MN": 0.0285, "LA": 0.0267, "OH": 0.0232, "UT": 0.0198, "CA": 0.017, "ON": 0.0166, "KS": 0.0155, "WI": 0.0123, "NY": 0.0113, "IA": 0.0112, "IL": 0.0089, "MO": 0.00875, "NE": 0.00858, "IN": 0.00659, "CO": 0.00652, "WA": 0.00635, "GA": 0.00625, "MB": 0.00619, "AR": 0.00601, "KY": 0.00574, "AB": 0.00562, "ID": 0.00544, "OR": 0.00537, "FL": 0.00531, "NM": 0.00522, "": 0.00519, "NJ": 0.00514, "AK": 0.00513, "TN": 0.00512, "VA": 0.00511, "OK": 0.00499, "SK": 0.00498, "MD": 0.00494, "MT": 0.00488, "PR": 0.00488, "WV": 0.00488, "AL": 0.00486, "NC": 0.00472, "WY": 0.00467, "MS": 0.00464, "NV": 0.00462, "QC": 0.00448, "NS": 0.00447, "SC": 0.00445, "DE": 0.00445, "PE": 0.00442, "CT": 0.0044, "MA": 0.00435, "NH": 0.00435, "ME": 0.00434, "VT": 0.00425}, "entropy": 3.118}}, "branch_attrs": {"mutations": {"nuc": ["A60G", "G114A", "G477A", "T786C", "G1113A", "G1524A", "A1707T", "C1860T", "A2073G"]}}, "children": [{"name": "NODE_0000502", "node_attrs": {"div": 0.0227, "num_date": {"value": 2020.863, "confidence": [2020.399, 2021.232]}, "host_generic": {"value": "avian", "confidence": {"avian": 0.992, "poultry": 0.00834}, "entropy": 0.0482}, "region": {"value": "North America", "confidence": {"North America": 1.0}, "entropy": 1.69e-06}, "country": {"value": "United States", "confidence": {"United States": 0.608, "Canada": 0.392}, "entropy": 0.67}, "confidence": {"value": 99.6}, "state": {"value": "MI", "confidence": {"MI": 0.189, "SD": 0.062, "TX": 0.0488, "PA": 0.033, "ND": 0.033, "AZ": 0.0298, "BC": 0.0294, "MN": 0.0262, "LA": 0.0251, "OH": 0.0214, "KS": 0.0192, "UT": 0.0192, "ON": 0.0187, "CA": 0.016, "IA": 0.0155, "WI": 0.0151, "MO": 0.0143, "NE": 0.0142, "NY": 0.0123, "IL": 0.0122, "GA": 0.0111, "AR": 0.0104, "MB": 0.0101, "CO": 0.0101, "IN": 0.0099, "KY": 0.00983, "FL": 0.00972, "NM": 0.00951, "TN": 0.00947, "AB": 0.00936, "SK": 0.00929, "": 0.00915, "PR": 0.00914, "WV": 0.00913, "MT": 0.00907, "WA": 0.00904, "VA": 0.00902, "AL": 0.00899, "AK": 0.00897, "MD": 0.00897, "OK": 0.00891, "ID": 0.00891, "WY": 0.00886, "NC": 0.00884, "OR": 0.00883, "NJ": 0.00879, "QC": 0.00876, "NS": 0.00874, "NV": 0.00874, "SC": 0.0087, "PE": 0.00857, "MS": 0.00855, "MA": 0.00846, "ME": 0.00846, "DE": 0.0084, "NH": 0.0084, "CT": 0.00838, "VT": 0.00825}, "entropy": 3.612}}, "branch_attrs": {"mutations": {"nuc": ["C459T", "G537A", "G642A", "G723A", "T837C", "A906C", "C948T", "G1149A", "G1299A", "T1971C", "G2202A"]}}, "children": [{"name": "A/mallard/Alaska/AH0177454/2021_d300bd7f7d", "node_attrs": {"div": 0.0249, "num_date": {"value": 2021.585, "confidence": [2021.585, 2021.585], "inferred": false}, "host_generic": {"value": "avian", "confidence": {"avian": 1.0}, "entropy": -1e-12}, "isolate_submitter": {"value": "import"}, "segment_lineage": {"value": "am13"}, "data_source": {"value": "GISAID"}, "reason_for_submission": {"value": "surveillance"}, "region": {"value": "North America", "confidence": {"North America": 1.0}, "entropy": -1e-12}, "tn_93_dist_d11": {"value": 0.0247}, "N_present": {"value": "Absent"}, "N_count": {"value": "Zero"}, "country": {"value": "United States", "confidence": {"United States": 1.0}, "entropy": -1e-12}, "strain_name": {"value": "A/mallard/Alaska/AH0177454/2021"}, "passage": {"value": "X"}, "isolate_hash": {"value": "d300bd7f7d5f4191211ed1671395feb9"}, "state": {"value": "MI", "confidence": {"MI": 0.147, "SD": 0.0522, "TX": 0.0431, "ND": 0.0308, "PA": 0.0285, "AZ": 0.0275, "MN": 0.0251, "BC": 0.0244, "LA": 0.0243, "OH": 0.0206, "KS": 0.0201, "ON": 0.0193, "UT": 0.0189, "IA": 0.0169, "MO": 0.0163, "WI": 0.0162, "NE": 0.0161, "CA": 0.0154, "IL": 0.0135, "GA": 0.013, "NY": 0.0124, "AR": 0.0123, "MB": 0.0118, "KY": 0.0115, "FL": 0.0115, "CO": 0.0115, "TN": 0.0114, "NM": 0.0113, "IN": 0.0113, "SK": 0.0111, "PR": 0.011, "AB": 0.011, "WV": 0.011, "MT": 0.0109, "": 0.0109, "AL": 0.0108, "WY": 0.0107, "VA": 0.0107, "QC": 0.0106, "MD": 0.0106, "NC": 0.0106, "NS": 0.0106, "OK": 0.0106, "AK": 0.0106, "SC": 0.0106, "NV": 0.0105, "PE": 0.0104, "ID": 0.0103, "NJ": 0.0103, "ME": 0.0103, "MA": 0.0103, "OR": 0.0103, "MS": 0.0102, "NH": 0.0102, "CT": 0.0101, "DE": 0.0101, "WA": 0.0101, "VT": 0.01}, "entropy": 3.769}, "bi_ambig_count": {"value": "Zero"}, "primary_identifier": {"value": "EPI_ISL_6795363"}, "isl_subtype": {"value": "H10N7"}, "host": {"value": "mallard"}, "tri_ambig_count": {"value": "Zero"}, "genotype": {"value": "Not assigned"}, "ambig_present": {"value": "Absent"}, "ha_genetic_group": {"value": "UNRECOGNIZABLE"}}, "branch_attrs": {"mutations": {"nuc": ["G39A", "G325A", "A519G", "T1352C", "T2001C"], "PB2": ["V109I", "I451T"]}, "labels": {"aa": "PB2: V109I, I451T"}}}, {"name": "A/mallard/Alberta/191/2022_4d9f2b6792", "node_attrs": {"div": 0.0289, "num_date": {"value": 2022.637, "confidence": [2022.637, 2022.637], "inferred": false}, "host_generic": {"value": "avian", "confidence": {"avian": 1.0}, "entropy": -1e-12}, "isolate_submitter": {"value": "import"}, "segment_lineage": {"value": "am13"}, "data_source": {"value": "GISAID"}, "reason_for_submission": {"value": "surveillance"}, "region": {"value": "North America", "confidence": {"North America": 1.0}, "entropy": -1e-12}, "tn_93_dist_d11": {"value": 0.0279}, "N_present": {"value": "Absent"}, "N_count": {"value": "Zero"}, "country": {"value": "Canada", "confidence": {"Canada": 1.0}, "entropy": -1e-12}, "strain_name": {"value": "A/Mallard/Alberta/191/2022"}, "passage": {"value": "X"}, "isolate_hash": {"value": "4d9f2b6792b3ef50d111f8b0596c4713"}, "state": {"value": "MI", "confidence": {"MI": 0.104, "SD": 0.0414, "TX": 0.0365, "ND": 0.0281, "AZ": 0.0248, "MN": 0.0238, "PA": 0.0236, "LA": 0.0231, "KS": 0.0204, "ON": 0.0198, "OH": 0.0197, "BC": 0.0196, "UT": 0.0185, "MO": 0.0181, "IA": 0.018, "NE": 0.0179, "WI": 0.0173, "IL": 0.0149, "GA": 0.0149, "CA": 0.0146, "AR": 0.0142, "MB": 0.0138, "TN": 0.0135, "FL": 0.0135, "NM": 0.0134, "KY": 0.0134, "SK": 0.0132, "PR": 0.0131, "WV": 0.013, "CO": 0.013, "MT": 0.0129, "QC": 0.0128, "IN": 0.0128, "": 0.0128, "NS": 0.0128, "WY": 0.0128, "AB": 0.0128, "AL": 0.0128, "SC": 0.0127, "NC": 0.0127, "NV": 0.0126, "OK": 0.0125, "MD": 0.0125, "PE": 0.0125, "VA": 0.0124, "AK": 0.0124, "ME": 0.0123, "MA": 0.0123, "NY": 0.0123, "NH": 0.0122, "MS": 0.0121, "CT": 0.0121, "DE": 0.0121, "NJ": 0.012, "VT": 0.012, "ID": 0.0119, "OR": 0.0118, "WA": 0.0111}, "entropy": 3.905}, "bi_ambig_count": {"value": "Zero"}, "primary_identifier": {"value": "EPI_ISL_16215778"}, "isl_subtype": {"value": "H6N8"}, "host": {"value": "mallard"}, "tri_ambig_count": {"value": "Zero"}, "genotype": {"value": "Not assigned"}, "ambig_present": {"value": "Absent"}, "ha_genetic_group": {"value": "UNRECOGNIZABLE"}}, "branch_attrs": {"mutations": {"nuc": ["G267A", "C411T", "C529T", "C681A", "G750A", "C1134T", "C1252T", "T1260C", "G1446A", "C1785T", "A1818G", "T1943C", "C2004T", "A2026G"], "PB2": ["L648P", "T676A"]}, "labels": {"aa": "PB2: L648P, T676A"}}}]}, {"name": "NODE_0000503", "node_attrs": {"div": 0.0188, "num_date": {"value": 2020.397, "confidence": [2019.661, 2020.669]}, "host_generic": {"value": "avian", "confidence": {"avian": 0.993, "poultry": 0.00683}, "entropy": 0.0409}, "region": {"value": "North America", "confidence": {"North America": 1.0}, "entropy": 9.94e-07}, "country": {"value": "United States", "confidence": {"United States": 0.532, "Canada": 0.468}, "entropy": 0.691}, "confidence": {"value": 76.1}, "state": {"value": "MI", "confidence": {"MI": 0.323, "SD": 0.109, "TX": 0.0798, "PA": 0.0617, "ND": 0.0488, "MN": 0.0365, "BC": 0.0276, "AZ": 0.0211, "ON": 0.0193, "LA": 0.0169, "OH": 0.0143, "KS": 0.0134, "UT": 0.0122, "NY": 0.0121, "CA": 0.0112, "IA": 0.00904, "IL": 0.00887, "WI": 0.00839, "MO": 0.00722, "NE": 0.00708, "MB": 0.00583, "GA": 0.00506, "CO": 0.00503, "IN": 0.00488, "AR": 0.00476, "KY": 0.00468, "WA": 0.00455, "NJ": 0.00435, "NM": 0.00422, "FL": 0.00422, "AB": 0.00418, "VA": 0.00417, "ID": 0.00407, "TN": 0.00407, "SK": 0.00404, "AK": 0.00403, "OR": 0.004, "": 0.00395, "MD": 0.00393, "PR": 0.00391, "AL": 0.00386, "OK": 0.00385, "MT": 0.00385, "WV": 0.00384, "NC": 0.00372, "WY": 0.00366, "NV": 0.00361, "MS": 0.00359, "QC": 0.00354, "NS": 0.00353, "CT": 0.00353, "PE": 0.00352, "SC": 0.00352, "DE": 0.00348, "NH": 0.00346, "MA": 0.00344, "ME": 0.00344, "VT": 0.00337}, "entropy": 2.887}}, "branch_attrs": {"mutations": {"nuc": ["T1260C", "T2019C"]}}, "children": [{"name": "A/mallard/Alberta/559/2021_d19ff1481e", "node_attrs": {"div": 0.0201, "num_date": {"value": 2021.651, "confidence": [2021.651, 2021.651], "inferred": false}, "host_generic": {"value": "avian", "confidence": {"avian": 1.0}, "entropy": -1e-12}, "isolate_submitter": {"value": "import"}, "segment_lineage": {"value": "Not assigned"}, "data_source": {"value": "GISAID"}, "reason_for_submission": {"value": "surveillance"}, "region": {"value": "North America", "confidence": {"North America": 1.0}, "entropy": -1e-12}, "tn_93_dist_d11": {"value": 0.0206}, "N_present": {"value": "Absent"}, "N_count": {"value": "Zero"}, "country": {"value": "Canada", "confidence": {"Canada": 1.0}, "entropy": -1e-12}, "strain_name": {"value": "A/Mallard/Alberta/559/2021"}, "passage": {"value": "X"}, "isolate_hash": {"value": "d19ff1481e85f0b8537b2a2f0a7e91d8"}, "state": {"value": "MI", "confidence": {"MI": 0.207, "SD": 0.0767, "TX": 0.0613, "PA": 0.0444, "ND": 0.0409, "MN": 0.0318, "BC": 0.0209, "ON": 0.0207, "AZ": 0.0201, "LA": 0.0185, "KS": 0.0183, "OH": 0.0155, "IA": 0.0144, "UT": 0.0138, "MO": 0.0136, "NY": 0.0135, "NE": 0.0135, "WI": 0.0125, "IL": 0.0122, "CA": 0.0119, "GA": 0.0105, "MB": 0.00996, "AR": 0.00961, "KY": 0.00919, "CO": 0.00904, "FL": 0.00903, "NM": 0.0089, "TN": 0.00877, "SK": 0.00872, "IN": 0.00864, "PR": 0.00853, "VA": 0.00846, "WV": 0.00845, "NJ": 0.0084, "MT": 0.00837, "MD": 0.00835, "AL": 0.00834, "AB": 0.00832, "": 0.00824, "AK": 0.0082, "NC": 0.00817, "WY": 0.00816, "QC": 0.00814, "NS": 0.00813, "OK": 0.00809, "SC": 0.00808, "NV": 0.00804, "PE": 0.00798, "MA": 0.00787, "ME": 0.00787, "CT": 0.00784, "ID": 0.00783, "NH": 0.00783, "MS": 0.00779, "DE": 0.00774, "OR": 0.00772, "VT": 0.00768, "WA": 0.00756}, "entropy": 3.503}, "bi_ambig_count": {"value": "Zero"}, "primary_identifier": {"value": "EPI_ISL_16215551"}, "isl_subtype": {"value": "H2N4"}, "host": {"value": "mallard"}, "tri_ambig_count": {"value": "Zero"}, "genotype": {"value": "Not assigned"}, "ambig_present": {"value": "Absent"}, "ha_genetic_group": {"value": "UNRECOGNIZABLE"}}, "branch_attrs": {"mutations": {"nuc": ["C468T", "G595T", "A1542C"], "PB2": ["A199S"]}, "labels": {"aa": "PB2: A199S"}}}, {"name": "NODE_0000504", "node_attrs": {"div": 0.0223, "num_date": {"value": 2021.32, "confidence": [2020.797, 2021.732]}, "host_generic": {"value": "avian", "confidence": {"avian": 0.99, "poultry": 0.00992}, "entropy": 0.0557}, "region": {"value": "North America", "confidence": {"North America": 1.0}, "entropy": 5.13e-07}, "country": {"value": "United States", "confidence": {"United States": 0.857, "Canada": 0.143}, "entropy": 0.41}, "confidence": {"value": 99.3}, "state": {"value": "MI", "confidence": {"MI": 0.377, "SD": 0.145, "TX": 0.106, "PA": 0.0899, "ND": 0.0647, "MN": 0.0479, "ON": 0.0224, "BC": 0.0134, "NY": 0.0115, "KS": 0.00867, "IL": 0.00794, "AZ": 0.00675, "LA": 0.00588, "IA": 0.0048, "OH": 0.00475, "CA": 0.00455, "MB": 0.00448, "UT": 0.00378, "MO": 0.00354, "NE": 0.00345, "WI": 0.00304, "NJ": 0.00224, "GA": 0.00224, "KY": 0.00222, "CO": 0.00218, "AR": 0.00203, "VA": 0.00192, "IN": 0.0019, "NM": 0.00186, "SK": 0.00176, "FL": 0.00173, "AK": 0.00168, "TN": 0.00168, "WA": 0.00167, "MD": 0.00164, "PR": 0.00162, "AL": 0.00159, "AB": 0.00153, "MT": 0.00153, "ID": 0.00153, "WV": 0.00152, "OK": 0.00149, "NC": 0.00149, "": 0.00147, "CT": 0.00146, "OR": 0.00146, "PE": 0.0014, "WY": 0.0014, "NV": 0.00138, "NH": 0.00138, "QC": 0.00137, "NS": 0.00136, "MS": 0.00136, "SC": 0.00136, "DE": 0.00134, "MA": 0.00134, "ME": 0.00133, "VT": 0.00131}, "entropy": 2.325}}, "branch_attrs": {"mutations": {"nuc": ["A262C", "T417C", "G561A", "C783A", "A801G", "A909G", "G2025A", "G2139A"]}}, "children": [{"name": "NODE_0000505", "node_attrs": {"div": 0.024, "num_date": {"value": 2022.384, "confidence": [2021.527, 2022.561]}, "host_generic": {"value": "avian", "confidence": {"avian": 0.994, "poultry": 0.00585}, "entropy": 0.0359}, "region": {"value": "North America", "confidence": {"North America": 1.0}, "entropy": 7.76e-07}, "country": {"value": "United States", "confidence": {"United States": 0.973, "Canada": 0.0267}, "entropy": 0.123}, "confidence": {"value": 95.9}, "state": {"value": "SD", "confidence": {"SD": 0.365, "ND": 0.195, "MI": 0.156, "MN": 0.125, "TX": 0.027, "PA": 0.026, "KS": 0.00929, "ON": 0.00745, "BC": 0.00674, "NY": 0.00551, "IL": 0.00481, "IA": 0.0046, "MO": 0.00311, "NE": 0.00301, "LA": 0.00284, "AZ": 0.0026, "CA": 0.00248, "OH": 0.00212, "MB": 0.00186, "WI": 0.00182, "GA": 0.00182, "KY": 0.00177, "CO": 0.00172, "UT": 0.00166, "SK": 0.00165, "NM": 0.00158, "AR": 0.00156, "TN": 0.00143, "PR": 0.00141, "FL": 0.0014, "IN": 0.0014, "AL": 0.00136, "NJ": 0.00134, "MT": 0.00124, "VA": 0.00124, "AK": 0.00119, "MD": 0.00116, "WV": 0.00113, "NC": 0.0011, "WA": 0.00108, "CT": 0.00108, "AB": 0.00108, "OK": 0.00107, "QC": 0.00107, "": 0.00107, "WY": 0.00107, "PE": 0.00107, "NS": 0.00107, "ID": 0.00107, "SC": 0.00106, "NV": 0.00106, "NH": 0.00105, "MA": 0.00104, "ME": 0.00104, "VT": 0.00102, "DE": 0.00102, "MS": 0.00102}, "entropy": 2.056}}, "branch_attrs": {"mutations": {"nuc": ["A318G", "G537A", "A627G", "G1635A"]}}, "children": [{"name": "A/mallard/South_Dakota/23-032887-001-original/2023_4cc946e63f", "node_attrs": {"div": 0.0297, "num_date": {"value": 2023.807, "confidence": [2023.807, 2023.807], "inferred": false}, "host_generic": {"value": "avian", "confidence": {"avian": 1.0}, "entropy": -1e-12}, "internal_date": {"value": "2024-37"}, "segment_lineage": {"value": "am13"}, "data_source": {"value": "GISAID"}, "reason_for_submission": {"value": "surveillance"}, "region": {"value": "North America", "confidence": {"North America": 1.0}, "entropy": -1e-12}, "tn_93_dist_d11": {"value": 0.0283}, "N_present": {"value": "Absent"}, "N_count": {"value": "Zero"}, "country": {"value": "United States", "confidence": {"United States": 1.0}, "entropy": -1e-12}, "strain_name": {"value": "A/mallard/South Dakota/23-032887-001-original/2023"}, "passage": {"value": "OR"}, "isolate_hash": {"value": "4cc946e63f0f0dc92f436652bc0a8ba6"}, "state": {"value": "SD", "confidence": {"SD": 1.0}, "entropy": -1e-12}, "bi_ambig_count": {"value": "Zero"}, "primary_identifier": {"value": "EPI_ISL_19387813"}, "isl_subtype": {"value": "H11N2"}, "host": {"value": "mallard"}, "originator": {"value": "National Veterinary Services Laboratories  USDA"}, "tri_ambig_count": {"value": "Zero"}, "base_id": {"value": "23-032887-001"}, "genotype": {"value": "Not assigned"}, "ambig_present": {"value": "Absent"}, "ha_genetic_group": {"value": "UNRECOGNIZABLE"}}, "branch_attrs": {"mutations": {"nuc": ["C184A", "G282A", "C417A", "T841C", "G879A", "A1101G", "T1395C", "T1647C", "C1740T", "T1872C", "A1881G", "A2043G", "A2049T"]}}}, {"name": "NODE_0000506", "node_attrs": {"div": 0.0245, "num_date": {"value": 2022.505, "confidence": [2021.77, 2022.867]}, "host_generic": {"value": "avian", "confidence": {"avian": 0.994, "poultry": 0.00567}, "entropy": 0.035}, "region": {"value": "North America", "confidence": {"North America": 1.0}, "entropy": 8.95e-07}, "country": {"value": "United States", "confidence": {"United States": 0.987, "Canada": 0.013}, "entropy": 0.0694}, "confidence": {"value": 74.8}, "state": {"value": "ND", "confidence": {"ND": 0.332, "MN": 0.223, "SD": 0.222, "MI": 0.0975, "PA": 0.0153, "TX": 0.0151, "KS": 0.00766, "ON": 0.00525, "BC": 0.00455, "IL": 0.00446, "IA": 0.0044, "NY": 0.00352, "MO": 0.00269, "NE": 0.00261, "LA": 0.00231, "CA": 0.00205, "AZ": 0.00199, "GA": 0.0019, "CO": 0.00179, "OH": 0.00176, "SK": 0.00172, "WI": 0.0017, "KY": 0.00166, "MB": 0.00159, "NM": 0.00154, "AR": 0.00152, "FL": 0.00152, "TN": 0.00151, "UT": 0.00145, "PR": 0.00142, "AL": 0.00137, "IN": 0.00134, "MT": 0.00128, "NJ": 0.00126, "VA": 0.00122, "AK": 0.00121, "WV": 0.00118, "MD": 0.00118, "NC": 0.00115, "QC": 0.00115, "NS": 0.00115, "WY": 0.00114, "SC": 0.00114, "PE": 0.00113, "NV": 0.00112, "": 0.00112, "CT": 0.00112, "OK": 0.00112, "AB": 0.00112, "MA": 0.00111, "ME": 0.00111, "NH": 0.00111, "VT": 0.00109, "DE": 0.00108, "ID": 0.00108, "MS": 0.00107, "WA": 0.00107, "OR": 0.00102}, "entropy": 1.971}}, "branch_attrs": {"mutations": {"nuc": ["C825T"]}}, "children": [{"name": "A/mallard/Minnesota/23-038176-006-original/2023_ebd1e5a4a3", "node_attrs": {"div": 0.028, "num_date": {"value": 2023.87, "confidence": [2023.87, 2023.87], "inferred": false}, "host_generic": {"value": "avian", "confidence": {"avian": 1.0}, "entropy": -1e-12}, "internal_date": {"value": "2025-3"}, "segment_lineage": {"value": "Not assigned"}, "data_source": {"value": "GISAID"}, "reason_for_submission": {"value": "surveillance"}, "region": {"value": "North America", "confidence": {"North America": 1.0}, "entropy": -1e-12}, "tn_93_dist_d11": {"value": 0.027}, "N_present": {"value": "Absent"}, "N_count": {"value": "Zero"}, "country": {"value": "United States", "confidence": {"United States": 1.0}, "entropy": -1e-12}, "strain_name": {"value": "A/mallard/Minnesota/23-038176-006-original/2023"}, "passage": {"value": "OR"}, "isolate_hash": {"value": "ebd1e5a4a3dd82974d5f53310e87c62b"}, "state": {"value": "MN", "confidence": {"MN": 1.0}, "entropy": -1e-12}, "bi_ambig_count": {"value": "Zero"}, "primary_identifier": {"value": "EPI_ISL_19559126"}, "isl_subtype": {"value": "H2N9"}, "host": {"value": "mallard"}, "originator": {"value": "National Veterinary Services Laboratories  USDA"}, "tri_ambig_count": {"value": "Zero"}, "base_id": {"value": "23-038176-006"}, "genotype": {"value": "Not assigned"}, "ambig_present": {"value": "Absent"}, "ha_genetic_group": {"value": "UNRECOGNIZABLE"}}, "branch_attrs": {"mutations": {"nuc": ["C19T", "C405T", "T759C", "A885G", "A1090G", "C1150T", "C1530T", "G1965A"], "PB2": ["T364A"]}, "labels": {"aa": "PB2: T364A"}}}, {"name": "A/green-winged_teal/North_Dakota/23-032879-011-original2/2023_c9fa6a4fdf", "node_attrs": {"div": 0.0284, "num_date": {"value": 2023.801, "confidence": [2023.801, 2023.801], "inferred": false}, "host_generic": {"value": "avian", "confidence": {"avian": 1.0}, "entropy": -1e-12}, "internal_date": {"value": "2024-45"}, "segment_lineage": {"value": "am13"}, "data_source": {"value": "GISAID"}, "reason_for_submission": {"value": "surveillance"}, "region": {"value": "North America", "confidence": {"North America": 1.0}, "entropy": -1e-12}, "tn_93_dist_d11": {"value": 0.0284}, "N_present": {"value": "Absent"}, "N_count": {"value": "Zero"}, "country": {"value": "United States", "confidence": {"United States": 1.0}, "entropy": -1e-12}, "strain_name": {"value": "A/green-winged teal/North Dakota/23-032879-011-original2/2023"}, "passage": {"value": "OR"}, "isolate_hash": {"value": "c9fa6a4fdf2f147d5bc43f0d05ec1584"}, "state": {"value": "ND", "confidence": {"ND": 1.0}, "entropy": -1e-12}, "bi_ambig_count": {"value": "Zero"}, "primary_identifier": {"value": "EPI_ISL_19490389"}, "isl_subtype": {"value": "H6N2"}, "host": {"value": "green-winged teal"}, "originator": {"value": "National Veterinary Services Laboratories  USDA"}, "tri_ambig_count": {"value": "Zero"}, "base_id": {"value": "23-032879-011"}, "genotype": {"value": "Not assigned"}, "ambig_present": {"value": "Absent"}, "ha_genetic_group": {"value": "UNRECOGNIZABLE"}}, "branch_attrs": {"mutations": {"nuc": ["A195G", "A222G", "G534A", "G726A", "G883A", "G1920A", "C1942T", "C1986T", "A2259G"], "PB2": ["V295I"]}, "labels": {"aa": "PB2: V295I"}}}]}]}, {"name": "NODE_0000507", "node_attrs": {"div": 0.0236, "num_date": {"value": 2021.651, "confidence": [2021.21, 2022.259]}, "host_generic": {"value": "avian", "confidence": {"avian": 0.974, "poultry": 0.0258}, "entropy": 0.12}, "region": {"value": "North America", "confidence": {"North America": 1.0}, "entropy": 3.7e-07}, "country": {"value": "United States", "confidence": {"United States": 0.897, "Canada": 0.103}, "entropy": 0.332}, "confidence": {"value": 90.8}, "state": {"value": "MI", "confidence": {"MI": 0.437, "TX": 0.153, "PA": 0.133, "SD": 0.0792, "ND": 0.0322, "ON": 0.0309, "MN": 0.0276, "NY": 0.0125, "IL": 0.00907, "BC": 0.00823, "KS": 0.00577, "MB": 0.00558, "AZ": 0.00363, "LA": 0.00338, "IA": 0.00329, "CA": 0.00273, "OH": 0.00271, "MO": 0.00253, "NE": 0.00247, "UT": 0.00209, "NJ": 0.00198, "WI": 0.00192, "GA": 0.00165, "KY": 0.00165, "VA": 0.00159, "CO": 0.00145, "AR": 0.00143, "NM": 0.0013, "MD": 0.00124, "FL": 0.00122, "AK": 0.00121, "IN": 0.00119, "SK": 0.00118, "TN": 0.00114, "PR": 0.0011, "CT": 0.0011, "WV": 0.00109, "NC": 0.00108, "AL": 0.00107, "MT": 0.00104, "OK": 0.00103, "WA": 0.00103, "AB": 0.00102, "PE": 0.00101, "ID": 0.001}, "entropy": 2.061}}, "branch_attrs": {"mutations": {"nuc": ["G723A", "G792A", "A1245G"]}}, "children": [{"name": "NODE_0000508", "node_attrs": {"div": 0.0267, "num_date": {"value": 2023.199, "confidence": [2023.11, 2023.199]}, "host_generic": {"value": "poultry", "confidence": {"poultry": 0.938, "avian": 0.0622}, "entropy": 0.233}, "region": {"value": "North America", "confidence": {"North America": 1.0}, "entropy": 3.01e-12}, "country": {"value": "United States", "confidence": {"United States": 1.0}, "entropy": 0.000543}, "confidence": {"value": 99.7}, "state": {"value": "PA", "confidence": {"PA": 1.0}, "entropy": 9.24e-06}}, "branch_attrs": {"mutations": {"nuc": ["A216G", "G630A", "A807G", "G1077T", "T1181C", "G1788A", "C2122T"], "PB2": ["I394T"]}, "labels": {"aa": "PB2: I394T"}}, "children": [{"name": "A/silkie_chicken/Pennsylvania/23-008247-002-original/2023_aec0e959a9", "node_attrs": {"div": 0.0267, "num_date": {"value": 2023.199, "confidence": [2023.199, 2023.199], "inferred": false}, "host_generic": {"value": "poultry", "confidence": {"poultry": 1.0}, "entropy": -1e-12}, "internal_date": {"value": "2024-44"}, "segment_lineage": {"value": "am13"}, "data_source": {"value": "GISAID"}, "reason_for_submission": {"value": "surveillance"}, "region": {"value": "North America", "confidence": {"North America": 1.0}, "entropy": -1e-12}, "tn_93_dist_d11": {"value": 0.0274}, "N_present": {"value": "Absent"}, "N_count": {"value": "Zero"}, "country": {"value": "United States", "confidence": {"United States": 1.0}, "entropy": -1e-12}, "strain_name": {"value": "A/silkie chicken/Pennsylvania/23-008247-002-original/2023"}, "passage": {"value": "OR"}, "isolate_hash": {"value": "aec0e959a95e3acbcaa8cc6ca22a4e32"}, "state": {"value": "PA", "confidence": {"PA": 1.0}, "entropy": -1e-12}, "bi_ambig_count": {"value": "Zero"}, "primary_identifier": {"value": "EPI_ISL_19490450"}, "isl_subtype": {"value": "H5N1"}, "host": {"value": "chicken"}, "originator": {"value": "National Veterinary Services Laboratories  USDA"}, "tri_ambig_count": {"value": "Zero"}, "base_id": {"value": "23-008247-002"}, "genotype": {"value": "Minor50"}, "ambig_present": {"value": "Absent"}, "ha_genetic_group": {"value": "2.3.4.4b"}}, "branch_attrs": {"mutations": {}}}, {"name": "A/chicken/Pennsylvania/23-008247-001-original/2023_146e827418", "node_attrs": {"div": 0.0267, "num_date": {"value": 2023.199, "confidence": [2023.199, 2023.199], "inferred": false}, "host_generic": {"value": "poultry", "confidence": {"poultry": 1.0}, "entropy": -1e-12}, "internal_date": {"value": "2024-44"}, "segment_lineage": {"value": "am13"}, "data_source": {"value": "GISAID"}, "reason_for_submission": {"value": "surveillance"}, "region": {"value": "North America", "confidence": {"North America": 1.0}, "entropy": -1e-12}, "tn_93_dist_d11": {"value": 0.0274}, "N_present": {"value": "Absent"}, "N_count": {"value": "Zero"}, "country": {"value": "United States", "confidence": {"United States": 1.0}, "entropy": -1e-12}, "strain_name": {"value": "A/chicken/Pennsylvania/23-008247-001-original/2023"}, "passage": {"value": "OR"}, "isolate_hash": {"value": "146e827418ffd23fc042e0c713e62ae7"}, "state": {"value": "PA", "confidence": {"PA": 1.0}, "entropy": -1e-12}, "bi_ambig_count": {"value": "Zero"}, "primary_identifier": {"value": "EPI_ISL_19490448"}, "isl_subtype": {"value": "H5N1"}, "host": {"value": "chicken"}, "originator": {"value": "National Veterinary Services Laboratories  USDA"}, "tri_ambig_count": {"value": "Zero"}, "base_id": {"value": "23-008247-001"}, "genotype": {"value": "Minor50"}, "ambig_present": {"value": "Absent"}, "ha_genetic_group": {"value": "2.3.4.4b"}}, "branch_attrs": {"mutations": {}}}, {"name": "A/Guinea_fowl/Pennsylvania/23-008247-003-original/2023_a8e9341c31", "node_attrs": {"div": 0.0267, "num_date": {"value": 2023.199, "confidence": [2023.199, 2023.199], "inferred": false}, "host_generic": {"value": "avian", "confidence": {"avian": 1.0}, "entropy": -1e-12}, "internal_date": {"value": "2024-44"}, "segment_lineage": {"value": "am13"}, "data_source": {"value": "GISAID"}, "reason_for_submission": {"value": "surveillance"}, "region": {"value": "North America", "confidence": {"North America": 1.0}, "entropy": -1e-12}, "tn_93_dist_d11": {"value": 0.0274}, "N_present": {"value": "Absent"}, "N_count": {"value": "Zero"}, "country": {"value": "United States", "confidence": {"United States": 1.0}, "entropy": -1e-12}, "strain_name": {"value": "A/guinea fowl/Pennsylvania/23-008247-003-original/2023"}, "passage": {"value": "OR"}, "isolate_hash": {"value": "a8e9341c311b1b0d518c21f20a3a26c4"}, "state": {"value": "PA", "confidence": {"PA": 1.0}, "entropy": -1e-12}, "bi_ambig_count": {"value": "Zero"}, "primary_identifier": {"value": "EPI_ISL_19490452"}, "isl_subtype": {"value": "H5N1"}, "host": {"value": "guineafowl"}, "originator": {"value": "National Veterinary Services Laboratories  USDA"}, "tri_ambig_count": {"value": "Zero"}, "base_id": {"value": "23-008247-003"}, "genotype": {"value": "Minor50"}, "ambig_present": {"value": "Absent"}, "ha_genetic_group": {"value": "2.3.4.4b"}}, "branch_attrs": {"mutations": {}}}, {"name": "A/chicken/Pennsylvania/23-008247-004/2023_df786f2c84", "node_attrs": {"div": 0.0267, "num_date": {"value": 2023.199, "confidence": [2023.199, 2023.199], "inferred": false}, "host_generic": {"value": "poultry", "confidence": {"poultry": 1.0}, "entropy": -1e-12}, "internal_date": {"value": "2025-11"}, "isolate_submitter": {"value": "import"}, "segment_lineage": {"value": "am13"}, "data_source": {"value": "GISAID"}, "reason_for_submission": {"value": "surveillance"}, "region": {"value": "North America", "confidence": {"North America": 1.0}, "entropy": -1e-12}, "tn_93_dist_d11": {"value": 0.0274}, "N_present": {"value": "Absent"}, "N_count": {"value": "Zero"}, "country": {"value": "United States", "confidence": {"United States": 1.0}, "entropy": -1e-12}, "strain_name": {"value": "A/chicken/Pennsylvania/23-008247-004/2023"}, "passage": {"value": "OR"}, "isolate_hash": {"value": "df786f2c84abdea6b5d977ac37894dee"}, "state": {"value": "PA", "confidence": {"PA": 1.0}, "entropy": -1e-12}, "bi_ambig_count": {"value": "Zero"}, "primary_identifier": {"value": "EPI_ISL_19765907"}, "isl_subtype": {"value": "H5N1"}, "host": {"value": "chicken"}, "originator": {"value": "USDA APHIS Veterinary Services Diagnostic Virology Laboratory National Veterinary Services Laboratories"}, "tri_ambig_count": {"value": "Zero"}, "base_id": {"value": "23-008247-004"}, "genotype": {"value": "Minor50"}, "ambig_present": {"value": "Absent"}, "ha_genetic_group": {"value": "2.3.4.4b"}}, "branch_attrs": {"mutations": {}}}]}, {"name": "NODE_0000511", "node_attrs": {"div": 0.0245, "num_date": {"value": 2022.099, "confidence": [2021.761, 2022.501]}, "host_generic": {"value": "avian", "confidence": {"avian": 0.997, "poultry": 0.00251}, "entropy": 0.0175}, "region": {"value": "North America", "confidence": {"North America": 1.0}, "entropy": 1.46e-07}, "country": {"value": "United States", "confidence": {"United States": 0.9, "Canada": 0.0997}, "entropy": 0.325}, "confidence": {"value": 85.9}, "state": {"value": "MI", "confidence": {"MI": 0.526, "TX": 0.248, "ON": 0.0496, "PA": 0.0478, "SD": 0.0335, "IL": 0.0123, "ND": 0.0123, "MN": 0.0119, "MB": 0.00847, "NY": 0.00565, "BC": 0.00465, "KS": 0.00338, "IA": 0.00194, "LA": 0.00165, "MO": 0.00159, "AZ": 0.00157, "NE": 0.00156, "OH": 0.00132, "CA": 0.00119, "WI": 0.00105, "GA": 0.00103}, "entropy": 1.624}}, "branch_attrs": {"mutations": {"nuc": ["G522A", "C1170T"]}}, "children": [{"name": "NODE_0000512", "node_attrs": {"div": 0.0267, "num_date": {"value": 2022.68, "confidence": [2022.505, 2022.72]}, "host_generic": {"value": "avian", "confidence": {"avian": 0.999}, "entropy": 0.00497}, "region": {"value": "North America", "confidence": {"North America": 1.0}, "entropy": 1.44e-07}, "country": {"value": "United States", "confidence": {"United States": 0.992, "Canada": 0.00782}, "entropy": 0.0457}, "confidence": {"value": 99.4}, "state": {"value": "TX", "confidence": {"TX": 0.998, "MI": 0.00126}, "entropy": 0.0173}}, "branch_attrs": {"mutations": {"nuc": ["T261C", "G303A", "G1632A", "C1763T", "A2153G"], "PB2": ["A588V", "K718R"]}, "labels": {"aa": "PB2: A588V, K718R"}}, "children": [{"name": "A/blue_winged_teal/Texas/22-033479-013/2022_5764200944", "node_attrs": {"div": 0.0267, "num_date": {"value": 2022.725, "confidence": [2022.725, 2022.725], "inferred": false}, "host_generic": {"value": "avian", "confidence": {"avian": 1.0}, "entropy": -1e-12}, "internal_date": {"value": "2024-51"}, "isolate_submitter": {"value": "import"}, "segment_lineage": {"value": "am13"}, "data_source": {"value": "GISAID"}, "reason_for_submission": {"value": "surveillance"}, "region": {"value": "North America", "confidence": {"North America": 1.0}, "entropy": -1e-12}, "tn_93_dist_d11": {"value": 0.0275}, "N_present": {"value": "Absent"}, "N_count": {"value": "Zero"}, "country": {"value": "United States", "confidence": {"United States": 1.0}, "entropy": -1e-12}, "strain_name": {"value": "A/blue winged teal/Texas/22-033479-013/2022"}, "passage": {"value": "OR"}, "isolate_hash": {"value": "5764200944c6ed1b6cf65fff03d90636"}, "state": {"value": "TX", "confidence": {"TX": 1.0}, "entropy": -1e-12}, "bi_ambig_count": {"value": "Zero"}, "primary_identifier": {"value": "EPI_ISL_19606388"}, "isl_subtype": {"value": "H5N1"}, "host": {"value": "blue-winged teal"}, "originator": {"value": "USDA APHIS Veterinary Services Diagnostic Virology Laboratory National Veterinary Services Laboratories"}, "tri_ambig_count": {"value": "Zero"}, "base_id": {"value": "22-033479-013"}, "genotype": {"value": "B3.3"}, "ambig_present": {"value": "Absent"}, "ha_genetic_group": {"value": "2.3.4.4b"}}, "branch_attrs": {"mutations": {}}}, {"name": "A/blue_winged_teal/Texas/22-033479-003/2022_3f6a4b4e79", "node_attrs": {"div": 0.0271, "num_date": {"value": 2022.725, "confidence": [2022.725, 2022.725], "inferred": false}, "host_generic": {"value": "avian", "confidence": {"avian": 1.0}, "entropy": -1e-12}, "internal_date": {"value": "2024-51"}, "isolate_submitter": {"value": "import"}, "segment_lineage": {"value": "am13"}, "data_source": {"value": "GISAID"}, "reason_for_submission": {"value": "surveillance"}, "region": {"value": "North America", "confidence": {"North America": 1.0}, "entropy": -1e-12}, "tn_93_dist_d11": {"value": 0.0279}, "N_present": {"value": "Absent"}, "N_count": {"value": "Zero"}, "country": {"value": "United States", "confidence": {"United States": 1.0}, "entropy": -1e-12}, "strain_name": {"value": "A/blue winged teal/Texas/22-033479-003/2022"}, "passage": {"value": "OR"}, "isolate_hash": {"value": "3f6a4b4e797551c6ea4e795d6d5de79c"}, "state": {"value": "TX", "confidence": {"TX": 1.0}, "entropy": -1e-12}, "bi_ambig_count": {"value": "Zero"}, "primary_identifier": {"value": "EPI_ISL_19606380"}, "isl_subtype": {"value": "H5N1"}, "host": {"value": "blue-winged teal"}, "originator": {"value": "USDA APHIS Veterinary Services Diagnostic Virology Laboratory National Veterinary Services Laboratories"}, "tri_ambig_count": {"value": "Zero"}, "base_id": {"value": "22-033479-003"}, "genotype": {"value": "B3.3"}, "ambig_present": {"value": "Absent"}, "ha_genetic_group": {"value": "2.3.4.4b"}}, "branch_attrs": {"mutations": {"nuc": ["A437G"], "PB2": ["D146G"]}, "labels": {"aa": "PB2: D146G"}}}]}, {"name": "NODE_0000043", "node_attrs": {"div": 0.0245, "num_date": {"value": 2022.373, "confidence": [2022.043, 2022.468]}, "host_generic": {"value": "avian", "confidence": {"avian": 0.999}, "entropy": 0.00469}, "region": {"value": "North America", "confidence": {"North America": 1.0}, "entropy": 1.14e-07}, "country": {"value": "United States", "confidence": {"United States": 0.829, "Canada": 0.171}, "entropy": 0.457}, "state": {"value": "MI", "confidence": {"MI": 0.722, "ON": 0.109, "TX": 0.0675, "IL": 0.0238, "MB": 0.019, "PA": 0.0127, "SD": 0.0111, "MN": 0.005, "ND": 0.00368, "NY": 0.00203, "BC": 0.00191, "KS": 0.00185, "IA": 0.00111}, "entropy": 1.164}}, "branch_attrs": {"mutations": {}}, "children": [{"name": "A/wood_duck/Michigan/22-033009-010/2022_e289a313ae", "node_attrs": {"div": 0.0249, "num_date": {"value": 2022.768, "confidence": [2022.768, 2022.768], "inferred": false}, "host_generic": {"value": "avian", "confidence": {"avian": 1.0}, "entropy": -1e-12}, "internal_date": {"value": "2024-51"}, "isolate_submitter": {"value": "import"}, "segment_lineage": {"value": "am13"}, "data_source": {"value": "GISAID"}, "reason_for_submission": {"value": "surveillance"}, "region": {"value": "North America", "confidence": {"North America": 1.0}, "entropy": -1e-12}, "tn_93_dist_d11": {"value": 0.0256}, "N_present": {"value": "Absent"}, "N_count": {"value": "Zero"}, "country": {"value": "United States", "confidence": {"United States": 1.0}, "entropy": -1e-12}, "strain_name": {"value": "A/wood duck/Michigan/22-033009-010/2022"}, "passage": {"value": "OR"}, "isolate_hash": {"value": "e289a313ae109d3984567025b3553bdd"}, "state": {"value": "MI", "confidence": {"MI": 1.0}, "entropy": -1e-12}, "bi_ambig_count": {"value": "Zero"}, "primary_identifier": {"value": "EPI_ISL_19605220"}, "isl_subtype": {"value": "H5N1"}, "host": {"value": "wood duck"}, "originator": {"value": "USDA APHIS Veterinary Services Diagnostic Virology Laboratory National Veterinary Services Laboratories"}, "tri_ambig_count": {"value": "Zero"}, "base_id": {"value": "22-033009-010"}, "genotype": {"value": "B3.3"}, "ambig_present": {"value": "Absent"}, "ha_genetic_group": {"value": "2.3.4.4b"}}, "branch_attrs": {"mutations": {"nuc": ["G1614A"]}}}, {"name": "NODE_0000044", "node_attrs": {"div": 0.0245, "num_date": {"value": 2022.373, "confidence": [2022.165, 2022.517]}, "host_generic": {"value": "avian", "confidence": {"avian": 0.999}, "entropy": 0.00546}, "region": {"value": "North America", "confidence": {"North America": 1.0}, "entropy": 1.14e-07}, "country": {"value": "Canada", "confidence": {"Canada": 0.85, "United States": 0.15}, "entropy": 0.422}, "state": {"value": "ON", "confidence": {"ON": 0.46, "MI": 0.282, "IL": 0.101, "MB": 0.0913, "TX": 0.0214, "SD": 0.00452, "PA": 0.00412, "MN": 0.0036, "KS": 0.00175, "ND": 0.00168, "NC": 0.00138, "BC": 0.00132, "IA": 0.00124, "MO": 0.00114, "NE": 0.00113, "NY": 0.00106}, "entropy": 1.55}}, "branch_attrs": {"mutations": {}}, "children": [{"name": "NODE_0000045", "node_attrs": {"div": 0.0245, "num_date": {"value": 2022.436, "confidence": [2022.225, 2022.599]}, "host_generic": {"value": "avian", "confidence": {"avian": 1.0}, "entropy": 0.00357}, "region": {"value": "North America", "confidence": {"North America": 1.0}, "entropy": 1.13e-07}, "country": {"value": "Canada", "confidence": {"Canada": 0.849, "United States": 0.151}, "entropy": 0.424}, "state": {"value": "IL", "confidence": {"IL": 0.38, "MB": 0.362, "ON": 0.136, "MI": 0.0785, "TX": 0.00591, "MN": 0.00263, "SD": 0.00203, "PA": 0.00134, "KS": 0.00115, "BC": 0.00107, "IA": 0.00105}, "entropy": 1.501}}, "branch_attrs": {"mutations": {}}, "children": [{"name": "A/mallard/Illinois/22-035404-002/2022_04e359cb91", "node_attrs": {"div": 0.0267, "num_date": {"value": 2022.829, "confidence": [2022.829, 2022.829], "inferred": false}, "host_generic": {"value": "avian", "confidence": {"avian": 1.0}, "entropy": -1e-12}, "internal_date": {"value": "2024-51"}, "isolate_submitter": {"value": "import"}, "segment_lineage": {"value": "am13"}, "data_source": {"value": "GISAID"}, "reason_for_submission": {"value": "surveillance"}, "region": {"value": "North America", "confidence": {"North America": 1.0}, "entropy": -1e-12}, "tn_93_dist_d11": {"value": 0.0265}, "N_present": {"value": "Absent"}, "N_count": {"value": "Zero"}, "country": {"value": "United States", "confidence": {"United States": 1.0}, "entropy": -1e-12}, "strain_name": {"value": "A/mallard/Illinois/22-035404-002/2022"}, "passage": {"value": "OR"}, "isolate_hash": {"value": "04e359cb917a5a1779b6296d61eb5887"}, "state": {"value": "IL", "confidence": {"IL": 1.0}, "entropy": -1e-12}, "bi_ambig_count": {"value": "Zero"}, "primary_identifier": {"value": "EPI_ISL_19604166"}, "isl_subtype": {"value": "H5N1"}, "host": {"value": "mallard"}, "originator": {"value": "USDA APHIS Veterinary Services Diagnostic Virology Laboratory National Veterinary Services Laboratories"}, "tri_ambig_count": {"value": "Zero"}, "base_id": {"value": "22-035404-002"}, "genotype": {"value": "B3.3"}, "ambig_present": {"value": "Absent"}, "ha_genetic_group": {"value": "2.3.4.4b"}}, "branch_attrs": {"mutations": {"nuc": ["A526C", "C551A", "G595A", "A1005G", "G1782A"], "PB2": ["I176L", "T184K", "A199T"]}, "labels": {"aa": "PB2: I176L, T184K, A199T"}}}, {"name": "A/Canada_goose/MB/FAV-0966-12/2022_99d9e279ac", "node_attrs": {"div": 0.0254, "num_date": {"value": 2022.719, "confidence": [2022.719, 2022.719], "inferred": false}, "host_generic": {"value": "avian", "confidence": {"avian": 1.0}, "entropy": -1e-12}, "internal_date": {"value": "2024-21"}, "isolate_submitter": {"value": "CA-Win-CFIA"}, "segment_lineage": {"value": "am13"}, "data_source": {"value": "GISAID"}, "reason_for_submission": {"value": "surveillance"}, "region": {"value": "North America", "confidence": {"North America": 1.0}, "entropy": -1e-12}, "tn_93_dist_d11": {"value": 0.0261}, "N_present": {"value": "Absent"}, "N_count": {"value": "Zero"}, "country": {"value": "Canada", "confidence": {"Canada": 1.0}, "entropy": -1e-12}, "strain_name": {"value": "A/Canada_Goose/MB/FAV-0966-12/2022"}, "passage": {"value": "X"}, "isolate_hash": {"value": "99d9e279accd2242df35c3939a0a0b17"}, "state": {"value": "MB", "confidence": {"MB": 1.0}, "entropy": -1e-12}, "bi_ambig_count": {"value": "Zero"}, "primary_identifier": {"value": "EPI_ISL_19154368"}, "isl_subtype": {"value": "H5N1"}, "host": {"value": "Canada goose"}, "originator": {"value": "Manitoba Agriculture"}, "tri_ambig_count": {"value": "Zero"}, "genotype": {"value": "B3.3"}, "ambig_present": {"value": "Absent"}, "ha_genetic_group": {"value": "2.3.4.4b"}}, "branch_attrs": {"mutations": {"nuc": ["G745A", "G1945A"], "PB2": ["E249K", "V649I"]}, "labels": {"aa": "PB2: E249K, V649I"}}}]}, {"name": "NODE_0000046", "node_attrs": {"div": 0.0245, "num_date": {"value": 2022.439, "confidence": [2022.249, 2022.596]}, "host_generic": {"value": "avian", "confidence": {"avian": 0.996, "poultry": 0.00382}, "entropy": 0.0251}, "region": {"value": "North America", "confidence": {"North America": 1.0}, "entropy": 1.14e-07}, "country": {"value": "Canada", "confidence": {"Canada": 0.978, "United States": 0.0222}, "entropy": 0.107}, "state": {"value": "ON", "confidence": {"ON": 0.993, "MI": 0.00314, "NC": 0.002}, "entropy": 0.0577}}, "branch_attrs": {"mutations": {}}, "children": [{"name": "A/trumpeter_swan/ON/FAV-1366-3/2022_a92a312a1a", "node_attrs": {"div": 0.0254, "num_date": {"value": 2022.823, "confidence": [2022.823, 2022.823], "inferred": false}, "host_generic": {"value": "avian", "confidence": {"avian": 1.0}, "entropy": -1e-12}, "internal_date": {"value": "2024-21"}, "isolate_submitter": {"value": "CA-Win-CFIA"}, "segment_lineage": {"value": "am13"}, "data_source": {"value": "GISAID"}, "reason_for_submission": {"value": "surveillance"}, "region": {"value": "North America", "confidence": {"North America": 1.0}, "entropy": -1e-12}, "tn_93_dist_d11": {"value": 0.0261}, "N_present": {"value": "Absent"}, "N_count": {"value": "Zero"}, "country": {"value": "Canada", "confidence": {"Canada": 1.0}, "entropy": -1e-12}, "strain_name": {"value": "A/Trumpeter_Swan/ON/FAV-1366-3/2022"}, "passage": {"value": "X"}, "isolate_hash": {"value": "a92a312a1a39c79c46222220aa363f45"}, "state": {"value": "ON", "confidence": {"ON": 1.0}, "entropy": -1e-12}, "bi_ambig_count": {"value": "Zero"}, "primary_identifier": {"value": "EPI_ISL_19154666"}, "isl_subtype": {"value": "H5N1"}, "host": {"value": "swan"}, "originator": {"value": "Ontario Veterinary College University of Guelph"}, "tri_ambig_count": {"value": "Zero"}, "genotype": {"value": "B3.3"}, "ambig_present": {"value": "Absent"}, "ha_genetic_group": {"value": "2.3.4.4b"}}, "branch_attrs": {"mutations": {"nuc": ["A1471G", "G2007A"], "PB2": ["T491A"]}, "labels": {"aa": "PB2: T491A"}}}, {"name": "NODE_0000048", "node_attrs": {"div": 0.0245, "num_date": {"value": 2022.521, "confidence": [2022.244, 2022.684]}, "host_generic": {"value": "avian", "confidence": {"avian": 0.94, "poultry": 0.0597}, "entropy": 0.226}, "region": {"value": "North America", "confidence": {"North America": 1.0}, "entropy": 1.14e-07}, "country": {"value": "Canada", "confidence": {"Canada": 0.964, "United States": 0.0361}, "entropy": 0.155}, "state": {"value": "ON", "confidence": {"ON": 0.991, "NC": 0.00709}, "entropy": 0.061}}, "branch_attrs": {"mutations": {}}, "children": [{"name": "NODE_0000515", "node_attrs": {"div": 0.0258, "num_date": {"value": 2022.87, "confidence": [2022.727, 2022.87]}, "host_generic": {"value": "avian", "confidence": {"avian": 0.996, "poultry": 0.0036}, "entropy": 0.0238}, "region": {"value": "North America", "confidence": {"North America": 1.0}, "entropy": 1.13e-07}, "country": {"value": "United States", "confidence": {"United States": 0.906, "Canada": 0.0939}, "entropy": 0.312}, "confidence": {"value": 96.7}, "state": {"value": "NC", "confidence": {"NC": 0.996, "ON": 0.00351}, "entropy": 0.0266}}, "branch_attrs": {"mutations": {"nuc": ["T609C", "T1119C", "C1203T"]}}, "children": [{"name": "A/mallard/North_Carolina/22-039691-002/2022_8eae916368", "node_attrs": {"div": 0.0258, "num_date": {"value": 2022.87, "confidence": [2022.87, 2022.87], "inferred": false}, "host_generic": {"value": "avian", "confidence": {"avian": 1.0}, "entropy": -1e-12}, "internal_date": {"value": "2024-51"}, "isolate_submitter": {"value": "import"}, "segment_lineage": {"value": "am13"}, "data_source": {"value": "GISAID"}, "reason_for_submission": {"value": "surveillance"}, "region": {"value": "North America", "confidence": {"North America": 1.0}, "entropy": -1e-12}, "tn_93_dist_d11": {"value": 0.0265}, "N_present": {"value": "Absent"}, "N_count": {"value": "Zero"}, "country": {"value": "United States", "confidence": {"United States": 1.0}, "entropy": -1e-12}, "strain_name": {"value": "A/mallard/North Carolina/22-039691-002/2022"}, "passage": {"value": "OR"}, "isolate_hash": {"value": "8eae916368e02fe96e82e307bc2a71f2"}, "state": {"value": "NC", "confidence": {"NC": 1.0}, "entropy": -1e-12}, "bi_ambig_count": {"value": "Zero"}, "primary_identifier": {"value": "EPI_ISL_19604002"}, "isl_subtype": {"value": "H5N1"}, "host": {"value": "mallard"}, "originator": {"value": "USDA APHIS Veterinary Services Diagnostic Virology Laboratory National Veterinary Services Laboratories"}, "tri_ambig_count": {"value": "Zero"}, "base_id": {"value": "22-039691-002"}, "genotype": {"value": "B3.3"}, "ambig_present": {"value": "Absent"}, "ha_genetic_group": {"value": "2.3.4.4b"}}, "branch_attrs": {"mutations": {}}}, {"name": "A/mallard/North_Carolina/22-039691-001/2022_1571145a96", "node_attrs": {"div": 0.0258, "num_date": {"value": 2022.87, "confidence": [2022.87, 2022.87], "inferred": false}, "host_generic": {"value": "avian", "confidence": {"avian": 1.0}, "entropy": -1e-12}, "internal_date": {"value": "2024-51"}, "isolate_submitter": {"value": "import"}, "segment_lineage": {"value": "am13"}, "data_source": {"value": "GISAID"}, "reason_for_submission": {"value": "surveillance"}, "region": {"value": "North America", "confidence": {"North America": 1.0}, "entropy": -1e-12}, "tn_93_dist_d11": {"value": 0.0265}, "N_present": {"value": "Absent"}, "N_count": {"value": "Zero"}, "country": {"value": "United States", "confidence": {"United States": 1.0}, "entropy": -1e-12}, "strain_name": {"value": "A/mallard/North Carolina/22-039691-001/2022"}, "passage": {"value": "OR"}, "isolate_hash": {"value": "1571145a961e5feeabb372d690301953"}, "state": {"value": "NC", "confidence": {"NC": 1.0}, "entropy": -1e-12}, "bi_ambig_count": {"value": "Zero"}, "primary_identifier": {"value": "EPI_ISL_19604001"}, "isl_subtype": {"value": "H5N1"}, "host": {"value": "mallard"}, "originator": {"value": "USDA APHIS Veterinary Services Diagnostic Virology Laboratory National Veterinary Services Laboratories"}, "tri_ambig_count": {"value": "Zero"}, "base_id": {"value": "22-039691-001"}, "genotype": {"value": "B3.3"}, "ambig_present": {"value": "Absent"}, "ha_genetic_group": {"value": "2.3.4.4b"}}, "branch_attrs": {"mutations": {}}}]}, {"name": "NODE_0000519", "node_attrs": {"div": 0.0254, "num_date": {"value": 2022.713, "confidence": [2022.591, 2022.881]}, "host_generic": {"value": "poultry", "confidence": {"poultry": 0.985, "avian": 0.0155}, "entropy": 0.0798}, "region": {"value": "North America", "confidence": {"North America": 1.0}, "entropy": 3.95e-10}, "country": {"value": "Canada", "confidence": {"Canada": 1.0}, "entropy": 0.000151}, "confidence": {"value": 95.1}, "state": {"value": "ON", "confidence": {"ON": 1.0}, "entropy": 2.54e-06}}, "branch_attrs": {"mutations": {"nuc": ["C279T", "A2097G"]}}, "children": [{"name": "A/turkey/ON/FAV-1544-3/2022_7370517a3b", "node_attrs": {"div": 0.0254, "num_date": {"value": 2022.908, "confidence": [2022.908, 2022.908], "inferred": false}, "host_generic": {"value": "poultry", "confidence": {"poultry": 1.0}, "entropy": -1e-12}, "internal_date": {"value": "2024-21"}, "isolate_submitter": {"value": "CA-Win-CFIA"}, "segment_lineage": {"value": "am13"}, "data_source": {"value": "GISAID"}, "reason_for_submission": {"value": "surveillance"}, "region": {"value": "North America", "confidence": {"North America": 1.0}, "entropy": -1e-12}, "tn_93_dist_d11": {"value": 0.0261}, "N_present": {"value": "Absent"}, "N_count": {"value": "Zero"}, "country": {"value": "Canada", "confidence": {"Canada": 1.0}, "entropy": -1e-12}, "strain_name": {"value": "A/Turkey/ON/FAV-1544-3/2022"}, "passage": {"value": "X"}, "isolate_hash": {"value": "7370517a3b66cd0f060ea93c1c57be11"}, "state": {"value": "ON", "confidence": {"ON": 1.0}, "entropy": -1e-12}, "bi_ambig_count": {"value": "Zero"}, "primary_identifier": {"value": "EPI_ISL_19155007"}, "isl_subtype": {"value": "H5N1"}, "host": {"value": "turkey"}, "originator": {"value": "Canadian Food Inspection Agency"}, "tri_ambig_count": {"value": "Zero"}, "genotype": {"value": "B3.3"}, "ambig_present": {"value": "Absent"}, "ha_genetic_group": {"value": "2.3.4.4b"}}, "branch_attrs": {"mutations": {}}}, {"name": "NODE_0000054", "node_attrs": {"div": 0.0254, "num_date": {"value": 2022.889, "confidence": [2022.737, 2022.889]}, "host_generic": {"value": "poultry", "confidence": {"poultry": 0.998, "avian": 0.00226}, "entropy": 0.016}, "region": {"value": "North America", "confidence": {"North America": 1.0}, "entropy": 1.13e-07}, "country": {"value": "Canada", "confidence": {"Canada": 1.0}, "entropy": 0.000422}, "state": {"value": "ON", "confidence": {"ON": 1.0}, "entropy": 2e-05}}, "branch_attrs": {"mutations": {}}, "children": [{"name": "A/turkey/ON/FAV-1544-1/2022_6e1eca87c1", "node_attrs": {"div": 0.0254, "num_date": {"value": 2022.908, "confidence": [2022.908, 2022.908], "inferred": false}, "host_generic": {"value": "poultry", "confidence": {"poultry": 1.0}, "entropy": -1e-12}, "internal_date": {"value": "2024-21"}, "isolate_submitter": {"value": "CA-Win-CFIA"}, "segment_lineage": {"value": "am13"}, "data_source": {"value": "GISAID"}, "reason_for_submission": {"value": "surveillance"}, "region": {"value": "North America", "confidence": {"North America": 1.0}, "entropy": -1e-12}, "tn_93_dist_d11": {"value": 0.0261}, "N_present": {"value": "Absent"}, "N_count": {"value": "Zero"}, "country": {"value": "Canada", "confidence": {"Canada": 1.0}, "entropy": -1e-12}, "strain_name": {"value": "A/Turkey/ON/FAV-1544-1/2022"}, "passage": {"value": "X"}, "isolate_hash": {"value": "6e1eca87c1f4febb4aa64ff2dc78af38"}, "state": {"value": "ON", "confidence": {"ON": 1.0}, "entropy": -1e-12}, "bi_ambig_count": {"value": "Zero"}, "primary_identifier": {"value": "EPI_ISL_19155006"}, "isl_subtype": {"value": "H5N1"}, "host": {"value": "turkey"}, "originator": {"value": "Canadian Food Inspection Agency"}, "tri_ambig_count": {"value": "Zero"}, "genotype": {"value": "B3.3"}, "ambig_present": {"value": "Absent"}, "ha_genetic_group": {"value": "2.3.4.4b"}}, "branch_attrs": {"mutations": {}}}, {"name": "A/turkey/ON/FAV-1469-2/2022_d42b3041b4", "node_attrs": {"div": 0.0254, "num_date": {"value": 2022.889, "confidence": [2022.889, 2022.889], "inferred": false}, "host_generic": {"value": "poultry", "confidence": {"poultry": 1.0}, "entropy": -1e-12}, "internal_date": {"value": "2024-21"}, "isolate_submitter": {"value": "CA-Win-CFIA"}, "segment_lineage": {"value": "am13"}, "data_source": {"value": "GISAID"}, "reason_for_submission": {"value": "surveillance"}, "region": {"value": "North America", "confidence": {"North America": 1.0}, "entropy": -1e-12}, "tn_93_dist_d11": {"value": 0.0261}, "N_present": {"value": "Absent"}, "N_count": {"value": "Zero"}, "country": {"value": "Canada", "confidence": {"Canada": 1.0}, "entropy": -1e-12}, "strain_name": {"value": "A/Turkey/ON/FAV-1469-2/2022"}, "passage": {"value": "X"}, "isolate_hash": {"value": "d42b3041b433fb6dca2d4a24550674a2"}, "state": {"value": "ON", "confidence": {"ON": 1.0}, "entropy": -1e-12}, "bi_ambig_count": {"value": "Zero"}, "primary_identifier": {"value": "EPI_ISL_19154748"}, "isl_subtype": {"value": "H5N1"}, "host": {"value": "turkey"}, "originator": {"value": "Canadian Food Inspection Agency"}, "tri_ambig_count": {"value": "Zero"}, "genotype": {"value": "B3.3"}, "ambig_present": {"value": "Absent"}, "ha_genetic_group": {"value": "2.3.4.4b"}}, "branch_attrs": {"mutations": {}}}]}, {"name": "NODE_0000056", "node_attrs": {"div": 0.0254, "num_date": {"value": 2022.823, "confidence": [2022.705, 2022.884]}, "host_generic": {"value": "poultry", "confidence": {"poultry": 0.998, "avian": 0.00249}, "entropy": 0.0174}, "region": {"value": "North America", "confidence": {"North America": 1.0}, "entropy": 1.13e-07}, "country": {"value": "Canada", "confidence": {"Canada": 1.0}, "entropy": 0.00043}, "state": {"value": "ON", "confidence": {"ON": 1.0}, "entropy": 2.01e-05}}, "branch_attrs": {"mutations": {}}, "children": [{"name": "A/turkey/ON/FAV-1478-4/2022_ec5f2f0745", "node_attrs": {"div": 0.0254, "num_date": {"value": 2022.892, "confidence": [2022.892, 2022.892], "inferred": false}, "host_generic": {"value": "poultry", "confidence": {"poultry": 1.0}, "entropy": -1e-12}, "internal_date": {"value": "2024-21"}, "isolate_submitter": {"value": "CA-Win-CFIA"}, "segment_lineage": {"value": "am13"}, "data_source": {"value": "GISAID"}, "reason_for_submission": {"value": "surveillance"}, "region": {"value": "North America", "confidence": {"North America": 1.0}, "entropy": -1e-12}, "tn_93_dist_d11": {"value": 0.0261}, "N_present": {"value": "Absent"}, "N_count": {"value": "Zero"}, "country": {"value": "Canada", "confidence": {"Canada": 1.0}, "entropy": -1e-12}, "strain_name": {"value": "A/Turkey/ON/FAV-1478-4/2022"}, "passage": {"value": "X"}, "isolate_hash": {"value": "ec5f2f0745c79e06012e415baae330e3"}, "state": {"value": "ON", "confidence": {"ON": 1.0}, "entropy": -1e-12}, "bi_ambig_count": {"value": "Zero"}, "primary_identifier": {"value": "EPI_ISL_19154785"}, "isl_subtype": {"value": "H5N1"}, "host": {"value": "turkey"}, "originator": {"value": "Canadian Food Inspection Agency"}, "tri_ambig_count": {"value": "Zero"}, "genotype": {"value": "B3.3"}, "ambig_present": {"value": "Absent"}, "ha_genetic_group": {"value": "2.3.4.4b"}}, "branch_attrs": {"mutations": {}}}, {"name": "NODE_0000059", "node_attrs": {"div": 0.0254, "num_date": {"value": 2022.889, "confidence": [2022.785, 2022.889]}, "host_generic": {"value": "poultry", "confidence": {"poultry": 0.999}, "entropy": 0.00767}, "region": {"value": "North America", "confidence": {"North America": 1.0}, "entropy": 1.13e-07}, "country": {"value": "Canada", "confidence": {"Canada": 1.0}, "entropy": 0.000427}, "state": {"value": "ON", "confidence": {"ON": 1.0}, "entropy": 2.01e-05}}, "branch_attrs": {"mutations": {}}, "children": [{"name": "A/turkey/ON/FAV-1478-1/2022_6f48f559a6", "node_attrs": {"div": 0.0254, "num_date": {"value": 2022.892, "confidence": [2022.892, 2022.892], "inferred": false}, "host_generic": {"value": "poultry", "confidence": {"poultry": 1.0}, "entropy": -1e-12}, "internal_date": {"value": "2024-21"}, "isolate_submitter": {"value": "CA-Win-CFIA"}, "segment_lineage": {"value": "am13"}, "data_source": {"value": "GISAID"}, "reason_for_submission": {"value": "surveillance"}, "region": {"value": "North America", "confidence": {"North America": 1.0}, "entropy": -1e-12}, "tn_93_dist_d11": {"value": 0.0261}, "N_present": {"value": "Absent"}, "N_count": {"value": "Zero"}, "country": {"value": "Canada", "confidence": {"Canada": 1.0}, "entropy": -1e-12}, "strain_name": {"value": "A/Turkey/ON/FAV-1478-1/2022"}, "passage": {"value": "X"}, "isolate_hash": {"value": "6f48f559a6d7f444d1f7dcae06f86913"}, "state": {"value": "ON", "confidence": {"ON": 1.0}, "entropy": -1e-12}, "bi_ambig_count": {"value": "Zero"}, "primary_identifier": {"value": "EPI_ISL_19154783"}, "isl_subtype": {"value": "H5N1"}, "host": {"value": "turkey"}, "originator": {"value": "Canadian Food Inspection Agency"}, "tri_ambig_count": {"value": "Zero"}, "genotype": {"value": "B3.3"}, "ambig_present": {"value": "Absent"}, "ha_genetic_group": {"value": "2.3.4.4b"}}, "branch_attrs": {"mutations": {}}}, {"name": "A/turkey/ON/FAV-1469-4/2022_584edf495c", "node_attrs": {"div": 0.0254, "num_date": {"value": 2022.889, "confidence": [2022.889, 2022.889], "inferred": false}, "host_generic": {"value": "poultry", "confidence": {"poultry": 1.0}, "entropy": -1e-12}, "internal_date": {"value": "2024-21"}, "isolate_submitter": {"value": "CA-Win-CFIA"}, "segment_lineage": {"value": "am13"}, "data_source": {"value": "GISAID"}, "reason_for_submission": {"value": "surveillance"}, "region": {"value": "North America", "confidence": {"North America": 1.0}, "entropy": -1e-12}, "tn_93_dist_d11": {"value": 0.0261}, "N_present": {"value": "Absent"}, "N_count": {"value": "Zero"}, "country": {"value": "Canada", "confidence": {"Canada": 1.0}, "entropy": -1e-12}, "strain_name": {"value": "A/Turkey/ON/FAV-1469-4/2022"}, "passage": {"value": "X"}, "isolate_hash": {"value": "584edf495c335ef1099216a3282a3691"}, "state": {"value": "ON", "confidence": {"ON": 1.0}, "entropy": -1e-12}, "bi_ambig_count": {"value": "Zero"}, "primary_identifier": {"value": "EPI_ISL_19154749"}, "isl_subtype": {"value": "H5N1"}, "host": {"value": "turkey"}, "originator": {"value": "Canadian Food Inspection Agency"}, "tri_ambig_count": {"value": "Zero"}, "genotype": {"value": "B3.3"}, "ambig_present": {"value": "Absent"}, "ha_genetic_group": {"value": "2.3.4.4b"}}, "branch_attrs": {"mutations": {}}}]}]}]}]}]}]}]}]}]}]}]}]}]}]}, {"name": "NODE_0000458", "node_attrs": {"div": 0.0144, "num_date": {"value": 2018.462, "confidence": [2017.606, 2018.814]}, "host_generic": {"value": "avian", "confidence": {"avian": 0.987, "poultry": 0.0129}, "entropy": 0.069}, "region": {"value": "North America", "confidence": {"North America": 1.0}, "entropy": 1.83e-06}, "country": {"value": "United States", "confidence": {"United States": 0.781, "Canada": 0.219}, "entropy": 0.526}, "confidence": {"value": 98.9}, "state": {"value": "MI", "confidence": {"MI": 0.262, "BC": 0.142, "LA": 0.0723, "OH": 0.0674, "AZ": 0.0655, "CA": 0.0407, "SD": 0.0368, "UT": 0.0351, "TX": 0.0198, "WI": 0.0171, "KS": 0.0159, "IA": 0.0115, "ND": 0.0114, "PA": 0.0102, "MN": 0.00901, "IN": 0.00809, "WA": 0.00767, "ON": 0.00722, "MO": 0.00706, "NE": 0.00681, "CO": 0.00643, "AB": 0.00541, "OR": 0.00523, "ID": 0.00522, "IL": 0.00519, "NY": 0.00517, "AR": 0.00493, "GA": 0.00483, "": 0.00481, "KY": 0.00421, "OK": 0.00416, "FL": 0.00406, "AK": 0.00405, "MD": 0.00382, "WV": 0.00369, "TN": 0.00369, "VA": 0.00365, "MS": 0.00365, "MT": 0.00363, "NM": 0.00358, "MB": 0.00353, "AL": 0.00349, "WY": 0.00343, "NC": 0.00343, "NV": 0.0034, "PR": 0.00335, "SK": 0.00333, "DE": 0.00327, "NJ": 0.00324, "QC": 0.00305, "SC": 0.00305, "NS": 0.00305, "PE": 0.00299, "ME": 0.00296, "MA": 0.00296, "NH": 0.00293, "CT": 0.00293, "VT": 0.00289}, "entropy": 2.945}}, "branch_attrs": {"mutations": {"nuc": ["T1644C"]}}, "children": [{"name": "A/pintail/Ohio/23-032269-021-original/2023_cbb114dbd8", "node_attrs": {"div": 0.0201, "num_date": {"value": 2023.785, "confidence": [2023.785, 2023.785], "inferred": false}, "host_generic": {"value": "avian", "confidence": {"avian": 1.0}, "entropy": -1e-12}, "internal_date": {"value": "2024-37"}, "segment_lineage": {"value": "am13"}, "data_source": {"value": "GISAID"}, "reason_for_submission": {"value": "surveillance"}, "region": {"value": "North America", "confidence": {"North America": 1.0}, "entropy": -1e-12}, "tn_93_dist_d11": {"value": 0.0201}, "N_present": {"value": "Absent"}, "N_count": {"value": "Zero"}, "country": {"value": "United States", "confidence": {"United States": 1.0}, "entropy": -1e-12}, "strain_name": {"value": "A/pintail/Ohio/23-032269-021-original/2023"}, "passage": {"value": "OR"}, "isolate_hash": {"value": "cbb114dbd8b94ed99795287d8cc44fd6"}, "state": {"value": "OH", "confidence": {"OH": 1.0}, "entropy": -1e-12}, "bi_ambig_count": {"value": "Zero"}, "primary_identifier": {"value": "EPI_ISL_19387804"}, "isl_subtype": {"value": "H9N1"}, "host": {"value": "Northern pintail"}, "originator": {"value": "National Veterinary Services Laboratories  USDA"}, "tri_ambig_count": {"value": "Zero"}, "base_id": {"value": "23-032269-021"}, "genotype": {"value": "Not assigned"}, "ambig_present": {"value": "Absent"}, "ha_genetic_group": {"value": "AR29209"}}, "branch_attrs": {"mutations": {"nuc": ["A222G", "T327C", "A342G", "C444T", "A753G", "A819G", "A981C", "G1284A", "G1539A", "G1629A", "G1758A", "G2139A", "G2193A"]}}}, {"name": "NODE_0000449", "node_attrs": {"div": 0.0175, "num_date": {"value": 2019.18, "confidence": [2018.512, 2019.515]}, "host_generic": {"value": "avian", "confidence": {"avian": 0.995, "poultry": 0.00537}, "entropy": 0.0334}, "region": {"value": "North America", "confidence": {"North America": 1.0}, "entropy": 1.98e-07}, "country": {"value": "United States", "confidence": {"United States": 0.755, "Canada": 0.245}, "entropy": 0.557}, "confidence": {"value": 95.3}, "state": {"value": "MI", "confidence": {"MI": 0.275, "BC": 0.192, "LA": 0.103, "CA": 0.0537, "AZ": 0.0436, "OH": 0.0434, "SD": 0.0306, "UT": 0.0235, "KS": 0.0162, "TX": 0.0143, "WI": 0.0114, "IA": 0.0109, "ND": 0.00811, "WA": 0.00791, "PA": 0.00665, "MN": 0.00658, "CO": 0.00657, "MO": 0.00654, "NE": 0.00626, "IN": 0.00588, "ON": 0.00573, "OR": 0.00517, "ID": 0.00511, "AR": 0.00459, "IL": 0.00449, "AB": 0.00445, "GA": 0.00444, "": 0.00432, "NY": 0.00391, "KY": 0.00377, "FL": 0.00371, "OK": 0.00371, "AK": 0.00371, "MS": 0.00332, "MT": 0.00322, "TN": 0.00321, "VA": 0.0032, "MD": 0.00319, "WV": 0.00315, "AL": 0.00305, "NM": 0.00304, "WY": 0.00301, "NC": 0.003, "NV": 0.00299, "MB": 0.00293, "DE": 0.00287, "PR": 0.0028, "SK": 0.0028, "NJ": 0.0027, "QC": 0.00258, "SC": 0.00258, "NS": 0.00257, "PE": 0.00252, "ME": 0.00249, "MA": 0.00249, "NH": 0.00247, "CT": 0.00245, "VT": 0.00243}, "entropy": 2.755}}, "branch_attrs": {"mutations": {"nuc": ["A939G", "C1044T", "C1122A", "T1413C", "T1866C", "G1890A", "C2137T"]}}, "children": [{"name": "NODE_0000450", "node_attrs": {"div": 0.0188, "num_date": {"value": 2019.615, "confidence": [2019.093, 2019.969]}, "host_generic": {"value": "avian", "confidence": {"avian": 0.994, "poultry": 0.00613}, "entropy": 0.0373}, "region": {"value": "North America", "confidence": {"North America": 1.0}, "entropy": 5.88e-07}, "country": {"value": "United States", "confidence": {"United States": 0.723, "Canada": 0.277}, "entropy": 0.59}, "confidence": {"value": 88.9}, "state": {"value": "MI", "confidence": {"MI": 0.228, "LA": 0.155, "BC": 0.152, "CA": 0.047, "AZ": 0.0383, "OH": 0.0376, "SD": 0.0284, "UT": 0.0215, "KS": 0.0177, "TX": 0.0139, "IA": 0.0133, "WI": 0.0114, "WA": 0.00925, "ND": 0.00873, "CO": 0.00806, "MO": 0.00801, "NE": 0.00769, "MN": 0.0074, "ON": 0.00686, "PA": 0.00665, "IN": 0.00665, "OR": 0.00643, "ID": 0.00636, "AR": 0.00618, "": 0.00583, "GA": 0.00576, "IL": 0.00566, "AB": 0.00551, "KY": 0.00498, "FL": 0.00497, "AK": 0.00491, "OK": 0.0049, "TN": 0.00452, "MS": 0.00452, "MT": 0.0045, "NY": 0.00435, "WV": 0.00434, "VA": 0.00432, "MD": 0.00428, "NM": 0.00426, "AL": 0.00425, "WY": 0.00423, "NV": 0.0042, "NC": 0.00419, "MB": 0.00412, "DE": 0.00403, "SK": 0.004, "PR": 0.00399, "QC": 0.00377, "NS": 0.00377, "SC": 0.00376, "NJ": 0.00371, "PE": 0.00367, "ME": 0.00364, "MA": 0.00363, "NH": 0.00359, "CT": 0.00356, "VT": 0.00354}, "entropy": 2.96}}, "branch_attrs": {"mutations": {"nuc": ["C393T", "T987A", "T1352C"], "PB2": ["I451T"]}, "labels": {"aa": "PB2: I451T"}}, "children": [{"name": "NODE_0000451", "node_attrs": {"div": 0.0276, "num_date": {"value": 2021.27, "confidence": [2020.999, 2021.439]}, "host_generic": {"value": "avian", "confidence": {"avian": 0.998, "poultry": 0.00155}, "entropy": 0.0116}, "region": {"value": "North America", "confidence": {"North America": 1.0}, "entropy": 3.88e-07}, "country": {"value": "United States", "confidence": {"United States": 0.993, "Canada": 0.00737}, "entropy": 0.0435}, "confidence": {"value": 100}, "state": {"value": "MI", "confidence": {"MI": 0.129, "LA": 0.102, "BC": 0.0751, "CA": 0.0349, "AZ": 0.0312, "OH": 0.0298, "SD": 0.0257, "KS": 0.0208, "UT": 0.0207, "IA": 0.0177, "TX": 0.0164, "WI": 0.015, "MO": 0.0145, "NE": 0.0142, "WA": 0.0136, "ND": 0.0134, "CO": 0.0131, "ON": 0.0127, "MN": 0.0125, "AR": 0.012, "GA": 0.0118, "OR": 0.0117, "ID": 0.0117, "": 0.0112, "IL": 0.0112, "IN": 0.0111, "AB": 0.0107, "FL": 0.0107, "KY": 0.0105, "TN": 0.0104, "OK": 0.0104, "AK": 0.0103, "MT": 0.0102, "MS": 0.00996, "NM": 0.00996, "WV": 0.00995, "WY": 0.00992, "AL": 0.00982, "NV": 0.0098, "MB": 0.00979, "NC": 0.00976, "SK": 0.00967, "PR": 0.0096, "VA": 0.0095, "QC": 0.00944, "MD": 0.00943, "NS": 0.00943, "SC": 0.00939, "DE": 0.00937, "PE": 0.00914, "ME": 0.00907, "MA": 0.00905, "NH": 0.00894, "PA": 0.00891, "CT": 0.0088, "VT": 0.0088, "NJ": 0.00851, "NY": 0.00707}, "entropy": 3.668}}, "branch_attrs": {"mutations": {"nuc": ["G138A", "A196G", "T261C", "G282A", "A363G", "G447A", "C459T", "G477A", "T600G", "T651C", "G708A", "T1002C", "T1044C", "A1065G", "G1236A", "G1419A", "T1470C", "A1824G", "A1926G", "A2079G"], "PB2": ["M66V", "M473I"]}, "labels": {"aa": "PB2: M66V, M473I"}}, "children": [{"name": "A/mallard/Utah/AH0152345/2021_937a89f9c9", "node_attrs": {"div": 0.028, "num_date": {"value": 2021.588, "confidence": [2021.588, 2021.588], "inferred": false}, "host_generic": {"value": "avian", "confidence": {"avian": 1.0}, "entropy": -1e-12}, "isolate_submitter": {"value": "import"}, "segment_lineage": {"value": "Not assigned"}, "data_source": {"value": "GISAID"}, "reason_for_submission": {"value": "surveillance"}, "region": {"value": "North America", "confidence": {"North America": 1.0}, "entropy": -1e-12}, "tn_93_dist_d11": {"value": 0.0229}, "N_present": {"value": "Absent"}, "N_count": {"value": "Zero"}, "country": {"value": "United States", "confidence": {"United States": 1.0}, "entropy": -1e-12}, "strain_name": {"value": "A/mallard/Utah/AH0152345/2021"}, "passage": {"value": "X"}, "isolate_hash": {"value": "937a89f9c9fdd3c0f6c00da7c321b842"}, "state": {"value": "MI", "confidence": {"MI": 0.112, "LA": 0.0916, "BC": 0.0629, "CA": 0.0322, "AZ": 0.0297, "OH": 0.0282, "SD": 0.0249, "KS": 0.0209, "UT": 0.0205, "IA": 0.0183, "TX": 0.0168, "WI": 0.0157, "MO": 0.0156, "NE": 0.0153, "ND": 0.0143, "WA": 0.0141, "CO": 0.0139, "ON": 0.0137, "MN": 0.0134, "AR": 0.013, "GA": 0.0128, "OR": 0.0126, "ID": 0.0125, "": 0.0122, "IL": 0.0122, "IN": 0.0119, "FL": 0.0117, "AB": 0.0117, "KY": 0.0116, "TN": 0.0115, "OK": 0.0114, "AK": 0.0113, "MT": 0.0112, "NM": 0.0111, "WV": 0.011, "WY": 0.011, "MS": 0.011, "MB": 0.0109, "NV": 0.0109, "AL": 0.0109, "NC": 0.0108, "SK": 0.0108, "PR": 0.0107, "QC": 0.0106, "NS": 0.0106, "SC": 0.0105, "VA": 0.0105, "MD": 0.0104, "DE": 0.0104, "PE": 0.0102, "ME": 0.0102, "MA": 0.0101, "NH": 0.01, "VT": 0.00986, "CT": 0.00986, "NJ": 0.00946, "PA": 0.00934, "NY": 0.00755}, "entropy": 3.762}, "bi_ambig_count": {"value": "Zero"}, "primary_identifier": {"value": "EPI_ISL_6795399"}, "isl_subtype": {"value": "H11N9"}, "host": {"value": "mallard"}, "tri_ambig_count": {"value": "Zero"}, "genotype": {"value": "Not assigned"}, "ambig_present": {"value": "Absent"}, "ha_genetic_group": {"value": "UNRECOGNIZABLE"}}, "branch_attrs": {"mutations": {"nuc": ["A318G"]}}}, {"name": "A/mallard/Utah/AH0152319/2021_86ede737f8", "node_attrs": {"div": 0.0298, "num_date": {"value": 2021.588, "confidence": [2021.588, 2021.588], "inferred": false}, "host_generic": {"value": "avian", "confidence": {"avian": 1.0}, "entropy": -1e-12}, "isolate_submitter": {"value": "import"}, "segment_lineage": {"value": "Not assigned"}, "data_source": {"value": "GISAID"}, "reason_for_submission": {"value": "surveillance"}, "region": {"value": "North America", "confidence": {"North America": 1.0}, "entropy": -1e-12}, "tn_93_dist_d11": {"value": 0.0247}, "N_present": {"value": "Absent"}, "N_count": {"value": "Zero"}, "country": {"value": "United States", "confidence": {"United States": 1.0}, "entropy": -1e-12}, "strain_name": {"value": "A/mallard/Utah/AH0152319/2021"}, "passage": {"value": "X"}, "isolate_hash": {"value": "86ede737f8dc25acc91faaa560fce6b3"}, "state": {"value": "MI", "confidence": {"MI": 0.112, "LA": 0.0916, "BC": 0.0629, "CA": 0.0322, "AZ": 0.0297, "OH": 0.0282, "SD": 0.0249, "KS": 0.0209, "UT": 0.0205, "IA": 0.0183, "TX": 0.0168, "WI": 0.0157, "MO": 0.0156, "NE": 0.0153, "ND": 0.0143, "WA": 0.0141, "CO": 0.0139, "ON": 0.0137, "MN": 0.0134, "AR": 0.013, "GA": 0.0128, "OR": 0.0126, "ID": 0.0125, "": 0.0122, "IL": 0.0122, "IN": 0.0119, "FL": 0.0117, "AB": 0.0117, "KY": 0.0116, "TN": 0.0115, "OK": 0.0114, "AK": 0.0113, "MT": 0.0112, "NM": 0.0111, "WV": 0.011, "WY": 0.011, "MS": 0.011, "MB": 0.0109, "NV": 0.0109, "AL": 0.0109, "NC": 0.0108, "SK": 0.0108, "PR": 0.0107, "QC": 0.0106, "NS": 0.0106, "SC": 0.0105, "VA": 0.0105, "MD": 0.0104, "DE": 0.0104, "PE": 0.0102, "ME": 0.0102, "MA": 0.0101, "NH": 0.01, "VT": 0.00986, "CT": 0.00986, "NJ": 0.00946, "PA": 0.00934, "NY": 0.00755}, "entropy": 3.762}, "bi_ambig_count": {"value": "Zero"}, "primary_identifier": {"value": "EPI_ISL_6795398"}, "isl_subtype": {"value": "H11N9"}, "host": {"value": "mallard"}, "tri_ambig_count": {"value": "Zero"}, "genotype": {"value": "Not assigned"}, "ambig_present": {"value": "Absent"}, "ha_genetic_group": {"value": "UNRECOGNIZABLE"}}, "branch_attrs": {"mutations": {"nuc": ["C237T", "A573G", "C825T", "A996G", "G1632A"]}}}]}, {"name": "NODE_0000452", "node_attrs": {"div": 0.0192, "num_date": {"value": 2020.289, "confidence": [2019.625, 2020.813]}, "host_generic": {"value": "avian", "confidence": {"avian": 0.985, "poultry": 0.0145}, "entropy": 0.0759}, "region": {"value": "North America", "confidence": {"North America": 1.0}, "entropy": 2.53e-06}, "country": {"value": "United States", "confidence": {"United States": 0.549, "Canada": 0.451}, "entropy": 0.688}, "confidence": {"value": 44.7}, "state": {"value": "LA", "confidence": {"LA": 0.243, "MI": 0.17, "BC": 0.106, "CA": 0.0376, "AZ": 0.0309, "OH": 0.03, "SD": 0.0248, "UT": 0.0184, "KS": 0.0183, "IA": 0.0155, "TX": 0.0128, "WI": 0.011, "WA": 0.01, "CO": 0.0092, "MO": 0.00911, "ND": 0.009, "NE": 0.00876, "MN": 0.00797, "ON": 0.00774, "AR": 0.0077, "OR": 0.00734, "": 0.00732, "ID": 0.00727, "IN": 0.00718, "GA": 0.00688, "IL": 0.00662, "PA": 0.0064, "AB": 0.00639, "FL": 0.00607, "KY": 0.00604, "OK": 0.00594, "AK": 0.00594, "TN": 0.00578, "MT": 0.00573, "MS": 0.00559, "WV": 0.00546, "NM": 0.00541, "WY": 0.00538, "AL": 0.00537, "NV": 0.00533, "VA": 0.00532, "NC": 0.00531, "MD": 0.00527, "MB": 0.00526, "SK": 0.00516, "PR": 0.00513, "DE": 0.0051, "QC": 0.00495, "NS": 0.00494, "SC": 0.00493, "PE": 0.0048, "ME": 0.00476, "MA": 0.00475, "NH": 0.00469, "NJ": 0.00465, "CT": 0.00463, "VT": 0.00462, "NY": 0.00461}, "entropy": 3.056}}, "branch_attrs": {"mutations": {"nuc": ["C1911T"]}}, "children": [{"name": "A/blue-winged_teal/Louisiana/23-028763-001-original/2023_8eda33f9ba", "node_attrs": {"div": 0.0262, "num_date": {"value": 2023.705, "confidence": [2023.705, 2023.705], "inferred": false}, "host_generic": {"value": "avian", "confidence": {"avian": 1.0}, "entropy": -1e-12}, "internal_date": {"value": "2024-29"}, "segment_lineage": {"value": "am24"}, "data_source": {"value": "GISAID"}, "reason_for_submission": {"value": "surveillance"}, "region": {"value": "North America", "confidence": {"North America": 1.0}, "entropy": -1e-12}, "tn_93_dist_d11": {"value": 0.0201}, "N_present": {"value": "Absent"}, "N_count": {"value": "Zero"}, "country": {"value": "United States", "confidence": {"United States": 1.0}, "entropy": -1e-12}, "strain_name": {"value": "A/blue-winged teal/Louisiana/23-028763-001-original/2023"}, "passage": {"value": "OR"}, "isolate_hash": {"value": "8eda33f9ba3c6d75c1a1e300ccbc6644"}, "state": {"value": "LA", "confidence": {"LA": 1.0}, "entropy": -1e-12}, "bi_ambig_count": {"value": "Zero"}, "primary_identifier": {"value": "EPI_ISL_19239867"}, "isl_subtype": {"value": "H4N6"}, "host": {"value": "blue-winged teal"}, "originator": {"value": "National Veterinary Services Laboratories  USDA"}, "tri_ambig_count": {"value": "Zero"}, "base_id": {"value": "23-028763-001"}, "genotype": {"value": "Not assigned"}, "ambig_present": {"value": "Absent"}, "ha_genetic_group": {"value": "UNRECOGNIZABLE"}}, "branch_attrs": {"mutations": {"nuc": ["G447A", "G480A", "A513G", "G630A", "A801G", "T1013C", "G1167A", "T1251C", "C1314T", "C1795T", "C1866T", "G1989A", "A2016G", "C2094T", "T2112C", "G2202A"], "PB2": ["V338A"]}, "labels": {"aa": "PB2: V338A"}}}, {"name": "NODE_0000453", "node_attrs": {"div": 0.0205, "num_date": {"value": 2021.35, "confidence": [2021.056, 2021.597]}, "host_generic": {"value": "avian", "confidence": {"avian": 0.999, "poultry": 0.00141}, "entropy": 0.0106}, "region": {"value": "North America", "confidence": {"North America": 1.0}, "entropy": 2.59e-07}, "country": {"value": "Canada", "confidence": {"Canada": 0.995, "United States": 0.00486}, "entropy": 0.0307}, "confidence": {"value": 93.4}, "state": {"value": "LA", "confidence": {"LA": 0.181, "MI": 0.119, "BC": 0.0687, "CA": 0.0315, "AZ": 0.0278, "OH": 0.0266, "SD": 0.0237, "KS": 0.0201, "UT": 0.0186, "IA": 0.0182, "TX": 0.0147, "WI": 0.0136, "MO": 0.0131, "NE": 0.0127, "WA": 0.0125, "CO": 0.0122, "ND": 0.0121, "AR": 0.0114, "ON": 0.0114, "MN": 0.0113, "": 0.0108, "GA": 0.0106, "OR": 0.0105, "ID": 0.0104, "IL": 0.0101, "IN": 0.01, "AB": 0.00969, "FL": 0.00963, "TN": 0.00951, "KY": 0.0095, "OK": 0.00936, "MT": 0.00932, "AK": 0.00929, "NM": 0.00902, "WV": 0.009, "MS": 0.00899, "WY": 0.00898, "AL": 0.00888, "NV": 0.00887, "MB": 0.00887, "NC": 0.00884, "SK": 0.00877, "PR": 0.00871, "VA": 0.00857, "QC": 0.00857, "NS": 0.00855, "SC": 0.00853, "MD": 0.00852, "DE": 0.00848, "PE": 0.00829, "ME": 0.00823, "MA": 0.00821, "NH": 0.00811, "PA": 0.008, "CT": 0.00799, "VT": 0.00798, "NJ": 0.00771, "NY": 0.00635}, "entropy": 3.514}}, "branch_attrs": {"mutations": {"nuc": ["A225C", "G1221A", "G1531A"], "PB2": ["Q75H", "V511I"]}, "labels": {"aa": "PB2: Q75H, V511I"}}, "children": [{"name": "NODE_0000057", "node_attrs": {"div": 0.0205, "num_date": {"value": 2021.651, "confidence": [2021.44, 2021.651]}, "host_generic": {"value": "avian", "confidence": {"avian": 1.0}, "entropy": 0.00389}, "region": {"value": "North America", "confidence": {"North America": 1.0}, "entropy": 1.14e-07}, "country": {"value": "Canada", "confidence": {"Canada": 1.0}, "entropy": 0.00126}, "state": {"value": "LA", "confidence": {"LA": 0.161, "MI": 0.103, "BC": 0.0577, "CA": 0.0293, "AZ": 0.0266, "OH": 0.0254, "SD": 0.0232, "KS": 0.0204, "IA": 0.0189, "UT": 0.0185, "TX": 0.0152, "WI": 0.0144, "MO": 0.0142, "NE": 0.0139, "CO": 0.0131, "WA": 0.0131, "ND": 0.0131, "AR": 0.0125, "ON": 0.0125, "MN": 0.0124, "": 0.0119, "GA": 0.0118, "OR": 0.0115, "ID": 0.0114, "IL": 0.0112, "IN": 0.0109, "FL": 0.0108, "AB": 0.0108, "TN": 0.0108, "KY": 0.0106, "MT": 0.0105, "OK": 0.0105, "AK": 0.0104, "NM": 0.0102, "WV": 0.0102, "WY": 0.0102, "MS": 0.0101, "MB": 0.0101, "NV": 0.0101, "AL": 0.0101, "NC": 0.01, "SK": 0.00999, "PR": 0.00993, "QC": 0.00981, "NS": 0.00979, "SC": 0.00976, "VA": 0.00965, "DE": 0.00961, "MD": 0.0096, "PE": 0.00949, "ME": 0.00941, "MA": 0.0094, "NH": 0.00928, "VT": 0.00913, "CT": 0.00913, "NJ": 0.00874, "PA": 0.00853, "NY": 0.00691}, "entropy": 3.636}}, "branch_attrs": {"mutations": {}}, "children": [{"name": "A/mallard/Alberta/189/2021_954d62e0f7", "node_attrs": {"div": 0.0205, "num_date": {"value": 2021.651, "confidence": [2021.651, 2021.651], "inferred": false}, "host_generic": {"value": "avian", "confidence": {"avian": 1.0}, "entropy": -1e-12}, "isolate_submitter": {"value": "import"}, "segment_lineage": {"value": "am24"}, "data_source": {"value": "GISAID"}, "reason_for_submission": {"value": "surveillance"}, "region": {"value": "North America", "confidence": {"North America": 1.0}, "entropy": -1e-12}, "tn_93_dist_d11": {"value": 0.0151}, "N_present": {"value": "Absent"}, "N_count": {"value": "Zero"}, "country": {"value": "Canada", "confidence": {"Canada": 1.0}, "entropy": -1e-12}, "strain_name": {"value": "A/Mallard/Alberta/189/2021"}, "passage": {"value": "X"}, "isolate_hash": {"value": "954d62e0f7ba36a7e7a7ae66b7a3d6b7"}, "state": {"value": "LA", "confidence": {"LA": 0.143, "MI": 0.0893, "BC": 0.0489, "CA": 0.0273, "AZ": 0.0256, "OH": 0.0243, "SD": 0.0226, "KS": 0.0206, "IA": 0.0193, "UT": 0.0185, "TX": 0.0156, "MO": 0.0152, "WI": 0.0151, "NE": 0.0149, "ND": 0.0139, "CO": 0.0138, "AR": 0.0135, "WA": 0.0135, "ON": 0.0135, "MN": 0.0133, "": 0.0129, "GA": 0.0127, "OR": 0.0122, "ID": 0.0122, "IL": 0.0121, "TN": 0.0118, "FL": 0.0118, "IN": 0.0117, "AB": 0.0117, "KY": 0.0116, "MT": 0.0116, "OK": 0.0114, "NM": 0.0113, "AK": 0.0113, "WY": 0.0112, "WV": 0.0112, "MB": 0.0112, "NV": 0.0111, "AL": 0.0111, "SK": 0.0111, "MS": 0.0111, "NC": 0.0111, "PR": 0.011, "QC": 0.0109, "NS": 0.0109, "SC": 0.0108, "DE": 0.0106, "VA": 0.0106, "PE": 0.0105, "MD": 0.0105, "ME": 0.0105, "MA": 0.0104, "NH": 0.0103, "VT": 0.0101, "CT": 0.0101, "NJ": 0.00965, "PA": 0.00899, "NY": 0.00738}, "entropy": 3.73}, "bi_ambig_count": {"value": "Zero"}, "primary_identifier": {"value": "EPI_ISL_16215560"}, "isl_subtype": {"value": "H8N4"}, "host": {"value": "mallard"}, "tri_ambig_count": {"value": "Zero"}, "genotype": {"value": "Not assigned"}, "ambig_present": {"value": "Absent"}, "ha_genetic_group": {"value": "UNRECOGNIZABLE"}}, "branch_attrs": {"mutations": {}}}, {"name": "A/mallard/Alberta/571/2021_e251c188e0", "node_attrs": {"div": 0.0205, "num_date": {"value": 2021.651, "confidence": [2021.651, 2021.651], "inferred": false}, "host_generic": {"value": "avian", "confidence": {"avian": 1.0}, "entropy": -1e-12}, "isolate_submitter": {"value": "import"}, "segment_lineage": {"value": "am24"}, "data_source": {"value": "GISAID"}, "reason_for_submission": {"value": "surveillance"}, "region": {"value": "North America", "confidence": {"North America": 1.0}, "entropy": -1e-12}, "tn_93_dist_d11": {"value": 0.0151}, "N_present": {"value": "Absent"}, "N_count": {"value": "Zero"}, "country": {"value": "Canada", "confidence": {"Canada": 1.0}, "entropy": -1e-12}, "strain_name": {"value": "A/Mallard/Alberta/571/2021"}, "passage": {"value": "X"}, "isolate_hash": {"value": "e251c188e0ba0615a4fa7601dc4c3ed8"}, "state": {"value": "LA", "confidence": {"LA": 0.143, "MI": 0.0893, "BC": 0.0489, "CA": 0.0273, "AZ": 0.0256, "OH": 0.0243, "SD": 0.0226, "KS": 0.0206, "IA": 0.0193, "UT": 0.0185, "TX": 0.0156, "MO": 0.0152, "WI": 0.0151, "NE": 0.0149, "ND": 0.0139, "CO": 0.0138, "AR": 0.0135, "WA": 0.0135, "ON": 0.0135, "MN": 0.0133, "": 0.0129, "GA": 0.0127, "OR": 0.0122, "ID": 0.0122, "IL": 0.0121, "TN": 0.0118, "FL": 0.0118, "IN": 0.0117, "AB": 0.0117, "KY": 0.0116, "MT": 0.0116, "OK": 0.0114, "NM": 0.0113, "AK": 0.0113, "WY": 0.0112, "WV": 0.0112, "MB": 0.0112, "NV": 0.0111, "AL": 0.0111, "SK": 0.0111, "MS": 0.0111, "NC": 0.0111, "PR": 0.011, "QC": 0.0109, "NS": 0.0109, "SC": 0.0108, "DE": 0.0106, "VA": 0.0106, "PE": 0.0105, "MD": 0.0105, "ME": 0.0105, "MA": 0.0104, "NH": 0.0103, "VT": 0.0101, "CT": 0.0101, "NJ": 0.00965, "PA": 0.00899, "NY": 0.00738}, "entropy": 3.73}, "bi_ambig_count": {"value": "Zero"}, "primary_identifier": {"value": "EPI_ISL_16215530"}, "isl_subtype": {"value": "H2N4"}, "host": {"value": "mallard"}, "tri_ambig_count": {"value": "Zero"}, "genotype": {"value": "Not assigned"}, "ambig_present": {"value": "Absent"}, "ha_genetic_group": {"value": "UNRECOGNIZABLE"}}, "branch_attrs": {"mutations": {}}}]}, {"name": "NODE_0000068", "node_attrs": {"div": 0.0205, "num_date": {"value": 2021.471, "confidence": [2021.248, 2021.59]}, "host_generic": {"value": "avian", "confidence": {"avian": 1.0}, "entropy": 0.0039}, "region": {"value": "North America", "confidence": {"North America": 1.0}, "entropy": 1.14e-07}, "country": {"value": "Canada", "confidence": {"Canada": 1.0}, "entropy": 0.00126}, "state": {"value": "LA", "confidence": {"LA": 0.161, "MI": 0.103, "BC": 0.0577, "CA": 0.0293, "AZ": 0.0266, "OH": 0.0254, "SD": 0.0232, "KS": 0.0204, "IA": 0.0189, "UT": 0.0185, "TX": 0.0152, "WI": 0.0144, "MO": 0.0142, "NE": 0.0139, "CO": 0.0131, "WA": 0.0131, "ND": 0.0131, "AR": 0.0125, "ON": 0.0125, "MN": 0.0124, "": 0.0119, "GA": 0.0118, "OR": 0.0115, "ID": 0.0114, "IL": 0.0112, "IN": 0.0109, "FL": 0.0108, "AB": 0.0108, "TN": 0.0108, "KY": 0.0106, "MT": 0.0105, "OK": 0.0105, "AK": 0.0104, "NM": 0.0102, "WV": 0.0102, "WY": 0.0102, "MS": 0.0101, "MB": 0.0101, "NV": 0.0101, "AL": 0.0101, "NC": 0.01, "SK": 0.00999, "PR": 0.00993, "QC": 0.00981, "NS": 0.00979, "SC": 0.00976, "VA": 0.00965, "DE": 0.00961, "MD": 0.0096, "PE": 0.00949, "ME": 0.00941, "MA": 0.0094, "NH": 0.00928, "VT": 0.00913, "CT": 0.00913, "NJ": 0.00874, "PA": 0.00853, "NY": 0.00691}, "entropy": 3.636}}, "branch_attrs": {"mutations": {}}, "children": [{"name": "A/mallard/Alberta/67/2021_ff65a37162", "node_attrs": {"div": 0.021, "num_date": {"value": 2021.651, "confidence": [2021.651, 2021.651], "inferred": false}, "host_generic": {"value": "avian", "confidence": {"avian": 1.0}, "entropy": -1e-12}, "isolate_submitter": {"value": "import"}, "segment_lineage": {"value": "am24"}, "data_source": {"value": "GISAID"}, "reason_for_submission": {"value": "surveillance"}, "region": {"value": "North America", "confidence": {"North America": 1.0}, "entropy": -1e-12}, "tn_93_dist_d11": {"value": 0.0156}, "N_present": {"value": "Absent"}, "N_count": {"value": "Zero"}, "country": {"value": "Canada", "confidence": {"Canada": 1.0}, "entropy": -1e-12}, "strain_name": {"value": "A/Mallard/Alberta/67/2021"}, "passage": {"value": "X"}, "isolate_hash": {"value": "ff65a37162a6ca8a02f96cace0f9e38a"}, "state": {"value": "LA", "confidence": {"LA": 0.143, "MI": 0.0893, "BC": 0.0489, "CA": 0.0273, "AZ": 0.0256, "OH": 0.0243, "SD": 0.0226, "KS": 0.0206, "IA": 0.0193, "UT": 0.0185, "TX": 0.0156, "MO": 0.0152, "WI": 0.0151, "NE": 0.0149, "ND": 0.0139, "CO": 0.0138, "AR": 0.0135, "WA": 0.0135, "ON": 0.0135, "MN": 0.0133, "": 0.0129, "GA": 0.0127, "OR": 0.0122, "ID": 0.0122, "IL": 0.0121, "TN": 0.0118, "FL": 0.0118, "IN": 0.0117, "AB": 0.0117, "KY": 0.0116, "MT": 0.0116, "OK": 0.0114, "NM": 0.0113, "AK": 0.0113, "WY": 0.0112, "WV": 0.0112, "MB": 0.0112, "NV": 0.0111, "AL": 0.0111, "SK": 0.0111, "MS": 0.0111, "NC": 0.0111, "PR": 0.011, "QC": 0.0109, "NS": 0.0109, "SC": 0.0108, "DE": 0.0106, "VA": 0.0106, "PE": 0.0105, "MD": 0.0105, "ME": 0.0105, "MA": 0.0104, "NH": 0.0103, "VT": 0.0101, "CT": 0.0101, "NJ": 0.00965, "PA": 0.00899, "NY": 0.00738}, "entropy": 3.73}, "bi_ambig_count": {"value": "Zero"}, "primary_identifier": {"value": "EPI_ISL_16215439"}, "isl_subtype": {"value": "H8N4"}, "host": {"value": "mallard"}, "tri_ambig_count": {"value": "Zero"}, "genotype": {"value": "Not assigned"}, "ambig_present": {"value": "Absent"}, "ha_genetic_group": {"value": "UNRECOGNIZABLE"}}, "branch_attrs": {"mutations": {"nuc": ["G1596A"]}}}, {"name": "NODE_0000456", "node_attrs": {"div": 0.021, "num_date": {"value": 2021.573, "confidence": [2021.481, 2021.631]}, "host_generic": {"value": "avian", "confidence": {"avian": 1.0}, "entropy": 0.000249}, "region": {"value": "North America", "confidence": {"North America": 1.0}, "entropy": 3.93e-10}, "country": {"value": "Canada", "confidence": {"Canada": 1.0}, "entropy": 1.01e-05}, "confidence": {"value": 87.2}, "state": {"value": "LA", "confidence": {"LA": 0.143, "MI": 0.0893, "BC": 0.0489, "CA": 0.0273, "AZ": 0.0256, "OH": 0.0243, "SD": 0.0226, "KS": 0.0206, "IA": 0.0193, "UT": 0.0185, "TX": 0.0156, "MO": 0.0152, "WI": 0.0151, "NE": 0.0149, "ND": 0.0139, "CO": 0.0138, "AR": 0.0135, "WA": 0.0135, "ON": 0.0135, "MN": 0.0133, "": 0.0129, "GA": 0.0127, "OR": 0.0122, "ID": 0.0122, "IL": 0.0121, "TN": 0.0118, "FL": 0.0118, "IN": 0.0117, "AB": 0.0117, "KY": 0.0116, "MT": 0.0116, "OK": 0.0114, "NM": 0.0113, "AK": 0.0113, "WY": 0.0112, "WV": 0.0112, "MB": 0.0112, "NV": 0.0111, "AL": 0.0111, "SK": 0.0111, "MS": 0.0111, "NC": 0.0111, "PR": 0.011, "QC": 0.0109, "NS": 0.0109, "SC": 0.0108, "DE": 0.0106, "VA": 0.0106, "PE": 0.0105, "MD": 0.0105, "ME": 0.0105, "MA": 0.0104, "NH": 0.0103, "VT": 0.0101, "CT": 0.0101, "NJ": 0.00965, "PA": 0.00899, "NY": 0.00738}, "entropy": 3.73}}, "branch_attrs": {"mutations": {"nuc": ["C1910A"], "PB2": ["T637N"]}, "labels": {"aa": "PB2: T637N"}}, "children": [{"name": "A/mallard/Alberta/150/2021_b885338744", "node_attrs": {"div": 0.0214, "num_date": {"value": 2021.651, "confidence": [2021.651, 2021.651], "inferred": false}, "host_generic": {"value": "avian", "confidence": {"avian": 1.0}, "entropy": -1e-12}, "isolate_submitter": {"value": "import"}, "segment_lineage": {"value": "am24"}, "data_source": {"value": "GISAID"}, "reason_for_submission": {"value": "surveillance"}, "region": {"value": "North America", "confidence": {"North America": 1.0}, "entropy": -1e-12}, "tn_93_dist_d11": {"value": 0.016}, "N_present": {"value": "Absent"}, "N_count": {"value": "Zero"}, "country": {"value": "Canada", "confidence": {"Canada": 1.0}, "entropy": -1e-12}, "strain_name": {"value": "A/Mallard/Alberta/150/2021"}, "passage": {"value": "X"}, "isolate_hash": {"value": "b885338744eb248014490686f8e4bcaf"}, "state": {"value": "LA", "confidence": {"LA": 0.127, "MI": 0.0779, "BC": 0.0417, "CA": 0.0255, "AZ": 0.0247, "OH": 0.0234, "SD": 0.022, "KS": 0.0206, "IA": 0.0196, "UT": 0.0184, "MO": 0.016, "TX": 0.016, "WI": 0.0157, "NE": 0.0157, "ND": 0.0146, "AR": 0.0144, "ON": 0.0143, "CO": 0.0143, "MN": 0.0141, "WA": 0.0138, "": 0.0137, "GA": 0.0136, "IL": 0.013, "OR": 0.0129, "ID": 0.0128, "TN": 0.0128, "FL": 0.0126, "AB": 0.0125, "MT": 0.0125, "KY": 0.0124, "IN": 0.0124, "OK": 0.0123, "NM": 0.0122, "WY": 0.0122, "WV": 0.0121, "MB": 0.0121, "AK": 0.0121, "SK": 0.012, "NV": 0.012, "AL": 0.012, "NC": 0.012, "PR": 0.0119, "MS": 0.0119, "QC": 0.0119, "NS": 0.0118, "SC": 0.0118, "PE": 0.0115, "DE": 0.0115, "VA": 0.0114, "ME": 0.0114, "MA": 0.0114, "MD": 0.0114, "NH": 0.0112, "VT": 0.011, "CT": 0.011, "NJ": 0.0104, "PA": 0.00938, "NY": 0.00778}, "entropy": 3.803}, "bi_ambig_count": {"value": "Zero"}, "primary_identifier": {"value": "EPI_ISL_16215527"}, "isl_subtype": {"value": "H2N4"}, "host": {"value": "mallard"}, "tri_ambig_count": {"value": "Zero"}, "genotype": {"value": "Not assigned"}, "ambig_present": {"value": "Absent"}, "ha_genetic_group": {"value": "UNRECOGNIZABLE"}}, "branch_attrs": {"mutations": {"nuc": ["G1332A"]}}}, {"name": "A/mallard/Alberta/153/2021_507783a687", "node_attrs": {"div": 0.021, "num_date": {"value": 2021.651, "confidence": [2021.651, 2021.651], "inferred": false}, "host_generic": {"value": "avian", "confidence": {"avian": 1.0}, "entropy": -1e-12}, "isolate_submitter": {"value": "import"}, "segment_lineage": {"value": "am24"}, "data_source": {"value": "GISAID"}, "reason_for_submission": {"value": "surveillance"}, "region": {"value": "North America", "confidence": {"North America": 1.0}, "entropy": -1e-12}, "tn_93_dist_d11": {"value": 0.0156}, "N_present": {"value": "Absent"}, "N_count": {"value": "Zero"}, "country": {"value": "Canada", "confidence": {"Canada": 1.0}, "entropy": -1e-12}, "strain_name": {"value": "A/Mallard/Alberta/153/2021"}, "passage": {"value": "X"}, "isolate_hash": {"value": "507783a68765530a9d35ef88248fc61f"}, "state": {"value": "LA", "confidence": {"LA": 0.127, "MI": 0.0779, "BC": 0.0417, "CA": 0.0255, "AZ": 0.0247, "OH": 0.0234, "SD": 0.022, "KS": 0.0206, "IA": 0.0196, "UT": 0.0184, "MO": 0.016, "TX": 0.016, "WI": 0.0157, "NE": 0.0157, "ND": 0.0146, "AR": 0.0144, "ON": 0.0143, "CO": 0.0143, "MN": 0.0141, "WA": 0.0138, "": 0.0137, "GA": 0.0136, "IL": 0.013, "OR": 0.0129, "ID": 0.0128, "TN": 0.0128, "FL": 0.0126, "AB": 0.0125, "MT": 0.0125, "KY": 0.0124, "IN": 0.0124, "OK": 0.0123, "NM": 0.0122, "WY": 0.0122, "WV": 0.0121, "MB": 0.0121, "AK": 0.0121, "SK": 0.012, "NV": 0.012, "AL": 0.012, "NC": 0.012, "PR": 0.0119, "MS": 0.0119, "QC": 0.0119, "NS": 0.0118, "SC": 0.0118, "PE": 0.0115, "DE": 0.0115, "VA": 0.0114, "ME": 0.0114, "MA": 0.0114, "MD": 0.0114, "NH": 0.0112, "VT": 0.011, "CT": 0.011, "NJ": 0.0104, "PA": 0.00938, "NY": 0.00778}, "entropy": 3.803}, "bi_ambig_count": {"value": "Zero"}, "primary_identifier": {"value": "EPI_ISL_16215534"}, "isl_subtype": {"value": "H2N4"}, "host": {"value": "mallard"}, "tri_ambig_count": {"value": "Zero"}, "genotype": {"value": "Not assigned"}, "ambig_present": {"value": "Absent"}, "ha_genetic_group": {"value": "UNRECOGNIZABLE"}}, "branch_attrs": {"mutations": {}}}, {"name": "A/mallard/Alberta/226/2021_dff6998d25", "node_attrs": {"div": 0.0214, "num_date": {"value": 2021.651, "confidence": [2021.651, 2021.651], "inferred": false}, "host_generic": {"value": "avian", "confidence": {"avian": 1.0}, "entropy": -1e-12}, "isolate_submitter": {"value": "import"}, "segment_lineage": {"value": "am24"}, "data_source": {"value": "GISAID"}, "reason_for_submission": {"value": "surveillance"}, "region": {"value": "North America", "confidence": {"North America": 1.0}, "entropy": -1e-12}, "tn_93_dist_d11": {"value": 0.016}, "N_present": {"value": "Absent"}, "N_count": {"value": "Zero"}, "country": {"value": "Canada", "confidence": {"Canada": 1.0}, "entropy": -1e-12}, "strain_name": {"value": "A/Mallard/Alberta/226/2021"}, "passage": {"value": "X"}, "isolate_hash": {"value": "dff6998d256fd549d88bf0c4a2a96e48"}, "state": {"value": "LA", "confidence": {"LA": 0.127, "MI": 0.0779, "BC": 0.0417, "CA": 0.0255, "AZ": 0.0247, "OH": 0.0234, "SD": 0.022, "KS": 0.0206, "IA": 0.0196, "UT": 0.0184, "MO": 0.016, "TX": 0.016, "WI": 0.0157, "NE": 0.0157, "ND": 0.0146, "AR": 0.0144, "ON": 0.0143, "CO": 0.0143, "MN": 0.0141, "WA": 0.0138, "": 0.0137, "GA": 0.0136, "IL": 0.013, "OR": 0.0129, "ID": 0.0128, "TN": 0.0128, "FL": 0.0126, "AB": 0.0125, "MT": 0.0125, "KY": 0.0124, "IN": 0.0124, "OK": 0.0123, "NM": 0.0122, "WY": 0.0122, "WV": 0.0121, "MB": 0.0121, "AK": 0.0121, "SK": 0.012, "NV": 0.012, "AL": 0.012, "NC": 0.012, "PR": 0.0119, "MS": 0.0119, "QC": 0.0119, "NS": 0.0118, "SC": 0.0118, "PE": 0.0115, "DE": 0.0115, "VA": 0.0114, "ME": 0.0114, "MA": 0.0114, "MD": 0.0114, "NH": 0.0112, "VT": 0.011, "CT": 0.011, "NJ": 0.0104, "PA": 0.00938, "NY": 0.00778}, "entropy": 3.803}, "bi_ambig_count": {"value": "Zero"}, "primary_identifier": {"value": "EPI_ISL_16215567"}, "isl_subtype": {"value": "H2N4"}, "host": {"value": "mallard"}, "tri_ambig_count": {"value": "Zero"}, "genotype": {"value": "Not assigned"}, "ambig_present": {"value": "Absent"}, "ha_genetic_group": {"value": "UNRECOGNIZABLE"}}, "branch_attrs": {"mutations": {"nuc": ["C1617A"]}}}]}]}]}]}]}, {"name": "NODE_0000448", "node_attrs": {"div": 0.0197, "num_date": {"value": 2019.614, "confidence": [2019.172, 2020.169]}, "host_generic": {"value": "avian", "confidence": {"avian": 0.981, "poultry": 0.0188}, "entropy": 0.0934}, "region": {"value": "North America", "confidence": {"North America": 1.0}, "entropy": 3.2e-06}, "country": {"value": "United States", "confidence": {"United States": 0.785, "Canada": 0.215}, "entropy": 0.521}, "confidence": {"value": 99.3}, "state": {"value": "MI", "confidence": {"MI": 0.289, "BC": 0.233, "LA": 0.0805, "CA": 0.0647, "AZ": 0.0344, "OH": 0.0337, "SD": 0.0277, "UT": 0.0188, "KS": 0.0161, "TX": 0.0121, "IA": 0.00991, "WI": 0.00918, "WA": 0.00797, "ND": 0.00689, "CO": 0.0066, "MO": 0.00653, "NE": 0.00624, "MN": 0.00568, "PA": 0.00533, "OR": 0.00526, "ON": 0.00525, "ID": 0.00516, "IN": 0.00494, "GA": 0.00441, "AR": 0.00433, "IL": 0.00427, "AB": 0.0041, "": 0.00393, "FL": 0.00366, "KY": 0.00364, "AK": 0.00362, "OK": 0.00357, "NY": 0.00344, "MS": 0.00323, "VA": 0.00306, "MT": 0.00304, "TN": 0.00301, "MD": 0.00297, "WV": 0.00296, "AL": 0.0029, "WY": 0.00287, "NC": 0.00285, "NV": 0.00285, "NM": 0.00284, "DE": 0.00274, "MB": 0.00271, "SK": 0.0026, "PR": 0.00259, "NJ": 0.0025, "QC": 0.0024, "SC": 0.0024, "NS": 0.00239, "PE": 0.00234, "ME": 0.00231, "MA": 0.00231, "NH": 0.00229, "CT": 0.00227, "VT": 0.00226}, "entropy": 2.638}}, "branch_attrs": {"mutations": {"nuc": ["C252T", "C529T", "C789T", "T1593C", "T1647C"]}}, "children": [{"name": "A/mallard/Michigan/23-034361-008-original/2023_8cd0173a57", "node_attrs": {"div": 0.0324, "num_date": {"value": 2023.832, "confidence": [2023.832, 2023.832], "inferred": false}, "host_generic": {"value": "avian", "confidence": {"avian": 1.0}, "entropy": -1e-12}, "internal_date": {"value": "2024-39"}, "segment_lineage": {"value": "Not assigned"}, "data_source": {"value": "GISAID"}, "reason_for_submission": {"value": "surveillance"}, "region": {"value": "North America", "confidence": {"North America": 1.0}, "entropy": -1e-12}, "tn_93_dist_d11": {"value": 0.022}, "N_present": {"value": "Absent"}, "N_count": {"value": "Zero"}, "country": {"value": "United States", "confidence": {"United States": 1.0}, "entropy": -1e-12}, "strain_name": {"value": "A/mallard/Michigan/23-034361-008-original/2023"}, "passage": {"value": "OR"}, "isolate_hash": {"value": "8cd0173a577093447110e64fb5ae5a9b"}, "state": {"value": "MI", "confidence": {"MI": 1.0}, "entropy": -1e-12}, "bi_ambig_count": {"value": "Zero"}, "primary_identifier": {"value": "EPI_ISL_19429977"}, "isl_subtype": {"value": "H1N3"}, "host": {"value": "mallard"}, "originator": {"value": "National Veterinary Services Laboratories  USDA"}, "tri_ambig_count": {"value": "Zero"}, "base_id": {"value": "23-034361-008"}, "genotype": {"value": "Not assigned"}, "ambig_present": {"value": "Absent"}, "ha_genetic_group": {"value": "UNRECOGNIZABLE"}}, "branch_attrs": {"mutations": {"nuc": ["T300C", "T422C", "G429A", "T456C", "C468A", "G567A", "A621G", "T678C", "A765G", "C858T", "A915G", "T957C", "G1074A", "G1236A", "G1272A", "G1281A", "A1341G", "A1377G", "A1455G", "A1602G", "A1665G", "G1722A", "G1743A", "C1752T", "C1795T", "G1920A", "A1932G", "C1974T", "C2115T"], "PB2": ["I141T"]}, "labels": {"aa": "PB2: I141T"}}}, {"name": "NODE_0000445", "node_attrs": {"div": 0.0249, "num_date": {"value": 2021.274, "confidence": [2021.004, 2021.528]}, "host_generic": {"value": "avian", "confidence": {"avian": 0.998, "poultry": 0.00199}, "entropy": 0.0144}, "region": {"value": "North America", "confidence": {"North America": 1.0}, "entropy": 3.92e-07}, "country": {"value": "United States", "confidence": {"United States": 0.825, "Canada": 0.175}, "entropy": 0.464}, "confidence": {"value": 77.3}, "state": {"value": "BC", "confidence": {"BC": 0.623, "CA": 0.165, "MI": 0.0496, "LA": 0.017, "SD": 0.00992, "AZ": 0.00922, "OH": 0.00808, "KS": 0.00681, "WA": 0.00575, "UT": 0.0057, "TX": 0.00444, "CO": 0.00427, "OR": 0.00396, "ID": 0.00378, "IA": 0.00334, "MO": 0.00315, "NE": 0.003, "WI": 0.00272, "IL": 0.00253, "ND": 0.00246, "AK": 0.00241, "GA": 0.00236, "AB": 0.00234, "AR": 0.00233, "OK": 0.00227, "MN": 0.00227, "KY": 0.00224, "ON": 0.00217, "FL": 0.00215, "MS": 0.00213, "": 0.00209, "IN": 0.00196, "MT": 0.00181, "VA": 0.00179, "AL": 0.00178, "WY": 0.00177, "NV": 0.00176, "NC": 0.00175, "TN": 0.00174, "DE": 0.0017, "WV": 0.00167, "NM": 0.00164, "PA": 0.00164, "MD": 0.00153, "NY": 0.00148, "SK": 0.00147, "MB": 0.00146, "PR": 0.00145, "NJ": 0.0014, "QC": 0.00137, "NS": 0.00137, "SC": 0.00136, "PE": 0.00133, "ME": 0.00132, "MA": 0.00131, "NH": 0.0013, "CT": 0.00128, "VT": 0.00128}, "entropy": 1.642}}, "branch_attrs": {"mutations": {"nuc": ["T165C", "A273G", "G516A", "A1005G", "G1008A", "A1068G", "T1251C", "A1422T", "T1512C", "C1530T", "C1644T", "T2013C"]}}, "children": [{"name": "A/mallard/Alaska/AH0176867/2021_23b8833edb", "node_attrs": {"div": 0.0262, "num_date": {"value": 2021.585, "confidence": [2021.585, 2021.585], "inferred": false}, "host_generic": {"value": "avian", "confidence": {"avian": 1.0}, "entropy": -1e-12}, "isolate_submitter": {"value": "import"}, "segment_lineage": {"value": "am24"}, "data_source": {"value": "GISAID"}, "reason_for_submission": {"value": "surveillance"}, "region": {"value": "North America", "confidence": {"North America": 1.0}, "entropy": -1e-12}, "tn_93_dist_d11": {"value": 0.00574}, "N_present": {"value": "Absent"}, "N_count": {"value": "Zero"}, "country": {"value": "United States", "confidence": {"United States": 1.0}, "entropy": -1e-12}, "strain_name": {"value": "A/mallard/Alaska/AH0176867/2021"}, "passage": {"value": "X"}, "isolate_hash": {"value": "23b8833edb029a6d8d702a676f466d54"}, "state": {"value": "BC", "confidence": {"BC": 0.503, "CA": 0.149, "MI": 0.0446, "LA": 0.0182, "SD": 0.0136, "AZ": 0.0121, "WA": 0.0119, "OH": 0.0102, "KS": 0.00993, "CO": 0.00871, "OR": 0.00871, "UT": 0.0087, "ID": 0.00841, "TX": 0.00756, "MO": 0.00579, "AK": 0.00565, "IL": 0.00562, "NE": 0.00556, "IA": 0.00541, "OK": 0.00532, "AB": 0.00531, "KY": 0.00514, "MS": 0.00508, "AR": 0.00504, "GA": 0.00483, "FL": 0.00476, "WI": 0.00475, "": 0.00465, "ND": 0.00465, "MN": 0.00452, "AL": 0.00432, "NV": 0.0043, "WY": 0.00428, "MT": 0.00428, "ON": 0.00426, "NC": 0.00421, "TN": 0.00421, "DE": 0.00414, "VA": 0.00413, "NM": 0.00401, "IN": 0.00394, "WV": 0.00394, "SK": 0.00362, "PR": 0.00357, "MB": 0.00353, "MD": 0.00349, "QC": 0.00345, "NS": 0.00345, "SC": 0.00343, "NJ": 0.00337, "PE": 0.00334, "ME": 0.00331, "MA": 0.00331, "NH": 0.00326, "VT": 0.00321, "CT": 0.00321, "PA": 0.00297, "NY": 0.0029}, "entropy": 2.31}, "bi_ambig_count": {"value": "Zero"}, "primary_identifier": {"value": "EPI_ISL_6795359"}, "isl_subtype": {"value": "H12N5"}, "host": {"value": "mallard"}, "tri_ambig_count": {"value": "Zero"}, "genotype": {"value": "Not assigned"}, "ambig_present": {"value": "Absent"}, "ha_genetic_group": {"value": "UNRECOGNIZABLE"}}, "branch_attrs": {"mutations": {"nuc": ["A711G", "G1416A", "G2265A"]}}}, {"name": "NODE_0000061", "node_attrs": {"div": 0.0249, "num_date": {"value": 2021.496, "confidence": [2021.06, 2021.7]}, "host_generic": {"value": "avian", "confidence": {"avian": 0.999, "poultry": 0.0011}, "entropy": 0.00859}, "region": {"value": "North America", "confidence": {"North America": 1.0}, "entropy": 1.19e-07}, "country": {"value": "United States", "confidence": {"United States": 0.711, "Canada": 0.289}, "entropy": 0.601}, "state": {"value": "BC", "confidence": {"BC": 0.793, "CA": 0.198, "MI": 0.00172}, "entropy": 0.581}}, "branch_attrs": {"mutations": {}}, "children": [{"name": "NODE_0000447", "node_attrs": {"div": 0.0254, "num_date": {"value": 2021.582, "confidence": [2021.382, 2022.024]}, "host_generic": {"value": "avian", "confidence": {"avian": 0.996, "poultry": 0.00383}, "entropy": 0.0252}, "region": {"value": "North America", "confidence": {"North America": 1.0}, "entropy": 8.5e-07}, "country": {"value": "Canada", "confidence": {"Canada": 0.885, "United States": 0.115}, "entropy": 0.358}, "confidence": {"value": 75.8}, "state": {"value": "BC", "confidence": {"BC": 0.973, "CA": 0.0265}, "entropy": 0.132}}, "branch_attrs": {"mutations": {"nuc": ["T1443C"]}}, "children": [{"name": "A/Northern_shoveler/BC/AIVPHL-690/2022_f74fe39398", "node_attrs": {"div": 0.0275, "num_date": {"value": 2022.878, "confidence": [2022.878, 2022.878], "inferred": false}, "host_generic": {"value": "avian", "confidence": {"avian": 1.0}, "entropy": -1e-12}, "isolate_submitter": {"value": "CA-Win-PHAC"}, "segment_lineage": {"value": "am24"}, "data_source": {"value": "GISAID"}, "reason_for_submission": {"value": "surveillance"}, "region": {"value": "North America", "confidence": {"North America": 1.0}, "entropy": -1e-12}, "tn_93_dist_d11": {"value": 0.00706}, "N_present": {"value": "Absent"}, "N_count": {"value": "Zero"}, "country": {"value": "Canada", "confidence": {"Canada": 1.0}, "entropy": -1e-12}, "strain_name": {"value": "A/Northern_Shoveler/BC/AIVPHL-690/2022"}, "passage": {"value": "OR"}, "isolate_hash": {"value": "f74fe393983bbe2403f7e8a4f4c6072d"}, "state": {"value": "BC", "confidence": {"BC": 1.0}, "entropy": -1e-12}, "bi_ambig_count": {"value": "Zero"}, "primary_identifier": {"value": "EPI_ISL_18665503"}, "isl_subtype": {"value": "H4N2"}, "host": {"value": "Northern shoveler"}, "originator": {"value": "BC Centre for Disease Control"}, "tri_ambig_count": {"value": "Zero"}, "genotype": {"value": "Not assigned"}, "ambig_present": {"value": "Absent"}, "ha_genetic_group": {"value": "UNRECOGNIZABLE"}}, "branch_attrs": {"mutations": {"nuc": ["A486G", "A673G", "T762G", "A885G", "A1016C"], "PB2": ["S225G", "D254E", "K339T"]}, "labels": {"aa": "PB2: S225G, D254E, K339T"}}}, {"name": "A/surf_scoter/BC/AIVPHL-314/2022_f120853297", "node_attrs": {"div": 0.0289, "num_date": {"value": 2022.897, "confidence": [2022.897, 2022.897], "inferred": false}, "host_generic": {"value": "avian", "confidence": {"avian": 1.0}, "entropy": -1e-12}, "segment_lineage": {"value": "am24"}, "data_source": {"value": "GISAID"}, "reason_for_submission": {"value": "surveillance"}, "region": {"value": "North America", "confidence": {"North America": 1.0}, "entropy": -1e-12}, "tn_93_dist_d11": {"value": 0.00751}, "N_present": {"value": "Absent"}, "N_count": {"value": "Zero"}, "country": {"value": "Canada", "confidence": {"Canada": 1.0}, "entropy": -1e-12}, "strain_name": {"value": "A/surf_scoter/BC/AIVPHL-314/2022"}, "passage": {"value": "OR"}, "isolate_hash": {"value": "f120853297e77c2595a6d414e13dd7bc"}, "state": {"value": "BC", "confidence": {"BC": 1.0}, "entropy": -1e-12}, "bi_ambig_count": {"value": "Zero"}, "primary_identifier": {"value": "EPI_ISL_17051437"}, "isl_subtype": {"value": "H12N5"}, "host": {"value": "surf scoter"}, "originator": {"value": "BC Centre for Disease Control"}, "tri_ambig_count": {"value": "Zero"}, "genotype": {"value": "Not assigned"}, "ambig_present": {"value": "Absent"}, "ha_genetic_group": {"value": "UNRECOGNIZABLE"}}, "branch_attrs": {"mutations": {"nuc": ["G183A", "C705A", "G1167A", "A1245G", "C1423T", "G1527A", "A1707G", "C2028T"]}}}]}, {"name": "NODE_0000441", "node_attrs": {"div": 0.0254, "num_date": {"value": 2021.578, "confidence": [2021.05, 2022.728]}, "host_generic": {"value": "avian", "confidence": {"avian": 0.996, "poultry": 0.00378}, "entropy": 0.0249}, "region": {"value": "North America", "confidence": {"North America": 1.0}, "entropy": 7.21e-07}, "country": {"value": "United States", "confidence": {"United States": 0.869, "Canada": 0.131}, "entropy": 0.388}, "confidence": {"value": 86.6}, "state": {"value": "BC", "confidence": {"BC": 0.585, "CA": 0.414}, "entropy": 0.692}}, "branch_attrs": {"mutations": {"nuc": ["C1150T"]}}, "children": [{"name": "NODE_0000442", "node_attrs": {"div": 0.0275, "num_date": {"value": 2023.322, "confidence": [2022.654, 2023.485]}, "host_generic": {"value": "avian", "confidence": {"avian": 0.998, "poultry": 0.00206}, "entropy": 0.0148}, "region": {"value": "North America", "confidence": {"North America": 1.0}, "entropy": 4.79e-07}, "country": {"value": "United States", "confidence": {"United States": 0.995, "Canada": 0.00498}, "entropy": 0.0314}, "confidence": {"value": 97.9}, "state": {"value": "CA", "confidence": {"CA": 0.998, "BC": 0.00204}, "entropy": 0.0155}}, "branch_attrs": {"mutations": {"nuc": ["A1110G", "A1290G", "C1571T", "T1623C", "A1737G"], "PB2": ["T524I"]}, "labels": {"aa": "PB2: T524I"}}, "children": [{"name": "A/cinnamon_teal/California/23-037850-011-original/2023_bc22accecc", "node_attrs": {"div": 0.0284, "num_date": {"value": 2023.853, "confidence": [2023.853, 2023.853], "inferred": false}, "host_generic": {"value": "avian", "confidence": {"avian": 1.0}, "entropy": -1e-12}, "internal_date": {"value": "2025-3"}, "segment_lineage": {"value": "Not assigned"}, "data_source": {"value": "GISAID"}, "reason_for_submission": {"value": "surveillance"}, "region": {"value": "North America", "confidence": {"North America": 1.0}, "entropy": -1e-12}, "tn_93_dist_d11": {"value": 0.00618}, "N_present": {"value": "Absent"}, "N_count": {"value": "Zero"}, "country": {"value": "United States", "confidence": {"United States": 1.0}, "entropy": -1e-12}, "strain_name": {"value": "A/cinnamon teal/California/23-037850-011-original/2023"}, "passage": {"value": "OR"}, "isolate_hash": {"value": "bc22accecc49781fd01681962f8ba0a1"}, "state": {"value": "CA", "confidence": {"CA": 1.0}, "entropy": -1e-12}, "bi_ambig_count": {"value": "Zero"}, "primary_identifier": {"value": "EPI_ISL_19560342"}, "isl_subtype": {"value": "H5N2"}, "host": {"value": "cinnamon teal"}, "originator": {"value": "National Veterinary Services Laboratories  USDA"}, "tri_ambig_count": {"value": "Zero"}, "base_id": {"value": "23-037850-011"}, "genotype": {"value": "Not assigned"}, "ambig_present": {"value": "Absent"}, "ha_genetic_group": {"value": "Am_nonGsGD"}}, "branch_attrs": {"mutations": {"nuc": ["G1029A", "G1038A"]}}}, {"name": "NODE_0000066", "node_attrs": {"div": 0.0275, "num_date": {"value": 2023.356, "confidence": [2022.779, 2023.54]}, "host_generic": {"value": "avian", "confidence": {"avian": 0.999}, "entropy": 0.00609}, "region": {"value": "North America", "confidence": {"North America": 1.0}, "entropy": 1.63e-07}, "country": {"value": "United States", "confidence": {"United States": 0.999, "Canada": 0.00106}, "entropy": 0.00831}, "state": {"value": "CA", "confidence": {"CA": 1.0}, "entropy": 0.00101}}, "branch_attrs": {"mutations": {}}, "children": [{"name": "A/redhead_duck/California/24-003708-001-original/2024_55b0b5f3c7", "node_attrs": {"div": 0.0289, "num_date": {"value": 2024.007, "confidence": [2024.007, 2024.007], "inferred": false}, "host_generic": {"value": "avian", "confidence": {"avian": 1.0}, "entropy": -1e-12}, "internal_date": {"value": "2025-3"}, "segment_lineage": {"value": "Not assigned"}, "data_source": {"value": "GISAID"}, "reason_for_submission": {"value": "surveillance"}, "region": {"value": "North America", "confidence": {"North America": 1.0}, "entropy": -1e-12}, "tn_93_dist_d11": {"value": 0.00752}, "N_present": {"value": "Absent"}, "N_count": {"value": "Zero"}, "country": {"value": "United States", "confidence": {"United States": 1.0}, "entropy": -1e-12}, "strain_name": {"value": "A/redhead duck/California/24-003708-001-original/2024"}, "passage": {"value": "OR"}, "isolate_hash": {"value": "55b0b5f3c73f7fde01f5925581fb0d38"}, "state": {"value": "CA", "confidence": {"CA": 1.0}, "entropy": -1e-12}, "bi_ambig_count": {"value": "Zero"}, "primary_identifier": {"value": "EPI_ISL_19660923"}, "isl_subtype": {"value": "H9N2"}, "host": {"value": "redhead"}, "originator": {"value": "National Veterinary Services Laboratories  USDA"}, "tri_ambig_count": {"value": "Zero"}, "base_id": {"value": "24-003708-001"}, "genotype": {"value": "Not assigned"}, "ambig_present": {"value": "Absent"}, "ha_genetic_group": {"value": "MN5733"}}, "branch_attrs": {"mutations": {"nuc": ["A408G", "G1330A", "T1854C"], "PB2": ["V444M"]}, "labels": {"aa": "PB2: V444M"}}}, {"name": "NODE_0000067", "node_attrs": {"div": 0.0275, "num_date": {"value": 2023.423, "confidence": [2022.911, 2023.613]}, "host_generic": {"value": "avian", "confidence": {"avian": 1.0}, "entropy": 0.00361}, "region": {"value": "North America", "confidence": {"North America": 1.0}, "entropy": 1.13e-07}, "country": {"value": "United States", "confidence": {"United States": 1.0}, "entropy": 0.0029}, "state": {"value": "CA", "confidence": {"CA": 0.997, "MT": 0.00245}, "entropy": 0.0217}}, "branch_attrs": {"mutations": {}}, "children": [{"name": "A/green-winged_teal/Montana/23-031572-005-original/2023_5c14e83f28", "node_attrs": {"div": 0.0293, "num_date": {"value": 2023.766, "confidence": [2023.766, 2023.766], "inferred": false}, "host_generic": {"value": "avian", "confidence": {"avian": 1.0}, "entropy": -1e-12}, "internal_date": {"value": "2024-34"}, "segment_lineage": {"value": "am24"}, "data_source": {"value": "GISAID"}, "reason_for_submission": {"value": "surveillance"}, "region": {"value": "North America", "confidence": {"North America": 1.0}, "entropy": -1e-12}, "tn_93_dist_d11": {"value": 0.00796}, "N_present": {"value": "Absent"}, "N_count": {"value": "Zero"}, "country": {"value": "United States", "confidence": {"United States": 1.0}, "entropy": -1e-12}, "strain_name": {"value": "A/green-winged teal/Montana/23-031572-005-original/2023"}, "passage": {"value": "OR"}, "isolate_hash": {"value": "5c14e83f283f4ae00d5213cbca99c61d"}, "state": {"value": "MT", "confidence": {"MT": 1.0}, "entropy": -1e-12}, "bi_ambig_count": {"value": "Zero"}, "primary_identifier": {"value": "EPI_ISL_19340999"}, "isl_subtype": {"value": "H6N2"}, "host": {"value": "green-winged teal"}, "originator": {"value": "National Veterinary Services Laboratories  USDA"}, "tri_ambig_count": {"value": "Zero"}, "base_id": {"value": "23-031572-005"}, "genotype": {"value": "Not assigned"}, "ambig_present": {"value": "Absent"}, "ha_genetic_group": {"value": "UNRECOGNIZABLE"}}, "branch_attrs": {"mutations": {"nuc": ["A741G", "C1464T", "G1920A", "A1932G"]}}}, {"name": "A/Northern_pintail/California/23-032991-025-original/2023_382b1ce475", "node_attrs": {"div": 0.0289, "num_date": {"value": 2023.807, "confidence": [2023.807, 2023.807], "inferred": false}, "host_generic": {"value": "avian", "confidence": {"avian": 1.0}, "entropy": -1e-12}, "internal_date": {"value": "2024-36"}, "segment_lineage": {"value": "Not assigned"}, "data_source": {"value": "GISAID"}, "reason_for_submission": {"value": "surveillance"}, "region": {"value": "North America", "confidence": {"North America": 1.0}, "entropy": -1e-12}, "tn_93_dist_d11": {"value": 0.00752}, "N_present": {"value": "Absent"}, "N_count": {"value": "Zero"}, "country": {"value": "United States", "confidence": {"United States": 1.0}, "entropy": -1e-12}, "strain_name": {"value": "A/northern pintail/California/23-032991-025-original/2023"}, "passage": {"value": "OR"}, "isolate_hash": {"value": "382b1ce475c27513fc7afd9fd2ef5be4"}, "state": {"value": "CA", "confidence": {"CA": 1.0}, "entropy": -1e-12}, "bi_ambig_count": {"value": "Zero"}, "primary_identifier": {"value": "EPI_ISL_19371777"}, "isl_subtype": {"value": "H6N2"}, "host": {"value": "northern pintail"}, "originator": {"value": "National Veterinary Services Laboratories  USDA"}, "tri_ambig_count": {"value": "Zero"}, "base_id": {"value": "23-032991-025"}, "genotype": {"value": "Not assigned"}, "ambig_present": {"value": "Absent"}, "ha_genetic_group": {"value": "UNRECOGNIZABLE"}}, "branch_attrs": {"mutations": {"nuc": ["A348G", "T987C", "G1320A"]}}}]}]}]}, {"name": "NODE_0000437", "node_attrs": {"div": 0.0262, "num_date": {"value": 2022.394, "confidence": [2022.077, 2023.116]}, "host_generic": {"value": "avian", "confidence": {"avian": 0.996, "poultry": 0.00413}, "entropy": 0.0268}, "region": {"value": "North America", "confidence": {"North America": 1.0}, "entropy": 7.92e-07}, "country": {"value": "United States", "confidence": {"United States": 0.97, "Canada": 0.0302}, "entropy": 0.136}, "confidence": {"value": 96.8}, "state": {"value": "BC", "confidence": {"BC": 0.574, "CA": 0.423, "OR": 0.0013}, "entropy": 0.705}}, "branch_attrs": {"mutations": {"nuc": ["G1029A", "G2193A"]}}, "children": [{"name": "NODE_0000438", "node_attrs": {"div": 0.0271, "num_date": {"value": 2023.318, "confidence": [2022.673, 2023.448]}, "host_generic": {"value": "avian", "confidence": {"avian": 0.999, "poultry": 0.00123}, "entropy": 0.00945}, "region": {"value": "North America", "confidence": {"North America": 1.0}, "entropy": 2.84e-07}, "country": {"value": "United States", "confidence": {"United States": 0.997, "Canada": 0.00256}, "entropy": 0.0178}, "confidence": {"value": 90.7}, "state": {"value": "CA", "confidence": {"CA": 0.572, "BC": 0.361, "OR": 0.0402, "WA": 0.0199, "NV": 0.00284}, "entropy": 0.946}}, "branch_attrs": {"mutations": {"nuc": ["G320A", "G570A"], "PB2": ["S107N"]}, "labels": {"aa": "PB2: S107N"}}, "children": [{"name": "A/green-winged_teal/California/23-037966-001-original/2023_6060712f7e", "node_attrs": {"div": 0.0284, "num_date": {"value": 2023.892, "confidence": [2023.892, 2023.892], "inferred": false}, "host_generic": {"value": "avian", "confidence": {"avian": 1.0}, "entropy": -1e-12}, "internal_date": {"value": "2025-3"}, "segment_lineage": {"value": "Not assigned"}, "data_source": {"value": "GISAID"}, "reason_for_submission": {"value": "surveillance"}, "region": {"value": "North America", "confidence": {"North America": 1.0}, "entropy": -1e-12}, "tn_93_dist_d11": {"value": 0.00529}, "N_present": {"value": "Absent"}, "N_count": {"value": "Zero"}, "country": {"value": "United States", "confidence": {"United States": 1.0}, "entropy": -1e-12}, "strain_name": {"value": "A/green-winged teal/California/23-037966-001-original/2023"}, "passage": {"value": "OR"}, "isolate_hash": {"value": "6060712f7e23ea2561732391565017a1"}, "state": {"value": "CA", "confidence": {"CA": 1.0}, "entropy": -1e-12}, "bi_ambig_count": {"value": "Zero"}, "primary_identifier": {"value": "EPI_ISL_19560348"}, "isl_subtype": {"value": "H6N8"}, "host": {"value": "green-winged teal"}, "originator": {"value": "National Veterinary Services Laboratories  USDA"}, "tri_ambig_count": {"value": "Zero"}, "base_id": {"value": "23-037966-001"}, "genotype": {"value": "Not assigned"}, "ambig_present": {"value": "Absent"}, "ha_genetic_group": {"value": "UNRECOGNIZABLE"}}, "branch_attrs": {"mutations": {"nuc": ["T891C", "A1845T", "G1945A"], "PB2": ["V649I"]}, "labels": {"aa": "PB2: V649I"}}}, {"name": "NODE_0000070", "node_attrs": {"div": 0.0271, "num_date": {"value": 2023.339, "confidence": [2022.77, 2023.544]}, "host_generic": {"value": "avian", "confidence": {"avian": 1.0}, "entropy": 0.00415}, "region": {"value": "North America", "confidence": {"North America": 1.0}, "entropy": 1.18e-07}, "country": {"value": "United States", "confidence": {"United States": 0.999}, "entropy": 0.00455}, "state": {"value": "OR", "confidence": {"OR": 0.344, "BC": 0.251, "CA": 0.2, "WA": 0.137, "NV": 0.0508}, "entropy": 1.596}}, "branch_attrs": {"mutations": {}}, "children": [{"name": "A/American_wigeon/Oregon/23-032793-009-original/2023_20be9352e1", "node_attrs": {"div": 0.0289, "num_date": {"value": 2023.807, "confidence": [2023.807, 2023.807], "inferred": false}, "host_generic": {"value": "avian", "confidence": {"avian": 1.0}, "entropy": -1e-12}, "internal_date": {"value": "2024-37"}, "segment_lineage": {"value": "am24"}, "data_source": {"value": "GISAID"}, "reason_for_submission": {"value": "surveillance"}, "region": {"value": "North America", "confidence": {"North America": 1.0}, "entropy": -1e-12}, "tn_93_dist_d11": {"value": 0.00574}, "N_present": {"value": "Absent"}, "N_count": {"value": "Zero"}, "country": {"value": "United States", "confidence": {"United States": 1.0}, "entropy": -1e-12}, "strain_name": {"value": "A/American wigeon/Oregon/23-032793-009-original/2023"}, "passage": {"value": "OR"}, "isolate_hash": {"value": "20be9352e1def30ecd1fe7ebc67e2322"}, "state": {"value": "OR", "confidence": {"OR": 1.0}, "entropy": -1e-12}, "bi_ambig_count": {"value": "Zero"}, "primary_identifier": {"value": "EPI_ISL_19387808"}, "isl_subtype": {"value": "H5N2"}, "host": {"value": "American wigeon"}, "originator": {"value": "National Veterinary Services Laboratories  USDA"}, "tri_ambig_count": {"value": "Zero"}, "base_id": {"value": "23-032793-009"}, "genotype": {"value": "Not assigned"}, "ambig_present": {"value": "Absent"}, "ha_genetic_group": {"value": "Am_nonGsGD"}}, "branch_attrs": {"mutations": {"nuc": ["G138A", "G265A", "G1490A", "A2047G"], "PB2": ["V89M", "S497N", "T683A"]}, "labels": {"aa": "PB2: V89M, S497N, T683A"}}}, {"name": "NODE_0000072", "node_attrs": {"div": 0.0271, "num_date": {"value": 2023.447, "confidence": [2023.019, 2023.675]}, "host_generic": {"value": "avian", "confidence": {"avian": 1.0}, "entropy": 0.00358}, "region": {"value": "North America", "confidence": {"North America": 1.0}, "entropy": 1.16e-07}, "country": {"value": "United States", "confidence": {"United States": 1.0}, "entropy": 0.00254}, "state": {"value": "WA", "confidence": {"WA": 0.456, "NV": 0.234, "BC": 0.118, "OR": 0.112, "CA": 0.0585}, "entropy": 1.529}}, "branch_attrs": {"mutations": {}}, "children": [{"name": "A/Northern_shoveler/Washington/23-038316-011-original/2023_2c00a6cb54", "node_attrs": {"div": 0.0284, "num_date": {"value": 2023.908, "confidence": [2023.908, 2023.908], "inferred": false}, "host_generic": {"value": "avian", "confidence": {"avian": 1.0}, "entropy": -1e-12}, "internal_date": {"value": "2025-3"}, "segment_lineage": {"value": "Not assigned"}, "data_source": {"value": "GISAID"}, "reason_for_submission": {"value": "surveillance"}, "region": {"value": "North America", "confidence": {"North America": 1.0}, "entropy": -1e-12}, "tn_93_dist_d11": {"value": 0.00441}, "N_present": {"value": "Absent"}, "N_count": {"value": "Zero"}, "country": {"value": "United States", "confidence": {"United States": 1.0}, "entropy": -1e-12}, "strain_name": {"value": "A/northern shoveler/Washington/23-038316-011-original/2023"}, "passage": {"value": "OR"}, "isolate_hash": {"value": "2c00a6cb5400301d5c468fb5c2a888fc"}, "state": {"value": "WA", "confidence": {"WA": 1.0}, "entropy": -1e-12}, "bi_ambig_count": {"value": "Zero"}, "primary_identifier": {"value": "EPI_ISL_19559130"}, "isl_subtype": {"value": "H5N2"}, "host": {"value": "Northern shoveler"}, "originator": {"value": "National Veterinary Services Laboratories  USDA"}, "tri_ambig_count": {"value": "Zero"}, "base_id": {"value": "23-038316-011"}, "genotype": {"value": "Not assigned"}, "ambig_present": {"value": "Absent"}, "ha_genetic_group": {"value": "Am_nonGsGD"}}, "branch_attrs": {"mutations": {"nuc": ["A1890G", "A1923G", "T1971C"]}}}, {"name": "A/Northern_shoveler/Nevada/23-034295-004-original/2023_ec278beec3", "node_attrs": {"div": 0.028, "num_date": {"value": 2023.785, "confidence": [2023.785, 2023.785], "inferred": false}, "host_generic": {"value": "avian", "confidence": {"avian": 1.0}, "entropy": -1e-12}, "internal_date": {"value": "2024-39"}, "segment_lineage": {"value": "am24"}, "data_source": {"value": "GISAID"}, "reason_for_submission": {"value": "surveillance"}, "region": {"value": "North America", "confidence": {"North America": 1.0}, "entropy": -1e-12}, "tn_93_dist_d11": {"value": 0.00485}, "N_present": {"value": "Absent"}, "N_count": {"value": "Zero"}, "country": {"value": "United States", "confidence": {"United States": 1.0}, "entropy": -1e-12}, "strain_name": {"value": "A/northern shoveler/Nevada/23-034295-004-original/2023"}, "passage": {"value": "OR"}, "isolate_hash": {"value": "ec278beec32223bbb0b5db7314d52447"}, "state": {"value": "NV", "confidence": {"NV": 1.0}, "entropy": -1e-12}, "bi_ambig_count": {"value": "Zero"}, "primary_identifier": {"value": "EPI_ISL_19429966"}, "isl_subtype": {"value": "H6N8"}, "host": {"value": "Northern shoveler"}, "originator": {"value": "National Veterinary Services Laboratories  USDA"}, "tri_ambig_count": {"value": "Zero"}, "base_id": {"value": "23-034295-004"}, "genotype": {"value": "Not assigned"}, "ambig_present": {"value": "Absent"}, "ha_genetic_group": {"value": "UNRECOGNIZABLE"}}, "branch_attrs": {"mutations": {"nuc": ["T759C", "T990C"]}}}]}]}]}, {"name": "NODE_0000436", "node_attrs": {"div": 0.0284, "num_date": {"value": 2023.329, "confidence": [2022.966, 2023.783]}, "host_generic": {"value": "avian", "confidence": {"avian": 0.997, "poultry": 0.00343}, "entropy": 0.0229}, "region": {"value": "North America", "confidence": {"North America": 1.0}, "entropy": 7.2e-07}, "country": {"value": "United States", "confidence": {"United States": 0.993, "Canada": 0.0071}, "entropy": 0.0422}, "confidence": {"value": 75.1}, "state": {"value": "BC", "confidence": {"BC": 0.686, "CA": 0.302, "TX": 0.00785}, "entropy": 0.69}}, "branch_attrs": {"mutations": {"nuc": ["G726A", "G879A", "G1086A", "G1272A", "A1707G", "C2082T"]}}, "children": [{"name": "A/green-winged_teal/Texas/UGAI24-2961/2024_71e9a3aca9", "node_attrs": {"div": 0.0302, "num_date": {"value": 2024.854, "confidence": [2024.854, 2024.854], "inferred": false}, "host_generic": {"value": "avian", "confidence": {"avian": 1.0}, "entropy": -1e-12}, "internal_date": {"value": "2025-11"}, "isolate_submitter": {"value": "import"}, "segment_lineage": {"value": "am24"}, "data_source": {"value": "GISAID"}, "reason_for_submission": {"value": "surveillance"}, "region": {"value": "North America", "confidence": {"North America": 1.0}, "entropy": -1e-12}, "tn_93_dist_d11": {"value": 0.00264}, "N_present": {"value": "Absent"}, "N_count": {"value": "Zero"}, "country": {"value": "United States", "confidence": {"United States": 1.0}, "entropy": -1e-12}, "strain_name": {"value": "A/green-winged teal/Texas/UGAI24-2961/2024"}, "passage": {"value": "E1"}, "isolate_hash": {"value": "71e9a3aca9711cd9da0539dcb9961f93"}, "state": {"value": "TX", "confidence": {"TX": 1.0}, "entropy": -1e-12}, "bi_ambig_count": {"value": "Zero"}, "primary_identifier": {"value": "EPI_ISL_19777469"}, "isl_subtype": {"value": "H5N1"}, "host": {"value": "green-winged teal"}, "originator": {"value": "St Jude Children's Research Hospital HostMicrobe Interactions"}, "tri_ambig_count": {"value": "Zero"}, "genotype": {"value": "D1.1"}, "ambig_present": {"value": "Absent"}, "ha_genetic_group": {"value": "2.3.4.4b"}}, "branch_attrs": {"mutations": {"nuc": ["C455T", "G496A", "A1086G", "A1329G", "G1635A"], "PB2": ["A152V", "V166I"]}, "labels": {"aa": "PB2: A152V, V166I"}}}, {"name": "NODE_0000289", "node_attrs": {"div": 0.0289, "num_date": {"value": 2023.321, "confidence": [2022.925, 2024.703]}, "host_generic": {"value": "avian", "confidence": {"avian": 0.999}, "entropy": 0.00506}, "region": {"value": "North America", "confidence": {"North America": 1.0}, "entropy": 4.14e-10}, "country": {"value": "United States", "confidence": {"United States": 0.997, "Canada": 0.00319}, "entropy": 0.0215}, "confidence": {"value": 86.5}, "state": {"value": "BC", "confidence": {"BC": 0.732, "CA": 0.268}, "entropy": 0.582}}, "branch_attrs": {"mutations": {}}, "children": [{"name": "NODE_0000078", "node_attrs": {"div": 0.0289, "num_date": {"value": 2023.435, "confidence": [2022.865, 2024.817]}, "host_generic": {"value": "avian", "confidence": {"avian": 0.983, "poultry": 0.0175}, "entropy": 0.088}, "region": {"value": "North America", "confidence": {"North America": 1.0}, "entropy": 9.63e-07}, "country": {"value": "United States", "confidence": {"United States": 0.996, "Canada": 0.00363}, "entropy": 0.024}, "state": {"value": "BC", "confidence": {"BC": 0.697, "CA": 0.296, "SD": 0.00233}, "entropy": 0.66}}, "branch_attrs": {"mutations": {}}, "children": [{"name": "A/goose/USA/24-035866-001/2024_8380bdf43d", "node_attrs": {"div": 0.031, "num_date": {"value": 2024.887, "confidence": [2024.887, 2024.887], "inferred": false}, "host_generic": {"value": "avian", "confidence": {"avian": 1.0}, "entropy": -1e-12}, "internal_date": {"value": "2025-16"}, "isolate_submitter": {"value": "USDA-NVSL"}, "segment_lineage": {"value": "am24"}, "data_source": {"value": "sra"}, "reason_for_submission": {"value": "surveillance"}, "region": {"value": "North America", "confidence": {"North America": 1.0}, "entropy": -1e-12}, "tn_93_dist_d11": {"value": 0.00264}, "N_present": {"value": "Absent"}, "N_count": {"value": "Zero"}, "country": {"value": "United States", "confidence": {"United States": 1.0}, "entropy": -1e-12}, "strain_name": {"value": "A/goose/USA/24-035866-001/2024"}, "ambig_positions_NT": {"value": "42"}, "passage": {"value": "X"}, "isolate_hash": {"value": "8380bdf43d19f9a921174894eea3ecbd"}, "state": {"value": "CA", "confidence": {"CA": 1.0}, "entropy": -1e-12}, "bi_ambig_count": {"value": "One"}, "primary_identifier": {"value": "SAMN47843703"}, "isl_subtype": {"value": "H5N1"}, "host": {"value": "goose"}, "originator": {"value": "PRJNA980729"}, "tri_ambig_count": {"value": "Zero"}, "base_id": {"value": "24-035866-001"}, "genotype": {"value": "D1.1"}, "ambig_present": {"value": "Present"}, "ha_genetic_group": {"value": "2.3.4.4b"}}, "branch_attrs": {"mutations": {"nuc": ["C435T", "A864G", "A900G", "T1287C", "A1578G"]}}}, {"name": "NODE_0000532", "node_attrs": {"div": 0.0293, "num_date": {"value": 2024.778, "confidence": [2023.206, 2024.89]}, "host_generic": {"value": "avian", "confidence": {"avian": 0.793, "poultry": 0.207}, "entropy": 0.51}, "region": {"value": "North America", "confidence": {"North America": 1.0}, "entropy": 3.21e-07}, "country": {"value": "United States", "confidence": {"United States": 0.995, "Canada": 0.00478}, "entropy": 0.0303}, "confidence": {"value": 85.8}, "state": {"value": "BC", "confidence": {"BC": 0.741, "SD": 0.0748, "CA": 0.06, "IN": 0.0521, "OH": 0.0336, "GA": 0.0256, "KS": 0.00129}, "entropy": 1.052}}, "branch_attrs": {"mutations": {"nuc": ["C1497T"]}}, "children": [{"name": "NODE_0000076", "node_attrs": {"div": 0.0293, "num_date": {"value": 2024.779, "confidence": [2023.662, 2024.95]}, "host_generic": {"value": "poultry", "confidence": {"poultry": 0.901, "avian": 0.0987}, "entropy": 0.322}, "region": {"value": "North America", "confidence": {"North America": 1.0}, "entropy": 1.14e-07}, "country": {"value": "United States", "confidence": {"United States": 0.999}, "entropy": 0.00683}, "state": {"value": "SD", "confidence": {"SD": 0.452, "BC": 0.27, "IN": 0.21, "CA": 0.0199, "OH": 0.0158, "GA": 0.00708, "KS": 0.00253, "MI": 0.00109, "WA": 0.00109}, "entropy": 1.405}}, "branch_attrs": {"mutations": {}}, "children": [{"name": "NODE_0000534", "node_attrs": {"div": 0.0302, "num_date": {"value": 2024.955, "confidence": [2024.893, 2024.955]}, "host_generic": {"value": "poultry", "confidence": {"poultry": 0.989, "avian": 0.0106}, "entropy": 0.0586}, "region": {"value": "North America", "confidence": {"North America": 1.0}, "entropy": 1.13e-07}, "country": {"value": "United States", "confidence": {"United States": 1.0}, "entropy": 0.00273}, "confidence": {"value": 95.7}, "state": {"value": "SD", "confidence": {"SD": 0.997, "BC": 0.00196}, "entropy": 0.0245}}, "branch_attrs": {"mutations": {"nuc": ["A348G", "C1251T"]}}, "children": [{"name": "A/turkey/USA/24-037528-002/2024_baca5d6910", "node_attrs": {"div": 0.0302, "num_date": {"value": 2024.955, "confidence": [2024.955, 2024.955], "inferred": false}, "host_generic": {"value": "poultry", "confidence": {"poultry": 1.0}, "entropy": -1e-12}, "internal_date": {"value": "2025-6"}, "isolate_submitter": {"value": "USDA-NVSL"}, "segment_lineage": {"value": "am24"}, "data_source": {"value": "sra"}, "reason_for_submission": {"value": "surveillance"}, "region": {"value": "North America", "confidence": {"North America": 1.0}, "entropy": -1e-12}, "tn_93_dist_d11": {"value": 0.00176}, "N_present": {"value": "Absent"}, "N_count": {"value": "Zero"}, "country": {"value": "United States", "confidence": {"United States": 1.0}, "entropy": -1e-12}, "strain_name": {"value": "A/turkey/USA/24-037528-002/2024"}, "passage": {"value": "X"}, "isolate_hash": {"value": "baca5d69105e08d7dcb97c53a1d4a80d"}, "state": {"value": "SD", "confidence": {"SD": 1.0}, "entropy": -1e-12}, "bi_ambig_count": {"value": "Zero"}, "primary_identifier": {"value": "SAMN46069821"}, "isl_subtype": {"value": "H5N1"}, "host": {"value": "turkey"}, "originator": {"value": "PRJNA980729"}, "tri_ambig_count": {"value": "Zero"}, "base_id": {"value": "24-037528-002"}, "genotype": {"value": "D1.1"}, "ambig_present": {"value": "Absent"}, "ha_genetic_group": {"value": "2.3.4.4b"}}, "branch_attrs": {"mutations": {}}}, {"name": "A/turkey/USA/24-037528-001/2024_24720e04b0", "node_attrs": {"div": 0.0302, "num_date": {"value": 2024.955, "confidence": [2024.955, 2024.955], "inferred": false}, "host_generic": {"value": "poultry", "confidence": {"poultry": 1.0}, "entropy": -1e-12}, "internal_date": {"value": "2025-6"}, "isolate_submitter": {"value": "USDA-NVSL"}, "segment_lineage": {"value": "am24"}, "data_source": {"value": "sra"}, "reason_for_submission": {"value": "surveillance"}, "region": {"value": "North America", "confidence": {"North America": 1.0}, "entropy": -1e-12}, "tn_93_dist_d11": {"value": 0.00176}, "N_present": {"value": "Absent"}, "N_count": {"value": "Zero"}, "country": {"value": "United States", "confidence": {"United States": 1.0}, "entropy": -1e-12}, "strain_name": {"value": "A/turkey/USA/24-037528-001/2024"}, "ambig_positions_NT": {"value": "711"}, "passage": {"value": "X"}, "isolate_hash": {"value": "24720e04b01eba719b43efcc04fdd585"}, "state": {"value": "SD", "confidence": {"SD": 1.0}, "entropy": -1e-12}, "bi_ambig_count": {"value": "One"}, "primary_identifier": {"value": "SAMN46069820"}, "isl_subtype": {"value": "H5N1"}, "host": {"value": "turkey"}, "originator": {"value": "PRJNA980729"}, "tri_ambig_count": {"value": "Zero"}, "base_id": {"value": "24-037528-001"}, "genotype": {"value": "D1.1"}, "ambig_present": {"value": "Present"}, "ha_genetic_group": {"value": "2.3.4.4b"}}, "branch_attrs": {"mutations": {}}}]}, {"name": "NODE_0000535", "node_attrs": {"div": 0.0302, "num_date": {"value": 2024.927, "confidence": [2024.815, 2025.057]}, "host_generic": {"value": "poultry", "confidence": {"poultry": 0.987, "avian": 0.0133}, "entropy": 0.0707}, "region": {"value": "North America", "confidence": {"North America": 1.0}, "entropy": 1.14e-07}, "country": {"value": "United States", "confidence": {"United States": 1.0}, "entropy": 0.00339}, "confidence": {"value": 94.5}, "state": {"value": "IN", "confidence": {"IN": 0.997, "SD": 0.00137}, "entropy": 0.0231}}, "branch_attrs": {"mutations": {"nuc": ["A60G", "A996G"]}}, "children": [{"name": "NODE_0000096", "node_attrs": {"div": 0.0302, "num_date": {"value": 2025.034, "confidence": [2024.939, 2025.105]}, "host_generic": {"value": "poultry", "confidence": {"poultry": 0.997, "avian": 0.00252}, "entropy": 0.0176}, "region": {"value": "North America", "confidence": {"North America": 1.0}, "entropy": 1.14e-07}, "country": {"value": "United States", "confidence": {"United States": 1.0}, "entropy": 0.00286}, "state": {"value": "IN", "confidence": {"IN": 1.0}, "entropy": 0.000189}}, "branch_attrs": {"mutations": {}}, "children": [{"name": "NODE_0000080", "node_attrs": {"div": 0.0302, "num_date": {"value": 2025.115, "confidence": [2025.042, 2025.141]}, "host_generic": {"value": "poultry", "confidence": {"poultry": 0.999}, "entropy": 0.00769}, "region": {"value": "North America", "confidence": {"North America": 1.0}, "entropy": 1.13e-07}, "country": {"value": "United States", "confidence": {"United States": 1.0}, "entropy": 0.00231}, "state": {"value": "IN", "confidence": {"IN": 1.0}, "entropy": 3.63e-05}}, "branch_attrs": {"mutations": {}}, "children": [{"name": "A/chicken/USA/25-006498-002/2025_fd610131bf", "node_attrs": {"div": 0.0302, "num_date": {"value": 2025.141, "confidence": [2025.141, 2025.141], "inferred": false}, "host_generic": {"value": "poultry", "confidence": {"poultry": 1.0}, "entropy": -1e-12}, "internal_date": {"value": "2025-16"}, "isolate_submitter": {"value": "USDA-NVSL"}, "segment_lineage": {"value": "am24"}, "data_source": {"value": "sra"}, "reason_for_submission": {"value": "surveillance"}, "region": {"value": "North America", "confidence": {"North America": 1.0}, "entropy": -1e-12}, "tn_93_dist_d11": {"value": 0.00176}, "N_present": {"value": "Absent"}, "N_count": {"value": "Zero"}, "country": {"value": "United States", "confidence": {"United States": 1.0}, "entropy": -1e-12}, "strain_name": {"value": "A/chicken/USA/25-006498-002/2025"}, "passage": {"value": "X"}, "isolate_hash": {"value": "fd610131bf475568b49177e05312f987"}, "state": {"value": "IN", "confidence": {"IN": 1.0}, "entropy": -1e-12}, "bi_ambig_count": {"value": "Zero"}, "primary_identifier": {"value": "SAMN47941372"}, "isl_subtype": {"value": "H5N1"}, "host": {"value": "chicken"}, "originator": {"value": "PRJNA980729"}, "tri_ambig_count": {"value": "Zero"}, "base_id": {"value": "25-006498-002"}, "genotype": {"value": "D1.3"}, "ambig_present": {"value": "Absent"}, "ha_genetic_group": {"value": "2.3.4.4b"}}, "branch_attrs": {"mutations": {}}}, {"name": "A/chicken/USA/25-006498-001/2025_ebf3bf5555", "node_attrs": {"div": 0.0302, "num_date": {"value": 2025.141, "confidence": [2025.141, 2025.141], "inferred": false}, "host_generic": {"value": "poultry", "confidence": {"poultry": 1.0}, "entropy": -1e-12}, "internal_date": {"value": "2025-16"}, "isolate_submitter": {"value": "USDA-NVSL"}, "segment_lineage": {"value": "am24"}, "data_source": {"value": "sra"}, "reason_for_submission": {"value": "surveillance"}, "region": {"value": "North America", "confidence": {"North America": 1.0}, "entropy": -1e-12}, "tn_93_dist_d11": {"value": 0.00176}, "N_present": {"value": "Absent"}, "N_count": {"value": "Zero"}, "country": {"value": "United States", "confidence": {"United States": 1.0}, "entropy": -1e-12}, "strain_name": {"value": "A/chicken/USA/25-006498-001/2025"}, "passage": {"value": "X"}, "isolate_hash": {"value": "ebf3bf55553fbd3f8aadb67cf0d3245e"}, "state": {"value": "IN", "confidence": {"IN": 1.0}, "entropy": -1e-12}, "bi_ambig_count": {"value": "Zero"}, "primary_identifier": {"value": "SAMN47941371"}, "isl_subtype": {"value": "H5N1"}, "host": {"value": "chicken"}, "originator": {"value": "PRJNA980729"}, "tri_ambig_count": {"value": "Zero"}, "base_id": {"value": "25-006498-001"}, "genotype": {"value": "D1.3"}, "ambig_present": {"value": "Absent"}, "ha_genetic_group": {"value": "2.3.4.4b"}}, "branch_attrs": {"mutations": {}}}]}, {"name": "NODE_0000098", "node_attrs": {"div": 0.0302, "num_date": {"value": 2025.056, "confidence": [2024.995, 2025.108]}, "host_generic": {"value": "poultry", "confidence": {"poultry": 0.999, "avian": 0.0011}, "entropy": 0.00857}, "region": {"value": "North America", "confidence": {"North America": 1.0}, "entropy": 1.14e-07}, "country": {"value": "United States", "confidence": {"United States": 1.0}, "entropy": 0.00257}, "state": {"value": "IN", "confidence": {"IN": 1.0}, "entropy": 3.66e-05}}, "branch_attrs": {"mutations": {}}, "children": [{"name": "A/turkey/USA/25-006290-002/2025_c901accf50", "node_attrs": {"div": 0.0302, "num_date": {"value": 2025.136, "confidence": [2025.136, 2025.136], "inferred": false}, "host_generic": {"value": "poultry", "confidence": {"poultry": 1.0}, "entropy": -1e-12}, "internal_date": {"value": "2025-16"}, "isolate_submitter": {"value": "USDA-NVSL"}, "segment_lineage": {"value": "am24"}, "data_source": {"value": "sra"}, "reason_for_submission": {"value": "surveillance"}, "region": {"value": "North America", "confidence": {"North America": 1.0}, "entropy": -1e-12}, "tn_93_dist_d11": {"value": 0.00176}, "N_present": {"value": "Absent"}, "N_count": {"value": "Zero"}, "country": {"value": "United States", "confidence": {"United States": 1.0}, "entropy": -1e-12}, "strain_name": {"value": "A/turkey/USA/25-006290-002/2025"}, "passage": {"value": "X"}, "isolate_hash": {"value": "c901accf5089e8ed08651372e8394f8a"}, "state": {"value": "IN", "confidence": {"IN": 1.0}, "entropy": -1e-12}, "bi_ambig_count": {"value": "Zero"}, "primary_identifier": {"value": "SAMN47941410"}, "isl_subtype": {"value": "H5N1"}, "host": {"value": "turkey"}, "originator": {"value": "PRJNA980729"}, "tri_ambig_count": {"value": "Zero"}, "base_id": {"value": "25-006290-002"}, "genotype": {"value": "D1.3"}, "ambig_present": {"value": "Absent"}, "ha_genetic_group": {"value": "2.3.4.4b"}}, "branch_attrs": {"mutations": {}}}, {"name": "NODE_0000099", "node_attrs": {"div": 0.0302, "num_date": {"value": 2025.062, "confidence": [2025.017, 2025.114]}, "host_generic": {"value": "poultry", "confidence": {"poultry": 0.999, "avian": 0.00102}, "entropy": 0.00803}, "region": {"value": "North America", "confidence": {"North America": 1.0}, "entropy": 1.14e-07}, "country": {"value": "United States", "confidence": {"United States": 1.0}, "entropy": 0.00273}, "state": {"value": "IN", "confidence": {"IN": 1.0}, "entropy": 3.59e-05}}, "branch_attrs": {"mutations": {}}, "children": [{"name": "NODE_0000104", "node_attrs": {"div": 0.0302, "num_date": {"value": 2025.119, "confidence": [2025.068, 2025.119]}, "host_generic": {"value": "poultry", "confidence": {"poultry": 0.999}, "entropy": 0.00664}, "region": {"value": "North America", "confidence": {"North America": 1.0}, "entropy": 1.13e-07}, "country": {"value": "United States", "confidence": {"United States": 1.0}, "entropy": 0.0023}, "state": {"value": "IN", "confidence": {"IN": 1.0}, "entropy": 3.53e-05}}, "branch_attrs": {"mutations": {}}, "children": [{"name": "A/turkey/USA/25-006290-001/2025_f07421a6be", "node_attrs": {"div": 0.0302, "num_date": {"value": 2025.136, "confidence": [2025.136, 2025.136], "inferred": false}, "host_generic": {"value": "poultry", "confidence": {"poultry": 1.0}, "entropy": -1e-12}, "internal_date": {"value": "2025-16"}, "isolate_submitter": {"value": "USDA-NVSL"}, "segment_lineage": {"value": "am24"}, "data_source": {"value": "sra"}, "reason_for_submission": {"value": "surveillance"}, "region": {"value": "North America", "confidence": {"North America": 1.0}, "entropy": -1e-12}, "tn_93_dist_d11": {"value": 0.00176}, "N_present": {"value": "Absent"}, "N_count": {"value": "Zero"}, "country": {"value": "United States", "confidence": {"United States": 1.0}, "entropy": -1e-12}, "strain_name": {"value": "A/turkey/USA/25-006290-001/2025"}, "passage": {"value": "X"}, "isolate_hash": {"value": "f07421a6bed79608ee748b86cbcb94bb"}, "state": {"value": "IN", "confidence": {"IN": 1.0}, "entropy": -1e-12}, "bi_ambig_count": {"value": "Zero"}, "primary_identifier": {"value": "SAMN47941409"}, "isl_subtype": {"value": "H5N1"}, "host": {"value": "turkey"}, "originator": {"value": "PRJNA980729"}, "tri_ambig_count": {"value": "Zero"}, "base_id": {"value": "25-006290-001"}, "genotype": {"value": "D1.3"}, "ambig_present": {"value": "Absent"}, "ha_genetic_group": {"value": "2.3.4.4b"}}, "branch_attrs": {"mutations": {}}}, {"name": "A/turkey/USA/25-005341-002/2025_1715a04fac", "node_attrs": {"div": 0.0302, "num_date": {"value": 2025.119, "confidence": [2025.119, 2025.119], "inferred": false}, "host_generic": {"value": "poultry", "confidence": {"poultry": 1.0}, "entropy": -1e-12}, "internal_date": {"value": "2025-9"}, "isolate_submitter": {"value": "USDA-NVSL"}, "segment_lineage": {"value": "am24"}, "data_source": {"value": "sra"}, "reason_for_submission": {"value": "surveillance"}, "region": {"value": "North America", "confidence": {"North America": 1.0}, "entropy": -1e-12}, "tn_93_dist_d11": {"value": 0.00176}, "N_present": {"value": "Absent"}, "N_count": {"value": "Zero"}, "country": {"value": "United States", "confidence": {"United States": 1.0}, "entropy": -1e-12}, "strain_name": {"value": "A/turkey/USA/25-005341-002/2025"}, "passage": {"value": "X"}, "isolate_hash": {"value": "1715a04fac89eff47355eca5323a2d5d"}, "state": {"value": "IN", "confidence": {"IN": 1.0}, "entropy": -1e-12}, "bi_ambig_count": {"value": "Zero"}, "primary_identifier": {"value": "SAMN47131003"}, "isl_subtype": {"value": "H5N1"}, "host": {"value": "turkey"}, "originator": {"value": "PRJNA980729"}, "tri_ambig_count": {"value": "Zero"}, "base_id": {"value": "25-005341-002"}, "genotype": {"value": "D1.3"}, "ambig_present": {"value": "Absent"}, "ha_genetic_group": {"value": "2.3.4.4b"}}, "branch_attrs": {"mutations": {}}}]}, {"name": "NODE_0000110", "node_attrs": {"div": 0.0302, "num_date": {"value": 2025.115, "confidence": [2025.068, 2025.119]}, "host_generic": {"value": "poultry", "confidence": {"poultry": 0.999}, "entropy": 0.00664}, "region": {"value": "North America", "confidence": {"North America": 1.0}, "entropy": 1.13e-07}, "country": {"value": "United States", "confidence": {"United States": 1.0}, "entropy": 0.0023}, "state": {"value": "IN", "confidence": {"IN": 1.0}, "entropy": 3.53e-05}}, "branch_attrs": {"mutations": {}}, "children": [{"name": "A/chicken/USA/25-006498-003/2025_6662fe4034", "node_attrs": {"div": 0.0302, "num_date": {"value": 2025.141, "confidence": [2025.141, 2025.141], "inferred": false}, "host_generic": {"value": "poultry", "confidence": {"poultry": 1.0}, "entropy": -1e-12}, "internal_date": {"value": "2025-16"}, "isolate_submitter": {"value": "USDA-NVSL"}, "segment_lineage": {"value": "am24"}, "data_source": {"value": "sra"}, "reason_for_submission": {"value": "surveillance"}, "region": {"value": "North America", "confidence": {"North America": 1.0}, "entropy": -1e-12}, "tn_93_dist_d11": {"value": 0.00176}, "N_present": {"value": "Absent"}, "N_count": {"value": "Zero"}, "country": {"value": "United States", "confidence": {"United States": 1.0}, "entropy": -1e-12}, "strain_name": {"value": "A/chicken/USA/25-006498-003/2025"}, "passage": {"value": "X"}, "isolate_hash": {"value": "6662fe4034565b0e40a0f77e5d1ab3c0"}, "state": {"value": "IN", "confidence": {"IN": 1.0}, "entropy": -1e-12}, "bi_ambig_count": {"value": "Zero"}, "primary_identifier": {"value": "SAMN47941373"}, "isl_subtype": {"value": "H5N1"}, "host": {"value": "chicken"}, "originator": {"value": "PRJNA980729"}, "tri_ambig_count": {"value": "Zero"}, "base_id": {"value": "25-006498-003"}, "genotype": {"value": "D1.3"}, "ambig_present": {"value": "Absent"}, "ha_genetic_group": {"value": "2.3.4.4b"}}, "branch_attrs": {"mutations": {}}}, {"name": "A/turkey/USA/25-005341-001/2025_67ac08fba7", "node_attrs": {"div": 0.0302, "num_date": {"value": 2025.119, "confidence": [2025.119, 2025.119], "inferred": false}, "host_generic": {"value": "poultry", "confidence": {"poultry": 1.0}, "entropy": -1e-12}, "internal_date": {"value": "2025-9"}, "isolate_submitter": {"value": "USDA-NVSL"}, "segment_lineage": {"value": "am24"}, "data_source": {"value": "sra"}, "reason_for_submission": {"value": "surveillance"}, "region": {"value": "North America", "confidence": {"North America": 1.0}, "entropy": -1e-12}, "tn_93_dist_d11": {"value": 0.00176}, "N_present": {"value": "Absent"}, "N_count": {"value": "Zero"}, "country": {"value": "United States", "confidence": {"United States": 1.0}, "entropy": -1e-12}, "strain_name": {"value": "A/turkey/USA/25-005341-001/2025"}, "ambig_positions_NT": {"value": "1449"}, "passage": {"value": "X"}, "isolate_hash": {"value": "67ac08fba716fea45784653c5290e731"}, "state": {"value": "IN", "confidence": {"IN": 1.0}, "entropy": -1e-12}, "bi_ambig_count": {"value": "One"}, "primary_identifier": {"value": "SAMN47131002"}, "isl_subtype": {"value": "H5N1"}, "host": {"value": "turkey"}, "originator": {"value": "PRJNA980729"}, "tri_ambig_count": {"value": "Zero"}, "base_id": {"value": "25-005341-001"}, "genotype": {"value": "D1.3"}, "ambig_present": {"value": "Present"}, "ha_genetic_group": {"value": "2.3.4.4b"}}, "branch_attrs": {"mutations": {}}}]}]}]}]}, {"name": "NODE_0000088", "node_attrs": {"div": 0.0302, "num_date": {"value": 2024.985, "confidence": [2024.904, 2025.048]}, "host_generic": {"value": "poultry", "confidence": {"poultry": 0.997, "avian": 0.00251}, "entropy": 0.0176}, "region": {"value": "North America", "confidence": {"North America": 1.0}, "entropy": 1.14e-07}, "country": {"value": "United States", "confidence": {"United States": 1.0}, "entropy": 0.00285}, "state": {"value": "IN", "confidence": {"IN": 1.0}, "entropy": 0.000189}}, "branch_attrs": {"mutations": {}}, "children": [{"name": "NODE_0000536", "node_attrs": {"div": 0.0306, "num_date": {"value": 2025.067, "confidence": [2025.023, 2025.067]}, "host_generic": {"value": "poultry", "confidence": {"poultry": 0.999}, "entropy": 0.00769}, "region": {"value": "North America", "confidence": {"North America": 1.0}, "entropy": 1.13e-07}, "country": {"value": "United States", "confidence": {"United States": 1.0}, "entropy": 0.00231}, "confidence": {"value": 92.3}, "state": {"value": "IN", "confidence": {"IN": 1.0}, "entropy": 3.63e-05}}, "branch_attrs": {"mutations": {"nuc": ["C921T"]}}, "children": [{"name": "A/chicken/USA/25-002876-002/2025_78a63054c5", "node_attrs": {"div": 0.0306, "num_date": {"value": 2025.067, "confidence": [2025.067, 2025.067], "inferred": false}, "host_generic": {"value": "poultry", "confidence": {"poultry": 1.0}, "entropy": -1e-12}, "internal_date": {"value": "2025-11"}, "isolate_submitter": {"value": "USDA-NVSL"}, "segment_lineage": {"value": "am24"}, "data_source": {"value": "sra"}, "reason_for_submission": {"value": "surveillance"}, "region": {"value": "North America", "confidence": {"North America": 1.0}, "entropy": -1e-12}, "tn_93_dist_d11": {"value": 0.0022}, "N_present": {"value": "Absent"}, "N_count": {"value": "Zero"}, "country": {"value": "United States", "confidence": {"United States": 1.0}, "entropy": -1e-12}, "strain_name": {"value": "A/chicken/USA/25-002876-002/2025"}, "ambig_positions_NT": {"value": "1000"}, "passage": {"value": "X"}, "isolate_hash": {"value": "78a63054c5ce9d69699d50af0bb2edef"}, "state": {"value": "IN", "confidence": {"IN": 1.0}, "entropy": -1e-12}, "bi_ambig_count": {"value": "One"}, "primary_identifier": {"value": "SAMN47305238"}, "isl_subtype": {"value": "H5N1"}, "host": {"value": "chicken"}, "originator": {"value": "PRJNA980729"}, "tri_ambig_count": {"value": "Zero"}, "base_id": {"value": "25-002876-002"}, "genotype": {"value": "D1.3"}, "ambig_present": {"value": "Present"}, "ha_genetic_group": {"value": "2.3.4.4b"}}, "branch_attrs": {"mutations": {}}}, {"name": "A/chicken/USA/25-002876-001/2025_6c5a0249e0", "node_attrs": {"div": 0.0306, "num_date": {"value": 2025.067, "confidence": [2025.067, 2025.067], "inferred": false}, "host_generic": {"value": "poultry", "confidence": {"poultry": 1.0}, "entropy": -1e-12}, "internal_date": {"value": "2025-11"}, "isolate_submitter": {"value": "USDA-NVSL"}, "segment_lineage": {"value": "am24"}, "data_source": {"value": "sra"}, "reason_for_submission": {"value": "surveillance"}, "region": {"value": "North America", "confidence": {"North America": 1.0}, "entropy": -1e-12}, "tn_93_dist_d11": {"value": 0.0022}, "N_present": {"value": "Absent"}, "N_count": {"value": "Zero"}, "country": {"value": "United States", "confidence": {"United States": 1.0}, "entropy": -1e-12}, "strain_name": {"value": "A/chicken/USA/25-002876-001/2025"}, "ambig_positions_NT": {"value": "1000"}, "passage": {"value": "X"}, "isolate_hash": {"value": "6c5a0249e0e5de2987a6d3c3e29b0b5b"}, "state": {"value": "IN", "confidence": {"IN": 1.0}, "entropy": -1e-12}, "bi_ambig_count": {"value": "One"}, "primary_identifier": {"value": "SAMN47305237"}, "isl_subtype": {"value": "H5N1"}, "host": {"value": "chicken"}, "originator": {"value": "PRJNA980729"}, "tri_ambig_count": {"value": "Zero"}, "base_id": {"value": "25-002876-001"}, "genotype": {"value": "D1.3"}, "ambig_present": {"value": "Present"}, "ha_genetic_group": {"value": "2.3.4.4b"}}, "branch_attrs": {"mutations": {}}}]}, {"name": "NODE_0000097", "node_attrs": {"div": 0.0302, "num_date": {"value": 2024.996, "confidence": [2024.94, 2025.055]}, "host_generic": {"value": "poultry", "confidence": {"poultry": 0.999, "avian": 0.00108}, "entropy": 0.00849}, "region": {"value": "North America", "confidence": {"North America": 1.0}, "entropy": 1.14e-07}, "country": {"value": "United States", "confidence": {"United States": 1.0}, "entropy": 0.00255}, "state": {"value": "IN", "confidence": {"IN": 1.0}, "entropy": 3.66e-05}}, "branch_attrs": {"mutations": {}}, "children": [{"name": "NODE_0000538", "node_attrs": {"div": 0.031, "num_date": {"value": 2025.106, "confidence": [2025.049, 2025.136]}, "host_generic": {"value": "poultry", "confidence": {"poultry": 0.999}, "entropy": 0.00732}, "region": {"value": "North America", "confidence": {"North America": 1.0}, "entropy": 1.14e-07}, "country": {"value": "United States", "confidence": {"United States": 1.0}, "entropy": 0.00249}, "confidence": {"value": 94}, "state": {"value": "IN", "confidence": {"IN": 1.0}, "entropy": 3.56e-05}}, "branch_attrs": {"mutations": {"nuc": ["G1920T", "G2091A"]}}, "children": [{"name": "A/duck/USA/25-006496-002/2025_4bbee3021e", "node_attrs": {"div": 0.031, "num_date": {"value": 2025.141, "confidence": [2025.141, 2025.141], "inferred": false}, "host_generic": {"value": "poultry", "confidence": {"poultry": 1.0}, "entropy": -1e-12}, "internal_date": {"value": "2025-16"}, "isolate_submitter": {"value": "USDA-NVSL"}, "segment_lineage": {"value": "am24"}, "data_source": {"value": "sra"}, "reason_for_submission": {"value": "surveillance"}, "region": {"value": "North America", "confidence": {"North America": 1.0}, "entropy": -1e-12}, "tn_93_dist_d11": {"value": 0.00264}, "N_present": {"value": "Absent"}, "N_count": {"value": "Zero"}, "country": {"value": "United States", "confidence": {"United States": 1.0}, "entropy": -1e-12}, "strain_name": {"value": "A/duck/USA/25-006496-002/2025"}, "passage": {"value": "X"}, "isolate_hash": {"value": "4bbee3021eba0195865494a75829c024"}, "state": {"value": "IN", "confidence": {"IN": 1.0}, "entropy": -1e-12}, "bi_ambig_count": {"value": "Zero"}, "primary_identifier": {"value": "SAMN47941396"}, "isl_subtype": {"value": "H5N1"}, "host": {"value": "duck"}, "originator": {"value": "PRJNA980729"}, "tri_ambig_count": {"value": "Zero"}, "base_id": {"value": "25-006496-002"}, "genotype": {"value": "D1.3"}, "ambig_present": {"value": "Absent"}, "ha_genetic_group": {"value": "2.3.4.4b"}}, "branch_attrs": {"mutations": {}}}, {"name": "NODE_0000094", "node_attrs": {"div": 0.031, "num_date": {"value": 2025.135, "confidence": [2025.092, 2025.138]}, "host_generic": {"value": "poultry", "confidence": {"poultry": 0.999}, "entropy": 0.00657}, "region": {"value": "North America", "confidence": {"North America": 1.0}, "entropy": 1.13e-07}, "country": {"value": "United States", "confidence": {"United States": 1.0}, "entropy": 0.00227}, "state": {"value": "IN", "confidence": {"IN": 1.0}, "entropy": 3.53e-05}}, "branch_attrs": {"mutations": {}}, "children": [{"name": "A/duck/USA/25-006492-001/2025_170d52cccb", "node_attrs": {"div": 0.031, "num_date": {"value": 2025.138, "confidence": [2025.138, 2025.138], "inferred": false}, "host_generic": {"value": "poultry", "confidence": {"poultry": 1.0}, "entropy": -1e-12}, "internal_date": {"value": "2025-16"}, "isolate_submitter": {"value": "USDA-NVSL"}, "segment_lineage": {"value": "am24"}, "data_source": {"value": "sra"}, "reason_for_submission": {"value": "surveillance"}, "region": {"value": "North America", "confidence": {"North America": 1.0}, "entropy": -1e-12}, "tn_93_dist_d11": {"value": 0.00264}, "N_present": {"value": "Absent"}, "N_count": {"value": "Zero"}, "country": {"value": "United States", "confidence": {"United States": 1.0}, "entropy": -1e-12}, "strain_name": {"value": "A/duck/USA/25-006492-001/2025"}, "passage": {"value": "X"}, "isolate_hash": {"value": "170d52cccb9ce61ca2268a1e57b888fe"}, "state": {"value": "IN", "confidence": {"IN": 1.0}, "entropy": -1e-12}, "bi_ambig_count": {"value": "Zero"}, "primary_identifier": {"value": "SAMN47941394"}, "isl_subtype": {"value": "H5N1"}, "host": {"value": "duck"}, "originator": {"value": "PRJNA980729"}, "tri_ambig_count": {"value": "Zero"}, "base_id": {"value": "25-006492-001"}, "genotype": {"value": "D1.3"}, "ambig_present": {"value": "Absent"}, "ha_genetic_group": {"value": "2.3.4.4b"}}, "branch_attrs": {"mutations": {}}}, {"name": "A/duck/USA/25-006496-001/2025_065bbcf794", "node_attrs": {"div": 0.031, "num_date": {"value": 2025.141, "confidence": [2025.141, 2025.141], "inferred": false}, "host_generic": {"value": "poultry", "confidence": {"poultry": 1.0}, "entropy": -1e-12}, "internal_date": {"value": "2025-16"}, "isolate_submitter": {"value": "USDA-NVSL"}, "segment_lineage": {"value": "am24"}, "data_source": {"value": "sra"}, "reason_for_submission": {"value": "surveillance"}, "region": {"value": "North America", "confidence": {"North America": 1.0}, "entropy": -1e-12}, "tn_93_dist_d11": {"value": 0.00264}, "N_present": {"value": "Absent"}, "N_count": {"value": "Zero"}, "country": {"value": "United States", "confidence": {"United States": 1.0}, "entropy": -1e-12}, "strain_name": {"value": "A/duck/USA/25-006496-001/2025"}, "passage": {"value": "X"}, "isolate_hash": {"value": "065bbcf794b9e1e34e02aa398760ca51"}, "state": {"value": "IN", "confidence": {"IN": 1.0}, "entropy": -1e-12}, "bi_ambig_count": {"value": "Zero"}, "primary_identifier": {"value": "SAMN47941395"}, "isl_subtype": {"value": "H5N1"}, "host": {"value": "duck"}, "originator": {"value": "PRJNA980729"}, "tri_ambig_count": {"value": "Zero"}, "base_id": {"value": "25-006496-001"}, "genotype": {"value": "D1.3"}, "ambig_present": {"value": "Absent"}, "ha_genetic_group": {"value": "2.3.4.4b"}}, "branch_attrs": {"mutations": {}}}]}]}, {"name": "NODE_0000547", "node_attrs": {"div": 0.0306, "num_date": {"value": 2025.039, "confidence": [2025.028, 2025.058]}, "host_generic": {"value": "poultry", "confidence": {"poultry": 1.0}, "entropy": 5.41e-07}, "region": {"value": "North America", "confidence": {"North America": 1.0}, "entropy": -1e-12}, "country": {"value": "United States", "confidence": {"United States": 1.0}, "entropy": 1.73e-07}, "confidence": {"value": 84.8}, "state": {"value": "IN", "confidence": {"IN": 1.0}, "entropy": -9.91e-13}}, "branch_attrs": {"mutations": {"nuc": ["T1623C"]}}, "children": [{"name": "A/turkey/USA/25-006340-002/2025_565ea2af4e", "node_attrs": {"div": 0.031, "num_date": {"value": 2025.136, "confidence": [2025.136, 2025.136], "inferred": false}, "host_generic": {"value": "poultry", "confidence": {"poultry": 1.0}, "entropy": -1e-12}, "internal_date": {"value": "2025-16"}, "isolate_submitter": {"value": "USDA-NVSL"}, "segment_lineage": {"value": "am24"}, "data_source": {"value": "sra"}, "reason_for_submission": {"value": "surveillance"}, "region": {"value": "North America", "confidence": {"North America": 1.0}, "entropy": -1e-12}, "tn_93_dist_d11": {"value": 0.00264}, "N_present": {"value": "Absent"}, "N_count": {"value": "Zero"}, "country": {"value": "United States", "confidence": {"United States": 1.0}, "entropy": -1e-12}, "strain_name": {"value": "A/turkey/USA/25-006340-002/2025"}, "passage": {"value": "X"}, "isolate_hash": {"value": "565ea2af4ecaade50b239999b51f3c46"}, "state": {"value": "IN", "confidence": {"IN": 1.0}, "entropy": -1e-12}, "bi_ambig_count": {"value": "Zero"}, "primary_identifier": {"value": "SAMN47941416"}, "isl_subtype": {"value": "H5N1"}, "host": {"value": "turkey"}, "originator": {"value": "PRJNA980729"}, "tri_ambig_count": {"value": "Zero"}, "base_id": {"value": "25-006340-002"}, "genotype": {"value": "D1.3"}, "ambig_present": {"value": "Absent"}, "ha_genetic_group": {"value": "2.3.4.4b"}}, "branch_attrs": {"mutations": {"nuc": ["A1058G"], "PB2": ["K353R"]}, "labels": {"aa": "PB2: K353R"}}}, {"name": "A/chicken/USA/25-004773-006/2025_ec65829988", "node_attrs": {"div": 0.031, "num_date": {"value": 2025.108, "confidence": [2025.108, 2025.108], "inferred": false}, "host_generic": {"value": "poultry", "confidence": {"poultry": 1.0}, "entropy": -1e-12}, "internal_date": {"value": "2025-9"}, "isolate_submitter": {"value": "USDA-NVSL"}, "segment_lineage": {"value": "am24"}, "data_source": {"value": "sra"}, "reason_for_submission": {"value": "surveillance"}, "region": {"value": "North America", "confidence": {"North America": 1.0}, "entropy": -1e-12}, "tn_93_dist_d11": {"value": 0.00264}, "N_present": {"value": "Absent"}, "N_count": {"value": "Zero"}, "country": {"value": "United States", "confidence": {"United States": 1.0}, "entropy": -1e-12}, "strain_name": {"value": "A/chicken/USA/25-004773-006/2025"}, "passage": {"value": "X"}, "isolate_hash": {"value": "ec65829988aa0cf6e798759c528b2391"}, "state": {"value": "IN", "confidence": {"IN": 1.0}, "entropy": -1e-12}, "bi_ambig_count": {"value": "Zero"}, "primary_identifier": {"value": "SAMN47130956"}, "isl_subtype": {"value": "H5N1"}, "host": {"value": "chicken"}, "originator": {"value": "PRJNA980729"}, "tri_ambig_count": {"value": "Zero"}, "base_id": {"value": "25-004773-006"}, "genotype": {"value": "D1.3"}, "ambig_present": {"value": "Absent"}, "ha_genetic_group": {"value": "2.3.4.4b"}}, "branch_attrs": {"mutations": {"nuc": ["G99A"]}}}, {"name": "A/chicken/USA/25-004774-020/2025_f58bb51d91", "node_attrs": {"div": 0.0306, "num_date": {"value": 2025.103, "confidence": [2025.103, 2025.103], "inferred": false}, "host_generic": {"value": "poultry", "confidence": {"poultry": 1.0}, "entropy": -1e-12}, "internal_date": {"value": "2025-9"}, "isolate_submitter": {"value": "USDA-NVSL"}, "segment_lineage": {"value": "am24"}, "data_source": {"value": "sra"}, "reason_for_submission": {"value": "surveillance"}, "region": {"value": "North America", "confidence": {"North America": 1.0}, "entropy": -1e-12}, "tn_93_dist_d11": {"value": 0.0022}, "N_present": {"value": "Absent"}, "N_count": {"value": "Zero"}, "country": {"value": "United States", "confidence": {"United States": 1.0}, "entropy": -1e-12}, "strain_name": {"value": "A/chicken/USA/25-004774-020/2025"}, "passage": {"value": "X"}, "isolate_hash": {"value": "f58bb51d9197fa7e24fe00b5eb270c76"}, "state": {"value": "IN", "confidence": {"IN": 1.0}, "entropy": -1e-12}, "bi_ambig_count": {"value": "Zero"}, "primary_identifier": {"value": "SAMN47130960"}, "isl_subtype": {"value": "H5N1"}, "host": {"value": "chicken"}, "originator": {"value": "PRJNA980729"}, "tri_ambig_count": {"value": "Zero"}, "base_id": {"value": "25-004774-020"}, "genotype": {"value": "D1.3"}, "ambig_present": {"value": "Absent"}, "ha_genetic_group": {"value": "2.3.4.4b"}}, "branch_attrs": {"mutations": {}}}, {"name": "A/chicken/USA/25-003579-001/2025_e069fcc40d", "node_attrs": {"div": 0.031, "num_date": {"value": 2025.081, "confidence": [2025.081, 2025.081], "inferred": false}, "host_generic": {"value": "poultry", "confidence": {"poultry": 1.0}, "entropy": -1e-12}, "internal_date": {"value": "2025-8"}, "isolate_submitter": {"value": "USDA-NVSL"}, "segment_lineage": {"value": "am24"}, "data_source": {"value": "sra"}, "reason_for_submission": {"value": "surveillance"}, "region": {"value": "North America", "confidence": {"North America": 1.0}, "entropy": -1e-12}, "tn_93_dist_d11": {"value": 0.00264}, "N_present": {"value": "Absent"}, "N_count": {"value": "Zero"}, "country": {"value": "United States", "confidence": {"United States": 1.0}, "entropy": -1e-12}, "strain_name": {"value": "A/chicken/USA/25-003579-001/2025"}, "passage": {"value": "X"}, "isolate_hash": {"value": "e069fcc40d4adce31c3a3d7d642c6b5a"}, "state": {"value": "IN", "confidence": {"IN": 1.0}, "entropy": -1e-12}, "bi_ambig_count": {"value": "Zero"}, "primary_identifier": {"value": "SAMN46921458"}, "isl_subtype": {"value": "H5N1"}, "host": {"value": "chicken"}, "originator": {"value": "PRJNA980729"}, "tri_ambig_count": {"value": "Zero"}, "base_id": {"value": "25-003579-001"}, "genotype": {"value": "D1.3"}, "ambig_present": {"value": "Absent"}, "ha_genetic_group": {"value": "2.3.4.4b"}}, "branch_attrs": {"mutations": {"nuc": ["C2036A"], "PB2": ["P679Q"]}, "labels": {"aa": "PB2: P679Q"}}}, {"name": "NODE_0000083", "node_attrs": {"div": 0.0306, "num_date": {"value": 2025.047, "confidence": [2025.034, 2025.068]}, "host_generic": {"value": "poultry", "confidence": {"poultry": 0.999}, "entropy": 0.00655}, "region": {"value": "North America", "confidence": {"North America": 1.0}, "entropy": 1.13e-07}, "country": {"value": "United States", "confidence": {"United States": 1.0}, "entropy": 0.00227}, "state": {"value": "IN", "confidence": {"IN": 1.0}, "entropy": 3.53e-05}}, "branch_attrs": {"mutations": {}}, "children": [{"name": "A/chicken/USA/25-003579-002/2025_a358c249a1", "node_attrs": {"div": 0.0306, "num_date": {"value": 2025.081, "confidence": [2025.081, 2025.081], "inferred": false}, "host_generic": {"value": "poultry", "confidence": {"poultry": 1.0}, "entropy": -1e-12}, "internal_date": {"value": "2025-8"}, "isolate_submitter": {"value": "USDA-NVSL"}, "segment_lineage": {"value": "am24"}, "data_source": {"value": "sra"}, "reason_for_submission": {"value": "surveillance"}, "region": {"value": "North America", "confidence": {"North America": 1.0}, "entropy": -1e-12}, "tn_93_dist_d11": {"value": 0.0022}, "N_present": {"value": "Absent"}, "N_count": {"value": "Zero"}, "country": {"value": "United States", "confidence": {"United States": 1.0}, "entropy": -1e-12}, "strain_name": {"value": "A/chicken/USA/25-003579-002/2025"}, "ambig_positions_NT": {"value": "2036"}, "passage": {"value": "X"}, "isolate_hash": {"value": "a358c249a1566a1d5c2ff55a09d6f50b"}, "state": {"value": "IN", "confidence": {"IN": 1.0}, "entropy": -1e-12}, "bi_ambig_count": {"value": "One"}, "primary_identifier": {"value": "SAMN46921459"}, "isl_subtype": {"value": "H5N1"}, "host": {"value": "chicken"}, "originator": {"value": "PRJNA980729"}, "tri_ambig_count": {"value": "Zero"}, "base_id": {"value": "25-003579-002"}, "genotype": {"value": "D1.3"}, "ambig_present": {"value": "Present"}, "ha_genetic_group": {"value": "2.3.4.4b"}}, "branch_attrs": {"mutations": {}}}, {"name": "NODE_0000085", "node_attrs": {"div": 0.0306, "num_date": {"value": 2025.055, "confidence": [2025.04, 2025.074]}, "host_generic": {"value": "poultry", "confidence": {"poultry": 0.999}, "entropy": 0.00711}, "region": {"value": "North America", "confidence": {"North America": 1.0}, "entropy": 1.14e-07}, "country": {"value": "United States", "confidence": {"United States": 1.0}, "entropy": 0.00246}, "state": {"value": "IN", "confidence": {"IN": 1.0}, "entropy": 3.56e-05}}, "branch_attrs": {"mutations": {}}, "children": [{"name": "A/chicken/USA/25-004773-002/2025_f6cf71a70b", "node_attrs": {"div": 0.0306, "num_date": {"value": 2025.108, "confidence": [2025.108, 2025.108], "inferred": false}, "host_generic": {"value": "poultry", "confidence": {"poultry": 1.0}, "entropy": -1e-12}, "internal_date": {"value": "2025-9"}, "isolate_submitter": {"value": "USDA-NVSL"}, "segment_lineage": {"value": "am24"}, "data_source": {"value": "sra"}, "reason_for_submission": {"value": "surveillance"}, "region": {"value": "North America", "confidence": {"North America": 1.0}, "entropy": -1e-12}, "tn_93_dist_d11": {"value": 0.0022}, "N_present": {"value": "Absent"}, "N_count": {"value": "Zero"}, "country": {"value": "United States", "confidence": {"United States": 1.0}, "entropy": -1e-12}, "strain_name": {"value": "A/chicken/USA/25-004773-002/2025"}, "passage": {"value": "X"}, "isolate_hash": {"value": "f6cf71a70b7decc9116a1e7eebc35b43"}, "state": {"value": "IN", "confidence": {"IN": 1.0}, "entropy": -1e-12}, "bi_ambig_count": {"value": "Zero"}, "primary_identifier": {"value": "SAMN47130952"}, "isl_subtype": {"value": "H5N1"}, "host": {"value": "chicken"}, "originator": {"value": "PRJNA980729"}, "tri_ambig_count": {"value": "Zero"}, "base_id": {"value": "25-004773-002"}, "genotype": {"value": "D1.3"}, "ambig_present": {"value": "Absent"}, "ha_genetic_group": {"value": "2.3.4.4b"}}, "branch_attrs": {"mutations": {}}}, {"name": "NODE_0000086", "node_attrs": {"div": 0.0306, "num_date": {"value": 2025.072, "confidence": [2025.041, 2025.081]}, "host_generic": {"value": "poultry", "confidence": {"poultry": 0.999}, "entropy": 0.00655}, "region": {"value": "North America", "confidence": {"North America": 1.0}, "entropy": 1.13e-07}, "country": {"value": "United States", "confidence": {"United States": 1.0}, "entropy": 0.00227}, "state": {"value": "IN", "confidence": {"IN": 1.0}, "entropy": 3.53e-05}}, "branch_attrs": {"mutations": {}}, "children": [{"name": "A/chicken/USA/25-004774-019/2025_e25e8f481c", "node_attrs": {"div": 0.0306, "num_date": {"value": 2025.103, "confidence": [2025.103, 2025.103], "inferred": false}, "host_generic": {"value": "poultry", "confidence": {"poultry": 1.0}, "entropy": -1e-12}, "internal_date": {"value": "2025-9"}, "isolate_submitter": {"value": "USDA-NVSL"}, "segment_lineage": {"value": "am24"}, "data_source": {"value": "sra"}, "reason_for_submission": {"value": "surveillance"}, "region": {"value": "North America", "confidence": {"North America": 1.0}, "entropy": -1e-12}, "tn_93_dist_d11": {"value": 0.0022}, "N_present": {"value": "Absent"}, "N_count": {"value": "Zero"}, "country": {"value": "United States", "confidence": {"United States": 1.0}, "entropy": -1e-12}, "strain_name": {"value": "A/chicken/USA/25-004774-019/2025"}, "passage": {"value": "X"}, "isolate_hash": {"value": "e25e8f481caae056abfda43fe1899412"}, "state": {"value": "IN", "confidence": {"IN": 1.0}, "entropy": -1e-12}, "bi_ambig_count": {"value": "Zero"}, "primary_identifier": {"value": "SAMN47130959"}, "isl_subtype": {"value": "H5N1"}, "host": {"value": "chicken"}, "originator": {"value": "PRJNA980729"}, "tri_ambig_count": {"value": "Zero"}, "base_id": {"value": "25-004774-019"}, "genotype": {"value": "D1.3"}, "ambig_present": {"value": "Absent"}, "ha_genetic_group": {"value": "2.3.4.4b"}}, "branch_attrs": {"mutations": {}}}, {"name": "A/chicken/USA/25-003579-004/2025_4b61b5b0c3", "node_attrs": {"div": 0.0306, "num_date": {"value": 2025.081, "confidence": [2025.081, 2025.081], "inferred": false}, "host_generic": {"value": "poultry", "confidence": {"poultry": 1.0}, "entropy": -1e-12}, "internal_date": {"value": "2025-8"}, "isolate_submitter": {"value": "USDA-NVSL"}, "segment_lineage": {"value": "am24"}, "data_source": {"value": "sra"}, "reason_for_submission": {"value": "surveillance"}, "region": {"value": "North America", "confidence": {"North America": 1.0}, "entropy": -1e-12}, "tn_93_dist_d11": {"value": 0.0022}, "N_present": {"value": "Absent"}, "N_count": {"value": "Zero"}, "country": {"value": "United States", "confidence": {"United States": 1.0}, "entropy": -1e-12}, "strain_name": {"value": "A/chicken/USA/25-003579-004/2025"}, "ambig_positions_NT": {"value": "2036"}, "passage": {"value": "X"}, "isolate_hash": {"value": "4b61b5b0c3118e0f7ab45cfe253e1d2f"}, "state": {"value": "IN", "confidence": {"IN": 1.0}, "entropy": -1e-12}, "bi_ambig_count": {"value": "One"}, "primary_identifier": {"value": "SAMN46921461"}, "isl_subtype": {"value": "H5N1"}, "host": {"value": "chicken"}, "originator": {"value": "PRJNA980729"}, "tri_ambig_count": {"value": "Zero"}, "base_id": {"value": "25-003579-004"}, "genotype": {"value": "D1.3"}, "ambig_present": {"value": "Present"}, "ha_genetic_group": {"value": "2.3.4.4b"}}, "branch_attrs": {"mutations": {}}}]}]}]}, {"name": "NODE_0000548", "node_attrs": {"div": 0.031, "num_date": {"value": 2025.047, "confidence": [2025.038, 2025.081]}, "host_generic": {"value": "poultry", "confidence": {"poultry": 0.999}, "entropy": 0.00649}, "region": {"value": "North America", "confidence": {"North America": 1.0}, "entropy": 1.13e-07}, "country": {"value": "United States", "confidence": {"United States": 1.0}, "entropy": 0.00225}, "confidence": {"value": 75.6}, "state": {"value": "IN", "confidence": {"IN": 1.0}, "entropy": 3.53e-05}}, "branch_attrs": {"mutations": {"nuc": ["A31C"], "PB2": ["M11L"]}, "labels": {"aa": "PB2: M11L"}}, "children": [{"name": "A/chicken/USA/25-004773-004/2025_37f1c432e0", "node_attrs": {"div": 0.0315, "num_date": {"value": 2025.108, "confidence": [2025.108, 2025.108], "inferred": false}, "host_generic": {"value": "poultry", "confidence": {"poultry": 1.0}, "entropy": -1e-12}, "internal_date": {"value": "2025-9"}, "isolate_submitter": {"value": "USDA-NVSL"}, "segment_lineage": {"value": "am24"}, "data_source": {"value": "sra"}, "reason_for_submission": {"value": "surveillance"}, "region": {"value": "North America", "confidence": {"North America": 1.0}, "entropy": -1e-12}, "tn_93_dist_d11": {"value": 0.00308}, "N_present": {"value": "Absent"}, "N_count": {"value": "Zero"}, "country": {"value": "United States", "confidence": {"United States": 1.0}, "entropy": -1e-12}, "strain_name": {"value": "A/chicken/USA/25-004773-004/2025"}, "passage": {"value": "X"}, "isolate_hash": {"value": "37f1c432e0f886864af73588fcf73b23"}, "state": {"value": "IN", "confidence": {"IN": 1.0}, "entropy": -1e-12}, "bi_ambig_count": {"value": "Zero"}, "primary_identifier": {"value": "SAMN47130954"}, "isl_subtype": {"value": "H5N1"}, "host": {"value": "chicken"}, "originator": {"value": "PRJNA980729"}, "tri_ambig_count": {"value": "Zero"}, "base_id": {"value": "25-004773-004"}, "genotype": {"value": "D1.3"}, "ambig_present": {"value": "Absent"}, "ha_genetic_group": {"value": "2.3.4.4b"}}, "branch_attrs": {"mutations": {"nuc": ["G1999A"], "PB2": ["V667I"]}, "labels": {"aa": "PB2: V667I"}}}, {"name": "NODE_0000549", "node_attrs": {"div": 0.0319, "num_date": {"value": 2025.104, "confidence": [2025.063, 2025.116]}, "host_generic": {"value": "poultry", "confidence": {"poultry": 0.999}, "entropy": 0.00656}, "region": {"value": "North America", "confidence": {"North America": 1.0}, "entropy": 1.13e-07}, "country": {"value": "United States", "confidence": {"United States": 1.0}, "entropy": 0.00227}, "confidence": {"value": 89.8}, "state": {"value": "IN", "confidence": {"IN": 1.0}, "entropy": 3.53e-05}}, "branch_attrs": {"mutations": {"nuc": ["A196C", "G1527A"], "PB2": ["M66L"]}, "labels": {"aa": "PB2: M66L"}}, "children": [{"name": "A/chicken/USA/25-010466-001/2025_b72e083ad1", "node_attrs": {"div": 0.0323, "num_date": {"value": 2025.226, "confidence": [2025.226, 2025.226], "inferred": false}, "host_generic": {"value": "poultry", "confidence": {"poultry": 1.0}, "entropy": -1e-12}, "internal_date": {"value": "2025-16"}, "isolate_submitter": {"value": "USDA-NVSL"}, "segment_lineage": {"value": "am24"}, "data_source": {"value": "sra"}, "reason_for_submission": {"value": "surveillance"}, "region": {"value": "North America", "confidence": {"North America": 1.0}, "entropy": -1e-12}, "tn_93_dist_d11": {"value": 0.00396}, "N_present": {"value": "Absent"}, "N_count": {"value": "Zero"}, "country": {"value": "United States", "confidence": {"United States": 1.0}, "entropy": -1e-12}, "strain_name": {"value": "A/chicken/USA/25-010466-001/2025"}, "ambig_positions_NT": {"value": "177 / 1404"}, "passage": {"value": "X"}, "isolate_hash": {"value": "b72e083ad16750cbdcd440a1b6509201"}, "state": {"value": "IN", "confidence": {"IN": 1.0}, "entropy": -1e-12}, "bi_ambig_count": {"value": "Two"}, "primary_identifier": {"value": "SAMN47843701"}, "isl_subtype": {"value": "H5N1"}, "host": {"value": "chicken"}, "originator": {"value": "PRJNA980729"}, "tri_ambig_count": {"value": "Zero"}, "base_id": {"value": "25-010466-001"}, "genotype": {"value": "D1.3"}, "ambig_present": {"value": "Present"}, "ha_genetic_group": {"value": "2.3.4.4b"}}, "branch_attrs": {"mutations": {"nuc": ["A239G"], "PB2": ["K80R"]}, "labels": {"aa": "PB2: K80R"}}}, {"name": "NODE_0000550", "node_attrs": {"div": 0.0328, "num_date": {"value": 2025.133, "confidence": [2025.111, 2025.133]}, "host_generic": {"value": "poultry", "confidence": {"poultry": 1.0}, "entropy": 0.00099}, "region": {"value": "North America", "confidence": {"North America": 1.0}, "entropy": 3.93e-10}, "country": {"value": "United States", "confidence": {"United States": 1.0}, "entropy": 0.000335}, "confidence": {"value": 85.6}, "state": {"value": "IN", "confidence": {"IN": 1.0}, "entropy": 3.74e-07}}, "branch_attrs": {"mutations": {"nuc": ["G1516A", "G1560A"], "PB2": ["D506N"]}, "labels": {"aa": "PB2: D506N"}}, "children": [{"name": "A/duck/USA/25-006044-001/2025_04ecc66352", "node_attrs": {"div": 0.0328, "num_date": {"value": 2025.133, "confidence": [2025.133, 2025.133], "inferred": false}, "host_generic": {"value": "poultry", "confidence": {"poultry": 1.0}, "entropy": -1e-12}, "internal_date": {"value": "2025-11"}, "isolate_submitter": {"value": "USDA-NVSL"}, "segment_lineage": {"value": "am24"}, "data_source": {"value": "sra"}, "reason_for_submission": {"value": "surveillance"}, "region": {"value": "North America", "confidence": {"North America": 1.0}, "entropy": -1e-12}, "tn_93_dist_d11": {"value": 0.00397}, "N_present": {"value": "Absent"}, "N_count": {"value": "Zero"}, "country": {"value": "United States", "confidence": {"United States": 1.0}, "entropy": -1e-12}, "strain_name": {"value": "A/duck/USA/25-006044-001/2025"}, "ambig_positions_NT": {"value": "1015 / 1314 / 1560"}, "passage": {"value": "X"}, "isolate_hash": {"value": "04ecc66352aa2a67433bcb39a8db2550"}, "state": {"value": "IN", "confidence": {"IN": 1.0}, "entropy": -1e-12}, "bi_ambig_count": {"value": "Three"}, "primary_identifier": {"value": "SAMN47304749"}, "isl_subtype": {"value": "H5N1"}, "host": {"value": "duck"}, "originator": {"value": "PRJNA980729"}, "tri_ambig_count": {"value": "Zero"}, "base_id": {"value": "25-006044-001"}, "genotype": {"value": "D1.3"}, "ambig_present": {"value": "Present"}, "ha_genetic_group": {"value": "2.3.4.4b"}}, "branch_attrs": {"mutations": {}}}, {"name": "A/duck/USA/25-006044-002/2025_5b1ba1e422", "node_attrs": {"div": 0.0328, "num_date": {"value": 2025.133, "confidence": [2025.133, 2025.133], "inferred": false}, "host_generic": {"value": "poultry", "confidence": {"poultry": 1.0}, "entropy": -1e-12}, "internal_date": {"value": "2025-11"}, "isolate_submitter": {"value": "USDA-NVSL"}, "segment_lineage": {"value": "am24"}, "data_source": {"value": "sra"}, "reason_for_submission": {"value": "surveillance"}, "region": {"value": "North America", "confidence": {"North America": 1.0}, "entropy": -1e-12}, "tn_93_dist_d11": {"value": 0.0044}, "N_present": {"value": "Absent"}, "N_count": {"value": "Zero"}, "country": {"value": "United States", "confidence": {"United States": 1.0}, "entropy": -1e-12}, "strain_name": {"value": "A/duck/USA/25-006044-002/2025"}, "passage": {"value": "X"}, "isolate_hash": {"value": "5b1ba1e4224417f18d19a1a6a4e8fbe4"}, "state": {"value": "IN", "confidence": {"IN": 1.0}, "entropy": -1e-12}, "bi_ambig_count": {"value": "Zero"}, "primary_identifier": {"value": "SAMN47304750"}, "isl_subtype": {"value": "H5N1"}, "host": {"value": "duck"}, "originator": {"value": "PRJNA980729"}, "tri_ambig_count": {"value": "Zero"}, "base_id": {"value": "25-006044-002"}, "genotype": {"value": "D1.3"}, "ambig_present": {"value": "Absent"}, "ha_genetic_group": {"value": "2.3.4.4b"}}, "branch_attrs": {"mutations": {}}}, {"name": "A/duck/USA/25-006288-001/2025_8b94286c96", "node_attrs": {"div": 0.0328, "num_date": {"value": 2025.133, "confidence": [2025.133, 2025.133], "inferred": false}, "host_generic": {"value": "poultry", "confidence": {"poultry": 1.0}, "entropy": -1e-12}, "internal_date": {"value": "2025-16"}, "isolate_submitter": {"value": "USDA-NVSL"}, "segment_lineage": {"value": "am24"}, "data_source": {"value": "sra"}, "reason_for_submission": {"value": "surveillance"}, "region": {"value": "North America", "confidence": {"North America": 1.0}, "entropy": -1e-12}, "tn_93_dist_d11": {"value": 0.0044}, "N_present": {"value": "Absent"}, "N_count": {"value": "Zero"}, "country": {"value": "United States", "confidence": {"United States": 1.0}, "entropy": -1e-12}, "strain_name": {"value": "A/duck/USA/25-006288-001/2025"}, "ambig_positions_NT": {"value": "1528"}, "passage": {"value": "X"}, "isolate_hash": {"value": "8b94286c96f1ad3ebd8cc4f946dd5cd2"}, "state": {"value": "IN", "confidence": {"IN": 1.0}, "entropy": -1e-12}, "bi_ambig_count": {"value": "One"}, "primary_identifier": {"value": "SAMN47941391"}, "isl_subtype": {"value": "H5N1"}, "host": {"value": "duck"}, "originator": {"value": "PRJNA980729"}, "tri_ambig_count": {"value": "Zero"}, "base_id": {"value": "25-006288-001"}, "genotype": {"value": "D1.3"}, "ambig_present": {"value": "Present"}, "ha_genetic_group": {"value": "2.3.4.4b"}}, "branch_attrs": {"mutations": {}}}]}]}]}, {"name": "NODE_0000115", "node_attrs": {"div": 0.0306, "num_date": {"value": 2025.047, "confidence": [2025.032, 2025.066]}, "host_generic": {"value": "poultry", "confidence": {"poultry": 0.999}, "entropy": 0.00656}, "region": {"value": "North America", "confidence": {"North America": 1.0}, "entropy": 1.13e-07}, "country": {"value": "United States", "confidence": {"United States": 1.0}, "entropy": 0.00227}, "state": {"value": "IN", "confidence": {"IN": 1.0}, "entropy": 3.53e-05}}, "branch_attrs": {"mutations": {}}, "children": [{"name": "A/chicken/USA/25-003579-003/2025_ede699434c", "node_attrs": {"div": 0.0306, "num_date": {"value": 2025.081, "confidence": [2025.081, 2025.081], "inferred": false}, "host_generic": {"value": "poultry", "confidence": {"poultry": 1.0}, "entropy": -1e-12}, "internal_date": {"value": "2025-8"}, "isolate_submitter": {"value": "USDA-NVSL"}, "segment_lineage": {"value": "am24"}, "data_source": {"value": "sra"}, "reason_for_submission": {"value": "surveillance"}, "region": {"value": "North America", "confidence": {"North America": 1.0}, "entropy": -1e-12}, "tn_93_dist_d11": {"value": 0.0022}, "N_present": {"value": "Absent"}, "N_count": {"value": "Zero"}, "country": {"value": "United States", "confidence": {"United States": 1.0}, "entropy": -1e-12}, "strain_name": {"value": "A/chicken/USA/25-003579-003/2025"}, "passage": {"value": "X"}, "isolate_hash": {"value": "ede699434c012998495ae028dc5dc091"}, "state": {"value": "IN", "confidence": {"IN": 1.0}, "entropy": -1e-12}, "bi_ambig_count": {"value": "Zero"}, "primary_identifier": {"value": "SAMN46921460"}, "isl_subtype": {"value": "H5N1"}, "host": {"value": "chicken"}, "originator": {"value": "PRJNA980729"}, "tri_ambig_count": {"value": "Zero"}, "base_id": {"value": "25-003579-003"}, "genotype": {"value": "D1.3"}, "ambig_present": {"value": "Absent"}, "ha_genetic_group": {"value": "2.3.4.4b"}}, "branch_attrs": {"mutations": {}}}, {"name": "NODE_0000090", "node_attrs": {"div": 0.0306, "num_date": {"value": 2025.054, "confidence": [2025.04, 2025.094]}, "host_generic": {"value": "poultry", "confidence": {"poultry": 0.999}, "entropy": 0.00725}, "region": {"value": "North America", "confidence": {"North America": 1.0}, "entropy": 1.14e-07}, "country": {"value": "United States", "confidence": {"United States": 1.0}, "entropy": 0.00251}, "state": {"value": "IN", "confidence": {"IN": 1.0}, "entropy": 3.56e-05}}, "branch_attrs": {"mutations": {}}, "children": [{"name": "A/chicken/USA/25-004774-018/2025_ae739e3d2d", "node_attrs": {"div": 0.0306, "num_date": {"value": 2025.103, "confidence": [2025.103, 2025.103], "inferred": false}, "host_generic": {"value": "poultry", "confidence": {"poultry": 1.0}, "entropy": -1e-12}, "internal_date": {"value": "2025-9"}, "isolate_submitter": {"value": "USDA-NVSL"}, "segment_lineage": {"value": "am24"}, "data_source": {"value": "sra"}, "reason_for_submission": {"value": "surveillance"}, "region": {"value": "North America", "confidence": {"North America": 1.0}, "entropy": -1e-12}, "tn_93_dist_d11": {"value": 0.0022}, "N_present": {"value": "Absent"}, "N_count": {"value": "Zero"}, "country": {"value": "United States", "confidence": {"United States": 1.0}, "entropy": -1e-12}, "strain_name": {"value": "A/chicken/USA/25-004774-018/2025"}, "passage": {"value": "X"}, "isolate_hash": {"value": "ae739e3d2d9fc00453c4f3f351d8b22a"}, "state": {"value": "IN", "confidence": {"IN": 1.0}, "entropy": -1e-12}, "bi_ambig_count": {"value": "Zero"}, "primary_identifier": {"value": "SAMN47130958"}, "isl_subtype": {"value": "H5N1"}, "host": {"value": "chicken"}, "originator": {"value": "PRJNA980729"}, "tri_ambig_count": {"value": "Zero"}, "base_id": {"value": "25-004774-018"}, "genotype": {"value": "D1.3"}, "ambig_present": {"value": "Absent"}, "ha_genetic_group": {"value": "2.3.4.4b"}}, "branch_attrs": {"mutations": {}}}, {"name": "NODE_0000091", "node_attrs": {"div": 0.0306, "num_date": {"value": 2025.07, "confidence": [2025.036, 2025.097]}, "host_generic": {"value": "poultry", "confidence": {"poultry": 0.999}, "entropy": 0.00787}, "region": {"value": "North America", "confidence": {"North America": 1.0}, "entropy": 1.14e-07}, "country": {"value": "United States", "confidence": {"United States": 1.0}, "entropy": 0.00272}, "state": {"value": "IN", "confidence": {"IN": 1.0}, "entropy": 3.58e-05}}, "branch_attrs": {"mutations": {}}, "children": [{"name": "NODE_0000092", "node_attrs": {"div": 0.0306, "num_date": {"value": 2025.108, "confidence": [2025.068, 2025.108]}, "host_generic": {"value": "poultry", "confidence": {"poultry": 0.999}, "entropy": 0.00662}, "region": {"value": "North America", "confidence": {"North America": 1.0}, "entropy": 1.13e-07}, "country": {"value": "United States", "confidence": {"United States": 1.0}, "entropy": 0.00229}, "state": {"value": "IN", "confidence": {"IN": 1.0}, "entropy": 3.53e-05}}, "branch_attrs": {"mutations": {}}, "children": [{"name": "A/turkey/USA/25-006340-001/2025_ae3e0a8e42", "node_attrs": {"div": 0.0306, "num_date": {"value": 2025.136, "confidence": [2025.136, 2025.136], "inferred": false}, "host_generic": {"value": "poultry", "confidence": {"poultry": 1.0}, "entropy": -1e-12}, "internal_date": {"value": "2025-16"}, "isolate_submitter": {"value": "USDA-NVSL"}, "segment_lineage": {"value": "am24"}, "data_source": {"value": "sra"}, "reason_for_submission": {"value": "surveillance"}, "region": {"value": "North America", "confidence": {"North America": 1.0}, "entropy": -1e-12}, "tn_93_dist_d11": {"value": 0.0022}, "N_present": {"value": "Absent"}, "N_count": {"value": "Zero"}, "country": {"value": "United States", "confidence": {"United States": 1.0}, "entropy": -1e-12}, "strain_name": {"value": "A/turkey/USA/25-006340-001/2025"}, "ambig_positions_NT": {"value": "1844 / 2031"}, "passage": {"value": "X"}, "isolate_hash": {"value": "ae3e0a8e42d4bc3c549858b3e1da5ee4"}, "state": {"value": "IN", "confidence": {"IN": 1.0}, "entropy": -1e-12}, "bi_ambig_count": {"value": "Two"}, "primary_identifier": {"value": "SAMN47941415"}, "isl_subtype": {"value": "H5N1"}, "host": {"value": "turkey"}, "originator": {"value": "PRJNA980729"}, "tri_ambig_count": {"value": "Zero"}, "base_id": {"value": "25-006340-001"}, "genotype": {"value": "D1.3"}, "ambig_present": {"value": "Present"}, "ha_genetic_group": {"value": "2.3.4.4b"}}, "branch_attrs": {"mutations": {}}}, {"name": "A/chicken/USA/25-004773-005/2025_9734d3b869", "node_attrs": {"div": 0.0306, "num_date": {"value": 2025.108, "confidence": [2025.108, 2025.108], "inferred": false}, "host_generic": {"value": "poultry", "confidence": {"poultry": 1.0}, "entropy": -1e-12}, "internal_date": {"value": "2025-9"}, "isolate_submitter": {"value": "USDA-NVSL"}, "segment_lineage": {"value": "am24"}, "data_source": {"value": "sra"}, "reason_for_submission": {"value": "surveillance"}, "region": {"value": "North America", "confidence": {"North America": 1.0}, "entropy": -1e-12}, "tn_93_dist_d11": {"value": 0.0022}, "N_present": {"value": "Absent"}, "N_count": {"value": "Zero"}, "country": {"value": "United States", "confidence": {"United States": 1.0}, "entropy": -1e-12}, "strain_name": {"value": "A/chicken/USA/25-004773-005/2025"}, "passage": {"value": "X"}, "isolate_hash": {"value": "9734d3b86926ba46cf0bde1d718cd6f7"}, "state": {"value": "IN", "confidence": {"IN": 1.0}, "entropy": -1e-12}, "bi_ambig_count": {"value": "Zero"}, "primary_identifier": {"value": "SAMN47130955"}, "isl_subtype": {"value": "H5N1"}, "host": {"value": "chicken"}, "originator": {"value": "PRJNA980729"}, "tri_ambig_count": {"value": "Zero"}, "base_id": {"value": "25-004773-005"}, "genotype": {"value": "D1.3"}, "ambig_present": {"value": "Absent"}, "ha_genetic_group": {"value": "2.3.4.4b"}}, "branch_attrs": {"mutations": {}}}]}, {"name": "NODE_0000093", "node_attrs": {"div": 0.0306, "num_date": {"value": 2025.103, "confidence": [2025.067, 2025.103]}, "host_generic": {"value": "poultry", "confidence": {"poultry": 0.999}, "entropy": 0.00662}, "region": {"value": "North America", "confidence": {"North America": 1.0}, "entropy": 1.13e-07}, "country": {"value": "United States", "confidence": {"United States": 1.0}, "entropy": 0.00229}, "state": {"value": "IN", "confidence": {"IN": 1.0}, "entropy": 3.53e-05}}, "branch_attrs": {"mutations": {}}, "children": [{"name": "A/chicken/USA/25-004773-003/2025_405400e6b2", "node_attrs": {"div": 0.0306, "num_date": {"value": 2025.108, "confidence": [2025.108, 2025.108], "inferred": false}, "host_generic": {"value": "poultry", "confidence": {"poultry": 1.0}, "entropy": -1e-12}, "internal_date": {"value": "2025-9"}, "isolate_submitter": {"value": "USDA-NVSL"}, "segment_lineage": {"value": "am24"}, "data_source": {"value": "sra"}, "reason_for_submission": {"value": "surveillance"}, "region": {"value": "North America", "confidence": {"North America": 1.0}, "entropy": -1e-12}, "tn_93_dist_d11": {"value": 0.0022}, "N_present": {"value": "Absent"}, "N_count": {"value": "Zero"}, "country": {"value": "United States", "confidence": {"United States": 1.0}, "entropy": -1e-12}, "strain_name": {"value": "A/chicken/USA/25-004773-003/2025"}, "passage": {"value": "X"}, "isolate_hash": {"value": "405400e6b20cfc75ec919a07988b05dc"}, "state": {"value": "IN", "confidence": {"IN": 1.0}, "entropy": -1e-12}, "bi_ambig_count": {"value": "Zero"}, "primary_identifier": {"value": "SAMN47130953"}, "isl_subtype": {"value": "H5N1"}, "host": {"value": "chicken"}, "originator": {"value": "PRJNA980729"}, "tri_ambig_count": {"value": "Zero"}, "base_id": {"value": "25-004773-003"}, "genotype": {"value": "D1.3"}, "ambig_present": {"value": "Absent"}, "ha_genetic_group": {"value": "2.3.4.4b"}}, "branch_attrs": {"mutations": {}}}, {"name": "A/chicken/USA/25-004774-017/2025_1699730445", "node_attrs": {"div": 0.0306, "num_date": {"value": 2025.103, "confidence": [2025.103, 2025.103], "inferred": false}, "host_generic": {"value": "poultry", "confidence": {"poultry": 1.0}, "entropy": -1e-12}, "internal_date": {"value": "2025-9"}, "isolate_submitter": {"value": "USDA-NVSL"}, "segment_lineage": {"value": "am24"}, "data_source": {"value": "sra"}, "reason_for_submission": {"value": "surveillance"}, "region": {"value": "North America", "confidence": {"North America": 1.0}, "entropy": -1e-12}, "tn_93_dist_d11": {"value": 0.0022}, "N_present": {"value": "Absent"}, "N_count": {"value": "Zero"}, "country": {"value": "United States", "confidence": {"United States": 1.0}, "entropy": -1e-12}, "strain_name": {"value": "A/chicken/USA/25-004774-017/2025"}, "passage": {"value": "X"}, "isolate_hash": {"value": "16997304456744c81c894946ac779320"}, "state": {"value": "IN", "confidence": {"IN": 1.0}, "entropy": -1e-12}, "bi_ambig_count": {"value": "Zero"}, "primary_identifier": {"value": "SAMN47130957"}, "isl_subtype": {"value": "H5N1"}, "host": {"value": "chicken"}, "originator": {"value": "PRJNA980729"}, "tri_ambig_count": {"value": "Zero"}, "base_id": {"value": "25-004774-017"}, "genotype": {"value": "D1.3"}, "ambig_present": {"value": "Absent"}, "ha_genetic_group": {"value": "2.3.4.4b"}}, "branch_attrs": {"mutations": {}}}]}]}]}]}]}]}]}]}]}, {"name": "NODE_0000565", "node_attrs": {"div": 0.0297, "num_date": {"value": 2024.806, "confidence": [2023.634, 2024.924]}, "host_generic": {"value": "avian", "confidence": {"avian": 0.924, "poultry": 0.0756}, "entropy": 0.268}, "region": {"value": "North America", "confidence": {"North America": 1.0}, "entropy": 1.14e-07}, "country": {"value": "United States", "confidence": {"United States": 0.985, "Canada": 0.0146}, "entropy": 0.0761}, "confidence": {"value": 81.9}, "state": {"value": "BC", "confidence": {"BC": 0.778, "GA": 0.0652, "OH": 0.0584, "SD": 0.0323, "CA": 0.0293, "IN": 0.0252}, "entropy": 0.937}}, "branch_attrs": {"mutations": {"nuc": ["G454A"], "PB2": ["A152T"]}, "labels": {"aa": "PB2: A152T"}}, "children": [{"name": "A/bald_eagle/Georgia/W24-1050A/2024_d6dec1089b", "node_attrs": {"div": 0.031, "num_date": {"value": 2024.947, "confidence": [2024.947, 2024.947], "inferred": false}, "host_generic": {"value": "avian", "confidence": {"avian": 1.0}, "entropy": -1e-12}, "internal_date": {"value": "2025-11"}, "isolate_submitter": {"value": "import"}, "segment_lineage": {"value": "am24"}, "data_source": {"value": "GISAID"}, "reason_for_submission": {"value": "surveillance"}, "region": {"value": "North America", "confidence": {"North America": 1.0}, "entropy": -1e-12}, "tn_93_dist_d11": {"value": 0.00264}, "N_present": {"value": "Absent"}, "N_count": {"value": "Zero"}, "country": {"value": "United States", "confidence": {"United States": 1.0}, "entropy": -1e-12}, "strain_name": {"value": "A/bald eagle/Georgia/W24-1050A/2024"}, "passage": {"value": "OR"}, "isolate_hash": {"value": "d6dec1089b6462d89855a4e90c074f5e"}, "state": {"value": "GA", "confidence": {"GA": 1.0}, "entropy": -1e-12}, "bi_ambig_count": {"value": "Zero"}, "primary_identifier": {"value": "EPI_ISL_19777460"}, "isl_subtype": {"value": "H5N1"}, "host": {"value": "eagle"}, "originator": {"value": "St Jude Children's Research Hospital HostMicrobe Interactions"}, "tri_ambig_count": {"value": "Zero"}, "genotype": {"value": "D1.3"}, "ambig_present": {"value": "Absent"}, "ha_genetic_group": {"value": "2.3.4.4b"}}, "branch_attrs": {"mutations": {"nuc": ["A495G", "A765T", "C1243A"]}}}, {"name": "NODE_0000095", "node_attrs": {"div": 0.0297, "num_date": {"value": 2024.811, "confidence": [2023.703, 2024.933]}, "host_generic": {"value": "avian", "confidence": {"avian": 0.882, "poultry": 0.118}, "entropy": 0.364}, "region": {"value": "North America", "confidence": {"North America": 1.0}, "entropy": 1.13e-07}, "country": {"value": "United States", "confidence": {"United States": 0.89, "Canada": 0.11}, "entropy": 0.347}, "state": {"value": "BC", "confidence": {"BC": 0.842, "OH": 0.107, "GA": 0.0152, "SD": 0.0103, "CA": 0.0101, "IN": 0.00859}, "entropy": 0.642}}, "branch_attrs": {"mutations": {}}, "children": [{"name": "A/ostrich/BC/FAV-0003-02/2025_585d33c86d", "node_attrs": {"div": 0.0319, "num_date": {"value": 2024.996, "confidence": [2024.996, 2024.996], "inferred": false}, "host_generic": {"value": "avian", "confidence": {"avian": 1.0}, "entropy": -1e-12}, "internal_date": {"value": "2025-13"}, "isolate_submitter": {"value": "CA-Win-CFIA"}, "segment_lineage": {"value": "am24"}, "data_source": {"value": "GISAID"}, "reason_for_submission": {"value": "surveillance"}, "region": {"value": "North America", "confidence": {"North America": 1.0}, "entropy": -1e-12}, "tn_93_dist_d11": {"value": 0.00352}, "N_present": {"value": "Absent"}, "N_count": {"value": "Zero"}, "country": {"value": "Canada", "confidence": {"Canada": 1.0}, "entropy": -1e-12}, "strain_name": {"value": "A/Ostrich/BC/FAV-0003-02/2025"}, "passage": {"value": "X1CE2"}, "isolate_hash": {"value": "585d33c86d3e7af6800bcc7c85e4d6ff"}, "state": {"value": "BC", "confidence": {"BC": 1.0}, "entropy": -1e-12}, "bi_ambig_count": {"value": "Zero"}, "primary_identifier": {"value": "EPI_ISL_19793724"}, "isl_subtype": {"value": "H5N1"}, "host": {"value": "African ostrich"}, "originator": {"value": "Animal Health Centre Ministry of Agriculture"}, "tri_ambig_count": {"value": "Zero"}, "genotype": {"value": "D1.3"}, "ambig_present": {"value": "Absent"}, "ha_genetic_group": {"value": "2.3.4.4b"}}, "branch_attrs": {"mutations": {"nuc": ["A765G", "A1179G", "A1366G", "G1539A", "G2265A"], "PB2": ["N456D"]}, "labels": {"aa": "PB2: N456D"}}}, {"name": "NODE_0000567", "node_attrs": {"div": 0.0319, "num_date": {"value": 2024.912, "confidence": [2024.875, 2024.952]}, "host_generic": {"value": "poultry", "confidence": {"poultry": 1.0}, "entropy": 6.82e-05}, "region": {"value": "North America", "confidence": {"North America": 1.0}, "entropy": -1e-12}, "country": {"value": "United States", "confidence": {"United States": 1.0}, "entropy": 9.74e-06}, "confidence": {"value": 95.3}, "state": {"value": "OH", "confidence": {"OH": 1.0}, "entropy": 1.68e-12}}, "branch_attrs": {"mutations": {"nuc": ["G183A", "A399G", "A874G", "G1409A", "A2030G"], "PB2": ["I292V", "S470N", "E677G"]}, "labels": {"aa": "PB2: I292V, S470N, E677G"}}, "children": [{"name": "NODE_0000603", "node_attrs": {"div": 0.0323, "num_date": {"value": 2025.073, "confidence": [2025.009, 2025.073]}, "host_generic": {"value": "poultry", "confidence": {"poultry": 0.999}, "entropy": 0.00592}, "region": {"value": "North America", "confidence": {"North America": 1.0}, "entropy": 1.13e-07}, "country": {"value": "United States", "confidence": {"United States": 1.0}, "entropy": 0.00205}, "confidence": {"value": 92.6}, "state": {"value": "OH", "confidence": {"OH": 1.0}, "entropy": 3.88e-05}}, "branch_attrs": {"mutations": {"nuc": ["T1616C"], "PB2": ["I539T"]}, "labels": {"aa": "PB2: I539T"}}, "children": [{"name": "A/turkey/USA/25-003237-002/2025_7ee29a8284", "node_attrs": {"div": 0.0323, "num_date": {"value": 2025.073, "confidence": [2025.073, 2025.073], "inferred": false}, "host_generic": {"value": "poultry", "confidence": {"poultry": 1.0}, "entropy": -1e-12}, "internal_date": {"value": "2025-11"}, "isolate_submitter": {"value": "USDA-NVSL"}, "segment_lineage": {"value": "am24"}, "data_source": {"value": "sra"}, "reason_for_submission": {"value": "surveillance"}, "region": {"value": "North America", "confidence": {"North America": 1.0}, "entropy": -1e-12}, "tn_93_dist_d11": {"value": 0.00396}, "N_present": {"value": "Absent"}, "N_count": {"value": "Zero"}, "country": {"value": "United States", "confidence": {"United States": 1.0}, "entropy": -1e-12}, "strain_name": {"value": "A/turkey/USA/25-003237-002/2025"}, "passage": {"value": "X"}, "isolate_hash": {"value": "7ee29a8284f99b70b9006cf36d423493"}, "state": {"value": "OH", "confidence": {"OH": 1.0}, "entropy": -1e-12}, "bi_ambig_count": {"value": "Zero"}, "primary_identifier": {"value": "SAMN47305274"}, "isl_subtype": {"value": "H5N1"}, "host": {"value": "turkey"}, "originator": {"value": "PRJNA980729"}, "tri_ambig_count": {"value": "Zero"}, "base_id": {"value": "25-003237-002"}, "genotype": {"value": "D1.3"}, "ambig_present": {"value": "Absent"}, "ha_genetic_group": {"value": "2.3.4.4b"}}, "branch_attrs": {"mutations": {}}}, {"name": "A/turkey/USA/25-003237-001/2025_b3f703cc76", "node_attrs": {"div": 0.0323, "num_date": {"value": 2025.073, "confidence": [2025.073, 2025.073], "inferred": false}, "host_generic": {"value": "poultry", "confidence": {"poultry": 1.0}, "entropy": -1e-12}, "internal_date": {"value": "2025-8"}, "isolate_submitter": {"value": "USDA-NVSL"}, "segment_lineage": {"value": "am24"}, "data_source": {"value": "sra"}, "reason_for_submission": {"value": "surveillance"}, "region": {"value": "North America", "confidence": {"North America": 1.0}, "entropy": -1e-12}, "tn_93_dist_d11": {"value": 0.00396}, "N_present": {"value": "Absent"}, "N_count": {"value": "Zero"}, "country": {"value": "United States", "confidence": {"United States": 1.0}, "entropy": -1e-12}, "strain_name": {"value": "A/turkey/USA/25-003237-001/2025"}, "passage": {"value": "X"}, "isolate_hash": {"value": "b3f703cc76f53d073dfe02b7e0605346"}, "state": {"value": "OH", "confidence": {"OH": 1.0}, "entropy": -1e-12}, "bi_ambig_count": {"value": "Zero"}, "primary_identifier": {"value": "SAMN46921579"}, "isl_subtype": {"value": "H5N1"}, "host": {"value": "turkey"}, "originator": {"value": "PRJNA980729"}, "tri_ambig_count": {"value": "Zero"}, "base_id": {"value": "25-003237-001"}, "genotype": {"value": "D1.3"}, "ambig_present": {"value": "Absent"}, "ha_genetic_group": {"value": "2.3.4.4b"}}, "branch_attrs": {"mutations": {}}}]}, {"name": "NODE_0000109", "node_attrs": {"div": 0.0319, "num_date": {"value": 2024.982, "confidence": [2024.914, 2025.029]}, "host_generic": {"value": "poultry", "confidence": {"poultry": 0.999}, "entropy": 0.00649}, "region": {"value": "North America", "confidence": {"North America": 1.0}, "entropy": 1.13e-07}, "country": {"value": "United States", "confidence": {"United States": 1.0}, "entropy": 0.00225}, "state": {"value": "OH", "confidence": {"OH": 1.0}, "entropy": 3.91e-05}}, "branch_attrs": {"mutations": {}}, "children": [{"name": "A/turkey/USA/25-002650-003/2025_2f12a52749", "node_attrs": {"div": 0.0319, "num_date": {"value": 2025.059, "confidence": [2025.059, 2025.059], "inferred": false}, "host_generic": {"value": "poultry", "confidence": {"poultry": 1.0}, "entropy": -1e-12}, "internal_date": {"value": "2025-11"}, "isolate_submitter": {"value": "USDA-NVSL"}, "segment_lineage": {"value": "am24"}, "data_source": {"value": "sra"}, "reason_for_submission": {"value": "surveillance"}, "region": {"value": "North America", "confidence": {"North America": 1.0}, "entropy": -1e-12}, "tn_93_dist_d11": {"value": 0.00353}, "N_present": {"value": "Absent"}, "N_count": {"value": "Zero"}, "country": {"value": "United States", "confidence": {"United States": 1.0}, "entropy": -1e-12}, "strain_name": {"value": "A/turkey/USA/25-002650-003/2025"}, "ambig_positions_NT": {"value": "264 / 1160"}, "passage": {"value": "X"}, "isolate_hash": {"value": "2f12a52749610ef20964797a078cc5d8"}, "state": {"value": "OH", "confidence": {"OH": 1.0}, "entropy": -1e-12}, "bi_ambig_count": {"value": "Two"}, "primary_identifier": {"value": "SAMN47305220"}, "isl_subtype": {"value": "H5N1"}, "host": {"value": "turkey"}, "originator": {"value": "PRJNA980729"}, "tri_ambig_count": {"value": "Zero"}, "base_id": {"value": "25-002650-003"}, "genotype": {"value": "D1.3"}, "ambig_present": {"value": "Present"}, "ha_genetic_group": {"value": "2.3.4.4b"}}, "branch_attrs": {"mutations": {}}}, {"name": "NODE_0000595", "node_attrs": {"div": 0.0323, "num_date": {"value": 2025.042, "confidence": [2024.994, 2025.06]}, "host_generic": {"value": "poultry", "confidence": {"poultry": 0.999}, "entropy": 0.00648}, "region": {"value": "North America", "confidence": {"North America": 1.0}, "entropy": 1.13e-07}, "country": {"value": "United States", "confidence": {"United States": 1.0}, "entropy": 0.00225}, "confidence": {"value": 85}, "state": {"value": "OH", "confidence": {"OH": 1.0}, "entropy": 3.91e-05}}, "branch_attrs": {"mutations": {"nuc": ["C1477T"], "PB2": ["R493W"]}, "labels": {"aa": "PB2: R493W"}}, "children": [{"name": "A/turkey/USA/25-003044-002/2025_dd1eca9a9e", "node_attrs": {"div": 0.0323, "num_date": {"value": 2025.062, "confidence": [2025.062, 2025.062], "inferred": false}, "host_generic": {"value": "poultry", "confidence": {"poultry": 1.0}, "entropy": -1e-12}, "internal_date": {"value": "2025-11"}, "isolate_submitter": {"value": "USDA-NVSL"}, "segment_lineage": {"value": "am24"}, "data_source": {"value": "sra"}, "reason_for_submission": {"value": "surveillance"}, "region": {"value": "North America", "confidence": {"North America": 1.0}, "entropy": -1e-12}, "tn_93_dist_d11": {"value": 0.00396}, "N_present": {"value": "Absent"}, "N_count": {"value": "Zero"}, "country": {"value": "United States", "confidence": {"United States": 1.0}, "entropy": -1e-12}, "strain_name": {"value": "A/turkey/USA/25-003044-002/2025"}, "passage": {"value": "X"}, "isolate_hash": {"value": "dd1eca9a9e76651c143d46a65d03f5bb"}, "state": {"value": "OH", "confidence": {"OH": 1.0}, "entropy": -1e-12}, "bi_ambig_count": {"value": "Zero"}, "primary_identifier": {"value": "SAMN47305255"}, "isl_subtype": {"value": "H5N1"}, "host": {"value": "turkey"}, "originator": {"value": "PRJNA980729"}, "tri_ambig_count": {"value": "Zero"}, "base_id": {"value": "25-003044-002"}, "genotype": {"value": "D1.3"}, "ambig_present": {"value": "Absent"}, "ha_genetic_group": {"value": "2.3.4.4b"}}, "branch_attrs": {"mutations": {}}}, {"name": "A/turkey/USA/25-003044-001/2025_7f7c599943", "node_attrs": {"div": 0.0328, "num_date": {"value": 2025.062, "confidence": [2025.062, 2025.062], "inferred": false}, "host_generic": {"value": "poultry", "confidence": {"poultry": 1.0}, "entropy": -1e-12}, "internal_date": {"value": "2025-11"}, "isolate_submitter": {"value": "USDA-NVSL"}, "segment_lineage": {"value": "am24"}, "data_source": {"value": "sra"}, "reason_for_submission": {"value": "surveillance"}, "region": {"value": "North America", "confidence": {"North America": 1.0}, "entropy": -1e-12}, "tn_93_dist_d11": {"value": 0.0044}, "N_present": {"value": "Absent"}, "N_count": {"value": "Zero"}, "country": {"value": "United States", "confidence": {"United States": 1.0}, "entropy": -1e-12}, "strain_name": {"value": "A/turkey/USA/25-003044-001/2025"}, "passage": {"value": "X"}, "isolate_hash": {"value": "7f7c599943163a1deeb1bc95b104d9c1"}, "state": {"value": "OH", "confidence": {"OH": 1.0}, "entropy": -1e-12}, "bi_ambig_count": {"value": "Zero"}, "primary_identifier": {"value": "SAMN47305254"}, "isl_subtype": {"value": "H5N1"}, "host": {"value": "turkey"}, "originator": {"value": "PRJNA980729"}, "tri_ambig_count": {"value": "Zero"}, "base_id": {"value": "25-003044-001"}, "genotype": {"value": "D1.3"}, "ambig_present": {"value": "Absent"}, "ha_genetic_group": {"value": "2.3.4.4b"}}, "branch_attrs": {"mutations": {"nuc": ["C1764A"]}}}]}]}, {"name": "NODE_0000605", "node_attrs": {"div": 0.0323, "num_date": {"value": 2025.044, "confidence": [2025.022, 2025.059]}, "host_generic": {"value": "poultry", "confidence": {"poultry": 1.0}, "entropy": 0.000981}, "region": {"value": "North America", "confidence": {"North America": 1.0}, "entropy": 3.93e-10}, "country": {"value": "United States", "confidence": {"United States": 1.0}, "entropy": 0.000332}, "confidence": {"value": 91.1}, "state": {"value": "OH", "confidence": {"OH": 1.0}, "entropy": 0.00136}}, "branch_attrs": {"mutations": {"nuc": ["T188C"], "PB2": ["I63T"]}, "labels": {"aa": "PB2: I63T"}}, "children": [{"name": "A/turkey/USA/25-002649-001/2025_92ca28f267", "node_attrs": {"div": 0.0323, "num_date": {"value": 2025.059, "confidence": [2025.059, 2025.059], "inferred": false}, "host_generic": {"value": "poultry", "confidence": {"poultry": 1.0}, "entropy": -1e-12}, "internal_date": {"value": "2025-11"}, "isolate_submitter": {"value": "USDA-NVSL"}, "segment_lineage": {"value": "am24"}, "data_source": {"value": "sra"}, "reason_for_submission": {"value": "surveillance"}, "region": {"value": "North America", "confidence": {"North America": 1.0}, "entropy": -1e-12}, "tn_93_dist_d11": {"value": 0.00397}, "N_present": {"value": "Absent"}, "N_count": {"value": "Zero"}, "country": {"value": "United States", "confidence": {"United States": 1.0}, "entropy": -1e-12}, "strain_name": {"value": "A/turkey/USA/25-002649-001/2025"}, "ambig_positions_NT": {"value": "321 / 526 / 2049"}, "passage": {"value": "X"}, "isolate_hash": {"value": "92ca28f267c852668a8d116c6e83c7d6"}, "state": {"value": "OH", "confidence": {"OH": 1.0}, "entropy": -1e-12}, "bi_ambig_count": {"value": "Three"}, "primary_identifier": {"value": "SAMN47305216"}, "isl_subtype": {"value": "H5N1"}, "host": {"value": "turkey"}, "originator": {"value": "PRJNA980729"}, "tri_ambig_count": {"value": "Zero"}, "base_id": {"value": "25-002649-001"}, "genotype": {"value": "D1.3"}, "ambig_present": {"value": "Present"}, "ha_genetic_group": {"value": "2.3.4.4b"}}, "branch_attrs": {"mutations": {}}}, {"name": "A/turkey/USA/25-002649-002/2025_f80517377f", "node_attrs": {"div": 0.0323, "num_date": {"value": 2025.059, "confidence": [2025.059, 2025.059], "inferred": false}, "host_generic": {"value": "poultry", "confidence": {"poultry": 1.0}, "entropy": -1e-12}, "internal_date": {"value": "2025-11"}, "isolate_submitter": {"value": "USDA-NVSL"}, "segment_lineage": {"value": "am24"}, "data_source": {"value": "sra"}, "reason_for_submission": {"value": "surveillance"}, "region": {"value": "North America", "confidence": {"North America": 1.0}, "entropy": -1e-12}, "tn_93_dist_d11": {"value": 0.00396}, "N_present": {"value": "Absent"}, "N_count": {"value": "Zero"}, "country": {"value": "United States", "confidence": {"United States": 1.0}, "entropy": -1e-12}, "strain_name": {"value": "A/turkey/USA/25-002649-002/2025"}, "passage": {"value": "X"}, "isolate_hash": {"value": "f80517377fedd0a9d9a587ea9a9c0290"}, "state": {"value": "OH", "confidence": {"OH": 1.0}, "entropy": -1e-12}, "bi_ambig_count": {"value": "Zero"}, "primary_identifier": {"value": "SAMN47305217"}, "isl_subtype": {"value": "H5N1"}, "host": {"value": "turkey"}, "originator": {"value": "PRJNA980729"}, "tri_ambig_count": {"value": "Zero"}, "base_id": {"value": "25-002649-002"}, "genotype": {"value": "D1.3"}, "ambig_present": {"value": "Absent"}, "ha_genetic_group": {"value": "2.3.4.4b"}}, "branch_attrs": {"mutations": {}}}, {"name": "NODE_0000121", "node_attrs": {"div": 0.0323, "num_date": {"value": 2025.062, "confidence": [2025.035, 2025.075]}, "host_generic": {"value": "poultry", "confidence": {"poultry": 0.999}, "entropy": 0.00598}, "region": {"value": "North America", "confidence": {"North America": 1.0}, "entropy": 1.13e-07}, "country": {"value": "United States", "confidence": {"United States": 1.0}, "entropy": 0.00208}, "state": {"value": "IN", "confidence": {"IN": 0.989, "OH": 0.0113}, "entropy": 0.0626}}, "branch_attrs": {"mutations": {}}, "children": [{"name": "A/chicken/USA/25-005210-003/2025_a474a7baad", "node_attrs": {"div": 0.0323, "num_date": {"value": 2025.075, "confidence": [2025.075, 2025.075], "inferred": false}, "host_generic": {"value": "poultry", "confidence": {"poultry": 1.0}, "entropy": -1e-12}, "internal_date": {"value": "2025-15"}, "isolate_submitter": {"value": "USDA-NVSL"}, "segment_lineage": {"value": "am24"}, "data_source": {"value": "sra"}, "reason_for_submission": {"value": "surveillance"}, "region": {"value": "North America", "confidence": {"North America": 1.0}, "entropy": -1e-12}, "tn_93_dist_d11": {"value": 0.00396}, "N_present": {"value": "Absent"}, "N_count": {"value": "Zero"}, "country": {"value": "United States", "confidence": {"United States": 1.0}, "entropy": -1e-12}, "strain_name": {"value": "A/chicken/USA/25-005210-003/2025"}, "passage": {"value": "X"}, "isolate_hash": {"value": "a474a7baadcd3503e90ee49dd957f137"}, "state": {"value": "IN", "confidence": {"IN": 1.0}, "entropy": -1e-12}, "bi_ambig_count": {"value": "Zero"}, "primary_identifier": {"value": "SAMN47777552"}, "isl_subtype": {"value": "H5N1"}, "host": {"value": "chicken"}, "originator": {"value": "PRJNA980729"}, "tri_ambig_count": {"value": "Zero"}, "base_id": {"value": "25-005210-003"}, "genotype": {"value": "D1.3"}, "ambig_present": {"value": "Absent"}, "ha_genetic_group": {"value": "2.3.4.4b"}}, "branch_attrs": {"mutations": {}}}, {"name": "A/chicken/USA/25-005210-001/2025_9bcd212d8b", "node_attrs": {"div": 0.0323, "num_date": {"value": 2025.075, "confidence": [2025.075, 2025.075], "inferred": false}, "host_generic": {"value": "poultry", "confidence": {"poultry": 1.0}, "entropy": -1e-12}, "internal_date": {"value": "2025-15"}, "isolate_submitter": {"value": "USDA-NVSL"}, "segment_lineage": {"value": "am24"}, "data_source": {"value": "sra"}, "reason_for_submission": {"value": "surveillance"}, "region": {"value": "North America", "confidence": {"North America": 1.0}, "entropy": -1e-12}, "tn_93_dist_d11": {"value": 0.00352}, "N_present": {"value": "Absent"}, "N_count": {"value": "Zero"}, "country": {"value": "United States", "confidence": {"United States": 1.0}, "entropy": -1e-12}, "strain_name": {"value": "A/chicken/USA/25-005210-001/2025"}, "ambig_positions_NT": {"value": "188"}, "passage": {"value": "X"}, "isolate_hash": {"value": "9bcd212d8b41d9f2395ad5f7a5e72775"}, "state": {"value": "IN", "confidence": {"IN": 1.0}, "entropy": -1e-12}, "bi_ambig_count": {"value": "One"}, "primary_identifier": {"value": "SAMN47777550"}, "isl_subtype": {"value": "H5N1"}, "host": {"value": "chicken"}, "originator": {"value": "PRJNA980729"}, "tri_ambig_count": {"value": "Zero"}, "base_id": {"value": "25-005210-001"}, "genotype": {"value": "D1.3"}, "ambig_present": {"value": "Present"}, "ha_genetic_group": {"value": "2.3.4.4b"}}, "branch_attrs": {"mutations": {}}}]}]}, {"name": "NODE_0000172", "node_attrs": {"div": 0.0319, "num_date": {"value": 2024.935, "confidence": [2024.882, 2024.99]}, "host_generic": {"value": "poultry", "confidence": {"poultry": 0.999}, "entropy": 0.00657}, "region": {"value": "North America", "confidence": {"North America": 1.0}, "entropy": 1.13e-07}, "country": {"value": "United States", "confidence": {"United States": 1.0}, "entropy": 0.00227}, "state": {"value": "OH", "confidence": {"OH": 1.0}, "entropy": 3.94e-05}}, "branch_attrs": {"mutations": {}}, "children": [{"name": "A/turkey/USA/25-003238-001/2025_7aef9b3f00", "node_attrs": {"div": 0.0323, "num_date": {"value": 2025.073, "confidence": [2025.073, 2025.073], "inferred": false}, "host_generic": {"value": "poultry", "confidence": {"poultry": 1.0}, "entropy": -1e-12}, "internal_date": {"value": "2025-11"}, "isolate_submitter": {"value": "USDA-NVSL"}, "segment_lineage": {"value": "am24"}, "data_source": {"value": "sra"}, "reason_for_submission": {"value": "surveillance"}, "region": {"value": "North America", "confidence": {"North America": 1.0}, "entropy": -1e-12}, "tn_93_dist_d11": {"value": 0.00397}, "N_present": {"value": "Absent"}, "N_count": {"value": "Zero"}, "country": {"value": "United States", "confidence": {"United States": 1.0}, "entropy": -1e-12}, "strain_name": {"value": "A/turkey/USA/25-003238-001/2025"}, "passage": {"value": "X"}, "isolate_hash": {"value": "7aef9b3f00cd300362bf809054991f03"}, "state": {"value": "OH", "confidence": {"OH": 1.0}, "entropy": -1e-12}, "bi_ambig_count": {"value": "Zero"}, "primary_identifier": {"value": "SAMN47305275"}, "isl_subtype": {"value": "H5N1"}, "host": {"value": "turkey"}, "originator": {"value": "PRJNA980729"}, "tri_ambig_count": {"value": "Zero"}, "base_id": {"value": "25-003238-001"}, "genotype": {"value": "D1.3"}, "ambig_present": {"value": "Absent"}, "ha_genetic_group": {"value": "2.3.4.4b"}}, "branch_attrs": {"mutations": {"nuc": ["A1674G"]}}}, {"name": "NODE_0000176", "node_attrs": {"div": 0.0319, "num_date": {"value": 2024.981, "confidence": [2024.936, 2024.995]}, "host_generic": {"value": "poultry", "confidence": {"poultry": 0.999}, "entropy": 0.00725}, "region": {"value": "North America", "confidence": {"North America": 1.0}, "entropy": 1.14e-07}, "country": {"value": "United States", "confidence": {"United States": 1.0}, "entropy": 0.00251}, "state": {"value": "OH", "confidence": {"OH": 1.0}, "entropy": 6.12e-05}}, "branch_attrs": {"mutations": {}}, "children": [{"name": "A/turkey/USA/25-002647-004/2025_0ebb7a5fb3", "node_attrs": {"div": 0.0319, "num_date": {"value": 2025.059, "confidence": [2025.059, 2025.059], "inferred": false}, "host_generic": {"value": "poultry", "confidence": {"poultry": 1.0}, "entropy": -1e-12}, "internal_date": {"value": "2025-11"}, "isolate_submitter": {"value": "USDA-NVSL"}, "segment_lineage": {"value": "am24"}, "data_source": {"value": "sra"}, "reason_for_submission": {"value": "surveillance"}, "region": {"value": "North America", "confidence": {"North America": 1.0}, "entropy": -1e-12}, "tn_93_dist_d11": {"value": 0.00352}, "N_present": {"value": "Absent"}, "N_count": {"value": "Zero"}, "country": {"value": "United States", "confidence": {"United States": 1.0}, "entropy": -1e-12}, "strain_name": {"value": "A/turkey/USA/25-002647-004/2025"}, "passage": {"value": "X"}, "isolate_hash": {"value": "0ebb7a5fb3340355b13dffdbd0efad52"}, "state": {"value": "OH", "confidence": {"OH": 1.0}, "entropy": -1e-12}, "bi_ambig_count": {"value": "Zero"}, "primary_identifier": {"value": "SAMN47305211"}, "isl_subtype": {"value": "H5N1"}, "host": {"value": "turkey"}, "originator": {"value": "PRJNA980729"}, "tri_ambig_count": {"value": "Zero"}, "base_id": {"value": "25-002647-004"}, "genotype": {"value": "D1.3"}, "ambig_present": {"value": "Absent"}, "ha_genetic_group": {"value": "2.3.4.4b"}}, "branch_attrs": {"mutations": {}}}, {"name": "NODE_0000177", "node_attrs": {"div": 0.0319, "num_date": {"value": 2024.993, "confidence": [2024.966, 2025.002]}, "host_generic": {"value": "poultry", "confidence": {"poultry": 0.999}, "entropy": 0.00787}, "region": {"value": "North America", "confidence": {"North America": 1.0}, "entropy": 1.14e-07}, "country": {"value": "United States", "confidence": {"United States": 1.0}, "entropy": 0.00272}, "state": {"value": "OH", "confidence": {"OH": 1.0}, "entropy": 0.00144}}, "branch_attrs": {"mutations": {}}, "children": [{"name": "NODE_0000178", "node_attrs": {"div": 0.0319, "num_date": {"value": 2025.007, "confidence": [2024.984, 2025.007]}, "host_generic": {"value": "poultry", "confidence": {"poultry": 0.999}, "entropy": 0.00662}, "region": {"value": "North America", "confidence": {"North America": 1.0}, "entropy": 1.13e-07}, "country": {"value": "United States", "confidence": {"United States": 1.0}, "entropy": 0.00229}, "state": {"value": "OH", "confidence": {"OH": 0.988, "IN": 0.0118}, "entropy": 0.0651}}, "branch_attrs": {"mutations": {}}, "children": [{"name": "A/turkey/USA/25-003046-002/2025_318a11917d", "node_attrs": {"div": 0.0319, "num_date": {"value": 2025.064, "confidence": [2025.064, 2025.064], "inferred": false}, "host_generic": {"value": "poultry", "confidence": {"poultry": 1.0}, "entropy": -1e-12}, "internal_date": {"value": "2025-11"}, "isolate_submitter": {"value": "USDA-NVSL"}, "segment_lineage": {"value": "am24"}, "data_source": {"value": "sra"}, "reason_for_submission": {"value": "surveillance"}, "region": {"value": "North America", "confidence": {"North America": 1.0}, "entropy": -1e-12}, "tn_93_dist_d11": {"value": 0.00352}, "N_present": {"value": "Absent"}, "N_count": {"value": "Zero"}, "country": {"value": "United States", "confidence": {"United States": 1.0}, "entropy": -1e-12}, "strain_name": {"value": "A/turkey/USA/25-003046-002/2025"}, "passage": {"value": "X"}, "isolate_hash": {"value": "318a11917d884e6a6b03b5222fe6defa"}, "state": {"value": "OH", "confidence": {"OH": 1.0}, "entropy": -1e-12}, "bi_ambig_count": {"value": "Zero"}, "primary_identifier": {"value": "SAMN47305257"}, "isl_subtype": {"value": "H5N1"}, "host": {"value": "turkey"}, "originator": {"value": "PRJNA980729"}, "tri_ambig_count": {"value": "Zero"}, "base_id": {"value": "25-003046-002"}, "genotype": {"value": "D1.3"}, "ambig_present": {"value": "Absent"}, "ha_genetic_group": {"value": "2.3.4.4b"}}, "branch_attrs": {"mutations": {}}}, {"name": "A/turkey/USA/25-000295-003/2025_4a65434253", "node_attrs": {"div": 0.0319, "num_date": {"value": 2025.007, "confidence": [2025.007, 2025.007], "inferred": false}, "host_generic": {"value": "poultry", "confidence": {"poultry": 1.0}, "entropy": -1e-12}, "internal_date": {"value": "2025-6"}, "isolate_submitter": {"value": "USDA-NVSL"}, "segment_lineage": {"value": "am24"}, "data_source": {"value": "sra"}, "reason_for_submission": {"value": "surveillance"}, "region": {"value": "North America", "confidence": {"North America": 1.0}, "entropy": -1e-12}, "tn_93_dist_d11": {"value": 0.00352}, "N_present": {"value": "Absent"}, "N_count": {"value": "Zero"}, "country": {"value": "United States", "confidence": {"United States": 1.0}, "entropy": -1e-12}, "strain_name": {"value": "A/turkey/USA/25-000295-003/2025"}, "passage": {"value": "X"}, "isolate_hash": {"value": "4a6543425332ff84a88c91d7cb85ed4e"}, "state": {"value": "IN", "confidence": {"IN": 1.0}, "entropy": -1e-12}, "bi_ambig_count": {"value": "Zero"}, "primary_identifier": {"value": "SAMN46369422"}, "isl_subtype": {"value": "H5N1"}, "host": {"value": "turkey"}, "originator": {"value": "PRJNA980729"}, "tri_ambig_count": {"value": "Zero"}, "base_id": {"value": "25-000295-003"}, "genotype": {"value": "D1.3"}, "ambig_present": {"value": "Absent"}, "ha_genetic_group": {"value": "2.3.4.4b"}}, "branch_attrs": {"mutations": {}}}]}, {"name": "NODE_0000103", "node_attrs": {"div": 0.0319, "num_date": {"value": 2025.055, "confidence": [2025.012, 2025.078]}, "host_generic": {"value": "poultry", "confidence": {"poultry": 0.999}, "entropy": 0.00662}, "region": {"value": "North America", "confidence": {"North America": 1.0}, "entropy": 1.13e-07}, "country": {"value": "United States", "confidence": {"United States": 1.0}, "entropy": 0.00229}, "state": {"value": "OH", "confidence": {"OH": 1.0}, "entropy": 6.06e-05}}, "branch_attrs": {"mutations": {}}, "children": [{"name": "A/turkey/USA/25-004219-002/2025_25ac166b2f", "node_attrs": {"div": 0.0319, "num_date": {"value": 2025.095, "confidence": [2025.095, 2025.095], "inferred": false}, "host_generic": {"value": "poultry", "confidence": {"poultry": 1.0}, "entropy": -1e-12}, "internal_date": {"value": "2025-8"}, "isolate_submitter": {"value": "USDA-NVSL"}, "segment_lineage": {"value": "am24"}, "data_source": {"value": "sra"}, "reason_for_submission": {"value": "surveillance"}, "region": {"value": "North America", "confidence": {"North America": 1.0}, "entropy": -1e-12}, "tn_93_dist_d11": {"value": 0.00352}, "N_present": {"value": "Absent"}, "N_count": {"value": "Zero"}, "country": {"value": "United States", "confidence": {"United States": 1.0}, "entropy": -1e-12}, "strain_name": {"value": "A/turkey/USA/25-004219-002/2025"}, "passage": {"value": "X"}, "isolate_hash": {"value": "25ac166b2f402caa27d7c3b227c41489"}, "state": {"value": "OH", "confidence": {"OH": 1.0}, "entropy": -1e-12}, "bi_ambig_count": {"value": "Zero"}, "primary_identifier": {"value": "SAMN46921586"}, "isl_subtype": {"value": "H5N1"}, "host": {"value": "turkey"}, "originator": {"value": "PRJNA980729"}, "tri_ambig_count": {"value": "Zero"}, "base_id": {"value": "25-004219-002"}, "genotype": {"value": "D1.3"}, "ambig_present": {"value": "Absent"}, "ha_genetic_group": {"value": "2.3.4.4b"}}, "branch_attrs": {"mutations": {}}}, {"name": "A/turkey/USA/25-003598-003/2025_fb6afc4592", "node_attrs": {"div": 0.0319, "num_date": {"value": 2025.078, "confidence": [2025.078, 2025.078], "inferred": false}, "host_generic": {"value": "poultry", "confidence": {"poultry": 1.0}, "entropy": -1e-12}, "internal_date": {"value": "2025-8"}, "isolate_submitter": {"value": "USDA-NVSL"}, "segment_lineage": {"value": "am24"}, "data_source": {"value": "sra"}, "reason_for_submission": {"value": "surveillance"}, "region": {"value": "North America", "confidence": {"North America": 1.0}, "entropy": -1e-12}, "tn_93_dist_d11": {"value": 0.00353}, "N_present": {"value": "Absent"}, "N_count": {"value": "Zero"}, "country": {"value": "United States", "confidence": {"United States": 1.0}, "entropy": -1e-12}, "strain_name": {"value": "A/turkey/USA/25-003598-003/2025"}, "ambig_positions_NT": {"value": "217 / 1561 / 2163"}, "passage": {"value": "X"}, "isolate_hash": {"value": "fb6afc459247c0d6e5864737d0f169a2"}, "state": {"value": "OH", "confidence": {"OH": 1.0}, "entropy": -1e-12}, "bi_ambig_count": {"value": "Three"}, "primary_identifier": {"value": "SAMN46921562"}, "isl_subtype": {"value": "H5N1"}, "host": {"value": "turkey"}, "originator": {"value": "PRJNA980729"}, "tri_ambig_count": {"value": "Zero"}, "base_id": {"value": "25-003598-003"}, "genotype": {"value": "D1.3"}, "ambig_present": {"value": "Present"}, "ha_genetic_group": {"value": "2.3.4.4b"}}, "branch_attrs": {"mutations": {}}}]}]}]}]}, {"name": "NODE_0000226", "node_attrs": {"div": 0.0319, "num_date": {"value": 2024.919, "confidence": [2024.881, 2024.957]}, "host_generic": {"value": "poultry", "confidence": {"poultry": 0.999}, "entropy": 0.00736}, "region": {"value": "North America", "confidence": {"North America": 1.0}, "entropy": 1.14e-07}, "country": {"value": "United States", "confidence": {"United States": 1.0}, "entropy": 0.00254}, "state": {"value": "OH", "confidence": {"OH": 1.0}, "entropy": 6.2e-05}}, "branch_attrs": {"mutations": {}}, "children": [{"name": "NODE_0000227", "node_attrs": {"div": 0.0319, "num_date": {"value": 2025.034, "confidence": [2024.941, 2025.046]}, "host_generic": {"value": "poultry", "confidence": {"poultry": 0.999}, "entropy": 0.00727}, "region": {"value": "North America", "confidence": {"North America": 1.0}, "entropy": 1.14e-07}, "country": {"value": "United States", "confidence": {"United States": 1.0}, "entropy": 0.00252}, "state": {"value": "OH", "confidence": {"OH": 1.0}, "entropy": 3.97e-05}}, "branch_attrs": {"mutations": {}}, "children": [{"name": "A/turkey/USA/25-003241-003/2025_9c50e5e50a", "node_attrs": {"div": 0.0319, "num_date": {"value": 2025.073, "confidence": [2025.073, 2025.073], "inferred": false}, "host_generic": {"value": "poultry", "confidence": {"poultry": 1.0}, "entropy": -1e-12}, "internal_date": {"value": "2025-11"}, "isolate_submitter": {"value": "USDA-NVSL"}, "segment_lineage": {"value": "am24"}, "data_source": {"value": "sra"}, "reason_for_submission": {"value": "surveillance"}, "region": {"value": "North America", "confidence": {"North America": 1.0}, "entropy": -1e-12}, "tn_93_dist_d11": {"value": 0.00352}, "N_present": {"value": "Absent"}, "N_count": {"value": "Zero"}, "country": {"value": "United States", "confidence": {"United States": 1.0}, "entropy": -1e-12}, "strain_name": {"value": "A/turkey/USA/25-003241-003/2025"}, "passage": {"value": "X"}, "isolate_hash": {"value": "9c50e5e50a4e3b4c6301d4ab0963dc67"}, "state": {"value": "OH", "confidence": {"OH": 1.0}, "entropy": -1e-12}, "bi_ambig_count": {"value": "Zero"}, "primary_identifier": {"value": "SAMN47305284"}, "isl_subtype": {"value": "H5N1"}, "host": {"value": "turkey"}, "originator": {"value": "PRJNA980729"}, "tri_ambig_count": {"value": "Zero"}, "base_id": {"value": "25-003241-003"}, "genotype": {"value": "D1.3"}, "ambig_present": {"value": "Absent"}, "ha_genetic_group": {"value": "2.3.4.4b"}}, "branch_attrs": {"mutations": {}}}, {"name": "NODE_0000122", "node_attrs": {"div": 0.0319, "num_date": {"value": 2025.039, "confidence": [2024.989, 2025.049]}, "host_generic": {"value": "poultry", "confidence": {"poultry": 0.999}, "entropy": 0.00726}, "region": {"value": "North America", "confidence": {"North America": 1.0}, "entropy": 1.14e-07}, "country": {"value": "United States", "confidence": {"United States": 1.0}, "entropy": 0.00251}, "state": {"value": "OH", "confidence": {"OH": 1.0}, "entropy": 3.94e-05}}, "branch_attrs": {"mutations": {}}, "children": [{"name": "A/chicken/USA/25-003239-001/2025_1714118a26", "node_attrs": {"div": 0.0319, "num_date": {"value": 2025.075, "confidence": [2025.075, 2025.075], "inferred": false}, "host_generic": {"value": "poultry", "confidence": {"poultry": 1.0}, "entropy": -1e-12}, "internal_date": {"value": "2025-11"}, "isolate_submitter": {"value": "USDA-NVSL"}, "segment_lineage": {"value": "am24"}, "data_source": {"value": "sra"}, "reason_for_submission": {"value": "surveillance"}, "region": {"value": "North America", "confidence": {"North America": 1.0}, "entropy": -1e-12}, "tn_93_dist_d11": {"value": 0.00352}, "N_present": {"value": "Absent"}, "N_count": {"value": "Zero"}, "country": {"value": "United States", "confidence": {"United States": 1.0}, "entropy": -1e-12}, "strain_name": {"value": "A/chicken/USA/25-003239-001/2025"}, "passage": {"value": "X"}, "isolate_hash": {"value": "1714118a260b31001705756ff18ea234"}, "state": {"value": "OH", "confidence": {"OH": 1.0}, "entropy": -1e-12}, "bi_ambig_count": {"value": "Zero"}, "primary_identifier": {"value": "SAMN47305277"}, "isl_subtype": {"value": "H5N1"}, "host": {"value": "chicken"}, "originator": {"value": "PRJNA980729"}, "tri_ambig_count": {"value": "Zero"}, "base_id": {"value": "25-003239-001"}, "genotype": {"value": "D1.3"}, "ambig_present": {"value": "Absent"}, "ha_genetic_group": {"value": "2.3.4.4b"}}, "branch_attrs": {"mutations": {}}}, {"name": "NODE_0000123", "node_attrs": {"div": 0.0319, "num_date": {"value": 2025.045, "confidence": [2025.021, 2025.053]}, "host_generic": {"value": "poultry", "confidence": {"poultry": 0.999}, "entropy": 0.00719}, "region": {"value": "North America", "confidence": {"North America": 1.0}, "entropy": 1.14e-07}, "country": {"value": "United States", "confidence": {"United States": 1.0}, "entropy": 0.00249}, "state": {"value": "OH", "confidence": {"OH": 1.0}, "entropy": 3.94e-05}}, "branch_attrs": {"mutations": {}}, "children": [{"name": "A/turkey/USA/25-003235-003/2025_de47371801", "node_attrs": {"div": 0.0319, "num_date": {"value": 2025.073, "confidence": [2025.073, 2025.073], "inferred": false}, "host_generic": {"value": "poultry", "confidence": {"poultry": 1.0}, "entropy": -1e-12}, "internal_date": {"value": "2025-11"}, "isolate_submitter": {"value": "USDA-NVSL"}, "segment_lineage": {"value": "am24"}, "data_source": {"value": "sra"}, "reason_for_submission": {"value": "surveillance"}, "region": {"value": "North America", "confidence": {"North America": 1.0}, "entropy": -1e-12}, "tn_93_dist_d11": {"value": 0.00352}, "N_present": {"value": "Absent"}, "N_count": {"value": "Zero"}, "country": {"value": "United States", "confidence": {"United States": 1.0}, "entropy": -1e-12}, "strain_name": {"value": "A/turkey/USA/25-003235-003/2025"}, "passage": {"value": "X"}, "isolate_hash": {"value": "de4737180100463be81eae288ffe5344"}, "state": {"value": "OH", "confidence": {"OH": 1.0}, "entropy": -1e-12}, "bi_ambig_count": {"value": "Zero"}, "primary_identifier": {"value": "SAMN47305273"}, "isl_subtype": {"value": "H5N1"}, "host": {"value": "turkey"}, "originator": {"value": "PRJNA980729"}, "tri_ambig_count": {"value": "Zero"}, "base_id": {"value": "25-003235-003"}, "genotype": {"value": "D1.3"}, "ambig_present": {"value": "Absent"}, "ha_genetic_group": {"value": "2.3.4.4b"}}, "branch_attrs": {"mutations": {}}}, {"name": "NODE_0000124", "node_attrs": {"div": 0.0319, "num_date": {"value": 2025.059, "confidence": [2025.041, 2025.059]}, "host_generic": {"value": "poultry", "confidence": {"poultry": 0.999}, "entropy": 0.00655}, "region": {"value": "North America", "confidence": {"North America": 1.0}, "entropy": 1.13e-07}, "country": {"value": "United States", "confidence": {"United States": 1.0}, "entropy": 0.00227}, "state": {"value": "OH", "confidence": {"OH": 1.0}, "entropy": 3.91e-05}}, "branch_attrs": {"mutations": {}}, "children": [{"name": "A/duck/USA/25-002659-002/2025_2ff4f06271", "node_attrs": {"div": 0.0319, "num_date": {"value": 2025.059, "confidence": [2025.059, 2025.059], "inferred": false}, "host_generic": {"value": "poultry", "confidence": {"poultry": 1.0}, "entropy": -1e-12}, "internal_date": {"value": "2025-11"}, "isolate_submitter": {"value": "USDA-NVSL"}, "segment_lineage": {"value": "am24"}, "data_source": {"value": "sra"}, "reason_for_submission": {"value": "surveillance"}, "region": {"value": "North America", "confidence": {"North America": 1.0}, "entropy": -1e-12}, "tn_93_dist_d11": {"value": 0.00352}, "N_present": {"value": "Absent"}, "N_count": {"value": "Zero"}, "country": {"value": "United States", "confidence": {"United States": 1.0}, "entropy": -1e-12}, "strain_name": {"value": "A/duck/USA/25-002659-002/2025"}, "passage": {"value": "X"}, "isolate_hash": {"value": "2ff4f06271d2cb9c20fd94ed10935ba1"}, "state": {"value": "OH", "confidence": {"OH": 1.0}, "entropy": -1e-12}, "bi_ambig_count": {"value": "Zero"}, "primary_identifier": {"value": "SAMN47305224"}, "isl_subtype": {"value": "H5N1"}, "host": {"value": "duck"}, "originator": {"value": "PRJNA980729"}, "tri_ambig_count": {"value": "Zero"}, "base_id": {"value": "25-002659-002"}, "genotype": {"value": "D1.3"}, "ambig_present": {"value": "Absent"}, "ha_genetic_group": {"value": "2.3.4.4b"}}, "branch_attrs": {"mutations": {}}}, {"name": "A/turkey/USA/25-002648-004/2025_36abe6504a", "node_attrs": {"div": 0.0319, "num_date": {"value": 2025.059, "confidence": [2025.059, 2025.059], "inferred": false}, "host_generic": {"value": "poultry", "confidence": {"poultry": 1.0}, "entropy": -1e-12}, "internal_date": {"value": "2025-11"}, "isolate_submitter": {"value": "USDA-NVSL"}, "segment_lineage": {"value": "am24"}, "data_source": {"value": "sra"}, "reason_for_submission": {"value": "surveillance"}, "region": {"value": "North America", "confidence": {"North America": 1.0}, "entropy": -1e-12}, "tn_93_dist_d11": {"value": 0.00352}, "N_present": {"value": "Absent"}, "N_count": {"value": "Zero"}, "country": {"value": "United States", "confidence": {"United States": 1.0}, "entropy": -1e-12}, "strain_name": {"value": "A/turkey/USA/25-002648-004/2025"}, "passage": {"value": "X"}, "isolate_hash": {"value": "36abe6504a39a0e4cd780a207ae1c200"}, "state": {"value": "OH", "confidence": {"OH": 1.0}, "entropy": -1e-12}, "bi_ambig_count": {"value": "Zero"}, "primary_identifier": {"value": "SAMN47305215"}, "isl_subtype": {"value": "H5N1"}, "host": {"value": "turkey"}, "originator": {"value": "PRJNA980729"}, "tri_ambig_count": {"value": "Zero"}, "base_id": {"value": "25-002648-004"}, "genotype": {"value": "D1.3"}, "ambig_present": {"value": "Absent"}, "ha_genetic_group": {"value": "2.3.4.4b"}}, "branch_attrs": {"mutations": {}}}]}]}]}]}, {"name": "NODE_0000234", "node_attrs": {"div": 0.0319, "num_date": {"value": 2024.928, "confidence": [2024.891, 2024.961]}, "host_generic": {"value": "poultry", "confidence": {"poultry": 0.999, "avian": 0.00102}, "entropy": 0.00806}, "region": {"value": "North America", "confidence": {"North America": 1.0}, "entropy": 1.14e-07}, "country": {"value": "United States", "confidence": {"United States": 1.0}, "entropy": 0.00279}, "state": {"value": "OH", "confidence": {"OH": 1.0}, "entropy": 0.00149}}, "branch_attrs": {"mutations": {}}, "children": [{"name": "NODE_0000235", "node_attrs": {"div": 0.0319, "num_date": {"value": 2024.944, "confidence": [2024.91, 2024.997]}, "host_generic": {"value": "poultry", "confidence": {"poultry": 0.999}, "entropy": 0.00735}, "region": {"value": "North America", "confidence": {"North America": 1.0}, "entropy": 1.14e-07}, "country": {"value": "United States", "confidence": {"United States": 1.0}, "entropy": 0.00254}, "state": {"value": "OH", "confidence": {"OH": 1.0}, "entropy": 0.000104}}, "branch_attrs": {"mutations": {}}, "children": [{"name": "A/chicken/USA/25-000474-002/2025_7106d8a759", "node_attrs": {"div": 0.0323, "num_date": {"value": 2025.012, "confidence": [2025.012, 2025.012], "inferred": false}, "host_generic": {"value": "poultry", "confidence": {"poultry": 1.0}, "entropy": -1e-12}, "internal_date": {"value": "2025-6"}, "isolate_submitter": {"value": "USDA-NVSL"}, "segment_lineage": {"value": "am24"}, "data_source": {"value": "sra"}, "reason_for_submission": {"value": "surveillance"}, "region": {"value": "North America", "confidence": {"North America": 1.0}, "entropy": -1e-12}, "tn_93_dist_d11": {"value": 0.00397}, "N_present": {"value": "Absent"}, "N_count": {"value": "Zero"}, "country": {"value": "United States", "confidence": {"United States": 1.0}, "entropy": -1e-12}, "strain_name": {"value": "A/chicken/USA/25-000474-002/2025"}, "passage": {"value": "X"}, "isolate_hash": {"value": "7106d8a7590eea75cfa0406ca83be135"}, "state": {"value": "OH", "confidence": {"OH": 1.0}, "entropy": -1e-12}, "bi_ambig_count": {"value": "Zero"}, "primary_identifier": {"value": "SAMN46369434"}, "isl_subtype": {"value": "H5N1"}, "host": {"value": "chicken"}, "originator": {"value": "PRJNA980729"}, "tri_ambig_count": {"value": "Zero"}, "base_id": {"value": "25-000474-002"}, "genotype": {"value": "D1.3"}, "ambig_present": {"value": "Absent"}, "ha_genetic_group": {"value": "2.3.4.4b"}}, "branch_attrs": {"mutations": {"nuc": ["G1514A"], "PB2": ["R505Q"]}, "labels": {"aa": "PB2: R505Q"}}}, {"name": "NODE_0000125", "node_attrs": {"div": 0.0319, "num_date": {"value": 2024.982, "confidence": [2024.951, 2025.002]}, "host_generic": {"value": "poultry", "confidence": {"poultry": 0.999}, "entropy": 0.00727}, "region": {"value": "North America", "confidence": {"North America": 1.0}, "entropy": 1.14e-07}, "country": {"value": "United States", "confidence": {"United States": 1.0}, "entropy": 0.00251}, "state": {"value": "OH", "confidence": {"OH": 1.0}, "entropy": 0.00146}}, "branch_attrs": {"mutations": {}}, "children": [{"name": "A/chicken/USA/25-003846-002/2025_7a4148a716", "node_attrs": {"div": 0.0319, "num_date": {"value": 2025.084, "confidence": [2025.084, 2025.084], "inferred": false}, "host_generic": {"value": "poultry", "confidence": {"poultry": 1.0}, "entropy": -1e-12}, "internal_date": {"value": "2025-8"}, "isolate_submitter": {"value": "USDA-NVSL"}, "segment_lineage": {"value": "am24"}, "data_source": {"value": "sra"}, "reason_for_submission": {"value": "surveillance"}, "region": {"value": "North America", "confidence": {"North America": 1.0}, "entropy": -1e-12}, "tn_93_dist_d11": {"value": 0.00352}, "N_present": {"value": "Absent"}, "N_count": {"value": "Zero"}, "country": {"value": "United States", "confidence": {"United States": 1.0}, "entropy": -1e-12}, "strain_name": {"value": "A/chicken/USA/25-003846-002/2025"}, "passage": {"value": "X"}, "isolate_hash": {"value": "7a4148a716754042e778bbd4cf9b8b2c"}, "state": {"value": "OH", "confidence": {"OH": 1.0}, "entropy": -1e-12}, "bi_ambig_count": {"value": "Zero"}, "primary_identifier": {"value": "SAMN46921477"}, "isl_subtype": {"value": "H5N1"}, "host": {"value": "chicken"}, "originator": {"value": "PRJNA980729"}, "tri_ambig_count": {"value": "Zero"}, "base_id": {"value": "25-003846-002"}, "genotype": {"value": "D1.3"}, "ambig_present": {"value": "Absent"}, "ha_genetic_group": {"value": "2.3.4.4b"}}, "branch_attrs": {"mutations": {}}}, {"name": "NODE_0000126", "node_attrs": {"div": 0.0319, "num_date": {"value": 2025.007, "confidence": [2024.98, 2025.007]}, "host_generic": {"value": "poultry", "confidence": {"poultry": 0.999}, "entropy": 0.00719}, "region": {"value": "North America", "confidence": {"North America": 1.0}, "entropy": 1.14e-07}, "country": {"value": "United States", "confidence": {"United States": 1.0}, "entropy": 0.00249}, "state": {"value": "OH", "confidence": {"OH": 0.988, "IN": 0.012}, "entropy": 0.0657}}, "branch_attrs": {"mutations": {}}, "children": [{"name": "A/turkey/USA/25-002660-003/2025_44112619b1", "node_attrs": {"div": 0.0319, "num_date": {"value": 2025.007, "confidence": [2025.007, 2025.007], "inferred": false}, "host_generic": {"value": "poultry", "confidence": {"poultry": 1.0}, "entropy": -1e-12}, "internal_date": {"value": "2025-11"}, "isolate_submitter": {"value": "USDA-NVSL"}, "segment_lineage": {"value": "am24"}, "data_source": {"value": "sra"}, "reason_for_submission": {"value": "surveillance"}, "region": {"value": "North America", "confidence": {"North America": 1.0}, "entropy": -1e-12}, "tn_93_dist_d11": {"value": 0.00352}, "N_present": {"value": "Absent"}, "N_count": {"value": "Zero"}, "country": {"value": "United States", "confidence": {"United States": 1.0}, "entropy": -1e-12}, "strain_name": {"value": "A/turkey/USA/25-002660-003/2025"}, "passage": {"value": "X"}, "isolate_hash": {"value": "44112619b14b7751d61a2520a7f1b0f8"}, "state": {"value": "IN", "confidence": {"IN": 1.0}, "entropy": -1e-12}, "bi_ambig_count": {"value": "Zero"}, "primary_identifier": {"value": "SAMN47305228"}, "isl_subtype": {"value": "H5N1"}, "host": {"value": "turkey"}, "originator": {"value": "PRJNA980729"}, "tri_ambig_count": {"value": "Zero"}, "base_id": {"value": "25-002660-003"}, "genotype": {"value": "D1.3"}, "ambig_present": {"value": "Absent"}, "ha_genetic_group": {"value": "2.3.4.4b"}}, "branch_attrs": {"mutations": {}}}, {"name": "NODE_0000127", "node_attrs": {"div": 0.0319, "num_date": {"value": 2025.064, "confidence": [2025.013, 2025.064]}, "host_generic": {"value": "poultry", "confidence": {"poultry": 0.999}, "entropy": 0.00656}, "region": {"value": "North America", "confidence": {"North America": 1.0}, "entropy": 1.13e-07}, "country": {"value": "United States", "confidence": {"United States": 1.0}, "entropy": 0.00227}, "state": {"value": "OH", "confidence": {"OH": 1.0}, "entropy": 0.00142}}, "branch_attrs": {"mutations": {}}, "children": [{"name": "A/turkey/USA/25-003048-002/2025_738bdc6a1d", "node_attrs": {"div": 0.0319, "num_date": {"value": 2025.064, "confidence": [2025.064, 2025.064], "inferred": false}, "host_generic": {"value": "poultry", "confidence": {"poultry": 1.0}, "entropy": -1e-12}, "internal_date": {"value": "2025-11"}, "isolate_submitter": {"value": "USDA-NVSL"}, "segment_lineage": {"value": "am24"}, "data_source": {"value": "sra"}, "reason_for_submission": {"value": "surveillance"}, "region": {"value": "North America", "confidence": {"North America": 1.0}, "entropy": -1e-12}, "tn_93_dist_d11": {"value": 0.00352}, "N_present": {"value": "Absent"}, "N_count": {"value": "Zero"}, "country": {"value": "United States", "confidence": {"United States": 1.0}, "entropy": -1e-12}, "strain_name": {"value": "A/turkey/USA/25-003048-002/2025"}, "passage": {"value": "X"}, "isolate_hash": {"value": "738bdc6a1dd795a2134b2bc2f9c71bb3"}, "state": {"value": "OH", "confidence": {"OH": 1.0}, "entropy": -1e-12}, "bi_ambig_count": {"value": "Zero"}, "primary_identifier": {"value": "SAMN47305263"}, "isl_subtype": {"value": "H5N1"}, "host": {"value": "turkey"}, "originator": {"value": "PRJNA980729"}, "tri_ambig_count": {"value": "Zero"}, "base_id": {"value": "25-003048-002"}, "genotype": {"value": "D1.3"}, "ambig_present": {"value": "Absent"}, "ha_genetic_group": {"value": "2.3.4.4b"}}, "branch_attrs": {"mutations": {}}}, {"name": "A/turkey/USA/25-005482-001/2025_08945ea2a4", "node_attrs": {"div": 0.0319, "num_date": {"value": 2025.116, "confidence": [2025.116, 2025.116], "inferred": false}, "host_generic": {"value": "poultry", "confidence": {"poultry": 1.0}, "entropy": -1e-12}, "internal_date": {"value": "2025-11"}, "isolate_submitter": {"value": "USDA-NVSL"}, "segment_lineage": {"value": "am24"}, "data_source": {"value": "sra"}, "reason_for_submission": {"value": "surveillance"}, "region": {"value": "North America", "confidence": {"North America": 1.0}, "entropy": -1e-12}, "tn_93_dist_d11": {"value": 0.00352}, "N_present": {"value": "Absent"}, "N_count": {"value": "Zero"}, "country": {"value": "United States", "confidence": {"United States": 1.0}, "entropy": -1e-12}, "strain_name": {"value": "A/turkey/USA/25-005482-001/2025"}, "passage": {"value": "X"}, "isolate_hash": {"value": "08945ea2a4010468770beda1790af556"}, "state": {"value": "OH", "confidence": {"OH": 1.0}, "entropy": -1e-12}, "bi_ambig_count": {"value": "Zero"}, "primary_identifier": {"value": "SAMN47304760"}, "isl_subtype": {"value": "H5N1"}, "host": {"value": "turkey"}, "originator": {"value": "PRJNA980729"}, "tri_ambig_count": {"value": "Zero"}, "base_id": {"value": "25-005482-001"}, "genotype": {"value": "D1.3"}, "ambig_present": {"value": "Absent"}, "ha_genetic_group": {"value": "2.3.4.4b"}}, "branch_attrs": {"mutations": {}}}]}]}]}]}, {"name": "NODE_0000247", "node_attrs": {"div": 0.0319, "num_date": {"value": 2024.942, "confidence": [2024.914, 2024.965]}, "host_generic": {"value": "poultry", "confidence": {"poultry": 0.999}, "entropy": 0.00744}, "region": {"value": "North America", "confidence": {"North America": 1.0}, "entropy": 1.14e-07}, "country": {"value": "United States", "confidence": {"United States": 1.0}, "entropy": 0.00257}, "state": {"value": "OH", "confidence": {"OH": 0.988, "IN": 0.0121}, "entropy": 0.0664}}, "branch_attrs": {"mutations": {}}, "children": [{"name": "A/turkey/USA/25-002660-002/2025_180c62f515", "node_attrs": {"div": 0.0319, "num_date": {"value": 2025.007, "confidence": [2025.007, 2025.007], "inferred": false}, "host_generic": {"value": "poultry", "confidence": {"poultry": 1.0}, "entropy": -1e-12}, "internal_date": {"value": "2025-11"}, "isolate_submitter": {"value": "USDA-NVSL"}, "segment_lineage": {"value": "am24"}, "data_source": {"value": "sra"}, "reason_for_submission": {"value": "surveillance"}, "region": {"value": "North America", "confidence": {"North America": 1.0}, "entropy": -1e-12}, "tn_93_dist_d11": {"value": 0.00352}, "N_present": {"value": "Absent"}, "N_count": {"value": "Zero"}, "country": {"value": "United States", "confidence": {"United States": 1.0}, "entropy": -1e-12}, "strain_name": {"value": "A/turkey/USA/25-002660-002/2025"}, "passage": {"value": "X"}, "isolate_hash": {"value": "180c62f5156e6a4ce77e481030d2235b"}, "state": {"value": "IN", "confidence": {"IN": 1.0}, "entropy": -1e-12}, "bi_ambig_count": {"value": "Zero"}, "primary_identifier": {"value": "SAMN47305227"}, "isl_subtype": {"value": "H5N1"}, "host": {"value": "turkey"}, "originator": {"value": "PRJNA980729"}, "tri_ambig_count": {"value": "Zero"}, "base_id": {"value": "25-002660-002"}, "genotype": {"value": "D1.3"}, "ambig_present": {"value": "Absent"}, "ha_genetic_group": {"value": "2.3.4.4b"}}, "branch_attrs": {"mutations": {}}}, {"name": "NODE_0000252", "node_attrs": {"div": 0.0319, "num_date": {"value": 2024.968, "confidence": [2024.937, 2024.972]}, "host_generic": {"value": "poultry", "confidence": {"poultry": 0.999, "avian": 0.00102}, "entropy": 0.00806}, "region": {"value": "North America", "confidence": {"North America": 1.0}, "entropy": 1.14e-07}, "country": {"value": "United States", "confidence": {"United States": 1.0}, "entropy": 0.00279}, "state": {"value": "OH", "confidence": {"OH": 1.0}, "entropy": 0.00271}}, "branch_attrs": {"mutations": {}}, "children": [{"name": "NODE_0000128", "node_attrs": {"div": 0.0319, "num_date": {"value": 2024.984, "confidence": [2024.96, 2025.004]}, "host_generic": {"value": "poultry", "confidence": {"poultry": 0.999}, "entropy": 0.00734}, "region": {"value": "North America", "confidence": {"North America": 1.0}, "entropy": 1.14e-07}, "country": {"value": "United States", "confidence": {"United States": 1.0}, "entropy": 0.00254}, "state": {"value": "OH", "confidence": {"OH": 1.0}, "entropy": 8.33e-05}}, "branch_attrs": {"mutations": {}}, "children": [{"name": "A/chicken/USA/25-003846-001/2025_0dfd4fa808", "node_attrs": {"div": 0.0319, "num_date": {"value": 2025.084, "confidence": [2025.084, 2025.084], "inferred": false}, "host_generic": {"value": "poultry", "confidence": {"poultry": 1.0}, "entropy": -1e-12}, "internal_date": {"value": "2025-8"}, "isolate_submitter": {"value": "USDA-NVSL"}, "segment_lineage": {"value": "am24"}, "data_source": {"value": "sra"}, "reason_for_submission": {"value": "surveillance"}, "region": {"value": "North America", "confidence": {"North America": 1.0}, "entropy": -1e-12}, "tn_93_dist_d11": {"value": 0.00352}, "N_present": {"value": "Absent"}, "N_count": {"value": "Zero"}, "country": {"value": "United States", "confidence": {"United States": 1.0}, "entropy": -1e-12}, "strain_name": {"value": "A/chicken/USA/25-003846-001/2025"}, "passage": {"value": "X"}, "isolate_hash": {"value": "0dfd4fa808f50ace3e8ad82e3e64124e"}, "state": {"value": "OH", "confidence": {"OH": 1.0}, "entropy": -1e-12}, "bi_ambig_count": {"value": "Zero"}, "primary_identifier": {"value": "SAMN46921476"}, "isl_subtype": {"value": "H5N1"}, "host": {"value": "chicken"}, "originator": {"value": "PRJNA980729"}, "tri_ambig_count": {"value": "Zero"}, "base_id": {"value": "25-003846-001"}, "genotype": {"value": "D1.3"}, "ambig_present": {"value": "Absent"}, "ha_genetic_group": {"value": "2.3.4.4b"}}, "branch_attrs": {"mutations": {}}}, {"name": "NODE_0000129", "node_attrs": {"div": 0.0319, "num_date": {"value": 2025.01, "confidence": [2024.98, 2025.01]}, "host_generic": {"value": "poultry", "confidence": {"poultry": 0.999}, "entropy": 0.0072}, "region": {"value": "North America", "confidence": {"North America": 1.0}, "entropy": 1.14e-07}, "country": {"value": "United States", "confidence": {"United States": 1.0}, "entropy": 0.00249}, "state": {"value": "OH", "confidence": {"OH": 1.0}, "entropy": 3.99e-05}}, "branch_attrs": {"mutations": {}}, "children": [{"name": "A/turkey/USA/25-000542-001/2025_9235100e03", "node_attrs": {"div": 0.0319, "num_date": {"value": 2025.01, "confidence": [2025.01, 2025.01], "inferred": false}, "host_generic": {"value": "poultry", "confidence": {"poultry": 1.0}, "entropy": -1e-12}, "internal_date": {"value": "2025-6"}, "isolate_submitter": {"value": "USDA-NVSL"}, "segment_lineage": {"value": "am24"}, "data_source": {"value": "sra"}, "reason_for_submission": {"value": "surveillance"}, "region": {"value": "North America", "confidence": {"North America": 1.0}, "entropy": -1e-12}, "tn_93_dist_d11": {"value": 0.00352}, "N_present": {"value": "Absent"}, "N_count": {"value": "Zero"}, "country": {"value": "United States", "confidence": {"United States": 1.0}, "entropy": -1e-12}, "strain_name": {"value": "A/turkey/USA/25-000542-001/2025"}, "passage": {"value": "X"}, "isolate_hash": {"value": "9235100e0304bbba2c153354282fb5bc"}, "state": {"value": "OH", "confidence": {"OH": 1.0}, "entropy": -1e-12}, "bi_ambig_count": {"value": "Zero"}, "primary_identifier": {"value": "SAMN46369446"}, "isl_subtype": {"value": "H5N1"}, "host": {"value": "turkey"}, "originator": {"value": "PRJNA980729"}, "tri_ambig_count": {"value": "Zero"}, "base_id": {"value": "25-000542-001"}, "genotype": {"value": "D1.3"}, "ambig_present": {"value": "Absent"}, "ha_genetic_group": {"value": "2.3.4.4b"}}, "branch_attrs": {"mutations": {}}}, {"name": "NODE_0000130", "node_attrs": {"div": 0.0319, "num_date": {"value": 2025.059, "confidence": [2025.013, 2025.059]}, "host_generic": {"value": "poultry", "confidence": {"poultry": 0.999}, "entropy": 0.00656}, "region": {"value": "North America", "confidence": {"North America": 1.0}, "entropy": 1.13e-07}, "country": {"value": "United States", "confidence": {"United States": 1.0}, "entropy": 0.00227}, "state": {"value": "OH", "confidence": {"OH": 1.0}, "entropy": 3.91e-05}}, "branch_attrs": {"mutations": {}}, "children": [{"name": "A/chicken/USA/25-005479-001/2025_df64ab76b6", "node_attrs": {"div": 0.0319, "num_date": {"value": 2025.119, "confidence": [2025.119, 2025.119], "inferred": false}, "host_generic": {"value": "poultry", "confidence": {"poultry": 1.0}, "entropy": -1e-12}, "internal_date": {"value": "2025-11"}, "isolate_submitter": {"value": "USDA-NVSL"}, "segment_lineage": {"value": "am24"}, "data_source": {"value": "sra"}, "reason_for_submission": {"value": "surveillance"}, "region": {"value": "North America", "confidence": {"North America": 1.0}, "entropy": -1e-12}, "tn_93_dist_d11": {"value": 0.00352}, "N_present": {"value": "Absent"}, "N_count": {"value": "Zero"}, "country": {"value": "United States", "confidence": {"United States": 1.0}, "entropy": -1e-12}, "strain_name": {"value": "A/chicken/USA/25-005479-001/2025"}, "passage": {"value": "X"}, "isolate_hash": {"value": "df64ab76b6d577fb8d5b8f560653a17f"}, "state": {"value": "OH", "confidence": {"OH": 1.0}, "entropy": -1e-12}, "bi_ambig_count": {"value": "Zero"}, "primary_identifier": {"value": "SAMN47304716"}, "isl_subtype": {"value": "H5N1"}, "host": {"value": "chicken"}, "originator": {"value": "PRJNA980729"}, "tri_ambig_count": {"value": "Zero"}, "base_id": {"value": "25-005479-001"}, "genotype": {"value": "D1.3"}, "ambig_present": {"value": "Absent"}, "ha_genetic_group": {"value": "2.3.4.4b"}}, "branch_attrs": {"mutations": {}}}, {"name": "A/turkey/USA/25-002647-003/2025_f9f46aae6d", "node_attrs": {"div": 0.0319, "num_date": {"value": 2025.059, "confidence": [2025.059, 2025.059], "inferred": false}, "host_generic": {"value": "poultry", "confidence": {"poultry": 1.0}, "entropy": -1e-12}, "internal_date": {"value": "2025-11"}, "isolate_submitter": {"value": "USDA-NVSL"}, "segment_lineage": {"value": "am24"}, "data_source": {"value": "sra"}, "reason_for_submission": {"value": "surveillance"}, "region": {"value": "North America", "confidence": {"North America": 1.0}, "entropy": -1e-12}, "tn_93_dist_d11": {"value": 0.00352}, "N_present": {"value": "Absent"}, "N_count": {"value": "Zero"}, "country": {"value": "United States", "confidence": {"United States": 1.0}, "entropy": -1e-12}, "strain_name": {"value": "A/turkey/USA/25-002647-003/2025"}, "passage": {"value": "X"}, "isolate_hash": {"value": "f9f46aae6dabd7772a9caf2ff44cf90d"}, "state": {"value": "OH", "confidence": {"OH": 1.0}, "entropy": -1e-12}, "bi_ambig_count": {"value": "Zero"}, "primary_identifier": {"value": "SAMN47305210"}, "isl_subtype": {"value": "H5N1"}, "host": {"value": "turkey"}, "originator": {"value": "PRJNA980729"}, "tri_ambig_count": {"value": "Zero"}, "base_id": {"value": "25-002647-003"}, "genotype": {"value": "D1.3"}, "ambig_present": {"value": "Absent"}, "ha_genetic_group": {"value": "2.3.4.4b"}}, "branch_attrs": {"mutations": {}}}]}]}]}, {"name": "NODE_0000270", "node_attrs": {"div": 0.0319, "num_date": {"value": 2024.973, "confidence": [2024.953, 2024.977]}, "host_generic": {"value": "poultry", "confidence": {"poultry": 0.999}, "entropy": 0.00734}, "region": {"value": "North America", "confidence": {"North America": 1.0}, "entropy": 1.14e-07}, "country": {"value": "United States", "confidence": {"United States": 1.0}, "entropy": 0.00254}, "state": {"value": "OH", "confidence": {"OH": 1.0}, "entropy": 0.00269}}, "branch_attrs": {"mutations": {}}, "children": [{"name": "A/chicken/USA/24-038650-001/2024_13f7bb1f73", "node_attrs": {"div": 0.0319, "num_date": {"value": 2024.977, "confidence": [2024.977, 2024.977], "inferred": false}, "host_generic": {"value": "poultry", "confidence": {"poultry": 1.0}, "entropy": -1e-12}, "internal_date": {"value": "2025-6"}, "isolate_submitter": {"value": "USDA-NVSL"}, "segment_lineage": {"value": "am24"}, "data_source": {"value": "sra"}, "reason_for_submission": {"value": "surveillance"}, "region": {"value": "North America", "confidence": {"North America": 1.0}, "entropy": -1e-12}, "tn_93_dist_d11": {"value": 0.00352}, "N_present": {"value": "Absent"}, "N_count": {"value": "Zero"}, "country": {"value": "United States", "confidence": {"United States": 1.0}, "entropy": -1e-12}, "strain_name": {"value": "A/chicken/USA/24-038650-001/2024"}, "ambig_positions_NT": {"value": "1463"}, "passage": {"value": "X"}, "isolate_hash": {"value": "13f7bb1f73bf814c4654b3397148fbbb"}, "state": {"value": "OH", "confidence": {"OH": 1.0}, "entropy": -1e-12}, "bi_ambig_count": {"value": "One"}, "primary_identifier": {"value": "SAMN46200744"}, "isl_subtype": {"value": "H5N1"}, "host": {"value": "chicken"}, "originator": {"value": "PRJNA980729"}, "tri_ambig_count": {"value": "Zero"}, "base_id": {"value": "24-038650-001"}, "genotype": {"value": "D1.3"}, "ambig_present": {"value": "Present"}, "ha_genetic_group": {"value": "2.3.4.4b"}}, "branch_attrs": {"mutations": {}}}, {"name": "NODE_0000107", "node_attrs": {"div": 0.0319, "num_date": {"value": 2024.982, "confidence": [2024.956, 2025.007]}, "host_generic": {"value": "poultry", "confidence": {"poultry": 0.999}, "entropy": 0.0072}, "region": {"value": "North America", "confidence": {"North America": 1.0}, "entropy": 1.14e-07}, "country": {"value": "United States", "confidence": {"United States": 1.0}, "entropy": 0.00249}, "state": {"value": "OH", "confidence": {"OH": 0.988, "IN": 0.0121}, "entropy": 0.0664}}, "branch_attrs": {"mutations": {}}, "children": [{"name": "A/turkey/USA/25-000295-004/2025_45760ae354", "node_attrs": {"div": 0.0319, "num_date": {"value": 2025.007, "confidence": [2025.007, 2025.007], "inferred": false}, "host_generic": {"value": "poultry", "confidence": {"poultry": 1.0}, "entropy": -1e-12}, "internal_date": {"value": "2025-6"}, "isolate_submitter": {"value": "USDA-NVSL"}, "segment_lineage": {"value": "am24"}, "data_source": {"value": "sra"}, "reason_for_submission": {"value": "surveillance"}, "region": {"value": "North America", "confidence": {"North America": 1.0}, "entropy": -1e-12}, "tn_93_dist_d11": {"value": 0.00352}, "N_present": {"value": "Absent"}, "N_count": {"value": "Zero"}, "country": {"value": "United States", "confidence": {"United States": 1.0}, "entropy": -1e-12}, "strain_name": {"value": "A/turkey/USA/25-000295-004/2025"}, "passage": {"value": "X"}, "isolate_hash": {"value": "45760ae354f428ee653a0d22f4e2f0c4"}, "state": {"value": "IN", "confidence": {"IN": 1.0}, "entropy": -1e-12}, "bi_ambig_count": {"value": "Zero"}, "primary_identifier": {"value": "SAMN46369423"}, "isl_subtype": {"value": "H5N1"}, "host": {"value": "turkey"}, "originator": {"value": "PRJNA980729"}, "tri_ambig_count": {"value": "Zero"}, "base_id": {"value": "25-000295-004"}, "genotype": {"value": "D1.3"}, "ambig_present": {"value": "Absent"}, "ha_genetic_group": {"value": "2.3.4.4b"}}, "branch_attrs": {"mutations": {}}}, {"name": "NODE_0000108", "node_attrs": {"div": 0.0319, "num_date": {"value": 2025.015, "confidence": [2024.987, 2025.015]}, "host_generic": {"value": "poultry", "confidence": {"poultry": 0.999}, "entropy": 0.00656}, "region": {"value": "North America", "confidence": {"North America": 1.0}, "entropy": 1.13e-07}, "country": {"value": "United States", "confidence": {"United States": 1.0}, "entropy": 0.00227}, "state": {"value": "OH", "confidence": {"OH": 1.0}, "entropy": 0.00144}}, "branch_attrs": {"mutations": {}}, "children": [{"name": "A/turkey/USA/25-003046-004/2025_edd401130b", "node_attrs": {"div": 0.0319, "num_date": {"value": 2025.064, "confidence": [2025.064, 2025.064], "inferred": false}, "host_generic": {"value": "poultry", "confidence": {"poultry": 1.0}, "entropy": -1e-12}, "internal_date": {"value": "2025-11"}, "isolate_submitter": {"value": "USDA-NVSL"}, "segment_lineage": {"value": "am24"}, "data_source": {"value": "sra"}, "reason_for_submission": {"value": "surveillance"}, "region": {"value": "North America", "confidence": {"North America": 1.0}, "entropy": -1e-12}, "tn_93_dist_d11": {"value": 0.00352}, "N_present": {"value": "Absent"}, "N_count": {"value": "Zero"}, "country": {"value": "United States", "confidence": {"United States": 1.0}, "entropy": -1e-12}, "strain_name": {"value": "A/turkey/USA/25-003046-004/2025"}, "passage": {"value": "X"}, "isolate_hash": {"value": "edd401130bc411b4e99811f23bc1e225"}, "state": {"value": "OH", "confidence": {"OH": 1.0}, "entropy": -1e-12}, "bi_ambig_count": {"value": "Zero"}, "primary_identifier": {"value": "SAMN47305259"}, "isl_subtype": {"value": "H5N1"}, "host": {"value": "turkey"}, "originator": {"value": "PRJNA980729"}, "tri_ambig_count": {"value": "Zero"}, "base_id": {"value": "25-003046-004"}, "genotype": {"value": "D1.3"}, "ambig_present": {"value": "Absent"}, "ha_genetic_group": {"value": "2.3.4.4b"}}, "branch_attrs": {"mutations": {}}}, {"name": "A/chicken/USA/25-000475-002/2025_53cc7a781e", "node_attrs": {"div": 0.0319, "num_date": {"value": 2025.015, "confidence": [2025.015, 2025.015], "inferred": false}, "host_generic": {"value": "poultry", "confidence": {"poultry": 1.0}, "entropy": -1e-12}, "internal_date": {"value": "2025-6"}, "isolate_submitter": {"value": "USDA-NVSL"}, "segment_lineage": {"value": "am24"}, "data_source": {"value": "sra"}, "reason_for_submission": {"value": "surveillance"}, "region": {"value": "North America", "confidence": {"North America": 1.0}, "entropy": -1e-12}, "tn_93_dist_d11": {"value": 0.00352}, "N_present": {"value": "Absent"}, "N_count": {"value": "Zero"}, "country": {"value": "United States", "confidence": {"United States": 1.0}, "entropy": -1e-12}, "strain_name": {"value": "A/chicken/USA/25-000475-002/2025"}, "ambig_positions_NT": {"value": "1140"}, "passage": {"value": "X"}, "isolate_hash": {"value": "53cc7a781ee2634cf315c7f4eff06809"}, "state": {"value": "OH", "confidence": {"OH": 1.0}, "entropy": -1e-12}, "bi_ambig_count": {"value": "One"}, "primary_identifier": {"value": "SAMN46369435"}, "isl_subtype": {"value": "H5N1"}, "host": {"value": "chicken"}, "originator": {"value": "PRJNA980729"}, "tri_ambig_count": {"value": "Zero"}, "base_id": {"value": "25-000475-002"}, "genotype": {"value": "D1.3"}, "ambig_present": {"value": "Present"}, "ha_genetic_group": {"value": "2.3.4.4b"}}, "branch_attrs": {"mutations": {}}}]}]}]}]}]}]}]}, {"name": "NODE_0000363", "node_attrs": {"div": 0.0319, "num_date": {"value": 2024.926, "confidence": [2024.876, 2024.976]}, "host_generic": {"value": "poultry", "confidence": {"poultry": 0.999}, "entropy": 0.00728}, "region": {"value": "North America", "confidence": {"North America": 1.0}, "entropy": 1.14e-07}, "country": {"value": "United States", "confidence": {"United States": 1.0}, "entropy": 0.00252}, "state": {"value": "OH", "confidence": {"OH": 1.0}, "entropy": 3.97e-05}}, "branch_attrs": {"mutations": {}}, "children": [{"name": "NODE_0000370", "node_attrs": {"div": 0.0319, "num_date": {"value": 2024.984, "confidence": [2024.907, 2025.049]}, "host_generic": {"value": "poultry", "confidence": {"poultry": 0.999}, "entropy": 0.00727}, "region": {"value": "North America", "confidence": {"North America": 1.0}, "entropy": 1.14e-07}, "country": {"value": "United States", "confidence": {"United States": 1.0}, "entropy": 0.00251}, "state": {"value": "OH", "confidence": {"OH": 1.0}, "entropy": 3.94e-05}}, "branch_attrs": {"mutations": {}}, "children": [{"name": "NODE_0000137", "node_attrs": {"div": 0.0319, "num_date": {"value": 2025.039, "confidence": [2024.961, 2025.058]}, "host_generic": {"value": "poultry", "confidence": {"poultry": 0.999}, "entropy": 0.00726}, "region": {"value": "North America", "confidence": {"North America": 1.0}, "entropy": 1.14e-07}, "country": {"value": "United States", "confidence": {"United States": 1.0}, "entropy": 0.00251}, "state": {"value": "OH", "confidence": {"OH": 1.0}, "entropy": 3.94e-05}}, "branch_attrs": {"mutations": {}}, "children": [{"name": "A/turkey/USA/25-003241-004/2025_37a4c9429b", "node_attrs": {"div": 0.0319, "num_date": {"value": 2025.073, "confidence": [2025.073, 2025.073], "inferred": false}, "host_generic": {"value": "poultry", "confidence": {"poultry": 1.0}, "entropy": -1e-12}, "internal_date": {"value": "2025-11"}, "isolate_submitter": {"value": "USDA-NVSL"}, "segment_lineage": {"value": "am24"}, "data_source": {"value": "sra"}, "reason_for_submission": {"value": "surveillance"}, "region": {"value": "North America", "confidence": {"North America": 1.0}, "entropy": -1e-12}, "tn_93_dist_d11": {"value": 0.00352}, "N_present": {"value": "Absent"}, "N_count": {"value": "Zero"}, "country": {"value": "United States", "confidence": {"United States": 1.0}, "entropy": -1e-12}, "strain_name": {"value": "A/turkey/USA/25-003241-004
[truncated: 2,215,090 more chars]
