# Supplementary material for: Next-Generation Sequencing Strategies During the 2024–2025 Avian Influenza A(H5N1) Emergency Response in the U.S
Source: Viruses. 2026 Apr 21;18(4):482. doi: 10.3390/v18040482 (PMC13120661; doi:10.3390/v18040482)
Supplement: Supplementary file 1 [file viruses-18-00482-s001.zip › Nextstrain-Builds-HA-NA-PB2/2025-06-17_D11_PB2_tip-frequencies.json]

{
  "A/American_black_duck/Tennessee/141/2024_3ed01379f4": {
    "frequencies": [
      0.00176,
      0.001771,
      0.001781,
      0.00179,
      0.001798,
      0.001804,
      0.00181,
      0.001814,
      0.001816,
      0.001818,
      0.001818,
      0.001817,
      0.001814,
      0.00181,
      0.001805,
      0.001798,
      0.00179,
      0.00178,
      0.001768,
      0.001756,
      0.001741,
      0.001725,
      0.001707,
      0.001687,
      0.001663,
      0.001636,
      0.001603,
      0.001561,
      0.00151,
      0.001448,
      0.001379,
      0.001309,
      0.001252,
      0.001222,
      0.001231,
      0.001289,
      0.001395,
      0.001543,
      0.00172,
      0.00191,
      0.002089,
      0.002237,
      0.002332,
      0.002357,
      0.002305,
      0.002175,
      0.001978,
      0.001731,
      0.001459,
      0.001184,
      0.000927,
      0.000701,
      0.000518,
      0.000375,
      0.00027,
      0.000197,
      0.000149,
      0.000118,
      0.0001,
      9.1e-05,
      8.8e-05,
      8.9e-05,
      9.3e-05,
      0.0001,
      0.00011,
      0.000122,
      0.000136,
      0.000152
    ]
  },
  "A/American_crow/BC/AIVPHL-2662/2024_2cf2ab64cd": {
    "frequencies": [
      0.002757,
      0.002746,
      0.002734,
      0.00272,
      0.002705,
      0.002687,
      0.002668,
      0.002648,
      0.002625,
      0.002601,
      0.002576,
      0.002548,
      0.002519,
      0.002489,
      0.002456,
      0.002423,
      0.002387,
      0.00235,
      0.002312,
      0.002272,
      0.002231,
      0.002188,
      0.002144,
      0.002098,
      0.00205,
      0.001998,
      0.001944,
      0.001887,
      0.001829,
      0.001777,
      0.001741,
      0.001734,
      0.001772,
      0.001865,
      0.002012,
      0.002205,
      0.002423,
      0.002642,
      0.002836,
      0.002979,
      0.003049,
      0.003032,
      0.002921,
      0.00272,
      0.002447,
      0.002123,
      0.001776,
      0.001431,
      0.001113,
      0.000837,
      0.000611,
      0.000435,
      0.000306,
      0.000216,
      0.000156,
      0.000118,
      9.4e-05,
      8.1e-05,
      7.4e-05,
      7.1e-05,
      7.1e-05,
      7.3e-05,
      7.7e-05,
      8.3e-05,
      9e-05,
      9.9e-05,
      0.00011,
      0.000122
    ]
  },
  "A/American_crow/BC/AIVPHL-2850/2024_9b5cafb2dc": {
    "frequencies": [
      0.001062,
      0.00108,
      0.001098,
      0.001115,
      0.001133,
      0.001149,
      0.001165,
      0.001181,
      0.001195,
      0.001209,
      0.001223,
      0.001235,
      0.001247,
      0.001258,
      0.001268,
      0.001277,
      0.001285,
      0.001292,
      0.001297,
      0.001302,
      0.001305,
      0.001307,
      0.001308,
      0.001306,
      0.001302,
      0.001294,
      0.001281,
      0.001259,
      0.001226,
      0.00118,
      0.001118,
      0.001043,
      0.000963,
      0.000888,
      0.000831,
      0.000802,
      0.000809,
      0.000858,
      0.000947,
      0.001074,
      0.00123,
      0.001402,
      0.001574,
      0.001727,
      0.00184,
      0.001898,
      0.00189,
      0.001812,
      0.001671,
      0.001483,
      0.001265,
      0.001039,
      0.000826,
      0.000637,
      0.00048,
      0.000357,
      0.000267,
      0.000203,
      0.000161,
      0.000134,
      0.00012,
      0.000115,
      0.000117,
      0.000123,
      0.000135,
      0.00015,
      0.000169,
      0.000191
    ]
  },
  "A/American_green-winged_teal/USA/IZ24_0776/2024_3b12700326": {
    "frequencies": [
      0.006208,
      0.006066,
      0.005924,
      0.005782,
      0.005639,
      0.005497,
      0.005354,
      0.005212,
      0.005069,
      0.004927,
      0.004786,
      0.004645,
      0.004504,
      0.004365,
      0.004226,
      0.004089,
      0.003952,
      0.003817,
      0.003684,
      0.003552,
      0.003422,
      0.003296,
      0.003174,
      0.003061,
      0.002962,
      0.002889,
      0.002857,
      0.00289,
      0.003017,
      0.003264,
      0.003643,
      0.00414,
      0.004696,
      0.005232,
      0.005661,
      0.005916,
      0.005961,
      0.005795,
      0.005443,
      0.004939,
      0.004337,
      0.003683,
      0.003024,
      0.002398,
      0.00184,
      0.001367,
      0.000985,
      0.000689,
      0.000474,
      0.000322,
      0.00022,
      0.000154,
      0.000112,
      8.6e-05,
      7e-05,
      6.1e-05,
      5.5e-05,
      5.1e-05,
      4.9e-05,
      4.9e-05,
      4.9e-05,
      5e-05,
      5.2e-05,
      5.5e-05,
      5.9e-05,
      6.4e-05,
      6.9e-05,
      7.5e-05
    ]
  },
  "A/American_green-winged_teal/USA/IZ24_0777/2024_72e6764db9": {
    "frequencies": [
      0.006208,
      0.006066,
      0.005924,
      0.005782,
      0.005639,
      0.005497,
      0.005354,
      0.005212,
      0.005069,
      0.004927,
      0.004786,
      0.004645,
      0.004504,
      0.004365,
      0.004226,
      0.004089,
      0.003952,
      0.003817,
      0.003684,
      0.003552,
      0.003422,
      0.003296,
      0.003174,
      0.003061,
      0.002962,
      0.002889,
      0.002857,
      0.00289,
      0.003017,
      0.003264,
      0.003643,
      0.00414,
      0.004696,
      0.005232,
      0.005661,
      0.005916,
      0.005961,
      0.005795,
      0.005443,
      0.004939,
      0.004337,
      0.003683,
      0.003024,
      0.002398,
      0.00184,
      0.001367,
      0.000985,
      0.000689,
      0.000474,
      0.000322,
      0.00022,
      0.000154,
      0.000112,
      8.6e-05,
      7e-05,
      6.1e-05,
      5.5e-05,
      5.1e-05,
      4.9e-05,
      4.9e-05,
      4.9e-05,
      5e-05,
      5.2e-05,
      5.5e-05,
      5.9e-05,
      6.4e-05,
      6.9e-05,
      7.5e-05
    ]
  },
  "A/American_kestrel/BC/AIVPHL-2866/2024_ee0f7a8b56": {
    "frequencies": [
      0.003076,
      0.003056,
      0.003035,
      0.003012,
      0.002987,
      0.002961,
      0.002933,
      0.002903,
      0.002871,
      0.002838,
      0.002803,
      0.002766,
      0.002727,
      0.002687,
      0.002646,
      0.002603,
      0.002558,
      0.002513,
      0.002466,
      0.002417,
      0.002367,
      0.002316,
      0.002264,
      0.00221,
      0.002154,
      0.002097,
      0.002038,
      0.001979,
      0.001925,
      0.001884,
      0.001868,
      0.001894,
      0.001973,
      0.002112,
      0.002304,
      0.002534,
      0.002773,
      0.002993,
      0.003167,
      0.003271,
      0.003286,
      0.003203,
      0.003023,
      0.002757,
      0.002429,
      0.002064,
      0.001691,
      0.001335,
      0.001019,
      0.000753,
      0.000541,
      0.000381,
      0.000267,
      0.000188,
      0.000137,
      0.000105,
      8.6e-05,
      7.5e-05,
      6.9e-05,
      6.7e-05,
      6.7e-05,
      7e-05,
      7.3e-05,
      7.9e-05,
      8.5e-05,
      9.4e-05,
      0.000104,
      0.000115
    ]
  },
  "A/American_wigeon/BC/AIVPHL-2552/2024_7a9f34adc7": {
    "frequencies": [
      0.006208,
      0.006066,
      0.005924,
      0.005782,
      0.005639,
      0.005497,
      0.005354,
      0.005212,
      0.005069,
      0.004927,
      0.004786,
      0.004645,
      0.004504,
      0.004365,
      0.004226,
      0.004089,
      0.003952,
      0.003817,
      0.003684,
      0.003552,
      0.003422,
      0.003296,
      0.003174,
      0.003061,
      0.002962,
      0.002889,
      0.002857,
      0.00289,
      0.003017,
      0.003264,
      0.003643,
      0.00414,
      0.004696,
      0.005232,
      0.005661,
      0.005916,
      0.005961,
      0.005795,
      0.005443,
      0.004939,
      0.004337,
      0.003683,
      0.003024,
      0.002398,
      0.00184,
      0.001367,
      0.000985,
      0.000689,
      0.000474,
      0.000322,
      0.00022,
      0.000154,
      0.000112,
      8.6e-05,
      7e-05,
      6.1e-05,
      5.5e-05,
      5.1e-05,
      4.9e-05,
      4.9e-05,
      4.9e-05,
      5e-05,
      5.2e-05,
      5.5e-05,
      5.9e-05,
      6.4e-05,
      6.9e-05,
      7.5e-05
    ]
  },
  "A/American_wigeon/Oregon/23-032793-009-original/2023_20be9352e1": {
    "frequencies": [
      0.0,
      0.0,
      0.0,
      0.0,
      0.0,
      0.0,
      0.0,
      0.0,
      0.0,
      0.0,
      0.0,
      0.0,
      0.0,
      0.0,
      0.0,
      0.0,
      0.0,
      0.0,
      0.0,
      0.0,
      0.0,
      0.0,
      0.0,
      0.0,
      0.0,
      0.0,
      0.0,
      0.0,
      0.0,
      0.0,
      0.0,
      0.0,
      0.0,
      0.0,
      0.0,
      0.0,
      0.0,
      0.0,
      0.0,
      0.0,
      0.0,
      0.0,
      0.0,
      0.0,
      0.0,
      0.0,
      0.0,
      0.0,
      0.0,
      0.0,
      0.0,
      0.0,
      0.0,
      0.0,
      0.0,
      0.0,
      0.0,
      0.0,
      0.0,
      0.0,
      0.0,
      0.0,
      0.0,
      0.0,
      0.0,
      0.0,
      0.0,
      0.0
    ]
  },
  "A/British_Columbia/PHL-2032-recombinant/2025_2518e7fb60": {
    "frequencies": [
      2.7e-05,
      3e-05,
      3.2e-05,
      3.5e-05,
      3.8e-05,
      4.2e-05,
      4.5e-05,
      4.9e-05,
      5.3e-05,
      5.8e-05,
      6.2e-05,
      6.8e-05,
      7.3e-05,
      7.9e-05,
      8.5e-05,
      9.2e-05,
      9.9e-05,
      0.000107,
      0.000115,
      0.000123,
      0.000133,
      0.000142,
      0.000152,
      0.000163,
      0.000174,
      0.000185,
      0.000196,
      0.000207,
      0.000215,
      0.000221,
      0.000223,
      0.000221,
      0.000213,
      0.000202,
      0.000188,
      0.000172,
      0.000158,
      0.000144,
      0.000133,
      0.000123,
      0.000115,
      0.000109,
      0.000104,
      0.000102,
      0.000101,
      0.000104,
      0.000111,
      0.000125,
      0.000148,
      0.000185,
      0.000239,
      0.000316,
      0.000417,
      0.000545,
      0.0007,
      0.000879,
      0.001077,
      0.001288,
      0.001502,
      0.001707,
      0.00189,
      0.002037,
      0.00214,
      0.002187,
      0.002177,
      0.002112,
      0.002002,
      0.001862
    ]
  },
  "A/British_Columbia/PHL-2032/2024_35e1775b91": {
    "frequencies": [
      0.001972,
      0.00198,
      0.001986,
      0.00199,
      0.001994,
      0.001996,
      0.001997,
      0.001997,
      0.001995,
      0.001992,
      0.001987,
      0.001981,
      0.001973,
      0.001963,
      0.001953,
      0.00194,
      0.001926,
      0.001911,
      0.001894,
      0.001876,
      0.001855,
      0.001834,
      0.00181,
      0.001784,
      0.001755,
      0.001722,
      0.001684,
      0.001637,
      0.001583,
      0.00152,
      0.001454,
      0.001392,
      0.00135,
      0.001341,
      0.001378,
      0.001466,
      0.001601,
      0.001772,
      0.001963,
      0.002155,
      0.002322,
      0.002443,
      0.002499,
      0.002476,
      0.002371,
      0.002191,
      0.001951,
      0.001672,
      0.001381,
      0.001099,
      0.000844,
      0.000628,
      0.000457,
      0.000327,
      0.000235,
      0.000172,
      0.000131,
      0.000106,
      9.2e-05,
      8.5e-05,
      8.3e-05,
      8.4e-05,
      8.9e-05,
      9.5e-05,
      0.000104,
      0.000116,
      0.000129,
      0.000144
    ]
  },
  "A/California/192/2024_119fc2e8aa": {
    "frequencies": [
      0.002468,
      0.002465,
      0.00246,
      0.002454,
      0.002446,
      0.002436,
      0.002425,
      0.002413,
      0.002398,
      0.002382,
      0.002365,
      0.002346,
      0.002325,
      0.002302,
      0.002278,
      0.002252,
      0.002225,
      0.002196,
      0.002166,
      0.002134,
      0.0021,
      0.002065,
      0.002029,
      0.00199,
      0.001948,
      0.001903,
      0.001854,
      0.0018,
      0.001741,
      0.001683,
      0.001632,
      0.001601,
      0.001605,
      0.001658,
      0.001764,
      0.00192,
      0.002112,
      0.002321,
      0.002523,
      0.002693,
      0.002807,
      0.002845,
      0.002797,
      0.00266,
      0.002443,
      0.002165,
      0.001849,
      0.00152,
      0.001206,
      0.000923,
      0.000685,
      0.000494,
      0.000351,
      0.000248,
      0.000178,
      0.000133,
      0.000104,
      8.8e-05,
      7.9e-05,
      7.5e-05,
      7.4e-05,
      7.6e-05,
      8.1e-05,
      8.7e-05,
      9.5e-05,
      0.000104,
      0.000116,
      0.000129
    ]
  },
  "A/Canada_goose/AB/FAV-0352-3/2024_afa4645d21": {
    "frequencies": [
      0.003189,
      0.003166,
      0.003142,
      0.003115,
      0.003087,
      0.003057,
      0.003026,
      0.002992,
      0.002957,
      0.00292,
      0.002882,
      0.002842,
      0.0028,
      0.002757,
      0.002712,
      0.002666,
      0.002618,
      0.002569,
      0.002518,
      0.002467,
      0.002414,
      0.00236,
      0.002305,
      0.002248,
      0.00219,
      0.00213,
      0.00207,
      0.002011,
      0.001959,
      0.001923,
      0.001916,
      0.001954,
      0.002049,
      0.002205,
      0.002412,
      0.002654,
      0.002898,
      0.003116,
      0.003281,
      0.003369,
      0.003363,
      0.003256,
      0.003052,
      0.002764,
      0.002418,
      0.00204,
      0.001661,
      0.001302,
      0.000987,
      0.000725,
      0.000519,
      0.000364,
      0.000255,
      0.00018,
      0.000132,
      0.000102,
      8.4e-05,
      7.3e-05,
      6.8e-05,
      6.6e-05,
      6.6e-05,
      6.8e-05,
      7.2e-05,
      7.7e-05,
      8.4e-05,
      9.2e-05,
      0.000102,
      0.000113
    ]
  },
  "A/Canada_goose/BC/AIVPHL-2524/2024_c18e6af5e7": {
    "frequencies": [
      0.008383,
      0.008131,
      0.007881,
      0.007635,
      0.00739,
      0.007149,
      0.006912,
      0.006678,
      0.006446,
      0.006218,
      0.005995,
      0.005775,
      0.005557,
      0.005345,
      0.005137,
      0.004933,
      0.004732,
      0.004536,
      0.004345,
      0.00416,
      0.003981,
      0.003813,
      0.003659,
      0.00353,
      0.003442,
      0.003418,
      0.003492,
      0.003706,
      0.004094,
      0.004676,
      0.005426,
      0.006269,
      0.007066,
      0.007675,
      0.007985,
      0.007948,
      0.007582,
      0.006952,
      0.006142,
      0.005236,
      0.004317,
      0.003443,
      0.002657,
      0.001982,
      0.001435,
      0.00101,
      0.000694,
      0.000468,
      0.000314,
      0.000213,
      0.000149,
      0.000108,
      8.3e-05,
      6.8e-05,
      5.8e-05,
      5.2e-05,
      4.7e-05,
      4.5e-05,
      4.3e-05,
      4.2e-05,
      4.2e-05,
      4.3e-05,
      4.4e-05,
      4.6e-05,
      4.9e-05,
      5.3e-05,
      5.7e-05,
      6.2e-05
    ]
  },
  "A/Canada_goose/BC/AIVPHL-2528/2024_9ab0006908": {
    "frequencies": [
      0.007592,
      0.007382,
      0.007174,
      0.006967,
      0.00676,
      0.006557,
      0.006355,
      0.006155,
      0.005956,
      0.00576,
      0.005567,
      0.005376,
      0.005187,
      0.005001,
      0.004818,
      0.004638,
      0.004461,
      0.004287,
      0.004117,
      0.003951,
      0.003789,
      0.003634,
      0.003491,
      0.003364,
      0.003268,
      0.00322,
      0.003247,
      0.003385,
      0.003668,
      0.00412,
      0.004733,
      0.005457,
      0.006182,
      0.006788,
      0.007166,
      0.007258,
      0.007055,
      0.006599,
      0.005952,
      0.005181,
      0.004363,
      0.003553,
      0.002798,
      0.00213,
      0.001572,
      0.001125,
      0.000784,
      0.000535,
      0.000361,
      0.000244,
      0.000169,
      0.000121,
      9.1e-05,
      7.3e-05,
      6.2e-05,
      5.4e-05,
      5e-05,
      4.7e-05,
      4.5e-05,
      4.4e-05,
      4.4e-05,
      4.5e-05,
      4.7e-05,
      4.9e-05,
      5.2e-05,
      5.6e-05,
      6.1e-05,
      6.6e-05
    ]
  },
  "A/Canada_goose/BC/AIVPHL-2530/2024_3465271ea5": {
    "frequencies": [
      0.006869,
      0.006696,
      0.006523,
      0.00635,
      0.006178,
      0.006007,
      0.005836,
      0.005667,
      0.005498,
      0.00533,
      0.005164,
      0.005,
      0.004836,
      0.004675,
      0.004515,
      0.004357,
      0.004201,
      0.004047,
      0.003896,
      0.003748,
      0.003602,
      0.003462,
      0.003329,
      0.003208,
      0.003109,
      0.003045,
      0.003037,
      0.003116,
      0.003313,
      0.003654,
      0.004143,
      0.00475,
      0.005393,
      0.005972,
      0.006389,
      0.006577,
      0.006511,
      0.006211,
      0.005717,
      0.005081,
      0.004369,
      0.003633,
      0.002922,
      0.002269,
      0.001708,
      0.001245,
      0.000882,
      0.000609,
      0.000414,
      0.000281,
      0.000192,
      0.000136,
      0.000101,
      7.9e-05,
      6.6e-05,
      5.7e-05,
      5.2e-05,
      4.9e-05,
      4.7e-05,
      4.6e-05,
      4.7e-05,
      4.8e-05,
      4.9e-05,
      5.2e-05,
      5.6e-05,
      6e-05,
      6.5e-05,
      7.1e-05
    ]
  },
  "A/Canada_goose/BC/AIVPHL-2531/2024_8f458265fb": {
    "frequencies": [
      0.006869,
      0.006696,
      0.006523,
      0.00635,
      0.006178,
      0.006007,
      0.005836,
      0.005667,
      0.005498,
      0.00533,
      0.005164,
      0.005,
      0.004836,
      0.004675,
      0.004515,
      0.004357,
      0.004201,
      0.004047,
      0.003896,
      0.003748,
      0.003602,
      0.003462,
      0.003329,
      0.003208,
      0.003109,
      0.003045,
      0.003037,
      0.003116,
      0.003313,
      0.003654,
      0.004143,
      0.00475,
      0.005393,
      0.005972,
      0.006389,
      0.006577,
      0.006511,
      0.006211,
      0.005717,
      0.005081,
      0.004369,
      0.003633,
      0.002922,
      0.002269,
      0.001708,
      0.001245,
      0.000882,
      0.000609,
      0.000414,
      0.000281,
      0.000192,
      0.000136,
      0.000101,
      7.9e-05,
      6.6e-05,
      5.7e-05,
      5.2e-05,
      4.9e-05,
      4.7e-05,
      4.6e-05,
      4.7e-05,
      4.8e-05,
      4.9e-05,
      5.2e-05,
      5.6e-05,
      6e-05,
      6.5e-05,
      7.1e-05
    ]
  },
  "A/Canada_goose/BC/AIVPHL-2563/2024_dddc9dc118": {
    "frequencies": [
      0.004714,
      0.004638,
      0.00456,
      0.00448,
      0.004399,
      0.004316,
      0.004233,
      0.004148,
      0.004061,
      0.003974,
      0.003886,
      0.003797,
      0.003706,
      0.003616,
      0.003524,
      0.003433,
      0.00334,
      0.003248,
      0.003155,
      0.003062,
      0.002969,
      0.002877,
      0.002786,
      0.002696,
      0.002611,
      0.002534,
      0.002471,
      0.002436,
      0.002444,
      0.002516,
      0.002672,
      0.002922,
      0.003251,
      0.003628,
      0.004002,
      0.004322,
      0.00454,
      0.004629,
      0.004577,
      0.004384,
      0.004068,
      0.003653,
      0.003172,
      0.002659,
      0.002155,
      0.001687,
      0.001276,
      0.000933,
      0.000665,
      0.000463,
      0.000319,
      0.00022,
      0.000155,
      0.000114,
      8.8e-05,
      7.3e-05,
      6.4e-05,
      5.9e-05,
      5.6e-05,
      5.5e-05,
      5.6e-05,
      5.7e-05,
      6e-05,
      6.4e-05,
      6.9e-05,
      7.5e-05,
      8.2e-05,
      9e-05
    ]
  },
  "A/Canada_goose/BC/AIVPHL-2568/2024_0386529e3f": {
    "frequencies": [
      0.004714,
      0.004638,
      0.00456,
      0.00448,
      0.004399,
      0.004316,
      0.004233,
      0.004148,
      0.004061,
      0.003974,
      0.003886,
      0.003797,
      0.003706,
      0.003616,
      0.003524,
      0.003433,
      0.00334,
      0.003248,
      0.003155,
      0.003062,
      0.002969,
      0.002877,
      0.002786,
      0.002696,
      0.002611,
      0.002534,
      0.002471,
      0.002436,
      0.002444,
      0.002516,
      0.002672,
      0.002922,
      0.003251,
      0.003628,
      0.004002,
      0.004322,
      0.00454,
      0.004629,
      0.004577,
      0.004384,
      0.004068,
      0.003653,
      0.003172,
      0.002659,
      0.002155,
      0.001687,
      0.001276,
      0.000933,
      0.000665,
      0.000463,
      0.000319,
      0.00022,
      0.000155,
      0.000114,
      8.8e-05,
      7.3e-05,
      6.4e-05,
      5.9e-05,
      5.6e-05,
      5.5e-05,
      5.6e-05,
      5.7e-05,
      6e-05,
      6.4e-05,
      6.9e-05,
      7.5e-05,
      8.2e-05,
      9e-05
    ]
  },
  "A/Canada_goose/BC/AIVPHL-2571/2024_7beaabfd2b": {
    "frequencies": [
      0.004552,
      0.004482,
      0.004411,
      0.004337,
      0.004262,
      0.004186,
      0.004108,
      0.004029,
      0.003948,
      0.003867,
      0.003784,
      0.0037,
      0.003615,
      0.00353,
      0.003444,
      0.003357,
      0.003269,
      0.003181,
      0.003093,
      0.003005,
      0.002916,
      0.002828,
      0.00274,
      0.002653,
      0.00257,
      0.002494,
      0.00243,
      0.00239,
      0.002389,
      0.002446,
      0.002581,
      0.002805,
      0.003108,
      0.003463,
      0.003825,
      0.004143,
      0.004373,
      0.004483,
      0.00446,
      0.004301,
      0.004018,
      0.003633,
      0.003177,
      0.002682,
      0.002188,
      0.001724,
      0.001313,
      0.000966,
      0.000692,
      0.000484,
      0.000334,
      0.00023,
      0.000162,
      0.000118,
      9.1e-05,
      7.5e-05,
      6.5e-05,
      6e-05,
      5.7e-05,
      5.6e-05,
      5.7e-05,
      5.8e-05,
      6.1e-05,
      6.5e-05,
      7e-05,
      7.6e-05,
      8.4e-05,
      9.2e-05
    ]
  },
  "A/Canada_goose/BC/AIVPHL-2597/2024_eab404c4e0": {
    "frequencies": [
      0.003954,
      0.003906,
      0.003856,
      0.003805,
      0.003752,
      0.003697,
      0.00364,
      0.003582,
      0.003522,
      0.003461,
      0.003398,
      0.003334,
      0.003269,
      0.003202,
      0.003134,
      0.003065,
      0.002995,
      0.002925,
      0.002853,
      0.002781,
      0.002707,
      0.002634,
      0.00256,
      0.002486,
      0.002413,
      0.002342,
      0.002277,
      0.002223,
      0.002193,
      0.002202,
      0.002266,
      0.002401,
      0.00261,
      0.002881,
      0.003184,
      0.003483,
      0.003736,
      0.003912,
      0.003986,
      0.003944,
      0.003785,
      0.003519,
      0.003164,
      0.002747,
      0.002305,
      0.001866,
      0.001458,
      0.0011,
      0.000805,
      0.000573,
      0.0004,
      0.000277,
      0.000193,
      0.000139,
      0.000104,
      8.4e-05,
      7.1e-05,
      6.4e-05,
      6.1e-05,
      6e-05,
      6e-05,
      6.2e-05,
      6.5e-05,
      7e-05,
      7.5e-05,
      8.2e-05,
      9.1e-05,
      0.0001
    ]
  },
  "A/Canada_goose/BC/AIVPHL-2656/2024_3c1e9352df": {
    "frequencies": [
      0.006208,
      0.006066,
      0.005924,
      0.005782,
      0.005639,
      0.005497,
      0.005354,
      0.005212,
      0.005069,
      0.004927,
      0.004786,
      0.004645,
      0.004504,
      0.004365,
      0.004226,
      0.004089,
      0.003952,
      0.003817,
      0.003684,
      0.003552,
      0.003422,
      0.003296,
      0.003174,
      0.003061,
      0.002962,
      0.002889,
      0.002857,
      0.00289,
      0.003017,
      0.003264,
      0.003643,
      0.00414,
      0.004696,
      0.005232,
      0.005661,
      0.005916,
      0.005961,
      0.005795,
      0.005443,
      0.004939,
      0.004337,
      0.003683,
      0.003024,
      0.002398,
      0.00184,
      0.001367,
      0.000985,
      0.000689,
      0.000474,
      0.000322,
      0.00022,
      0.000154,
      0.000112,
      8.6e-05,
      7e-05,
      6.1e-05,
      5.5e-05,
      5.1e-05,
      4.9e-05,
      4.9e-05,
      4.9e-05,
      5e-05,
      5.2e-05,
      5.5e-05,
      5.9e-05,
      6.4e-05,
      6.9e-05,
      7.5e-05
    ]
  },
  "A/Canada_goose/BC/AIVPHL-2659/2024_e5fa6c2d14": {
    "frequencies": [
      0.003076,
      0.003056,
      0.003035,
      0.003012,
      0.002987,
      0.002961,
      0.002933,
      0.002903,
      0.002871,
      0.002838,
      0.002803,
      0.002766,
      0.002727,
      0.002687,
      0.002646,
      0.002603,
      0.002558,
      0.002513,
      0.002466,
      0.002417,
      0.002367,
      0.002316,
      0.002264,
      0.00221,
      0.002154,
      0.002097,
      0.002038,
      0.001979,
      0.001925,
      0.001884,
      0.001868,
      0.001894,
      0.001973,
      0.002112,
      0.002304,
      0.002534,
      0.002773,
      0.002993,
      0.003167,
      0.003271,
      0.003286,
      0.003203,
      0.003023,
      0.002757,
      0.002429,
      0.002064,
      0.001691,
      0.001335,
      0.001019,
      0.000753,
      0.000541,
      0.000381,
      0.000267,
      0.000188,
      0.000137,
      0.000105,
      8.6e-05,
      7.5e-05,
      6.9e-05,
      6.7e-05,
      6.7e-05,
      7e-05,
      7.3e-05,
      7.9e-05,
      8.5e-05,
      9.4e-05,
      0.000104,
      0.000115
    ]
  },
  "A/Canada_goose/BC/AIVPHL-2807/2024_7838723f7f": {
    "frequencies": [
      0.001149,
      0.001167,
      0.001184,
      0.001201,
      0.001218,
      0.001233,
      0.001248,
      0.001263,
      0.001277,
      0.001289,
      0.001301,
      0.001313,
      0.001323,
      0.001332,
      0.00134,
      0.001348,
      0.001354,
      0.001359,
      0.001362,
      0.001365,
      0.001366,
      0.001366,
      0.001364,
      0.001361,
      0.001354,
      0.001344,
      0.001327,
      0.001303,
      0.001267,
      0.001218,
      0.001154,
      0.001078,
      0.000998,
      0.000926,
      0.000874,
      0.000854,
      0.000873,
      0.000935,
      0.001038,
      0.001178,
      0.001343,
      0.001519,
      0.001688,
      0.00183,
      0.001925,
      0.001959,
      0.001924,
      0.001819,
      0.001654,
      0.001448,
      0.001219,
      0.000988,
      0.000775,
      0.000591,
      0.000441,
      0.000327,
      0.000243,
      0.000186,
      0.000148,
      0.000125,
      0.000114,
      0.00011,
      0.000112,
      0.000119,
      0.00013,
      0.000145,
      0.000163,
      0.000184
    ]
  },
  "A/Canada_goose/BC/AIVPHL-2864/2024_5b46d31f51": {
    "frequencies": [
      0.003954,
      0.003906,
      0.003856,
      0.003805,
      0.003752,
      0.003697,
      0.00364,
      0.003582,
      0.003522,
      0.003461,
      0.003398,
      0.003334,
      0.003269,
      0.003202,
      0.003134,
      0.003065,
      0.002995,
      0.002925,
      0.002853,
      0.002781,
      0.002707,
      0.002634,
      0.00256,
      0.002486,
      0.002413,
      0.002342,
      0.002277,
      0.002223,
      0.002193,
      0.002202,
      0.002266,
      0.002401,
      0.00261,
      0.002881,
      0.003184,
      0.003483,
      0.003736,
      0.003912,
      0.003986,
      0.003944,
      0.003785,
      0.003519,
      0.003164,
      0.002747,
      0.002305,
      0.001866,
      0.001458,
      0.0011,
      0.000805,
      0.000573,
      0.0004,
      0.000277,
      0.000193,
      0.000139,
      0.000104,
      8.4e-05,
      7.1e-05,
      6.4e-05,
      6.1e-05,
      6e-05,
      6e-05,
      6.2e-05,
      6.5e-05,
      7e-05,
      7.5e-05,
      8.2e-05,
      9.1e-05,
      0.0001
    ]
  },
  "A/Canada_goose/BC/AIVPHL-2917/2024_40535da6ee": {
    "frequencies": [
      0.000802,
      0.000821,
      0.000839,
      0.000858,
      0.000876,
      0.000894,
      0.000912,
      0.000929,
      0.000946,
      0.000963,
      0.000979,
      0.000995,
      0.001011,
      0.001025,
      0.001039,
      0.001053,
      0.001066,
      0.001078,
      0.001089,
      0.001099,
      0.001109,
      0.001117,
      0.001124,
      0.001129,
      0.001132,
      0.001132,
      0.001126,
      0.001114,
      0.00109,
      0.001053,
      0.001001,
      0.000934,
      0.000857,
      0.00078,
      0.000711,
      0.000661,
      0.000638,
      0.000648,
      0.000694,
      0.000777,
      0.000895,
      0.00104,
      0.001204,
      0.001373,
      0.001526,
      0.001648,
      0.00172,
      0.001731,
      0.001677,
      0.001562,
      0.001399,
      0.001205,
      0.001002,
      0.000806,
      0.00063,
      0.000484,
      0.000368,
      0.00028,
      0.000218,
      0.000177,
      0.000151,
      0.000139,
      0.000135,
      0.00014,
      0.000151,
      0.000167,
      0.000188,
      0.000214
    ]
  },
  "A/Canada_goose/BC/AIVPHL-2927/2024_1c1621a2b1": {
    "frequencies": [
      0.003306,
      0.00328,
      0.003252,
      0.003222,
      0.00319,
      0.003157,
      0.003121,
      0.003084,
      0.003045,
      0.003005,
      0.002963,
      0.002919,
      0.002874,
      0.002827,
      0.002779,
      0.002729,
      0.002678,
      0.002626,
      0.002572,
      0.002517,
      0.002461,
      0.002404,
      0.002346,
      0.002287,
      0.002226,
      0.002165,
      0.002103,
      0.002044,
      0.001994,
      0.001964,
      0.001966,
      0.002017,
      0.002129,
      0.002302,
      0.002526,
      0.002778,
      0.003027,
      0.003242,
      0.003396,
      0.003466,
      0.003438,
      0.003306,
      0.003078,
      0.002768,
      0.002405,
      0.002015,
      0.001629,
      0.001269,
      0.000956,
      0.000699,
      0.000498,
      0.000348,
      0.000243,
      0.000172,
      0.000126,
      9.8e-05,
      8.1e-05,
      7.2e-05,
      6.7e-05,
      6.5e-05,
      6.5e-05,
      6.7e-05,
      7.1e-05,
      7.6e-05,
      8.3e-05,
      9e-05,
      0.0001,
      0.00011
    ]
  },
  "A/Canada_goose/BC/AIVPHL-2929/2024_1f6cf113d5": {
    "frequencies": [
      0.002378,
      0.002377,
      0.002375,
      0.00237,
      0.002365,
      0.002358,
      0.002349,
      0.002339,
      0.002327,
      0.002313,
      0.002298,
      0.002281,
      0.002263,
      0.002243,
      0.002221,
      0.002198,
      0.002173,
      0.002146,
      0.002118,
      0.002089,
      0.002058,
      0.002025,
      0.001991,
      0.001954,
      0.001915,
      0.001872,
      0.001825,
      0.001772,
      0.001713,
      0.001653,
      0.001599,
      0.001561,
      0.001556,
      0.001597,
      0.00169,
      0.001834,
      0.002017,
      0.002221,
      0.002423,
      0.0026,
      0.002725,
      0.00278,
      0.002752,
      0.002635,
      0.002437,
      0.002175,
      0.00187,
      0.001548,
      0.001236,
      0.000953,
      0.000711,
      0.000515,
      0.000367,
      0.00026,
      0.000187,
      0.000138,
      0.000108,
      9e-05,
      8.1e-05,
      7.6e-05,
      7.6e-05,
      7.8e-05,
      8.2e-05,
      8.8e-05,
      9.6e-05,
      0.000106,
      0.000118,
      0.000131
    ]
  },
  "A/Canada_goose/BC/AIVPHL-3503/2025_dc37c2a0ad": {
    "frequencies": [
      3.3e-05,
      3.6e-05,
      3.9e-05,
      4.3e-05,
      4.6e-05,
      5e-05,
      5.4e-05,
      5.8e-05,
      6.3e-05,
      6.8e-05,
      7.4e-05,
      7.9e-05,
      8.6e-05,
      9.2e-05,
      9.9e-05,
      0.000107,
      0.000114,
      0.000123,
      0.000132,
      0.000141,
      0.000151,
      0.000162,
      0.000172,
      0.000184,
      0.000196,
      0.000208,
      0.000219,
      0.00023,
      0.000239,
      0.000245,
      0.000246,
      0.000242,
      0.000233,
      0.00022,
      0.000204,
      0.000187,
      0.00017,
      0.000155,
      0.000142,
      0.000131,
      0.000123,
      0.000116,
      0.000111,
      0.000109,
      0.000109,
      0.000114,
      0.000124,
      0.000143,
      0.000174,
      0.000221,
      0.000288,
      0.000379,
      0.000494,
      0.000635,
      0.000797,
      0.000977,
      0.001166,
      0.001357,
      0.001539,
      0.0017,
      0.00183,
      0.001919,
      0.001961,
      0.001953,
      0.001898,
      0.001803,
      0.001681,
      0.001549
    ]
  },
  "A/Canada_goose/Kansas/W24-962/2024_b4a010381a": {
    "frequencies": [
      0.002208,
      0.00221,
      0.002211,
      0.002211,
      0.00221,
      0.002207,
      0.002202,
      0.002196,
      0.002189,
      0.002179,
      0.002169,
      0.002157,
      0.002143,
      0.002127,
      0.00211,
      0.002092,
      0.002071,
      0.00205,
      0.002026,
      0.002002,
      0.001975,
      0.001947,
      0.001917,
      0.001885,
      0.00185,
      0.001811,
      0.001767,
      0.001717,
      0.00166,
      0.001598,
      0.001537,
      0.001488,
      0.001466,
      0.001485,
      0.001554,
      0.001675,
      0.001839,
      0.002031,
      0.002231,
      0.002417,
      0.002563,
      0.002647,
      0.002655,
      0.002578,
      0.002418,
      0.002188,
      0.001908,
      0.001601,
      0.001296,
      0.001011,
      0.000763,
      0.000559,
      0.000401,
      0.000285,
      0.000204,
      0.000151,
      0.000117,
      9.6e-05,
      8.5e-05,
      7.9e-05,
      7.8e-05,
      8e-05,
      8.4e-05,
      9.1e-05,
      9.9e-05,
      0.00011,
      0.000122,
      0.000136
    ]
  },
  "A/Canada_goose/MB/FAV-0966-12/2022_99d9e279ac": {
    "frequencies": [
      0.0,
      0.0,
      0.0,
      0.0,
      0.0,
      0.0,
      0.0,
      0.0,
      0.0,
      0.0,
      0.0,
      0.0,
      0.0,
      0.0,
      0.0,
      0.0,
      0.0,
      0.0,
      0.0,
      0.0,
      0.0,
      0.0,
      0.0,
      0.0,
      0.0,
      0.0,
      0.0,
      0.0,
      0.0,
      0.0,
      0.0,
      0.0,
      0.0,
      0.0,
      0.0,
      0.0,
      0.0,
      0.0,
      0.0,
      0.0,
      0.0,
      0.0,
      0.0,
      0.0,
      0.0,
      0.0,
      0.0,
      0.0,
      0.0,
      0.0,
      0.0,
      0.0,
      0.0,
      0.0,
      0.0,
      0.0,
      0.0,
      0.0,
      0.0,
      0.0,
      0.0,
      0.0,
      0.0,
      0.0,
      0.0,
      0.0,
      0.0,
      0.0
    ]
  },
  "A/Canada_goose/ON/FAV-0024-2/2025_d937ab68a2": {
    "frequencies": [
      0.000306,
      0.000319,
      0.000333,
      0.000347,
      0.000361,
      0.000376,
      0.000391,
      0.000406,
      0.000421,
      0.000437,
      0.000453,
      0.000469,
      0.000486,
      0.000503,
      0.000519,
      0.000536,
      0.000553,
      0.00057,
      0.000588,
      0.000605,
      0.000622,
      0.000638,
      0.000655,
      0.000671,
      0.000686,
      0.000699,
      0.000709,
      0.000714,
      0.000713,
      0.000701,
      0.000678,
      0.000641,
      0.000594,
      0.000539,
      0.000482,
      0.000428,
      0.000382,
      0.000347,
      0.000325,
      0.00032,
      0.000334,
      0.000369,
      0.00043,
      0.000517,
      0.00063,
      0.000765,
      0.000914,
      0.001067,
      0.001206,
      0.001316,
      0.001383,
      0.001399,
      0.001363,
      0.00128,
      0.001163,
      0.001024,
      0.000879,
      0.000738,
      0.000609,
      0.000499,
      0.000409,
      0.000341,
      0.000294,
      0.000266,
      0.000255,
      0.00026,
      0.000279,
      0.00031
    ]
  },
  "A/Canada_goose/ON/FAV-0024-3/2025_1ca8912a83": {
    "frequencies": [
      0.00032,
      0.000333,
      0.000347,
      0.000361,
      0.000376,
      0.000391,
      0.000406,
      0.000421,
      0.000437,
      0.000453,
      0.000469,
      0.000486,
      0.000502,
      0.000519,
      0.000536,
      0.000553,
      0.00057,
      0.000587,
      0.000604,
      0.000621,
      0.000638,
      0.000655,
      0.000671,
      0.000687,
      0.000702,
      0.000715,
      0.000724,
      0.000729,
      0.000727,
      0.000715,
      0.00069,
      0.000652,
      0.000604,
      0.000547,
      0.000489,
      0.000435,
      0.000388,
      0.000354,
      0.000333,
      0.00033,
      0.000346,
      0.000385,
      0.000449,
      0.000541,
      0.000659,
      0.000797,
      0.000949,
      0.001101,
      0.001236,
      0.00134,
      0.001399,
      0.001405,
      0.00136,
      0.001268,
      0.001144,
      0.001001,
      0.000853,
      0.000712,
      0.000585,
      0.000477,
      0.000391,
      0.000326,
      0.000281,
      0.000256,
      0.000247,
      0.000254,
      0.000273,
      0.000304
    ]
  },
  "A/Canada_goose/ON/FAV-0029-2/2025_41e6f82a10": {
    "frequencies": [
      0.000348,
      0.000363,
      0.000377,
      0.000392,
      0.000407,
      0.000422,
      0.000438,
      0.000454,
      0.00047,
      0.000486,
      0.000503,
      0.00052,
      0.000537,
      0.000554,
      0.000571,
      0.000588,
      0.000605,
      0.000622,
      0.000639,
      0.000656,
      0.000673,
      0.000689,
      0.000705,
      0.000721,
      0.000735,
      0.000747,
      0.000756,
      0.00076,
      0.000756,
      0.000742,
      0.000715,
      0.000675,
      0.000624,
      0.000565,
      0.000505,
      0.000449,
      0.000402,
      0.000368,
      0.00035,
      0.000351,
      0.000373,
      0.000419,
      0.000493,
      0.000594,
      0.00072,
      0.000865,
      0.001019,
      0.001169,
      0.001296,
      0.001386,
      0.001427,
      0.001414,
      0.001349,
      0.001241,
      0.001103,
      0.000953,
      0.000802,
      0.000662,
      0.000538,
      0.000436,
      0.000356,
      0.000298,
      0.000259,
      0.000238,
      0.000233,
      0.000242,
      0.000263,
      0.000294
    ]
  },
  "A/Canada_goose/PE/FAV-0072-1/2025_ecd19a577f": {
    "frequencies": [
      3e-05,
      3.3e-05,
      3.6e-05,
      3.9e-05,
      4.2e-05,
      4.6e-05,
      4.9e-05,
      5.4e-05,
      5.8e-05,
      6.3e-05,
      6.8e-05,
      7.3e-05,
      7.9e-05,
      8.5e-05,
      9.2e-05,
      9.9e-05,
      0.000107,
      0.000115,
      0.000123,
      0.000132,
      0.000142,
      0.000152,
      0.000162,
      0.000173,
      0.000185,
      0.000196,
      0.000208,
      0.000218,
      0.000227,
      0.000233,
      0.000235,
      0.000231,
      0.000223,
      0.000211,
      0.000196,
      0.00018,
      0.000164,
      0.00015,
      0.000137,
      0.000127,
      0.000119,
      0.000112,
      0.000108,
      0.000105,
      0.000105,
      0.000109,
      0.000117,
      0.000134,
      0.000161,
      0.000202,
      0.000263,
      0.000346,
      0.000454,
      0.000589,
      0.000748,
      0.000929,
      0.001123,
      0.001325,
      0.001523,
      0.001707,
      0.001863,
      0.001981,
      0.002052,
      0.002071,
      0.002036,
      0.001954,
      0.001836,
      0.001699
    ]
  },
  "A/Canada_goose/PE/FAV-0072-2/2025_3e907d469a": {
    "frequencies": [
      3e-05,
      3.3e-05,
      3.6e-05,
      3.9e-05,
      4.2e-05,
      4.6e-05,
      4.9e-05,
      5.4e-05,
      5.8e-05,
      6.3e-05,
      6.8e-05,
      7.3e-05,
      7.9e-05,
      8.5e-05,
      9.2e-05,
      9.9e-05,
      0.000107,
      0.000115,
      0.000123,
      0.000132,
      0.000142,
      0.000152,
      0.000162,
      0.000173,
      0.000185,
      0.000196,
      0.000208,
      0.000218,
      0.000227,
      0.000233,
      0.000235,
      0.000231,
      0.000223,
      0.000211,
      0.000196,
      0.00018,
      0.000164,
      0.00015,
      0.000137,
      0.000127,
      0.000119,
      0.000112,
      0.000108,
      0.000105,
      0.000105,
      0.000109,
      0.000117,
      0.000134,
      0.000161,
      0.000202,
      0.000263,
      0.000346,
      0.000454,
      0.000589,
      0.000748,
      0.000929,
      0.001123,
      0.001325,
      0.001523,
      0.001707,
      0.001863,
      0.001981,
      0.002052,
      0.002071,
      0.002036,
      0.001954,
      0.001836,
      0.001699
    ]
  },
  "A/Guinea_fowl/Pennsylvania/23-008247-003-original/2023_a8e9341c31": {
    "frequencies": [
      0.0,
      0.0,
      0.0,
      0.0,
      0.0,
      0.0,
      0.0,
      0.0,
      0.0,
      0.0,
      0.0,
      0.0,
      0.0,
      0.0,
      0.0,
      0.0,
      0.0,
      0.0,
      0.0,
      0.0,
      0.0,
      0.0,
      0.0,
      0.0,
      0.0,
      0.0,
      0.0,
      0.0,
      0.0,
      0.0,
      0.0,
      0.0,
      0.0,
      0.0,
      0.0,
      0.0,
      0.0,
      0.0,
      0.0,
      0.0,
      0.0,
      0.0,
      0.0,
      0.0,
      0.0,
      0.0,
      0.0,
      0.0,
      0.0,
      0.0,
      0.0,
      0.0,
      0.0,
      0.0,
      0.0,
      0.0,
      0.0,
      0.0,
      0.0,
      0.0,
      0.0,
      0.0,
      0.0,
      0.0,
      0.0,
      0.0,
      0.0,
      0.0
    ]
  },
  "A/Louisiana/12/2024_b158f38317": {
    "frequencies": [
      0.000802,
      0.000821,
      0.000839,
      0.000858,
      0.000876,
      0.000894,
      0.000912,
      0.000929,
      0.000946,
      0.000963,
      0.000979,
      0.000995,
      0.001011,
      0.001025,
      0.001039,
      0.001053,
      0.001066,
      0.001078,
      0.001089,
      0.001099,
      0.001109,
      0.001117,
      0.001124,
      0.001129,
      0.001132,
      0.001132,
      0.001126,
      0.001114,
      0.00109,
      0.001053,
      0.001001,
      0.000934,
      0.000857,
      0.00078,
      0.000711,
      0.000661,
      0.000638,
      0.000648,
      0.000694,
      0.000777,
      0.000895,
      0.00104,
      0.001204,
      0.001373,
      0.001526,
      0.001648,
      0.00172,
      0.001731,
      0.001677,
      0.001562,
      0.001399,
      0.001205,
      0.001002,
      0.000806,
      0.00063,
      0.000484,
      0.000368,
      0.00028,
      0.000218,
      0.000177,
      0.000151,
      0.000139,
      0.000135,
      0.00014,
      0.000151,
      0.000167,
      0.000188,
      0.000214
    ]
  },
  "A/Nevada/10/2025_0222937656": {
    "frequencies": [
      7.2e-05,
      7.7e-05,
      8.2e-05,
      8.8e-05,
      9.4e-05,
      0.000101,
      0.000108,
      0.000115,
      0.000123,
      0.000131,
      0.000139,
      0.000148,
      0.000157,
      0.000167,
      0.000178,
      0.000188,
      0.0002,
      0.000211,
      0.000224,
      0.000236,
      0.00025,
      0.000263,
      0.000277,
      0.000292,
      0.000307,
      0.000321,
      0.000334,
      0.000346,
      0.000355,
      0.000358,
      0.000356,
      0.000346,
      0.000328,
      0.000306,
      0.000279,
      0.000253,
      0.000227,
      0.000205,
      0.000186,
      0.00017,
      0.000158,
      0.000151,
      0.000148,
      0.000151,
      0.000163,
      0.000186,
      0.000224,
      0.000281,
      0.000359,
      0.000461,
      0.000584,
      0.000725,
      0.000874,
      0.001024,
      0.001163,
      0.001281,
      0.001369,
      0.001424,
      0.001443,
      0.001425,
      0.001374,
      0.001297,
      0.001199,
      0.00109,
      0.000982,
      0.000885,
      0.000807,
      0.000755
    ]
  },
  "A/Northern_pintail/Arizona/D1800538/2018_9a5e9d6658": {
    "frequencies": [
      0.0,
      0.0,
      0.0,
      0.0,
      0.0,
      0.0,
      0.0,
      0.0,
      0.0,
      0.0,
      0.0,
      0.0,
      0.0,
      0.0,
      0.0,
      0.0,
      0.0,
      0.0,
      0.0,
      0.0,
      0.0,
      0.0,
      0.0,
      0.0,
      0.0,
      0.0,
      0.0,
      0.0,
      0.0,
      0.0,
      0.0,
      0.0,
      0.0,
      0.0,
      0.0,
      0.0,
      0.0,
      0.0,
      0.0,
      0.0,
      0.0,
      0.0,
      0.0,
      0.0,
      0.0,
      0.0,
      0.0,
      0.0,
      0.0,
      0.0,
      0.0,
      0.0,
      0.0,
      0.0,
      0.0,
      0.0,
      0.0,
      0.0,
      0.0,
      0.0,
      0.0,
      0.0,
      0.0,
      0.0,
      0.0,
      0.0,
      0.0,
      0.0
    ]
  },
  "A/Northern_pintail/BC/AIVPHL-2584/2024_24b2a23c91": {
    "frequencies": [
      0.004244,
      0.004185,
      0.004125,
      0.004063,
      0.004,
      0.003935,
      0.003868,
      0.0038,
      0.00373,
      0.003659,
      0.003587,
      0.003513,
      0.003438,
      0.003363,
      0.003286,
      0.003209,
      0.00313,
      0.003051,
      0.002971,
      0.002891,
      0.00281,
      0.00273,
      0.002649,
      0.002569,
      0.002491,
      0.002417,
      0.002351,
      0.002303,
      0.002286,
      0.002317,
      0.002414,
      0.002591,
      0.002845,
      0.003158,
      0.003491,
      0.003803,
      0.004047,
      0.004195,
      0.004224,
      0.004126,
      0.003908,
      0.003583,
      0.003177,
      0.00272,
      0.00225,
      0.001797,
      0.001386,
      0.001033,
      0.000747,
      0.000527,
      0.000366,
      0.000252,
      0.000177,
      0.000128,
      9.7e-05,
      7.9e-05,
      6.8e-05,
      6.2e-05,
      5.9e-05,
      5.8e-05,
      5.8e-05,
      6e-05,
      6.3e-05,
      6.7e-05,
      7.3e-05,
      7.9e-05,
      8.7e-05,
      9.6e-05
    ]
  },
  "A/Northern_pintail/California/23-032991-025-original/2023_382b1ce475": {
    "frequencies": [
      0.0,
      0.0,
      0.0,
      0.0,
      0.0,
      0.0,
      0.0,
      0.0,
      0.0,
      0.0,
      0.0,
      0.0,
      0.0,
      0.0,
      0.0,
      0.0,
      0.0,
      0.0,
      0.0,
      0.0,
      0.0,
      0.0,
      0.0,
      0.0,
      0.0,
      0.0,
      0.0,
      0.0,
      0.0,
      0.0,
      0.0,
      0.0,
      0.0,
      0.0,
      0.0,
      0.0,
      0.0,
      0.0,
      0.0,
      0.0,
      0.0,
      0.0,
      0.0,
      0.0,
      0.0,
      0.0,
      0.0,
      0.0,
      0.0,
      0.0,
      0.0,
      0.0,
      0.0,
      0.0,
      0.0,
      0.0,
      0.0,
      0.0,
      0.0,
      0.0,
      0.0,
      0.0,
      0.0,
      0.0,
      0.0,
      0.0,
      0.0,
      0.0
    ]
  },
  "A/Northern_pintail/Tennessee/158/2024_16e13a8a75": {
    "frequencies": [
      0.001631,
      0.001644,
      0.001655,
      0.001666,
      0.001676,
      0.001685,
      0.001693,
      0.0017,
      0.001705,
      0.00171,
      0.001713,
      0.001715,
      0.001715,
      0.001714,
      0.001712,
      0.001708,
      0.001703,
      0.001696,
      0.001688,
      0.001679,
      0.001668,
      0.001655,
      0.001641,
      0.001624,
      0.001604,
      0.00158,
      0.00155,
      0.001512,
      0.001463,
      0.001403,
      0.001333,
      0.00126,
      0.001195,
      0.001153,
      0.001147,
      0.001187,
      0.001275,
      0.001406,
      0.001572,
      0.001756,
      0.001939,
      0.0021,
      0.002216,
      0.002271,
      0.00225,
      0.002153,
      0.001986,
      0.001762,
      0.001506,
      0.001239,
      0.000982,
      0.000752,
      0.000561,
      0.000409,
      0.000296,
      0.000216,
      0.000162,
      0.000127,
      0.000107,
      9.6e-05,
      9.1e-05,
      9.2e-05,
      9.6e-05,
      0.000103,
      0.000113,
      0.000126,
      0.000141,
      0.000158
    ]
  },
  "A/Northern_pintail/USA/IZ24_0555/2024_c25497bcb2": {
    "frequencies": [
      0.00895,
      0.008666,
      0.008386,
      0.00811,
      0.007837,
      0.007569,
      0.007306,
      0.007046,
      0.00679,
      0.00654,
      0.006294,
      0.006053,
      0.005815,
      0.005584,
      0.005357,
      0.005136,
      0.004918,
      0.004707,
      0.004502,
      0.004304,
      0.004113,
      0.003935,
      0.003776,
      0.003647,
      0.003568,
      0.003567,
      0.003681,
      0.003955,
      0.004425,
      0.005103,
      0.00595,
      0.006872,
      0.007707,
      0.008303,
      0.008549,
      0.008407,
      0.007917,
      0.007162,
      0.006242,
      0.005246,
      0.004265,
      0.003355,
      0.002554,
      0.00188,
      0.001345,
      0.000936,
      0.000637,
      0.000427,
      0.000286,
      0.000195,
      0.000137,
      0.000101,
      7.9e-05,
      6.5e-05,
      5.6e-05,
      5e-05,
      4.6e-05,
      4.3e-05,
      4.2e-05,
      4.1e-05,
      4.1e-05,
      4.1e-05,
      4.3e-05,
      4.5e-05,
      4.7e-05,
      5.1e-05,
      5.4e-05,
      5.9e-05
    ]
  },
  "A/Northern_pintail/USA/IZ24_0566/2024_a330677540": {
    "frequencies": [
      0.00895,
      0.008666,
      0.008386,
      0.00811,
      0.007837,
      0.007569,
      0.007306,
      0.007046,
      0.00679,
      0.00654,
      0.006294,
      0.006053,
      0.005815,
      0.005584,
      0.005357,
      0.005136,
      0.004918,
      0.004707,
      0.004502,
      0.004304,
      0.004113,
      0.003935,
      0.003776,
      0.003647,
      0.003568,
      0.003567,
      0.003681,
      0.003955,
      0.004425,
      0.005103,
      0.00595,
      0.006872,
      0.007707,
      0.008303,
      0.008549,
      0.008407,
      0.007917,
      0.007162,
      0.006242,
      0.005246,
      0.004265,
      0.003355,
      0.002554,
      0.00188,
      0.001345,
      0.000936,
      0.000637,
      0.000427,
      0.000286,
      0.000195,
      0.000137,
      0.000101,
      7.9e-05,
      6.5e-05,
      5.6e-05,
      5e-05,
      4.6e-05,
      4.3e-05,
      4.2e-05,
      4.1e-05,
      4.1e-05,
      4.1e-05,
      4.3e-05,
      4.5e-05,
      4.7e-05,
      5.1e-05,
      5.4e-05,
      5.9e-05
    ]
  },
  "A/Northern_pintail/USA/IZ24_0683/2024_c8523077a6": {
    "frequencies": [
      0.006642,
      0.00648,
      0.006318,
      0.006156,
      0.005993,
      0.005832,
      0.005672,
      0.005512,
      0.005352,
      0.005193,
      0.005036,
      0.004879,
      0.004723,
      0.004569,
      0.004417,
      0.004266,
      0.004117,
      0.003969,
      0.003824,
      0.003682,
      0.003541,
      0.003406,
      0.003277,
      0.003158,
      0.003059,
      0.002991,
      0.002974,
      0.003037,
      0.003208,
      0.003516,
      0.003967,
      0.004536,
      0.005151,
      0.005717,
      0.00614,
      0.006354,
      0.006328,
      0.006075,
      0.005629,
      0.005038,
      0.004363,
      0.003653,
      0.002959,
      0.002314,
      0.001752,
      0.001285,
      0.000915,
      0.000635,
      0.000433,
      0.000294,
      0.000201,
      0.000141,
      0.000104,
      8.1e-05,
      6.7e-05,
      5.8e-05,
      5.3e-05,
      5e-05,
      4.8e-05,
      4.7e-05,
      4.7e-05,
      4.8e-05,
      5e-05,
      5.3e-05,
      5.7e-05,
      6.1e-05,
      6.6e-05,
      7.2e-05
    ]
  },
  "A/Northern_pintail/USA/IZ24_0684/2024_9f802f78f0": {
    "frequencies": [
      0.006642,
      0.00648,
      0.006318,
      0.006156,
      0.005993,
      0.005832,
      0.005672,
      0.005512,
      0.005352,
      0.005193,
      0.005036,
      0.004879,
      0.004723,
      0.004569,
      0.004417,
      0.004266,
      0.004117,
      0.003969,
      0.003824,
      0.003682,
      0.003541,
      0.003406,
      0.003277,
      0.003158,
      0.003059,
      0.002991,
      0.002974,
      0.003037,
      0.003208,
      0.003516,
      0.003967,
      0.004536,
      0.005151,
      0.005717,
      0.00614,
      0.006354,
      0.006328,
      0.006075,
      0.005629,
      0.005038,
      0.004363,
      0.003653,
      0.002959,
      0.002314,
      0.001752,
      0.001285,
      0.000915,
      0.000635,
      0.000433,
      0.000294,
      0.000201,
      0.000141,
      0.000104,
      8.1e-05,
      6.7e-05,
      5.8e-05,
      5.3e-05,
      5e-05,
      4.8e-05,
      4.7e-05,
      4.7e-05,
      4.8e-05,
      5e-05,
      5.3e-05,
      5.7e-05,
      6.1e-05,
      6.6e-05,
      7.2e-05
    ]
  },
  "A/Northern_pintail/USA/IZ24_0689/2024_608326f2a9": {
    "frequencies": [
      0.006642,
      0.00648,
      0.006318,
      0.006156,
      0.005993,
      0.005832,
      0.005672,
      0.005512,
      0.005352,
      0.005193,
      0.005036,
      0.004879,
      0.004723,
      0.004569,
      0.004417,
      0.004266,
      0.004117,
      0.003969,
      0.003824,
      0.003682,
      0.003541,
      0.003406,
      0.003277,
      0.003158,
      0.003059,
      0.002991,
      0.002974,
      0.003037,
      0.003208,
      0.003516,
      0.003967,
      0.004536,
      0.005151,
      0.005717,
      0.00614,
      0.006354,
      0.006328,
      0.006075,
      0.005629,
      0.005038,
      0.004363,
      0.003653,
      0.002959,
      0.002314,
      0.001752,
      0.001285,
      0.000915,
      0.000635,
      0.000433,
      0.000294,
      0.000201,
      0.000141,
      0.000104,
      8.1e-05,
      6.7e-05,
      5.8e-05,
      5.3e-05,
      5e-05,
      4.8e-05,
      4.7e-05,
      4.7e-05,
      4.8e-05,
      5e-05,
      5.3e-05,
      5.7e-05,
      6.1e-05,
      6.6e-05,
      7.2e-05
    ]
  },
  "A/Northern_pintail/USA/IZ24_0760/2024_057fc5632f": {
    "frequencies": [
      0.006208,
      0.006066,
      0.005924,
      0.005782,
      0.005639,
      0.005497,
      0.005354,
      0.005212,
      0.005069,
      0.004927,
      0.004786,
      0.004645,
      0.004504,
      0.004365,
      0.004226,
      0.004089,
      0.003952,
      0.003817,
      0.003684,
      0.003552,
      0.003422,
      0.003296,
      0.003174,
      0.003061,
      0.002962,
      0.002889,
      0.002857,
      0.00289,
      0.003017,
      0.003264,
      0.003643,
      0.00414,
      0.004696,
      0.005232,
      0.005661,
      0.005916,
      0.005961,
      0.005795,
      0.005443,
      0.004939,
      0.004337,
      0.003683,
      0.003024,
      0.002398,
      0.00184,
      0.001367,
      0.000985,
      0.000689,
      0.000474,
      0.000322,
      0.00022,
      0.000154,
      0.000112,
      8.6e-05,
      7e-05,
      6.1e-05,
      5.5e-05,
      5.1e-05,
      4.9e-05,
      4.9e-05,
      4.9e-05,
      5e-05,
      5.2e-05,
      5.5e-05,
      5.9e-05,
      6.4e-05,
      6.9e-05,
      7.5e-05
    ]
  },
  "A/Northern_pintail/USA/IZ24_0763/2024_b8d5aee647": {
    "frequencies": [
      0.006208,
      0.006066,
      0.005924,
      0.005782,
      0.005639,
      0.005497,
      0.005354,
      0.005212,
      0.005069,
      0.004927,
      0.004786,
      0.004645,
      0.004504,
      0.004365,
      0.004226,
      0.004089,
      0.003952,
      0.003817,
      0.003684,
      0.003552,
      0.003422,
      0.003296,
      0.003174,
      0.003061,
      0.002962,
      0.002889,
      0.002857,
      0.00289,
      0.003017,
      0.003264,
      0.003643,
      0.00414,
      0.004696,
      0.005232,
      0.005661,
      0.005916,
      0.005961,
      0.005795,
      0.005443,
      0.004939,
      0.004337,
      0.003683,
      0.003024,
      0.002398,
      0.00184,
      0.001367,
      0.000985,
      0.000689,
      0.000474,
      0.000322,
      0.00022,
      0.000154,
      0.000112,
      8.6e-05,
      7e-05,
      6.1e-05,
      5.5e-05,
      5.1e-05,
      4.9e-05,
      4.9e-05,
      4.9e-05,
      5e-05,
      5.2e-05,
      5.5e-05,
      5.9e-05,
      6.4e-05,
      6.9e-05,
      7.5e-05
    ]
  },
  "A/Northern_pintail/USA/IZ24_0772/2024_98e7cc359c": {
    "frequencies": [
      0.006208,
      0.006066,
      0.005924,
      0.005782,
      0.005639,
      0.005497,
      0.005354,
      0.005212,
      0.005069,
      0.004927,
      0.004786,
      0.004645,
      0.004504,
      0.004365,
      0.004226,
      0.004089,
      0.003952,
      0.003817,
      0.003684,
      0.003552,
      0.003422,
      0.003296,
      0.003174,
      0.003061,
      0.002962,
      0.002889,
      0.002857,
      0.00289,
      0.003017,
      0.003264,
      0.003643,
      0.00414,
      0.004696,
      0.005232,
      0.005661,
      0.005916,
      0.005961,
      0.005795,
      0.005443,
      0.004939,
      0.004337,
      0.003683,
      0.003024,
      0.002398,
      0.00184,
      0.001367,
      0.000985,
      0.000689,
      0.000474,
      0.000322,
      0.00022,
      0.000154,
      0.000112,
      8.6e-05,
      7e-05,
      6.1e-05,
      5.5e-05,
      5.1e-05,
      4.9e-05,
      4.9e-05,
      4.9e-05,
      5e-05,
      5.2e-05,
      5.5e-05,
      5.9e-05,
      6.4e-05,
      6.9e-05,
      7.5e-05
    ]
  },
  "A/Northern_pintail/USA/IZ24_0780/2024_ff4e3d54c7": {
    "frequencies": [
      0.006208,
      0.006066,
      0.005924,
      0.005782,
      0.005639,
      0.005497,
      0.005354,
      0.005212,
      0.005069,
      0.004927,
      0.004786,
      0.004645,
      0.004504,
      0.004365,
      0.004226,
      0.004089,
      0.003952,
      0.003817,
      0.003684,
      0.003552,
      0.003422,
      0.003296,
      0.003174,
      0.003061,
      0.002962,
      0.002889,
      0.002857,
      0.00289,
      0.003017,
      0.003264,
      0.003643,
      0.00414,
      0.004696,
      0.005232,
      0.005661,
      0.005916,
      0.005961,
      0.005795,
      0.005443,
      0.004939,
      0.004337,
      0.003683,
      0.003024,
      0.002398,
      0.00184,
      0.001367,
      0.000985,
      0.000689,
      0.000474,
      0.000322,
      0.00022,
      0.000154,
      0.000112,
      8.6e-05,
      7e-05,
      6.1e-05,
      5.5e-05,
      5.1e-05,
      4.9e-05,
      4.9e-05,
      4.9e-05,
      5e-05,
      5.2e-05,
      5.5e-05,
      5.9e-05,
      6.4e-05,
      6.9e-05,
      7.5e-05
    ]
  },
  "A/Northern_shoveler/BC/AIVPHL-690/2022_f74fe39398": {
    "frequencies": [
      0.0,
      0.0,
      0.0,
      0.0,
      0.0,
      0.0,
      0.0,
      0.0,
      0.0,
      0.0,
      0.0,
      0.0,
      0.0,
      0.0,
      0.0,
      0.0,
      0.0,
      0.0,
      0.0,
      0.0,
      0.0,
      0.0,
      0.0,
      0.0,
      0.0,
      0.0,
      0.0,
      0.0,
      0.0,
      0.0,
      0.0,
      0.0,
      0.0,
      0.0,
      0.0,
      0.0,
      0.0,
      0.0,
      0.0,
      0.0,
      0.0,
      0.0,
      0.0,
      0.0,
      0.0,
      0.0,
      0.0,
      0.0,
      0.0,
      0.0,
      0.0,
      0.0,
      0.0,
      0.0,
      0.0,
      0.0,
      0.0,
      0.0,
      0.0,
      0.0,
      0.0,
      0.0,
      0.0,
      0.0,
      0.0,
      0.0,
      0.0,
      0.0
    ]
  },
  "A/Northern_shoveler/Nevada/23-034295-004-original/2023_ec278beec3": {
    "frequencies": [
      0.0,
      0.0,
      0.0,
      0.0,
      0.0,
      0.0,
      0.0,
      0.0,
      0.0,
      0.0,
      0.0,
      0.0,
      0.0,
      0.0,
      0.0,
      0.0,
      0.0,
      0.0,
      0.0,
      0.0,
      0.0,
      0.0,
      0.0,
      0.0,
      0.0,
      0.0,
      0.0,
      0.0,
      0.0,
      0.0,
      0.0,
      0.0,
      0.0,
      0.0,
      0.0,
      0.0,
      0.0,
      0.0,
      0.0,
      0.0,
      0.0,
      0.0,
      0.0,
      0.0,
      0.0,
      0.0,
      0.0,
      0.0,
      0.0,
      0.0,
      0.0,
      0.0,
      0.0,
      0.0,
      0.0,
      0.0,
      0.0,
      0.0,
      0.0,
      0.0,
      0.0,
      0.0,
      0.0,
      0.0,
      0.0,
      0.0,
      0.0,
      0.0
    ]
  },
  "A/Northern_shoveler/Utah/D1715326/2017_82d9f2df1b": {
    "frequencies": [
      0.0,
      0.0,
      0.0,
      0.0,
      0.0,
      0.0,
      0.0,
      0.0,
      0.0,
      0.0,
      0.0,
      0.0,
      0.0,
      0.0,
      0.0,
      0.0,
      0.0,
      0.0,
      0.0,
      0.0,
      0.0,
      0.0,
      0.0,
      0.0,
      0.0,
      0.0,
      0.0,
      0.0,
      0.0,
      0.0,
      0.0,
      0.0,
      0.0,
      0.0,
      0.0,
      0.0,
      0.0,
      0.0,
      0.0,
      0.0,
      0.0,
      0.0,
      0.0,
      0.0,
      0.0,
      0.0,
      0.0,
      0.0,
      0.0,
      0.0,
      0.0,
      0.0,
      0.0,
      0.0,
      0.0,
      0.0,
      0.0,
      0.0,
      0.0,
      0.0,
      0.0,
      0.0,
      0.0,
      0.0,
      0.0,
      0.0,
      0.0,
      0.0
    ]
  },
  "A/Northern_shoveler/Washington/23-038316-011-original/2023_2c00a6cb54": {
    "frequencies": [
      0.0,
      0.0,
      0.0,
      0.0,
      0.0,
      0.0,
      0.0,
      0.0,
      0.0,
      0.0,
      0.0,
      0.0,
      0.0,
      0.0,
      0.0,
      0.0,
      0.0,
      0.0,
      0.0,
      0.0,
      0.0,
      0.0,
      0.0,
      0.0,
      0.0,
      0.0,
      0.0,
      0.0,
      0.0,
      0.0,
      0.0,
      0.0,
      0.0,
      0.0,
      0.0,
      0.0,
      0.0,
      0.0,
      0.0,
      0.0,
      0.0,
      0.0,
      0.0,
      0.0,
      0.0,
      0.0,
      0.0,
      0.0,
      0.0,
      0.0,
      0.0,
      0.0,
      0.0,
      0.0,
      0.0,
      0.0,
      0.0,
      0.0,
      0.0,
      0.0,
      0.0,
      0.0,
      0.0,
      0.0,
      0.0,
      0.0,
      0.0,
      0.0
    ]
  },
  "A/Ohio/06-1/2025_f7c4a0fe52": {
    "frequencies": [
      4.9e-05,
      5.3e-05,
      5.7e-05,
      6.1e-05,
      6.6e-05,
      7.1e-05,
      7.7e-05,
      8.2e-05,
      8.8e-05,
      9.5e-05,
      0.000102,
      0.000109,
      0.000117,
      0.000125,
      0.000133,
      0.000142,
      0.000152,
      0.000162,
      0.000172,
      0.000183,
      0.000195,
      0.000207,
      0.00022,
      0.000233,
      0.000246,
      0.000259,
      0.000272,
      0.000283,
      0.000292,
      0.000297,
      0.000297,
      0.000291,
      0.000278,
      0.00026,
      0.00024,
      0.000218,
      0.000197,
      0.000179,
      0.000163,
      0.00015,
      0.000139,
      0.000132,
      0.000127,
      0.000126,
      0.00013,
      0.000141,
      0.000162,
      0.000197,
      0.000248,
      0.00032,
      0.000416,
      0.000535,
      0.000674,
      0.000829,
      0.000992,
      0.001154,
      0.001305,
      0.001436,
      0.001539,
      0.001607,
      0.001636,
      0.001625,
      0.001576,
      0.001495,
      0.001392,
      0.001278,
      0.001166,
      0.00107
    ]
  },
  "A/Washington/255/2024_d921ff6f7e": {
    "frequencies": [
      0.004097,
      0.004044,
      0.003989,
      0.003932,
      0.003874,
      0.003814,
      0.003753,
      0.00369,
      0.003625,
      0.003559,
      0.003491,
      0.003423,
      0.003353,
      0.003282,
      0.003209,
      0.003136,
      0.003062,
      0.002987,
      0.002912,
      0.002836,
      0.002759,
      0.002682,
      0.002604,
      0.002527,
      0.002451,
      0.002379,
      0.002314,
      0.002263,
      0.002239,
      0.002258,
      0.002338,
      0.002493,
      0.002725,
      0.003016,
      0.003334,
      0.00364,
      0.00389,
      0.004052,
      0.004105,
      0.004036,
      0.003848,
      0.003552,
      0.003172,
      0.002735,
      0.002278,
      0.001832,
      0.001423,
      0.001066,
      0.000776,
      0.00055,
      0.000383,
      0.000264,
      0.000185,
      0.000133,
      0.000101,
      8.1e-05,
      7e-05,
      6.3e-05,
      6e-05,
      5.9e-05,
      5.9e-05,
      6.1e-05,
      6.4e-05,
      6.9e-05,
      7.4e-05,
      8.1e-05,
      8.9e-05,
      9.8e-05
    ]
  },
  "A/Washington/UW32495/2024_495e762e03": {
    "frequencies": [
      0.006,
      0.005868,
      0.005736,
      0.005603,
      0.005469,
      0.005335,
      0.005202,
      0.005067,
      0.004933,
      0.004799,
      0.004665,
      0.004531,
      0.004397,
      0.004265,
      0.004133,
      0.004002,
      0.003871,
      0.003742,
      0.003614,
      0.003488,
      0.003363,
      0.003241,
      0.003124,
      0.003013,
      0.002915,
      0.00284,
      0.002802,
      0.002823,
      0.00293,
      0.00315,
      0.003495,
      0.003957,
      0.004484,
      0.005002,
      0.00543,
      0.005703,
      0.005778,
      0.005653,
      0.005344,
      0.004883,
      0.004317,
      0.003692,
      0.003053,
      0.002437,
      0.001883,
      0.001408,
      0.00102,
      0.000718,
      0.000495,
      0.000338,
      0.000231,
      0.000161,
      0.000116,
      8.9e-05,
      7.2e-05,
      6.2e-05,
      5.6e-05,
      5.2e-05,
      5e-05,
      4.9e-05,
      5e-05,
      5.1e-05,
      5.3e-05,
      5.6e-05,
      6e-05,
      6.5e-05,
      7.1e-05,
      7.7e-05
    ]
  },
  "A/Wyoming/01/2025_e26ec4131a": {
    "frequencies": [
      5.2e-05,
      5.6e-05,
      6e-05,
      6.4e-05,
      6.9e-05,
      7.4e-05,
      8e-05,
      8.6e-05,
      9.2e-05,
      9.9e-05,
      0.000106,
      0.000113,
      0.000121,
      0.000129,
      0.000138,
      0.000147,
      0.000157,
      0.000167,
      0.000178,
      0.000189,
      0.000201,
      0.000213,
      0.000226,
      0.000239,
      0.000253,
      0.000266,
      0.000279,
      0.000291,
      0.0003,
      0.000304,
      0.000304,
      0.000297,
      0.000284,
      0.000266,
      0.000244,
      0.000222,
      0.000201,
      0.000182,
      0.000166,
      0.000152,
      0.000142,
      0.000134,
      0.000129,
      0.000129,
      0.000134,
      0.000146,
      0.000169,
      0.000205,
      0.00026,
      0.000336,
      0.000434,
      0.000557,
      0.000698,
      0.000854,
      0.001016,
      0.001173,
      0.001317,
      0.001439,
      0.001532,
      0.001588,
      0.001606,
      0.001585,
      0.001527,
      0.001441,
      0.001335,
      0.001222,
      0.001113,
      0.001023
    ]
  },
  "A/american_crow/USA/25-002028-001/2025_641b870d50": {
    "frequencies": [
      0.000172,
      0.000182,
      0.000192,
      0.000202,
      0.000212,
      0.000223,
      0.000235,
      0.000247,
      0.000259,
      0.000272,
      0.000285,
      0.000298,
      0.000312,
      0.000326,
      0.000341,
      0.000356,
      0.000371,
      0.000387,
      0.000403,
      0.000419,
      0.000436,
      0.000452,
      0.000469,
      0.000486,
      0.000502,
      0.000517,
      0.00053,
      0.00054,
      0.000545,
      0.000542,
      0.000529,
      0.000506,
      0.000473,
      0.000434,
      0.000391,
      0.000348,
      0.00031,
      0.000277,
      0.000252,
      0.000235,
      0.000228,
      0.000232,
      0.000251,
      0.000288,
      0.000346,
      0.000427,
      0.000533,
      0.000661,
      0.000804,
      0.000951,
      0.001089,
      0.001205,
      0.001285,
      0.001323,
      0.001316,
      0.001268,
      0.001187,
      0.001083,
      0.000964,
      0.000842,
      0.000725,
      0.00062,
      0.000531,
      0.000461,
      0.000414,
      0.000389,
      0.000387,
      0.000405
    ]
  },
  "A/american_crow/USA/25-002235-001/2025_3e398afe45": {
    "frequencies": [
      0.000197,
      0.000207,
      0.000218,
      0.000229,
      0.000241,
      0.000252,
      0.000265,
      0.000277,
      0.00029,
      0.000304,
      0.000317,
      0.000332,
      0.000346,
      0.000361,
      0.000376,
      0.000392,
      0.000408,
      0.000424,
      0.00044,
      0.000457,
      0.000474,
      0.000491,
      0.000507,
      0.000524,
      0.00054,
      0.000555,
      0.000568,
      0.000577,
      0.000581,
      0.000576,
      0.000561,
      0.000535,
      0.0005,
      0.000457,
      0.00041,
      0.000365,
      0.000325,
      0.000291,
      0.000265,
      0.00025,
      0.000245,
      0.000255,
      0.000281,
      0.000328,
      0.000397,
      0.000491,
      0.000609,
      0.000746,
      0.000894,
      0.001039,
      0.001168,
      0.001266,
      0.001322,
      0.001333,
      0.001298,
      0.001225,
      0.001124,
      0.001004,
      0.000878,
      0.000754,
      0.00064,
      0.000542,
      0.000462,
      0.000403,
      0.000366,
      0.00035,
      0.000354,
      0.000377
    ]
  },
  "A/american_crow/USA/25-002235-002/2025_ffa8efa2df": {
    "frequencies": [
      0.000197,
      0.000207,
      0.000218,
      0.000229,
      0.000241,
      0.000252,
      0.000265,
      0.000277,
      0.00029,
      0.000304,
      0.000317,
      0.000332,
      0.000346,
      0.000361,
      0.000376,
      0.000392,
      0.000408,
      0.000424,
      0.00044,
      0.000457,
      0.000474,
      0.000491,
      0.000507,
      0.000524,
      0.00054,
      0.000555,
      0.000568,
      0.000577,
      0.000581,
      0.000576,
      0.000561,
      0.000535,
      0.0005,
      0.000457,
      0.00041,
      0.000365,
      0.000325,
      0.000291,
      0.000265,
      0.00025,
      0.000245,
      0.000255,
      0.000281,
      0.000328,
      0.000397,
      0.000491,
      0.000609,
      0.000746,
      0.000894,
      0.001039,
      0.001168,
      0.001266,
      0.001322,
      0.001333,
      0.001298,
      0.001225,
      0.001124,
      0.001004,
      0.000878,
      0.000754,
      0.00064,
      0.000542,
      0.000462,
      0.000403,
      0.000366,
      0.00035,
      0.000354,
      0.000377
    ]
  },
  "A/american_wigeon/USA/25-001910-001/2025_0e786bc248": {
    "frequencies": [
      0.000293,
      0.000306,
      0.000319,
      0.000333,
      0.000347,
      0.000361,
      0.000376,
      0.000391,
      0.000406,
      0.000422,
      0.000437,
      0.000454,
      0.00047,
      0.000486,
      0.000503,
      0.00052,
      0.000537,
      0.000554,
      0.000571,
      0.000588,
      0.000605,
      0.000622,
      0.000639,
      0.000655,
      0.00067,
      0.000683,
      0.000694,
      0.0007,
      0.000699,
      0.000688,
      0.000665,
      0.00063,
      0.000584,
      0.00053,
      0.000474,
      0.000421,
      0.000375,
      0.00034,
      0.000318,
      0.000311,
      0.000322,
      0.000354,
      0.000411,
      0.000493,
      0.000602,
      0.000733,
      0.00088,
      0.001033,
      0.001175,
      0.00129,
      0.001366,
      0.001391,
      0.001365,
      0.001291,
      0.001181,
      0.001047,
      0.000905,
      0.000764,
      0.000634,
      0.000521,
      0.000428,
      0.000357,
      0.000307,
      0.000276,
      0.000263,
      0.000267,
      0.000285,
      0.000315
    ]
  },
  "A/bald_eagle/BC/AIVPHL-2898/2024_a15d746145": {
    "frequencies": [
      0.001828,
      0.001838,
      0.001847,
      0.001855,
      0.001861,
      0.001866,
      0.00187,
      0.001873,
      0.001874,
      0.001874,
      0.001873,
      0.00187,
      0.001866,
      0.00186,
      0.001853,
      0.001844,
      0.001834,
      0.001823,
      0.00181,
      0.001795,
      0.001779,
      0.001761,
      0.001741,
      0.001719,
      0.001694,
      0.001664,
      0.001629,
      0.001586,
      0.001534,
      0.001472,
      0.001403,
      0.001336,
      0.001283,
      0.001259,
      0.001277,
      0.001345,
      0.00146,
      0.001616,
      0.001798,
      0.001989,
      0.002166,
      0.002306,
      0.002388,
      0.002399,
      0.002329,
      0.002182,
      0.001971,
      0.001713,
      0.001434,
      0.001156,
      0.000899,
      0.000677,
      0.000497,
      0.000358,
      0.000258,
      0.000188,
      0.000142,
      0.000114,
      9.7e-05,
      8.9e-05,
      8.6e-05,
      8.7e-05,
      9.1e-05,
      9.8e-05,
      0.000108,
      0.00012,
      0.000134,
      0.00015
    ]
  },
  "A/bald_eagle/BC/AIVPHL-2979/2025_185bd9242a": {
    "frequencies": [
      0.000306,
      0.000319,
      0.000333,
      0.000347,
      0.000361,
      0.000376,
      0.000391,
      0.000406,
      0.000421,
      0.000437,
      0.000453,
      0.000469,
      0.000486,
      0.000503,
      0.000519,
      0.000536,
      0.000553,
      0.00057,
      0.000588,
      0.000605,
      0.000622,
      0.000638,
      0.000655,
      0.000671,
      0.000686,
      0.000699,
      0.000709,
      0.000714,
      0.000713,
      0.000701,
      0.000678,
      0.000641,
      0.000594,
      0.000539,
      0.000482,
      0.000428,
      0.000382,
      0.000347,
      0.000325,
      0.00032,
      0.000334,
      0.000369,
      0.00043,
      0.000517,
      0.00063,
      0.000765,
      0.000914,
      0.001067,
      0.001206,
      0.001316,
      0.001383,
      0.001399,
      0.001363,
      0.00128,
      0.001163,
      0.001024,
      0.000879,
      0.000738,
      0.000609,
      0.000499,
      0.000409,
      0.000341,
      0.000294,
      0.000266,
      0.000255,
      0.00026,
      0.000279,
      0.00031
    ]
  },
  "A/bald_eagle/Georgia/W24-1050A/2024_d6dec1089b": {
    "frequencies": [
      0.00077,
      0.000789,
      0.000807,
      0.000826,
      0.000844,
      0.000862,
      0.00088,
      0.000897,
      0.000915,
      0.000932,
      0.000948,
      0.000964,
      0.00098,
      0.000995,
      0.00101,
      0.001024,
      0.001037,
      0.00105,
      0.001061,
      0.001072,
      0.001082,
      0.001091,
      0.001099,
      0.001105,
      0.001109,
      0.00111,
      0.001105,
      0.001094,
      0.001072,
      0.001036,
      0.000985,
      0.000919,
      0.000844,
      0.000766,
      0.000697,
      0.000645,
      0.000619,
      0.000625,
      0.000666,
      0.000743,
      0.000854,
      0.000995,
      0.001156,
      0.001324,
      0.001481,
      0.001609,
      0.00169,
      0.001713,
      0.001671,
      0.001568,
      0.001414,
      0.001226,
      0.001027,
      0.000831,
      0.000654,
      0.000504,
      0.000385,
      0.000294,
      0.000228,
      0.000184,
      0.000157,
      0.000143,
      0.000139,
      0.000143,
      0.000154,
      0.00017,
      0.000191,
      0.000217
    ]
  },
  "A/bald_eagle/Georgia/W24-1050B/2024_03cbb292a7": {
    "frequencies": [
      0.00077,
      0.000789,
      0.000807,
      0.000826,
      0.000844,
      0.000862,
      0.00088,
      0.000897,
      0.000915,
      0.000932,
      0.000948,
      0.000964,
      0.00098,
      0.000995,
      0.00101,
      0.001024,
      0.001037,
      0.00105,
      0.001061,
      0.001072,
      0.001082,
      0.001091,
      0.001099,
      0.001105,
      0.001109,
      0.00111,
      0.001105,
      0.001094,
      0.001072,
      0.001036,
      0.000985,
      0.000919,
      0.000844,
      0.000766,
      0.000697,
      0.000645,
      0.000619,
      0.000625,
      0.000666,
      0.000743,
      0.000854,
      0.000995,
      0.001156,
      0.001324,
      0.001481,
      0.001609,
      0.00169,
      0.001713,
      0.001671,
      0.001568,
      0.001414,
      0.001226,
      0.001027,
      0.000831,
      0.000654,
      0.000504,
      0.000385,
      0.000294,
      0.000228,
      0.000184,
      0.000157,
      0.000143,
      0.000139,
      0.000143,
      0.000154,
      0.00017,
      0.000191,
      0.000217
    ]
  },
  "A/bald_eagle/Georgia/W24-1067/2024_7c83d7396a": {
    "frequencies": [
      0.00074,
      0.000758,
      0.000776,
      0.000795,
      0.000813,
      0.000831,
      0.000849,
      0.000867,
      0.000884,
      0.000901,
      0.000918,
      0.000935,
      0.000951,
      0.000966,
      0.000981,
      0.000995,
      0.001009,
      0.001022,
      0.001035,
      0.001046,
      0.001057,
      0.001066,
      0.001075,
      0.001082,
      0.001087,
      0.001088,
      0.001085,
      0.001074,
      0.001053,
      0.001019,
      0.000969,
      0.000905,
      0.00083,
      0.000753,
      0.000683,
      0.00063,
      0.000601,
      0.000603,
      0.000639,
      0.00071,
      0.000816,
      0.000951,
      0.001109,
      0.001276,
      0.001435,
      0.001569,
      0.00166,
      0.001694,
      0.001664,
      0.001572,
      0.001428,
      0.001247,
      0.00105,
      0.000855,
      0.000677,
      0.000525,
      0.000402,
      0.000308,
      0.000239,
      0.000192,
      0.000163,
      0.000147,
      0.000142,
      0.000146,
      0.000156,
      0.000173,
      0.000194,
      0.000221
    ]
  },
  "A/bald_eagle/USA/25-002238-001/2025_5efcc09776": {
    "frequencies": [
      0.000197,
      0.000207,
      0.000218,
      0.000229,
      0.000241,
      0.000252,
      0.000265,
      0.000277,
      0.00029,
      0.000304,
      0.000317,
      0.000332,
      0.000346,
      0.000361,
      0.000376,
      0.000392,
      0.000408,
      0.000424,
      0.00044,
      0.000457,
      0.000474,
      0.000491,
      0.000507,
      0.000524,
      0.00054,
      0.000555,
      0.000568,
      0.000577,
      0.000581,
      0.000576,
      0.000561,
      0.000535,
      0.0005,
      0.000457,
      0.00041,
      0.000365,
      0.000325,
      0.000291,
      0.000265,
      0.00025,
      0.000245,
      0.000255,
      0.000281,
      0.000328,
      0.000397,
      0.000491,
      0.000609,
      0.000746,
      0.000894,
      0.001039,
      0.001168,
      0.001266,
      0.001322,
      0.001333,
      0.001298,
      0.001225,
      0.001124,
      0.001004,
      0.000878,
      0.000754,
      0.00064,
      0.000542,
      0.000462,
      0.000403,
      0.000366,
      0.00035,
      0.000354,
      0.000377
    ]
  },
  "A/bald_eagle/USA/25-002239-001/2025_e723316515": {
    "frequencies": [
      0.00018,
      0.00019,
      0.0002,
      0.000211,
      0.000221,
      0.000233,
      0.000244,
      0.000256,
      0.000269,
      0.000282,
      0.000295,
      0.000309,
      0.000323,
      0.000337,
      0.000352,
      0.000367,
      0.000383,
      0.000399,
      0.000415,
      0.000431,
      0.000448,
      0.000465,
      0.000481,
      0.000498,
      0.000514,
      0.000529,
      0.000543,
      0.000552,
      0.000556,
      0.000553,
      0.00054,
      0.000516,
      0.000482,
      0.000441,
      0.000397,
      0.000354,
      0.000315,
      0.000282,
      0.000256,
      0.000239,
      0.000233,
      0.000239,
      0.00026,
      0.0003,
      0.000362,
      0.000448,
      0.000557,
      0.000689,
      0.000833,
      0.00098,
      0.001116,
      0.001226,
      0.001299,
      0.001328,
      0.001311,
      0.001255,
      0.001167,
      0.001057,
      0.000935,
      0.000812,
      0.000696,
      0.000593,
      0.000507,
      0.000441,
      0.000397,
      0.000375,
      0.000375,
      0.000395
    ]
  },
  "A/bald_eagle/USA/25-002322-001/2025_9ce352f87d": {
    "frequencies": [
      0.000165,
      0.000174,
      0.000184,
      0.000193,
      0.000204,
      0.000215,
      0.000226,
      0.000237,
      0.000249,
      0.000262,
      0.000274,
      0.000288,
      0.000301,
      0.000315,
      0.00033,
      0.000344,
      0.00036,
      0.000375,
      0.000391,
      0.000407,
      0.000423,
      0.00044,
      0.000457,
      0.000473,
      0.000489,
      0.000505,
      0.000518,
      0.000528,
      0.000533,
      0.000531,
      0.000519,
      0.000497,
      0.000465,
      0.000426,
      0.000384,
      0.000343,
      0.000305,
      0.000273,
      0.000247,
      0.00023,
      0.000222,
      0.000225,
      0.000242,
      0.000276,
      0.000331,
      0.000408,
      0.00051,
      0.000634,
      0.000775,
      0.000922,
      0.001062,
      0.001183,
      0.00127,
      0.001317,
      0.001319,
      0.00128,
      0.001207,
      0.001108,
      0.000993,
      0.000873,
      0.000755,
      0.000648,
      0.000556,
      0.000483,
      0.000432,
      0.000404,
      0.000399,
      0.000415
    ]
  },
  "A/bald_eagle/USA/25-002422-001/2025_64cf076f30": {
    "frequencies": [
      0.000144,
      0.000152,
      0.000161,
      0.00017,
      0.00018,
      0.00019,
      0.0002,
      0.000211,
      0.000222,
      0.000234,
      0.000246,
      0.000258,
      0.000271,
      0.000284,
      0.000298,
      0.000312,
      0.000327,
      0.000342,
      0.000357,
      0.000373,
      0.000389,
      0.000405,
      0.000421,
      0.000438,
      0.000454,
      0.000469,
      0.000483,
      0.000494,
      0.000499,
      0.000498,
      0.000489,
      0.000469,
      0.00044,
      0.000404,
      0.000365,
      0.000326,
      0.000291,
      0.00026,
      0.000235,
      0.000218,
      0.000208,
      0.000207,
      0.000219,
      0.000245,
      0.000289,
      0.000355,
      0.000444,
      0.000558,
      0.00069,
      0.000835,
      0.00098,
      0.001113,
      0.00122,
      0.001291,
      0.001321,
      0.00131,
      0.001261,
      0.001181,
      0.00108,
      0.000966,
      0.000849,
      0.000738,
      0.000638,
      0.000555,
      0.000493,
      0.000455,
      0.00044,
      0.000449
    ]
  },
  "A/bald_eagle/USA/25-002838-001/2025_7688496465": {
    "frequencies": [
      0.000158,
      0.000166,
      0.000176,
      0.000185,
      0.000195,
      0.000206,
      0.000217,
      0.000228,
      0.00024,
      0.000252,
      0.000265,
      0.000277,
      0.000291,
      0.000305,
      0.000319,
      0.000333,
      0.000348,
      0.000364,
      0.000379,
      0.000395,
      0.000412,
      0.000428,
      0.000445,
      0.000461,
      0.000477,
      0.000493,
      0.000506,
      0.000516,
      0.000522,
      0.00052,
      0.000509,
      0.000487,
      0.000456,
      0.000419,
      0.000378,
      0.000337,
      0.0003,
      0.000268,
      0.000243,
      0.000226,
      0.000217,
      0.000219,
      0.000234,
      0.000265,
      0.000316,
      0.000389,
      0.000487,
      0.000608,
      0.000746,
      0.000892,
      0.001035,
      0.00116,
      0.001255,
      0.00131,
      0.001321,
      0.001291,
      0.001226,
      0.001133,
      0.001022,
      0.000904,
      0.000786,
      0.000677,
      0.000582,
      0.000506,
      0.000451,
      0.00042,
      0.000412,
      0.000426
    ]
  },
  "A/bald_eagle/USA/25-003208-002/2025_cf51021422": {
    "frequencies": [
      0.000104,
      0.000111,
      0.000118,
      0.000126,
      0.000134,
      0.000142,
      0.00015,
      0.000159,
      0.000169,
      0.000179,
      0.000189,
      0.0002,
      0.000211,
      0.000223,
      0.000235,
      0.000247,
      0.000261,
      0.000274,
      0.000288,
      0.000302,
      0.000317,
      0.000332,
      0.000348,
      0.000364,
      0.000379,
      0.000394,
      0.000408,
      0.00042,
      0.000427,
      0.000429,
      0.000423,
      0.000408,
      0.000385,
      0.000356,
      0.000323,
      0.00029,
      0.00026,
      0.000233,
      0.000211,
      0.000193,
      0.000181,
      0.000176,
      0.000178,
      0.000191,
      0.000216,
      0.000259,
      0.000321,
      0.000407,
      0.000516,
      0.000645,
      0.000787,
      0.000934,
      0.001072,
      0.001191,
      0.00128,
      0.001333,
      0.001347,
      0.001325,
      0.00127,
      0.001188,
      0.001089,
      0.00098,
      0.00087,
      0.000767,
      0.000679,
      0.000613,
      0.000572,
      0.000558
    ]
  },
  "A/bald_eagle/USA/25-003364-001/2025_fa0aee68ea": {
    "frequencies": [
      0.00012,
      0.000127,
      0.000135,
      0.000143,
      0.000152,
      0.000161,
      0.00017,
      0.00018,
      0.00019,
      0.000201,
      0.000212,
      0.000223,
      0.000235,
      0.000248,
      0.00026,
      0.000274,
      0.000287,
      0.000301,
      0.000316,
      0.000331,
      0.000346,
      0.000362,
      0.000378,
      0.000394,
      0.00041,
      0.000425,
      0.000439,
      0.00045,
      0.000457,
      0.000458,
      0.00045,
      0.000433,
      0.000408,
      0.000376,
      0.000341,
      0.000305,
      0.000273,
      0.000244,
      0.000221,
      0.000203,
      0.000192,
      0.000188,
      0.000193,
      0.000211,
      0.000244,
      0.000296,
      0.000369,
      0.000467,
      0.000586,
      0.000723,
      0.000869,
      0.001013,
      0.00114,
      0.00124,
      0.001306,
      0.001331,
      0.001317,
      0.001269,
      0.001191,
      0.001093,
      0.000983,
      0.000871,
      0.000763,
      0.000668,
      0.000591,
      0.000537,
      0.000509,
      0.000506
    ]
  },
  "A/barn_owl/USA/25-003273-002/2025_b988b3fbd3": {
    "frequencies": [
      0.000165,
      0.000174,
      0.000184,
      0.000193,
      0.000204,
      0.000215,
      0.000226,
      0.000237,
      0.000249,
      0.000262,
      0.000274,
      0.000288,
      0.000301,
      0.000315,
      0.00033,
      0.000344,
      0.00036,
      0.000375,
      0.000391,
      0.000407,
      0.000423,
      0.00044,
      0.000457,
      0.000473,
      0.000489,
      0.000505,
      0.000518,
      0.000528,
      0.000533,
      0.000531,
      0.000519,
      0.000497,
      0.000465,
      0.000426,
      0.000384,
      0.000343,
      0.000305,
      0.000273,
      0.000247,
      0.00023,
      0.000222,
      0.000225,
      0.000242,
      0.000276,
      0.000331,
      0.000408,
      0.00051,
      0.000634,
      0.000775,
      0.000922,
      0.001062,
      0.001183,
      0.00127,
      0.001317,
      0.001319,
      0.00128,
      0.001207,
      0.001108,
      0.000993,
      0.000873,
      0.000755,
      0.000648,
      0.000556,
      0.000483,
      0.000432,
      0.000404,
      0.000399,
      0.000415
    ]
  },
  "A/barred_owl/BC/AIVPHL-2591/2024_8a52848cb7": {
    "frequencies": [
      0.003816,
      0.003773,
      0.003728,
      0.003681,
      0.003633,
      0.003583,
      0.003531,
      0.003477,
      0.003422,
      0.003365,
      0.003307,
      0.003248,
      0.003186,
      0.003124,
      0.00306,
      0.002996,
      0.00293,
      0.002863,
      0.002795,
      0.002727,
      0.002657,
      0.002587,
      0.002517,
      0.002445,
      0.002375,
      0.002305,
      0.00224,
      0.002185,
      0.00215,
      0.002149,
      0.002199,
      0.002315,
      0.002502,
      0.002752,
      0.00304,
      0.003331,
      0.003586,
      0.003773,
      0.003867,
      0.003851,
      0.00372,
      0.003482,
      0.003153,
      0.002757,
      0.002329,
      0.001899,
      0.001494,
      0.001134,
      0.000834,
      0.000597,
      0.000418,
      0.00029,
      0.000202,
      0.000145,
      0.000108,
      8.6e-05,
      7.3e-05,
      6.6e-05,
      6.2e-05,
      6.1e-05,
      6.1e-05,
      6.3e-05,
      6.6e-05,
      7.1e-05,
      7.7e-05,
      8.4e-05,
      9.2e-05,
      0.000102
    ]
  },
  "A/black_crowned_night_heron/USA/25-003270-001/2025_a9718b0b8e": {
    "frequencies": [
      0.000165,
      0.000174,
      0.000184,
      0.000193,
      0.000204,
      0.000215,
      0.000226,
      0.000237,
      0.000249,
      0.000262,
      0.000274,
      0.000288,
      0.000301,
      0.000315,
      0.00033,
      0.000344,
      0.00036,
      0.000375,
      0.000391,
      0.000407,
      0.000423,
      0.00044,
      0.000457,
      0.000473,
      0.000489,
      0.000505,
      0.000518,
      0.000528,
      0.000533,
      0.000531,
      0.000519,
      0.000497,
      0.000465,
      0.000426,
      0.000384,
      0.000343,
      0.000305,
      0.000273,
      0.000247,
      0.00023,
      0.000222,
      0.000225,
      0.000242,
      0.000276,
      0.000331,
      0.000408,
      0.00051,
      0.000634,
      0.000775,
      0.000922,
      0.001062,
      0.001183,
      0.00127,
      0.001317,
      0.001319,
      0.00128,
      0.001207,
      0.001108,
      0.000993,
      0.000873,
      0.000755,
      0.000648,
      0.000556,
      0.000483,
      0.000432,
      0.000404,
      0.000399,
      0.000415
    ]
  },
  "A/blue-winged_teal/Louisiana/23-028763-001-original/2023_8eda33f9ba": {
    "frequencies": [
      0.0,
      0.0,
      0.0,
      0.0,
      0.0,
      0.0,
      0.0,
      0.0,
      0.0,
      0.0,
      0.0,
      0.0,
      0.0,
      0.0,
      0.0,
      0.0,
      0.0,
      0.0,
      0.0,
      0.0,
      0.0,
      0.0,
      0.0,
      0.0,
      0.0,
      0.0,
      0.0,
      0.0,
      0.0,
      0.0,
      0.0,
      0.0,
      0.0,
      0.0,
      0.0,
      0.0,
      0.0,
      0.0,
      0.0,
      0.0,
      0.0,
      0.0,
      0.0,
      0.0,
      0.0,
      0.0,
      0.0,
      0.0,
      0.0,
      0.0,
      0.0,
      0.0,
      0.0,
      0.0,
      0.0,
      0.0,
      0.0,
      0.0,
      0.0,
      0.0,
      0.0,
      0.0,
      0.0,
      0.0,
      0.0,
      0.0,
      0.0,
      0.0
    ]
  },
  "A/blue-winged_teal/Louisiana/LA24-1082/2024_fa69310cfc": {
    "frequencies": [
      0.00151,
      0.001524,
      0.001538,
      0.001551,
      0.001563,
      0.001574,
      0.001584,
      0.001593,
      0.0016,
      0.001607,
      0.001613,
      0.001617,
      0.00162,
      0.001622,
      0.001623,
      0.001622,
      0.00162,
      0.001616,
      0.001611,
      0.001605,
      0.001597,
      0.001587,
      0.001576,
      0.001563,
      0.001546,
      0.001525,
      0.001499,
      0.001464,
      0.001418,
      0.001359,
      0.00129,
      0.001214,
      0.001144,
      0.001092,
      0.001073,
      0.001097,
      0.001167,
      0.001282,
      0.001434,
      0.001612,
      0.001795,
      0.001965,
      0.002099,
      0.002179,
      0.002189,
      0.002123,
      0.001986,
      0.001787,
      0.001548,
      0.001291,
      0.001037,
      0.000804,
      0.000606,
      0.000446,
      0.000324,
      0.000237,
      0.000177,
      0.000138,
      0.000114,
      0.000101,
      9.5e-05,
      9.5e-05,
      9.9e-05,
      0.000106,
      0.000117,
      0.00013,
      0.000145,
      0.000163
    ]
  },
  "A/blue-winged_teal/Louisiana/UGAI15-2510/2015_aac8a57503": {
    "frequencies": [
      0.0,
      0.0,
      0.0,
      0.0,
      0.0,
      0.0,
      0.0,
      0.0,
      0.0,
      0.0,
      0.0,
      0.0,
      0.0,
      0.0,
      0.0,
      0.0,
      0.0,
      0.0,
      0.0,
      0.0,
      0.0,
      0.0,
      0.0,
      0.0,
      0.0,
      0.0,
      0.0,
      0.0,
      0.0,
      0.0,
      0.0,
      0.0,
      0.0,
      0.0,
      0.0,
      0.0,
      0.0,
      0.0,
      0.0,
      0.0,
      0.0,
      0.0,
      0.0,
      0.0,
      0.0,
      0.0,
      0.0,
      0.0,
      0.0,
      0.0,
      0.0,
      0.0,
      0.0,
      0.0,
      0.0,
      0.0,
      0.0,
      0.0,
      0.0,
      0.0,
      0.0,
      0.0,
      0.0,
      0.0,
      0.0,
      0.0,
      0.0,
      0.0
    ]
  },
  "A/blue-winged_teal/Missouri/15OS4822/2015_83289dfe51": {
    "frequencies": [
      0.0,
      0.0,
      0.0,
      0.0,
      0.0,
      0.0,
      0.0,
      0.0,
      0.0,
      0.0,
      0.0,
      0.0,
      0.0,
      0.0,
      0.0,
      0.0,
      0.0,
      0.0,
      0.0,
      0.0,
      0.0,
      0.0,
      0.0,
      0.0,
      0.0,
      0.0,
      0.0,
      0.0,
      0.0,
      0.0,
      0.0,
      0.0,
      0.0,
      0.0,
      0.0,
      0.0,
      0.0,
      0.0,
      0.0,
      0.0,
      0.0,
      0.0,
      0.0,
      0.0,
      0.0,
      0.0,
      0.0,
      0.0,
      0.0,
      0.0,
      0.0,
      0.0,
      0.0,
      0.0,
      0.0,
      0.0,
      0.0,
      0.0,
      0.0,
      0.0,
      0.0,
      0.0,
      0.0,
      0.0,
      0.0,
      0.0,
      0.0,
      0.0
    ]
  },
  "A/blue-winged_teal/Missouri/15OS4823/2015_4318500e53": {
    "frequencies": [
      0.0,
      0.0,
      0.0,
      0.0,
      0.0,
      0.0,
      0.0,
      0.0,
      0.0,
      0.0,
      0.0,
      0.0,
      0.0,
      0.0,
      0.0,
      0.0,
      0.0,
      0.0,
      0.0,
      0.0,
      0.0,
      0.0,
      0.0,
      0.0,
      0.0,
      0.0,
      0.0,
      0.0,
      0.0,
      0.0,
      0.0,
      0.0,
      0.0,
      0.0,
      0.0,
      0.0,
      0.0,
      0.0,
      0.0,
      0.0,
      0.0,
      0.0,
      0.0,
      0.0,
      0.0,
      0.0,
      0.0,
      0.0,
      0.0,
      0.0,
      0.0,
      0.0,
      0.0,
      0.0,
      0.0,
      0.0,
      0.0,
      0.0,
      0.0,
      0.0,
      0.0,
      0.0,
      0.0,
      0.0,
      0.0,
      0.0,
      0.0,
      0.0
    ]
  },
  "A/blue-winged_teal/Texas/UGAI15-0568/2015_c0dc7414aa": {
    "frequencies": [
      0.0,
      0.0,
      0.0,
      0.0,
      0.0,
      0.0,
      0.0,
      0.0,
      0.0,
      0.0,
      0.0,
      0.0,
      0.0,
      0.0,
      0.0,
      0.0,
      0.0,
      0.0,
      0.0,
      0.0,
      0.0,
      0.0,
      0.0,
      0.0,
      0.0,
      0.0,
      0.0,
      0.0,
      0.0,
      0.0,
      0.0,
      0.0,
      0.0,
      0.0,
      0.0,
      0.0,
      0.0,
      0.0,
      0.0,
      0.0,
      0.0,
      0.0,
      0.0,
      0.0,
      0.0,
      0.0,
      0.0,
      0.0,
      0.0,
      0.0,
      0.0,
      0.0,
      0.0,
      0.0,
      0.0,
      0.0,
      0.0,
      0.0,
      0.0,
      0.0,
      0.0,
      0.0,
      0.0,
      0.0,
      0.0,
      0.0,
      0.0,
      0.0
    ]
  },
  "A/blue-winged_teal/Texas/UGAI15-0642/2015_ada99214da": {
    "frequencies": [
      0.0,
      0.0,
      0.0,
      0.0,
      0.0,
      0.0,
      0.0,
      0.0,
      0.0,
      0.0,
      0.0,
      0.0,
      0.0,
      0.0,
      0.0,
      0.0,
      0.0,
      0.0,
      0.0,
      0.0,
      0.0,
      0.0,
      0.0,
      0.0,
      0.0,
      0.0,
      0.0,
      0.0,
      0.0,
      0.0,
      0.0,
      0.0,
      0.0,
      0.0,
      0.0,
      0.0,
      0.0,
      0.0,
      0.0,
      0.0,
      0.0,
      0.0,
      0.0,
      0.0,
      0.0,
      0.0,
      0.0,
      0.0,
      0.0,
      0.0,
      0.0,
      0.0,
      0.0,
      0.0,
      0.0,
      0.0,
      0.0,
      0.0,
      0.0,
      0.0,
      0.0,
      0.0,
      0.0,
      0.0,
      0.0,
      0.0,
      0.0,
      0.0
    ]
  },
  "A/blue-winged_teal/Texas/UGAI15-0701/2015_68e453fbd6": {
    "frequencies": [
      0.0,
      0.0,
      0.0,
      0.0,
      0.0,
      0.0,
      0.0,
      0.0,
      0.0,
      0.0,
      0.0,
      0.0,
      0.0,
      0.0,
      0.0,
      0.0,
      0.0,
      0.0,
      0.0,
      0.0,
      0.0,
      0.0,
      0.0,
      0.0,
      0.0,
      0.0,
      0.0,
      0.0,
      0.0,
      0.0,
      0.0,
      0.0,
      0.0,
      0.0,
      0.0,
      0.0,
      0.0,
      0.0,
      0.0,
      0.0,
      0.0,
      0.0,
      0.0,
      0.0,
      0.0,
      0.0,
      0.0,
      0.0,
      0.0,
      0.0,
      0.0,
      0.0,
      0.0,
      0.0,
      0.0,
      0.0,
      0.0,
      0.0,
      0.0,
      0.0,
      0.0,
      0.0,
      0.0,
      0.0,
      0.0,
      0.0,
      0.0,
      0.0
    ]
  },
  "A/blue-winged_teal/Texas/UGAI15-2283/2015_a33463ab79": {
    "frequencies": [
      0.0,
      0.0,
      0.0,
      0.0,
      0.0,
      0.0,
      0.0,
      0.0,
      0.0,
      0.0,
      0.0,
      0.0,
      0.0,
      0.0,
      0.0,
      0.0,
      0.0,
      0.0,
      0.0,
      0.0,
      0.0,
      0.0,
      0.0,
      0.0,
      0.0,
      0.0,
      0.0,
      0.0,
      0.0,
      0.0,
      0.0,
      0.0,
      0.0,
      0.0,
      0.0,
      0.0,
      0.0,
      0.0,
      0.0,
      0.0,
      0.0,
      0.0,
      0.0,
      0.0,
      0.0,
      0.0,
      0.0,
      0.0,
      0.0,
      0.0,
      0.0,
      0.0,
      0.0,
      0.0,
      0.0,
      0.0,
      0.0,
      0.0,
      0.0,
      0.0,
      0.0,
      0.0,
      0.0,
      0.0,
      0.0,
      0.0,
      0.0,
      0.0
    ]
  },
  "A/blue-winged_teal/Texas/UGAI15-2338/2015_609af7c3e1": {
    "frequencies": [
      0.0,
      0.0,
      0.0,
      0.0,
      0.0,
      0.0,
      0.0,
      0.0,
      0.0,
      0.0,
      0.0,
      0.0,
      0.0,
      0.0,
      0.0,
      0.0,
      0.0,
      0.0,
      0.0,
      0.0,
      0.0,
      0.0,
      0.0,
      0.0,
      0.0,
      0.0,
      0.0,
      0.0,
      0.0,
      0.0,
      0.0,
      0.0,
      0.0,
      0.0,
      0.0,
      0.0,
      0.0,
      0.0,
      0.0,
      0.0,
      0.0,
      0.0,
      0.0,
      0.0,
      0.0,
      0.0,
      0.0,
      0.0,
      0.0,
      0.0,
      0.0,
      0.0,
      0.0,
      0.0,
      0.0,
      0.0,
      0.0,
      0.0,
      0.0,
      0.0,
      0.0,
      0.0,
      0.0,
      0.0,
      0.0,
      0.0,
      0.0,
      0.0
    ]
  },
  "A/blue_winged_teal/Texas/22-033479-003/2022_3f6a4b4e79": {
    "frequencies": [
      0.0,
      0.0,
      0.0,
      0.0,
      0.0,
      0.0,
      0.0,
      0.0,
      0.0,
      0.0,
      0.0,
      0.0,
      0.0,
      0.0,
      0.0,
      0.0,
      0.0,
      0.0,
      0.0,
      0.0,
      0.0,
      0.0,
      0.0,
      0.0,
      0.0,
      0.0,
      0.0,
      0.0,
      0.0,
      0.0,
      0.0,
      0.0,
      0.0,
      0.0,
      0.0,
      0.0,
      0.0,
      0.0,
      0.0,
      0.0,
      0.0,
      0.0,
      0.0,
      0.0,
      0.0,
      0.0,
      0.0,
      0.0,
      0.0,
      0.0,
      0.0,
      0.0,
      0.0,
      0.0,
      0.0,
      0.0,
      0.0,
      0.0,
      0.0,
      0.0,
      0.0,
      0.0,
      0.0,
      0.0,
      0.0,
      0.0,
      0.0,
      0.0
    ]
  },
  "A/blue_winged_teal/Texas/22-033479-013/2022_5764200944": {
    "frequencies": [
      0.0,
      0.0,
      0.0,
      0.0,
      0.0,
      0.0,
      0.0,
      0.0,
      0.0,
      0.0,
      0.0,
      0.0,
      0.0,
      0.0,
      0.0,
      0.0,
      0.0,
      0.0,
      0.0,
      0.0,
      0.0,
      0.0,
      0.0,
      0.0,
      0.0,
      0.0,
      0.0,
      0.0,
      0.0,
      0.0,
      0.0,
      0.0,
      0.0,
      0.0,
      0.0,
      0.0,
      0.0,
      0.0,
      0.0,
      0.0,
      0.0,
      0.0,
      0.0,
      0.0,
      0.0,
      0.0,
      0.0,
      0.0,
      0.0,
      0.0,
      0.0,
      0.0,
      0.0,
      0.0,
      0.0,
      0.0,
      0.0,
      0.0,
      0.0,
      0.0,
      0.0,
      0.0,
      0.0,
      0.0,
      0.0,
      0.0,
      0.0,
      0.0
    ]
  },
  "A/bobcat/Kansas/W24-1062/2024_a8aff587c0": {
    "frequencies": [
      0.00074,
      0.000758,
      0.000776,
      0.000795,
      0.000813,
      0.000831,
      0.000849,
      0.000867,
      0.000884,
      0.000901,
      0.000918,
      0.000935,
      0.000951,
      0.000966,
      0.000981,
      0.000995,
      0.001009,
      0.001022,
      0.001035,
      0.001046,
      0.001057,
      0.001066,
      0.001075,
      0.001082,
      0.001087,
      0.001088,
      0.001085,
      0.001074,
      0.001053,
      0.001019,
      0.000969,
      0.000905,
      0.00083,
      0.000753,
      0.000683,
      0.00063,
      0.000601,
      0.000603,
      0.000639,
      0.00071,
      0.000816,
      0.000951,
      0.001109,
      0.001276,
      0.001435,
      0.001569,
      0.00166,
      0.001694,
      0.001664,
      0.001572,
      0.001428,
      0.001247,
      0.00105,
      0.000855,
      0.000677,
      0.000525,
      0.000402,
      0.000308,
      0.000239,
      0.000192,
      0.000163,
      0.000147,
      0.000142,
      0.000146,
      0.000156,
      0.000173,
      0.000194,
      0.000221
    ]
  },
  "A/bobcat/USA/24-038225-002/2024_7c8c3ad094": {
    "frequencies": [
      0.00074,
      0.000758,
      0.000776,
      0.000795,
      0.000813,
      0.000831,
      0.000849,
      0.000867,
      0.000884,
      0.000901,
      0.000918,
      0.000935,
      0.000951,
      0.000966,
      0.000981,
      0.000995,
      0.001009,
      0.001022,
      0.001035,
      0.001046,
      0.001057,
      0.001066,
      0.001075,
      0.001082,
      0.001087,
      0.001088,
      0.001085,
      0.001074,
      0.001053,
      0.001019,
      0.000969,
      0.000905,
      0.00083,
      0.000753,
      0.000683,
      0.00063,
      0.000601,
      0.000603,
      0.000639,
      0.00071,
      0.000816,
      0.000951,
      0.001109,
      0.001276,
      0.001435,
      0.001569,
      0.00166,
      0.001694,
      0.001664,
      0.001572,
      0.001428,
      0.001247,
      0.00105,
      0.000855,
      0.000677,
      0.000525,
      0.000402,
      0.000308,
      0.000239,
      0.000192,
      0.000163,
      0.000147,
      0.000142,
      0.000146,
      0.000156,
      0.000173,
      0.000194,
      0.000221
    ]
  },
  "A/bobcat/USA/24-038835-001/2024_b4a5ab9151": {
    "frequencies": [
      0.000554,
      0.000572,
      0.000589,
      0.000606,
      0.000624,
      0.000642,
      0.000659,
      0.000677,
      0.000695,
      0.000712,
      0.00073,
      0.000747,
      0.000765,
      0.000782,
      0.000798,
      0.000815,
      0.000831,
      0.000847,
      0.000862,
      0.000877,
      0.000891,
      0.000904,
      0.000917,
      0.000928,
      0.000937,
      0.000944,
      0.000947,
      0.000943,
      0.00093,
      0.000905,
      0.000865,
      0.00081,
      0.000744,
      0.000672,
      0.000603,
      0.000543,
      0.000502,
      0.000482,
      0.000488,
      0.000524,
      0.000591,
      0.00069,
      0.000817,
      0.000967,
      0.001128,
      0.001285,
      0.001421,
      0.001521,
      0.001568,
      0.001555,
      0.001483,
      0.00136,
      0.001202,
      0.001025,
      0.000847,
      0.000682,
      0.00054,
      0.000422,
      0.00033,
      0.000263,
      0.000216,
      0.000188,
      0.000173,
      0.000171,
      0.000178,
      0.000194,
      0.000217,
      0.000246
    ]
  },
  "A/burrowing_owl/USA/25-003486-001/2025_b443ae9647": {
    "frequencies": [
      0.000165,
      0.000174,
      0.000184,
      0.000193,
      0.000204,
      0.000215,
      0.000226,
      0.000237,
      0.000249,
      0.000262,
      0.000274,
      0.000288,
      0.000301,
      0.000315,
      0.00033,
      0.000344,
      0.00036,
      0.000375,
      0.000391,
      0.000407,
      0.000423,
      0.00044,
      0.000457,
      0.000473,
      0.000489,
      0.000505,
      0.000518,
      0.000528,
      0.000533,
      0.000531,
      0.000519,
      0.000497,
      0.000465,
      0.000426,
      0.000384,
      0.000343,
      0.000305,
      0.000273,
      0.000247,
      0.00023,
      0.000222,
      0.000225,
      0.000242,
      0.000276,
      0.000331,
      0.000408,
      0.00051,
      0.000634,
      0.000775,
      0.000922,
      0.001062,
      0.001183,
      0.00127,
      0.001317,
      0.001319,
      0.00128,
      0.001207,
      0.001108,
      0.000993,
      0.000873,
      0.000755,
      0.000648,
      0.000556,
      0.000483,
      0.000432,
      0.000404,
      0.000399,
      0.000415
    ]
  },
  "A/cackling_goose/BC/AIVPHL-2521/2024_aef37dfd01": {
    "frequencies": [
      0.005799,
      0.005676,
      0.005553,
      0.005429,
      0.005304,
      0.005178,
      0.005052,
      0.004926,
      0.004799,
      0.004673,
      0.004546,
      0.00442,
      0.004293,
      0.004167,
      0.004042,
      0.003917,
      0.003792,
      0.003668,
      0.003546,
      0.003425,
      0.003305,
      0.003188,
      0.003074,
      0.002966,
      0.00287,
      0.002793,
      0.002749,
      0.002759,
      0.002848,
      0.003042,
      0.003355,
      0.003783,
      0.004281,
      0.004781,
      0.005206,
      0.005492,
      0.005596,
      0.005508,
      0.005242,
      0.004822,
      0.004293,
      0.003698,
      0.003079,
      0.002475,
      0.001925,
      0.001448,
      0.001056,
      0.000747,
      0.000517,
      0.000353,
      0.000241,
      0.000168,
      0.000121,
      9.2e-05,
      7.4e-05,
      6.3e-05,
      5.7e-05,
      5.3e-05,
      5.1e-05,
      5e-05,
      5.1e-05,
      5.2e-05,
      5.4e-05,
      5.7e-05,
      6.1e-05,
      6.6e-05,
      7.2e-05,
      7.9e-05
    ]
  },
  "A/cackling_goose/BC/AIVPHL-2534/2024_7c9748f355": {
    "frequencies": [
      0.006869,
      0.006696,
      0.006523,
      0.00635,
      0.006178,
      0.006007,
      0.005836,
      0.005667,
      0.005498,
      0.00533,
      0.005164,
      0.005,
      0.004836,
      0.004675,
      0.004515,
      0.004357,
      0.004201,
      0.004047,
      0.003896,
      0.003748,
      0.003602,
      0.003462,
      0.003329,
      0.003208,
      0.003109,
      0.003045,
      0.003037,
      0.003116,
      0.003313,
      0.003654,
      0.004143,
      0.00475,
      0.005393,
      0.005972,
      0.006389,
      0.006577,
      0.006511,
      0.006211,
      0.005717,
      0.005081,
      0.004369,
      0.003633,
      0.002922,
      0.002269,
      0.001708,
      0.001245,
      0.000882,
      0.000609,
      0.000414,
      0.000281,
      0.000192,
      0.000136,
      0.000101,
      7.9e-05,
      6.6e-05,
      5.7e-05,
      5.2e-05,
      4.9e-05,
      4.7e-05,
      4.6e-05,
      4.7e-05,
      4.8e-05,
      4.9e-05,
      5.2e-05,
      5.6e-05,
      6e-05,
      6.5e-05,
      7.1e-05
    ]
  },
  "A/cackling_goose/BC/AIVPHL-2535/2024_790d4d4223": {
    "frequencies": [
      0.005604,
      0.00549,
      0.005375,
      0.005259,
      0.005142,
      0.005025,
      0.004907,
      0.004788,
      0.004669,
      0.00455,
      0.00443,
      0.004311,
      0.00419,
      0.004071,
      0.003952,
      0.003833,
      0.003714,
      0.003596,
      0.003479,
      0.003363,
      0.003247,
      0.003135,
      0.003025,
      0.00292,
      0.002825,
      0.002747,
      0.002698,
      0.002698,
      0.002771,
      0.00294,
      0.003224,
      0.003619,
      0.004087,
      0.004568,
      0.004989,
      0.005286,
      0.005415,
      0.005363,
      0.005137,
      0.004758,
      0.004266,
      0.003699,
      0.003102,
      0.002511,
      0.001966,
      0.001489,
      0.001092,
      0.000776,
      0.00054,
      0.00037,
      0.000253,
      0.000175,
      0.000126,
      9.5e-05,
      7.6e-05,
      6.5e-05,
      5.8e-05,
      5.4e-05,
      5.2e-05,
      5.1e-05,
      5.1e-05,
      5.3e-05,
      5.5e-05,
      5.8e-05,
      6.3e-05,
      6.8e-05,
      7.4e-05,
      8.1e-05
    ]
  },
  "A/cackling_goose/BC/AIVPHL-2540/2024_f1f65c0ef1": {
    "frequencies": [
      0.005231,
      0.005134,
      0.005035,
      0.004934,
      0.004833,
      0.00473,
      0.004627,
      0.004523,
      0.004417,
      0.004312,
      0.004205,
      0.004099,
      0.003991,
      0.003884,
      0.003776,
      0.003669,
      0.003561,
      0.003454,
      0.003347,
      0.00324,
      0.003134,
      0.00303,
      0.002928,
      0.002829,
      0.002737,
      0.002658,
      0.002603,
      0.002586,
      0.002629,
      0.002755,
      0.002983,
      0.003316,
      0.003727,
      0.004167,
      0.004574,
      0.004886,
      0.005058,
      0.00507,
      0.004919,
      0.004618,
      0.004198,
      0.003692,
      0.003139,
      0.002577,
      0.002046,
      0.001569,
      0.001165,
      0.000838,
      0.000588,
      0.000405,
      0.000277,
      0.000192,
      0.000136,
      0.000102,
      8.1e-05,
      6.8e-05,
      6e-05,
      5.6e-05,
      5.3e-05,
      5.3e-05,
      5.3e-05,
      5.5e-05,
      5.7e-05,
      6.1e-05,
      6.5e-05,
      7.1e-05,
      7.7e-05,
      8.4e-05
    ]
  },
  "A/cackling_goose/BC/AIVPHL-2541/2024_50c6736889": {
    "frequencies": [
      0.005054,
      0.004963,
      0.004872,
      0.004779,
      0.004684,
      0.004589,
      0.004492,
      0.004395,
      0.004296,
      0.004196,
      0.004097,
      0.003996,
      0.003894,
      0.003793,
      0.003691,
      0.003589,
      0.003486,
      0.003384,
      0.003282,
      0.00318,
      0.003079,
      0.002979,
      0.00288,
      0.002784,
      0.002694,
      0.002616,
      0.002558,
      0.002534,
      0.002564,
      0.002671,
      0.002873,
      0.003177,
      0.00356,
      0.003979,
      0.004376,
      0.004693,
      0.004883,
      0.004923,
      0.004807,
      0.004543,
      0.004158,
      0.003683,
      0.003154,
      0.002607,
      0.002083,
      0.001609,
      0.001202,
      0.000869,
      0.000613,
      0.000424,
      0.000291,
      0.0002,
      0.000142,
      0.000105,
      8.3e-05,
      6.9e-05,
      6.1e-05,
      5.7e-05,
      5.4e-05,
      5.4e-05,
      5.4e-05,
      5.6e-05,
      5.8e-05,
      6.2e-05,
      6.6e-05,
      7.2e-05,
      7.9e-05,
      8.6e-05
    ]
  },
  "A/cackling_goose/BC/AIVPHL-2560/2024_895ff29092": {
    "frequencies": [
      0.005054,
      0.004963,
      0.004872,
      0.004779,
      0.004684,
      0.004589,
      0.004492,
      0.004395,
      0.004296,
      0.004196,
      0.004097,
      0.003996,
      0.003894,
      0.003793,
      0.003691,
      0.003589,
      0.003486,
      0.003384,
      0.003282,
      0.00318,
      0.003079,
      0.002979,
      0.00288,
      0.002784,
      0.002694,
      0.002616,
      0.002558,
      0.002534,
      0.002564,
      0.002671,
      0.002873,
      0.003177,
      0.00356,
      0.003979,
      0.004376,
      0.004693,
      0.004883,
      0.004923,
      0.004807,
      0.004543,
      0.004158,
      0.003683,
      0.003154,
      0.002607,
      0.002083,
      0.001609,
      0.001202,
      0.000869,
      0.000613,
      0.000424,
      0.000291,
      0.0002,
      0.000142,
      0.000105,
      8.3e-05,
      6.9e-05,
      6.1e-05,
      5.7e-05,
      5.4e-05,
      5.4e-05,
      5.4e-05,
      5.6e-05,
      5.8e-05,
      6.2e-05,
      6.6e-05,
      7.2e-05,
      7.9e-05,
      8.6e-05
    ]
  },
  "A/cackling_goose/BC/AIVPHL-2567/2024_9a3a403276": {
    "frequencies": [
      0.004714,
      0.004638,
      0.00456,
      0.00448,
      0.004399,
      0.004316,
      0.004233,
      0.004148,
      0.004061,
      0.003974,
      0.003886,
      0.003797,
      0.003706,
      0.003616,
      0.003524,
      0.003433,
      0.00334,
      0.003248,
      0.003155,
      0.003062,
      0.002969,
      0.002877,
      0.002786,
      0.002696,
      0.002611,
      0.002534,
      0.002471,
      0.002436,
      0.002444,
      0.002516,
      0.002672,
      0.002922,
      0.003251,
      0.003628,
      0.004002,
      0.004322,
      0.00454,
      0.004629,
      0.004577,
      0.004384,
      0.004068,
      0.003653,
      0.003172,
      0.002659,
      0.002155,
      0.001687,
      0.001276,
      0.000933,
      0.000665,
      0.000463,
      0.000319,
      0.00022,
      0.000155,
      0.000114,
      8.8e-05,
      7.3e-05,
      6.4e-05,
      5.9e-05,
      5.6e-05,
      5.5e-05,
      5.6e-05,
      5.7e-05,
      6e-05,
      6.4e-05,
      6.9e-05,
      7.5e-05,
      8.2e-05,
      9e-05
    ]
  },
  "A/cackling_goose/BC/AIVPHL-2574/2024_5ef645b6b1": {
    "frequencies": [
      0.004396,
      0.004332,
      0.004266,
      0.004198,
      0.004129,
      0.004058,
      0.003986,
      0.003913,
      0.003838,
      0.003762,
      0.003684,
      0.003606,
      0.003526,
      0.003445,
      0.003364,
      0.003282,
      0.003199,
      0.003115,
      0.003032,
      0.002948,
      0.002863,
      0.002778,
      0.002694,
      0.002611,
      0.00253,
      0.002455,
      0.00239,
      0.002346,
      0.002336,
      0.002379,
      0.002495,
      0.002695,
      0.002973,
      0.003307,
      0.003654,
      0.00397,
      0.004208,
      0.004338,
      0.004342,
      0.004215,
      0.003964,
      0.00361,
      0.003179,
      0.002702,
      0.00222,
      0.001761,
      0.00135,
      0.000999,
      0.000719,
      0.000505,
      0.000349,
      0.000241,
      0.000169,
      0.000123,
      9.4e-05,
      7.7e-05,
      6.7e-05,
      6.1e-05,
      5.8e-05,
      5.7e-05,
      5.8e-05,
      5.9e-05,
      6.2e-05,
      6.6e-05,
      7.1e-05,
      7.8e-05,
      8.5e-05,
      9.4e-05
    ]
  },
  "A/cackling_goose/BC/AIVPHL-2575/2024_529159d6c1": {
    "frequencies": [
      0.004396,
      0.004332,
      0.004266,
      0.004198,
      0.004129,
      0.004058,
      0.003986,
      0.003913,
      0.003838,
      0.003762,
      0.003684,
      0.003606,
      0.003526,
      0.003445,
      0.003364,
      0.003282,
      0.003199,
      0.003115,
      0.003032,
      0.002948,
      0.002863,
      0.002778,
      0.002694,
      0.002611,
      0.00253,
      0.002455,
      0.00239,
      0.002346,
      0.002336,
      0.002379,
      0.002495,
      0.002695,
      0.002973,
      0.003307,
      0.003654,
      0.00397,
      0.004208,
      0.004338,
      0.004342,
      0.004215,
      0.003964,
      0.00361,
      0.003179,
      0.002702,
      0.00222,
      0.001761,
      0.00135,
      0.000999,
      0.000719,
      0.000505,
      0.000349,
      0.000241,
      0.000169,
      0.000123,
      9.4e-05,
      7.7e-05,
      6.7e-05,
      6.1e-05,
      5.8e-05,
      5.7e-05,
      5.8e-05,
      5.9e-05,
      6.2e-05,
      6.6e-05,
      7.1e-05,
      7.8e-05,
      8.5e-05,
      9.4e-05
    ]
  },
  "A/cackling_goose/BC/AIVPHL-2582/2024_8d25d27757": {
    "frequencies": [
      0.004552,
      0.004482,
      0.004411,
      0.004337,
      0.004262,
      0.004186,
      0.004108,
      0.004029,
      0.003948,
      0.003867,
      0.003784,
      0.0037,
      0.003615,
      0.00353,
      0.003444,
      0.003357,
      0.003269,
      0.003181,
      0.003093,
      0.003005,
      0.002916,
      0.002828,
      0.00274,
      0.002653,
      0.00257,
      0.002494,
      0.00243,
      0.00239,
      0.002389,
      0.002446,
      0.002581,
      0.002805,
      0.003108,
      0.003463,
      0.003825,
      0.004143,
      0.004373,
      0.004483,
      0.00446,
      0.004301,
      0.004018,
      0.003633,
      0.003177,
      0.002682,
      0.002188,
      0.001724,
      0.001313,
      0.000966,
      0.000692,
      0.000484,
      0.000334,
      0.00023,
      0.000162,
      0.000118,
      9.1e-05,
      7.5e-05,
      6.5e-05,
      6e-05,
      5.7e-05,
      5.6e-05,
      5.7e-05,
      5.8e-05,
      6.1e-05,
      6.5e-05,
      7e-05,
      7.6e-05,
      8.4e-05,
      9.2e-05
    ]
  },
  "A/cackling_goose/BC/AIVPHL-2586/2024_b2ca0e7f4f": {
    "frequencies": [
      0.003954,
      0.003906,
      0.003856,
      0.003805,
      0.003752,
      0.003697,
      0.00364,
      0.003582,
      0.003522,
      0.003461,
      0.003398,
      0.003334,
      0.003269,
      0.003202,
      0.003134,
      0.003065,
      0.002995,
      0.002925,
      0.002853,
      0.002781,
      0.002707,
      0.002634,
      0.00256,
      0.002486,
      0.002413,
      0.002342,
      0.002277,
      0.002223,
      0.002193,
      0.002202,
      0.002266,
      0.002401,
      0.00261,
      0.002881,
      0.003184,
      0.003483,
      0.003736,
      0.003912,
      0.003986,
      0.003944,
      0.003785,
      0.003519,
      0.003164,
      0.002747,
      0.002305,
      0.001866,
      0.001458,
      0.0011,
      0.000805,
      0.000573,
      0.0004,
      0.000277,
      0.000193,
      0.000139,
      0.000104,
      8.4e-05,
      7.1e-05,
      6.4e-05,
      6.1e-05,
      6e-05,
      6e-05,
      6.2e-05,
      6.5e-05,
      7e-05,
      7.5e-05,
      8.2e-05,
      9.1e-05,
      0.0001
    ]
  },
  "A/cackling_goose/BC/AIVPHL-2594/2024_58e8c432d6": {
    "frequencies": [
      0.003816,
      0.003773,
      0.003728,
      0.003681,
      0.003633,
      0.003583,
      0.003531,
      0.003477,
      0.003422,
      0.003365,
      0.003307,
      0.003248,
      0.003186,
      0.003124,
      0.00306,
      0.002996,
      0.00293,
      0.002863,
      0.002795,
      0.002727,
      0.002657,
      0.002587,
      0.002517,
      0.002445,
      0.002375,
      0.002305,
      0.00224,
      0.002185,
      0.00215,
      0.002149,
      0.002199,
      0.002315,
      0.002502,
      0.002752,
      0.00304,
      0.003331,
      0.003586,
      0.003773,
      0.003867,
      0.003851,
      0.00372,
      0.003482,
      0.003153,
      0.002757,
      0.002329,
      0.001899,
      0.001494,
      0.001134,
      0.000834,
      0.000597,
      0.000418,
      0.00029,
      0.000202,
      0.000145,
      0.000108,
      8.6e-05,
      7.3e-05,
      6.6e-05,
      6.2e-05,
      6.1e-05,
      6.1e-05,
      6.3e-05,
      6.6e-05,
      7.1e-05,
      7.7e-05,
      8.4e-05,
      9.2e-05,
      0.000102
    ]
  },
  "A/cackling_goose/BC/AIVPHL-2598/2024_512114c0d6": {
    "frequencies": [
      0.003428,
      0.003397,
      0.003366,
      0.003332,
      0.003296,
      0.003259,
      0.00322,
      0.003179,
      0.003136,
      0.003092,
      0.003046,
      0.002999,
      0.002949,
      0.002899,
      0.002847,
      0.002794,
      0.002739,
      0.002684,
      0.002627,
      0.002569,
      0.002509,
      0.002449,
      0.002388,
      0.002326,
      0.002263,
      0.002199,
      0.002136,
      0.002078,
      0.002031,
      0.002006,
      0.002019,
      0.002085,
      0.002214,
      0.002406,
      0.002645,
      0.002909,
      0.003161,
      0.003371,
      0.003513,
      0.003564,
      0.003511,
      0.003354,
      0.003101,
      0.00277,
      0.002389,
      0.001988,
      0.001596,
      0.001235,
      0.000925,
      0.000672,
      0.000477,
      0.000333,
      0.000232,
      0.000165,
      0.000122,
      9.5e-05,
      7.9e-05,
      7e-05,
      6.5e-05,
      6.4e-05,
      6.4e-05,
      6.6e-05,
      7e-05,
      7.5e-05,
      8.1e-05,
      8.9e-05,
      9.8e-05,
      0.000108
    ]
  },
  "A/cackling_goose/BC/AIVPHL-2624/2024_170b7faa74": {
    "frequencies": [
      0.003954,
      0.003906,
      0.003856,
      0.003805,
      0.003752,
      0.003697,
      0.00364,
      0.003582,
      0.003522,
      0.003461,
      0.003398,
      0.003334,
      0.003269,
      0.003202,
      0.003134,
      0.003065,
      0.002995,
      0.002925,
      0.002853,
      0.002781,
      0.002707,
      0.002634,
      0.00256,
      0.002486,
      0.002413,
      0.002342,
      0.002277,
      0.002223,
      0.002193,
      0.002202,
      0.002266,
      0.002401,
      0.00261,
      0.002881,
      0.003184,
      0.003483,
      0.003736,
      0.003912,
      0.003986,
      0.003944,
      0.003785,
      0.003519,
      0.003164,
      0.002747,
      0.002305,
      0.001866,
      0.001458,
      0.0011,
      0.000805,
      0.000573,
      0.0004,
      0.000277,
      0.000193,
      0.000139,
      0.000104,
      8.4e-05,
      7.1e-05,
      6.4e-05,
      6.1e-05,
      6e-05,
      6e-05,
      6.2e-05,
      6.5e-05,
      7e-05,
      7.5e-05,
      8.2e-05,
      9.1e-05,
      0.0001
    ]
  },
  "A/cackling_goose/BC/AIVPHL-2630/2024_22df3d35ce": {
    "frequencies": [
      0.003816,
      0.003773,
      0.003728,
      0.003681,
      0.003633,
      0.003583,
      0.003531,
      0.003477,
      0.003422,
      0.003365,
      0.003307,
      0.003248,
      0.003186,
      0.003124,
      0.00306,
      0.002996,
      0.00293,
      0.002863,
      0.002795,
      0.002727,
      0.002657,
      0.002587,
      0.002517,
      0.002445,
      0.002375,
      0.002305,
      0.00224,
      0.002185,
      0.00215,
      0.002149,
      0.002199,
      0.002315,
      0.002502,
      0.002752,
      0.00304,
      0.003331,
      0.003586,
      0.003773,
      0.003867,
      0.003851,
      0.00372,
      0.003482,
      0.003153,
      0.002757,
      0.002329,
      0.001899,
      0.001494,
      0.001134,
      0.000834,
      0.000597,
      0.000418,
      0.00029,
      0.000202,
      0.000145,
      0.000108,
      8.6e-05,
      7.3e-05,
      6.6e-05,
      6.2e-05,
      6.1e-05,
      6.1e-05,
      6.3e-05,
      6.6e-05,
      7.1e-05,
      7.7e-05,
      8.4e-05,
      9.2e-05,
      0.000102
    ]
  },
  "A/cackling_goose/BC/AIVPHL-2649/2024_fcfab8cf8d": {
    "frequencies": [
      0.002966,
      0.002949,
      0.002931,
      0.002912,
      0.00289,
      0.002867,
      0.002842,
      0.002816,
      0.002787,
      0.002757,
      0.002725,
      0.002692,
      0.002656,
      0.00262,
      0.002582,
      0.002542,
      0.0025,
      0.002458,
      0.002414,
      0.002368,
      0.002321,
      0.002273,
      0.002224,
      0.002172,
      0.002119,
      0.002064,
      0.002006,
      0.001948,
      0.001892,
      0.001847,
      0.001823,
      0.001837,
      0.001902,
      0.002025,
      0.002202,
      0.002419,
      0.002652,
      0.002873,
      0.003055,
      0.003174,
      0.003208,
      0.003148,
      0.002992,
      0.002748,
      0.002437,
      0.002086,
      0.001721,
      0.001367,
      0.00105,
      0.00078,
      0.000564,
      0.000398,
      0.000279,
      0.000197,
      0.000143,
      0.000109,
      8.9e-05,
      7.7e-05,
      7.1e-05,
      6.8e-05,
      6.8e-05,
      7.1e-05,
      7.4e-05,
      8e-05,
      8.7e-05,
      9.5e-05,
      0.000106,
      0.000117
    ]
  },
  "A/cackling_goose/BC/AIVPHL-2651/2024_3cecc5287f": {
    "frequencies": [
      0.002859,
      0.002846,
      0.002831,
      0.002814,
      0.002796,
      0.002776,
      0.002754,
      0.002731,
      0.002705,
      0.002678,
      0.00265,
      0.002619,
      0.002587,
      0.002554,
      0.002518,
      0.002482,
      0.002443,
      0.002404,
      0.002362,
      0.00232,
      0.002276,
      0.002231,
      0.002184,
      0.002135,
      0.002084,
      0.002031,
      0.001975,
      0.001917,
      0.00186,
      0.001811,
      0.001781,
      0.001784,
      0.001835,
      0.001942,
      0.002104,
      0.00231,
      0.002535,
      0.002756,
      0.002945,
      0.003076,
      0.003129,
      0.003091,
      0.002958,
      0.002735,
      0.002443,
      0.002105,
      0.001749,
      0.001399,
      0.001081,
      0.000808,
      0.000587,
      0.000416,
      0.000293,
      0.000206,
      0.000149,
      0.000113,
      9.1e-05,
      7.9e-05,
      7.2e-05,
      6.9e-05,
      7e-05,
      7.2e-05,
      7.6e-05,
      8.1e-05,
      8.8e-05,
      9.7e-05,
      0.000108,
      0.000119
    ]
  },
  "A/cackling_goose/BC/AIVPHL-2671/2024_542dbe337f": {
    "frequencies": [
      0.002378,
      0.002377,
      0.002375,
      0.00237,
      0.002365,
      0.002358,
      0.002349,
      0.002339,
      0.002327,
      0.002313,
      0.002298,
      0.002281,
      0.002263,
      0.002243,
      0.002221,
      0.002198,
      0.002173,
      0.002146,
      0.002118,
      0.002089,
      0.002058,
      0.002025,
      0.001991,
      0.001954,
      0.001915,
      0.001872,
      0.001825,
      0.001772,
      0.001713,
      0.001653,
      0.001599,
      0.001561,
      0.001556,
      0.001597,
      0.00169,
      0.001834,
      0.002017,
      0.002221,
      0.002423,
      0.0026,
      0.002725,
      0.00278,
      0.002752,
      0.002635,
      0.002437,
      0.002175,
      0.00187,
      0.001548,
      0.001236,
      0.000953,
      0.000711,
      0.000515,
      0.000367,
      0.00026,
      0.000187,
      0.000138,
      0.000108,
      9e-05,
      8.1e-05,
      7.6e-05,
      7.6e-05,
      7.8e-05,
      8.2e-05,
      8.8e-05,
      9.6e-05,
      0.000106,
      0.000118,
      0.000131
    ]
  },
  "A/cackling_goose/BC/AIVPHL-2672/2024_ba498aebec": {
    "frequencies": [
      0.002378,
      0.002377,
      0.002375,
      0.00237,
      0.002365,
      0.002358,
      0.002349,
      0.002339,
      0.002327,
      0.002313,
      0.002298,
      0.002281,
      0.002263,
      0.002243,
      0.002221,
      0.002198,
      0.002173,
      0.002146,
      0.002118,
      0.002089,
      0.002058,
      0.002025,
      0.001991,
      0.001954,
      0.001915,
      0.001872,
      0.001825,
      0.001772,
      0.001713,
      0.001653,
      0.001599,
      0.001561,
      0.001556,
      0.001597,
      0.00169,
      0.001834,
      0.002017,
      0.002221,
      0.002423,
      0.0026,
      0.002725,
      0.00278,
      0.002752,
      0.002635,
      0.002437,
      0.002175,
      0.00187,
      0.001548,
      0.001236,
      0.000953,
      0.000711,
      0.000515,
      0.000367,
      0.00026,
      0.000187,
      0.000138,
      0.000108,
      9e-05,
      8.1e-05,
      7.6e-05,
      7.6e-05,
      7.8e-05,
      8.2e-05,
      8.8e-05,
      9.6e-05,
      0.000106,
      0.000118,
      0.000131
    ]
  },
  "A/cackling_goose/BC/AIVPHL-2675/2024_237547e1d2": {
    "frequencies": [
      0.002048,
      0.002054,
      0.002058,
      0.002062,
      0.002064,
      0.002064,
      0.002064,
      0.002061,
      0.002058,
      0.002053,
      0.002046,
      0.002038,
      0.002028,
      0.002017,
      0.002004,
      0.00199,
      0.001974,
      0.001956,
      0.001937,
      0.001917,
      0.001895,
      0.001871,
      0.001845,
      0.001817,
      0.001786,
      0.001752,
      0.001711,
      0.001663,
      0.001608,
      0.001545,
      0.00148,
      0.001422,
      0.001386,
      0.001386,
      0.001433,
      0.001532,
      0.001676,
      0.001855,
      0.00205,
      0.002241,
      0.002402,
      0.002512,
      0.002552,
      0.002512,
      0.002389,
      0.002192,
      0.001939,
      0.00165,
      0.001353,
      0.00107,
      0.000817,
      0.000605,
      0.000438,
      0.000313,
      0.000224,
      0.000164,
      0.000126,
      0.000102,
      8.9e-05,
      8.3e-05,
      8.1e-05,
      8.3e-05,
      8.7e-05,
      9.4e-05,
      0.000103,
      0.000114,
      0.000127,
      0.000142
    ]
  },
  "A/cackling_goose/BC/AIVPHL-2677/2024_5094a1703e": {
    "frequencies": [
      0.001972,
      0.00198,
      0.001986,
      0.00199,
      0.001994,
      0.001996,
      0.001997,
      0.001997,
      0.001995,
      0.001992,
      0.001987,
      0.001981,
      0.001973,
      0.001963,
      0.001953,
      0.00194,
      0.001926,
      0.001911,
      0.001894,
      0.001876,
      0.001855,
      0.001834,
      0.00181,
      0.001784,
      0.001755,
      0.001722,
      0.001684,
      0.001637,
      0.001583,
      0.00152,
      0.001454,
      0.001392,
      0.00135,
      0.001341,
      0.001378,
      0.001466,
      0.001601,
      0.001772,
      0.001963,
      0.002155,
      0.002322,
      0.002443,
      0.002499,
      0.002476,
      0.002371,
      0.002191,
      0.001951,
      0.001672,
      0.001381,
      0.001099,
      0.000844,
      0.000628,
      0.000457,
      0.000327,
      0.000235,
      0.000172,
      0.000131,
      0.000106,
      9.2e-05,
      8.5e-05,
      8.3e-05,
      8.4e-05,
      8.9e-05,
      9.5e-05,
      0.000104,
      0.000116,
      0.000129,
      0.000144
    ]
  },
  "A/cackling_goose/BC/AIVPHL-2698/2024_323ee77070": {
    "frequencies": [
      0.002208,
      0.00221,
      0.002211,
      0.002211,
      0.00221,
      0.002207,
      0.002202,
      0.002196,
      0.002189,
      0.002179,
      0.002169,
      0.002157,
      0.002143,
      0.002127,
      0.00211,
      0.002092,
      0.002071,
      0.00205,
      0.002026,
      0.002002,
      0.001975,
      0.001947,
      0.001917,
      0.001885,
      0.00185,
      0.001811,
      0.001767,
      0.001717,
      0.00166,
      0.001598,
      0.001537,
      0.001488,
      0.001466,
      0.001485,
      0.001554,
      0.001675,
      0.001839,
      0.002031,
      0.002231,
      0.002417,
      0.002563,
      0.002647,
      0.002655,
      0.002578,
      0.002418,
      0.002188,
      0.001908,
      0.001601,
      0.001296,
      0.001011,
      0.000763,
      0.000559,
      0.000401,
      0.000285,
      0.000204,
      0.000151,
      0.000117,
      9.6e-05,
      8.5e-05,
      7.9e-05,
      7.8e-05,
      8e-05,
      8.4e-05,
      9.1e-05,
      9.9e-05,
      0.00011,
      0.000122,
      0.000136
    ]
  },
  "A/cackling_goose/BC/AIVPHL-2828/2024_5a446737e2": {
    "frequencies": [
      0.003553,
      0.003519,
      0.003483,
      0.003445,
      0.003405,
      0.003364,
      0.003321,
      0.003276,
      0.003229,
      0.003181,
      0.003131,
      0.00308,
      0.003027,
      0.002973,
      0.002917,
      0.00286,
      0.002802,
      0.002742,
      0.002682,
      0.002621,
      0.002558,
      0.002495,
      0.00243,
      0.002365,
      0.002299,
      0.002234,
      0.00217,
      0.002113,
      0.002069,
      0.002051,
      0.002075,
      0.002157,
      0.002305,
      0.002515,
      0.002771,
      0.003044,
      0.003298,
      0.003503,
      0.00363,
      0.00366,
      0.003583,
      0.0034,
      0.003122,
      0.002768,
      0.002371,
      0.00196,
      0.001563,
      0.001202,
      0.000895,
      0.000647,
      0.000457,
      0.000318,
      0.000222,
      0.000158,
      0.000117,
      9.2e-05,
      7.7e-05,
      6.9e-05,
      6.4e-05,
      6.3e-05,
      6.3e-05,
      6.5e-05,
      6.9e-05,
      7.4e-05,
      8e-05,
      8.7e-05,
      9.6e-05,
      0.000106
    ]
  },
  "A/cackling_goose/BC/AIVPHL-2832/2024_ebbeaf45f6": {
    "frequencies": [
      0.001453,
      0.001468,
      0.001482,
      0.001496,
      0.001509,
      0.00152,
      0.001531,
      0.001541,
      0.00155,
      0.001558,
      0.001565,
      0.00157,
      0.001574,
      0.001578,
      0.001579,
      0.00158,
      0.001579,
      0.001577,
      0.001574,
      0.001569,
      0.001562,
      0.001554,
      0.001545,
      0.001532,
      0.001518,
      0.001499,
      0.001473,
      0.00144,
      0.001395,
      0.001338,
      0.001269,
      0.001193,
      0.00112,
      0.001064,
      0.001039,
      0.001055,
      0.001117,
      0.001224,
      0.00137,
      0.001543,
      0.001725,
      0.001898,
      0.00204,
      0.002131,
      0.002155,
      0.002105,
      0.001983,
      0.001797,
      0.001568,
      0.001316,
      0.001064,
      0.00083,
      0.000629,
      0.000465,
      0.000339,
      0.000248,
      0.000185,
      0.000143,
      0.000118,
      0.000104,
      9.8e-05,
      9.7e-05,
      0.000101,
      0.000108,
      0.000119,
      0.000132,
      0.000148,
      0.000166
    ]
  },
  "A/cackling_goose/BC/AIVPHL-2845/2024_e515736b58": {
    "frequencies": [
      0.001149,
      0.001167,
      0.001184,
      0.001201,
      0.001218,
      0.001233,
      0.001248,
      0.001263,
      0.001277,
      0.001289,
      0.001301,
      0.001313,
      0.001323,
      0.001332,
      0.00134,
      0.001348,
      0.001354,
      0.001359,
      0.001362,
      0.001365,
      0.001366,
      0.001366,
      0.001364,
      0.001361,
      0.001354,
      0.001344,
      0.001327,
      0.001303,
      0.001267,
      0.001218,
      0.001154,
      0.001078,
      0.000998,
      0.000926,
      0.000874,
      0.000854,
      0.000873,
      0.000935,
      0.001038,
      0.001178,
      0.001343,
      0.001519,
      0.001688,
      0.00183,
      0.001925,
      0.001959,
      0.001924,
      0.001819,
      0.001654,
      0.001448,
      0.001219,
      0.000988,
      0.000775,
      0.000591,
      0.000441,
      0.000327,
      0.000243,
      0.000186,
      0.000148,
      0.000125,
      0.000114,
      0.00011,
      0.000112,
      0.000119,
      0.00013,
      0.000145,
      0.000163,
      0.000184
    ]
  },
  "A/cackling_goose/BC/AIVPHL-2931/2024_80a6a869ed": {
    "frequencies": [
      0.002378,
      0.002377,
      0.002375,
      0.00237,
      0.002365,
      0.002358,
      0.002349,
      0.002339,
      0.002327,
      0.002313,
      0.002298,
      0.002281,
      0.002263,
      0.002243,
      0.002221,
      0.002198,
      0.002173,
      0.002146,
      0.002118,
      0.002089,
      0.002058,
      0.002025,
      0.001991,
      0.001954,
      0.001915,
      0.001872,
      0.001825,
      0.001772,
      0.001713,
      0.001653,
      0.001599,
      0.001561,
      0.001556,
      0.001597,
      0.00169,
      0.001834,
      0.002017,
      0.002221,
      0.002423,
      0.0026,
      0.002725,
      0.00278,
      0.002752,
      0.002635,
      0.002437,
      0.002175,
      0.00187,
      0.001548,
      0.001236,
      0.000953,
      0.000711,
      0.000515,
      0.000367,
      0.00026,
      0.000187,
      0.000138,
      0.000108,
      9e-05,
      8.1e-05,
      7.6e-05,
      7.6e-05,
      7.8e-05,
      8.2e-05,
      8.8e-05,
      9.6e-05,
      0.000106,
      0.000118,
      0.000131
    ]
  },
  "A/cackling_goose/Kansas/W24-1006/2024_51fdcce5b5": {
    "frequencies": [
      0.001149,
      0.001167,
      0.001184,
      0.001201,
      0.001218,
      0.001233,
      0.001248,
      0.001263,
      0.001277,
      0.001289,
      0.001301,
      0.001313,
      0.001323,
      0.001332,
      0.00134,
      0.001348,
      0.001354,
      0.001359,
      0.001362,
      0.001365,
      0.001366,
      0.001366,
      0.001364,
      0.001361,
      0.001354,
      0.001344,
      0.001327,
      0.001303,
      0.001267,
      0.001218,
      0.001154,
      0.001078,
      0.000998,
      0.000926,
      0.000874,
      0.000854,
      0.000873,
      0.000935,
      0.001038,
      0.001178,
      0.001343,
      0.001519,
      0.001688,
      0.00183,
      0.001925,
      0.001959,
      0.001924,
      0.001819,
      0.001654,
      0.001448,
      0.001219,
      0.000988,
      0.000775,
      0.000591,
      0.000441,
      0.000327,
      0.000243,
      0.000186,
      0.000148,
      0.000125,
      0.000114,
      0.00011,
      0.000112,
      0.000119,
      0.00013,
      0.000145,
      0.000163,
      0.000184
    ]
  },
  "A/cackling_goose/Kansas/W24-1020A/2024_6d4308d8a9": {
    "frequencies": [
      0.001149,
      0.001167,
      0.001184,
      0.001201,
      0.001218,
      0.001233,
      0.001248,
      0.001263,
      0.001277,
      0.001289,
      0.001301,
      0.001313,
      0.001323,
      0.001332,
      0.00134,
      0.001348,
      0.001354,
      0.001359,
      0.001362,
      0.001365,
      0.001366,
      0.001366,
      0.001364,
      0.001361,
      0.001354,
      0.001344,
      0.001327,
      0.001303,
      0.001267,
      0.001218,
      0.001154,
      0.001078,
      0.000998,
      0.000926,
      0.000874,
      0.000854,
      0.000873,
      0.000935,
      0.001038,
      0.001178,
      0.001343,
      0.001519,
      0.001688,
      0.00183,
      0.001925,
      0.001959,
      0.001924,
      0.001819,
      0.001654,
      0.001448,
      0.001219,
      0.000988,
      0.000775,
      0.000591,
      0.000441,
      0.000327,
      0.000243,
      0.000186,
      0.000148,
      0.000125,
      0.000114,
      0.00011,
      0.000112,
      0.000119,
      0.00013,
      0.000145,
      0.000163,
      0.000184
    ]
  },
  "A/cackling_goose/SK/FAV-0407-8/2024_b9d37f70eb": {
    "frequencies": [
      0.002378,
      0.002377,
      0.002375,
      0.00237,
      0.002365,
      0.002358,
      0.002349,
      0.002339,
      0.002327,
      0.002313,
      0.002298,
      0.002281,
      0.002263,
      0.002243,
      0.002221,
      0.002198,
      0.002173,
      0.002146,
      0.002118,
      0.002089,
      0.002058,
      0.002025,
      0.001991,
      0.001954,
      0.001915,
      0.001872,
      0.001825,
      0.001772,
      0.001713,
      0.001653,
      0.001599,
      0.001561,
      0.001556,
      0.001597,
      0.00169,
      0.001834,
      0.002017,
      0.002221,
      0.002423,
      0.0026,
      0.002725,
      0.00278,
      0.002752,
      0.002635,
      0.002437,
      0.002175,
      0.00187,
      0.001548,
      0.001236,
      0.000953,
      0.000711,
      0.000515,
      0.000367,
      0.00026,
      0.000187,
      0.000138,
      0.000108,
      9e-05,
      8.1e-05,
      7.6e-05,
      7.6e-05,
      7.8e-05,
      8.2e-05,
      8.8e-05,
      9.6e-05,
      0.000106,
      0.000118,
      0.000131
    ]
  },
  "A/cackling_goose/USA/25-002314-001/2025_8b49890a4b": {
    "frequencies": [
      0.000158,
      0.000166,
      0.000176,
      0.000185,
      0.000195,
      0.000206,
      0.000217,
      0.000228,
      0.00024,
      0.000252,
      0.000265,
      0.000277,
      0.000291,
      0.000305,
      0.000319,
      0.000333,
      0.000348,
      0.000364,
      0.000379,
      0.000395,
      0.000412,
      0.000428,
      0.000445,
      0.000461,
      0.000477,
      0.000493,
      0.000506,
      0.000516,
      0.000522,
      0.00052,
      0.000509,
      0.000487,
      0.000456,
      0.000419,
      0.000378,
      0.000337,
      0.0003,
      0.000268,
      0.000243,
      0.000226,
      0.000217,
      0.000219,
      0.000234,
      0.000265,
      0.000316,
      0.000389,
      0.000487,
      0.000608,
      0.000746,
      0.000892,
      0.001035,
      0.00116,
      0.001255,
      0.00131,
      0.001321,
      0.001291,
      0.001226,
      0.001133,
      0.001022,
      0.000904,
      0.000786,
      0.000677,
      0.000582,
      0.000506,
      0.000451,
      0.00042,
      0.000412,
      0.000426
    ]
  },
  "A/canada_goose/USA/25-001845-001/2025_562e94e84a": {
    "frequencies": [
      0.000197,
      0.000207,
      0.000218,
      0.000229,
      0.000241,
      0.000252,
      0.000265,
      0.000277,
      0.00029,
      0.000304,
      0.000317,
      0.000332,
      0.000346,
      0.000361,
      0.000376,
      0.000392,
      0.000408,
      0.000424,
      0.00044,
      0.000457,
      0.000474,
      0.000491,
      0.000507,
      0.000524,
      0.00054,
      0.000555,
      0.000568,
      0.000577,
      0.000581,
      0.000576,
      0.000561,
      0.000535,
      0.0005,
      0.000457,
      0.00041,
      0.000365,
      0.000325,
      0.000291,
      0.000265,
      0.00025,
      0.000245,
      0.000255,
      0.000281,
      0.000328,
      0.000397,
      0.000491,
      0.000609,
      0.000746,
      0.000894,
      0.001039,
      0.001168,
      0.001266,
      0.001322,
      0.001333,
      0.001298,
      0.001225,
      0.001124,
      0.001004,
      0.000878,
      0.000754,
      0.00064,
      0.000542,
      0.000462,
      0.000403,
      0.000366,
      0.00035,
      0.000354,
      0.000377
    ]
  },
  "A/canada_goose/USA/25-001893-001/2025_094a96b608": {
    "frequencies": [
      0.00032,
      0.000333,
      0.000347,
      0.000361,
      0.000376,
      0.000391,
      0.000406,
      0.000421,
      0.000437,
      0.000453,
      0.000469,
      0.000486,
      0.000502,
      0.000519,
      0.000536,
      0.000553,
      0.00057,
      0.000587,
      0.000604,
      0.000621,
      0.000638,
      0.000655,
      0.000671,
      0.000687,
      0.000702,
      0.000715,
      0.000724,
      0.000729,
      0.000727,
      0.000715,
      0.00069,
      0.000652,
      0.000604,
      0.000547,
      0.000489,
      0.000435,
      0.000388,
      0.000354,
      0.000333,
      0.00033,
      0.000346,
      0.000385,
      0.000449,
      0.000541,
      0.000659,
      0.000797,
      0.000949,
      0.001101,
      0.001236,
      0.00134,
      0.001399,
      0.001405,
      0.00136,
      0.001268,
      0.001144,
      0.001001,
      0.000853,
      0.000712,
      0.000585,
      0.000477,
      0.000391,
      0.000326,
      0.000281,
      0.000256,
      0.000247,
      0.000254,
      0.000273,
      0.000304
    ]
  },
  "A/canada_goose/USA/25-001893-002/2025_39b37f1083": {
    "frequencies": [
      0.00032,
      0.000333,
      0.000347,
      0.000361,
      0.000376,
      0.000391,
      0.000406,
      0.000421,
      0.000437,
      0.000453,
      0.000469,
      0.000486,
      0.000502,
      0.000519,
      0.000536,
      0.000553,
      0.00057,
      0.000587,
      0.000604,
      0.000621,
      0.000638,
      0.000655,
      0.000671,
      0.000687,
      0.000702,
      0.000715,
      0.000724,
      0.000729,
      0.000727,
      0.000715,
      0.00069,
      0.000652,
      0.000604,
      0.000547,
      0.000489,
      0.000435,
      0.000388,
      0.000354,
      0.000333,
      0.00033,
      0.000346,
      0.000385,
      0.000449,
      0.000541,
      0.000659,
      0.000797,
      0.000949,
      0.001101,
      0.001236,
      0.00134,
      0.001399,
      0.001405,
      0.00136,
      0.001268,
      0.001144,
      0.001001,
      0.000853,
      0.000712,
      0.000585,
      0.000477,
      0.000391,
      0.000326,
      0.000281,
      0.000256,
      0.000247,
      0.000254,
      0.000273,
      0.000304
    ]
  },
  "A/canada_goose/USA/25-002144-001/2025_303c397353": {
    "frequencies": [
      0.00018,
      0.00019,
      0.0002,
      0.000211,
      0.000221,
      0.000233,
      0.000244,
      0.000256,
      0.000269,
      0.000282,
      0.000295,
      0.000309,
      0.000323,
      0.000337,
      0.000352,
      0.000367,
      0.000383,
      0.000399,
      0.000415,
      0.000431,
      0.000448,
      0.000465,
      0.000481,
      0.000498,
      0.000514,
      0.000529,
      0.000543,
      0.000552,
      0.000556,
      0.000553,
      0.00054,
      0.000516,
      0.000482,
      0.000441,
      0.000397,
      0.000354,
      0.000315,
      0.000282,
      0.000256,
      0.000239,
      0.000233,
      0.000239,
      0.00026,
      0.0003,
      0.000362,
      0.000448,
      0.000557,
      0.000689,
      0.000833,
      0.00098,
      0.001116,
      0.001226,
      0.001299,
      0.001328,
      0.001311,
      0.001255,
      0.001167,
      0.001057,
      0.000935,
      0.000812,
      0.000696,
      0.000593,
      0.000507,
      0.000441,
      0.000397,
      0.000375,
      0.000375,
      0.000395
    ]
  },
  "A/canada_goose/USA/25-002144-002/2025_74b0f7d1ae": {
    "frequencies": [
      0.00018,
      0.00019,
      0.0002,
      0.000211,
      0.000221,
      0.000233,
      0.000244,
      0.000256,
      0.000269,
      0.000282,
      0.000295,
      0.000309,
      0.000323,
      0.000337,
      0.000352,
      0.000367,
      0.000383,
      0.000399,
      0.000415,
      0.000431,
      0.000448,
      0.000465,
      0.000481,
      0.000498,
      0.000514,
      0.000529,
      0.000543,
      0.000552,
      0.000556,
      0.000553,
      0.00054,
      0.000516,
      0.000482,
      0.000441,
      0.000397,
      0.000354,
      0.000315,
      0.000282,
      0.000256,
      0.000239,
      0.000233,
      0.000239,
      0.00026,
      0.0003,
      0.000362,
      0.000448,
      0.000557,
      0.000689,
      0.000833,
      0.00098,
      0.001116,
      0.001226,
      0.001299,
      0.001328,
      0.001311,
      0.001255,
      0.001167,
      0.001057,
      0.000935,
      0.000812,
      0.000696,
      0.000593,
      0.000507,
      0.000441,
      0.000397,
      0.000375,
      0.000375,
      0.000395
    ]
  },
  "A/canada_goose/USA/25-002331-001/2025_056f42b2ea": {
    "frequencies": [
      0.000158,
      0.000166,
      0.000176,
      0.000185,
      0.000195,
      0.000206,
      0.000217,
      0.000228,
      0.00024,
      0.000252,
      0.000265,
      0.000277,
      0.000291,
      0.000305,
      0.000319,
      0.000333,
      0.000348,
      0.000364,
      0.000379,
      0.000395,
      0.000412,
      0.000428,
      0.000445,
      0.000461,
      0.000477,
      0.000493,
      0.000506,
      0.000516,
      0.000522,
      0.00052,
      0.000509,
      0.000487,
      0.000456,
      0.000419,
      0.000378,
      0.000337,
      0.0003,
      0.000268,
      0.000243,
      0.000226,
      0.000217,
      0.000219,
      0.000234,
      0.000265,
      0.000316,
      0.000389,
      0.000487,
      0.000608,
      0.000746,
      0.000892,
      0.001035,
      0.00116,
      0.001255,
      0.00131,
      0.001321,
      0.001291,
      0.001226,
      0.001133,
      0.001022,
      0.000904,
      0.000786,
      0.000677,
      0.000582,
      0.000506,
      0.000451,
      0.00042,
      0.000412,
      0.000426
    ]
  },
  "A/canada_goose/USA/25-002363-002/2025_1aff08fd01": {
    "frequencies": [
      0.000172,
      0.000182,
      0.000192,
      0.000202,
      0.000212,
      0.000223,
      0.000235,
      0.000247,
      0.000259,
      0.000272,
      0.000285,
      0.000298,
      0.000312,
      0.000326,
      0.000341,
      0.000356,
      0.000371,
      0.000387,
      0.000403,
      0.000419,
      0.000436,
      0.000452,
      0.000469,
      0.000486,
      0.000502,
      0.000517,
      0.00053,
      0.00054,
      0.000545,
      0.000542,
      0.000529,
      0.000506,
      0.000473,
      0.000434,
      0.000391,
      0.000348,
      0.00031,
      0.000277,
      0.000252,
      0.000235,
      0.000228,
      0.000232,
      0.000251,
      0.000288,
      0.000346,
      0.000427,
      0.000533,
      0.000661,
      0.000804,
      0.000951,
      0.001089,
      0.001205,
      0.001285,
      0.001323,
      0.001316,
      0.001268,
      0.001187,
      0.001083,
      0.000964,
      0.000842,
      0.000725,
      0.00062,
      0.000531,
      0.000461,
      0.000414,
      0.000389,
      0.000387,
      0.000405
    ]
  },
  "A/canada_goose/USA/25-002429-001/2025_60753f2144": {
    "frequencies": [
      0.000131,
      0.000139,
      0.000148,
      0.000156,
      0.000165,
      0.000175,
      0.000184,
      0.000195,
      0.000205,
      0.000217,
      0.000228,
      0.00024,
      0.000253,
      0.000265,
      0.000279,
      0.000292,
      0.000307,
      0.000321,
      0.000336,
      0.000351,
      0.000367,
      0.000383,
      0.000399,
      0.000415,
      0.000431,
      0.000447,
      0.000461,
      0.000472,
      0.000478,
      0.000478,
      0.000469,
      0.000451,
      0.000424,
      0.00039,
      0.000353,
      0.000316,
      0.000282,
      0.000252,
      0.000228,
      0.00021,
      0.000199,
      0.000197,
      0.000205,
      0.000227,
      0.000265,
      0.000324,
      0.000405,
      0.000511,
      0.000637,
      0.000778,
      0.000924,
      0.001064,
      0.001181,
      0.001268,
      0.001316,
      0.001323,
      0.001291,
      0.001226,
      0.001136,
      0.00103,
      0.000915,
      0.000803,
      0.000698,
      0.000609,
      0.00054,
      0.000494,
      0.000472,
      0.000476
    ]
  },
  "A/canada_goose/USA/25-002665-002/2025_9a247bb742": {
    "frequencies": [
      0.000131,
      0.000139,
      0.000148,
      0.000156,
      0.000165,
      0.000175,
      0.000184,
      0.000195,
      0.000205,
      0.000217,
      0.000228,
      0.00024,
      0.000253,
      0.000265,
      0.000279,
      0.000292,
      0.000307,
      0.000321,
      0.000336,
      0.000351,
      0.000367,
      0.000383,
      0.000399,
      0.000415,
      0.000431,
      0.000447,
      0.000461,
      0.000472,
      0.000478,
      0.000478,
      0.000469,
      0.000451,
      0.000424,
      0.00039,
      0.000353,
      0.000316,
      0.000282,
      0.000252,
      0.000228,
      0.00021,
      0.000199,
      0.000197,
      0.000205,
      0.000227,
      0.000265,
      0.000324,
      0.000405,
      0.000511,
      0.000637,
      0.000778,
      0.000924,
      0.001064,
      0.001181,
      0.001268,
      0.001316,
      0.001323,
      0.001291,
      0.001226,
      0.001136,
      0.00103,
      0.000915,
      0.000803,
      0.000698,
      0.000609,
      0.00054,
      0.000494,
      0.000472,
      0.000476
    ]
  },
  "A/canada_goose/USA/25-002736-001/2025_8d0fa7e024": {
    "frequencies": [
      0.000138,
      0.000146,
      0.000154,
      0.000163,
      0.000172,
      0.000182,
      0.000192,
      0.000203,
      0.000214,
      0.000225,
      0.000237,
      0.000249,
      0.000262,
      0.000275,
      0.000288,
      0.000302,
      0.000317,
      0.000331,
      0.000346,
      0.000362,
      0.000378,
      0.000394,
      0.00041,
      0.000427,
      0.000443,
      0.000458,
      0.000472,
      0.000482,
      0.000489,
      0.000488,
      0.000479,
      0.00046,
      0.000432,
      0.000397,
      0.000359,
      0.000321,
      0.000286,
      0.000256,
      0.000232,
      0.000214,
      0.000204,
      0.000202,
      0.000212,
      0.000236,
      0.000277,
      0.000339,
      0.000424,
      0.000534,
      0.000663,
      0.000806,
      0.000952,
      0.001089,
      0.001201,
      0.00128,
      0.001319,
      0.001317,
      0.001276,
      0.001204,
      0.001108,
      0.000998,
      0.000882,
      0.00077,
      0.000668,
      0.000581,
      0.000516,
      0.000474,
      0.000456,
      0.000462
    ]
  },
  "A/canada_goose/USA/25-002739-001/2025_d2fccb7776": {
    "frequencies": [
      0.000126,
      0.000133,
      0.000141,
      0.00015,
      0.000158,
      0.000168,
      0.000177,
      0.000187,
      0.000198,
      0.000208,
      0.00022,
      0.000231,
      0.000244,
      0.000256,
      0.000269,
      0.000283,
      0.000297,
      0.000311,
      0.000326,
      0.000341,
      0.000357,
      0.000372,
      0.000388,
      0.000405,
      0.000421,
      0.000436,
      0.00045,
      0.000461,
      0.000467,
      0.000468,
      0.00046,
      0.000442,
      0.000416,
      0.000383,
      0.000347,
      0.000311,
      0.000277,
      0.000248,
      0.000224,
      0.000206,
      0.000195,
      0.000192,
      0.000199,
      0.000219,
      0.000254,
      0.000309,
      0.000387,
      0.000488,
      0.000611,
      0.000751,
      0.000897,
      0.001038,
      0.001161,
      0.001255,
      0.001311,
      0.001328,
      0.001305,
      0.001248,
      0.001164,
      0.001061,
      0.000949,
      0.000837,
      0.00073,
      0.000638,
      0.000565,
      0.000515,
      0.00049,
      0.00049
    ]
  },
  "A/canada_goose/USA/25-002900-001/2025_14d9403f38": {
    "frequencies": [
      0.000138,
      0.000146,
      0.000154,
      0.000163,
      0.000172,
      0.000182,
      0.000192,
      0.000203,
      0.000214,
      0.000225,
      0.000237,
      0.000249,
      0.000262,
      0.000275,
      0.000288,
      0.000302,
      0.000317,
      0.000331,
      0.000346,
      0.000362,
      0.000378,
      0.000394,
      0.00041,
      0.000427,
      0.000443,
      0.000458,
      0.000472,
      0.000482,
      0.000489,
      0.000488,
      0.000479,
      0.00046,
      0.000432,
      0.000397,
      0.000359,
      0.000321,
      0.000286,
      0.000256,
      0.000232,
      0.000214,
      0.000204,
      0.000202,
      0.000212,
      0.000236,
      0.000277,
      0.000339,
      0.000424,
      0.000534,
      0.000663,
      0.000806,
      0.000952,
      0.001089,
      0.001201,
      0.00128,
      0.001319,
      0.001317,
      0.001276,
      0.001204,
      0.001108,
      0.000998,
      0.000882,
      0.00077,
      0.000668,
      0.000581,
      0.000516,
      0.000474,
      0.000456,
      0.000462
    ]
  },
  "A/canada_goose/USA/25-002918-001/2025_9161917733": {
    "frequencies": [
      0.000138,
      0.000146,
      0.000154,
      0.000163,
      0.000172,
      0.000182,
      0.000192,
      0.000203,
      0.000214,
      0.000225,
      0.000237,
      0.000249,
      0.000262,
      0.000275,
      0.000288,
      0.000302,
      0.000317,
      0.000331,
      0.000346,
      0.000362,
      0.000378,
      0.000394,
      0.00041,
      0.000427,
      0.000443,
      0.000458,
      0.000472,
      0.000482,
      0.000489,
      0.000488,
      0.000479,
      0.00046,
      0.000432,
      0.000397,
      0.000359,
      0.000321,
      0.000286,
      0.000256,
      0.000232,
      0.000214,
      0.000204,
      0.000202,
      0.000212,
      0.000236,
      0.000277,
      0.000339,
      0.000424,
      0.000534,
      0.000663,
      0.000806,
      0.000952,
      0.001089,
      0.001201,
      0.00128,
      0.001319,
      0.001317,
      0.001276,
      0.001204,
      0.001108,
      0.000998,
      0.000882,
      0.00077,
      0.000668,
      0.000581,
      0.000516,
      0.000474,
      0.000456,
      0.000462
    ]
  },
  "A/canada_goose/USA/25-002919-001/2025_dbc0f08db6": {
    "frequencies": [
      0.000138,
      0.000146,
      0.000154,
      0.000163,
      0.000172,
      0.000182,
      0.000192,
      0.000203,
      0.000214,
      0.000225,
      0.000237,
      0.000249,
      0.000262,
      0.000275,
      0.000288,
      0.000302,
      0.000317,
      0.000331,
      0.000346,
      0.000362,
      0.000378,
      0.000394,
      0.00041,
      0.000427,
      0.000443,
      0.000458,
      0.000472,
      0.000482,
      0.000489,
      0.000488,
      0.000479,
      0.00046,
      0.000432,
      0.000397,
      0.000359,
      0.000321,
      0.000286,
      0.000256,
      0.000232,
      0.000214,
      0.000204,
      0.000202,
      0.000212,
      0.000236,
      0.000277,
      0.000339,
      0.000424,
      0.000534,
      0.000663,
      0.000806,
      0.000952,
      0.001089,
      0.001201,
      0.00128,
      0.001319,
      0.001317,
      0.001276,
      0.001204,
      0.001108,
      0.000998,
      0.000882,
      0.00077,
      0.000668,
      0.000581,
      0.000516,
      0.000474,
      0.000456,
      0.000462
    ]
  },
  "A/canada_goose/USA/25-002920-002/2025_5fff0c5b9c": {
    "frequencies": [
      0.000138,
      0.000146,
      0.000154,
      0.000163,
      0.000172,
      0.000182,
      0.000192,
      0.000203,
      0.000214,
      0.000225,
      0.000237,
      0.000249,
      0.000262,
      0.000275,
      0.000288,
      0.000302,
      0.000317,
      0.000331,
      0.000346,
      0.000362,
      0.000378,
      0.000394,
      0.00041,
      0.000427,
      0.000443,
      0.000458,
      0.000472,
      0.000482,
      0.000489,
      0.000488,
      0.000479,
      0.00046,
      0.000432,
      0.000397,
      0.000359,
      0.000321,
      0.000286,
      0.000256,
      0.000232,
      0.000214,
      0.000204,
      0.000202,
      0.000212,
      0.000236,
      0.000277,
      0.000339,
      0.000424,
      0.000534,
      0.000663,
      0.000806,
      0.000952,
      0.001089,
      0.001201,
      0.00128,
      0.001319,
      0.001317,
      0.001276,
      0.001204,
      0.001108,
      0.000998,
      0.000882,
      0.00077,
      0.000668,
      0.000581,
      0.000516,
      0.000474,
      0.000456,
      0.000462
    ]
  },
  "A/canada_goose/USA/25-002921-001/2025_5cb1d68e00": {
    "frequencies": [
      0.000138,
      0.000146,
      0.000154,
      0.000163,
      0.000172,
      0.000182,
      0.000192,
      0.000203,
      0.000214,
      0.000225,
      0.000237,
      0.000249,
      0.000262,
      0.000275,
      0.000288,
      0.000302,
      0.000317,
      0.000331,
      0.000346,
      0.000362,
      0.000378,
      0.000394,
      0.00041,
      0.000427,
      0.000443,
      0.000458,
      0.000472,
      0.000482,
      0.000489,
      0.000488,
      0.000479,
      0.00046,
      0.000432,
      0.000397,
      0.000359,
      0.000321,
      0.000286,
      0.000256,
      0.000232,
      0.000214,
      0.000204,
      0.000202,
      0.000212,
      0.000236,
      0.000277,
      0.000339,
      0.000424,
      0.000534,
      0.000663,
      0.000806,
      0.000952,
      0.001089,
      0.001201,
      0.00128,
      0.001319,
      0.001317,
      0.001276,
      0.001204,
      0.001108,
      0.000998,
      0.000882,
      0.00077,
      0.000668,
      0.000581,
      0.000516,
      0.000474,
      0.000456,
      0.000462
    ]
  },
  "A/canada_goose/USA/25-002921-002/2025_458ff7ca2f": {
    "frequencies": [
      0.000138,
      0.000146,
      0.000154,
      0.000163,
      0.000172,
      0.000182,
      0.000192,
      0.000203,
      0.000214,
      0.000225,
      0.000237,
      0.000249,
      0.000262,
      0.000275,
      0.000288,
      0.000302,
      0.000317,
      0.000331,
      0.000346,
      0.000362,
      0.000378,
      0.000394,
      0.00041,
      0.000427,
      0.000443,
      0.000458,
      0.000472,
      0.000482,
      0.000489,
      0.000488,
      0.000479,
      0.00046,
      0.000432,
      0.000397,
      0.000359,
      0.000321,
      0.000286,
      0.000256,
      0.000232,
      0.000214,
      0.000204,
      0.000202,
      0.000212,
      0.000236,
      0.000277,
      0.000339,
      0.000424,
      0.000534,
      0.000663,
      0.000806,
      0.000952,
      0.001089,
      0.001201,
      0.00128,
      0.001319,
      0.001317,
      0.001276,
      0.001204,
      0.001108,
      0.000998,
      0.000882,
      0.00077,
      0.000668,
      0.000581,
      0.000516,
      0.000474,
      0.000456,
      0.000462
    ]
  },
  "A/canada_goose/USA/25-002921-003/2025_fa3254f7df": {
    "frequencies": [
      0.000138,
      0.000146,
      0.000154,
      0.000163,
      0.000172,
      0.000182,
      0.000192,
      0.000203,
      0.000214,
      0.000225,
      0.000237,
      0.000249,
      0.000262,
      0.000275,
      0.000288,
      0.000302,
      0.000317,
      0.000331,
      0.000346,
      0.000362,
      0.000378,
      0.000394,
      0.00041,
      0.000427,
      0.000443,
      0.000458,
      0.000472,
      0.000482,
      0.000489,
      0.000488,
      0.000479,
      0.00046,
      0.000432,
      0.000397,
      0.000359,
      0.000321,
      0.000286,
      0.000256,
      0.000232,
      0.000214,
      0.000204,
      0.000202,
      0.000212,
      0.000236,
      0.000277,
      0.000339,
      0.000424,
      0.000534,
      0.000663,
      0.000806,
      0.000952,
      0.001089,
      0.001201,
      0.00128,
      0.001319,
      0.001317,
      0.001276,
      0.001204,
      0.001108,
      0.000998,
      0.000882,
      0.00077,
      0.000668,
      0.000581,
      0.000516,
      0.000474,
      0.000456,
      0.000462
    ]
  },
  "A/canada_goose/USA/25-002922-001/2025_1182edbff3": {
    "frequencies": [
      0.000138,
      0.000146,
      0.000154,
      0.000163,
      0.000172,
      0.000182,
      0.000192,
      0.000203,
      0.000214,
      0.000225,
      0.000237,
      0.000249,
      0.000262,
      0.000275,
      0.000288,
      0.000302,
      0.000317,
      0.000331,
      0.000346,
      0.000362,
      0.000378,
      0.000394,
      0.00041,
      0.000427,
      0.000443,
      0.000458,
      0.000472,
      0.000482,
      0.000489,
      0.000488,
      0.000479,
      0.00046,
      0.000432,
      0.000397,
      0.000359,
      0.000321,
      0.000286,
      0.000256,
      0.000232,
      0.000214,
      0.000204,
      0.000202,
      0.000212,
      0.000236,
      0.000277,
      0.000339,
      0.000424,
      0.000534,
      0.000663,
      0.000806,
      0.000952,
      0.001089,
      0.001201,
      0.00128,
      0.001319,
      0.001317,
      0.001276,
      0.001204,
      0.001108,
      0.000998,
      0.000882,
      0.00077,
      0.000668,
      0.000581,
      0.000516,
      0.000474,
      0.000456,
      0.000462
    ]
  },
  "A/canada_goose/USA/25-002924-001/2025_11592e8087": {
    "frequencies": [
      0.00012,
      0.000127,
      0.000135,
      0.000143,
      0.000152,
      0.000161,
      0.00017,
      0.00018,
      0.00019,
      0.000201,
      0.000212,
      0.000223,
      0.000235,
      0.000248,
      0.00026,
      0.000274,
      0.000287,
      0.000301,
      0.000316,
      0.000331,
      0.000346,
      0.000362,
      0.000378,
      0.000394,
      0.00041,
      0.000425,
      0.000439,
      0.00045,
      0.000457,
      0.000458,
      0.00045,
      0.000433,
      0.000408,
      0.000376,
      0.000341,
      0.000305,
      0.000273,
      0.000244,
      0.000221,
      0.000203,
      0.000192,
      0.000188,
      0.000193,
      0.000211,
      0.000244,
      0.000296,
      0.000369,
      0.000467,
      0.000586,
      0.000723,
      0.000869,
      0.001013,
      0.00114,
      0.00124,
      0.001306,
      0.001331,
      0.001317,
      0.001269,
      0.001191,
      0.001093,
      0.000983,
      0.000871,
      0.000763,
      0.000668,
      0.000591,
      0.000537,
      0.000509,
      0.000506
    ]
  },
  "A/canada_goose/USA/25-003126-001/2025_edbffec913": {
    "frequencies": [
      0.000197,
      0.000207,
      0.000218,
      0.000229,
      0.000241,
      0.000252,
      0.000265,
      0.000277,
      0.00029,
      0.000304,
      0.000317,
      0.000332,
      0.000346,
      0.000361,
      0.000376,
      0.000392,
      0.000408,
      0.000424,
      0.00044,
      0.000457,
      0.000474,
      0.000491,
      0.000507,
      0.000524,
      0.00054,
      0.000555,
      0.000568,
      0.000577,
      0.000581,
      0.000576,
      0.000561,
      0.000535,
      0.0005,
      0.000457,
      0.00041,
      0.000365,
      0.000325,
      0.000291,
      0.000265,
      0.00025,
      0.000245,
      0.000255,
      0.000281,
      0.000328,
      0.000397,
      0.000491,
      0.000609,
      0.000746,
      0.000894,
      0.001039,
      0.001168,
      0.001266,
      0.001322,
      0.001333,
      0.001298,
      0.001225,
      0.001124,
      0.001004,
      0.000878,
      0.000754,
      0.00064,
      0.000542,
      0.000462,
      0.000403,
      0.000366,
      0.00035,
      0.000354,
      0.000377
    ]
  },
  "A/canada_goose/USA/25-003129-001/2025_aa7e2f11ad": {
    "frequencies": [
      0.00032,
      0.000333,
      0.000347,
      0.000361,
      0.000376,
      0.000391,
      0.000406,
      0.000421,
      0.000437,
      0.000453,
      0.000469,
      0.000486,
      0.000502,
      0.000519,
      0.000536,
      0.000553,
      0.00057,
      0.000587,
      0.000604,
      0.000621,
      0.000638,
      0.000655,
      0.000671,
      0.000687,
      0.000702,
      0.000715,
      0.000724,
      0.000729,
      0.000727,
      0.000715,
      0.00069,
      0.000652,
      0.000604,
      0.000547,
      0.000489,
      0.000435,
      0.000388,
      0.000354,
      0.000333,
      0.00033,
      0.000346,
      0.000385,
      0.000449,
      0.000541,
      0.000659,
      0.000797,
      0.000949,
      0.001101,
      0.001236,
      0.00134,
      0.001399,
      0.001405,
      0.00136,
      0.001268,
      0.001144,
      0.001001,
      0.000853,
      0.000712,
      0.000585,
      0.000477,
      0.000391,
      0.000326,
      0.000281,
      0.000256,
      0.000247,
      0.000254,
      0.000273,
      0.000304
    ]
  },
  "A/canada_goose/USA/25-003224-001/2025_4419f69c9f": {
    "frequencies": [
      0.00012,
      0.000127,
      0.000135,
      0.000143,
      0.000152,
      0.000161,
      0.00017,
      0.00018,
      0.00019,
      0.000201,
      0.000212,
      0.000223,
      0.000235,
      0.000248,
      0.00026,
      0.000274,
      0.000287,
      0.000301,
      0.000316,
      0.000331,
      0.000346,
      0.000362,
      0.000378,
      0.000394,
      0.00041,
      0.000425,
      0.000439,
      0.00045,
      0.000457,
      0.000458,
      0.00045,
      0.000433,
      0.000408,
      0.000376,
      0.000341,
      0.000305,
      0.000273,
      0.000244,
      0.000221,
      0.000203,
      0.000192,
      0.000188,
      0.000193,
      0.000211,
      0.000244,
      0.000296,
      0.000369,
      0.000467,
      0.000586,
      0.000723,
      0.000869,
      0.001013,
      0.00114,
      0.00124,
      0.001306,
      0.001331,
      0.001317,
      0.001269,
      0.001191,
      0.001093,
      0.000983,
      0.000871,
      0.000763,
      0.000668,
      0.000591,
      0.000537,
      0.000509,
      0.000506
    ]
  },
  "A/canada_goose/USA/25-003321-001/2025_51b9bfd51d": {
    "frequencies": [
      0.000104,
      0.000111,
      0.000118,
      0.000126,
      0.000134,
      0.000142,
      0.00015,
      0.000159,
      0.000169,
      0.000179,
      0.000189,
      0.0002,
      0.000211,
      0.000223,
      0.000235,
      0.000247,
      0.000261,
      0.000274,
      0.000288,
      0.000302,
      0.000317,
      0.000332,
      0.000348,
      0.000364,
      0.000379,
      0.000394,
      0.000408,
      0.00042,
      0.000427,
      0.000429,
      0.000423,
      0.000408,
      0.000385,
      0.000356,
      0.000323,
      0.00029,
      0.00026,
      0.000233,
      0.000211,
      0.000193,
      0.000181,
      0.000176,
      0.000178,
      0.000191,
      0.000216,
      0.000259,
      0.000321,
      0.000407,
      0.000516,
      0.000645,
      0.000787,
      0.000934,
      0.001072,
      0.001191,
      0.00128,
      0.001333,
      0.001347,
      0.001325,
      0.00127,
      0.001188,
      0.001089,
      0.00098,
      0.00087,
      0.000767,
      0.000679,
      0.000613,
      0.000572,
      0.000558
    ]
  },
  "A/canada_goose/USA/25-003377-001/2025_6914e6d12b": {
    "frequencies": [
      0.0001,
      0.000106,
      0.000113,
      0.00012,
      0.000128,
      0.000136,
      0.000144,
      0.000153,
      0.000162,
      0.000172,
      0.000182,
      0.000193,
      0.000204,
      0.000215,
      0.000227,
      0.000239,
      0.000252,
      0.000265,
      0.000279,
      0.000293,
      0.000308,
      0.000323,
      0.000338,
      0.000354,
      0.000369,
      0.000384,
      0.000398,
      0.00041,
      0.000418,
      0.000419,
      0.000414,
      0.0004,
      0.000378,
      0.000349,
      0.000318,
      0.000285,
      0.000256,
      0.000229,
      0.000207,
      0.00019,
      0.000178,
      0.000172,
      0.000174,
      0.000185,
      0.000208,
      0.000248,
      0.000307,
      0.000389,
      0.000494,
      0.000619,
      0.00076,
      0.000908,
      0.001049,
      0.001173,
      0.001269,
      0.001331,
      0.001355,
      0.001342,
      0.001295,
      0.00122,
      0.001124,
      0.001017,
      0.000907,
      0.000803,
      0.000712,
      0.000641,
      0.000596,
      0.000578
    ]
  },
  "A/canada_goose/USA/25-003472-001/2025_54bca84d4a": {
    "frequencies": [
      0.000104,
      0.000111,
      0.000118,
      0.000126,
      0.000134,
      0.000142,
      0.00015,
      0.000159,
      0.000169,
      0.000179,
      0.000189,
      0.0002,
      0.000211,
      0.000223,
      0.000235,
      0.000247,
      0.000261,
      0.000274,
      0.000288,
      0.000302,
      0.000317,
      0.000332,
      0.000348,
      0.000364,
      0.000379,
      0.000394,
      0.000408,
      0.00042,
      0.000427,
      0.000429,
      0.000423,
      0.000408,
      0.000385,
      0.000356,
      0.000323,
      0.00029,
      0.00026,
      0.000233,
      0.000211,
      0.000193,
      0.000181,
      0.000176,
      0.000178,
      0.000191,
      0.000216,
      0.000259,
      0.000321,
      0.000407,
      0.000516,
      0.000645,
      0.000787,
      0.000934,
      0.001072,
      0.001191,
      0.00128,
      0.001333,
      0.001347,
      0.001325,
      0.00127,
      0.001188,
      0.001089,
      0.00098,
      0.00087,
      0.000767,
      0.000679,
      0.000613,
      0.000572,
      0.000558
    ]
  },
  "A/canada_goose/USA/25-003472-003/2025_7ad76f8def": {
    "frequencies": [
      0.000104,
      0.000111,
      0.000118,
      0.000126,
      0.000134,
      0.000142,
      0.00015,
      0.000159,
      0.000169,
      0.000179,
      0.000189,
      0.0002,
      0.000211,
      0.000223,
      0.000235,
      0.000247,
      0.000261,
      0.000274,
      0.000288,
      0.000302,
      0.000317,
      0.000332,
      0.000348,
      0.000364,
      0.000379,
      0.000394,
      0.000408,
      0.00042,
      0.000427,
      0.000429,
      0.000423,
      0.000408,
      0.000385,
      0.000356,
      0.000323,
      0.00029,
      0.00026,
      0.000233,
      0.000211,
      0.000193,
      0.000181,
      0.000176,
      0.000178,
      0.000191,
      0.000216,
      0.000259,
      0.000321,
      0.000407,
      0.000516,
      0.000645,
      0.000787,
      0.000934,
      0.001072,
      0.001191,
      0.00128,
      0.001333,
      0.001347,
      0.001325,
      0.00127,
      0.001188,
      0.001089,
      0.00098,
      0.00087,
      0.000767,
      0.000679,
      0.000613,
      0.000572,
      0.000558
    ]
  },
  "A/canada_goose/USA/25-003472-004/2025_be7fb54df9": {
    "frequencies": [
      0.000104,
      0.000111,
      0.000118,
      0.000126,
      0.000134,
      0.000142,
      0.00015,
      0.000159,
      0.000169,
      0.000179,
      0.000189,
      0.0002,
      0.000211,
      0.000223,
      0.000235,
      0.000247,
      0.000261,
      0.000274,
      0.000288,
      0.000302,
      0.000317,
      0.000332,
      0.000348,
      0.000364,
      0.000379,
      0.000394,
      0.000408,
      0.00042,
      0.000427,
      0.000429,
      0.000423,
      0.000408,
      0.000385,
      0.000356,
      0.000323,
      0.00029,
      0.00026,
      0.000233,
      0.000211,
      0.000193,
      0.000181,
      0.000176,
      0.000178,
      0.000191,
      0.000216,
      0.000259,
      0.000321,
      0.000407,
      0.000516,
      0.000645,
      0.000787,
      0.000934,
      0.001072,
      0.001191,
      0.00128,
      0.001333,
      0.001347,
      0.001325,
      0.00127,
      0.001188,
      0.001089,
      0.00098,
      0.00087,
      0.000767,
      0.000679,
      0.000613,
      0.000572,
      0.000558
    ]
  },
  "A/cat/AB/FAV-0015-1/2025_9f45125874": {
    "frequencies": [
      0.001397,
      0.001413,
      0.001428,
      0.001443,
      0.001456,
      0.001469,
      0.001481,
      0.001491,
      0.001501,
      0.00151,
      0.001518,
      0.001524,
      0.00153,
      0.001534,
      0.001537,
      0.001539,
      0.00154,
      0.001539,
      0.001537,
      0.001533,
      0.001528,
      0.001522,
      0.001513,
      0.001503,
      0.001489,
      0.001472,
      0.001448,
      0.001416,
      0.001373,
      0.001317,
      0.001249,
      0.001172,
      0.001098,
      0.001038,
      0.001007,
      0.001016,
      0.001071,
      0.00117,
      0.001308,
      0.001476,
      0.001657,
      0.001832,
      0.001981,
      0.002082,
      0.00212,
      0.002085,
      0.001978,
      0.001805,
      0.001586,
      0.00134,
      0.001091,
      0.000856,
      0.000653,
      0.000485,
      0.000355,
      0.00026,
      0.000193,
      0.00015,
      0.000122,
      0.000107,
      0.0001,
      9.9e-05,
      0.000103,
      0.00011,
      0.00012,
      0.000134,
      0.00015,
      0.000169
    ]
  },
  "A/cat/South_Dakota/1/2024_2d2d7edf67": {
    "frequencies": [
      0.000431,
      0.000447,
      0.000463,
      0.000479,
      0.000495,
      0.000512,
      0.000528,
      0.000545,
      0.000562,
      0.000579,
      0.000597,
      0.000614,
      0.000631,
      0.000649,
      0.000666,
      0.000683,
      0.0007,
      0.000717,
      0.000733,
      0.00075,
      0.000766,
      0.000781,
      0.000796,
      0.00081,
      0.000822,
      0.000832,
      0.000839,
      0.00084,
      0.000832,
      0.000813,
      0.000781,
      0.000734,
      0.000676,
      0.000611,
      0.000546,
      0.000488,
      0.000441,
      0.000411,
      0.000402,
      0.000415,
      0.000455,
      0.000523,
      0.000621,
      0.000745,
      0.000891,
      0.001047,
      0.001201,
      0.001336,
      0.001434,
      0.001482,
      0.001474,
      0.00141,
      0.001299,
      0.001154,
      0.000992,
      0.000829,
      0.000678,
      0.000544,
      0.000434,
      0.000347,
      0.000283,
      0.000239,
      0.000213,
      0.000202,
      0.000204,
      0.000217,
      0.00024,
      0.000271
    ]
  },
  "A/cat/South_Dakota/2/2025_f029d5b2cf": {
    "frequencies": [
      0.00018,
      0.00019,
      0.0002,
      0.000211,
      0.000221,
      0.000233,
      0.000244,
      0.000256,
      0.000269,
      0.000282,
      0.000295,
      0.000309,
      0.000323,
      0.000337,
      0.000352,
      0.000367,
      0.000383,
      0.000399,
      0.000415,
      0.000431,
      0.000448,
      0.000465,
      0.000481,
      0.000498,
      0.000514,
      0.000529,
      0.000543,
      0.000552,
      0.000556,
      0.000553,
      0.00054,
      0.000516,
      0.000482,
      0.000441,
      0.000397,
      0.000354,
      0.000315,
      0.000282,
      0.000256,
      0.000239,
      0.000233,
      0.000239,
      0.00026,
      0.0003,
      0.000362,
      0.000448,
      0.000557,
      0.000689,
      0.000833,
      0.00098,
      0.001116,
      0.001226,
      0.001299,
      0.001328,
      0.001311,
      0.001255,
      0.001167,
      0.001057,
      0.000935,
      0.000812,
      0.000696,
      0.000593,
      0.000507,
      0.000441,
      0.000397,
      0.000375,
      0.000375,
      0.000395
    ]
  },
  "A/cat/USA/24-037542-001/2024_6d3492feb6": {
    "frequencies": [
      0.00087,
      0.000888,
      0.000907,
      0.000925,
      0.000943,
      0.000961,
      0.000978,
      0.000995,
      0.001012,
      0.001028,
      0.001044,
      0.001059,
      0.001074,
      0.001088,
      0.001101,
      0.001113,
      0.001125,
      0.001136,
      0.001145,
      0.001154,
      0.001162,
      0.001169,
      0.001174,
      0.001178,
      0.001179,
      0.001177,
      0.001169,
      0.001154,
      0.001128,
      0.001088,
      0.001033,
      0.000964,
      0.000886,
      0.000808,
      0.000741,
      0.000695,
      0.00068,
      0.000699,
      0.000757,
      0.000852,
      0.000981,
      0.001136,
      0.001304,
      0.001472,
      0.001617,
      0.001724,
      0.001775,
      0.001762,
      0.001684,
      0.001547,
      0.001366,
      0.001161,
      0.000953,
      0.000756,
      0.000585,
      0.000445,
      0.000336,
      0.000256,
      0.000199,
      0.000163,
      0.000141,
      0.000131,
      0.000129,
      0.000135,
      0.000146,
      0.000162,
      0.000182,
      0.000207
    ]
  },
  "A/cat/USA/24-038917-001/2024_06fdb3d3b6": {
    "frequencies": [
      0.000431,
      0.000447,
      0.000463,
      0.000479,
      0.000495,
      0.000512,
      0.000528,
      0.000545,
      0.000562,
      0.000579,
      0.000597,
      0.000614,
      0.000631,
      0.000649,
      0.000666,
      0.000683,
      0.0007,
      0.000717,
      0.000733,
      0.00075,
      0.000766,
      0.000781,
      0.000796,
      0.00081,
      0.000822,
      0.000832,
      0.000839,
      0.00084,
      0.000832,
      0.000813,
      0.000781,
      0.000734,
      0.000676,
      0.000611,
      0.000546,
      0.000488,
      0.000441,
      0.000411,
      0.000402,
      0.000415,
      0.000455,
      0.000523,
      0.000621,
      0.000745,
      0.000891,
      0.001047,
      0.001201,
      0.001336,
      0.001434,
      0.001482,
      0.001474,
      0.00141,
      0.001299,
      0.001154,
      0.000992,
      0.000829,
      0.000678,
      0.000544,
      0.000434,
      0.000347,
      0.000283,
      0.000239,
      0.000213,
      0.000202,
      0.000204,
      0.000217,
      0.00024,
      0.000271
    ]
  },
  "A/cat/USA/25-000089-001/2025_fdf12d05d2": {
    "frequencies": [
      0.000364,
      0.000378,
      0.000393,
      0.000408,
      0.000423,
      0.000439,
      0.000455,
      0.000471,
      0.000487,
      0.000504,
      0.000521,
      0.000537,
      0.000554,
      0.000572,
      0.000589,
      0.000606,
      0.000623,
      0.00064,
      0.000657,
      0.000674,
      0.000691,
      0.000707,
      0.000723,
      0.000738,
      0.000752,
      0.000763,
      0.000772,
      0.000775,
      0.000771,
      0.000756,
      0.000728,
      0.000687,
      0.000634,
      0.000574,
      0.000513,
      0.000456,
      0.000409,
      0.000376,
      0.000359,
      0.000362,
      0.000387,
      0.000438,
      0.000516,
      0.000622,
      0.000752,
      0.0009,
      0.001055,
      0.001202,
      0.001325,
      0.001407,
      0.001439,
      0.001416,
      0.001341,
      0.001225,
      0.001082,
      0.000928,
      0.000777,
      0.000637,
      0.000516,
      0.000417,
      0.00034,
      0.000285,
      0.000249,
      0.00023,
      0.000227,
      0.000236,
      0.000258,
      0.000289
    ]
  },
  "A/cat/USA/25-003786-001/2025_b08f31da9e": {
    "frequencies": [
      0.000104,
      0.000111,
      0.000118,
      0.000126,
      0.000134,
      0.000142,
      0.00015,
      0.000159,
      0.000169,
      0.000179,
      0.000189,
      0.0002,
      0.000211,
      0.000223,
      0.000235,
      0.000247,
      0.000261,
      0.000274,
      0.000288,
      0.000302,
      0.000317,
      0.000332,
      0.000348,
      0.000364,
      0.000379,
      0.000394,
      0.000408,
      0.00042,
      0.000427,
      0.000429,
      0.000423,
      0.000408,
      0.000385,
      0.000356,
      0.000323,
      0.00029,
      0.00026,
      0.000233,
      0.000211,
      0.000193,
      0.000181,
      0.000176,
      0.000178,
      0.000191,
      0.000216,
      0.000259,
      0.000321,
      0.000407,
      0.000516,
      0.000645,
      0.000787,
      0.000934,
      0.001072,
      0.001191,
      0.00128,
      0.001333,
      0.001347,
      0.001325,
      0.00127,
      0.001188,
      0.001089,
      0.00098,
      0.00087,
      0.000767,
      0.000679,
      0.000613,
      0.000572,
      0.000558
    ]
  },
  "A/cattle/USA/25-002645-003/2025_43e3805589": {
    "frequencies": [
      0.000138,
      0.000146,
      0.000154,
      0.000163,
      0.000172,
      0.000182,
      0.000192,
      0.000203,
      0.000214,
      0.000225,
      0.000237,
      0.000249,
      0.000262,
      0.000275,
      0.000288,
      0.000302,
      0.000317,
      0.000331,
      0.000346,
      0.000362,
      0.000378,
      0.000394,
      0.00041,
      0.000427,
      0.000443,
      0.000458,
      0.000472,
      0.000482,
      0.000489,
      0.000488,
      0.000479,
      0.00046,
      0.000432,
      0.000397,
      0.000359,
      0.000321,
      0.000286,
      0.000256,
      0.000232,
      0.000214,
      0.000204,
      0.000202,
      0.000212,
      0.000236,
      0.000277,
      0.000339,
      0.000424,
      0.000534,
      0.000663,
      0.000806,
      0.000952,
      0.001089,
      0.001201,
      0.00128,
      0.001319,
      0.001317,
      0.001276,
      0.001204,
      0.001108,
      0.000998,
      0.000882,
      0.00077,
      0.000668,
      0.000581,
      0.000516,
      0.000474,
      0.000456,
      0.000462
    ]
  },
  "A/cattle/USA/25-002645-004/2025_1f816491f8": {
    "frequencies": [
      0.000138,
      0.000146,
      0.000154,
      0.000163,
      0.000172,
      0.000182,
      0.000192,
      0.000203,
      0.000214,
      0.000225,
      0.000237,
      0.000249,
      0.000262,
      0.000275,
      0.000288,
      0.000302,
      0.000317,
      0.000331,
      0.000346,
      0.000362,
      0.000378,
      0.000394,
      0.00041,
      0.000427,
      0.000443,
      0.000458,
      0.000472,
      0.000482,
      0.000489,
      0.000488,
      0.000479,
      0.00046,
      0.000432,
      0.000397,
      0.000359,
      0.000321,
      0.000286,
      0.000256,
      0.000232,
      0.000214,
      0.000204,
      0.000202,
      0.000212,
      0.000236,
      0.000277,
      0.000339,
      0.000424,
      0.000534,
      0.000663,
      0.000806,
      0.000952,
      0.001089,
      0.001201,
      0.00128,
      0.001319,
      0.001317,
      0.001276,
      0.001204,
      0.001108,
      0.000998,
      0.000882,
      0.00077,
      0.000668,
      0.000581,
      0.000516,
      0.000474,
      0.000456,
      0.000462
    ]
  },
  "A/cattle/USA/25-002645-005/2025_78deca0c75": {
    "frequencies": [
      0.000138,
      0.000146,
      0.000154,
      0.000163,
      0.000172,
      0.000182,
      0.000192,
      0.000203,
      0.000214,
      0.000225,
      0.000237,
      0.000249,
      0.000262,
      0.000275,
      0.000288,
      0.000302,
      0.000317,
      0.000331,
      0.000346,
      0.000362,
      0.000378,
      0.000394,
      0.00041,
      0.000427,
      0.000443,
      0.000458,
      0.000472,
      0.000482,
      0.000489,
      0.000488,
      0.000479,
      0.00046,
      0.000432,
      0.000397,
      0.000359,
      0.000321,
      0.000286,
      0.000256,
      0.000232,
      0.000214,
      0.000204,
      0.000202,
      0.000212,
      0.000236,
      0.000277,
      0.000339,
      0.000424,
      0.000534,
      0.000663,
      0.000806,
      0.000952,
      0.001089,
      0.001201,
      0.00128,
      0.001319,
      0.001317,
      0.001276,
      0.001204,
      0.001108,
      0.000998,
      0.000882,
      0.00077,
      0.000668,
      0.000581,
      0.000516,
      0.000474,
      0.000456,
      0.000462
    ]
  },
  "A/cattle/USA/25-002645-006/2025_c14dcbfcc2": {
    "frequencies": [
      0.000138,
      0.000146,
      0.000154,
      0.000163,
      0.000172,
      0.000182,
      0.000192,
      0.000203,
      0.000214,
      0.000225,
      0.000237,
      0.000249,
      0.000262,
      0.000275,
      0.000288,
      0.000302,
      0.000317,
      0.000331,
      0.000346,
      0.000362,
      0.000378,
      0.000394,
      0.00041,
      0.000427,
      0.000443,
      0.000458,
      0.000472,
      0.000482,
      0.000489,
      0.000488,
      0.000479,
      0.00046,
      0.000432,
      0.000397,
      0.000359,
      0.000321,
      0.000286,
      0.000256,
      0.000232,
      0.000214,
      0.000204,
      0.000202,
      0.000212,
      0.000236,
      0.000277,
      0.000339,
      0.000424,
      0.000534,
      0.000663,
      0.000806,
      0.000952,
      0.001089,
      0.001201,
      0.00128,
      0.001319,
      0.001317,
      0.001276,
      0.001204,
      0.001108,
      0.000998,
      0.000882,
      0.00077,
      0.000668,
      0.000581,
      0.000516,
      0.000474,
      0.000456,
      0.000462
    ]
  },
  "A/cattle/USA/25-003385-001/2025_b190480e5d": {
    "frequencies": [
      0.000104,
      0.000111,
      0.000118,
      0.000126,
      0.000134,
      0.000142,
      0.00015,
      0.000159,
      0.000169,
      0.000179,
      0.000189,
      0.0002,
      0.000211,
      0.000223,
      0.000235,
      0.000247,
      0.000261,
      0.000274,
      0.000288,
      0.000302,
      0.000317,
      0.000332,
      0.000348,
      0.000364,
      0.000379,
      0.000394,
      0.000408,
      0.00042,
      0.000427,
      0.000429,
      0.000423,
      0.000408,
      0.000385,
      0.000356,
      0.000323,
      0.00029,
      0.00026,
      0.000233,
      0.000211,
      0.000193,
      0.000181,
      0.000176,
      0.000178,
      0.000191,
      0.000216,
      0.000259,
      0.000321,
      0.000407,
      0.000516,
      0.000645,
      0.000787,
      0.000934,
      0.001072,
      0.001191,
      0.00128,
      0.001333,
      0.001347,
      0.001325,
      0.00127,
      0.001188,
      0.001089,
      0.00098,
      0.00087,
      0.000767,
      0.000679,
      0.000613,
      0.000572,
      0.000558
    ]
  },
  "A/cattle/USA/25-006537-001/2025_f6df9e3409": {
    "frequencies": [
      3.9e-05,
      4.2e-05,
      4.5e-05,
      4.9e-05,
      5.3e-05,
      5.7e-05,
      6.2e-05,
      6.6e-05,
      7.2e-05,
      7.7e-05,
      8.3e-05,
      8.9e-05,
      9.6e-05,
      0.000103,
      0.000111,
      0.000119,
      0.000127,
      0.000136,
      0.000146,
      0.000156,
      0.000166,
      0.000177,
      0.000189,
      0.000201,
      0.000213,
      0.000226,
      0.000238,
      0.000249,
      0.000258,
      0.000263,
      0.000264,
      0.00026,
      0.000249,
      0.000235,
      0.000217,
      0.000198,
      0.00018,
      0.000164,
      0.00015,
      0.000138,
      0.000129,
      0.000122,
      0.000117,
      0.000115,
      0.000116,
      0.000123,
      0.000136,
      0.00016,
      0.000198,
      0.000254,
      0.000331,
      0.000433,
      0.000558,
      0.000706,
      0.000871,
      0.001048,
      0.001225,
      0.001396,
      0.00155,
      0.001677,
      0.001768,
      0.001816,
      0.001819,
      0.001778,
      0.001698,
      0.001591,
      0.001469,
      0.001348
    ]
  },
  "A/cattle/USA/25-008827-001/2025_211a836418": {
    "frequencies": [
      1.4e-05,
      1.6e-05,
      1.7e-05,
      1.9e-05,
      2.1e-05,
      2.3e-05,
      2.5e-05,
      2.8e-05,
      3e-05,
      3.3e-05,
      3.6e-05,
      4e-05,
      4.3e-05,
      4.7e-05,
      5.2e-05,
      5.6e-05,
      6.1e-05,
      6.7e-05,
      7.3e-05,
      7.9e-05,
      8.6e-05,
      9.3e-05,
      0.000101,
      0.000109,
      0.000117,
      0.000126,
      0.000135,
      0.000144,
      0.000152,
      0.000158,
      0.000161,
      0.000161,
      0.000157,
      0.00015,
      0.000141,
      0.000131,
      0.000121,
      0.000112,
      0.000104,
      9.8e-05,
      9.2e-05,
      8.8e-05,
      8.5e-05,
      8.3e-05,
      8.2e-05,
      8.2e-05,
      8.4e-05,
      8.8e-05,
      9.7e-05,
      0.000112,
      0.000136,
      0.000174,
      0.00023,
      0.000311,
      0.000422,
      0.000567,
      0.000751,
      0.000977,
      0.001244,
      0.001548,
      0.001878,
      0.002217,
      0.00255,
      0.002848,
      0.003086,
      0.00324,
      0.003294,
      0.003242
    ]
  },
  "A/cattle/USA/25-008828-001/2025_037d6ccb83": {
    "frequencies": [
      1.4e-05,
      1.6e-05,
      1.7e-05,
      1.9e-05,
      2.1e-05,
      2.3e-05,
      2.5e-05,
      2.8e-05,
      3e-05,
      3.3e-05,
      3.6e-05,
      4e-05,
      4.3e-05,
      4.7e-05,
      5.2e-05,
      5.6e-05,
      6.1e-05,
      6.7e-05,
      7.3e-05,
      7.9e-05,
      8.6e-05,
      9.3e-05,
      0.000101,
      0.000109,
      0.000117,
      0.000126,
      0.000135,
      0.000144,
      0.000152,
      0.000158,
      0.000161,
      0.000161,
      0.000157,
      0.00015,
      0.000141,
      0.000131,
      0.000121,
      0.000112,
      0.000104,
      9.8e-05,
      9.2e-05,
      8.8e-05,
      8.5e-05,
      8.3e-05,
      8.2e-05,
      8.2e-05,
      8.4e-05,
      8.8e-05,
      9.7e-05,
      0.000112,
      0.000136,
      0.000174,
      0.00023,
      0.000311,
      0.000422,
      0.000567,
      0.000751,
      0.000977,
      0.001244,
      0.001548,
      0.001878,
      0.002217,
      0.00255,
      0.002848,
      0.003086,
      0.00324,
      0.003294,
      0.003242
    ]
  },
  "A/cattle/USA/25-010142-001/2025_d4f0b23b4c": {
    "frequencies": [
      1e-05,
      1.1e-05,
      1.2e-05,
      1.3e-05,
      1.5e-05,
      1.6e-05,
      1.8e-05,
      2e-05,
      2.2e-05,
      2.4e-05,
      2.7e-05,
      2.9e-05,
      3.2e-05,
      3.6e-05,
      3.9e-05,
      4.3e-05,
      4.7e-05,
      5.1e-05,
      5.6e-05,
      6.1e-05,
      6.7e-05,
      7.3e-05,
      8e-05,
      8.7e-05,
      9.4e-05,
      0.000102,
      0.00011,
      0.000118,
      0.000125,
      0.00013,
      0.000134,
      0.000134,
      0.000132,
      0.000127,
      0.00012,
      0.000112,
      0.000104,
      9.7e-05,
      9.1e-05,
      8.6e-05,
      8.1e-05,
      7.8e-05,
      7.6e-05,
      7.4e-05,
      7.3e-05,
      7.3e-05,
      7.4e-05,
      7.7e-05,
      8.2e-05,
      9e-05,
      0.000105,
      0.00013,
      0.000167,
      0.000225,
      0.000308,
      0.000425,
      0.000583,
      0.00079,
      0.001051,
      0.00137,
      0.001745,
      0.002163,
      0.002613,
      0.003066,
      0.003486,
      0.003835,
      0.004076,
      0.004177
    ]
  },
  "A/chicken/AB/FAV-0354-2/2024_09cfb87dd7": {
    "frequencies": [
      0.002561,
      0.002556,
      0.002549,
      0.00254,
      0.00253,
      0.002518,
      0.002504,
      0.002489,
      0.002472,
      0.002454,
      0.002433,
      0.002412,
      0.002388,
      0.002363,
      0.002336,
      0.002308,
      0.002278,
      0.002247,
      0.002214,
      0.002179,
      0.002143,
      0.002106,
      0.002067,
      0.002025,
      0.001982,
      0.001935,
      0.001884,
      0.001828,
      0.00177,
      0.001713,
      0.001666,
      0.001643,
      0.001658,
      0.001723,
      0.001842,
      0.002011,
      0.002212,
      0.002425,
      0.002625,
      0.002788,
      0.002888,
      0.002909,
      0.002841,
      0.002683,
      0.002447,
      0.002153,
      0.001826,
      0.001491,
      0.001175,
      0.000894,
      0.00066,
      0.000474,
      0.000336,
      0.000237,
      0.000171,
      0.000127,
      0.000101,
      8.5e-05,
      7.7e-05,
      7.3e-05,
      7.3e-05,
      7.5e-05,
      7.9e-05,
      8.5e-05,
      9.3e-05,
      0.000103,
      0.000114,
      0.000126
    ]
  },
  "A/chicken/BC/FAV-0028-1/2025_41984af319": {
    "frequencies": [
      0.000225,
      0.000236,
      0.000248,
      0.00026,
      0.000272,
      0.000285,
      0.000298,
      0.000311,
      0.000325,
      0.000339,
      0.000354,
      0.000368,
      0.000384,
      0.000399,
      0.000415,
      0.000431,
      0.000447,
      0.000464,
      0.000481,
      0.000497,
      0.000515,
      0.000532,
      0.000548,
      0.000565,
      0.000581,
      0.000596,
      0.000608,
      0.000616,
      0.000618,
      0.000612,
      0.000595,
      0.000566,
      0.000527,
      0.00048,
      0.000431,
      0.000383,
      0.00034,
      0.000306,
      0.000281,
      0.000267,
      0.000266,
      0.000282,
      0.000317,
      0.000374,
      0.000456,
      0.000563,
      0.000692,
      0.000838,
      0.000987,
      0.001126,
      0.001241,
      0.001318,
      0.001349,
      0.001331,
      0.001269,
      0.001173,
      0.001054,
      0.000924,
      0.000793,
      0.00067,
      0.000562,
      0.000472,
      0.000402,
      0.000353,
      0.000325,
      0.000317,
      0.000327,
      0.000354
    ]
  },
  "A/chicken/BC/FAV-0028-2/2025_55c74f9a96": {
    "frequencies": [
      0.000225,
      0.000236,
      0.000248,
      0.00026,
      0.000272,
      0.000285,
      0.000298,
      0.000311,
      0.000325,
      0.000339,
      0.000354,
      0.000368,
      0.000384,
      0.000399,
      0.000415,
      0.000431,
      0.000447,
      0.000464,
      0.000481,
      0.000497,
      0.000515,
      0.000532,
      0.000548,
      0.000565,
      0.000581,
      0.000596,
      0.000608,
      0.000616,
      0.000618,
      0.000612,
      0.000595,
      0.000566,
      0.000527,
      0.00048,
      0.000431,
      0.000383,
      0.00034,
      0.000306,
      0.000281,
      0.000267,
      0.000266,
      0.000282,
      0.000317,
      0.000374,
      0.000456,
      0.000563,
      0.000692,
      0.000838,
      0.000987,
      0.001126,
      0.001241,
      0.001318,
      0.001349,
      0.001331,
      0.001269,
      0.001173,
      0.001054,
      0.000924,
      0.000793,
      0.00067,
      0.000562,
      0.000472,
      0.000402,
      0.000353,
      0.000325,
      0.000317,
      0.000327,
      0.000354
    ]
  },
  "A/chicken/BC/FAV-0266-1/2024_e01704720e": {
    "frequencies": [
      0.005415,
      0.005309,
      0.005202,
      0.005095,
      0.004985,
      0.004876,
      0.004765,
      0.004654,
      0.004542,
      0.004429,
      0.004317,
      0.004204,
      0.00409,
      0.003976,
      0.003863,
      0.00375,
      0.003637,
      0.003524,
      0.003412,
      0.003301,
      0.003191,
      0.003082,
      0.002976,
      0.002874,
      0.00278,
      0.002702,
      0.00265,
      0.002641,
      0.002698,
      0.002845,
      0.0031,
      0.003463,
      0.003903,
      0.004364,
      0.004778,
      0.005084,
      0.005236,
      0.005217,
      0.005029,
      0.00469,
      0.004234,
      0.003698,
      0.003122,
      0.002545,
      0.002007,
      0.001529,
      0.001128,
      0.000807,
      0.000564,
      0.000387,
      0.000265,
      0.000183,
      0.000131,
      9.8e-05,
      7.8e-05,
      6.6e-05,
      5.9e-05,
      5.5e-05,
      5.3e-05,
      5.2e-05,
      5.2e-05,
      5.4e-05,
      5.6e-05,
      5.9e-05,
      6.4e-05,
      6.9e-05,
      7.5e-05,
      8.2e-05
    ]
  },
  "A/chicken/BC/FAV-0268-1/2024_73d96ecbc1": {
    "frequencies": [
      0.005054,
      0.004963,
      0.004872,
      0.004779,
      0.004684,
      0.004589,
      0.004492,
      0.004395,
      0.004296,
      0.004196,
      0.004097,
      0.003996,
      0.003894,
      0.003793,
      0.003691,
      0.003589,
      0.003486,
      0.003384,
      0.003282,
      0.00318,
      0.003079,
      0.002979,
      0.00288,
      0.002784,
      0.002694,
      0.002616,
      0.002558,
      0.002534,
      0.002564,
      0.002671,
      0.002873,
      0.003177,
      0.00356,
      0.003979,
      0.004376,
      0.004693,
      0.004883,
      0.004923,
      0.004807,
      0.004543,
      0.004158,
      0.003683,
      0.003154,
      0.002607,
      0.002083,
      0.001609,
      0.001202,
      0.000869,
      0.000613,
      0.000424,
      0.000291,
      0.0002,
      0.000142,
      0.000105,
      8.3e-05,
      6.9e-05,
      6.1e-05,
      5.7e-05,
      5.4e-05,
      5.4e-05,
      5.4e-05,
      5.6e-05,
      5.8e-05,
      6.2e-05,
      6.6e-05,
      7.2e-05,
      7.9e-05,
      8.6e-05
    ]
  },
  "A/chicken/BC/FAV-0284-001/2024_24a0a8f83a": {
    "frequencies": [
      0.003682,
      0.003644,
      0.003603,
      0.003561,
      0.003517,
      0.003472,
      0.003424,
      0.003375,
      0.003324,
      0.003272,
      0.003218,
      0.003163,
      0.003106,
      0.003047,
      0.002988,
      0.002927,
      0.002865,
      0.002802,
      0.002738,
      0.002673,
      0.002607,
      0.002541,
      0.002473,
      0.002405,
      0.002337,
      0.002269,
      0.002205,
      0.002148,
      0.002109,
      0.002099,
      0.002135,
      0.002234,
      0.002401,
      0.002631,
      0.002902,
      0.003185,
      0.00344,
      0.003637,
      0.003748,
      0.003756,
      0.003653,
      0.003442,
      0.003139,
      0.002764,
      0.002351,
      0.00193,
      0.001529,
      0.001168,
      0.000864,
      0.000622,
      0.000437,
      0.000303,
      0.000212,
      0.000151,
      0.000112,
      8.9e-05,
      7.5e-05,
      6.7e-05,
      6.3e-05,
      6.2e-05,
      6.2e-05,
      6.4e-05,
      6.8e-05,
      7.2e-05,
      7.8e-05,
      8.6e-05,
      9.4e-05,
      0.000104
    ]
  },
  "A/chicken/BC/FAV-0284-1/2024_b6f29f53ef": {
    "frequencies": [
      0.003682,
      0.003644,
      0.003603,
      0.003561,
      0.003517,
      0.003472,
      0.003424,
      0.003375,
      0.003324,
      0.003272,
      0.003218,
      0.003163,
      0.003106,
      0.003047,
      0.002988,
      0.002927,
      0.002865,
      0.002802,
      0.002738,
      0.002673,
      0.002607,
      0.002541,
      0.002473,
      0.002405,
      0.002337,
      0.002269,
      0.002205,
      0.002148,
      0.002109,
      0.002099,
      0.002135,
      0.002234,
      0.002401,
      0.002631,
      0.002902,
      0.003185,
      0.00344,
      0.003637,
      0.003748,
      0.003756,
      0.003653,
      0.003442,
      0.003139,
      0.002764,
      0.002351,
      0.00193,
      0.001529,
      0.001168,
      0.000864,
      0.000622,
      0.000437,
      0.000303,
      0.000212,
      0.000151,
      0.000112,
      8.9e-05,
      7.5e-05,
      6.7e-05,
      6.3e-05,
      6.2e-05,
      6.2e-05,
      6.4e-05,
      6.8e-05,
      7.2e-05,
      7.8e-05,
      8.6e-05,
      9.4e-05,
      0.000104
    ]
  },
  "A/chicken/BC/FAV-0289-002/2024_b7b416cee4": {
    "frequencies": [
      0.002859,
      0.002846,
      0.002831,
      0.002814,
      0.002796,
      0.002776,
      0.002754,
      0.002731,
      0.002705,
      0.002678,
      0.00265,
      0.002619,
      0.002587,
      0.002554,
      0.002518,
      0.002482,
      0.002443,
      0.002404,
      0.002362,
      0.00232,
      0.002276,
      0.002231,
      0.002184,
      0.002135,
      0.002084,
      0.002031,
      0.001975,
      0.001917,
      0.00186,
      0.001811,
      0.001781,
      0.001784,
      0.001835,
      0.001942,
      0.002104,
      0.00231,
      0.002535,
      0.002756,
      0.002945,
      0.003076,
      0.003129,
      0.003091,
      0.002958,
      0.002735,
      0.002443,
      0.002105,
      0.001749,
      0.001399,
      0.001081,
      0.000808,
      0.000587,
      0.000416,
      0.000293,
      0.000206,
      0.000149,
      0.000113,
      9.1e-05,
      7.9e-05,
      7.2e-05,
      6.9e-05,
      7e-05,
      7.2e-05,
      7.6e-05,
      8.1e-05,
      8.8e-05,
      9.7e-05,
      0.000108,
      0.000119
    ]
  },
  "A/chicken/NS/FAV-0075-2/2025_88b15f0c01": {
    "frequencies": [
      1.9e-05,
      2.1e-05,
      2.3e-05,
      2.5e-05,
      2.8e-05,
      3e-05,
      3.3e-05,
      3.6e-05,
      3.9e-05,
      4.3e-05,
      4.7e-05,
      5.1e-05,
      5.5e-05,
      6e-05,
      6.5e-05,
      7.1e-05,
      7.7e-05,
      8.3e-05,
      9e-05,
      9.7e-05,
      0.000105,
      0.000113,
      0.000122,
      0.000132,
      0.000141,
      0.000151,
      0.000161,
      0.000171,
      0.000179,
      0.000185,
      0.000188,
      0.000187,
      0.000181,
      0.000173,
      0.000161,
      0.000149,
      0.000137,
      0.000126,
      0.000117,
      0.000109,
      0.000102,
      9.7e-05,
      9.4e-05,
      9.1e-05,
      9e-05,
      9.1e-05,
      9.4e-05,
      0.000102,
      0.000116,
      0.000139,
      0.000175,
      0.000228,
      0.000304,
      0.000407,
      0.00054,
      0.000706,
      0.000904,
      0.001132,
      0.001386,
      0.001654,
      0.001924,
      0.002178,
      0.002401,
      0.002572,
      0.002677,
      0.002706,
      0.002657,
      0.002538
    ]
  },
  "A/chicken/NS/FAV-0076-2/2025_99ccf91a93": {
    "frequencies": [
      1.9e-05,
      2.1e-05,
      2.3e-05,
      2.5e-05,
      2.8e-05,
      3e-05,
      3.3e-05,
      3.6e-05,
      3.9e-05,
      4.3e-05,
      4.7e-05,
      5.1e-05,
      5.5e-05,
      6e-05,
      6.5e-05,
      7.1e-05,
      7.7e-05,
      8.3e-05,
      9e-05,
      9.7e-05,
      0.000105,
      0.000113,
      0.000122,
      0.000132,
      0.000141,
      0.000151,
      0.000161,
      0.000171,
      0.000179,
      0.000185,
      0.000188,
      0.000187,
      0.000181,
      0.000173,
      0.000161,
      0.000149,
      0.000137,
      0.000126,
      0.000117,
      0.000109,
      0.000102,
      9.7e-05,
      9.4e-05,
      9.1e-05,
      9e-05,
      9.1e-05,
      9.4e-05,
      0.000102,
      0.000116,
      0.000139,
      0.000175,
      0.000228,
      0.000304,
      0.000407,
      0.00054,
      0.000706,
      0.000904,
      0.001132,
      0.001386,
      0.001654,
      0.001924,
      0.002178,
      0.002401,
      0.002572,
      0.002677,
      0.002706,
      0.002657,
      0.002538
    ]
  },
  "A/chicken/ON/FAV-0060-1/2025_b83b16ac70": {
    "frequencies": [
      3.5e-05,
      3.8e-05,
      4.1e-05,
      4.5e-05,
      4.8e-05,
      5.2e-05,
      5.6e-05,
      6.1e-05,
      6.6e-05,
      7.1e-05,
      7.7e-05,
      8.3e-05,
      8.9e-05,
      9.6e-05,
      0.000103,
      0.000111,
      0.000119,
      0.000127,
      0.000136,
      0.000146,
      0.000156,
      0.000167,
      0.000178,
      0.00019,
      0.000201,
      0.000214,
      0.000225,
      0.000236,
      0.000245,
      0.000251,
      0.000252,
      0.000248,
      0.000239,
      0.000225,
      0.000208,
      0.000191,
      0.000174,
      0.000158,
      0.000145,
      0.000134,
      0.000125,
      0.000118,
      0.000113,
      0.000111,
      0.000112,
      0.000117,
      0.000128,
      0.000149,
      0.000182,
      0.000232,
      0.000302,
      0.000396,
      0.000515,
      0.000658,
      0.000822,
      0.001001,
      0.001187,
      0.001371,
      0.001544,
      0.001694,
      0.001811,
      0.001886,
      0.001914,
      0.001895,
      0.00183,
      0.001731,
      0.001608,
      0.001479
    ]
  },
  "A/chicken/ON/FAV-0060-2/2025_40fab978c4": {
    "frequencies": [
      3.5e-05,
      3.8e-05,
      4.1e-05,
      4.5e-05,
      4.8e-05,
      5.2e-05,
      5.6e-05,
      6.1e-05,
      6.6e-05,
      7.1e-05,
      7.7e-05,
      8.3e-05,
      8.9e-05,
      9.6e-05,
      0.000103,
      0.000111,
      0.000119,
      0.000127,
      0.000136,
      0.000146,
      0.000156,
      0.000167,
      0.000178,
      0.00019,
      0.000201,
      0.000214,
      0.000225,
      0.000236,
      0.000245,
      0.000251,
      0.000252,
      0.000248,
      0.000239,
      0.000225,
      0.000208,
      0.000191,
      0.000174,
      0.000158,
      0.000145,
      0.000134,
      0.000125,
      0.000118,
      0.000113,
      0.000111,
      0.000112,
      0.000117,
      0.000128,
      0.000149,
      0.000182,
      0.000232,
      0.000302,
      0.000396,
      0.000515,
      0.000658,
      0.000822,
      0.001001,
      0.001187,
      0.001371,
      0.001544,
      0.001694,
      0.001811,
      0.001886,
      0.001914,
      0.001895,
      0.00183,
      0.001731,
      0.001608,
      0.001479
    ]
  },
  "A/chicken/Pennsylvania/23-008247-001-original/2023_146e827418": {
    "frequencies": [
      0.0,
      0.0,
      0.0,
      0.0,
      0.0,
      0.0,
      0.0,
      0.0,
      0.0,
      0.0,
      0.0,
      0.0,
      0.0,
      0.0,
      0.0,
      0.0,
      0.0,
      0.0,
      0.0,
      0.0,
      0.0,
      0.0,
      0.0,
      0.0,
      0.0,
      0.0,
      0.0,
      0.0,
      0.0,
      0.0,
      0.0,
      0.0,
      0.0,
      0.0,
      0.0,
      0.0,
      0.0,
      0.0,
      0.0,
      0.0,
      0.0,
      0.0,
      0.0,
      0.0,
      0.0,
      0.0,
      0.0,
      0.0,
      0.0,
      0.0,
      0.0,
      0.0,
      0.0,
      0.0,
      0.0,
      0.0,
      0.0,
      0.0,
      0.0,
      0.0,
      0.0,
      0.0,
      0.0,
      0.0,
      0.0,
      0.0,
      0.0,
      0.0
    ]
  },
  "A/chicken/Pennsylvania/23-008247-004/2023_df786f2c84": {
    "frequencies": [
      0.0,
      0.0,
      0.0,
      0.0,
      0.0,
      0.0,
      0.0,
      0.0,
      0.0,
      0.0,
      0.0,
      0.0,
      0.0,
      0.0,
      0.0,
      0.0,
      0.0,
      0.0,
      0.0,
      0.0,
      0.0,
      0.0,
      0.0,
      0.0,
      0.0,
      0.0,
      0.0,
      0.0,
      0.0,
      0.0,
      0.0,
      0.0,
      0.0,
      0.0,
      0.0,
      0.0,
      0.0,
      0.0,
      0.0,
      0.0,
      0.0,
      0.0,
      0.0,
      0.0,
      0.0,
      0.0,
      0.0,
      0.0,
      0.0,
      0.0,
      0.0,
      0.0,
      0.0,
      0.0,
      0.0,
      0.0,
      0.0,
      0.0,
      0.0,
      0.0,
      0.0,
      0.0,
      0.0,
      0.0,
      0.0,
      0.0,
      0.0,
      0.0
    ]
  },
  "A/chicken/USA/24-030039-001/2024_2ee038fc97": {
    "frequencies": [
      0.007592,
      0.007382,
      0.007174,
      0.006967,
      0.00676,
      0.006557,
      0.006355,
      0.006155,
      0.005956,
      0.00576,
      0.005567,
      0.005376,
      0.005187,
      0.005001,
      0.004818,
      0.004638,
      0.004461,
      0.004287,
      0.004117,
      0.003951,
      0.003789,
      0.003634,
      0.003491,
      0.003364,
      0.003268,
      0.00322,
      0.003247,
      0.003385,
      0.003668,
      0.00412,
      0.004733,
      0.005457,
      0.006182,
      0.006788,
      0.007166,
      0.007258,
      0.007055,
      0.006599,
      0.005952,
      0.005181,
      0.004363,
      0.003553,
      0.002798,
      0.00213,
      0.001572,
      0.001125,
      0.000784,
      0.000535,
      0.000361,
      0.000244,
      0.000169,
      0.000121,
      9.1e-05,
      7.3e-05,
      6.2e-05,
      5.4e-05,
      5e-05,
      4.7e-05,
      4.5e-05,
      4.4e-05,
      4.4e-05,
      4.5e-05,
      4.7e-05,
      4.9e-05,
      5.2e-05,
      5.6e-05,
      6.1e-05,
      6.6e-05
    ]
  },
  "A/chicken/USA/24-030039-002/2024_a27b37956a": {
    "frequencies": [
      0.007592,
      0.007382,
      0.007174,
      0.006967,
      0.00676,
      0.006557,
      0.006355,
      0.006155,
      0.005956,
      0.00576,
      0.005567,
      0.005376,
      0.005187,
      0.005001,
      0.004818,
      0.004638,
      0.004461,
      0.004287,
      0.004117,
      0.003951,
      0.003789,
      0.003634,
      0.003491,
      0.003364,
      0.003268,
      0.00322,
      0.003247,
      0.003385,
      0.003668,
      0.00412,
      0.004733,
      0.005457,
      0.006182,
      0.006788,
      0.007166,
      0.007258,
      0.007055,
      0.006599,
      0.005952,
      0.005181,
      0.004363,
      0.003553,
      0.002798,
      0.00213,
      0.001572,
      0.001125,
      0.000784,
      0.000535,
      0.000361,
      0.000244,
      0.000169,
      0.000121,
      9.1e-05,
      7.3e-05,
      6.2e-05,
      5.4e-05,
      5e-05,
      4.7e-05,
      4.5e-05,
      4.4e-05,
      4.4e-05,
      4.5e-05,
      4.7e-05,
      4.9e-05,
      5.2e-05,
      5.6e-05,
      6.1e-05,
      6.6e-05
    ]
  },
  "A/chicken/USA/24-030904-001/2024_dcd73fb8b5": {
    "frequencies": [
      0.005415,
      0.005309,
      0.005202,
      0.005095,
      0.004985,
      0.004876,
      0.004765,
      0.004654,
      0.004542,
      0.004429,
      0.004317,
      0.004204,
      0.00409,
      0.003976,
      0.003863,
      0.00375,
      0.003637,
      0.003524,
      0.003412,
      0.003301,
      0.003191,
      0.003082,
      0.002976,
      0.002874,
      0.00278,
      0.002702,
      0.00265,
      0.002641,
      0.002698,
      0.002845,
      0.0031,
      0.003463,
      0.003903,
      0.004364,
      0.004778,
      0.005084,
      0.005236,
      0.005217,
      0.005029,
      0.00469,
      0.004234,
      0.003698,
      0.003122,
      0.002545,
      0.002007,
      0.001529,
      0.001128,
      0.000807,
      0.000564,
      0.000387,
      0.000265,
      0.000183,
      0.000131,
      9.8e-05,
      7.8e-05,
      6.6e-05,
      5.9e-05,
      5.5e-05,
      5.3e-05,
      5.2e-05,
      5.2e-05,
      5.4e-05,
      5.6e-05,
      5.9e-05,
      6.4e-05,
      6.9e-05,
      7.5e-05,
      8.2e-05
    ]
  },
  "A/chicken/USA/24-030904-002/2024_25556d4a9c": {
    "frequencies": [
      0.005415,
      0.005309,
      0.005202,
      0.005095,
      0.004985,
      0.004876,
      0.004765,
      0.004654,
      0.004542,
      0.004429,
      0.004317,
      0.004204,
      0.00409,
      0.003976,
      0.003863,
      0.00375,
      0.003637,
      0.003524,
      0.003412,
      0.003301,
      0.003191,
      0.003082,
      0.002976,
      0.002874,
      0.00278,
      0.002702,
      0.00265,
      0.002641,
      0.002698,
      0.002845,
      0.0031,
      0.003463,
      0.003903,
      0.004364,
      0.004778,
      0.005084,
      0.005236,
      0.005217,
      0.005029,
      0.00469,
      0.004234,
      0.003698,
      0.003122,
      0.002545,
      0.002007,
      0.001529,
      0.001128,
      0.000807,
      0.000564,
      0.000387,
      0.000265,
      0.000183,
      0.000131,
      9.8e-05,
      7.8e-05,
      6.6e-05,
      5.9e-05,
      5.5e-05,
      5.3e-05,
      5.2e-05,
      5.2e-05,
      5.4e-05,
      5.6e-05,
      5.9e-05,
      6.4e-05,
      6.9e-05,
      7.5e-05,
      8.2e-05
    ]
  },
  "A/chicken/USA/24-031352-001/2024_6f0e262f2a": {
    "frequencies": [
      0.005415,
      0.005309,
      0.005202,
      0.005095,
      0.004985,
      0.004876,
      0.004765,
      0.004654,
      0.004542,
      0.004429,
      0.004317,
      0.004204,
      0.00409,
      0.003976,
      0.003863,
      0.00375,
      0.003637,
      0.003524,
      0.003412,
      0.003301,
      0.003191,
      0.003082,
      0.002976,
      0.002874,
      0.00278,
      0.002702,
      0.00265,
      0.002641,
      0.002698,
      0.002845,
      0.0031,
      0.003463,
      0.003903,
      0.004364,
      0.004778,
      0.005084,
      0.005236,
      0.005217,
      0.005029,
      0.00469,
      0.004234,
      0.003698,
      0.003122,
      0.002545,
      0.002007,
      0.001529,
      0.001128,
      0.000807,
      0.000564,
      0.000387,
      0.000265,
      0.000183,
      0.000131,
      9.8e-05,
      7.8e-05,
      6.6e-05,
      5.9e-05,
      5.5e-05,
      5.3e-05,
      5.2e-05,
      5.2e-05,
      5.4e-05,
      5.6e-05,
      5.9e-05,
      6.4e-05,
      6.9e-05,
      7.5e-05,
      8.2e-05
    ]
  },
  "A/chicken/USA/24-031352-002/2024_b3308c754b": {
    "frequencies": [
      0.005415,
      0.005309,
      0.005202,
      0.005095,
      0.004985,
      0.004876,
      0.004765,
      0.004654,
      0.004542,
      0.004429,
      0.004317,
      0.004204,
      0.00409,
      0.003976,
      0.003863,
      0.00375,
      0.003637,
      0.003524,
      0.003412,
      0.003301,
      0.003191,
      0.003082,
      0.002976,
      0.002874,
      0.00278,
      0.002702,
      0.00265,
      0.002641,
      0.002698,
      0.002845,
      0.0031,
      0.003463,
      0.003903,
      0.004364,
      0.004778,
      0.005084,
      0.005236,
      0.005217,
      0.005029,
      0.00469,
      0.004234,
      0.003698,
      0.003122,
      0.002545,
      0.002007,
      0.001529,
      0.001128,
      0.000807,
      0.000564,
      0.000387,
      0.000265,
      0.000183,
      0.000131,
      9.8e-05,
      7.8e-05,
      6.6e-05,
      5.9e-05,
      5.5e-05,
      5.3e-05,
      5.2e-05,
      5.2e-05,
      5.4e-05,
      5.6e-05,
      5.9e-05,
      6.4e-05,
      6.9e-05,
      7.5e-05,
      8.2e-05
    ]
  },
  "A/chicken/USA/24-031352-003/2024_57712787ae": {
    "frequencies": [
      0.005415,
      0.005309,
      0.005202,
      0.005095,
      0.004985,
      0.004876,
      0.004765,
      0.004654,
      0.004542,
      0.004429,
      0.004317,
      0.004204,
      0.00409,
      0.003976,
      0.003863,
      0.00375,
      0.003637,
      0.003524,
      0.003412,
      0.003301,
      0.003191,
      0.003082,
      0.002976,
      0.002874,
      0.00278,
      0.002702,
      0.00265,
      0.002641,
      0.002698,
      0.002845,
      0.0031,
      0.003463,
      0.003903,
      0.004364,
      0.004778,
      0.005084,
      0.005236,
      0.005217,
      0.005029,
      0.00469,
      0.004234,
      0.003698,
      0.003122,
      0.002545,
      0.002007,
      0.001529,
      0.001128,
      0.000807,
      0.000564,
      0.000387,
      0.000265,
      0.000183,
      0.000131,
      9.8e-05,
      7.8e-05,
      6.6e-05,
      5.9e-05,
      5.5e-05,
      5.3e-05,
      5.2e-05,
      5.2e-05,
      5.4e-05,
      5.6e-05,
      5.9e-05,
      6.4e-05,
      6.9e-05,
      7.5e-05,
      8.2e-05
    ]
  },
  "A/chicken/USA/24-032160-001/2024_fc3e6377f5": {
    "frequencies": [
      0.004881,
      0.004798,
      0.004713,
      0.004627,
      0.004539,
      0.004451,
      0.004361,
      0.00427,
      0.004177,
      0.004084,
      0.00399,
      0.003895,
      0.003799,
      0.003703,
      0.003607,
      0.00351,
      0.003412,
      0.003315,
      0.003218,
      0.003121,
      0.003024,
      0.002928,
      0.002833,
      0.00274,
      0.002652,
      0.002574,
      0.002514,
      0.002484,
      0.002502,
      0.002591,
      0.00277,
      0.003046,
      0.003402,
      0.0038,
      0.004186,
      0.004505,
      0.00471,
      0.004776,
      0.004693,
      0.004465,
      0.004115,
      0.00367,
      0.003165,
      0.002634,
      0.00212,
      0.001648,
      0.001239,
      0.000901,
      0.000638,
      0.000443,
      0.000304,
      0.00021,
      0.000148,
      0.000109,
      8.5e-05,
      7.1e-05,
      6.3e-05,
      5.8e-05,
      5.5e-05,
      5.4e-05,
      5.5e-05,
      5.6e-05,
      5.9e-05,
      6.3e-05,
      6.8e-05,
      7.3e-05,
      8e-05,
      8.8e-05
    ]
  },
  "A/chicken/USA/24-032160-003/2024_432c1b8a16": {
    "frequencies": [
      0.004881,
      0.004798,
      0.004713,
      0.004627,
      0.004539,
      0.004451,
      0.004361,
      0.00427,
      0.004177,
      0.004084,
      0.00399,
      0.003895,
      0.003799,
      0.003703,
      0.003607,
      0.00351,
      0.003412,
      0.003315,
      0.003218,
      0.003121,
      0.003024,
      0.002928,
      0.002833,
      0.00274,
      0.002652,
      0.002574,
      0.002514,
      0.002484,
      0.002502,
      0.002591,
      0.00277,
      0.003046,
      0.003402,
      0.0038,
      0.004186,
      0.004505,
      0.00471,
      0.004776,
      0.004693,
      0.004465,
      0.004115,
      0.00367,
      0.003165,
      0.002634,
      0.00212,
      0.001648,
      0.001239,
      0.000901,
      0.000638,
      0.000443,
      0.000304,
      0.00021,
      0.000148,
      0.000109,
      8.5e-05,
      7.1e-05,
      6.3e-05,
      5.8e-05,
      5.5e-05,
      5.4e-05,
      5.5e-05,
      5.6e-05,
      5.9e-05,
      6.3e-05,
      6.8e-05,
      7.3e-05,
      8e-05,
      8.8e-05
    ]
  },
  "A/chicken/USA/24-032160-004/2024_1c0eba3704": {
    "frequencies": [
      0.004881,
      0.004798,
      0.004713,
      0.004627,
      0.004539,
      0.004451,
      0.004361,
      0.00427,
      0.004177,
      0.004084,
      0.00399,
      0.003895,
      0.003799,
      0.003703,
      0.003607,
      0.00351,
      0.003412,
      0.003315,
      0.003218,
      0.003121,
      0.003024,
      0.002928,
      0.002833,
      0.00274,
      0.002652,
      0.002574,
      0.002514,
      0.002484,
      0.002502,
      0.002591,
      0.00277,
      0.003046,
      0.003402,
      0.0038,
      0.004186,
      0.004505,
      0.00471,
      0.004776,
      0.004693,
      0.004465,
      0.004115,
      0.00367,
      0.003165,
      0.002634,
      0.00212,
      0.001648,
      0.001239,
      0.000901,
      0.000638,
      0.000443,
      0.000304,
      0.00021,
      0.000148,
      0.000109,
      8.5e-05,
      7.1e-05,
      6.3e-05,
      5.8e-05,
      5.5e-05,
      5.4e-05,
      5.5e-05,
      5.6e-05,
      5.9e-05,
      6.3e-05,
      6.8e-05,
      7.3e-05,
      8e-05,
      8.8e-05
    ]
  },
  "A/chicken/USA/24-032191-001/2024_fd76da7e5e": {
    "frequencies": [
      0.003954,
      0.003906,
      0.003856,
      0.003805,
      0.003752,
      0.003697,
      0.00364,
      0.003582,
      0.003522,
      0.003461,
      0.003398,
      0.003334,
      0.003269,
      0.003202,
      0.003134,
      0.003065,
      0.002995,
      0.002925,
      0.002853,
      0.002781,
      0.002707,
      0.002634,
      0.00256,
      0.002486,
      0.002413,
      0.002342,
      0.002277,
      0.002223,
      0.002193,
      0.002202,
      0.002266,
      0.002401,
      0.00261,
      0.002881,
      0.003184,
      0.003483,
      0.003736,
      0.003912,
      0.003986,
      0.003944,
      0.003785,
      0.003519,
      0.003164,
      0.002747,
      0.002305,
      0.001866,
      0.001458,
      0.0011,
      0.000805,
      0.000573,
      0.0004,
      0.000277,
      0.000193,
      0.000139,
      0.000104,
      8.4e-05,
      7.1e-05,
      6.4e-05,
      6.1e-05,
      6e-05,
      6e-05,
      6.2e-05,
      6.5e-05,
      7e-05,
      7.5e-05,
      8.2e-05,
      9.1e-05,
      0.0001
    ]
  },
  "A/chicken/USA/24-032191-002/2024_7f3cf2e838": {
    "frequencies": [
      0.003954,
      0.003906,
      0.003856,
      0.003805,
      0.003752,
      0.003697,
      0.00364,
      0.003582,
      0.003522,
      0.003461,
      0.003398,
      0.003334,
      0.003269,
      0.003202,
      0.003134,
      0.003065,
      0.002995,
      0.002925,
      0.002853,
      0.002781,
      0.002707,
      0.002634,
      0.00256,
      0.002486,
      0.002413,
      0.002342,
      0.002277,
      0.002223,
      0.002193,
      0.002202,
      0.002266,
      0.002401,
      0.00261,
      0.002881,
      0.003184,
      0.003483,
      0.003736,
      0.003912,
      0.003986,
      0.003944,
      0.003785,
      0.003519,
      0.003164,
      0.002747,
      0.002305,
      0.001866,
      0.001458,
      0.0011,
      0.000805,
      0.000573,
      0.0004,
      0.000277,
      0.000193,
      0.000139,
      0.000104,
      8.4e-05,
      7.1e-05,
      6.4e-05,
      6.1e-05,
      6e-05,
      6e-05,
      6.2e-05,
      6.5e-05,
      7e-05,
      7.5e-05,
      8.2e-05,
      9.1e-05,
      0.0001
    ]
  },
  "A/chicken/USA/24-032191-003/2024_d5eca2661c": {
    "frequencies": [
      0.003954,
      0.003906,
      0.003856,
      0.003805,
      0.003752,
      0.003697,
      0.00364,
      0.003582,
      0.003522,
      0.003461,
      0.003398,
      0.003334,
      0.003269,
      0.003202,
      0.003134,
      0.003065,
      0.002995,
      0.002925,
      0.002853,
      0.002781,
      0.002707,
      0.002634,
      0.00256,
      0.002486,
      0.002413,
      0.002342,
      0.002277,
      0.002223,
      0.002193,
      0.002202,
      0.002266,
      0.002401,
      0.00261,
      0.002881,
      0.003184,
      0.003483,
      0.003736,
      0.003912,
      0.003986,
      0.003944,
      0.003785,
      0.003519,
      0.003164,
      0.002747,
      0.002305,
      0.001866,
      0.001458,
      0.0011,
      0.000805,
      0.000573,
      0.0004,
      0.000277,
      0.000193,
      0.000139,
      0.000104,
      8.4e-05,
      7.1e-05,
      6.4e-05,
      6.1e-05,
      6e-05,
      6e-05,
      6.2e-05,
      6.5e-05,
      7e-05,
      7.5e-05,
      8.2e-05,
      9.1e-05,
      0.0001
    ]
  },
  "A/chicken/USA/24-032191-004/2024_da00bbba56": {
    "frequencies": [
      0.003954,
      0.003906,
      0.003856,
      0.003805,
      0.003752,
      0.003697,
      0.00364,
      0.003582,
      0.003522,
      0.003461,
      0.003398,
      0.003334,
      0.003269,
      0.003202,
      0.003134,
      0.003065,
      0.002995,
      0.002925,
      0.002853,
      0.002781,
      0.002707,
      0.002634,
      0.00256,
      0.002486,
      0.002413,
      0.002342,
      0.002277,
      0.002223,
      0.002193,
      0.002202,
      0.002266,
      0.002401,
      0.00261,
      0.002881,
      0.003184,
      0.003483,
      0.003736,
      0.003912,
      0.003986,
      0.003944,
      0.003785,
      0.003519,
      0.003164,
      0.002747,
      0.002305,
      0.001866,
      0.001458,
      0.0011,
      0.000805,
      0.000573,
      0.0004,
      0.000277,
      0.000193,
      0.000139,
      0.000104,
      8.4e-05,
      7.1e-05,
      6.4e-05,
      6.1e-05,
      6e-05,
      6e-05,
      6.2e-05,
      6.5e-05,
      7e-05,
      7.5e-05,
      8.2e-05,
      9.1e-05,
      0.0001
    ]
  },
  "A/chicken/USA/24-032192-001/2024_d923e92e8c": {
    "frequencies": [
      0.004244,
      0.004185,
      0.004125,
      0.004063,
      0.004,
      0.003935,
      0.003868,
      0.0038,
      0.00373,
      0.003659,
      0.003587,
      0.003513,
      0.003438,
      0.003363,
      0.003286,
      0.003209,
      0.00313,
      0.003051,
      0.002971,
      0.002891,
      0.00281,
      0.00273,
      0.002649,
      0.002569,
      0.002491,
      0.002417,
      0.002351,
      0.002303,
      0.002286,
      0.002317,
      0.002414,
      0.002591,
      0.002845,
      0.003158,
      0.003491,
      0.003803,
      0.004047,
      0.004195,
      0.004224,
      0.004126,
      0.003908,
      0.003583,
      0.003177,
      0.00272,
      0.00225,
      0.001797,
      0.001386,
      0.001033,
      0.000747,
      0.000527,
      0.000366,
      0.000252,
      0.000177,
      0.000128,
      9.7e-05,
      7.9e-05,
      6.8e-05,
      6.2e-05,
      5.9e-05,
      5.8e-05,
      5.8e-05,
      6e-05,
      6.3e-05,
      6.7e-05,
      7.3e-05,
      7.9e-05,
      8.7e-05,
      9.6e-05
    ]
  },
  "A/chicken/USA/24-032296-001/2024_7b7e2dfd35": {
    "frequencies": [
      0.003954,
      0.003906,
      0.003856,
      0.003805,
      0.003752,
      0.003697,
      0.00364,
      0.003582,
      0.003522,
      0.003461,
      0.003398,
      0.003334,
      0.003269,
      0.003202,
      0.003134,
      0.003065,
      0.002995,
      0.002925,
      0.002853,
      0.002781,
      0.002707,
      0.002634,
      0.00256,
      0.002486,
      0.002413,
      0.002342,
      0.002277,
      0.002223,
      0.002193,
      0.002202,
      0.002266,
      0.002401,
      0.00261,
      0.002881,
      0.003184,
      0.003483,
      0.003736,
      0.003912,
      0.003986,
      0.003944,
      0.003785,
      0.003519,
      0.003164,
      0.002747,
      0.002305,
      0.001866,
      0.001458,
      0.0011,
      0.000805,
      0.000573,
      0.0004,
      0.000277,
      0.000193,
      0.000139,
      0.000104,
      8.4e-05,
      7.1e-05,
      6.4e-05,
      6.1e-05,
      6e-05,
      6e-05,
      6.2e-05,
      6.5e-05,
      7e-05,
      7.5e-05,
      8.2e-05,
      9.1e-05,
      0.0001
    ]
  },
  "A/chicken/USA/24-032296-002/2024_023c25780c": {
    "frequencies": [
      0.003954,
      0.003906,
      0.003856,
      0.003805,
      0.003752,
      0.003697,
      0.00364,
      0.003582,
      0.003522,
      0.003461,
      0.003398,
      0.003334,
      0.003269,
      0.003202,
      0.003134,
      0.003065,
      0.002995,
      0.002925,
      0.002853,
      0.002781,
      0.002707,
      0.002634,
      0.00256,
      0.002486,
      0.002413,
      0.002342,
      0.002277,
      0.002223,
      0.002193,
      0.002202,
      0.002266,
      0.002401,
      0.00261,
      0.002881,
      0.003184,
      0.003483,
      0.003736,
      0.003912,
      0.003986,
      0.003944,
      0.003785,
      0.003519,
      0.003164,
      0.002747,
      0.002305,
      0.001866,
      0.001458,
      0.0011,
      0.000805,
      0.000573,
      0.0004,
      0.000277,
      0.000193,
      0.000139,
      0.000104,
      8.4e-05,
      7.1e-05,
      6.4e-05,
      6.1e-05,
      6e-05,
      6e-05,
      6.2e-05,
      6.5e-05,
      7e-05,
      7.5e-05,
      8.2e-05,
      9.1e-05,
      0.0001
    ]
  },
  "A/chicken/USA/24-032809-001/2024_7cac5a7062": {
    "frequencies": [
      0.003189,
      0.003166,
      0.003142,
      0.003115,
      0.003087,
      0.003057,
      0.003026,
      0.002992,
      0.002957,
      0.00292,
      0.002882,
      0.002842,
      0.0028,
      0.002757,
      0.002712,
      0.002666,
      0.002618,
      0.002569,
      0.002518,
      0.002467,
      0.002414,
      0.00236,
      0.002305,
      0.002248,
      0.00219,
      0.00213,
      0.00207,
      0.002011,
      0.001959,
      0.001923,
      0.001916,
      0.001954,
      0.002049,
      0.002205,
      0.002412,
      0.002654,
      0.002898,
      0.003116,
      0.003281,
      0.003369,
      0.003363,
      0.003256,
      0.003052,
      0.002764,
      0.002418,
      0.00204,
      0.001661,
      0.001302,
      0.000987,
      0.000725,
      0.000519,
      0.000364,
      0.000255,
      0.00018,
      0.000132,
      0.000102,
      8.4e-05,
      7.3e-05,
      6.8e-05,
      6.6e-05,
      6.6e-05,
      6.8e-05,
      7.2e-05,
      7.7e-05,
      8.4e-05,
      9.2e-05,
      0.000102,
      0.000113
    ]
  },
  "A/chicken/USA/24-032809-002/2024_2bacfd0b80": {
    "frequencies": [
      0.003189,
      0.003166,
      0.003142,
      0.003115,
      0.003087,
      0.003057,
      0.003026,
      0.002992,
      0.002957,
      0.00292,
      0.002882,
      0.002842,
      0.0028,
      0.002757,
      0.002712,
      0.002666,
      0.002618,
      0.002569,
      0.002518,
      0.002467,
      0.002414,
      0.00236,
      0.002305,
      0.002248,
      0.00219,
      0.00213,
      0.00207,
      0.002011,
      0.001959,
      0.001923,
      0.001916,
      0.001954,
      0.002049,
      0.002205,
      0.002412,
      0.002654,
      0.002898,
      0.003116,
      0.003281,
      0.003369,
      0.003363,
      0.003256,
      0.003052,
      0.002764,
      0.002418,
      0.00204,
      0.001661,
      0.001302,
      0.000987,
      0.000725,
      0.000519,
      0.000364,
      0.000255,
      0.00018,
      0.000132,
      0.000102,
      8.4e-05,
      7.3e-05,
      6.8e-05,
      6.6e-05,
      6.6e-05,
      6.8e-05,
      7.2e-05,
      7.7e-05,
      8.4e-05,
      9.2e-05,
      0.000102,
      0.000113
    ]
  },
  "A/chicken/USA/24-033963-001/2024_b04762cbfa": {
    "frequencies": [
      0.002378,
      0.002377,
      0.002375,
      0.00237,
      0.002365,
      0.002358,
      0.002349,
      0.002339,
      0.002327,
      0.002313,
      0.002298,
      0.002281,
      0.002263,
      0.002243,
      0.002221,
      0.002198,
      0.002173,
      0.002146,
      0.002118,
      0.002089,
      0.002058,
      0.002025,
      0.001991,
      0.001954,
      0.001915,
      0.001872,
      0.001825,
      0.001772,
      0.001713,
      0.001653,
      0.001599,
      0.001561,
      0.001556,
      0.001597,
      0.00169,
      0.001834,
      0.002017,
      0.002221,
      0.002423,
      0.0026,
      0.002725,
      0.00278,
      0.002752,
      0.002635,
      0.002437,
      0.002175,
      0.00187,
      0.001548,
      0.001236,
      0.000953,
      0.000711,
      0.000515,
      0.000367,
      0.00026,
      0.000187,
      0.000138,
      0.000108,
      9e-05,
      8.1e-05,
      7.6e-05,
      7.6e-05,
      7.8e-05,
      8.2e-05,
      8.8e-05,
      9.6e-05,
      0.000106,
      0.000118,
      0.000131
    ]
  },
  "A/chicken/USA/24-034057-001/2024_df3a2f50ac": {
    "frequencies": [
      0.002468,
      0.002465,
      0.00246,
      0.002454,
      0.002446,
      0.002436,
      0.002425,
      0.002413,
      0.002398,
      0.002382,
      0.002365,
      0.002346,
      0.002325,
      0.002302,
      0.002278,
      0.002252,
      0.002225,
      0.002196,
      0.002166,
      0.002134,
      0.0021,
      0.002065,
      0.002029,
      0.00199,
      0.001948,
      0.001903,
      0.001854,
      0.0018,
      0.001741,
      0.001683,
      0.001632,
      0.001601,
      0.001605,
      0.001658,
      0.001764,
      0.00192,
      0.002112,
      0.002321,
      0.002523,
      0.002693,
      0.002807,
      0.002845,
      0.002797,
      0.00266,
      0.002443,
      0.002165,
      0.001849,
      0.00152,
      0.001206,
      0.000923,
      0.000685,
      0.000494,
      0.000351,
      0.000248,
      0.000178,
      0.000133,
      0.000104,
      8.8e-05,
      7.9e-05,
      7.5e-05,
      7.4e-05,
      7.6e-05,
      8.1e-05,
      8.7e-05,
      9.5e-05,
      0.000104,
      0.000116,
      0.000129
    ]
  },
  "A/chicken/USA/24-034057-002/2024_2d770d2caa": {
    "frequencies": [
      0.002468,
      0.002465,
      0.00246,
      0.002454,
      0.002446,
      0.002436,
      0.002425,
      0.002413,
      0.002398,
      0.002382,
      0.002365,
      0.002346,
      0.002325,
      0.002302,
      0.002278,
      0.002252,
      0.002225,
      0.002196,
      0.002166,
      0.002134,
      0.0021,
      0.002065,
      0.002029,
      0.00199,
      0.001948,
      0.001903,
      0.001854,
      0.0018,
      0.001741,
      0.001683,
      0.001632,
      0.001601,
      0.001605,
      0.001658,
      0.001764,
      0.00192,
      0.002112,
      0.002321,
      0.002523,
      0.002693,
      0.002807,
      0.002845,
      0.002797,
      0.00266,
      0.002443,
      0.002165,
      0.001849,
      0.00152,
      0.001206,
      0.000923,
      0.000685,
      0.000494,
      0.000351,
      0.000248,
      0.000178,
      0.000133,
      0.000104,
      8.8e-05,
      7.9e-05,
      7.5e-05,
      7.4e-05,
      7.6e-05,
      8.1e-05,
      8.7e-05,
      9.5e-05,
      0.000104,
      0.000116,
      0.000129
    ]
  },
  "A/chicken/USA/24-034057-003/2024_96a846e779": {
    "frequencies": [
      0.002468,
      0.002465,
      0.00246,
      0.002454,
      0.002446,
      0.002436,
      0.002425,
      0.002413,
      0.002398,
      0.002382,
      0.002365,
      0.002346,
      0.002325,
      0.002302,
      0.002278,
      0.002252,
      0.002225,
      0.002196,
      0.002166,
      0.002134,
      0.0021,
      0.002065,
      0.002029,
      0.00199,
      0.001948,
      0.001903,
      0.001854,
      0.0018,
      0.001741,
      0.001683,
      0.001632,
      0.001601,
      0.001605,
      0.001658,
      0.001764,
      0.00192,
      0.002112,
      0.002321,
      0.002523,
      0.002693,
      0.002807,
      0.002845,
      0.002797,
      0.00266,
      0.002443,
      0.002165,
      0.001849,
      0.00152,
      0.001206,
      0.000923,
      0.000685,
      0.000494,
      0.000351,
      0.000248,
      0.000178,
      0.000133,
      0.000104,
      8.8e-05,
      7.9e-05,
      7.5e-05,
      7.4e-05,
      7.6e-05,
      8.1e-05,
      8.7e-05,
      9.5e-05,
      0.000104,
      0.000116,
      0.000129
    ]
  },
  "A/chicken/USA/24-034057-004/2024_ff50a77ee6": {
    "frequencies": [
      0.002468,
      0.002465,
      0.00246,
      0.002454,
      0.002446,
      0.002436,
      0.002425,
      0.002413,
      0.002398,
      0.002382,
      0.002365,
      0.002346,
      0.002325,
      0.002302,
      0.002278,
      0.002252,
      0.002225,
      0.002196,
      0.002166,
      0.002134,
      0.0021,
      0.002065,
      0.002029,
      0.00199,
      0.001948,
      0.001903,
      0.001854,
      0.0018,
      0.001741,
      0.001683,
      0.001632,
      0.001601,
      0.001605,
      0.001658,
      0.001764,
      0.00192,
      0.002112,
      0.002321,
      0.002523,
      0.002693,
      0.002807,
      0.002845,
      0.002797,
      0.00266,
      0.002443,
      0.002165,
      0.001849,
      0.00152,
      0.001206,
      0.000923,
      0.000685,
      0.000494,
      0.000351,
      0.000248,
      0.000178,
      0.000133,
      0.000104,
      8.8e-05,
      7.9e-05,
      7.5e-05,
      7.4e-05,
      7.6e-05,
      8.1e-05,
      8.7e-05,
      9.5e-05,
      0.000104,
      0.000116,
      0.000129
    ]
  },
  "A/chicken/USA/24-034062-001/2024_3e1d7a9ffe": {
    "frequencies": [
      0.002378,
      0.002377,
      0.002375,
      0.00237,
      0.002365,
      0.002358,
      0.002349,
      0.002339,
      0.002327,
      0.002313,
      0.002298,
      0.002281,
      0.002263,
      0.002243,
      0.002221,
      0.002198,
      0.002173,
      0.002146,
      0.002118,
      0.002089,
      0.002058,
      0.002025,
      0.001991,
      0.001954,
      0.001915,
      0.001872,
      0.001825,
      0.001772,
      0.001713,
      0.001653,
      0.001599,
      0.001561,
      0.001556,
      0.001597,
      0.00169,
      0.001834,
      0.002017,
      0.002221,
      0.002423,
      0.0026,
      0.002725,
      0.00278,
      0.002752,
      0.002635,
      0.002437,
      0.002175,
      0.00187,
      0.001548,
      0.001236,
      0.000953,
      0.000711,
      0.000515,
      0.000367,
      0.00026,
      0.000187,
      0.000138,
      0.000108,
      9e-05,
      8.1e-05,
      7.6e-05,
      7.6e-05,
      7.8e-05,
      8.2e-05,
      8.8e-05,
      9.6e-05,
      0.000106,
      0.000118,
      0.000131
    ]
  },
  "A/chicken/USA/24-034441-001/2024_74dc1a2047": {
    "frequencies": [
      0.001972,
      0.00198,
      0.001986,
      0.00199,
      0.001994,
      0.001996,
      0.001997,
      0.001997,
      0.001995,
      0.001992,
      0.001987,
      0.001981,
      0.001973,
      0.001963,
      0.001953,
      0.00194,
      0.001926,
      0.001911,
      0.001894,
      0.001876,
      0.001855,
      0.001834,
      0.00181,
      0.001784,
      0.001755,
      0.001722,
      0.001684,
      0.001637,
      0.001583,
      0.00152,
      0.001454,
      0.001392,
      0.00135,
      0.001341,
      0.001378,
      0.001466,
      0.001601,
      0.001772,
      0.001963,
      0.002155,
      0.002322,
      0.002443,
      0.002499,
      0.002476,
      0.002371,
      0.002191,
      0.001951,
      0.001672,
      0.001381,
      0.001099,
      0.000844,
      0.000628,
      0.000457,
      0.000327,
      0.000235,
      0.000172,
      0.000131,
      0.000106,
      9.2e-05,
      8.5e-05,
      8.3e-05,
      8.4e-05,
      8.9e-05,
      9.5e-05,
      0.000104,
      0.000116,
      0.000129,
      0.000144
    ]
  },
  "A/chicken/USA/24-034441-003/2024_d2da045317": {
    "frequencies": [
      0.001972,
      0.00198,
      0.001986,
      0.00199,
      0.001994,
      0.001996,
      0.001997,
      0.001997,
      0.001995,
      0.001992,
      0.001987,
      0.001981,
      0.001973,
      0.001963,
      0.001953,
      0.00194,
      0.001926,
      0.001911,
      0.001894,
      0.001876,
      0.001855,
      0.001834,
      0.00181,
      0.001784,
      0.001755,
      0.001722,
      0.001684,
      0.001637,
      0.001583,
      0.00152,
      0.001454,
      0.001392,
      0.00135,
      0.001341,
      0.001378,
      0.001466,
      0.001601,
      0.001772,
      0.001963,
      0.002155,
      0.002322,
      0.002443,
      0.002499,
      0.002476,
      0.002371,
      0.002191,
      0.001951,
      0.001672,
      0.001381,
      0.001099,
      0.000844,
      0.000628,
      0.000457,
      0.000327,
      0.000235,
      0.000172,
      0.000131,
      0.000106,
      9.2e-05,
      8.5e-05,
      8.3e-05,
      8.4e-05,
      8.9e-05,
      9.5e-05,
      0.000104,
      0.000116,
      0.000129,
      0.000144
    ]
  },
  "A/chicken/USA/24-034639-001/2024_3fbc98f843": {
    "frequencies": [
      0.001899,
      0.001908,
      0.001915,
      0.001921,
      0.001927,
      0.00193,
      0.001933,
      0.001934,
      0.001934,
      0.001932,
      0.001929,
      0.001925,
      0.001919,
      0.001911,
      0.001902,
      0.001892,
      0.00188,
      0.001866,
      0.001851,
      0.001835,
      0.001817,
      0.001797,
      0.001775,
      0.001751,
      0.001724,
      0.001693,
      0.001656,
      0.001612,
      0.001558,
      0.001496,
      0.001428,
      0.001363,
      0.001315,
      0.001299,
      0.001326,
      0.001404,
      0.001529,
      0.001692,
      0.001879,
      0.002071,
      0.002244,
      0.002375,
      0.002444,
      0.002438,
      0.002351,
      0.002188,
      0.001962,
      0.001693,
      0.001408,
      0.001127,
      0.000872,
      0.000652,
      0.000477,
      0.000343,
      0.000246,
      0.00018,
      0.000137,
      0.00011,
      9.4e-05,
      8.7e-05,
      8.4e-05,
      8.6e-05,
      9e-05,
      9.7e-05,
      0.000106,
      0.000118,
      0.000131,
      0.000147
    ]
  },
  "A/chicken/USA/24-034639-002/2024_2ef696b435": {
    "frequencies": [
      0.001899,
      0.001908,
      0.001915,
      0.001921,
      0.001927,
      0.00193,
      0.001933,
      0.001934,
      0.001934,
      0.001932,
      0.001929,
      0.001925,
      0.001919,
      0.001911,
      0.001902,
      0.001892,
      0.00188,
      0.001866,
      0.001851,
      0.001835,
      0.001817,
      0.001797,
      0.001775,
      0.001751,
      0.001724,
      0.001693,
      0.001656,
      0.001612,
      0.001558,
      0.001496,
      0.001428,
      0.001363,
      0.001315,
      0.001299,
      0.001326,
      0.001404,
      0.001529,
      0.001692,
      0.001879,
      0.002071,
      0.002244,
      0.002375,
      0.002444,
      0.002438,
      0.002351,
      0.002188,
      0.001962,
      0.001693,
      0.001408,
      0.001127,
      0.000872,
      0.000652,
      0.000477,
      0.000343,
      0.000246,
      0.00018,
      0.000137,
      0.00011,
      9.4e-05,
      8.7e-05,
      8.4e-05,
      8.6e-05,
      9e-05,
      9.7e-05,
      0.000106,
      0.000118,
      0.000131,
      0.000147
    ]
  },
  "A/chicken/USA/24-034642-003/2024_006d0d89dc": {
    "frequencies": [
      0.001828,
      0.001838,
      0.001847,
      0.001855,
      0.001861,
      0.001866,
      0.00187,
      0.001873,
      0.001874,
      0.001874,
      0.001873,
      0.00187,
      0.001866,
      0.00186,
      0.001853,
      0.001844,
      0.001834,
      0.001823,
      0.00181,
      0.001795,
      0.001779,
      0.001761,
      0.001741,
      0.001719,
      0.001694,
      0.001664,
      0.001629,
      0.001586,
      0.001534,
      0.001472,
      0.001403,
      0.001336,
      0.001283,
      0.001259,
      0.001277,
      0.001345,
      0.00146,
      0.001616,
      0.001798,
      0.001989,
      0.002166,
      0.002306,
      0.002388,
      0.002399,
      0.002329,
      0.002182,
      0.001971,
      0.001713,
      0.001434,
      0.001156,
      0.000899,
      0.000677,
      0.000497,
      0.000358,
      0.000258,
      0.000188,
      0.000142,
      0.000114,
      9.7e-05,
      8.9e-05,
      8.6e-05,
      8.7e-05,
      9.1e-05,
      9.8e-05,
      0.000108,
      0.00012,
      0.000134,
      0.00015
    ]
  },
  "A/chicken/USA/24-034642-004/2024_6f129c70bb": {
    "frequencies": [
      0.001828,
      0.001838,
      0.001847,
      0.001855,
      0.001861,
      0.001866,
      0.00187,
      0.001873,
      0.001874,
      0.001874,
      0.001873,
      0.00187,
      0.001866,
      0.00186,
      0.001853,
      0.001844,
      0.001834,
      0.001823,
      0.00181,
      0.001795,
      0.001779,
      0.001761,
      0.001741,
      0.001719,
      0.001694,
      0.001664,
      0.001629,
      0.001586,
      0.001534,
      0.001472,
      0.001403,
      0.001336,
      0.001283,
      0.001259,
      0.001277,
      0.001345,
      0.00146,
      0.001616,
      0.001798,
      0.001989,
      0.002166,
      0.002306,
      0.002388,
      0.002399,
      0.002329,
      0.002182,
      0.001971,
      0.001713,
      0.001434,
      0.001156,
      0.000899,
      0.000677,
      0.000497,
      0.000358,
      0.000258,
      0.000188,
      0.000142,
      0.000114,
      9.7e-05,
      8.9e-05,
      8.6e-05,
      8.7e-05,
      9.1e-05,
      9.8e-05,
      0.000108,
      0.00012,
      0.000134,
      0.00015
    ]
  },
  "A/chicken/USA/24-034655-001/2024_0ffeb7d49f": {
    "frequencies": [
      0.001972,
      0.00198,
      0.001986,
      0.00199,
      0.001994,
      0.001996,
      0.001997,
      0.001997,
      0.001995,
      0.001992,
      0.001987,
      0.001981,
      0.001973,
      0.001963,
      0.001953,
      0.00194,
      0.001926,
      0.001911,
      0.001894,
      0.001876,
      0.001855,
      0.001834,
      0.00181,
      0.001784,
      0.001755,
      0.001722,
      0.001684,
      0.001637,
      0.001583,
      0.00152,
      0.001454,
      0.001392,
      0.00135,
      0.001341,
      0.001378,
      0.001466,
      0.001601,
      0.001772,
      0.001963,
      0.002155,
      0.002322,
      0.002443,
      0.002499,
      0.002476,
      0.002371,
      0.002191,
      0.001951,
      0.001672,
      0.001381,
      0.001099,
      0.000844,
      0.000628,
      0.000457,
      0.000327,
      0.000235,
      0.000172,
      0.000131,
      0.000106,
      9.2e-05,
      8.5e-05,
      8.3e-05,
      8.4e-05,
      8.9e-05,
      9.5e-05,
      0.000104,
      0.000116,
      0.000129,
      0.000144
    ]
  },
  "A/chicken/USA/24-034804-001/2024_2b5c235bbe": {
    "frequencies": [
      0.00176,
      0.001771,
      0.001781,
      0.00179,
      0.001798,
      0.001804,
      0.00181,
      0.001814,
      0.001816,
      0.001818,
      0.001818,
      0.001817,
      0.001814,
      0.00181,
      0.001805,
      0.001798,
      0.00179,
      0.00178,
      0.001768,
      0.001756,
      0.001741,
      0.001725,
      0.001707,
      0.001687,
      0.001663,
      0.001636,
      0.001603,
      0.001561,
      0.00151,
      0.001448,
      0.001379,
      0.001309,
      0.001252,
      0.001222,
      0.001231,
      0.001289,
      0.001395,
      0.001543,
      0.00172,
      0.00191,
      0.002089,
      0.002237,
      0.002332,
      0.002357,
      0.002305,
      0.002175,
      0.001978,
      0.001731,
      0.001459,
      0.001184,
      0.000927,
      0.000701,
      0.000518,
      0.000375,
      0.00027,
      0.000197,
      0.000149,
      0.000118,
      0.0001,
      9.1e-05,
      8.8e-05,
      8.9e-05,
      9.3e-05,
      0.0001,
      0.00011,
      0.000122,
      0.000136,
      0.000152
    ]
  },
  "A/chicken/USA/24-035126-001/2024_ee4625a4e9": {
    "frequencies": [
      0.00176,
      0.001771,
      0.001781,
      0.00179,
      0.001798,
      0.001804,
      0.00181,
      0.001814,
      0.001816,
      0.001818,
      0.001818,
      0.001817,
      0.001814,
      0.00181,
      0.001805,
      0.001798,
      0.00179,
      0.00178,
      0.001768,
      0.001756,
      0.001741,
      0.001725,
      0.001707,
      0.001687,
      0.001663,
      0.001636,
      0.001603,
      0.001561,
      0.00151,
      0.001448,
      0.001379,
      0.001309,
      0.001252,
      0.001222,
      0.001231,
      0.001289,
      0.001395,
      0.001543,
      0.00172,
      0.00191,
      0.002089,
      0.002237,
      0.002332,
      0.002357,
      0.002305,
      0.002175,
      0.001978,
      0.001731,
      0.001459,
      0.001184,
      0.000927,
      0.000701,
      0.000518,
      0.000375,
      0.00027,
      0.000197,
      0.000149,
      0.000118,
      0.0001,
      9.1e-05,
      8.8e-05,
      8.9e-05,
      9.3e-05,
      0.0001,
      0.00011,
      0.000122,
      0.000136,
      0.000152
    ]
  },
  "A/chicken/USA/24-035126-002/2024_72d96d070d": {
    "frequencies": [
      0.00176,
      0.001771,
      0.001781,
      0.00179,
      0.001798,
      0.001804,
      0.00181,
      0.001814,
      0.001816,
      0.001818,
      0.001818,
      0.001817,
      0.001814,
      0.00181,
      0.001805,
      0.001798,
      0.00179,
      0.00178,
      0.001768,
      0.001756,
      0.001741,
      0.001725,
      0.001707,
      0.001687,
      0.001663,
      0.001636,
      0.001603,
      0.001561,
      0.00151,
      0.001448,
      0.001379,
      0.001309,
      0.001252,
      0.001222,
      0.001231,
      0.001289,
      0.001395,
      0.001543,
      0.00172,
      0.00191,
      0.002089,
      0.002237,
      0.002332,
      0.002357,
      0.002305,
      0.002175,
      0.001978,
      0.001731,
      0.001459,
      0.001184,
      0.000927,
      0.000701,
      0.000518,
      0.000375,
      0.00027,
      0.000197,
      0.000149,
      0.000118,
      0.0001,
      9.1e-05,
      8.8e-05,
      8.9e-05,
      9.3e-05,
      0.0001,
      0.00011,
      0.000122,
      0.000136,
      0.000152
    ]
  },
  "A/chicken/USA/24-035260-001/2024_f600f82ba0": {
    "frequencies": [
      0.00176,
      0.001771,
      0.001781,
      0.00179,
      0.001798,
      0.001804,
      0.00181,
      0.001814,
      0.001816,
      0.001818,
      0.001818,
      0.001817,
      0.001814,
      0.00181,
      0.001805,
      0.001798,
      0.00179,
      0.00178,
      0.001768,
      0.001756,
      0.001741,
      0.001725,
      0.001707,
      0.001687,
      0.001663,
      0.001636,
      0.001603,
      0.001561,
      0.00151,
      0.001448,
      0.001379,
      0.001309,
      0.001252,
      0.001222,
      0.001231,
      0.001289,
      0.001395,
      0.001543,
      0.00172,
      0.00191,
      0.002089,
      0.002237,
      0.002332,
      0.002357,
      0.002305,
      0.002175,
      0.001978,
      0.001731,
      0.001459,
      0.001184,
      0.000927,
      0.000701,
      0.000518,
      0.000375,
      0.00027,
      0.000197,
      0.000149,
      0.000118,
      0.0001,
      9.1e-05,
      8.8e-05,
      8.9e-05,
      9.3e-05,
      0.0001,
      0.00011,
      0.000122,
      0.000136,
      0.000152
    ]
  },
  "A/chicken/USA/24-035260-002/2024_81cec426d3": {
    "frequencies": [
      0.00176,
      0.001771,
      0.001781,
      0.00179,
      0.001798,
      0.001804,
      0.00181,
      0.001814,
      0.001816,
      0.001818,
      0.001818,
      0.001817,
      0.001814,
      0.00181,
      0.001805,
      0.001798,
      0.00179,
      0.00178,
      0.001768,
      0.001756,
      0.001741,
      0.001725,
      0.001707,
      0.001687,
      0.001663,
      0.001636,
      0.001603,
      0.001561,
      0.00151,
      0.001448,
      0.001379,
      0.001309,
      0.001252,
      0.001222,
      0.001231,
      0.001289,
      0.001395,
      0.001543,
      0.00172,
      0.00191,
      0.002089,
      0.002237,
      0.002332,
      0.002357,
      0.002305,
      0.002175,
      0.001978,
      0.001731,
      0.001459,
      0.001184,
      0.000927,
      0.000701,
      0.000518,
      0.000375,
      0.00027,
      0.000197,
      0.000149,
      0.000118,
      0.0001,
      9.1e-05,
      8.8e-05,
      8.9e-05,
      9.3e-05,
      0.0001,
      0.00011,
      0.000122,
      0.000136,
      0.000152
    ]
  },
  "A/chicken/USA/24-035519-003/2024_9d64140e62": {
    "frequencies": [
      0.001453,
      0.001468,
      0.001482,
      0.001496,
      0.001509,
      0.00152,
      0.001531,
      0.001541,
      0.00155,
      0.001558,
      0.001565,
      0.00157,
      0.001574,
      0.001578,
      0.001579,
      0.00158,
      0.001579,
      0.001577,
      0.001574,
      0.001569,
      0.001562,
      0.001554,
      0.001545,
      0.001532,
      0.001518,
      0.001499,
      0.001473,
      0.00144,
      0.001395,
      0.001338,
      0.001269,
      0.001193,
      0.00112,
      0.001064,
      0.001039,
      0.001055,
      0.001117,
      0.001224,
      0.00137,
      0.001543,
      0.001725,
      0.001898,
      0.00204,
      0.002131,
      0.002155,
      0.002105,
      0.001983,
      0.001797,
      0.001568,
      0.001316,
      0.001064,
      0.00083,
      0.000629,
      0.000465,
      0.000339,
      0.000248,
      0.000185,
      0.000143,
      0.000118,
      0.000104,
      9.8e-05,
      9.7e-05,
      0.000101,
      0.000108,
      0.000119,
      0.000132,
      0.000148,
      0.000166
    ]
  },
  "A/chicken/USA/24-035519-004/2024_96754f2dc8": {
    "frequencies": [
      0.001453,
      0.001468,
      0.001482,
      0.001496,
      0.001509,
      0.00152,
      0.001531,
      0.001541,
      0.00155,
      0.001558,
      0.001565,
      0.00157,
      0.001574,
      0.001578,
      0.001579,
      0.00158,
      0.001579,
      0.001577,
      0.001574,
      0.001569,
      0.001562,
      0.001554,
      0.001545,
      0.001532,
      0.001518,
      0.001499,
      0.001473,
      0.00144,
      0.001395,
      0.001338,
      0.001269,
      0.001193,
      0.00112,
      0.001064,
      0.001039,
      0.001055,
      0.001117,
      0.001224,
      0.00137,
      0.001543,
      0.001725,
      0.001898,
      0.00204,
      0.002131,
      0.002155,
      0.002105,
      0.001983,
      0.001797,
      0.001568,
      0.001316,
      0.001064,
      0.00083,
      0.000629,
      0.000465,
      0.000339,
      0.000248,
      0.000185,
      0.000143,
      0.000118,
      0.000104,
      9.8e-05,
      9.7e-05,
      0.000101,
      0.000108,
      0.000119,
      0.000132,
      0.000148,
      0.000166
    ]
  },
  "A/chicken/USA/24-035519-005/2024_9b16fa7bc2": {
    "frequencies": [
      0.001453,
      0.001468,
      0.001482,
      0.001496,
      0.001509,
      0.00152,
      0.001531,
      0.001541,
      0.00155,
      0.001558,
      0.001565,
      0.00157,
      0.001574,
      0.001578,
      0.001579,
      0.00158,
      0.001579,
      0.001577,
      0.001574,
      0.001569,
      0.001562,
      0.001554,
      0.001545,
      0.001532,
      0.001518,
      0.001499,
      0.001473,
      0.00144,
      0.001395,
      0.001338,
      0.001269,
      0.001193,
      0.00112,
      0.001064,
      0.001039,
      0.001055,
      0.001117,
      0.001224,
      0.00137,
      0.001543,
      0.001725,
      0.001898,
      0.00204,
      0.002131,
      0.002155,
      0.002105,
      0.001983,
      0.001797,
      0.001568,
      0.001316,
      0.001064,
      0.00083,
      0.000629,
      0.000465,
      0.000339,
      0.000248,
      0.000185,
      0.000143,
      0.000118,
      0.000104,
      9.8e-05,
      9.7e-05,
      0.000101,
      0.000108,
      0.000119,
      0.000132,
      0.000148,
      0.000166
    ]
  },
  "A/chicken/USA/24-035675-001/2024_eb2d1a4e57": {
    "frequencies": [
      0.001293,
      0.00131,
      0.001326,
      0.001341,
      0.001356,
      0.00137,
      0.001383,
      0.001396,
      0.001407,
      0.001418,
      0.001428,
      0.001436,
      0.001444,
      0.00145,
      0.001456,
      0.00146,
      0.001463,
      0.001465,
      0.001465,
      0.001464,
      0.001462,
      0.001458,
      0.001452,
      0.001445,
      0.001434,
      0.00142,
      0.001399,
      0.00137,
      0.00133,
      0.001277,
      0.00121,
      0.001133,
      0.001055,
      0.00099,
      0.000949,
      0.000945,
      0.000985,
      0.001068,
      0.001192,
      0.00135,
      0.001526,
      0.001703,
      0.001862,
      0.001983,
      0.002046,
      0.00204,
      0.001962,
      0.001816,
      0.001618,
      0.001386,
      0.001144,
      0.000909,
      0.000701,
      0.000526,
      0.000388,
      0.000285,
      0.000212,
      0.000163,
      0.000132,
      0.000113,
      0.000105,
      0.000103,
      0.000106,
      0.000113,
      0.000124,
      0.000138,
      0.000155,
      0.000175
    ]
  },
  "A/chicken/USA/24-035675-002/2024_e53d6f1025": {
    "frequencies": [
      0.001293,
      0.00131,
      0.001326,
      0.001341,
      0.001356,
      0.00137,
      0.001383,
      0.001396,
      0.001407,
      0.001418,
      0.001428,
      0.001436,
      0.001444,
      0.00145,
      0.001456,
      0.00146,
      0.001463,
      0.001465,
      0.001465,
      0.001464,
      0.001462,
      0.001458,
      0.001452,
      0.001445,
      0.001434,
      0.00142,
      0.001399,
      0.00137,
      0.00133,
      0.001277,
      0.00121,
      0.001133,
      0.001055,
      0.00099,
      0.000949,
      0.000945,
      0.000985,
      0.001068,
      0.001192,
      0.00135,
      0.001526,
      0.001703,
      0.001862,
      0.001983,
      0.002046,
      0.00204,
      0.001962,
      0.001816,
      0.001618,
      0.001386,
      0.001144,
      0.000909,
      0.000701,
      0.000526,
      0.000388,
      0.000285,
      0.000212,
      0.000163,
      0.000132,
      0.000113,
      0.000105,
      0.000103,
      0.000106,
      0.000113,
      0.000124,
      0.000138,
      0.000155,
      0.000175
    ]
  },
  "A/chicken/USA/24-035675-003/2024_488c40b4ad": {
    "frequencies": [
      0.001293,
      0.00131,
      0.001326,
      0.001341,
      0.001356,
      0.00137,
      0.001383,
      0.001396,
      0.001407,
      0.001418,
      0.001428,
      0.001436,
      0.001444,
      0.00145,
      0.001456,
      0.00146,
      0.001463,
      0.001465,
      0.001465,
      0.001464,
      0.001462,
      0.001458,
      0.001452,
      0.001445,
      0.001434,
      0.00142,
      0.001399,
      0.00137,
      0.00133,
      0.001277,
      0.00121,
      0.001133,
      0.001055,
      0.00099,
      0.000949,
      0.000945,
      0.000985,
      0.001068,
      0.001192,
      0.00135,
      0.001526,
      0.001703,
      0.001862,
      0.001983,
      0.002046,
      0.00204,
      0.001962,
      0.001816,
      0.001618,
      0.001386,
      0.001144,
      0.000909,
      0.000701,
      0.000526,
      0.000388,
      0.000285,
      0.000212,
      0.000163,
      0.000132,
      0.000113,
      0.000105,
      0.000103,
      0.000106,
      0.000113,
      0.000124,
      0.000138,
      0.000155,
      0.000175
    ]
  },
  "A/chicken/USA/24-035703-001/2024_00d70bc1f4": {
    "frequencies": [
      0.001149,
      0.001167,
      0.001184,
      0.001201,
      0.001218,
      0.001233,
      0.001248,
      0.001263,
      0.001277,
      0.001289,
      0.001301,
      0.001313,
      0.001323,
      0.001332,
      0.00134,
      0.001348,
      0.001354,
      0.001359,
      0.001362,
      0.001365,
      0.001366,
      0.001366,
      0.001364,
      0.001361,
      0.001354,
      0.001344,
      0.001327,
      0.001303,
      0.001267,
      0.001218,
      0.001154,
      0.001078,
      0.000998,
      0.000926,
      0.000874,
      0.000854,
      0.000873,
      0.000935,
      0.001038,
      0.001178,
      0.001343,
      0.001519,
      0.001688,
      0.00183,
      0.001925,
      0.001959,
      0.001924,
      0.001819,
      0.001654,
      0.001448,
      0.001219,
      0.000988,
      0.000775,
      0.000591,
      0.000441,
      0.000327,
      0.000243,
      0.000186,
      0.000148,
      0.000125,
      0.000114,
      0.00011,
      0.000112,
      0.000119,
      0.00013,
      0.000145,
      0.000163,
      0.000184
    ]
  },
  "A/chicken/USA/24-035703-002/2024_c1353e13a6": {
    "frequencies": [
      0.001149,
      0.001167,
      0.001184,
      0.001201,
      0.001218,
      0.001233,
      0.001248,
      0.001263,
      0.001277,
      0.001289,
      0.001301,
      0.001313,
      0.001323,
      0.001332,
      0.00134,
      0.001348,
      0.001354,
      0.001359,
      0.001362,
      0.001365,
      0.001366,
      0.001366,
      0.001364,
      0.001361,
      0.001354,
      0.001344,
      0.001327,
      0.001303,
      0.001267,
      0.001218,
      0.001154,
      0.001078,
      0.000998,
      0.000926,
      0.000874,
      0.000854,
      0.000873,
      0.000935,
      0.001038,
      0.001178,
      0.001343,
      0.001519,
      0.001688,
      0.00183,
      0.001925,
      0.001959,
      0.001924,
      0.001819,
      0.001654,
      0.001448,
      0.001219,
      0.000988,
      0.000775,
      0.000591,
      0.000441,
      0.000327,
      0.000243,
      0.000186,
      0.000148,
      0.000125,
      0.000114,
      0.00011,
      0.000112,
      0.000119,
      0.00013,
      0.000145,
      0.000163,
      0.000184
    ]
  },
  "A/chicken/USA/24-036502-001/2024_5be3834061": {
    "frequencies": [
      0.000905,
      0.000924,
      0.000942,
      0.000961,
      0.000979,
      0.000996,
      0.001013,
      0.00103,
      0.001047,
      0.001063,
      0.001078,
      0.001093,
      0.001107,
      0.00112,
      0.001133,
      0.001144,
      0.001155,
      0.001165,
      0.001175,
      0.001183,
      0.00119,
      0.001196,
      0.0012,
      0.001203,
      0.001203,
      0.0012,
      0.001191,
      0.001175,
      0.001147,
      0.001106,
      0.00105,
      0.000979,
      0.0009,
      0.000822,
      0.000757,
      0.000714,
      0.000703,
      0.000727,
      0.000791,
      0.000893,
      0.001027,
      0.001186,
      0.001356,
      0.001522,
      0.001663,
      0.001761,
      0.001801,
      0.001776,
      0.001685,
      0.001537,
      0.001348,
      0.001138,
      0.000927,
      0.000732,
      0.000563,
      0.000426,
      0.000321,
      0.000244,
      0.000191,
      0.000156,
      0.000136,
      0.000127,
      0.000127,
      0.000132,
      0.000144,
      0.000159,
      0.00018,
      0.000204
    ]
  },
  "A/chicken/USA/24-036502-002/2024_9e15d74d4f": {
    "frequencies": [
      0.000905,
      0.000924,
      0.000942,
      0.000961,
      0.000979,
      0.000996,
      0.001013,
      0.00103,
      0.001047,
      0.001063,
      0.001078,
      0.001093,
      0.001107,
      0.00112,
      0.001133,
      0.001144,
      0.001155,
      0.001165,
      0.001175,
      0.001183,
      0.00119,
      0.001196,
      0.0012,
      0.001203,
      0.001203,
      0.0012,
      0.001191,
      0.001175,
      0.001147,
      0.001106,
      0.00105,
      0.000979,
      0.0009,
      0.000822,
      0.000757,
      0.000714,
      0.000703,
      0.000727,
      0.000791,
      0.000893,
      0.001027,
      0.001186,
      0.001356,
      0.001522,
      0.001663,
      0.001761,
      0.001801,
      0.001776,
      0.001685,
      0.001537,
      0.001348,
      0.001138,
      0.000927,
      0.000732,
      0.000563,
      0.000426,
      0.000321,
      0.000244,
      0.000191,
      0.000156,
      0.000136,
      0.000127,
      0.000127,
      0.000132,
      0.000144,
      0.000159,
      0.00018,
      0.000204
    ]
  },
  "A/chicken/USA/24-036514-001/2024_b50a5ce462": {
    "frequencies": [
      0.000981,
      0.000999,
      0.001017,
      0.001035,
      0.001053,
      0.00107,
      0.001087,
      0.001103,
      0.001119,
      0.001134,
      0.001148,
      0.001162,
      0.001175,
      0.001187,
      0.001199,
      0.001209,
      0.001219,
      0.001227,
      0.001235,
      0.001241,
      0.001247,
      0.001251,
      0.001253,
      0.001254,
      0.001252,
      0.001246,
      0.001235,
      0.001216,
      0.001186,
      0.001142,
      0.001083,
      0.00101,
      0.000931,
      0.000854,
      0.000792,
      0.000755,
      0.000753,
      0.000789,
      0.000865,
      0.000979,
      0.001125,
      0.001291,
      0.001463,
      0.001624,
      0.001753,
      0.001832,
      0.001849,
      0.001797,
      0.001681,
      0.001512,
      0.001309,
      0.001089,
      0.000877,
      0.000684,
      0.00052,
      0.000391,
      0.000293,
      0.000223,
      0.000175,
      0.000145,
      0.000128,
      0.000121,
      0.000121,
      0.000128,
      0.000139,
      0.000154,
      0.000174,
      0.000197
    ]
  },
  "A/chicken/USA/24-036523-001/2024_29286a65d4": {
    "frequencies": [
      0.000981,
      0.000999,
      0.001017,
      0.001035,
      0.001053,
      0.00107,
      0.001087,
      0.001103,
      0.001119,
      0.001134,
      0.001148,
      0.001162,
      0.001175,
      0.001187,
      0.001199,
      0.001209,
      0.001219,
      0.001227,
      0.001235,
      0.001241,
      0.001247,
      0.001251,
      0.001253,
      0.001254,
      0.001252,
      0.001246,
      0.001235,
      0.001216,
      0.001186,
      0.001142,
      0.001083,
      0.00101,
      0.000931,
      0.000854,
      0.000792,
      0.000755,
      0.000753,
      0.000789,
      0.000865,
      0.000979,
      0.001125,
      0.001291,
      0.001463,
      0.001624,
      0.001753,
      0.001832,
      0.001849,
      0.001797,
      0.001681,
      0.001512,
      0.001309,
      0.001089,
      0.000877,
      0.000684,
      0.00052,
      0.000391,
      0.000293,
      0.000223,
      0.000175,
      0.000145,
      0.000128,
      0.000121,
      0.000121,
      0.000128,
      0.000139,
      0.000154,
      0.000174,
      0.000197
    ]
  },
  "A/chicken/USA/24-036609-001/2024_b00ecade6f": {
    "frequencies": [
      0.000942,
      0.000961,
      0.000979,
      0.000997,
      0.001015,
      0.001033,
      0.00105,
      0.001066,
      0.001082,
      0.001098,
      0.001113,
      0.001127,
      0.00114,
      0.001153,
      0.001165,
      0.001176,
      0.001187,
      0.001196,
      0.001204,
      0.001212,
      0.001218,
      0.001223,
      0.001226,
      0.001228,
      0.001227,
      0.001223,
      0.001213,
      0.001195,
      0.001167,
      0.001124,
      0.001066,
      0.000995,
      0.000915,
      0.000838,
      0.000774,
      0.000734,
      0.000727,
      0.000757,
      0.000827,
      0.000935,
      0.001075,
      0.001238,
      0.001409,
      0.001573,
      0.001708,
      0.001797,
      0.001826,
      0.001787,
      0.001684,
      0.001525,
      0.001329,
      0.001114,
      0.000902,
      0.000708,
      0.000542,
      0.000408,
      0.000307,
      0.000233,
      0.000183,
      0.00015,
      0.000132,
      0.000124,
      0.000124,
      0.00013,
      0.000141,
      0.000157,
      0.000177,
      0.0002
    ]
  },
  "A/chicken/USA/24-036609-002/2024_fa85f6866f": {
    "frequencies": [
      0.000942,
      0.000961,
      0.000979,
      0.000997,
      0.001015,
      0.001033,
      0.00105,
      0.001066,
      0.001082,
      0.001098,
      0.001113,
      0.001127,
      0.00114,
      0.001153,
      0.001165,
      0.001176,
      0.001187,
      0.001196,
      0.001204,
      0.001212,
      0.001218,
      0.001223,
      0.001226,
      0.001228,
      0.001227,
      0.001223,
      0.001213,
      0.001195,
      0.001167,
      0.001124,
      0.001066,
      0.000995,
      0.000915,
      0.000838,
      0.000774,
      0.000734,
      0.000727,
      0.000757,
      0.000827,
      0.000935,
      0.001075,
      0.001238,
      0.001409,
      0.001573,
      0.001708,
      0.001797,
      0.001826,
      0.001787,
      0.001684,
      0.001525,
      0.001329,
      0.001114,
      0.000902,
      0.000708,
      0.000542,
      0.000408,
      0.000307,
      0.000233,
      0.000183,
      0.00015,
      0.000132,
      0.000124,
      0.000124,
      0.00013,
      0.000141,
      0.000157,
      0.000177,
      0.0002
    ]
  },
  "A/chicken/USA/24-036613-001/2024_ff3a54a3a6": {
    "frequencies": [
      0.001062,
      0.00108,
      0.001098,
      0.001115,
      0.001133,
      0.001149,
      0.001165,
      0.001181,
      0.001195,
      0.001209,
      0.001223,
      0.001235,
      0.001247,
      0.001258,
      0.001268,
      0.001277,
      0.001285,
      0.001292,
      0.001297,
      0.001302,
      0.001305,
      0.001307,
      0.001308,
      0.001306,
      0.001302,
      0.001294,
      0.001281,
      0.001259,
      0.001226,
      0.00118,
      0.001118,
      0.001043,
      0.000963,
      0.000888,
      0.000831,
      0.000802,
      0.000809,
      0.000858,
      0.000947,
      0.001074,
      0.00123,
      0.001402,
      0.001574,
      0.001727,
      0.00184,
      0.001898,
      0.00189,
      0.001812,
      0.001671,
      0.001483,
      0.001265,
      0.001039,
      0.000826,
      0.000637,
      0.00048,
      0.000357,
      0.000267,
      0.000203,
      0.000161,
      0.000134,
      0.00012,
      0.000115,
      0.000117,
      0.000123,
      0.000135,
      0.00015,
      0.000169,
      0.000191
    ]
  },
  "A/chicken/USA/24-036668-001/2024_8b6d58754d": {
    "frequencies": [
      0.000905,
      0.000924,
      0.000942,
      0.000961,
      0.000979,
      0.000996,
      0.001013,
      0.00103,
      0.001047,
      0.001063,
      0.001078,
      0.001093,
      0.001107,
      0.00112,
      0.001133,
      0.001144,
      0.001155,
      0.001165,
      0.001175,
      0.001183,
      0.00119,
      0.001196,
      0.0012,
      0.001203,
      0.001203,
      0.0012,
      0.001191,
      0.001175,
      0.001147,
      0.001106,
      0.00105,
      0.000979,
      0.0009,
      0.000822,
      0.000757,
      0.000714,
      0.000703,
      0.000727,
      0.000791,
      0.000893,
      0.001027,
      0.001186,
      0.001356,
      0.001522,
      0.001663,
      0.001761,
      0.001801,
      0.001776,
      0.001685,
      0.001537,
      0.001348,
      0.001138,
      0.000927,
      0.000732,
      0.000563,
      0.000426,
      0.000321,
      0.000244,
      0.000191,
      0.000156,
      0.000136,
      0.000127,
      0.000127,
      0.000132,
      0.000144,
      0.000159,
      0.00018,
      0.000204
    ]
  },
  "A/chicken/USA/24-036668-002/2024_93139926a7": {
    "frequencies": [
      0.000905,
      0.000924,
      0.000942,
      0.000961,
      0.000979,
      0.000996,
      0.001013,
      0.00103,
      0.001047,
      0.001063,
      0.001078,
      0.001093,
      0.001107,
      0.00112,
      0.001133,
      0.001144,
      0.001155,
      0.001165,
      0.001175,
      0.001183,
      0.00119,
      0.001196,
      0.0012,
      0.001203,
      0.001203,
      0.0012,
      0.001191,
      0.001175,
      0.001147,
      0.001106,
      0.00105,
      0.000979,
      0.0009,
      0.000822,
      0.000757,
      0.000714,
      0.000703,
      0.000727,
      0.000791,
      0.000893,
      0.001027,
      0.001186,
      0.001356,
      0.001522,
      0.001663,
      0.001761,
      0.001801,
      0.001776,
      0.001685,
      0.001537,
      0.001348,
      0.001138,
      0.000927,
      0.000732,
      0.000563,
      0.000426,
      0.000321,
      0.000244,
      0.000191,
      0.000156,
      0.000136,
      0.000127,
      0.000127,
      0.000132,
      0.000144,
      0.000159,
      0.00018,
      0.000204
    ]
  },
  "A/chicken/USA/24-036668-003/2024_2952f55505": {
    "frequencies": [
      0.000905,
      0.000924,
      0.000942,
      0.000961,
      0.000979,
      0.000996,
      0.001013,
      0.00103,
      0.001047,
      0.001063,
      0.001078,
      0.001093,
      0.001107,
      0.00112,
      0.001133,
      0.001144,
      0.001155,
      0.001165,
      0.001175,
      0.001183,
      0.00119,
      0.001196,
      0.0012,
      0.001203,
      0.001203,
      0.0012,
      0.001191,
      0.001175,
      0.001147,
      0.001106,
      0.00105,
      0.000979,
      0.0009,
      0.000822,
      0.000757,
      0.000714,
      0.000703,
      0.000727,
      0.000791,
      0.000893,
      0.001027,
      0.001186,
      0.001356,
      0.001522,
      0.001663,
      0.001761,
      0.001801,
      0.001776,
      0.001685,
      0.001537,
      0.001348,
      0.001138,
      0.000927,
      0.000732,
      0.000563,
      0.000426,
      0.000321,
      0.000244,
      0.000191,
      0.000156,
      0.000136,
      0.000127,
      0.000127,
      0.000132,
      0.000144,
      0.000159,
      0.00018,
      0.000204
    ]
  },
  "A/chicken/USA/24-036856-001/2024_eb270fd05f": {
    "frequencies": [
      0.00087,
      0.000888,
      0.000907,
      0.000925,
      0.000943,
      0.000961,
      0.000978,
      0.000995,
      0.001012,
      0.001028,
      0.001044,
      0.001059,
      0.001074,
      0.001088,
      0.001101,
      0.001113,
      0.001125,
      0.001136,
      0.001145,
      0.001154,
      0.001162,
      0.001169,
      0.001174,
      0.001178,
      0.001179,
      0.001177,
      0.001169,
      0.001154,
      0.001128,
      0.001088,
      0.001033,
      0.000964,
      0.000886,
      0.000808,
      0.000741,
      0.000695,
      0.00068,
      0.000699,
      0.000757,
      0.000852,
      0.000981,
      0.001136,
      0.001304,
      0.001472,
      0.001617,
      0.001724,
      0.001775,
      0.001762,
      0.001684,
      0.001547,
      0.001366,
      0.001161,
      0.000953,
      0.000756,
      0.000585,
      0.000445,
      0.000336,
      0.000256,
      0.000199,
      0.000163,
      0.000141,
      0.000131,
      0.000129,
      0.000135,
      0.000146,
      0.000162,
      0.000182,
      0.000207
    ]
  },
  "A/chicken/USA/24-037003-001/2024_3d9eb0513f": {
    "frequencies": [
      0.00087,
      0.000888,
      0.000907,
      0.000925,
      0.000943,
      0.000961,
      0.000978,
      0.000995,
      0.001012,
      0.001028,
      0.001044,
      0.001059,
      0.001074,
      0.001088,
      0.001101,
      0.001113,
      0.001125,
      0.001136,
      0.001145,
      0.001154,
      0.001162,
      0.001169,
      0.001174,
      0.001178,
      0.001179,
      0.001177,
      0.001169,
      0.001154,
      0.001128,
      0.001088,
      0.001033,
      0.000964,
      0.000886,
      0.000808,
      0.000741,
      0.000695,
      0.00068,
      0.000699,
      0.000757,
      0.000852,
      0.000981,
      0.001136,
      0.001304,
      0.001472,
      0.001617,
      0.001724,
      0.001775,
      0.001762,
      0.001684,
      0.001547,
      0.001366,
      0.001161,
      0.000953,
      0.000756,
      0.000585,
      0.000445,
      0.000336,
      0.000256,
      0.000199,
      0.000163,
      0.000141,
      0.000131,
      0.000129,
      0.000135,
      0.000146,
      0.000162,
      0.000182,
      0.000207
    ]
  },
  "A/chicken/USA/24-037005-001/2024_d9f9ddf90a": {
    "frequencies": [
      0.000835,
      0.000854,
      0.000872,
      0.000891,
      0.000909,
      0.000927,
      0.000944,
      0.000962,
      0.000979,
      0.000995,
      0.001011,
      0.001027,
      0.001042,
      0.001056,
      0.00107,
      0.001083,
      0.001095,
      0.001106,
      0.001117,
      0.001126,
      0.001135,
      0.001143,
      0.001149,
      0.001153,
      0.001155,
      0.001154,
      0.001148,
      0.001134,
      0.001109,
      0.001071,
      0.001017,
      0.000949,
      0.000871,
      0.000793,
      0.000725,
      0.000678,
      0.000658,
      0.000673,
      0.000725,
      0.000814,
      0.000937,
      0.001087,
      0.001254,
      0.001422,
      0.001572,
      0.001686,
      0.001748,
      0.001748,
      0.001681,
      0.001555,
      0.001383,
      0.001184,
      0.000978,
      0.000781,
      0.000608,
      0.000464,
      0.000352,
      0.000268,
      0.000209,
      0.000169,
      0.000146,
      0.000135,
      0.000132,
      0.000137,
      0.000148,
      0.000164,
      0.000185,
      0.00021
    ]
  },
  "A/chicken/USA/24-037007-001/2024_1bb2ea49d3": {
    "frequencies": [
      0.000835,
      0.000854,
      0.000872,
      0.000891,
      0.000909,
      0.000927,
      0.000944,
      0.000962,
      0.000979,
      0.000995,
      0.001011,
      0.001027,
      0.001042,
      0.001056,
      0.00107,
      0.001083,
      0.001095,
      0.001106,
      0.001117,
      0.001126,
      0.001135,
      0.001143,
      0.001149,
      0.001153,
      0.001155,
      0.001154,
      0.001148,
      0.001134,
      0.001109,
      0.001071,
      0.001017,
      0.000949,
      0.000871,
      0.000793,
      0.000725,
      0.000678,
      0.000658,
      0.000673,
      0.000725,
      0.000814,
      0.000937,
      0.001087,
      0.001254,
      0.001422,
      0.001572,
      0.001686,
      0.001748,
      0.001748,
      0.001681,
      0.001555,
      0.001383,
      0.001184,
      0.000978,
      0.000781,
      0.000608,
      0.000464,
      0.000352,
      0.000268,
      0.000209,
      0.000169,
      0.000146,
      0.000135,
      0.000132,
      0.000137,
      0.000148,
      0.000164,
      0.000185,
      0.00021
    ]
  },
  "A/chicken/USA/24-037007-002/2024_75663c5d89": {
    "frequencies": [
      0.000835,
      0.000854,
      0.000872,
      0.000891,
      0.000909,
      0.000927,
      0.000944,
      0.000962,
      0.000979,
      0.000995,
      0.001011,
      0.001027,
      0.001042,
      0.001056,
      0.00107,
      0.001083,
      0.001095,
      0.001106,
      0.001117,
      0.001126,
      0.001135,
      0.001143,
      0.001149,
      0.001153,
      0.001155,
      0.001154,
      0.001148,
      0.001134,
      0.001109,
      0.001071,
      0.001017,
      0.000949,
      0.000871,
      0.000793,
      0.000725,
      0.000678,
      0.000658,
      0.000673,
      0.000725,
      0.000814,
      0.000937,
      0.001087,
      0.001254,
      0.001422,
      0.001572,
      0.001686,
      0.001748,
      0.001748,
      0.001681,
      0.001555,
      0.001383,
      0.001184,
      0.000978,
      0.000781,
      0.000608,
      0.000464,
      0.000352,
      0.000268,
      0.000209,
      0.000169,
      0.000146,
      0.000135,
      0.000132,
      0.000137,
      0.000148,
      0.000164,
      0.000185,
      0.00021
    ]
  },
  "A/chicken/USA/24-037436-001/2024_b81e01514c": {
    "frequencies": [
      0.00077,
      0.000789,
      0.000807,
      0.000826,
      0.000844,
      0.000862,
      0.00088,
      0.000897,
      0.000915,
      0.000932,
      0.000948,
      0.000964,
      0.00098,
      0.000995,
      0.00101,
      0.001024,
      0.001037,
      0.00105,
      0.001061,
      0.001072,
      0.001082,
      0.001091,
      0.001099,
      0.001105,
      0.001109,
      0.00111,
      0.001105,
      0.001094,
      0.001072,
      0.001036,
      0.000985,
      0.000919,
      0.000844,
      0.000766,
      0.000697,
      0.000645,
      0.000619,
      0.000625,
      0.000666,
      0.000743,
      0.000854,
      0.000995,
      0.001156,
      0.001324,
      0.001481,
      0.001609,
      0.00169,
      0.001713,
      0.001671,
      0.001568,
      0.001414,
      0.001226,
      0.001027,
      0.000831,
      0.000654,
      0.000504,
      0.000385,
      0.000294,
      0.000228,
      0.000184,
      0.000157,
      0.000143,
      0.000139,
      0.000143,
      0.000154,
      0.00017,
      0.000191,
      0.000217
    ]
  },
  "A/chicken/USA/24-037436-002/2024_64340820ce": {
    "frequencies": [
      0.00077,
      0.000789,
      0.000807,
      0.000826,
      0.000844,
      0.000862,
      0.00088,
      0.000897,
      0.000915,
      0.000932,
      0.000948,
      0.000964,
      0.00098,
      0.000995,
      0.00101,
      0.001024,
      0.001037,
      0.00105,
      0.001061,
      0.001072,
      0.001082,
      0.001091,
      0.001099,
      0.001105,
      0.001109,
      0.00111,
      0.001105,
      0.001094,
      0.001072,
      0.001036,
      0.000985,
      0.000919,
      0.000844,
      0.000766,
      0.000697,
      0.000645,
      0.000619,
      0.000625,
      0.000666,
      0.000743,
      0.000854,
      0.000995,
      0.001156,
      0.001324,
      0.001481,
      0.001609,
      0.00169,
      0.001713,
      0.001671,
      0.001568,
      0.001414,
      0.001226,
      0.001027,
      0.000831,
      0.000654,
      0.000504,
      0.000385,
      0.000294,
      0.000228,
      0.000184,
      0.000157,
      0.000143,
      0.000139,
      0.000143,
      0.000154,
      0.00017,
      0.000191,
      0.000217
    ]
  },
  "A/chicken/USA/24-037488-001/2024_9ba64a9234": {
    "frequencies": [
      0.00071,
      0.000728,
      0.000747,
      0.000765,
      0.000783,
      0.000801,
      0.000819,
      0.000837,
      0.000855,
      0.000872,
      0.000889,
      0.000906,
      0.000922,
      0.000938,
      0.000953,
      0.000968,
      0.000982,
      0.000995,
      0.001008,
      0.00102,
      0.001032,
      0.001042,
      0.001051,
      0.001059,
      0.001064,
      0.001067,
      0.001064,
      0.001055,
      0.001035,
      0.001002,
      0.000954,
      0.000891,
      0.000817,
      0.000741,
      0.00067,
      0.000616,
      0.000584,
      0.000582,
      0.000613,
      0.000679,
      0.000779,
      0.000909,
      0.001063,
      0.001229,
      0.00139,
      0.001529,
      0.001628,
      0.001673,
      0.001655,
      0.001574,
      0.00144,
      0.001266,
      0.001074,
      0.00088,
      0.000701,
      0.000546,
      0.00042,
      0.000322,
      0.00025,
      0.000201,
      0.000169,
      0.000152,
      0.000146,
      0.000149,
      0.000159,
      0.000175,
      0.000197,
      0.000224
    ]
  },
  "A/chicken/USA/24-037488-002/2024_22edbf4b41": {
    "frequencies": [
      0.00071,
      0.000728,
      0.000747,
      0.000765,
      0.000783,
      0.000801,
      0.000819,
      0.000837,
      0.000855,
      0.000872,
      0.000889,
      0.000906,
      0.000922,
      0.000938,
      0.000953,
      0.000968,
      0.000982,
      0.000995,
      0.001008,
      0.00102,
      0.001032,
      0.001042,
      0.001051,
      0.001059,
      0.001064,
      0.001067,
      0.001064,
      0.001055,
      0.001035,
      0.001002,
      0.000954,
      0.000891,
      0.000817,
      0.000741,
      0.00067,
      0.000616,
      0.000584,
      0.000582,
      0.000613,
      0.000679,
      0.000779,
      0.000909,
      0.001063,
      0.001229,
      0.00139,
      0.001529,
      0.001628,
      0.001673,
      0.001655,
      0.001574,
      0.00144,
      0.001266,
      0.001074,
      0.00088,
      0.000701,
      0.000546,
      0.00042,
      0.000322,
      0.00025,
      0.000201,
      0.000169,
      0.000152,
      0.000146,
      0.000149,
      0.000159,
      0.000175,
      0.000197,
      0.000224
    ]
  },
  "A/chicken/USA/24-037488-003/2024_302e267139": {
    "frequencies": [
      0.00071,
      0.000728,
      0.000747,
      0.000765,
      0.000783,
      0.000801,
      0.000819,
      0.000837,
      0.000855,
      0.000872,
      0.000889,
      0.000906,
      0.000922,
      0.000938,
      0.000953,
      0.000968,
      0.000982,
      0.000995,
      0.001008,
      0.00102,
      0.001032,
      0.001042,
      0.001051,
      0.001059,
      0.001064,
      0.001067,
      0.001064,
      0.001055,
      0.001035,
      0.001002,
      0.000954,
      0.000891,
      0.000817,
      0.000741,
      0.00067,
      0.000616,
      0.000584,
      0.000582,
      0.000613,
      0.000679,
      0.000779,
      0.000909,
      0.001063,
      0.001229,
      0.00139,
      0.001529,
      0.001628,
      0.001673,
      0.001655,
      0.001574,
      0.00144,
      0.001266,
      0.001074,
      0.00088,
      0.000701,
      0.000546,
      0.00042,
      0.000322,
      0.00025,
      0.000201,
      0.000169,
      0.000152,
      0.000146,
      0.000149,
      0.000159,
      0.000175,
      0.000197,
      0.000224
    ]
  },
  "A/chicken/USA/24-037488-005/2024_b6085ec9f0": {
    "frequencies": [
      0.00071,
      0.000728,
      0.000747,
      0.000765,
      0.000783,
      0.000801,
      0.000819,
      0.000837,
      0.000855,
      0.000872,
      0.000889,
      0.000906,
      0.000922,
      0.000938,
      0.000953,
      0.000968,
      0.000982,
      0.000995,
      0.001008,
      0.00102,
      0.001032,
      0.001042,
      0.001051,
      0.001059,
      0.001064,
      0.001067,
      0.001064,
      0.001055,
      0.001035,
      0.001002,
      0.000954,
      0.000891,
      0.000817,
      0.000741,
      0.00067,
      0.000616,
      0.000584,
      0.000582,
      0.000613,
      0.000679,
      0.000779,
      0.000909,
      0.001063,
      0.001229,
      0.00139,
      0.001529,
      0.001628,
      0.001673,
      0.001655,
      0.001574,
      0.00144,
      0.001266,
      0.001074,
      0.00088,
      0.000701,
      0.000546,
      0.00042,
      0.000322,
      0.00025,
      0.000201,
      0.000169,
      0.000152,
      0.000146,
      0.000149,
      0.000159,
      0.000175,
      0.000197,
      0.000224
    ]
  },
  "A/chicken/USA/24-037488-006/2024_23449ba829": {
    "frequencies": [
      0.00071,
      0.000728,
      0.000747,
      0.000765,
      0.000783,
      0.000801,
      0.000819,
      0.000837,
      0.000855,
      0.000872,
      0.000889,
      0.000906,
      0.000922,
      0.000938,
      0.000953,
      0.000968,
      0.000982,
      0.000995,
      0.001008,
      0.00102,
      0.001032,
      0.001042,
      0.001051,
      0.001059,
      0.001064,
      0.001067,
      0.001064,
      0.001055,
      0.001035,
      0.001002,
      0.000954,
      0.000891,
      0.000817,
      0.000741,
      0.00067,
      0.000616,
      0.000584,
      0.000582,
      0.000613,
      0.000679,
      0.000779,
      0.000909,
      0.001063,
      0.001229,
      0.00139,
      0.001529,
      0.001628,
      0.001673,
      0.001655,
      0.001574,
      0.00144,
      0.001266,
      0.001074,
      0.00088,
      0.000701,
      0.000546,
      0.00042,
      0.000322,
      0.00025,
      0.000201,
      0.000169,
      0.000152,
      0.000146,
      0.000149,
      0.000159,
      0.000175,
      0.000197,
      0.000224
    ]
  },
  "A/chicken/USA/24-037489-001/2024_4380b446f2": {
    "frequencies": [
      0.00077,
      0.000789,
      0.000807,
      0.000826,
      0.000844,
      0.000862,
      0.00088,
      0.000897,
      0.000915,
      0.000932,
      0.000948,
      0.000964,
      0.00098,
      0.000995,
      0.00101,
      0.001024,
      0.001037,
      0.00105,
      0.001061,
      0.001072,
      0.001082,
      0.001091,
      0.001099,
      0.001105,
      0.001109,
      0.00111,
      0.001105,
      0.001094,
      0.001072,
      0.001036,
      0.000985,
      0.000919,
      0.000844,
      0.000766,
      0.000697,
      0.000645,
      0.000619,
      0.000625,
      0.000666,
      0.000743,
      0.000854,
      0.000995,
      0.001156,
      0.001324,
      0.001481,
      0.001609,
      0.00169,
      0.001713,
      0.001671,
      0.001568,
      0.001414,
      0.001226,
      0.001027,
      0.000831,
      0.000654,
      0.000504,
      0.000385,
      0.000294,
      0.000228,
      0.000184,
      0.000157,
      0.000143,
      0.000139,
      0.000143,
      0.000154,
      0.00017,
      0.000191,
      0.000217
    ]
  },
  "A/chicken/USA/24-037489-002/2024_c5e4461140": {
    "frequencies": [
      0.00077,
      0.000789,
      0.000807,
      0.000826,
      0.000844,
      0.000862,
      0.00088,
      0.000897,
      0.000915,
      0.000932,
      0.000948,
      0.000964,
      0.00098,
      0.000995,
      0.00101,
      0.001024,
      0.001037,
      0.00105,
      0.001061,
      0.001072,
      0.001082,
      0.001091,
      0.001099,
      0.001105,
      0.001109,
      0.00111,
      0.001105,
      0.001094,
      0.001072,
      0.001036,
      0.000985,
      0.000919,
      0.000844,
      0.000766,
      0.000697,
      0.000645,
      0.000619,
      0.000625,
      0.000666,
      0.000743,
      0.000854,
      0.000995,
      0.001156,
      0.001324,
      0.001481,
      0.001609,
      0.00169,
      0.001713,
      0.001671,
      0.001568,
      0.001414,
      0.001226,
      0.001027,
      0.000831,
      0.000654,
      0.000504,
      0.000385,
      0.000294,
      0.000228,
      0.000184,
      0.000157,
      0.000143,
      0.000139,
      0.000143,
      0.000154,
      0.00017,
      0.000191,
      0.000217
    ]
  },
  "A/chicken/USA/24-037489-003/2024_7de511c46c": {
    "frequencies": [
      0.00077,
      0.000789,
      0.000807,
      0.000826,
      0.000844,
      0.000862,
      0.00088,
      0.000897,
      0.000915,
      0.000932,
      0.000948,
      0.000964,
      0.00098,
      0.000995,
      0.00101,
      0.001024,
      0.001037,
      0.00105,
      0.001061,
      0.001072,
      0.001082,
      0.001091,
      0.001099,
      0.001105,
      0.001109,
      0.00111,
      0.001105,
      0.001094,
      0.001072,
      0.001036,
      0.000985,
      0.000919,
      0.000844,
      0.000766,
      0.000697,
      0.000645,
      0.000619,
      0.000625,
      0.000666,
      0.000743,
      0.000854,
      0.000995,
      0.001156,
      0.001324,
      0.001481,
      0.001609,
      0.00169,
      0.001713,
      0.001671,
      0.001568,
      0.001414,
      0.001226,
      0.001027,
      0.000831,
      0.000654,
      0.000504,
      0.000385,
      0.000294,
      0.000228,
      0.000184,
      0.000157,
      0.000143,
      0.000139,
      0.000143,
      0.000154,
      0.00017,
      0.000191,
      0.000217
    ]
  },
  "A/chicken/USA/24-037490-001/2024_dc791388d3": {
    "frequencies": [
      0.00074,
      0.000758,
      0.000776,
      0.000795,
      0.000813,
      0.000831,
      0.000849,
      0.000867,
      0.000884,
      0.000901,
      0.000918,
      0.000935,
      0.000951,
      0.000966,
      0.000981,
      0.000995,
      0.001009,
      0.001022,
      0.001035,
      0.001046,
      0.001057,
      0.001066,
      0.001075,
      0.001082,
      0.001087,
      0.001088,
      0.001085,
      0.001074,
      0.001053,
      0.001019,
      0.000969,
      0.000905,
      0.00083,
      0.000753,
      0.000683,
      0.00063,
      0.000601,
      0.000603,
      0.000639,
      0.00071,
      0.000816,
      0.000951,
      0.001109,
      0.001276,
      0.001435,
      0.001569,
      0.00166,
      0.001694,
      0.001664,
      0.001572,
      0.001428,
      0.001247,
      0.00105,
      0.000855,
      0.000677,
      0.000525,
      0.000402,
      0.000308,
      0.000239,
      0.000192,
      0.000163,
      0.000147,
      0.000142,
      0.000146,
      0.000156,
      0.000173,
      0.000194,
      0.000221
    ]
  },
  "A/chicken/USA/24-037490-002/2024_acfa9008bc": {
    "frequencies": [
      0.00074,
      0.000758,
      0.000776,
      0.000795,
      0.000813,
      0.000831,
      0.000849,
      0.000867,
      0.000884,
      0.000901,
      0.000918,
      0.000935,
      0.000951,
      0.000966,
      0.000981,
      0.000995,
      0.001009,
      0.001022,
      0.001035,
      0.001046,
      0.001057,
      0.001066,
      0.001075,
      0.001082,
      0.001087,
      0.001088,
      0.001085,
      0.001074,
      0.001053,
      0.001019,
      0.000969,
      0.000905,
      0.00083,
      0.000753,
      0.000683,
      0.00063,
      0.000601,
      0.000603,
      0.000639,
      0.00071,
      0.000816,
      0.000951,
      0.001109,
      0.001276,
      0.001435,
      0.001569,
      0.00166,
      0.001694,
      0.001664,
      0.001572,
      0.001428,
      0.001247,
      0.00105,
      0.000855,
      0.000677,
      0.000525,
      0.000402,
      0.000308,
      0.000239,
      0.000192,
      0.000163,
      0.000147,
      0.000142,
      0.000146,
      0.000156,
      0.000173,
      0.000194,
      0.000221
    ]
  },
  "A/chicken/USA/24-037491-001/2024_7a260be0f4": {
    "frequencies": [
      0.00074,
      0.000758,
      0.000776,
      0.000795,
      0.000813,
      0.000831,
      0.000849,
      0.000867,
      0.000884,
      0.000901,
      0.000918,
      0.000935,
      0.000951,
      0.000966,
      0.000981,
      0.000995,
      0.001009,
      0.001022,
      0.001035,
      0.001046,
      0.001057,
      0.001066,
      0.001075,
      0.001082,
      0.001087,
      0.001088,
      0.001085,
      0.001074,
      0.001053,
      0.001019,
      0.000969,
      0.000905,
      0.00083,
      0.000753,
      0.000683,
      0.00063,
      0.000601,
      0.000603,
      0.000639,
      0.00071,
      0.000816,
      0.000951,
      0.001109,
      0.001276,
      0.001435,
      0.001569,
      0.00166,
      0.001694,
      0.001664,
      0.001572,
      0.001428,
      0.001247,
      0.00105,
      0.000855,
      0.000677,
      0.000525,
      0.000402,
      0.000308,
      0.000239,
      0.000192,
      0.000163,
      0.000147,
      0.000142,
      0.000146,
      0.000156,
      0.000173,
      0.000194,
      0.000221
    ]
  },
  "A/chicken/USA/24-037491-002/2024_1eeb769a7a": {
    "frequencies": [
      0.00074,
      0.000758,
      0.000776,
      0.000795,
      0.000813,
      0.000831,
      0.000849,
      0.000867,
      0.000884,
      0.000901,
      0.000918,
      0.000935,
      0.000951,
      0.000966,
      0.000981,
      0.000995,
      0.001009,
      0.001022,
      0.001035,
      0.001046,
      0.001057,
      0.001066,
      0.001075,
      0.001082,
      0.001087,
      0.001088,
      0.001085,
      0.001074,
      0.001053,
      0.001019,
      0.000969,
      0.000905,
      0.00083,
      0.000753,
      0.000683,
      0.00063,
      0.000601,
      0.000603,
      0.000639,
      0.00071,
      0.000816,
      0.000951,
      0.001109,
      0.001276,
      0.001435,
      0.001569,
      0.00166,
      0.001694,
      0.001664,
      0.001572,
      0.001428,
      0.001247,
      0.00105,
      0.000855,
      0.000677,
      0.000525,
      0.000402,
      0.000308,
      0.000239,
      0.000192,
      0.000163,
      0.000147,
      0.000142,
      0.000146,
      0.000156,
      0.000173,
      0.000194,
      0.000221
    ]
  },
  "A/chicken/USA/24-037518-001/2024_54f95485b6": {
    "frequencies": [
      0.00074,
      0.000758,
      0.000776,
      0.000795,
      0.000813,
      0.000831,
      0.000849,
      0.000867,
      0.000884,
      0.000901,
      0.000918,
      0.000935,
      0.000951,
      0.000966,
      0.000981,
      0.000995,
      0.001009,
      0.001022,
      0.001035,
      0.001046,
      0.001057,
      0.001066,
      0.001075,
      0.001082,
      0.001087,
      0.001088,
      0.001085,
      0.001074,
      0.001053,
      0.001019,
      0.000969,
      0.000905,
      0.00083,
      0.000753,
      0.000683,
      0.00063,
      0.000601,
      0.000603,
      0.000639,
      0.00071,
      0.000816,
      0.000951,
      0.001109,
      0.001276,
      0.001435,
      0.001569,
      0.00166,
      0.001694,
      0.001664,
      0.001572,
      0.001428,
      0.001247,
      0.00105,
      0.000855,
      0.000677,
      0.000525,
      0.000402,
      0.000308,
      0.000239,
      0.000192,
      0.000163,
      0.000147,
      0.000142,
      0.000146,
      0.000156,
      0.000173,
      0.000194,
      0.000221
    ]
  },
  "A/chicken/USA/24-037521-002/2024_ddc21b726e": {
    "frequencies": [
      0.00077,
      0.000789,
      0.000807,
      0.000826,
      0.000844,
      0.000862,
      0.00088,
      0.000897,
      0.000915,
      0.000932,
      0.000948,
      0.000964,
      0.00098,
      0.000995,
      0.00101,
      0.001024,
      0.001037,
      0.00105,
      0.001061,
      0.001072,
      0.001082,
      0.001091,
      0.001099,
      0.001105,
      0.001109,
      0.00111,
      0.001105,
      0.001094,
      0.001072,
      0.001036,
      0.000985,
      0.000919,
      0.000844,
      0.000766,
      0.000697,
      0.000645,
      0.000619,
      0.000625,
      0.000666,
      0.000743,
      0.000854,
      0.000995,
      0.001156,
      0.001324,
      0.001481,
      0.001609,
      0.00169,
      0.001713,
      0.001671,
      0.001568,
      0.001414,
      0.001226,
      0.001027,
      0.000831,
      0.000654,
      0.000504,
      0.000385,
      0.000294,
      0.000228,
      0.000184,
      0.000157,
      0.000143,
      0.000139,
      0.000143,
      0.000154,
      0.00017,
      0.000191,
      0.000217
    ]
  },
  "A/chicken/USA/24-037531-001/2024_6aa5a7c405": {
    "frequencies": [
      0.000802,
      0.000821,
      0.000839,
      0.000858,
      0.000876,
      0.000894,
      0.000912,
      0.000929,
      0.000946,
      0.000963,
      0.000979,
      0.000995,
      0.001011,
      0.001025,
      0.001039,
      0.001053,
      0.001066,
      0.001078,
      0.001089,
      0.001099,
      0.001109,
      0.001117,
      0.001124,
      0.001129,
      0.001132,
      0.001132,
      0.001126,
      0.001114,
      0.00109,
      0.001053,
      0.001001,
      0.000934,
      0.000857,
      0.00078,
      0.000711,
      0.000661,
      0.000638,
      0.000648,
      0.000694,
      0.000777,
      0.000895,
      0.00104,
      0.001204,
      0.001373,
      0.001526,
      0.001648,
      0.00172,
      0.001731,
      0.001677,
      0.001562,
      0.001399,
      0.001205,
      0.001002,
      0.000806,
      0.00063,
      0.000484,
      0.000368,
      0.00028,
      0.000218,
      0.000177,
      0.000151,
      0.000139,
      0.000135,
      0.00014,
      0.000151,
      0.000167,
      0.000188,
      0.000214
    ]
  },
  "A/chicken/USA/24-037561-001/2024_30c488ddf9": {
    "frequencies": [
      0.00071,
      0.000728,
      0.000747,
      0.000765,
      0.000783,
      0.000801,
      0.000819,
      0.000837,
      0.000855,
      0.000872,
      0.000889,
      0.000906,
      0.000922,
      0.000938,
      0.000953,
      0.000968,
      0.000982,
      0.000995,
      0.001008,
      0.00102,
      0.001032,
      0.001042,
      0.001051,
      0.001059,
      0.001064,
      0.001067,
      0.001064,
      0.001055,
      0.001035,
      0.001002,
      0.000954,
      0.000891,
      0.000817,
      0.000741,
      0.00067,
      0.000616,
      0.000584,
      0.000582,
      0.000613,
      0.000679,
      0.000779,
      0.000909,
      0.001063,
      0.001229,
      0.00139,
      0.001529,
      0.001628,
      0.001673,
      0.001655,
      0.001574,
      0.00144,
      0.001266,
      0.001074,
      0.00088,
      0.000701,
      0.000546,
      0.00042,
      0.000322,
      0.00025,
      0.000201,
      0.000169,
      0.000152,
      0.000146,
      0.000149,
      0.000159,
      0.000175,
      0.000197,
      0.000224
    ]
  },
  "A/chicken/USA/24-037801-001/2024_ddccf3b894": {
    "frequencies": [
      0.00087,
      0.000888,
      0.000907,
      0.000925,
      0.000943,
      0.000961,
      0.000978,
      0.000995,
      0.001012,
      0.001028,
      0.001044,
      0.001059,
      0.001074,
      0.001088,
      0.001101,
      0.001113,
      0.001125,
      0.001136,
      0.001145,
      0.001154,
      0.001162,
      0.001169,
      0.001174,
      0.001178,
      0.001179,
      0.001177,
      0.001169,
      0.001154,
      0.001128,
      0.001088,
      0.001033,
      0.000964,
      0.000886,
      0.000808,
      0.000741,
      0.000695,
      0.00068,
      0.000699,
      0.000757,
      0.000852,
      0.000981,
      0.001136,
      0.001304,
      0.001472,
      0.001617,
      0.001724,
      0.001775,
      0.001762,
      0.001684,
      0.001547,
      0.001366,
      0.001161,
      0.000953,
      0.000756,
      0.000585,
      0.000445,
      0.000336,
      0.000256,
      0.000199,
      0.000163,
      0.000141,
      0.000131,
      0.000129,
      0.000135,
      0.000146,
      0.000162,
      0.000182,
      0.000207
    ]
  },
  "A/chicken/USA/24-037801-002/2024_717a7b1646": {
    "frequencies": [
      0.00087,
      0.000888,
      0.000907,
      0.000925,
      0.000943,
      0.000961,
      0.000978,
      0.000995,
      0.001012,
      0.001028,
      0.001044,
      0.001059,
      0.001074,
      0.001088,
      0.001101,
      0.001113,
      0.001125,
      0.001136,
      0.001145,
      0.001154,
      0.001162,
      0.001169,
      0.001174,
      0.001178,
      0.001179,
      0.001177,
      0.001169,
      0.001154,
      0.001128,
      0.001088,
      0.001033,
      0.000964,
      0.000886,
      0.000808,
      0.000741,
      0.000695,
      0.00068,
      0.000699,
      0.000757,
      0.000852,
      0.000981,
      0.001136,
      0.001304,
      0.001472,
      0.001617,
      0.001724,
      0.001775,
      0.001762,
      0.001684,
      0.001547,
      0.001366,
      0.001161,
      0.000953,
      0.000756,
      0.000585,
      0.000445,
      0.000336,
      0.000256,
      0.000199,
      0.000163,
      0.000141,
      0.000131,
      0.000129,
      0.000135,
      0.000146,
      0.000162,
      0.000182,
      0.000207
    ]
  },
  "A/chicken/USA/24-037801-003/2024_ef2f7a2365": {
    "frequencies": [
      0.00087,
      0.000888,
      0.000907,
      0.000925,
      0.000943,
      0.000961,
      0.000978,
      0.000995,
      0.001012,
      0.001028,
      0.001044,
      0.001059,
      0.001074,
      0.001088,
      0.001101,
      0.001113,
      0.001125,
      0.001136,
      0.001145,
      0.001154,
      0.001162,
      0.001169,
      0.001174,
      0.001178,
      0.001179,
      0.001177,
      0.001169,
      0.001154,
      0.001128,
      0.001088,
      0.001033,
      0.000964,
      0.000886,
      0.000808,
      0.000741,
      0.000695,
      0.00068,
      0.000699,
      0.000757,
      0.000852,
      0.000981,
      0.001136,
      0.001304,
      0.001472,
      0.001617,
      0.001724,
      0.001775,
      0.001762,
      0.001684,
      0.001547,
      0.001366,
      0.001161,
      0.000953,
      0.000756,
      0.000585,
      0.000445,
      0.000336,
      0.000256,
      0.000199,
      0.000163,
      0.000141,
      0.000131,
      0.000129,
      0.000135,
      0.000146,
      0.000162,
      0.000182,
      0.000207
    ]
  },
  "A/chicken/USA/24-037945-001/2024_c46cc3a3a8": {
    "frequencies": [
      0.000835,
      0.000854,
      0.000872,
      0.000891,
      0.000909,
      0.000927,
      0.000944,
      0.000962,
      0.000979,
      0.000995,
      0.001011,
      0.001027,
      0.001042,
      0.001056,
      0.00107,
      0.001083,
      0.001095,
      0.001106,
      0.001117,
      0.001126,
      0.001135,
      0.001143,
      0.001149,
      0.001153,
      0.001155,
      0.001154,
      0.001148,
      0.001134,
      0.001109,
      0.001071,
      0.001017,
      0.000949,
      0.000871,
      0.000793,
      0.000725,
      0.000678,
      0.000658,
      0.000673,
      0.000725,
      0.000814,
      0.000937,
      0.001087,
      0.001254,
      0.001422,
      0.001572,
      0.001686,
      0.001748,
      0.001748,
      0.001681,
      0.001555,
      0.001383,
      0.001184,
      0.000978,
      0.000781,
      0.000608,
      0.000464,
      0.000352,
      0.000268,
      0.000209,
      0.000169,
      0.000146,
      0.000135,
      0.000132,
      0.000137,
      0.000148,
      0.000164,
      0.000185,
      0.00021
    ]
  },
  "A/chicken/USA/24-037945-002/2024_41dec31114": {
    "frequencies": [
      0.000835,
      0.000854,
      0.000872,
      0.000891,
      0.000909,
      0.000927,
      0.000944,
      0.000962,
      0.000979,
      0.000995,
      0.001011,
      0.001027,
      0.001042,
      0.001056,
      0.00107,
      0.001083,
      0.001095,
      0.001106,
      0.001117,
      0.001126,
      0.001135,
      0.001143,
      0.001149,
      0.001153,
      0.001155,
      0.001154,
      0.001148,
      0.001134,
      0.001109,
      0.001071,
      0.001017,
      0.000949,
      0.000871,
      0.000793,
      0.000725,
      0.000678,
      0.000658,
      0.000673,
      0.000725,
      0.000814,
      0.000937,
      0.001087,
      0.001254,
      0.001422,
      0.001572,
      0.001686,
      0.001748,
      0.001748,
      0.001681,
      0.001555,
      0.001383,
      0.001184,
      0.000978,
      0.000781,
      0.000608,
      0.000464,
      0.000352,
      0.000268,
      0.000209,
      0.000169,
      0.000146,
      0.000135,
      0.000132,
      0.000137,
      0.000148,
      0.000164,
      0.000185,
      0.00021
    ]
  },
  "A/chicken/USA/24-037974-001/2024_7ee67568eb": {
    "frequencies": [
      0.000628,
      0.000646,
      0.000663,
      0.000681,
      0.000699,
      0.000717,
      0.000735,
      0.000753,
      0.000771,
      0.000789,
      0.000806,
      0.000823,
      0.00084,
      0.000857,
      0.000873,
      0.000888,
      0.000904,
      0.000919,
      0.000933,
      0.000946,
      0.000959,
      0.000971,
      0.000982,
      0.000992,
      0.000999,
      0.001004,
      0.001004,
      0.000998,
      0.000982,
      0.000953,
      0.000909,
      0.00085,
      0.00078,
      0.000705,
      0.000635,
      0.000577,
      0.000539,
      0.000527,
      0.000545,
      0.000595,
      0.000678,
      0.000793,
      0.000934,
      0.001093,
      0.001257,
      0.001407,
      0.001528,
      0.001602,
      0.001618,
      0.001572,
      0.001468,
      0.001318,
      0.001141,
      0.000954,
      0.000774,
      0.000612,
      0.000477,
      0.000369,
      0.000288,
      0.000229,
      0.000191,
      0.000168,
      0.000158,
      0.000159,
      0.000168,
      0.000184,
      0.000207,
      0.000235
    ]
  },
  "A/chicken/USA/24-037981-001/2024_9be2b965d0": {
    "frequencies": [
      0.00074,
      0.000758,
      0.000776,
      0.000795,
      0.000813,
      0.000831,
      0.000849,
      0.000867,
      0.000884,
      0.000901,
      0.000918,
      0.000935,
      0.000951,
      0.000966,
      0.000981,
      0.000995,
      0.001009,
      0.001022,
      0.001035,
      0.001046,
      0.001057,
      0.001066,
      0.001075,
      0.001082,
      0.001087,
      0.001088,
      0.001085,
      0.001074,
      0.001053,
      0.001019,
      0.000969,
      0.000905,
      0.00083,
      0.000753,
      0.000683,
      0.00063,
      0.000601,
      0.000603,
      0.000639,
      0.00071,
      0.000816,
      0.000951,
      0.001109,
      0.001276,
      0.001435,
      0.001569,
      0.00166,
      0.001694,
      0.001664,
      0.001572,
      0.001428,
      0.001247,
      0.00105,
      0.000855,
      0.000677,
      0.000525,
      0.000402,
      0.000308,
      0.000239,
      0.000192,
      0.000163,
      0.000147,
      0.000142,
      0.000146,
      0.000156,
      0.000173,
      0.000194,
      0.000221
    ]
  },
  "A/chicken/USA/24-037981-002/2024_5a4156aae1": {
    "frequencies": [
      0.00074,
      0.000758,
      0.000776,
      0.000795,
      0.000813,
      0.000831,
      0.000849,
      0.000867,
      0.000884,
      0.000901,
      0.000918,
      0.000935,
      0.000951,
      0.000966,
      0.000981,
      0.000995,
      0.001009,
      0.001022,
      0.001035,
      0.001046,
      0.001057,
      0.001066,
      0.001075,
      0.001082,
      0.001087,
      0.001088,
      0.001085,
      0.001074,
      0.001053,
      0.001019,
      0.000969,
      0.000905,
      0.00083,
      0.000753,
      0.000683,
      0.00063,
      0.000601,
      0.000603,
      0.000639,
      0.00071,
      0.000816,
      0.000951,
      0.001109,
      0.001276,
      0.001435,
      0.001569,
      0.00166,
      0.001694,
      0.001664,
      0.001572,
      0.001428,
      0.001247,
      0.00105,
      0.000855,
      0.000677,
      0.000525,
      0.000402,
      0.000308,
      0.000239,
      0.000192,
      0.000163,
      0.000147,
      0.000142,
      0.000146,
      0.000156,
      0.000173,
      0.000194,
      0.000221
    ]
  },
  "A/chicken/USA/24-037983-001/2024_bdc71b9be3": {
    "frequencies": [
      0.000628,
      0.000646,
      0.000663,
      0.000681,
      0.000699,
      0.000717,
      0.000735,
      0.000753,
      0.000771,
      0.000789,
      0.000806,
      0.000823,
      0.00084,
      0.000857,
      0.000873,
      0.000888,
      0.000904,
      0.000919,
      0.000933,
      0.000946,
      0.000959,
      0.000971,
      0.000982,
      0.000992,
      0.000999,
      0.001004,
      0.001004,
      0.000998,
      0.000982,
      0.000953,
      0.000909,
      0.00085,
      0.00078,
      0.000705,
      0.000635,
      0.000577,
      0.000539,
      0.000527,
      0.000545,
      0.000595,
      0.000678,
      0.000793,
      0.000934,
      0.001093,
      0.001257,
      0.001407,
      0.001528,
      0.001602,
      0.001618,
      0.001572,
      0.001468,
      0.001318,
      0.001141,
      0.000954,
      0.000774,
      0.000612,
      0.000477,
      0.000369,
      0.000288,
      0.000229,
      0.000191,
      0.000168,
      0.000158,
      0.000159,
      0.000168,
      0.000184,
      0.000207,
      0.000235
    ]
  },
  "A/chicken/USA/24-037983-002/2024_b5d7ca883a": {
    "frequencies": [
      0.000628,
      0.000646,
      0.000663,
      0.000681,
      0.000699,
      0.000717,
      0.000735,
      0.000753,
      0.000771,
      0.000789,
      0.000806,
      0.000823,
      0.00084,
      0.000857,
      0.000873,
      0.000888,
      0.000904,
      0.000919,
      0.000933,
      0.000946,
      0.000959,
      0.000971,
      0.000982,
      0.000992,
      0.000999,
      0.001004,
      0.001004,
      0.000998,
      0.000982,
      0.000953,
      0.000909,
      0.00085,
      0.00078,
      0.000705,
      0.000635,
      0.000577,
      0.000539,
      0.000527,
      0.000545,
      0.000595,
      0.000678,
      0.000793,
      0.000934,
      0.001093,
      0.001257,
      0.001407,
      0.001528,
      0.001602,
      0.001618,
      0.001572,
      0.001468,
      0.001318,
      0.001141,
      0.000954,
      0.000774,
      0.000612,
      0.000477,
      0.000369,
      0.000288,
      0.000229,
      0.000191,
      0.000168,
      0.000158,
      0.000159,
      0.000168,
      0.000184,
      0.000207,
      0.000235
    ]
  },
  "A/chicken/USA/24-037983-003/2024_0053b5d93c": {
    "frequencies": [
      0.000628,
      0.000646,
      0.000663,
      0.000681,
      0.000699,
      0.000717,
      0.000735,
      0.000753,
      0.000771,
      0.000789,
      0.000806,
      0.000823,
      0.00084,
      0.000857,
      0.000873,
      0.000888,
      0.000904,
      0.000919,
      0.000933,
      0.000946,
      0.000959,
      0.000971,
      0.000982,
      0.000992,
      0.000999,
      0.001004,
      0.001004,
      0.000998,
      0.000982,
      0.000953,
      0.000909,
      0.00085,
      0.00078,
      0.000705,
      0.000635,
      0.000577,
      0.000539,
      0.000527,
      0.000545,
      0.000595,
      0.000678,
      0.000793,
      0.000934,
      0.001093,
      0.001257,
      0.001407,
      0.001528,
      0.001602,
      0.001618,
      0.001572,
      0.001468,
      0.001318,
      0.001141,
      0.000954,
      0.000774,
      0.000612,
      0.000477,
      0.000369,
      0.000288,
      0.000229,
      0.000191,
      0.000168,
      0.000158,
      0.000159,
      0.000168,
      0.000184,
      0.000207,
      0.000235
    ]
  },
  "A/chicken/USA/24-038151-001/2024_f02dd492c1": {
    "frequencies": [
      0.000602,
      0.00062,
      0.000638,
      0.000655,
      0.000673,
      0.000691,
      0.000709,
      0.000727,
      0.000745,
      0.000762,
      0.00078,
      0.000797,
      0.000814,
      0.000831,
      0.000847,
      0.000863,
      0.000879,
      0.000894,
      0.000909,
      0.000923,
      0.000936,
      0.000948,
      0.00096,
      0.00097,
      0.000978,
      0.000984,
      0.000985,
      0.000979,
      0.000964,
      0.000936,
      0.000894,
      0.000836,
      0.000767,
      0.000694,
      0.000624,
      0.000565,
      0.000526,
      0.000511,
      0.000525,
      0.00057,
      0.000648,
      0.000757,
      0.000893,
      0.00105,
      0.001213,
      0.001366,
      0.001493,
      0.001576,
      0.001603,
      0.001568,
      0.001475,
      0.001333,
      0.001162,
      0.000978,
      0.000798,
      0.000635,
      0.000498,
      0.000386,
      0.000301,
      0.00024,
      0.000199,
      0.000174,
      0.000163,
      0.000163,
      0.000171,
      0.000187,
      0.00021,
      0.000239
    ]
  },
  "A/chicken/USA/24-038151-002/2024_3838622881": {
    "frequencies": [
      0.000602,
      0.00062,
      0.000638,
      0.000655,
      0.000673,
      0.000691,
      0.000709,
      0.000727,
      0.000745,
      0.000762,
      0.00078,
      0.000797,
      0.000814,
      0.000831,
      0.000847,
      0.000863,
      0.000879,
      0.000894,
      0.000909,
      0.000923,
      0.000936,
      0.000948,
      0.00096,
      0.00097,
      0.000978,
      0.000984,
      0.000985,
      0.000979,
      0.000964,
      0.000936,
      0.000894,
      0.000836,
      0.000767,
      0.000694,
      0.000624,
      0.000565,
      0.000526,
      0.000511,
      0.000525,
      0.00057,
      0.000648,
      0.000757,
      0.000893,
      0.00105,
      0.001213,
      0.001366,
      0.001493,
      0.001576,
      0.001603,
      0.001568,
      0.001475,
      0.001333,
      0.001162,
      0.000978,
      0.000798,
      0.000635,
      0.000498,
      0.000386,
      0.000301,
      0.00024,
      0.000199,
      0.000174,
      0.000163,
      0.000163,
      0.000171,
      0.000187,
      0.00021,
      0.000239
    ]
  },
  "A/chicken/USA/24-038159-002/2024_0795d8119a": {
    "frequencies": [
      0.000628,
      0.000646,
      0.000663,
      0.000681,
      0.000699,
      0.000717,
      0.000735,
      0.000753,
      0.000771,
      0.000789,
      0.000806,
      0.000823,
      0.00084,
      0.000857,
      0.000873,
      0.000888,
      0.000904,
      0.000919,
      0.000933,
      0.000946,
      0.000959,
      0.000971,
      0.000982,
      0.000992,
      0.000999,
      0.001004,
      0.001004,
      0.000998,
      0.000982,
      0.000953,
      0.000909,
      0.00085,
      0.00078,
      0.000705,
      0.000635,
      0.000577,
      0.000539,
      0.000527,
      0.000545,
      0.000595,
      0.000678,
      0.000793,
      0.000934,
      0.001093,
      0.001257,
      0.001407,
      0.001528,
      0.001602,
      0.001618,
      0.001572,
      0.001468,
      0.001318,
      0.001141,
      0.000954,
      0.000774,
      0.000612,
      0.000477,
      0.000369,
      0.000288,
      0.000229,
      0.000191,
      0.000168,
      0.000158,
      0.000159,
      0.000168,
      0.000184,
      0.000207,
      0.000235
    ]
  },
  "A/chicken/USA/24-038163-001/2024_d8af566b02": {
    "frequencies": [
      0.000654,
      0.000672,
      0.00069,
      0.000708,
      0.000726,
      0.000744,
      0.000762,
      0.00078,
      0.000798,
      0.000815,
      0.000833,
      0.00085,
      0.000867,
      0.000883,
      0.000899,
      0.000914,
      0.000929,
      0.000944,
      0.000957,
      0.00097,
      0.000983,
      0.000994,
      0.001005,
      0.001014,
      0.001021,
      0.001025,
      0.001024,
      0.001016,
      0.000999,
      0.000969,
      0.000924,
      0.000863,
      0.000792,
      0.000717,
      0.000646,
      0.000589,
      0.000554,
      0.000545,
      0.000566,
      0.000621,
      0.00071,
      0.00083,
      0.000975,
      0.001138,
      0.001301,
      0.001448,
      0.001562,
      0.001627,
      0.001632,
      0.001574,
      0.00146,
      0.001302,
      0.001119,
      0.000929,
      0.000749,
      0.00059,
      0.000458,
      0.000353,
      0.000275,
      0.000219,
      0.000183,
      0.000163,
      0.000154,
      0.000155,
      0.000165,
      0.000181,
      0.000204,
      0.000231
    ]
  },
  "A/chicken/USA/24-038164-001/2024_87d0bac704": {
    "frequencies": [
      0.000578,
      0.000595,
      0.000613,
      0.00063,
      0.000648,
      0.000666,
      0.000684,
      0.000702,
      0.000719,
      0.000737,
      0.000754,
      0.000772,
      0.000789,
      0.000806,
      0.000822,
      0.000839,
      0.000855,
      0.00087,
      0.000885,
      0.000899,
      0.000913,
      0.000926,
      0.000938,
      0.000949,
      0.000958,
      0.000964,
      0.000966,
      0.000961,
      0.000947,
      0.00092,
      0.000879,
      0.000823,
      0.000756,
      0.000683,
      0.000613,
      0.000554,
      0.000513,
      0.000496,
      0.000506,
      0.000546,
      0.000619,
      0.000723,
      0.000855,
      0.001008,
      0.00117,
      0.001326,
      0.001457,
      0.001549,
      0.001586,
      0.001562,
      0.00148,
      0.001347,
      0.001183,
      0.001002,
      0.000823,
      0.000659,
      0.000518,
      0.000404,
      0.000315,
      0.000251,
      0.000207,
      0.000181,
      0.000168,
      0.000167,
      0.000175,
      0.000191,
      0.000214,
      0.000242
    ]
  },
  "A/chicken/USA/24-038439-001/2024_a4907f6036": {
    "frequencies": [
      0.000489,
      0.000506,
      0.000522,
      0.000539,
      0.000556,
      0.000573,
      0.00059,
      0.000608,
      0.000625,
      0.000643,
      0.00066,
      0.000678,
      0.000695,
      0.000712,
      0.00073,
      0.000746,
      0.000763,
      0.00078,
      0.000796,
      0.000811,
      0.000826,
      0.000841,
      0.000855,
      0.000867,
      0.000878,
      0.000887,
      0.000892,
      0.00089,
      0.00088,
      0.000858,
      0.000822,
      0.000772,
      0.000709,
      0.000641,
      0.000574,
      0.000514,
      0.000469,
      0.000444,
      0.000441,
      0.000465,
      0.000518,
      0.0006,
      0.000713,
      0.000851,
      0.001005,
      0.001164,
      0.001312,
      0.001431,
      0.001506,
      0.001525,
      0.001486,
      0.001391,
      0.001255,
      0.001092,
      0.000921,
      0.000755,
      0.000607,
      0.00048,
      0.000379,
      0.000302,
      0.000247,
      0.000211,
      0.000191,
      0.000185,
      0.00019,
      0.000205,
      0.000228,
      0.000258
    ]
  },
  "A/chicken/USA/24-038439-002/2024_07ca053735": {
    "frequencies": [
      0.000489,
      0.000506,
      0.000522,
      0.000539,
      0.000556,
      0.000573,
      0.00059,
      0.000608,
      0.000625,
      0.000643,
      0.00066,
      0.000678,
      0.000695,
      0.000712,
      0.00073,
      0.000746,
      0.000763,
      0.00078,
      0.000796,
      0.000811,
      0.000826,
      0.000841,
      0.000855,
      0.000867,
      0.000878,
      0.000887,
      0.000892,
      0.00089,
      0.00088,
      0.000858,
      0.000822,
      0.000772,
      0.000709,
      0.000641,
      0.000574,
      0.000514,
      0.000469,
      0.000444,
      0.000441,
      0.000465,
      0.000518,
      0.0006,
      0.000713,
      0.000851,
      0.001005,
      0.001164,
      0.001312,
      0.001431,
      0.001506,
      0.001525,
      0.001486,
      0.001391,
      0.001255,
      0.001092,
      0.000921,
      0.000755,
      0.000607,
      0.00048,
      0.000379,
      0.000302,
      0.000247,
      0.000211,
      0.000191,
      0.000185,
      0.00019,
      0.000205,
      0.000228,
      0.000258
    ]
  },
  "A/chicken/USA/24-038443-001/2024_da8259706a": {
    "frequencies": [
      0.000578,
      0.000595,
      0.000613,
      0.00063,
      0.000648,
      0.000666,
      0.000684,
      0.000702,
      0.000719,
      0.000737,
      0.000754,
      0.000772,
      0.000789,
      0.000806,
      0.000822,
      0.000839,
      0.000855,
      0.00087,
      0.000885,
      0.000899,
      0.000913,
      0.000926,
      0.000938,
      0.000949,
      0.000958,
      0.000964,
      0.000966,
      0.000961,
      0.000947,
      0.00092,
      0.000879,
      0.000823,
      0.000756,
      0.000683,
      0.000613,
      0.000554,
      0.000513,
      0.000496,
      0.000506,
      0.000546,
      0.000619,
      0.000723,
      0.000855,
      0.001008,
      0.00117,
      0.001326,
      0.001457,
      0.001549,
      0.001586,
      0.001562,
      0.00148,
      0.001347,
      0.001183,
      0.001002,
      0.000823,
      0.000659,
      0.000518,
      0.000404,
      0.000315,
      0.000251,
      0.000207,
      0.000181,
      0.000168,
      0.000167,
      0.000175,
      0.000191,
      0.000214,
      0.000242
    ]
  },
  "A/chicken/USA/24-038443-002/2024_8c811e5ae7": {
    "frequencies": [
      0.000578,
      0.000595,
      0.000613,
      0.00063,
      0.000648,
      0.000666,
      0.000684,
      0.000702,
      0.000719,
      0.000737,
      0.000754,
      0.000772,
      0.000789,
      0.000806,
      0.000822,
      0.000839,
      0.000855,
      0.00087,
      0.000885,
      0.000899,
      0.000913,
      0.000926,
      0.000938,
      0.000949,
      0.000958,
      0.000964,
      0.000966,
      0.000961,
      0.000947,
      0.00092,
      0.000879,
      0.000823,
      0.000756,
      0.000683,
      0.000613,
      0.000554,
      0.000513,
      0.000496,
      0.000506,
      0.000546,
      0.000619,
      0.000723,
      0.000855,
      0.001008,
      0.00117,
      0.001326,
      0.001457,
      0.001549,
      0.001586,
      0.001562,
      0.00148,
      0.001347,
      0.001183,
      0.001002,
      0.000823,
      0.000659,
      0.000518,
      0.000404,
      0.000315,
      0.000251,
      0.000207,
      0.000181,
      0.000168,
      0.000167,
      0.000175,
      0.000191,
      0.000214,
      0.000242
    ]
  },
  "A/chicken/USA/24-038443-003/2024_94809521c6": {
    "frequencies": [
      0.000578,
      0.000595,
      0.000613,
      0.00063,
      0.000648,
      0.000666,
      0.000684,
      0.000702,
      0.000719,
      0.000737,
      0.000754,
      0.000772,
      0.000789,
      0.000806,
      0.000822,
      0.000839,
      0.000855,
      0.00087,
      0.000885,
      0.000899,
      0.000913,
      0.000926,
      0.000938,
      0.000949,
      0.000958,
      0.000964,
      0.000966,
      0.000961,
      0.000947,
      0.00092,
      0.000879,
      0.000823,
      0.000756,
      0.000683,
      0.000613,
      0.000554,
      0.000513,
      0.000496,
      0.000506,
      0.000546,
      0.000619,
      0.000723,
      0.000855,
      0.001008,
      0.00117,
      0.001326,
      0.001457,
      0.001549,
      0.001586,
      0.001562,
      0.00148,
      0.001347,
      0.001183,
      0.001002,
      0.000823,
      0.000659,
      0.000518,
      0.000404,
      0.000315,
      0.000251,
      0.000207,
      0.000181,
      0.000168,
      0.000167,
      0.000175,
      0.000191,
      0.000214,
      0.000242
    ]
  },
  "A/chicken/USA/24-038445-001/2024_b2b6c1e72d": {
    "frequencies": [
      0.000578,
      0.000595,
      0.000613,
      0.00063,
      0.000648,
      0.000666,
      0.000684,
      0.000702,
      0.000719,
      0.000737,
      0.000754,
      0.000772,
      0.000789,
      0.000806,
      0.000822,
      0.000839,
      0.000855,
      0.00087,
      0.000885,
      0.000899,
      0.000913,
      0.000926,
      0.000938,
      0.000949,
      0.000958,
      0.000964,
      0.000966,
      0.000961,
      0.000947,
      0.00092,
      0.000879,
      0.000823,
      0.000756,
      0.000683,
      0.000613,
      0.000554,
      0.000513,
      0.000496,
      0.000506,
      0.000546,
      0.000619,
      0.000723,
      0.000855,
      0.001008,
      0.00117,
      0.001326,
      0.001457,
      0.001549,
      0.001586,
      0.001562,
      0.00148,
      0.001347,
      0.001183,
      0.001002,
      0.000823,
      0.000659,
      0.000518,
      0.000404,
      0.000315,
      0.000251,
      0.000207,
      0.000181,
      0.000168,
      0.000167,
      0.000175,
      0.000191,
      0.000214,
      0.000242
    ]
  },
  "A/chicken/USA/24-038592-001/2024_94cef95fb4": {
    "frequencies": [
      0.000489,
      0.000506,
      0.000522,
      0.000539,
      0.000556,
      0.000573,
      0.00059,
      0.000608,
      0.000625,
      0.000643,
      0.00066,
      0.000678,
      0.000695,
      0.000712,
      0.00073,
      0.000746,
      0.000763,
      0.00078,
      0.000796,
      0.000811,
      0.000826,
      0.000841,
      0.000855,
      0.000867,
      0.000878,
      0.000887,
      0.000892,
      0.00089,
      0.00088,
      0.000858,
      0.000822,
      0.000772,
      0.000709,
      0.000641,
      0.000574,
      0.000514,
      0.000469,
      0.000444,
      0.000441,
      0.000465,
      0.000518,
      0.0006,
      0.000713,
      0.000851,
      0.001005,
      0.001164,
      0.001312,
      0.001431,
      0.001506,
      0.001525,
      0.001486,
      0.001391,
      0.001255,
      0.001092,
      0.000921,
      0.000755,
      0.000607,
      0.00048,
      0.000379,
      0.000302,
      0.000247,
      0.000211,
      0.000191,
      0.000185,
      0.00019,
      0.000205,
      0.000228,
      0.000258
    ]
  },
  "A/chicken/USA/24-038592-002/2024_c6af60a089": {
    "frequencies": [
      0.000489,
      0.000506,
      0.000522,
      0.000539,
      0.000556,
      0.000573,
      0.00059,
      0.000608,
      0.000625,
      0.000643,
      0.00066,
      0.000678,
      0.000695,
      0.000712,
      0.00073,
      0.000746,
      0.000763,
      0.00078,
      0.000796,
      0.000811,
      0.000826,
      0.000841,
      0.000855,
      0.000867,
      0.000878,
      0.000887,
      0.000892,
      0.00089,
      0.00088,
      0.000858,
      0.000822,
      0.000772,
      0.000709,
      0.000641,
      0.000574,
      0.000514,
      0.000469,
      0.000444,
      0.000441,
      0.000465,
      0.000518,
      0.0006,
      0.000713,
      0.000851,
      0.001005,
      0.001164,
      0.001312,
      0.001431,
      0.001506,
      0.001525,
      0.001486,
      0.001391,
      0.001255,
      0.001092,
      0.000921,
      0.000755,
      0.000607,
      0.00048,
      0.000379,
      0.000302,
      0.000247,
      0.000211,
      0.000191,
      0.000185,
      0.00019,
      0.000205,
      0.000228,
      0.000258
    ]
  },
  "A/chicken/USA/24-038617-001/2024_354ccccd8b": {
    "frequencies": [
      0.000489,
      0.000506,
      0.000522,
      0.000539,
      0.000556,
      0.000573,
      0.00059,
      0.000608,
      0.000625,
      0.000643,
      0.00066,
      0.000678,
      0.000695,
      0.000712,
      0.00073,
      0.000746,
      0.000763,
      0.00078,
      0.000796,
      0.000811,
      0.000826,
      0.000841,
      0.000855,
      0.000867,
      0.000878,
      0.000887,
      0.000892,
      0.00089,
      0.00088,
      0.000858,
      0.000822,
      0.000772,
      0.000709,
      0.000641,
      0.000574,
      0.000514,
      0.000469,
      0.000444,
      0.000441,
      0.000465,
      0.000518,
      0.0006,
      0.000713,
      0.000851,
      0.001005,
      0.001164,
      0.001312,
      0.001431,
      0.001506,
      0.001525,
      0.001486,
      0.001391,
      0.001255,
      0.001092,
      0.000921,
      0.000755,
      0.000607,
      0.00048,
      0.000379,
      0.000302,
      0.000247,
      0.000211,
      0.000191,
      0.000185,
      0.00019,
      0.000205,
      0.000228,
      0.000258
    ]
  },
  "A/chicken/USA/24-038617-002/2024_f7d6d3026c": {
    "frequencies": [
      0.000489,
      0.000506,
      0.000522,
      0.000539,
      0.000556,
      0.000573,
      0.00059,
      0.000608,
      0.000625,
      0.000643,
      0.00066,
      0.000678,
      0.000695,
      0.000712,
      0.00073,
      0.000746,
      0.000763,
      0.00078,
      0.000796,
      0.000811,
      0.000826,
      0.000841,
      0.000855,
      0.000867,
      0.000878,
      0.000887,
      0.000892,
      0.00089,
      0.00088,
      0.000858,
      0.000822,
      0.000772,
      0.000709,
      0.000641,
      0.000574,
      0.000514,
      0.000469,
      0.000444,
      0.000441,
      0.000465,
      0.000518,
      0.0006,
      0.000713,
      0.000851,
      0.001005,
      0.001164,
      0.001312,
      0.001431,
      0.001506,
      0.001525,
      0.001486,
      0.001391,
      0.001255,
      0.001092,
      0.000921,
      0.000755,
      0.000607,
      0.00048,
      0.000379,
      0.000302,
      0.000247,
      0.000211,
      0.000191,
      0.000185,
      0.00019,
      0.000205,
      0.000228,
      0.000258
    ]
  },
  "A/chicken/USA/24-038619-001/2024_d70526b267": {
    "frequencies": [
      0.000489,
      0.000506,
      0.000522,
      0.000539,
      0.000556,
      0.000573,
      0.00059,
      0.000608,
      0.000625,
      0.000643,
      0.00066,
      0.000678,
      0.000695,
      0.000712,
      0.00073,
      0.000746,
      0.000763,
      0.00078,
      0.000796,
      0.000811,
      0.000826,
      0.000841,
      0.000855,
      0.000867,
      0.000878,
      0.000887,
      0.000892,
      0.00089,
      0.00088,
      0.000858,
      0.000822,
      0.000772,
      0.000709,
      0.000641,
      0.000574,
      0.000514,
      0.000469,
      0.000444,
      0.000441,
      0.000465,
      0.000518,
      0.0006,
      0.000713,
      0.000851,
      0.001005,
      0.001164,
      0.001312,
      0.001431,
      0.001506,
      0.001525,
      0.001486,
      0.001391,
      0.001255,
      0.001092,
      0.000921,
      0.000755,
      0.000607,
      0.00048,
      0.000379,
      0.000302,
      0.000247,
      0.000211,
      0.000191,
      0.000185,
      0.00019,
      0.000205,
      0.000228,
      0.000258
    ]
  },
  "A/chicken/USA/24-038650-001/2024_13f7bb1f73": {
    "frequencies": [
      0.000489,
      0.000506,
      0.000522,
      0.000539,
      0.000556,
      0.000573,
      0.00059,
      0.000608,
      0.000625,
      0.000643,
      0.00066,
      0.000678,
      0.000695,
      0.000712,
      0.00073,
      0.000746,
      0.000763,
      0.00078,
      0.000796,
      0.000811,
      0.000826,
      0.000841,
      0.000855,
      0.000867,
      0.000878,
      0.000887,
      0.000892,
      0.00089,
      0.00088,
      0.000858,
      0.000822,
      0.000772,
      0.000709,
      0.000641,
      0.000574,
      0.000514,
      0.000469,
      0.000444,
      0.000441,
      0.000465,
      0.000518,
      0.0006,
      0.000713,
      0.000851,
      0.001005,
      0.001164,
      0.001312,
      0.001431,
      0.001506,
      0.001525,
      0.001486,
      0.001391,
      0.001255,
      0.001092,
      0.000921,
      0.000755,
      0.000607,
      0.00048,
      0.000379,
      0.000302,
      0.000247,
      0.000211,
      0.000191,
      0.000185,
      0.00019,
      0.000205,
      0.000228,
      0.000258
    ]
  },
  "A/chicken/USA/24-038650-002/2024_20e57b7e43": {
    "frequencies": [
      0.000489,
      0.000506,
      0.000522,
      0.000539,
      0.000556,
      0.000573,
      0.00059,
      0.000608,
      0.000625,
      0.000643,
      0.00066,
      0.000678,
      0.000695,
      0.000712,
      0.00073,
      0.000746,
      0.000763,
      0.00078,
      0.000796,
      0.000811,
      0.000826,
      0.000841,
      0.000855,
      0.000867,
      0.000878,
      0.000887,
      0.000892,
      0.00089,
      0.00088,
      0.000858,
      0.000822,
      0.000772,
      0.000709,
      0.000641,
      0.000574,
      0.000514,
      0.000469,
      0.000444,
      0.000441,
      0.000465,
      0.000518,
      0.0006,
      0.000713,
      0.000851,
      0.001005,
      0.001164,
      0.001312,
      0.001431,
      0.001506,
      0.001525,
      0.001486,
      0.001391,
      0.001255,
      0.001092,
      0.000921,
      0.000755,
      0.000607,
      0.00048,
      0.000379,
      0.000302,
      0.000247,
      0.000211,
      0.000191,
      0.000185,
      0.00019,
      0.000205,
      0.000228,
      0.000258
    ]
  },
  "A/chicken/USA/24-038653-001/2024_5a2af14713": {
    "frequencies": [
      0.000431,
      0.000447,
      0.000463,
      0.000479,
      0.000495,
      0.000512,
      0.000528,
      0.000545,
      0.000562,
      0.000579,
      0.000597,
      0.000614,
      0.000631,
      0.000649,
      0.000666,
      0.000683,
      0.0007,
      0.000717,
      0.000733,
      0.00075,
      0.000766,
      0.000781,
      0.000796,
      0.00081,
      0.000822,
      0.000832,
      0.000839,
      0.00084,
      0.000832,
      0.000813,
      0.000781,
      0.000734,
      0.000676,
      0.000611,
      0.000546,
      0.000488,
      0.000441,
      0.000411,
      0.000402,
      0.000415,
      0.000455,
      0.000523,
      0.000621,
      0.000745,
      0.000891,
      0.001047,
      0.001201,
      0.001336,
      0.001434,
      0.001482,
      0.001474,
      0.00141,
      0.001299,
      0.001154,
      0.000992,
      0.000829,
      0.000678,
      0.000544,
      0.000434,
      0.000347,
      0.000283,
      0.000239,
      0.000213,
      0.000202,
      0.000204,
      0.000217,
      0.00024,
      0.000271
    ]
  },
  "A/chicken/USA/24-038653-002/2024_7655efb9fb": {
    "frequencies": [
      0.000431,
      0.000447,
      0.000463,
      0.000479,
      0.000495,
      0.000512,
      0.000528,
      0.000545,
      0.000562,
      0.000579,
      0.000597,
      0.000614,
      0.000631,
      0.000649,
      0.000666,
      0.000683,
      0.0007,
      0.000717,
      0.000733,
      0.00075,
      0.000766,
      0.000781,
      0.000796,
      0.00081,
      0.000822,
      0.000832,
      0.000839,
      0.00084,
      0.000832,
      0.000813,
      0.000781,
      0.000734,
      0.000676,
      0.000611,
      0.000546,
      0.000488,
      0.000441,
      0.000411,
      0.000402,
      0.000415,
      0.000455,
      0.000523,
      0.000621,
      0.000745,
      0.000891,
      0.001047,
      0.001201,
      0.001336,
      0.001434,
      0.001482,
      0.001474,
      0.00141,
      0.001299,
      0.001154,
      0.000992,
      0.000829,
      0.000678,
      0.000544,
      0.000434,
      0.000347,
      0.000283,
      0.000239,
      0.000213,
      0.000202,
      0.000204,
      0.000217,
      0.00024,
      0.000271
    ]
  },
  "A/chicken/USA/24-038654-001/2024_221b272fa6": {
    "frequencies": [
      0.001105,
      0.001123,
      0.00114,
      0.001158,
      0.001174,
      0.001191,
      0.001206,
      0.001221,
      0.001235,
      0.001249,
      0.001262,
      0.001273,
      0.001284,
      0.001295,
      0.001304,
      0.001312,
      0.001319,
      0.001325,
      0.00133,
      0.001333,
      0.001336,
      0.001337,
      0.001336,
      0.001333,
      0.001328,
      0.001319,
      0.001304,
      0.001281,
      0.001247,
      0.001199,
      0.001136,
      0.00106,
      0.00098,
      0.000907,
      0.000852,
      0.000827,
      0.00084,
      0.000895,
      0.000991,
      0.001125,
      0.001285,
      0.00146,
      0.00163,
      0.001779,
      0.001883,
      0.00193,
      0.001908,
      0.001816,
      0.001664,
      0.001466,
      0.001242,
      0.001014,
      0.000801,
      0.000613,
      0.00046,
      0.000342,
      0.000255,
      0.000194,
      0.000154,
      0.00013,
      0.000117,
      0.000112,
      0.000114,
      0.000121,
      0.000132,
      0.000147,
      0.000166,
      0.000187
    ]
  },
  "A/chicken/USA/24-038654-002/2024_c8a63f68b7": {
    "frequencies": [
      0.001105,
      0.001123,
      0.00114,
      0.001158,
      0.001174,
      0.001191,
      0.001206,
      0.001221,
      0.001235,
      0.001249,
      0.001262,
      0.001273,
      0.001284,
      0.001295,
      0.001304,
      0.001312,
      0.001319,
      0.001325,
      0.00133,
      0.001333,
      0.001336,
      0.001337,
      0.001336,
      0.001333,
      0.001328,
      0.001319,
      0.001304,
      0.001281,
      0.001247,
      0.001199,
      0.001136,
      0.00106,
      0.00098,
      0.000907,
      0.000852,
      0.000827,
      0.00084,
      0.000895,
      0.000991,
      0.001125,
      0.001285,
      0.00146,
      0.00163,
      0.001779,
      0.001883,
      0.00193,
      0.001908,
      0.001816,
      0.001664,
      0.001466,
      0.001242,
      0.001014,
      0.000801,
      0.000613,
      0.00046,
      0.000342,
      0.000255,
      0.000194,
      0.000154,
      0.00013,
      0.000117,
      0.000112,
      0.000114,
      0.000121,
      0.000132,
      0.000147,
      0.000166,
      0.000187
    ]
  },
  "A/chicken/USA/24-038654-003/2024_0e061f71af": {
    "frequencies": [
      0.001105,
      0.001123,
      0.00114,
      0.001158,
      0.001174,
      0.001191,
      0.001206,
      0.001221,
      0.001235,
      0.001249,
      0.001262,
      0.001273,
      0.001284,
      0.001295,
      0.001304,
      0.001312,
      0.001319,
      0.001325,
      0.00133,
      0.001333,
      0.001336,
      0.001337,
      0.001336,
      0.001333,
      0.001328,
      0.001319,
      0.001304,
      0.001281,
      0.001247,
      0.001199,
      0.001136,
      0.00106,
      0.00098,
      0.000907,
      0.000852,
      0.000827,
      0.00084,
      0.000895,
      0.000991,
      0.001125,
      0.001285,
      0.00146,
      0.00163,
      0.001779,
      0.001883,
      0.00193,
      0.001908,
      0.001816,
      0.001664,
      0.001466,
      0.001242,
      0.001014,
      0.000801,
      0.000613,
      0.00046,
      0.000342,
      0.000255,
      0.000194,
      0.000154,
      0.00013,
      0.000117,
      0.000112,
      0.000114,
      0.000121,
      0.000132,
      0.000147,
      0.000166,
      0.000187
    ]
  },
  "A/chicken/USA/24-038656-001/2024_04facd84b9": {
    "frequencies": [
      0.000431,
      0.000447,
      0.000463,
      0.000479,
      0.000495,
      0.000512,
      0.000528,
      0.000545,
      0.000562,
      0.000579,
      0.000597,
      0.000614,
      0.000631,
      0.000649,
      0.000666,
      0.000683,
      0.0007,
      0.000717,
      0.000733,
      0.00075,
      0.000766,
      0.000781,
      0.000796,
      0.00081,
      0.000822,
      0.000832,
      0.000839,
      0.00084,
      0.000832,
      0.000813,
      0.000781,
      0.000734,
      0.000676,
      0.000611,
      0.000546,
      0.000488,
      0.000441,
      0.000411,
      0.000402,
      0.000415,
      0.000455,
      0.000523,
      0.000621,
      0.000745,
      0.000891,
      0.001047,
      0.001201,
      0.001336,
      0.001434,
      0.001482,
      0.001474,
      0.00141,
      0.001299,
      0.001154,
      0.000992,
      0.000829,
      0.000678,
      0.000544,
      0.000434,
      0.000347,
      0.000283,
      0.000239,
      0.000213,
      0.000202,
      0.000204,
      0.000217,
      0.00024,
      0.000271
    ]
  },
  "A/chicken/USA/24-038656-002/2024_eb9bfb533b": {
    "frequencies": [
      0.000431,
      0.000447,
      0.000463,
      0.000479,
      0.000495,
      0.000512,
      0.000528,
      0.000545,
      0.000562,
      0.000579,
      0.000597,
      0.000614,
      0.000631,
      0.000649,
      0.000666,
      0.000683,
      0.0007,
      0.000717,
      0.000733,
      0.00075,
      0.000766,
      0.000781,
      0.000796,
      0.00081,
      0.000822,
      0.000832,
      0.000839,
      0.00084,
      0.000832,
      0.000813,
      0.000781,
      0.000734,
      0.000676,
      0.000611,
      0.000546,
      0.000488,
      0.000441,
      0.000411,
      0.000402,
      0.000415,
      0.000455,
      0.000523,
      0.000621,
      0.000745,
      0.000891,
      0.001047,
      0.001201,
      0.001336,
      0.001434,
      0.001482,
      0.001474,
      0.00141,
      0.001299,
      0.001154,
      0.000992,
      0.000829,
      0.000678,
      0.000544,
      0.000434,
      0.000347,
      0.000283,
      0.000239,
      0.000213,
      0.000202,
      0.000204,
      0.000217,
      0.00024,
      0.000271
    ]
  },
  "A/chicken/USA/24-038656-003/2024_34ba403f30": {
    "frequencies": [
      0.000431,
      0.000447,
      0.000463,
      0.000479,
      0.000495,
      0.000512,
      0.000528,
      0.000545,
      0.000562,
      0.000579,
      0.000597,
      0.000614,
      0.000631,
      0.000649,
      0.000666,
      0.000683,
      0.0007,
      0.000717,
      0.000733,
      0.00075,
      0.000766,
      0.000781,
      0.000796,
      0.00081,
      0.000822,
      0.000832,
      0.000839,
      0.00084,
      0.000832,
      0.000813,
      0.000781,
      0.000734,
      0.000676,
      0.000611,
      0.000546,
      0.000488,
      0.000441,
      0.000411,
      0.000402,
      0.000415,
      0.000455,
      0.000523,
      0.000621,
      0.000745,
      0.000891,
      0.001047,
      0.001201,
      0.001336,
      0.001434,
      0.001482,
      0.001474,
      0.00141,
      0.001299,
      0.001154,
      0.000992,
      0.000829,
      0.000678,
      0.000544,
      0.000434,
      0.000347,
      0.000283,
      0.000239,
      0.000213,
      0.000202,
      0.000204,
      0.000217,
      0.00024,
      0.000271
    ]
  },
  "A/chicken/USA/24-038656-004/2024_bd82305378": {
    "frequencies": [
      0.000431,
      0.000447,
      0.000463,
      0.000479,
      0.000495,
      0.000512,
      0.000528,
      0.000545,
      0.000562,
      0.000579,
      0.000597,
      0.000614,
      0.000631,
      0.000649,
      0.000666,
      0.000683,
      0.0007,
      0.000717,
      0.000733,
      0.00075,
      0.000766,
      0.000781,
      0.000796,
      0.00081,
      0.000822,
      0.000832,
      0.000839,
      0.00084,
      0.000832,
      0.000813,
      0.000781,
      0.000734,
      0.000676,
      0.000611,
      0.000546,
      0.000488,
      0.000441,
      0.000411,
      0.000402,
      0.000415,
      0.000455,
      0.000523,
      0.000621,
      0.000745,
      0.000891,
      0.001047,
      0.001201,
      0.001336,
      0.001434,
      0.001482,
      0.001474,
      0.00141,
      0.001299,
      0.001154,
      0.000992,
      0.000829,
      0.000678,
      0.000544,
      0.000434,
      0.000347,
      0.000283,
      0.000239,
      0.000213,
      0.000202,
      0.000204,
      0.000217,
      0.00024,
      0.000271
    ]
  },
  "A/chicken/USA/24-038656-005/2024_bb1875da3a": {
    "frequencies": [
      0.000431,
      0.000447,
      0.000463,
      0.000479,
      0.000495,
      0.000512,
      0.000528,
      0.000545,
      0.000562,
      0.000579,
      0.000597,
      0.000614,
      0.000631,
      0.000649,
      0.000666,
      0.000683,
      0.0007,
      0.000717,
      0.000733,
      0.00075,
      0.000766,
      0.000781,
      0.000796,
      0.00081,
      0.000822,
      0.000832,
      0.000839,
      0.00084,
      0.000832,
      0.000813,
      0.000781,
      0.000734,
      0.000676,
      0.000611,
      0.000546,
      0.000488,
      0.000441,
      0.000411,
      0.000402,
      0.000415,
      0.000455,
      0.000523,
      0.000621,
      0.000745,
      0.000891,
      0.001047,
      0.001201,
      0.001336,
      0.001434,
      0.001482,
      0.001474,
      0.00141,
      0.001299,
      0.001154,
      0.000992,
      0.000829,
      0.000678,
      0.000544,
      0.000434,
      0.000347,
      0.000283,
      0.000239,
      0.000213,
      0.000202,
      0.000204,
      0.000217,
      0.00024,
      0.000271
    ]
  },
  "A/chicken/USA/24-038656-006/2024_a3a5c713d2": {
    "frequencies": [
      0.000431,
      0.000447,
      0.000463,
      0.000479,
      0.000495,
      0.000512,
      0.000528,
      0.000545,
      0.000562,
      0.000579,
      0.000597,
      0.000614,
      0.000631,
      0.000649,
      0.000666,
      0.000683,
      0.0007,
      0.000717,
      0.000733,
      0.00075,
      0.000766,
      0.000781,
      0.000796,
      0.00081,
      0.000822,
      0.000832,
      0.000839,
      0.00084,
      0.000832,
      0.000813,
      0.000781,
      0.000734,
      0.000676,
      0.000611,
      0.000546,
      0.000488,
      0.000441,
      0.000411,
      0.000402,
      0.000415,
      0.000455,
      0.000523,
      0.000621,
      0.000745,
      0.000891,
      0.001047,
      0.001201,
      0.001336,
      0.001434,
      0.001482,
      0.001474,
      0.00141,
      0.001299,
      0.001154,
      0.000992,
      0.000829,
      0.000678,
      0.000544,
      0.000434,
      0.000347,
      0.000283,
      0.000239,
      0.000213,
      0.000202,
      0.000204,
      0.000217,
      0.00024,
      0.000271
    ]
  },
  "A/chicken/USA/24-038656-007/2024_936ec3692c": {
    "frequencies": [
      0.000431,
      0.000447,
      0.000463,
      0.000479,
      0.000495,
      0.000512,
      0.000528,
      0.000545,
      0.000562,
      0.000579,
      0.000597,
      0.000614,
      0.000631,
      0.000649,
      0.000666,
      0.000683,
      0.0007,
      0.000717,
      0.000733,
      0.00075,
      0.000766,
      0.000781,
      0.000796,
      0.00081,
      0.000822,
      0.000832,
      0.000839,
      0.00084,
      0.000832,
      0.000813,
      0.000781,
      0.000734,
      0.000676,
      0.000611,
      0.000546,
      0.000488,
      0.000441,
      0.000411,
      0.000402,
      0.000415,
      0.000455,
      0.000523,
      0.000621,
      0.000745,
      0.000891,
      0.001047,
      0.001201,
      0.001336,
      0.001434,
      0.001482,
      0.001474,
      0.00141,
      0.001299,
      0.001154,
      0.000992,
      0.000829,
      0.000678,
      0.000544,
      0.000434,
      0.000347,
      0.000283,
      0.000239,
      0.000213,
      0.000202,
      0.000204,
      0.000217,
      0.00024,
      0.000271
    ]
  },
  "A/chicken/USA/24-038656-008/2024_351cd2f0ca": {
    "frequencies": [
      0.000431,
      0.000447,
      0.000463,
      0.000479,
      0.000495,
      0.000512,
      0.000528,
      0.000545,
      0.000562,
      0.000579,
      0.000597,
      0.000614,
      0.000631,
      0.000649,
      0.000666,
      0.000683,
      0.0007,
      0.000717,
      0.000733,
      0.00075,
      0.000766,
      0.000781,
      0.000796,
      0.00081,
      0.000822,
      0.000832,
      0.000839,
      0.00084,
      0.000832,
      0.000813,
      0.000781,
      0.000734,
      0.000676,
      0.000611,
      0.000546,
      0.000488,
      0.000441,
      0.000411,
      0.000402,
      0.000415,
      0.000455,
      0.000523,
      0.000621,
      0.000745,
      0.000891,
      0.001047,
      0.001201,
      0.001336,
      0.001434,
      0.001482,
      0.001474,
      0.00141,
      0.001299,
      0.001154,
      0.000992,
      0.000829,
      0.000678,
      0.000544,
      0.000434,
      0.000347,
      0.000283,
      0.000239,
      0.000213,
      0.000202,
      0.000204,
      0.000217,
      0.00024,
      0.000271
    ]
  },
  "A/chicken/USA/24-038656-009/2024_38c97546ea": {
    "frequencies": [
      0.000431,
      0.000447,
      0.000463,
      0.000479,
      0.000495,
      0.000512,
      0.000528,
      0.000545,
      0.000562,
      0.000579,
      0.000597,
      0.000614,
      0.000631,
      0.000649,
      0.000666,
      0.000683,
      0.0007,
      0.000717,
      0.000733,
      0.00075,
      0.000766,
      0.000781,
      0.000796,
      0.00081,
      0.000822,
      0.000832,
      0.000839,
      0.00084,
      0.000832,
      0.000813,
      0.000781,
      0.000734,
      0.000676,
      0.000611,
      0.000546,
      0.000488,
      0.000441,
      0.000411,
      0.000402,
      0.000415,
      0.000455,
      0.000523,
      0.000621,
      0.000745,
      0.000891,
      0.001047,
      0.001201,
      0.001336,
      0.001434,
      0.001482,
      0.001474,
      0.00141,
      0.001299,
      0.001154,
      0.000992,
      0.000829,
      0.000678,
      0.000544,
      0.000434,
      0.000347,
      0.000283,
      0.000239,
      0.000213,
      0.000202,
      0.000204,
      0.000217,
      0.00024,
      0.000271
    ]
  },
  "A/chicken/USA/24-038657-001/2024_3dfc683d39": {
    "frequencies": [
      0.000431,
      0.000447,
      0.000463,
      0.000479,
      0.000495,
      0.000512,
      0.000528,
      0.000545,
      0.000562,
      0.000579,
      0.000597,
      0.000614,
      0.000631,
      0.000649,
      0.000666,
      0.000683,
      0.0007,
      0.000717,
      0.000733,
      0.00075,
      0.000766,
      0.000781,
      0.000796,
      0.00081,
      0.000822,
      0.000832,
      0.000839,
      0.00084,
      0.000832,
      0.000813,
      0.000781,
      0.000734,
      0.000676,
      0.000611,
      0.000546,
      0.000488,
      0.000441,
      0.000411,
      0.000402,
      0.000415,
      0.000455,
      0.000523,
      0.000621,
      0.000745,
      0.000891,
      0.001047,
      0.001201,
      0.001336,
      0.001434,
      0.001482,
      0.001474,
      0.00141,
      0.001299,
      0.001154,
      0.000992,
      0.000829,
      0.000678,
      0.000544,
      0.000434,
      0.000347,
      0.000283,
      0.000239,
      0.000213,
      0.000202,
      0.000204,
      0.000217,
      0.00024,
      0.000271
    ]
  },
  "A/chicken/USA/24-038821-003/2024_807b4ec16d": {
    "frequencies": [
      0.000431,
      0.000447,
      0.000463,
      0.000479,
      0.000495,
      0.000512,
      0.000528,
      0.000545,
      0.000562,
      0.000579,
      0.000597,
      0.000614,
      0.000631,
      0.000649,
      0.000666,
      0.000683,
      0.0007,
      0.000717,
      0.000733,
      0.00075,
      0.000766,
      0.000781,
      0.000796,
      0.00081,
      0.000822,
      0.000832,
      0.000839,
      0.00084,
      0.000832,
      0.000813,
      0.000781,
      0.000734,
      0.000676,
      0.000611,
      0.000546,
      0.000488,
      0.000441,
      0.000411,
      0.000402,
      0.000415,
      0.000455,
      0.000523,
      0.000621,
      0.000745,
      0.000891,
      0.001047,
      0.001201,
      0.001336,
      0.001434,
      0.001482,
      0.001474,
      0.00141,
      0.001299,
      0.001154,
      0.000992,
      0.000829,
      0.000678,
      0.000544,
      0.000434,
      0.000347,
      0.000283,
      0.000239,
      0.000213,
      0.000202,
      0.000204,
      0.000217,
      0.00024,
      0.000271
    ]
  },
  "A/chicken/USA/24-038831-001/2024_66fd381e60": {
    "frequencies": [
      0.00045,
      0.000466,
      0.000482,
      0.000498,
      0.000515,
      0.000531,
      0.000548,
      0.000565,
      0.000583,
      0.0006,
      0.000617,
      0.000635,
      0.000652,
      0.000669,
      0.000687,
      0.000704,
      0.000721,
      0.000737,
      0.000754,
      0.00077,
      0.000786,
      0.000801,
      0.000815,
      0.000829,
      0.000841,
      0.00085,
      0.000856,
      0.000856,
      0.000848,
      0.000828,
      0.000795,
      0.000747,
      0.000687,
      0.000621,
      0.000555,
      0.000496,
      0.00045,
      0.000422,
      0.000414,
      0.000431,
      0.000475,
      0.000548,
      0.00065,
      0.000779,
      0.000928,
      0.001086,
      0.001238,
      0.001368,
      0.001459,
      0.001498,
      0.00148,
      0.001405,
      0.001286,
      0.001134,
      0.000969,
      0.000804,
      0.000654,
      0.000522,
      0.000415,
      0.000331,
      0.00027,
      0.000229,
      0.000205,
      0.000196,
      0.000199,
      0.000213,
      0.000236,
      0.000267
    ]
  },
  "A/chicken/USA/24-038831-002/2024_3a23058aec": {
    "frequencies": [
      0.00045,
      0.000466,
      0.000482,
      0.000498,
      0.000515,
      0.000531,
      0.000548,
      0.000565,
      0.000583,
      0.0006,
      0.000617,
      0.000635,
      0.000652,
      0.000669,
      0.000687,
      0.000704,
      0.000721,
      0.000737,
      0.000754,
      0.00077,
      0.000786,
      0.000801,
      0.000815,
      0.000829,
      0.000841,
      0.00085,
      0.000856,
      0.000856,
      0.000848,
      0.000828,
      0.000795,
      0.000747,
      0.000687,
      0.000621,
      0.000555,
      0.000496,
      0.00045,
      0.000422,
      0.000414,
      0.000431,
      0.000475,
      0.000548,
      0.00065,
      0.000779,
      0.000928,
      0.001086,
      0.001238,
      0.001368,
      0.001459,
      0.001498,
      0.00148,
      0.001405,
      0.001286,
      0.001134,
      0.000969,
      0.000804,
      0.000654,
      0.000522,
      0.000415,
      0.000331,
      0.00027,
      0.000229,
      0.000205,
      0.000196,
      0.000199,
      0.000213,
      0.000236,
      0.000267
    ]
  },
  "A/chicken/USA/24-038885-001/2024_55926ec0f6": {
    "frequencies": [
      0.000431,
      0.000447,
      0.000463,
      0.000479,
      0.000495,
      0.000512,
      0.000528,
      0.000545,
      0.000562,
      0.000579,
      0.000597,
      0.000614,
      0.000631,
      0.000649,
      0.000666,
      0.000683,
      0.0007,
      0.000717,
      0.000733,
      0.00075,
      0.000766,
      0.000781,
      0.000796,
      0.00081,
      0.000822,
      0.000832,
      0.000839,
      0.00084,
      0.000832,
      0.000813,
      0.000781,
      0.000734,
      0.000676,
      0.000611,
      0.000546,
      0.000488,
      0.000441,
      0.000411,
      0.000402,
      0.000415,
      0.000455,
      0.000523,
      0.000621,
      0.000745,
      0.000891,
      0.001047,
      0.001201,
      0.001336,
      0.001434,
      0.001482,
      0.001474,
      0.00141,
      0.001299,
      0.001154,
      0.000992,
      0.000829,
      0.000678,
      0.000544,
      0.000434,
      0.000347,
      0.000283,
      0.000239,
      0.000213,
      0.000202,
      0.000204,
      0.000217,
      0.00024,
      0.000271
    ]
  },
  "A/chicken/USA/24-038885-002/2024_0187999b6f": {
    "frequencies": [
      0.000431,
      0.000447,
      0.000463,
      0.000479,
      0.000495,
      0.000512,
      0.000528,
      0.000545,
      0.000562,
      0.000579,
      0.000597,
      0.000614,
      0.000631,
      0.000649,
      0.000666,
      0.000683,
      0.0007,
      0.000717,
      0.000733,
      0.00075,
      0.000766,
      0.000781,
      0.000796,
      0.00081,
      0.000822,
      0.000832,
      0.000839,
      0.00084,
      0.000832,
      0.000813,
      0.000781,
      0.000734,
      0.000676,
      0.000611,
      0.000546,
      0.000488,
      0.000441,
      0.000411,
      0.000402,
      0.000415,
      0.000455,
      0.000523,
      0.000621,
      0.000745,
      0.000891,
      0.001047,
      0.001201,
      0.001336,
      0.001434,
      0.001482,
      0.001474,
      0.00141,
      0.001299,
      0.001154,
      0.000992,
      0.000829,
      0.000678,
      0.000544,
      0.000434,
      0.000347,
      0.000283,
      0.000239,
      0.000213,
      0.000202,
      0.000204,
      0.000217,
      0.00024,
      0.000271
    ]
  },
  "A/chicken/USA/24-038907-001/2024_c004804e1e": {
    "frequencies": [
      0.000413,
      0.000429,
      0.000444,
      0.00046,
      0.000476,
      0.000492,
      0.000509,
      0.000526,
      0.000543,
      0.00056,
      0.000577,
      0.000594,
      0.000611,
      0.000629,
      0.000646,
      0.000663,
      0.00068,
      0.000697,
      0.000714,
      0.00073,
      0.000746,
      0.000762,
      0.000777,
      0.000791,
      0.000804,
      0.000815,
      0.000822,
      0.000823,
      0.000816,
      0.000799,
      0.000768,
      0.000722,
      0.000666,
      0.000602,
      0.000538,
      0.000479,
      0.000433,
      0.000402,
      0.00039,
      0.000401,
      0.000437,
      0.0005,
      0.000593,
      0.000713,
      0.000855,
      0.001009,
      0.001164,
      0.001303,
      0.001408,
      0.001465,
      0.001468,
      0.001414,
      0.001312,
      0.001173,
      0.001016,
      0.000854,
      0.000702,
      0.000567,
      0.000453,
      0.000363,
      0.000296,
      0.000249,
      0.000221,
      0.000208,
      0.000209,
      0.000222,
      0.000244,
      0.000275
    ]
  },
  "A/chicken/USA/24-038947-002/2024_fa286b8c15": {
    "frequencies": [
      0.000431,
      0.000447,
      0.000463,
      0.000479,
      0.000495,
      0.000512,
      0.000528,
      0.000545,
      0.000562,
      0.000579,
      0.000597,
      0.000614,
      0.000631,
      0.000649,
      0.000666,
      0.000683,
      0.0007,
      0.000717,
      0.000733,
      0.00075,
      0.000766,
      0.000781,
      0.000796,
      0.00081,
      0.000822,
      0.000832,
      0.000839,
      0.00084,
      0.000832,
      0.000813,
      0.000781,
      0.000734,
      0.000676,
      0.000611,
      0.000546,
      0.000488,
      0.000441,
      0.000411,
      0.000402,
      0.000415,
      0.000455,
      0.000523,
      0.000621,
      0.000745,
      0.000891,
      0.001047,
      0.001201,
      0.001336,
      0.001434,
      0.001482,
      0.001474,
      0.00141,
      0.001299,
      0.001154,
      0.000992,
      0.000829,
      0.000678,
      0.000544,
      0.000434,
      0.000347,
      0.000283,
      0.000239,
      0.000213,
      0.000202,
      0.000204,
      0.000217,
      0.00024,
      0.000271
    ]
  },
  "A/chicken/USA/24-038947-003/2024_c24461372a": {
    "frequencies": [
      0.000431,
      0.000447,
      0.000463,
      0.000479,
      0.000495,
      0.000512,
      0.000528,
      0.000545,
      0.000562,
      0.000579,
      0.000597,
      0.000614,
      0.000631,
      0.000649,
      0.000666,
      0.000683,
      0.0007,
      0.000717,
      0.000733,
      0.00075,
      0.000766,
      0.000781,
      0.000796,
      0.00081,
      0.000822,
      0.000832,
      0.000839,
      0.00084,
      0.000832,
      0.000813,
      0.000781,
      0.000734,
      0.000676,
      0.000611,
      0.000546,
      0.000488,
      0.000441,
      0.000411,
      0.000402,
      0.000415,
      0.000455,
      0.000523,
      0.000621,
      0.000745,
      0.000891,
      0.001047,
      0.001201,
      0.001336,
      0.001434,
      0.001482,
      0.001474,
      0.00141,
      0.001299,
      0.001154,
      0.000992,
      0.000829,
      0.000678,
      0.000544,
      0.000434,
      0.000347,
      0.000283,
      0.000239,
      0.000213,
      0.000202,
      0.000204,
      0.000217,
      0.00024,
      0.000271
    ]
  },
  "A/chicken/USA/24-038947-006/2024_bba6945cb5": {
    "frequencies": [
      0.000431,
      0.000447,
      0.000463,
      0.000479,
      0.000495,
      0.000512,
      0.000528,
      0.000545,
      0.000562,
      0.000579,
      0.000597,
      0.000614,
      0.000631,
      0.000649,
      0.000666,
      0.000683,
      0.0007,
      0.000717,
      0.000733,
      0.00075,
      0.000766,
      0.000781,
      0.000796,
      0.00081,
      0.000822,
      0.000832,
      0.000839,
      0.00084,
      0.000832,
      0.000813,
      0.000781,
      0.000734,
      0.000676,
      0.000611,
      0.000546,
      0.000488,
      0.000441,
      0.000411,
      0.000402,
      0.000415,
      0.000455,
      0.000523,
      0.000621,
      0.000745,
      0.000891,
      0.001047,
      0.001201,
      0.001336,
      0.001434,
      0.001482,
      0.001474,
      0.00141,
      0.001299,
      0.001154,
      0.000992,
      0.000829,
      0.000678,
      0.000544,
      0.000434,
      0.000347,
      0.000283,
      0.000239,
      0.000213,
      0.000202,
      0.000204,
      0.000217,
      0.00024,
      0.000271
    ]
  },
  "A/chicken/USA/24-038947-007/2024_8199d30ead": {
    "frequencies": [
      0.000431,
      0.000447,
      0.000463,
      0.000479,
      0.000495,
      0.000512,
      0.000528,
      0.000545,
      0.000562,
      0.000579,
      0.000597,
      0.000614,
      0.000631,
      0.000649,
      0.000666,
      0.000683,
      0.0007,
      0.000717,
      0.000733,
      0.00075,
      0.000766,
      0.000781,
      0.000796,
      0.00081,
      0.000822,
      0.000832,
      0.000839,
      0.00084,
      0.000832,
      0.000813,
      0.000781,
      0.000734,
      0.000676,
      0.000611,
      0.000546,
      0.000488,
      0.000441,
      0.000411,
      0.000402,
      0.000415,
      0.000455,
      0.000523,
      0.000621,
      0.000745,
      0.000891,
      0.001047,
      0.001201,
      0.001336,
      0.001434,
      0.001482,
      0.001474,
      0.00141,
      0.001299,
      0.001154,
      0.000992,
      0.000829,
      0.000678,
      0.000544,
      0.000434,
      0.000347,
      0.000283,
      0.000239,
      0.000213,
      0.000202,
      0.000204,
      0.000217,
      0.00024,
      0.000271
    ]
  },
  "A/chicken/USA/24-038969-001/2024_cd049cf585": {
    "frequencies": [
      0.000413,
      0.000429,
      0.000444,
      0.00046,
      0.000476,
      0.000492,
      0.000509,
      0.000526,
      0.000543,
      0.00056,
      0.000577,
      0.000594,
      0.000611,
      0.000629,
      0.000646,
      0.000663,
      0.00068,
      0.000697,
      0.000714,
      0.00073,
      0.000746,
      0.000762,
      0.000777,
      0.000791,
      0.000804,
      0.000815,
      0.000822,
      0.000823,
      0.000816,
      0.000799,
      0.000768,
      0.000722,
      0.000666,
      0.000602,
      0.000538,
      0.000479,
      0.000433,
      0.000402,
      0.00039,
      0.000401,
      0.000437,
      0.0005,
      0.000593,
      0.000713,
      0.000855,
      0.001009,
      0.001164,
      0.001303,
      0.001408,
      0.001465,
      0.001468,
      0.001414,
      0.001312,
      0.001173,
      0.001016,
      0.000854,
      0.000702,
      0.000567,
      0.000453,
      0.000363,
      0.000296,
      0.000249,
      0.000221,
      0.000208,
      0.000209,
      0.000222,
      0.000244,
      0.000275
    ]
  },
  "A/chicken/USA/24-038993-001/2024_d627ae9b05": {
    "frequencies": [
      0.000413,
      0.000429,
      0.000444,
      0.00046,
      0.000476,
      0.000492,
      0.000509,
      0.000526,
      0.000543,
      0.00056,
      0.000577,
      0.000594,
      0.000611,
      0.000629,
      0.000646,
      0.000663,
      0.00068,
      0.000697,
      0.000714,
      0.00073,
      0.000746,
      0.000762,
      0.000777,
      0.000791,
      0.000804,
      0.000815,
      0.000822,
      0.000823,
      0.000816,
      0.000799,
      0.000768,
      0.000722,
      0.000666,
      0.000602,
      0.000538,
      0.000479,
      0.000433,
      0.000402,
      0.00039,
      0.000401,
      0.000437,
      0.0005,
      0.000593,
      0.000713,
      0.000855,
      0.001009,
      0.001164,
      0.001303,
      0.001408,
      0.001465,
      0.001468,
      0.001414,
      0.001312,
      0.001173,
      0.001016,
      0.000854,
      0.000702,
      0.000567,
      0.000453,
      0.000363,
      0.000296,
      0.000249,
      0.000221,
      0.000208,
      0.000209,
      0.000222,
      0.000244,
      0.000275
    ]
  },
  "A/chicken/USA/24-038993-002/2024_8c91e70e96": {
    "frequencies": [
      0.000413,
      0.000429,
      0.000444,
      0.00046,
      0.000476,
      0.000492,
      0.000509,
      0.000526,
      0.000543,
      0.00056,
      0.000577,
      0.000594,
      0.000611,
      0.000629,
      0.000646,
      0.000663,
      0.00068,
      0.000697,
      0.000714,
      0.00073,
      0.000746,
      0.000762,
      0.000777,
      0.000791,
      0.000804,
      0.000815,
      0.000822,
      0.000823,
      0.000816,
      0.000799,
      0.000768,
      0.000722,
      0.000666,
      0.000602,
      0.000538,
      0.000479,
      0.000433,
      0.000402,
      0.00039,
      0.000401,
      0.000437,
      0.0005,
      0.000593,
      0.000713,
      0.000855,
      0.001009,
      0.001164,
      0.001303,
      0.001408,
      0.001465,
      0.001468,
      0.001414,
      0.001312,
      0.001173,
      0.001016,
      0.000854,
      0.000702,
      0.000567,
      0.000453,
      0.000363,
      0.000296,
      0.000249,
      0.000221,
      0.000208,
      0.000209,
      0.000222,
      0.000244,
      0.000275
    ]
  },
  "A/chicken/USA/24-038993-003/2024_f399382f29": {
    "frequencies": [
      0.000413,
      0.000429,
      0.000444,
      0.00046,
      0.000476,
      0.000492,
      0.000509,
      0.000526,
      0.000543,
      0.00056,
      0.000577,
      0.000594,
      0.000611,
      0.000629,
      0.000646,
      0.000663,
      0.00068,
      0.000697,
      0.000714,
      0.00073,
      0.000746,
      0.000762,
      0.000777,
      0.000791,
      0.000804,
      0.000815,
      0.000822,
      0.000823,
      0.000816,
      0.000799,
      0.000768,
      0.000722,
      0.000666,
      0.000602,
      0.000538,
      0.000479,
      0.000433,
      0.000402,
      0.00039,
      0.000401,
      0.000437,
      0.0005,
      0.000593,
      0.000713,
      0.000855,
      0.001009,
      0.001164,
      0.001303,
      0.001408,
      0.001465,
      0.001468,
      0.001414,
      0.001312,
      0.001173,
      0.001016,
      0.000854,
      0.000702,
      0.000567,
      0.000453,
      0.000363,
      0.000296,
      0.000249,
      0.000221,
      0.000208,
      0.000209,
      0.000222,
      0.000244,
      0.000275
    ]
  },
  "A/chicken/USA/25-000049-001/2025_59c6932ed0": {
    "frequencies": [
      0.000348,
      0.000363,
      0.000377,
      0.000392,
      0.000407,
      0.000422,
      0.000438,
      0.000454,
      0.00047,
      0.000486,
      0.000503,
      0.00052,
      0.000537,
      0.000554,
      0.000571,
      0.000588,
      0.000605,
      0.000622,
      0.000639,
      0.000656,
      0.000673,
      0.000689,
      0.000705,
      0.000721,
      0.000735,
      0.000747,
      0.000756,
      0.00076,
      0.000756,
      0.000742,
      0.000715,
      0.000675,
      0.000624,
      0.000565,
      0.000505,
      0.000449,
      0.000402,
      0.000368,
      0.00035,
      0.000351,
      0.000373,
      0.000419,
      0.000493,
      0.000594,
      0.00072,
      0.000865,
      0.001019,
      0.001169,
      0.001296,
      0.001386,
      0.001427,
      0.001414,
      0.001349,
      0.001241,
      0.001103,
      0.000953,
      0.000802,
      0.000662,
      0.000538,
      0.000436,
      0.000356,
      0.000298,
      0.000259,
      0.000238,
      0.000233,
      0.000242,
      0.000263,
      0.000294
    ]
  },
  "A/chicken/USA/25-000049-002/2025_990c0e7f07": {
    "frequencies": [
      0.000348,
      0.000363,
      0.000377,
      0.000392,
      0.000407,
      0.000422,
      0.000438,
      0.000454,
      0.00047,
      0.000486,
      0.000503,
      0.00052,
      0.000537,
      0.000554,
      0.000571,
      0.000588,
      0.000605,
      0.000622,
      0.000639,
      0.000656,
      0.000673,
      0.000689,
      0.000705,
      0.000721,
      0.000735,
      0.000747,
      0.000756,
      0.00076,
      0.000756,
      0.000742,
      0.000715,
      0.000675,
      0.000624,
      0.000565,
      0.000505,
      0.000449,
      0.000402,
      0.000368,
      0.00035,
      0.000351,
      0.000373,
      0.000419,
      0.000493,
      0.000594,
      0.00072,
      0.000865,
      0.001019,
      0.001169,
      0.001296,
      0.001386,
      0.001427,
      0.001414,
      0.001349,
      0.001241,
      0.001103,
      0.000953,
      0.000802,
      0.000662,
      0.000538,
      0.000436,
      0.000356,
      0.000298,
      0.000259,
      0.000238,
      0.000233,
      0.000242,
      0.000263,
      0.000294
    ]
  },
  "A/chicken/USA/25-000049-003/2025_ed92d88fd7": {
    "frequencies": [
      0.000348,
      0.000363,
      0.000377,
      0.000392,
      0.000407,
      0.000422,
      0.000438,
      0.000454,
      0.00047,
      0.000486,
      0.000503,
      0.00052,
      0.000537,
      0.000554,
      0.000571,
      0.000588,
      0.000605,
      0.000622,
      0.000639,
      0.000656,
      0.000673,
      0.000689,
      0.000705,
      0.000721,
      0.000735,
      0.000747,
      0.000756,
      0.00076,
      0.000756,
      0.000742,
      0.000715,
      0.000675,
      0.000624,
      0.000565,
      0.000505,
      0.000449,
      0.000402,
      0.000368,
      0.00035,
      0.000351,
      0.000373,
      0.000419,
      0.000493,
      0.000594,
      0.00072,
      0.000865,
      0.001019,
      0.001169,
      0.001296,
      0.001386,
      0.001427,
      0.001414,
      0.001349,
      0.001241,
      0.001103,
      0.000953,
      0.000802,
      0.000662,
      0.000538,
      0.000436,
      0.000356,
      0.000298,
      0.000259,
      0.000238,
      0.000233,
      0.000242,
      0.000263,
      0.000294
    ]
  },
  "A/chicken/USA/25-000049-004/2025_b3c660a0c6": {
    "frequencies": [
      0.000348,
      0.000363,
      0.000377,
      0.000392,
      0.000407,
      0.000422,
      0.000438,
      0.000454,
      0.00047,
      0.000486,
      0.000503,
      0.00052,
      0.000537,
      0.000554,
      0.000571,
      0.000588,
      0.000605,
      0.000622,
      0.000639,
      0.000656,
      0.000673,
      0.000689,
      0.000705,
      0.000721,
      0.000735,
      0.000747,
      0.000756,
      0.00076,
      0.000756,
      0.000742,
      0.000715,
      0.000675,
      0.000624,
      0.000565,
      0.000505,
      0.000449,
      0.000402,
      0.000368,
      0.00035,
      0.000351,
      0.000373,
      0.000419,
      0.000493,
      0.000594,
      0.00072,
      0.000865,
      0.001019,
      0.001169,
      0.001296,
      0.001386,
      0.001427,
      0.001414,
      0.001349,
      0.001241,
      0.001103,
      0.000953,
      0.000802,
      0.000662,
      0.000538,
      0.000436,
      0.000356,
      0.000298,
      0.000259,
      0.000238,
      0.000233,
      0.000242,
      0.000263,
      0.000294
    ]
  },
  "A/chicken/USA/25-000049-005/2025_7e9a25c3f7": {
    "frequencies": [
      0.000348,
      0.000363,
      0.000377,
      0.000392,
      0.000407,
      0.000422,
      0.000438,
      0.000454,
      0.00047,
      0.000486,
      0.000503,
      0.00052,
      0.000537,
      0.000554,
      0.000571,
      0.000588,
      0.000605,
      0.000622,
      0.000639,
      0.000656,
      0.000673,
      0.000689,
      0.000705,
      0.000721,
      0.000735,
      0.000747,
      0.000756,
      0.00076,
      0.000756,
      0.000742,
      0.000715,
      0.000675,
      0.000624,
      0.000565,
      0.000505,
      0.000449,
      0.000402,
      0.000368,
      0.00035,
      0.000351,
      0.000373,
      0.000419,
      0.000493,
      0.000594,
      0.00072,
      0.000865,
      0.001019,
      0.001169,
      0.001296,
      0.001386,
      0.001427,
      0.001414,
      0.001349,
      0.001241,
      0.001103,
      0.000953,
      0.000802,
      0.000662,
      0.000538,
      0.000436,
      0.000356,
      0.000298,
      0.000259,
      0.000238,
      0.000233,
      0.000242,
      0.000263,
      0.000294
    ]
  },
  "A/chicken/USA/25-000049-006/2025_162fa21bd0": {
    "frequencies": [
      0.000348,
      0.000363,
      0.000377,
      0.000392,
      0.000407,
      0.000422,
      0.000438,
      0.000454,
      0.00047,
      0.000486,
      0.000503,
      0.00052,
      0.000537,
      0.000554,
      0.000571,
      0.000588,
      0.000605,
      0.000622,
      0.000639,
      0.000656,
      0.000673,
      0.000689,
      0.000705,
      0.000721,
      0.000735,
      0.000747,
      0.000756,
      0.00076,
      0.000756,
      0.000742,
      0.000715,
      0.000675,
      0.000624,
      0.000565,
      0.000505,
      0.000449,
      0.000402,
      0.000368,
      0.00035,
      0.000351,
      0.000373,
      0.000419,
      0.000493,
      0.000594,
      0.00072,
      0.000865,
      0.001019,
      0.001169,
      0.001296,
      0.001386,
      0.001427,
      0.001414,
      0.001349,
      0.001241,
      0.001103,
      0.000953,
      0.000802,
      0.000662,
      0.000538,
      0.000436,
      0.000356,
      0.000298,
      0.000259,
      0.000238,
      0.000233,
      0.000242,
      0.000263,
      0.000294
    ]
  },
  "A/chicken/USA/25-000049-007/2025_7c4c4236d4": {
    "frequencies": [
      0.000348,
      0.000363,
      0.000377,
      0.000392,
      0.000407,
      0.000422,
      0.000438,
      0.000454,
      0.00047,
      0.000486,
      0.000503,
      0.00052,
      0.000537,
      0.000554,
      0.000571,
      0.000588,
      0.000605,
      0.000622,
      0.000639,
      0.000656,
      0.000673,
      0.000689,
      0.000705,
      0.000721,
      0.000735,
      0.000747,
      0.000756,
      0.00076,
      0.000756,
      0.000742,
      0.000715,
      0.000675,
      0.000624,
      0.000565,
      0.000505,
      0.000449,
      0.000402,
      0.000368,
      0.00035,
      0.000351,
      0.000373,
      0.000419,
      0.000493,
      0.000594,
      0.00072,
      0.000865,
      0.001019,
      0.001169,
      0.001296,
      0.001386,
      0.001427,
      0.001414,
      0.001349,
      0.001241,
      0.001103,
      0.000953,
      0.000802,
      0.000662,
      0.000538,
      0.000436,
      0.000356,
      0.000298,
      0.000259,
      0.000238,
      0.000233,
      0.000242,
      0.000263,
      0.000294
    ]
  },
  "A/chicken/USA/25-000049-008/2025_0eecddadb1": {
    "frequencies": [
      0.000348,
      0.000363,
      0.000377,
      0.000392,
      0.000407,
      0.000422,
      0.000438,
      0.000454,
      0.00047,
      0.000486,
      0.000503,
      0.00052,
      0.000537,
      0.000554,
      0.000571,
      0.000588,
      0.000605,
      0.000622,
      0.000639,
      0.000656,
      0.000673,
      0.000689,
      0.000705,
      0.000721,
      0.000735,
      0.000747,
      0.000756,
      0.00076,
      0.000756,
      0.000742,
      0.000715,
      0.000675,
      0.000624,
      0.000565,
      0.000505,
      0.000449,
      0.000402,
      0.000368,
      0.00035,
      0.000351,
      0.000373,
      0.000419,
      0.000493,
      0.000594,
      0.00072,
      0.000865,
      0.001019,
      0.001169,
      0.001296,
      0.001386,
      0.001427,
      0.001414,
      0.001349,
      0.001241,
      0.001103,
      0.000953,
      0.000802,
      0.000662,
      0.000538,
      0.000436,
      0.000356,
      0.000298,
      0.000259,
      0.000238,
      0.000233,
      0.000242,
      0.000263,
      0.000294
    ]
  },
  "A/chicken/USA/25-000049-009/2025_c0e9696fa6": {
    "frequencies": [
      0.000348,
      0.000363,
      0.000377,
      0.000392,
      0.000407,
      0.000422,
      0.000438,
      0.000454,
      0.00047,
      0.000486,
      0.000503,
      0.00052,
      0.000537,
      0.000554,
      0.000571,
      0.000588,
      0.000605,
      0.000622,
      0.000639,
      0.000656,
      0.000673,
      0.000689,
      0.000705,
      0.000721,
      0.000735,
      0.000747,
      0.000756,
      0.00076,
      0.000756,
      0.000742,
      0.000715,
      0.000675,
      0.000624,
      0.000565,
      0.000505,
      0.000449,
      0.000402,
      0.000368,
      0.00035,
      0.000351,
      0.000373,
      0.000419,
      0.000493,
      0.000594,
      0.00072,
      0.000865,
      0.001019,
      0.001169,
      0.001296,
      0.001386,
      0.001427,
      0.001414,
      0.001349,
      0.001241,
      0.001103,
      0.000953,
      0.000802,
      0.000662,
      0.000538,
      0.000436,
      0.000356,
      0.000298,
      0.000259,
      0.000238,
      0.000233,
      0.000242,
      0.000263,
      0.000294
    ]
  },
  "A/chicken/USA/25-000049-010/2025_afc25fb7a7": {
    "frequencies": [
      0.000348,
      0.000363,
      0.000377,
      0.000392,
      0.000407,
      0.000422,
      0.000438,
      0.000454,
      0.00047,
      0.000486,
      0.000503,
      0.00052,
      0.000537,
      0.000554,
      0.000571,
      0.000588,
      0.000605,
      0.000622,
      0.000639,
      0.000656,
      0.000673,
      0.000689,
      0.000705,
      0.000721,
      0.000735,
      0.000747,
      0.000756,
      0.00076,
      0.000756,
      0.000742,
      0.000715,
      0.000675,
      0.000624,
      0.000565,
      0.000505,
      0.000449,
      0.000402,
      0.000368,
      0.00035,
      0.000351,
      0.000373,
      0.000419,
      0.000493,
      0.000594,
      0.00072,
      0.000865,
      0.001019,
      0.001169,
      0.001296,
      0.001386,
      0.001427,
      0.001414,
      0.001349,
      0.001241,
      0.001103,
      0.000953,
      0.000802,
      0.000662,
      0.000538,
      0.000436,
      0.000356,
      0.000298,
      0.000259,
      0.000238,
      0.000233,
      0.000242,
      0.000263,
      0.000294
    ]
  },
  "A/chicken/USA/25-000049-011/2025_57a90c7aa5": {
    "frequencies": [
      0.000348,
      0.000363,
      0.000377,
      0.000392,
      0.000407,
      0.000422,
      0.000438,
      0.000454,
      0.00047,
      0.000486,
      0.000503,
      0.00052,
      0.000537,
      0.000554,
      0.000571,
      0.000588,
      0.000605,
      0.000622,
      0.000639,
      0.000656,
      0.000673,
      0.000689,
      0.000705,
      0.000721,
      0.000735,
      0.000747,
      0.000756,
      0.00076,
      0.000756,
      0.000742,
      0.000715,
      0.000675,
      0.000624,
      0.000565,
      0.000505,
      0.000449,
      0.000402,
      0.000368,
      0.00035,
      0.000351,
      0.000373,
      0.000419,
      0.000493,
      0.000594,
      0.00072,
      0.000865,
      0.001019,
      0.001169,
      0.001296,
      0.001386,
      0.001427,
      0.001414,
      0.001349,
      0.001241,
      0.001103,
      0.000953,
      0.000802,
      0.000662,
      0.000538,
      0.000436,
      0.000356,
      0.000298,
      0.000259,
      0.000238,
      0.000233,
      0.000242,
      0.000263,
      0.000294
    ]
  },
  "A/chicken/USA/25-000072-001/2025_d22efd64d9": {
    "frequencies": [
      0.000431,
      0.000447,
      0.000463,
      0.000479,
      0.000495,
      0.000512,
      0.000528,
      0.000545,
      0.000562,
      0.000579,
      0.000597,
      0.000614,
      0.000631,
      0.000649,
      0.000666,
      0.000683,
      0.0007,
      0.000717,
      0.000733,
      0.00075,
      0.000766,
      0.000781,
      0.000796,
      0.00081,
      0.000822,
      0.000832,
      0.000839,
      0.00084,
      0.000832,
      0.000813,
      0.000781,
      0.000734,
      0.000676,
      0.000611,
      0.000546,
      0.000488,
      0.000441,
      0.000411,
      0.000402,
      0.000415,
      0.000455,
      0.000523,
      0.000621,
      0.000745,
      0.000891,
      0.001047,
      0.001201,
      0.001336,
      0.001434,
      0.001482,
      0.001474,
      0.00141,
      0.001299,
      0.001154,
      0.000992,
      0.000829,
      0.000678,
      0.000544,
      0.000434,
      0.000347,
      0.000283,
      0.000239,
      0.000213,
      0.000202,
      0.000204,
      0.000217,
      0.00024,
      0.000271
    ]
  },
  "A/chicken/USA/25-000073-001/2025_6ad0a53c87": {
    "frequencies": [
      0.000431,
      0.000447,
      0.000463,
      0.000479,
      0.000495,
      0.000512,
      0.000528,
      0.000545,
      0.000562,
      0.000579,
      0.000597,
      0.000614,
      0.000631,
      0.000649,
      0.000666,
      0.000683,
      0.0007,
      0.000717,
      0.000733,
      0.00075,
      0.000766,
      0.000781,
      0.000796,
      0.00081,
      0.000822,
      0.000832,
      0.000839,
      0.00084,
      0.000832,
      0.000813,
      0.000781,
      0.000734,
      0.000676,
      0.000611,
      0.000546,
      0.000488,
      0.000441,
      0.000411,
      0.000402,
      0.000415,
      0.000455,
      0.000523,
      0.000621,
      0.000745,
      0.000891,
      0.001047,
      0.001201,
      0.001336,
      0.001434,
      0.001482,
      0.001474,
      0.00141,
      0.001299,
      0.001154,
      0.000992,
      0.000829,
      0.000678,
      0.000544,
      0.000434,
      0.000347,
      0.000283,
      0.000239,
      0.000213,
      0.000202,
      0.000204,
      0.000217,
      0.00024,
      0.000271
    ]
  },
  "A/chicken/USA/25-000074-001/2025_dfd17d8917": {
    "frequencies": [
      0.00038,
      0.000394,
      0.000409,
      0.000425,
      0.00044,
      0.000456,
      0.000472,
      0.000488,
      0.000505,
      0.000522,
      0.000539,
      0.000556,
      0.000573,
      0.00059,
      0.000607,
      0.000624,
      0.000642,
      0.000659,
      0.000676,
      0.000692,
      0.000709,
      0.000725,
      0.00074,
      0.000755,
      0.000769,
      0.00078,
      0.000788,
      0.000791,
      0.000786,
      0.00077,
      0.000741,
      0.000699,
      0.000644,
      0.000583,
      0.000521,
      0.000464,
      0.000417,
      0.000384,
      0.000369,
      0.000374,
      0.000403,
      0.000458,
      0.00054,
      0.000651,
      0.000785,
      0.000936,
      0.001091,
      0.001236,
      0.001353,
      0.001428,
      0.00145,
      0.001417,
      0.001333,
      0.001209,
      0.001061,
      0.000904,
      0.000752,
      0.000613,
      0.000495,
      0.000398,
      0.000324,
      0.000272,
      0.000239,
      0.000222,
      0.00022,
      0.000231,
      0.000253,
      0.000284
    ]
  },
  "A/chicken/USA/25-000084-002/2025_f23f33b139": {
    "frequencies": [
      0.000364,
      0.000378,
      0.000393,
      0.000408,
      0.000423,
      0.000439,
      0.000455,
      0.000471,
      0.000487,
      0.000504,
      0.000521,
      0.000537,
      0.000554,
      0.000572,
      0.000589,
      0.000606,
      0.000623,
      0.00064,
      0.000657,
      0.000674,
      0.000691,
      0.000707,
      0.000723,
      0.000738,
      0.000752,
      0.000763,
      0.000772,
      0.000775,
      0.000771,
      0.000756,
      0.000728,
      0.000687,
      0.000634,
      0.000574,
      0.000513,
      0.000456,
      0.000409,
      0.000376,
      0.000359,
      0.000362,
      0.000387,
      0.000438,
      0.000516,
      0.000622,
      0.000752,
      0.0009,
      0.001055,
      0.001202,
      0.001325,
      0.001407,
      0.001439,
      0.001416,
      0.001341,
      0.001225,
      0.001082,
      0.000928,
      0.000777,
      0.000637,
      0.000516,
      0.000417,
      0.00034,
      0.000285,
      0.000249,
      0.00023,
      0.000227,
      0.000236,
      0.000258,
      0.000289
    ]
  },
  "A/chicken/USA/25-000201-001/2025_3cfb8578ba": {
    "frequencies": [
      0.00032,
      0.000333,
      0.000347,
      0.000361,
      0.000376,
      0.000391,
      0.000406,
      0.000421,
      0.000437,
      0.000453,
      0.000469,
      0.000486,
      0.000502,
      0.000519,
      0.000536,
      0.000553,
      0.00057,
      0.000587,
      0.000604,
      0.000621,
      0.000638,
      0.000655,
      0.000671,
      0.000687,
      0.000702,
      0.000715,
      0.000724,
      0.000729,
      0.000727,
      0.000715,
      0.00069,
      0.000652,
      0.000604,
      0.000547,
      0.000489,
      0.000435,
      0.000388,
      0.000354,
      0.000333,
      0.00033,
      0.000346,
      0.000385,
      0.000449,
      0.000541,
      0.000659,
      0.000797,
      0.000949,
      0.001101,
      0.001236,
      0.00134,
      0.001399,
      0.001405,
      0.00136,
      0.001268,
      0.001144,
      0.001001,
      0.000853,
      0.000712,
      0.000585,
      0.000477,
      0.000391,
      0.000326,
      0.000281,
      0.000256,
      0.000247,
      0.000254,
      0.000273,
      0.000304
    ]
  },
  "A/chicken/USA/25-000286-002/2025_56db94509b": {
    "frequencies": [
      0.000306,
      0.000319,
      0.000333,
      0.000347,
      0.000361,
      0.000376,
      0.000391,
      0.000406,
      0.000421,
      0.000437,
      0.000453,
      0.000469,
      0.000486,
      0.000503,
      0.000519,
      0.000536,
      0.000553,
      0.00057,
      0.000588,
      0.000605,
      0.000622,
      0.000638,
      0.000655,
      0.000671,
      0.000686,
      0.000699,
      0.000709,
      0.000714,
      0.000713,
      0.000701,
      0.000678,
      0.000641,
      0.000594,
      0.000539,
      0.000482,
      0.000428,
      0.000382,
      0.000347,
      0.000325,
      0.00032,
      0.000334,
      0.000369,
      0.00043,
      0.000517,
      0.00063,
      0.000765,
      0.000914,
      0.001067,
      0.001206,
      0.001316,
      0.001383,
      0.001399,
      0.001363,
      0.00128,
      0.001163,
      0.001024,
      0.000879,
      0.000738,
      0.000609,
      0.000499,
      0.000409,
      0.000341,
      0.000294,
      0.000266,
      0.000255,
      0.00026,
      0.000279,
      0.00031
    ]
  },
  "A/chicken/USA/25-000300-001/2025_b67eacb5cf": {
    "frequencies": [
      0.000269,
      0.000281,
      0.000294,
      0.000307,
      0.00032,
      0.000334,
      0.000348,
      0.000362,
      0.000377,
      0.000392,
      0.000408,
      0.000423,
      0.000439,
      0.000456,
      0.000472,
      0.000489,
      0.000506,
      0.000522,
      0.000539,
      0.000557,
      0.000574,
      0.000591,
      0.000607,
      0.000624,
      0.000639,
      0.000653,
      0.000664,
      0.000671,
      0.000671,
      0.000662,
      0.000641,
      0.000608,
      0.000564,
      0.000513,
      0.000459,
      0.000408,
      0.000363,
      0.000328,
      0.000304,
      0.000295,
      0.000301,
      0.000327,
      0.000376,
      0.00045,
      0.000549,
      0.000673,
      0.000815,
      0.000966,
      0.001112,
      0.001238,
      0.001328,
      0.001372,
      0.001365,
      0.00131,
      0.001214,
      0.001092,
      0.000955,
      0.000816,
      0.000685,
      0.000568,
      0.000469,
      0.000392,
      0.000335,
      0.000299,
      0.000281,
      0.000282,
      0.000297,
      0.000327
    ]
  },
  "A/chicken/USA/25-000300-002/2025_4c2251dac0": {
    "frequencies": [
      0.000269,
      0.000281,
      0.000294,
      0.000307,
      0.00032,
      0.000334,
      0.000348,
      0.000362,
      0.000377,
      0.000392,
      0.000408,
      0.000423,
      0.000439,
      0.000456,
      0.000472,
      0.000489,
      0.000506,
      0.000522,
      0.000539,
      0.000557,
      0.000574,
      0.000591,
      0.000607,
      0.000624,
      0.000639,
      0.000653,
      0.000664,
      0.000671,
      0.000671,
      0.000662,
      0.000641,
      0.000608,
      0.000564,
      0.000513,
      0.000459,
      0.000408,
      0.000363,
      0.000328,
      0.000304,
      0.000295,
      0.000301,
      0.000327,
      0.000376,
      0.00045,
      0.000549,
      0.000673,
      0.000815,
      0.000966,
      0.001112,
      0.001238,
      0.001328,
      0.001372,
      0.001365,
      0.00131,
      0.001214,
      0.001092,
      0.000955,
      0.000816,
      0.000685,
      0.000568,
      0.000469,
      0.000392,
      0.000335,
      0.000299,
      0.000281,
      0.000282,
      0.000297,
      0.000327
    ]
  },
  "A/chicken/USA/25-000345-001/2025_657d19247a": {
    "frequencies": [
      0.00032,
      0.000333,
      0.000347,
      0.000361,
      0.000376,
      0.000391,
      0.000406,
      0.000421,
      0.000437,
      0.000453,
      0.000469,
      0.000486,
      0.000502,
      0.000519,
      0.000536,
      0.000553,
      0.00057,
      0.000587,
      0.000604,
      0.000621,
      0.000638,
      0.000655,
      0.000671,
      0.000687,
      0.000702,
      0.000715,
      0.000724,
      0.000729,
      0.000727,
      0.000715,
      0.00069,
      0.000652,
      0.000604,
      0.000547,
      0.000489,
      0.000435,
      0.000388,
      0.000354,
      0.000333,
      0.00033,
      0.000346,
      0.000385,
      0.000449,
      0.000541,
      0.000659,
      0.000797,
      0.000949,
      0.001101,
      0.001236,
      0.00134,
      0.001399,
      0.001405,
      0.00136,
      0.001268,
      0.001144,
      0.001001,
      0.000853,
      0.000712,
      0.000585,
      0.000477,
      0.000391,
      0.000326,
      0.000281,
      0.000256,
      0.000247,
      0.000254,
      0.000273,
      0.000304
    ]
  },
  "A/chicken/USA/25-000345-002/2025_3665f661a3": {
    "frequencies": [
      0.00032,
      0.000333,
      0.000347,
      0.000361,
      0.000376,
      0.000391,
      0.000406,
      0.000421,
      0.000437,
      0.000453,
      0.000469,
      0.000486,
      0.000502,
      0.000519,
      0.000536,
      0.000553,
      0.00057,
      0.000587,
      0.000604,
      0.000621,
      0.000638,
      0.000655,
      0.000671,
      0.000687,
      0.000702,
      0.000715,
      0.000724,
      0.000729,
      0.000727,
      0.000715,
      0.00069,
      0.000652,
      0.000604,
      0.000547,
      0.000489,
      0.000435,
      0.000388,
      0.000354,
      0.000333,
      0.00033,
      0.000346,
      0.000385,
      0.000449,
      0.000541,
      0.000659,
      0.000797,
      0.000949,
      0.001101,
      0.001236,
      0.00134,
      0.001399,
      0.001405,
      0.00136,
      0.001268,
      0.001144,
      0.001001,
      0.000853,
      0.000712,
      0.000585,
      0.000477,
      0.000391,
      0.000326,
      0.000281,
      0.000256,
      0.000247,
      0.000254,
      0.000273,
      0.000304
    ]
  },
  "A/chicken/USA/25-000474-002/2025_7106d8a759": {
    "frequencies": [
      0.000281,
      0.000293,
      0.000306,
      0.000319,
      0.000333,
      0.000347,
      0.000362,
      0.000376,
      0.000391,
      0.000407,
      0.000422,
      0.000438,
      0.000454,
      0.000471,
      0.000487,
      0.000504,
      0.000521,
      0.000538,
      0.000555,
      0.000572,
      0.000589,
      0.000606,
      0.000623,
      0.000639,
      0.000654,
      0.000668,
      0.000679,
      0.000685,
      0.000685,
      0.000675,
      0.000653,
      0.000619,
      0.000574,
      0.000521,
      0.000467,
      0.000414,
      0.000369,
      0.000334,
      0.000311,
      0.000303,
      0.000311,
      0.000341,
      0.000393,
      0.000471,
      0.000575,
      0.000702,
      0.000847,
      0.001,
      0.001144,
      0.001264,
      0.001347,
      0.001382,
      0.001366,
      0.001301,
      0.001198,
      0.00107,
      0.00093,
      0.00079,
      0.000659,
      0.000544,
      0.000449,
      0.000374,
      0.000321,
      0.000287,
      0.000272,
      0.000274,
      0.000291,
      0.000321
    ]
  },
  "A/chicken/USA/25-000475-002/2025_53cc7a781e": {
    "frequencies": [
      0.000269,
      0.000281,
      0.000294,
      0.000307,
      0.00032,
      0.000334,
      0.000348,
      0.000362,
      0.000377,
      0.000392,
      0.000408,
      0.000423,
      0.000439,
      0.000456,
      0.000472,
      0.000489,
      0.000506,
      0.000522,
      0.000539,
      0.000557,
      0.000574,
      0.000591,
      0.000607,
      0.000624,
      0.000639,
      0.000653,
      0.000664,
      0.000671,
      0.000671,
      0.000662,
      0.000641,
      0.000608,
      0.000564,
      0.000513,
      0.000459,
      0.000408,
      0.000363,
      0.000328,
      0.000304,
      0.000295,
      0.000301,
      0.000327,
      0.000376,
      0.00045,
      0.000549,
      0.000673,
      0.000815,
      0.000966,
      0.001112,
      0.001238,
      0.001328,
      0.001372,
      0.001365,
      0.00131,
      0.001214,
      0.001092,
      0.000955,
      0.000816,
      0.000685,
      0.000568,
      0.000469,
      0.000392,
      0.000335,
      0.000299,
      0.000281,
      0.000282,
      0.000297,
      0.000327
    ]
  },
  "A/chicken/USA/25-000477-001/2025_da52485599": {
    "frequencies": [
      0.00032,
      0.000333,
      0.000347,
      0.000361,
      0.000376,
      0.000391,
      0.000406,
      0.000421,
      0.000437,
      0.000453,
      0.000469,
      0.000486,
      0.000502,
      0.000519,
      0.000536,
      0.000553,
      0.00057,
      0.000587,
      0.000604,
      0.000621,
      0.000638,
      0.000655,
      0.000671,
      0.000687,
      0.000702,
      0.000715,
      0.000724,
      0.000729,
      0.000727,
      0.000715,
      0.00069,
      0.000652,
      0.000604,
      0.000547,
      0.000489,
      0.000435,
      0.000388,
      0.000354,
      0.000333,
      0.00033,
      0.000346,
      0.000385,
      0.000449,
      0.000541,
      0.000659,
      0.000797,
      0.000949,
      0.001101,
      0.001236,
      0.00134,
      0.001399,
      0.001405,
      0.00136,
      0.001268,
      0.001144,
      0.001001,
      0.000853,
      0.000712,
      0.000585,
      0.000477,
      0.000391,
      0.000326,
      0.000281,
      0.000256,
      0.000247,
      0.000254,
      0.000273,
      0.000304
    ]
  },
  "A/chicken/USA/25-000491-001/2025_8d98e6cfd2": {
    "frequencies": [
      0.000364,
      0.000378,
      0.000393,
      0.000408,
      0.000423,
      0.000439,
      0.000455,
      0.000471,
      0.000487,
      0.000504,
      0.000521,
      0.000537,
      0.000554,
      0.000572,
      0.000589,
      0.000606,
      0.000623,
      0.00064,
      0.000657,
      0.000674,
      0.000691,
      0.000707,
      0.000723,
      0.000738,
      0.000752,
      0.000763,
      0.000772,
      0.000775,
      0.000771,
      0.000756,
      0.000728,
      0.000687,
      0.000634,
      0.000574,
      0.000513,
      0.000456,
      0.000409,
      0.000376,
      0.000359,
      0.000362,
      0.000387,
      0.000438,
      0.000516,
      0.000622,
      0.000752,
      0.0009,
      0.001055,
      0.001202,
      0.001325,
      0.001407,
      0.001439,
      0.001416,
      0.001341,
      0.001225,
      0.001082,
      0.000928,
      0.000777,
      0.000637,
      0.000516,
      0.000417,
      0.00034,
      0.000285,
      0.000249,
      0.00023,
      0.000227,
      0.000236,
      0.000258,
      0.000289
    ]
  },
  "A/chicken/USA/25-000491-002/2025_57fbbafc8f": {
    "frequencies": [
      0.000364,
      0.000378,
      0.000393,
      0.000408,
      0.000423,
      0.000439,
      0.000455,
      0.000471,
      0.000487,
      0.000504,
      0.000521,
      0.000537,
      0.000554,
      0.000572,
      0.000589,
      0.000606,
      0.000623,
      0.00064,
      0.000657,
      0.000674,
      0.000691,
      0.000707,
      0.000723,
      0.000738,
      0.000752,
      0.000763,
      0.000772,
      0.000775,
      0.000771,
      0.000756,
      0.000728,
      0.000687,
      0.000634,
      0.000574,
      0.000513,
      0.000456,
      0.000409,
      0.000376,
      0.000359,
      0.000362,
      0.000387,
      0.000438,
      0.000516,
      0.000622,
      0.000752,
      0.0009,
      0.001055,
      0.001202,
      0.001325,
      0.001407,
      0.001439,
      0.001416,
      0.001341,
      0.001225,
      0.001082,
      0.000928,
      0.000777,
      0.000637,
      0.000516,
      0.000417,
      0.00034,
      0.000285,
      0.000249,
      0.00023,
      0.000227,
      0.000236,
      0.000258,
      0.000289
    ]
  },
  "A/chicken/USA/25-000491-003/2025_fd00d9ce6a": {
    "frequencies": [
      0.000364,
      0.000378,
      0.000393,
      0.000408,
      0.000423,
      0.000439,
      0.000455,
      0.000471,
      0.000487,
      0.000504,
      0.000521,
      0.000537,
      0.000554,
      0.000572,
      0.000589,
      0.000606,
      0.000623,
      0.00064,
      0.000657,
      0.000674,
      0.000691,
      0.000707,
      0.000723,
      0.000738,
      0.000752,
      0.000763,
      0.000772,
      0.000775,
      0.000771,
      0.000756,
      0.000728,
      0.000687,
      0.000634,
      0.000574,
      0.000513,
      0.000456,
      0.000409,
      0.000376,
      0.000359,
      0.000362,
      0.000387,
      0.000438,
      0.000516,
      0.000622,
      0.000752,
      0.0009,
      0.001055,
      0.001202,
      0.001325,
      0.001407,
      0.001439,
      0.001416,
      0.001341,
      0.001225,
      0.001082,
      0.000928,
      0.000777,
      0.000637,
      0.000516,
      0.000417,
      0.00034,
      0.000285,
      0.000249,
      0.00023,
      0.000227,
      0.000236,
      0.000258,
      0.000289
    ]
  },
  "A/chicken/USA/25-000491-004/2025_303228eb9f": {
    "frequencies": [
      0.000364,
      0.000378,
      0.000393,
      0.000408,
      0.000423,
      0.000439,
      0.000455,
      0.000471,
      0.000487,
      0.000504,
      0.000521,
      0.000537,
      0.000554,
      0.000572,
      0.000589,
      0.000606,
      0.000623,
      0.00064,
      0.000657,
      0.000674,
      0.000691,
      0.000707,
      0.000723,
      0.000738,
      0.000752,
      0.000763,
      0.000772,
      0.000775,
      0.000771,
      0.000756,
      0.000728,
      0.000687,
      0.000634,
      0.000574,
      0.000513,
      0.000456,
      0.000409,
      0.000376,
      0.000359,
      0.000362,
      0.000387,
      0.000438,
      0.000516,
      0.000622,
      0.000752,
      0.0009,
      0.001055,
      0.001202,
      0.001325,
      0.001407,
      0.001439,
      0.001416,
      0.001341,
      0.001225,
      0.001082,
      0.000928,
      0.000777,
      0.000637,
      0.000516,
      0.000417,
      0.00034,
      0.000285,
      0.000249,
      0.00023,
      0.000227,
      0.000236,
      0.000258,
      0.000289
    ]
  },
  "A/chicken/USA/25-000538-001/2025_a027963d3b": {
    "frequencies": [
      0.000269,
      0.000281,
      0.000294,
      0.000307,
      0.00032,
      0.000334,
      0.000348,
      0.000362,
      0.000377,
      0.000392,
      0.000408,
      0.000423,
      0.000439,
      0.000456,
      0.000472,
      0.000489,
      0.000506,
      0.000522,
      0.000539,
      0.000557,
      0.000574,
      0.000591,
      0.000607,
      0.000624,
      0.000639,
      0.000653,
      0.000664,
      0.000671,
      0.000671,
      0.000662,
      0.000641,
      0.000608,
      0.000564,
      0.000513,
      0.000459,
      0.000408,
      0.000363,
      0.000328,
      0.000304,
      0.000295,
      0.000301,
      0.000327,
      0.000376,
      0.00045,
      0.000549,
      0.000673,
      0.000815,
      0.000966,
      0.001112,
      0.001238,
      0.001328,
      0.001372,
      0.001365,
      0.00131,
      0.001214,
      0.001092,
      0.000955,
      0.000816,
      0.000685,
      0.000568,
      0.000469,
      0.000392,
      0.000335,
      0.000299,
      0.000281,
      0.000282,
      0.000297,
      0.000327
    ]
  },
  "A/chicken/USA/25-000539-001/2025_df598fd38e": {
    "frequencies": [
      0.000269,
      0.000281,
      0.000294,
      0.000307,
      0.00032,
      0.000334,
      0.000348,
      0.000362,
      0.000377,
      0.000392,
      0.000408,
      0.000423,
      0.000439,
      0.000456,
      0.000472,
      0.000489,
      0.000506,
      0.000522,
      0.000539,
      0.000557,
      0.000574,
      0.000591,
      0.000607,
      0.000624,
      0.000639,
      0.000653,
      0.000664,
      0.000671,
      0.000671,
      0.000662,
      0.000641,
      0.000608,
      0.000564,
      0.000513,
      0.000459,
      0.000408,
      0.000363,
      0.000328,
      0.000304,
      0.000295,
      0.000301,
      0.000327,
      0.000376,
      0.00045,
      0.000549,
      0.000673,
      0.000815,
      0.000966,
      0.001112,
      0.001238,
      0.001328,
      0.001372,
      0.001365,
      0.00131,
      0.001214,
      0.001092,
      0.000955,
      0.000816,
      0.000685,
      0.000568,
      0.000469,
      0.000392,
      0.000335,
      0.000299,
      0.000281,
      0.000282,
      0.000297,
      0.000327
    ]
  },
  "A/chicken/USA/25-000540-001/2025_6eb2dcb312": {
    "frequencies": [
      0.000281,
      0.000293,
      0.000306,
      0.000319,
      0.000333,
      0.000347,
      0.000362,
      0.000376,
      0.000391,
      0.000407,
      0.000422,
      0.000438,
      0.000454,
      0.000471,
      0.000487,
      0.000504,
      0.000521,
      0.000538,
      0.000555,
      0.000572,
      0.000589,
      0.000606,
      0.000623,
      0.000639,
      0.000654,
      0.000668,
      0.000679,
      0.000685,
      0.000685,
      0.000675,
      0.000653,
      0.000619,
      0.000574,
      0.000521,
      0.000467,
      0.000414,
      0.000369,
      0.000334,
      0.000311,
      0.000303,
      0.000311,
      0.000341,
      0.000393,
      0.000471,
      0.000575,
      0.000702,
      0.000847,
      0.001,
      0.001144,
      0.001264,
      0.001347,
      0.001382,
      0.001366,
      0.001301,
      0.001198,
      0.00107,
      0.00093,
      0.00079,
      0.000659,
      0.000544,
      0.000449,
      0.000374,
      0.000321,
      0.000287,
      0.000272,
      0.000274,
      0.000291,
      0.000321
    ]
  },
  "A/chicken/USA/25-000540-002/2025_fd96a238a2": {
    "frequencies": [
      0.000281,
      0.000293,
      0.000306,
      0.000319,
      0.000333,
      0.000347,
      0.000362,
      0.000376,
      0.000391,
      0.000407,
      0.000422,
      0.000438,
      0.000454,
      0.000471,
      0.000487,
      0.000504,
      0.000521,
      0.000538,
      0.000555,
      0.000572,
      0.000589,
      0.000606,
      0.000623,
      0.000639,
      0.000654,
      0.000668,
      0.000679,
      0.000685,
      0.000685,
      0.000675,
      0.000653,
      0.000619,
      0.000574,
      0.000521,
      0.000467,
      0.000414,
      0.000369,
      0.000334,
      0.000311,
      0.000303,
      0.000311,
      0.000341,
      0.000393,
      0.000471,
      0.000575,
      0.000702,
      0.000847,
      0.001,
      0.001144,
      0.001264,
      0.001347,
      0.001382,
      0.001366,
      0.001301,
      0.001198,
      0.00107,
      0.00093,
      0.00079,
      0.000659,
      0.000544,
      0.000449,
      0.000374,
      0.000321,
      0.000287,
      0.000272,
      0.000274,
      0.000291,
      0.000321
    ]
  },
  "A/chicken/USA/25-000692-001/2025_8320dc7bcf": {
    "frequencies": [
      0.000269,
      0.000281,
      0.000294,
      0.000307,
      0.00032,
      0.000334,
      0.000348,
      0.000362,
      0.000377,
      0.000392,
      0.000408,
      0.000423,
      0.000439,
      0.000456,
      0.000472,
      0.000489,
      0.000506,
      0.000522,
      0.000539,
      0.000557,
      0.000574,
      0.000591,
      0.000607,
      0.000624,
      0.000639,
      0.000653,
      0.000664,
      0.000671,
      0.000671,
      0.000662,
      0.000641,
      0.000608,
      0.000564,
      0.000513,
      0.000459,
      0.000408,
      0.000363,
      0.000328,
      0.000304,
      0.000295,
      0.000301,
      0.000327,
      0.000376,
      0.00045,
      0.000549,
      0.000673,
      0.000815,
      0.000966,
      0.001112,
      0.001238,
      0.001328,
      0.001372,
      0.001365,
      0.00131,
      0.001214,
      0.001092,
      0.000955,
      0.000816,
      0.000685,
      0.000568,
      0.000469,
      0.000392,
      0.000335,
      0.000299,
      0.000281,
      0.000282,
      0.000297,
      0.000327
    ]
  },
  "A/chicken/USA/25-002670-004/2025_1f0f951d97": {
    "frequencies": [
[truncated: 2,283,882 more chars]
